# Supplementary material for: Preparing high-concentration individualized carbon nanotubes for industrial separation of multiple single-chirality species
Source: Nat Commun. 2023 Apr 29;14:2491. doi: 10.1038/s41467-023-38133-0 (PMC10148823; doi:10.1038/s41467-023-38133-0)
Supplement: Supplementary file 3 — Source Data [file 41467_2023_38133_MOESM3_ESM.zip]

Archive with 114 entries (67 files):
- 7 Source data/
- 7 Source data/Figure 1/
- 7 Source data/Figure 1/1a/
- 7 Source data/Figure 1/1a/Figure 1a-disperdion provess of SWCNT solution.jpg
- 7 Source data/Figure 1/1b-d/
- 7 Source data/Figure 1/1b-d/Figure 1b-Viscosity as funcion of concentration.xlsx
- 7 Source data/Figure 1/1b-d/Figure 1c-Absorption spectra of SWCNT dispersion.xlsx
- 7 Source data/Figure 1/1b-d/Figure 1d-Relation between initial and resulting concnetration.xlsx
- 7 Source data/Figure 2/
- 7 Source data/Figure 2/Figure 2a/
- 7 Source data/Figure 2/Figure 2a/Figure 2a-separation process.jpg
- 7 Source data/Figure 2/Figure 2b/
- 7 Source data/Figure 2/Figure 2b/Figure 2b-optical absorption spectra of (6,4).xlsx
- 7 Source data/Figure 2/Figure 2c/
- 7 Source data/Figure 2/Figure 2c/Figure 2c-Relation between the yield of (6,4) and SWCNT concentration.xlsx
- 7 Source data/Figure 2/Figure 2d/
- 7 Source data/Figure 2/Figure 2d/Figure 2d-Optical absorption spectra of (n,m).xlsx
- 7 Source data/Figure 2/Figure 2e/
- 7 Source data/Figure 2/Figure 2e/Solution photos of single-chirality species7.jpg
- 7 Source data/Figure 3/
- 7 Source data/Figure 3/Figure 3a-optical absorption spectra of G-SWCNTs.xlsx
- 7 Source data/Figure 3/Figure 3b-Raman spectra of G-SWCNTs.xlsx
- 7 Source data/Figure 3/Figure 3c-TEM of G-SWCNTs.jpg
- 7 Source data/Figure 3/Figure 3d- relation between initial and resulting concentrations.xlsx
- 7 Source data/Figure 3/Figure 3e-optical absorption of (n,m) separated from G-SWCNTs.xlsx
- 7 Source data/Figure 4/
- 7 Source data/Figure 4/Figure 4a-Optical absorption spectra of (n,m) species.xlsx
- 7 Source data/Figure 4/Figure 4b-Purity evaluation.xlsx
- 7 Source data/Figure 4/Figure 4c-Solution photo.jpg
- 7 Source data/Figure 5/
- 7 Source data/Figure 5/Figure 5a-Optical absorption spectra of (6,4).xlsx
- 7 Source data/Figure 5/Figure 5b-Relation between the yield of (6,4) and SWCNT concentration.xlsx
- 7 Source data/Figure 5/Figure 5c-Concentration effect on the yield of (6,4).xlsx
- 7 Source data/Figure 5/Figure 5d-Loading amount effect on the yield of (6,4).xlsx
- 7 Source data/Figure 6/
- 7 Source data/Figure 6/Figure 6a-GWP for single-chirality species.xlsx
- 7 Source data/Figure 6/Figure 6b-CED for single-chirality species.xlsx
- 7 Source data/Figure 6/Figure 6c-separation cost for single-chirality species.xlsx
- 7 Source data/Supplementary Figure 1/
- 7 Source data/Supplementary Figure 1/Supplementary Figure 1-Optical absorption spectra of dispersions under different time.xlsx
- 7 Source data/Supplementary Figure 10/
- 7 Source data/Supplementary Figure 10/Supplemenatry Figure 10- variation of gel performance with cycles.xlsx
- 7 Source data/Supplementary Figure 11/
- 7 Source data/Supplementary Figure 11/Figure 11a.jpg
- 7 Source data/Supplementary Figure 11/Figure 11b.jpg
- 7 Source data/Supplementary Figure 11/Figure 11c.jpg
- 7 Source data/Supplementary Figure 11/Supplemenatry Figure 11d and e-Raman spectra.xlsx
- 7 Source data/Supplementary Figure 12/
- 7 Source data/Supplementary Figure 12/Supplemenatry Figure 12a and b-Characterization of the dispersity and viscosity of G-SWCNTs.xlsx
- 7 Source data/Supplementary Figure 13/
- 7 Source data/Supplementary Figure 13/Supplemenatry Figure 13- Purity evaluation of single-chirality species from G-SWCNTs of 1 mgmL-1.xlsx
- 7 Source data/Supplementary Figure 14/
- 7 Source data/Supplementary Figure 14/Supplemenatry Figure 14-Purity evaluation of single-chirality species from G-SWCNTs of 4 mgmL-1.xlsx
- 7 Source data/Supplementary Figure 15/
- 7 Source data/Supplementary Figure 15/Supplemenatry Figure 15-Optical absorption spectra of the SWCNTs adsorbed under 0.5%SDS.xlsx
- 7 Source data/Supplementary Figure 16/
- 7 Source data/Supplementary Figure 16/Supplemenatry Figure 16-Optical absorption spectra of the SWCNTs adsorbed under 1.5%SDS.xlsx
- 7 Source data/Supplementary Figure 17/
- 7 Source data/Supplementary Figure 17/Supplemenatry Figure 17c and d-Raman spectra of the SWCNTs adsorbed and unadsorbed.xlsx
- 7 Source data/Supplementary Figure 17/Supplementary Figure 17a-AFM of unadsorbed SWCNTs.jpg
- 7 Source data/Supplementary Figure 17/Supplementary Figure 17b-AFM of adsorbed SWCNTs.jpg
- 7 Source data/Supplementary Figure 18/
- 7 Source data/Supplementary Figure 18/Supplemenatry Figure 18a- Optical absorption spectra of separated S-SWCNTs.xlsx
- 7 Source data/Supplementary Figure 18/Supplementary Figure 18b-Solution photo of different diameter S-SWCNTs.jpg
- 7 Source data/Supplementary Figure 19/
- 7 Source data/Supplementary Figure 19/Supplemenatry Figure 19a and b-S-SWCNT separation from Tuball SWCNTs.xlsx
- 7 Source data/Supplementary Figure 2/
- 7 Source data/Supplementary Figure 2/Supplementary Figure 2a-d-Time-dependent variation of solution viscosity and concentration.xlsx
- 7 Source data/Supplementary Figure 20/
- 7 Source data/Supplementary Figure 20/Supplementary Figure 20a and b- Concentration effect on the yield of (6,4).xlsx
- 7 Source data/Supplementary Figure 21/
- 7 Source data/Supplementary Figure 21/Supplementary Figure 21a-d-Concentration effect on unadsorption, reversible and irreversible adsorption.xlsx
- 7 Source data/Supplementary Figure 22/
- 7 Source data/Supplementary Figure 22/Supplementary Figure 22-mass transfer of SWCNTs.jpg
- 7 Source data/Supplementary Figure 23/
- 7 Source data/Supplementary Figure 23/Supplementary Figure 23a and b-Effect of loading amount on the yield of (6,4).xlsx
- 7 Source data/Supplementary Figure 24/
- 7 Source data/Supplementary Figure 24/Supplementary Figure 24a-d-effect of loading amount on unadsorption, reversible and irreversible parts.xlsx
- 7 Source data/Supplementary Figure 25/
- 7 Source data/Supplementary Figure 25/Supplementary Figure 25a-c-Effect of loading amount on irreversible adsorption.xlsx
- 7 Source data/Supplementary Figure 26/
- 7 Source data/Supplementary Figure 26/Supplementary Figure 26-Cradle-to-gate diagram of the LCA.jpg
- 7 Source data/Supplementary Figure 27/
- 7 Source data/Supplementary Figure 27/Supplementary Figure 27-Material costs of separating 1-mg single-chirality SWCNTs.xlsx
- 7 Source data/Supplementary Figure 3/
- 7 Source data/Supplementary Figure 3/Figure 3d-AFM of SWCNTs prepared by traditional method.tif
- 7 Source data/Supplementary Figure 3/Figure 3e-AFM of SWCNTs prepared by re-dispersion.tif
- 7 Source data/Supplementary Figure 3/Supplementary Figure 3a-e-Comparion of the dispersity by traditional and present methods.xlsx
- 7 Source data/Supplementary Figure 4/
- 7 Source data/Supplementary Figure 4/Supplementary Figure 4-Schematic diagram of separation process.jpg
- 7 Source data/Supplementary Figure 5/
- 7 Source data/Supplementary Figure 5/Supplementary Figure 5-comparison between overloading and tempearture control methods.xlsx
- 7 Source data/Supplementary Figure 6/
- 7 Source data/Supplementary Figure 6/Supplementary Figure 6- the yield of (6,4) SWCNTs under different concentrations.xlsx
- 7 Source data/Supplementary Figure 7/
- 7 Source data/Supplementary Figure 7/Supplementary Figure 7- Optical absorbption spectra of single-chirality species.xlsx
- 7 Source data/Supplementary Figure 8/
- 7 Source data/Supplementary Figure 8/Supplementary Figure 8- purity evalution of single-chirality species.xlsx
- 7 Source data/Supplementary Figure 9/
- 7 Source data/Supplementary Figure 9/Figure 9a-AFM of SWCNTs dispersed for 9 hours.tif
- 7 Source data/Supplementary Figure 9/Figure 9c-AFM of SWCNTs dispersed for 24 hours.tif
- 7 Source data/Supplementary Figure 9/Supplementary Figure 9b and d-Length statics of SWCNTs dispersed for different time.xlsx
- 7 Source data/Supplementary table 1/
- 7 Source data/Supplementary table 1/Supplementary Table1-yields of single-chirality species.xlsx
- 7 Source data/Supplementary table 2/
- 7 Source data/Supplementary table 2/Supplementary Table 2-GWP and CED for different raw SWCNTs.xlsx
- 7 Source data/Supplementary table 3/
- 7 Source data/Supplementary table 3/Supplementary Table 3-input and output of producing single-chirality SWCNTs.xlsx
- 7 Source data/Supplementary table 4/
- 7 Source data/Supplementary table 4/Supplementary Table 4-Material prices.xlsx
- 7 Source data/Supplementary table 5/
- 7 Source data/Supplementary table 5/Supplementary Table 5-Equipment Cost.xlsx
- 7 Source data/Supplementary table 6/
- 7 Source data/Supplementary table 6/Supplementary Table 6-Operating Cost.xlsx
