# Supplementary material for: Preparing high-concentration individualized carbon nanotubes for industrial separation of multiple single-chirality species
Source: Nat Commun. 2023 Apr 29;14:2491. doi: 10.1038/s41467-023-38133-0 (PMC10148823; doi:10.1038/s41467-023-38133-0)
Supplement: Supplementary file 3 — Source Data [file 41467_2023_38133_MOESM3_ESM.zip › 7 Source data/Figure 1/1b-d/Figure 1b-Viscosity as funcion of concentration.xlsx]

## Sheet: Figure 1b
initial concentration	before centri	after centri	decrease
0	0.9	0.9	0
1	1.18	1.1	6.8
2	1.49	1.18	20.8
3	1.81	1.21	33.1
4	2.41	1.25	48.1
5	3.77	1.28	66
6	6.22	1.31	78.9
7	9.12	1.33	85.6
8	12.17	1.33	89
