# Supplementary material for: Preparing high-concentration individualized carbon nanotubes for industrial separation of multiple single-chirality species
Source: Nat Commun. 2023 Apr 29;14:2491. doi: 10.1038/s41467-023-38133-0 (PMC10148823; doi:10.1038/s41467-023-38133-0)
Supplement: Supplementary file 3 — Source Data [file 41467_2023_38133_MOESM3_ESM.zip › 7 Source data/Figure 1/1b-d/Figure 1c-Absorption spectra of SWCNT dispersion.xlsx]

## Sheet: Figure 1c
X	8 mg/ml	6 mg/ml	5 mg/ml	4 mg/ml	3 mg/ml	2 mg/ml	1 mg/ml
200	743.889	672.897	985.83	1242.6	932.64	399.384	245.52
201	743.889	84.9619	985.83	1242.6	932.64	399.384	-34.7011
202	743.889	136.842	985.83	34.4834	19.8996	399.384	245.52
203	79.1851	672.897	985.83	164.141	13.1906	399.384	245.52
204	74.8662	672.897	985.83	1242.6	26.8614	117.636	245.52
205	743.889	672.897	985.83	434.747	2.7774	399.384	245.52
206	743.889	672.897	185.327	284.177	23.7811	117	245.52
207	227.575	303.482	136.509	117.796	932.64	43.1373	245.52
208	180.217	248.776	144.56	110.032	932.64	52.761	245.52
209	166.566	172.069	136.597	113.521	932.64	51.318	245.52
210	158.294	150.616	139.745	111.445	39.6313	51.4785	86.0971
211	157.831	153.515	136.056	110.719	76.095	55.3366	78.058
212	159.424	157.517	138.585	117.976	76.257	56.0995	68.1684
213	164.862	157.196	141.748	120.041	84.717	57.6861	63.0036
214	167.713	160.554	146.456	124.06	82.209	60.2351	60.1494
215	169.283	163.163	150.058	129.299	92.1635	62.0677	58.1375
216	173.25	166.578	154.431	132.593	94.2349	63.8553	55.1875
217	174.98	169.166	157.803	135.899	99.2288	65.9227	52.9585
218	179.898	171.938	161.836	139.11	103.013	67.8073	50.6996
219	181.588	173.836	165.045	142.426	108.119	69.2982	49.3954
220	183.834	176.77	169.162	145.87	110.198	70.9906	48.3911
221	186.265	178.662	172.156	149.038	115.333	72.7145	46.8277
222	188.478	181.193	175.04	151.643	118.019	73.7532	46.2136
223	190.751	184.055	177.825	154.713	119.633	75.3939	45.9439
224	193.301	186.188	180.406	156.416	122.014	76.4915	45.6697
225	195.144	188.184	183.108	158.825	124.833	77.8579	45.2051
226	196.969	189.819	184.831	160.392	126.717	78.818	44.6245
227	198.049	191.124	186.432	162.155	130.338	79.6921	44.4995
228	199.563	192.773	188.052	163.11	130.647	80.5453	44.5785
229	200.374	193.653	189.333	164.258	131.648	81.2152	44.0948
230	201.401	194.306	190.564	165.507	132.848	81.6011	44.0517
231	202.307	195.405	191.746	165.963	134.016	82.3672	43.6957
232	202.343	195.694	192.217	166.48	135.385	82.5475	43.4513
233	203.185	195.841	193.009	166.81	136.363	83.0974	43.1566
234	203.478	196.125	192.609	166.618	136.301	82.8609	43.101
235	203.172	196.389	192.848	166.694	136.214	82.9304	42.8332
236	202.605	195.834	192.327	166.247	136.632	82.8925	42.5937
237	202.423	195.412	192.199	166.086	137.3	82.7545	42.4348
238	201.914	195.052	191.412	165.117	136.745	82.5842	42.0577
239	201.077	194.11	191.041	164.349	136.284	82.2342	41.7222
240	200.668	193.153	189.953	163.582	135.786	81.8762	41.5009
241	199.471	192.078	188.613	162.492	135.254	81.2479	41.1402
242	198.651	190.986	188.069	161.099	134.781	80.6382	40.7942
243	197.208	189.606	186.31	160.088	133.156	80.1828	40.5624
244	196.42	188.829	185.37	158.785	132.518	79.5144	40.1644
245	195.032	187.144	183.752	157.748	131.462	78.8839	39.9171
246	193.913	185.863	182.704	156.219	131.27	78.0911	39.5132
247	192.33	184.699	181.051	154.866	129.749	77.6203	39.103
248	191.494	183.427	179.828	153.765	129.706	76.8427	38.9712
249	189.988	182.167	178.743	152.519	127.904	76.2863	38.5096
250	188.779	180.764	177.52	151.559	127.498	75.6046	38.3111
251	187.861	179.932	176.462	150.538	126.687	75.2174	38.1462
252	186.792	179.043	175.418	149.761	125.898	74.8081	37.7801
253	185.984	177.829	174.538	148.748	124.667	74.1789	37.56
254	184.866	176.735	173.205	148.23	124.514	73.8349	37.4838
255	184.449	176.058	172.796	147.544	123.976	73.5511	37.4268
256	183.376	175.383	171.821	146.917	123.514	73.37	37.2747
257	183.055	175.027	171.555	146.551	122.673	73.1179	37.0711
258	182.442	174.285	170.729	146.177	122.026	72.9775	36.9513
259	182.051	173.982	170.373	145.962	121.747	72.8908	36.8922
260	181.419	173.406	169.794	145.339	121.574	72.8477	36.8672
261	180.853	172.999	169.261	145.422	121.656	72.8591	36.7376
262	180.7	172.805	169.068	145.735	121.098	72.743	36.679
263	180.287	172.619	169.024	145.13	121.185	72.7565	36.8205
264	180.079	172.601	168.783	145.542	120.489	72.7304	36.8022
265	179.869	172.315	168.615	145.134	120.892	72.7713	36.7022
266	179.493	172.018	168.303	145.339	119.871	72.8875	36.7967
267	179.338	171.943	168.262	145.338	120.539	72.8644	36.6802
268	179.048	171.593	167.95	145.51	120.494	72.9812	36.9889
269	179.075	171.949	168.101	145.457	120.388	72.901	36.9475
270	178.8	171.772	167.727	145.783	119.716	73.1659	36.9064
271	178.763	171.725	167.79	145.935	119.855	73.0493	37.05
272	178.34	171.554	167.38	145.689	119.565	73.2613	37.0583
273	178.105	171.293	167.161	146.104	119.227	73.14	36.9938
274	177.749	171.107	167.008	145.918	118.77	73.1978	37.0271
275	177.488	170.895	166.787	146.299	118.807	73.1525	37.0806
276	177.293	170.585	166.334	145.524	118.18	73.0191	37.0081
277	176.814	170.207	165.816	145.648	117.747	73.0393	37.0176
278	176.621	169.978	165.617	145.42	117.848	72.7887	36.8731
279	175.987	169.371	164.975	145.343	117.186	72.654	36.9522
280	175.405	169.012	164.599	144.891	116.682	72.3311	36.7412
281	174.916	168.453	163.798	144.686	115.843	72.3476	36.7603
282	174.575	167.985	163.642	144.338	115.984	72.022	36.7673
283	173.878	167.631	162.956	144.111	115.791	71.8401	36.7552
284	173.296	167.216	162.472	144.037	114.998	71.6723	36.5431
285	173.119	166.704	162.048	143.492	114.631	71.5996	36.5886
286	172.468	166.442	161.789	143.571	113.991	71.426	36.4751
287	171.922	165.969	161.155	142.763	113.695	71.0669	36.5036
288	171.544	165.167	160.456	142.758	113.5	70.964	36.3924
289	170.914	164.647	160.105	142.176	113.18	70.6866	36.248
290	169.997	163.901	159.35	141.95	112.624	70.4533	36.097
291	169.509	163.321	158.62	141.37	111.606	69.9735	36.0611
292	168.412	162.5	157.568	140.639	111.338	69.7212	35.6042
293	167.743	161.705	156.743	139.926	110.883	69.2254	35.6701
294	166.598	160.969	155.734	139.074	110.233	68.8081	35.5148
295	165.901	159.599	154.995	138.542	109.25	68.3561	35.2137
296	164.75	158.734	154.086	137.468	108.534	67.8949	35.1346
297	163.992	157.931	152.983	137.038	107.892	67.4532	34.8947
298	162.949	156.965	152.274	135.928	107.229	66.9789	34.4625
299	162.17	156.097	151.355	135.494	106.737	66.6099	34.3737
300	160.953	155.208	150.496	134.642	105.433	66.0392	34.0097
301	160.305	154.489	149.757	133.909	105.499	65.8959	33.975
302	159.365	153.508	148.986	133.322	104.202	65.4664	33.7508
303	158.385	152.856	148.338	132.762	103.662	65.0932	33.5102
304	157.248	152.004	147.322	132.022	103.378	64.6085	33.5145
305	156.558	150.82	146.303	130.936	102.989	64.3268	33.1149
306	155.563	149.833	145.578	130.519	102.209	63.8535	32.7062
307	154.569	148.913	144.583	129.567	101.859	63.3766	32.5557
308	153.178	147.855	143.391	128.595	99.8184	62.9023	32.1905
309	152.056	146.615	142.421	127.487	99.7353	62.2522	32.0487
310	151.143	146.075	141.375	126.497	98.3907	61.8366	31.7968
311	149.981	144.183	140.102	125.442	98.4437	61.3068	31.55
312	148.563	143.066	138.572	124.428	98.324	60.8703	31.2341
313	147.743	142.288	137.746	123.676	97.0107	60.1746	30.8648
314	146.567	141.185	136.454	122.153	95.5874	59.781	30.5927
315	145.589	139.768	135.336	121.712	95.4111	59.2049	30.4406
316	144.733	138.649	134.507	120.644	94.6311	58.8773	30.3338
317	143.158	137.911	133.476	119.656	93.1278	58.3671	30.0307
318	142.009	136.687	132.417	118.943	92.8953	57.9155	29.713
319	141.367	135.74	131.435	117.699	92.9356	57.4781	29.5067
320	140.195	134.907	130.609	117.306	92.3856	57.0347	29.3245
321	139.334	133.928	129.789	116.687	90.9713	56.6849	29.2686
322	138.153	133.161	128.762	115.713	90.7658	56.3359	28.8984
323	137.459	132.231	127.926	115.065	89.8933	55.9159	28.5269
324	136.466	131.245	127.014	113.809	89.6926	55.4509	28.4954
325	135.316	130.331	126.111	112.969	88.4953	55.0497	28.3199
326	134.352	129.223	125.165	112.215	87.793	54.6091	28.1819
327	133.446	128.371	124.164	111.298	86.9137	54.1391	27.8478
328	131.988	127.051	122.958	110.327	86.2292	53.7069	27.5487
329	131.28	126	122.031	109.3	85.8759	53.1381	27.3971
330	130.075	125.189	120.901	108.521	85.007	52.6108	27.0466
331	128.915	123.929	119.962	107.304	83.4379	52.2338	26.8704
332	127.749	122.969	118.961	106.139	83.5566	51.7042	26.5867
333	126.828	121.796	117.872	105.569	82.7171	51.2309	26.4041
334	125.869	121.026	117.229	104.468	82.156	50.7889	26.2428
335	124.856	120.109	116.143	103.873	80.9463	50.4006	25.9098
336	124.04	119.394	115.611	103.024	80.2294	49.9665	25.7278
337	123.205	118.591	114.864	102.325	79.8589	49.642	25.6082
338	122.39	117.838	114.211	101.699	79.5977	49.3079	25.4729
339	121.803	117.269	113.439	101.153	79.157	49.0883	25.1619
340	121.138	116.509	112.969	100.808	78.5444	48.733	25.2296
341	120.446	115.973	112.327	100.383	78.7204	48.5442	25.023
342	119.843	115.371	111.802	99.763	78.4929	48.3904	25.0538
343	119.275	114.953	111.578	99.4921	77.9914	48.123	24.8335
344	118.731	114.424	110.901	98.9886	77.5888	47.8807	24.8361
345	118.207	113.935	110.555	98.6061	77.0723	47.693	24.5959
346	117.617	113.376	110.008	98.2984	76.831	47.5551	24.4212
347	116.945	112.807	109.676	97.7618	76.1527	47.3102	24.3388
348	116.347	112.298	108.867	97.1015	75.8148	47.0352	24.2342
349	115.59	111.476	108.304	96.5161	75.9865	46.7834	24.0169
350	115.098	110.983	107.499	96.0915	75.2801	46.5571	23.9851
351	114.24	110.094	106.683	95.2995	74.4497	46.2041	23.8764
352	113.462	109.581	106.142	94.559	74.2182	45.8509	23.7543
353	112.814	108.479	105.29	93.7981	73.6439	45.493	23.5687
354	111.926	107.747	104.352	93.1465	73.1499	45.0738	23.1481
355	110.978	106.813	103.329	92.1506	72.2729	44.7128	23.0589
356	110.088	105.877	102.529	91.265	71.8178	44.259	22.8192
357	109.222	104.916	101.56	90.4522	71.0264	43.8714	22.5085
358	108.267	104.001	100.747	89.5372	70.198	43.4053	22.2863
359	107.413	103.133	99.813	88.8341	69.8067	43.0342	22.1496
360	106.525	102.132	98.9363	87.8402	68.7553	42.639	21.8763
361	105.67	101.307	98.1676	87.0083	68.5884	42.2583	21.6871
362	104.802	100.704	97.3703	86.4587	67.9562	41.9234	21.5956
363	104.157	99.97	96.7663	85.8589	67.1771	41.667	21.4739
364	103.442	99.3448	96.3133	85.2906	67.1341	41.4778	21.3242
365	102.965	98.8581	95.7827	84.7464	66.8179	41.2453	21.2634
366	102.486	98.2443	95.3148	84.5206	66.715	41.0558	21.0322
367	101.972	97.8926	94.9926	84.0546	66.5861	40.919	21.047
368	101.521	97.6846	94.8569	83.9596	66.14	40.8741	21.0717
369	101.371	97.5048	94.5772	83.7092	66.4159	40.835	21.0259
370	101.024	97.2546	94.4655	83.8583	66.0461	40.8626	20.9627
371	100.871	97.2598	94.6785	83.7017	66.5493	40.9185	20.9169
372	100.67	97.128	94.3954	83.9341	66.5132	40.9801	20.942
373	100.526	97.1498	94.5501	84.0561	66.4543	41.0043	20.9442
374	100.439	96.9135	94.2542	83.9882	66.6109	40.9832	21.0434
375	100.113	96.6942	94.1491	83.7881	66.1058	40.9666	20.9323
376	99.853	96.4723	93.7248	83.6854	66.2451	40.8868	20.8698
377	99.4746	95.938	93.3203	83.1616	65.7895	40.6661	20.771
378	99.1298	95.5944	92.8864	82.7661	65.7098	40.4926	20.7354
379	98.4745	94.9974	92.1684	82.1104	65.0857	40.2234	20.6204
380	98.0276	94.4994	91.7014	81.5723	64.1827	39.9416	20.314
381	97.3455	93.7996	90.9675	81.1198	64.0856	39.6531	20.2402
382	96.8023	93.0868	90.2598	80.3693	63.6746	39.3955	20.071
383	96.2107	92.468	89.6852	80.0294	63.0104	39.0264	19.9399
384	95.4666	91.6629	88.8734	79.1921	62.5915	38.7252	19.8333
385	94.8117	91.1359	88.2502	78.6381	61.5507	38.4432	19.5583
386	93.9918	90.2356	87.4778	77.7816	61.4602	38.0154	19.4722
387	93.4158	89.5635	86.6806	77.0698	60.6177	37.7008	19.3414
388	92.5106	88.7342	85.86	76.3176	60.2815	37.3114	19.0413
389	91.7503	87.9678	85.123	75.6081	59.3063	37.0473	18.8662
390	91.2068	87.3591	84.4994	75.0236	59.1064	36.6753	18.73
391	90.4246	86.6121	83.7982	74.1126	58.3164	36.3428	18.5718
392	89.7753	86.0295	83.1769	73.5222	57.9171	36.0712	18.4065
393	89.172	85.4018	82.6998	73.029	57.8465	35.8144	18.2875
394	88.5195	84.7322	82.0191	72.5357	57.3123	35.6014	18.1465
395	87.9316	84.3181	81.6665	72.0294	57.047	35.367	17.9682
396	87.4042	83.7675	81.0844	71.6808	56.9482	35.1942	17.8875
397	87.0679	83.4762	81.0377	71.476	56.6702	35.0023	17.7836
398	86.4952	82.9367	80.4728	71.0264	56.433	34.8927	17.7767
399	86.2736	82.751	80.3205	70.8771	56.231	34.8582	17.7252
400	85.9254	82.4545	79.9768	70.6323	56.4037	34.7726	17.641
401	85.7392	82.3026	79.9286	70.5513	56.1645	34.7671	17.6507
402	85.403	82.0794	79.7311	70.442	56.2536	34.7399	17.5618
403	85.2837	81.9751	79.6718	70.2653	56.0288	34.777	17.5849
404	85.1129	81.8991	79.67	70.3713	56.1417	34.7914	17.548
405	84.88	81.8583	79.5603	70.1893	56.2674	34.8057	17.499
406	84.8198	81.7503	79.5126	70.3136	56.2805	34.8419	17.5485
407	84.6968	81.578	79.359	70.2674	56.1378	34.8051	17.524
408	84.5366	81.425	79.2929	70.1543	56.3242	34.8659	17.5159
409	84.3862	81.3889	79.1735	70.2028	56.0486	34.8305	17.5136
410	84.1515	81.1244	78.8907	70.0346	55.9346	34.7529	17.4168
411	83.9161	80.8849	78.6418	69.7594	55.5257	34.6328	17.4463
412	83.6221	80.5034	78.2488	69.4518	55.4447	34.501	17.3315
413	83.3009	80.3043	78.0602	69.0983	55.1251	34.3225	17.2405
414	82.9381	79.8099	77.4376	68.9049	54.5898	34.0559	17.1655
415	82.5189	79.4488	77.1668	68.4443	54.4083	33.8566	17.1084
416	82.1227	78.9364	76.5862	67.9541	53.9215	33.6044	16.9593
417	81.6727	78.4996	76.0693	67.5925	53.6279	33.35	16.8133
418	81.2217	77.9771	75.5915	67.0785	52.9499	33.1458	16.7283
419	80.7322	77.4773	75.1023	66.7413	52.8546	32.9111	16.6523
420	80.251	77.1094	74.7211	66.1548	52.431	32.6734	16.4519
421	79.7702	76.4869	74.1525	65.8866	52.1812	32.447	16.3631
422	79.4315	76.0554	73.6558	65.431	51.6585	32.2166	16.3246
423	78.8579	75.6464	73.2654	65.1015	51.5386	32.0265	16.1681
424	78.5142	75.2283	72.8491	64.6473	51.1152	31.8157	16.1056
425	78.1287	74.8888	72.4652	64.3965	50.7726	31.6864	16.0184
426	77.7681	74.5276	72.1981	63.8754	50.405	31.5015	15.9863
427	77.3695	74.1547	71.8402	63.6979	50.3377	31.3558	15.7992
428	77.019	73.7675	71.5052	63.3204	49.8743	31.2286	15.7455
429	76.7699	73.5641	71.3074	63.0582	49.9444	31.1235	15.7161
430	76.3127	73.1943	70.9735	62.894	49.6178	30.9708	15.6236
431	76.0533	72.8953	70.6009	62.4937	49.6312	30.8648	15.5817
432	75.6692	72.5932	70.3567	62.4224	49.495	30.7607	15.5214
433	75.5457	72.4317	70.1543	62.1468	49.2593	30.6427	15.4718
434	75.1721	72.1859	69.9744	61.9975	49.1843	30.5969	15.419
435	75.0161	71.9076	69.7659	61.668	49.0594	30.5124	15.3896
436	74.7646	71.7567	69.6407	61.6709	48.9829	30.4423	15.343
437	74.6297	71.6112	69.4632	61.4609	48.9451	30.431	15.3407
438	74.4628	71.4103	69.2835	61.3766	48.9742	30.3946	15.2379
439	74.2463	71.3518	69.2969	61.3064	48.8543	30.3772	15.2365
440	74.167	71.146	69.1095	61.2651	48.8699	30.3516	15.2593
441	73.9592	71.136	69.1438	61.2527	48.7133	30.3555	15.231
442	73.7776	71.0002	68.9678	61.0945	48.8722	30.3158	15.2785
443	73.7756	70.9728	68.978	61.1459	48.6919	30.2408	15.2156
444	73.5827	70.7547	68.7916	60.9187	48.677	30.2117	15.2085
445	73.4957	70.7304	68.8229	60.8091	48.6462	30.1821	15.1594
446	73.3593	70.5533	68.5607	60.9071	48.61	30.1203	15.1387
447	73.2797	70.4521	68.4866	60.7335	48.6073	30.0658	15.1236
448	73.0986	70.3991	68.4436	60.765	48.5493	30.0373	15.0935
449	73.0424	70.2327	68.2161	60.6494	48.2812	29.9181	15.0741
450	72.8977	70.2125	68.1912	60.5869	48.4346	29.8839	15.0962
451	72.7392	69.9789	68.0568	60.5005	48.2961	29.7864	15.0575
452	72.606	69.9801	67.9495	60.3021	48.0605	29.7462	15.038
453	72.4009	69.7397	67.7944	60.3918	48.0425	29.6862	15.0249
454	72.3348	69.7588	67.7448	60.1476	47.8662	29.577	14.9367
455	72.0856	69.507	67.5096	60.1389	47.7568	29.4824	14.9423
456	71.9511	69.389	67.4207	59.8614	47.5304	29.4001	14.8703
457	71.7287	69.1535	67.1007	59.8838	47.2838	29.291	14.8368
458	71.5866	69.0286	66.9622	59.6042	47.0296	29.1944	14.8122
459	71.3738	68.7477	66.7413	59.4638	46.9631	29.0769	14.7673
460	71.2034	68.5239	66.4818	59.2273	46.7467	28.9513	14.7276
461	70.9548	68.4099	66.3427	59.0438	46.6962	28.8482	14.7312
462	70.7238	68.1231	66.0679	58.9154	46.3875	28.6945	14.6244
463	70.4905	67.9439	65.838	58.6134	46.3752	28.5937	14.6004
464	70.1706	67.5752	65.5682	58.4532	46.1663	28.4686	14.5032
465	70.0164	67.4648	65.4228	58.18	45.9115	28.3569	14.4655
466	69.6769	67.1596	65.0781	58.0437	45.6826	28.28	14.3722
467	69.5499	66.984	64.9332	57.5711	45.624	28.1654	14.3428
468	69.2166	66.616	64.5517	57.5757	45.5121	28.0623	14.3035
469	69.0886	66.4728	64.4807	57.2383	45.2397	28.0087	14.2244
470	68.7663	66.2102	64.1992	57.1209	45.2461	27.9003	14.1824
471	68.591	65.9346	63.9005	56.8338	44.8253	27.8317	14.122
472	68.3181	65.7643	63.797	56.6145	44.9195	27.7803	14.1083
473	68.079	65.4551	63.4526	56.4287	44.7499	27.707	13.9775
474	67.8699	65.3412	63.3662	56.1904	44.742	27.6565	13.9341
475	67.5884	65.0219	63.0402	56.0367	44.4726	27.5579	13.8731
476	67.4018	64.8737	62.9942	55.7372	44.2928	27.4909	13.8739
477	67.1587	64.6271	62.6758	55.7381	44.253	27.4038	13.8286
478	67.0481	64.4926	62.6436	55.3775	44.1363	27.3505	13.7878
479	66.7667	64.2489	62.3455	55.3293	43.9474	27.2608	13.713
480	66.6389	64.1529	62.301	55.0329	43.8944	27.1957	13.6816
481	66.4202	63.977	62.1158	55.0093	43.946	27.1369	13.6607
482	66.2879	63.7286	61.814	54.7278	43.904	27.0307	13.618
483	66.086	63.6624	61.8225	54.6999	43.7212	26.9747	13.6161
484	66.0042	63.4341	61.6075	54.6493	43.5834	26.8835	13.574
485	65.8755	63.4244	61.5794	54.4638	43.8021	26.8572	13.5548
486	65.6952	63.2214	61.452	54.471	43.6367	26.7694	13.5113
487	65.6211	63.2038	61.4374	54.2983	43.6668	26.7298	13.5021
488	65.5362	63.0732	61.3027	54.475	43.4385	26.7103	13.5039
489	65.5034	63.0801	61.3807	54.273	43.6524	26.6863	13.5013
490	65.4034	62.9779	61.2115	54.4851	43.6911	26.6669	13.5225
491	65.4698	63.0101	61.3032	54.4946	43.706	26.7072	13.5044
492	65.4116	63.0726	61.3728	54.6564	43.7997	26.7213	13.5612
493	65.5072	63.1524	61.421	54.6587	43.9617	26.7334	13.576
494	65.4949	63.3483	61.6528	54.9349	44.2009	26.8078	13.6304
495	65.6242	63.3522	61.6967	55.0787	44.0522	26.839	13.6623
496	65.7479	63.6384	61.977	55.2675	44.4537	26.9447	13.7369
497	65.8403	63.7117	62.0547	55.5751	44.3677	27.0117	13.7595
498	66.031	63.9764	62.4011	55.6527	44.5897	27.1017	13.8498
499	66.0942	64.0698	62.4129	55.9882	44.7272	27.2052	13.8335
500	66.305	64.3298	62.7305	56.0825	44.7293	27.3	13.9459
501	66.3847	64.4488	62.7836	56.4503	44.8718	27.3916	13.9824
502	66.5363	64.5967	62.9609	56.5211	44.8838	27.4482	14.0372
503	66.5989	64.6825	63.0359	56.7044	45.0666	27.4936	14.0407
504	66.7007	64.6858	63.0088	56.6773	44.7714	27.5308	14.0291
505	66.6545	64.7454	63.0253	56.809	44.964	27.5382	14.0443
506	66.6317	64.6525	62.8706	56.7257	44.6326	27.4758	14.0514
507	66.6433	64.5951	62.8279	56.5903	44.6536	27.4401	14.0322
508	66.3925	64.4164	62.5588	56.4565	44.4482	27.341	14.0079
509	66.3239	64.2981	62.4558	56.144	44.2794	27.2576	13.9426
510	66.0636	63.9917	62.011	56.0547	43.8911	27.1064	13.8268
511	65.9031	63.7336	61.8326	55.5395	43.8473	27.0112	13.8351
512	65.6325	63.3842	61.4103	55.4036	43.5247	26.8339	13.6948
513	65.3708	63.1022	61.1009	54.9385	43.3197	26.7033	13.6147
514	65.0696	62.7317	60.7483	54.686	42.9193	26.5375	13.5289
515	64.8002	62.3637	60.3496	54.2387	42.5575	26.3725	13.4189
516	64.441	62.0556	60.0635	53.8611	42.5958	26.1923	13.3608
517	64.1793	61.6748	59.6478	53.5554	42.128	26.0181	13.2224
518	63.8723	61.3971	59.4124	53.1829	42.1273	25.8858	13.2106
519	63.5051	61.0014	58.9935	52.9437	41.7674	25.7312	13.0923
520	63.2475	60.7906	58.8161	52.5061	41.6425	25.5775	13.0248
521	62.905	60.4144	58.404	52.4222	41.447	25.4772	12.9542
522	62.7287	60.1894	58.2805	51.9297	41.3792	25.3735	12.9198
523	62.364	59.8567	57.9392	51.8881	41.2118	25.2522	12.832
524	62.1737	59.6779	57.7604	51.5766	41.0598	25.1475	12.7311
525	61.8859	59.4346	57.5214	51.3956	40.9926	25.0684	12.7298
526	61.7851	59.2075	57.2851	51.1262	40.8297	25.0016	12.6674
527	61.5173	59.0956	57.2223	51.0137	40.8518	24.926	12.694
528	61.327	58.877	56.9986	50.905	40.4828	24.8361	12.6303
529	61.2102	58.7906	56.9307	50.6883	40.658	24.8189	12.5972
530	61.0112	58.5967	56.7694	50.7291	40.5091	24.7947	12.5523
531	60.8901	58.5034	56.6747	50.5933	40.4864	24.7513	12.5483
532	60.8131	58.402	56.6399	50.4736	40.4428	24.7703	12.5212
533	60.7213	58.3707	56.5485	50.5465	40.5787	24.7391	12.481
534	60.6212	58.3882	56.6343	50.432	40.538	24.7599	12.5129
535	60.6195	58.3606	56.643	50.4819	40.5077	24.7777	12.5309
536	60.5604	58.3217	56.6524	50.4879	40.4778	24.7731	12.5204
537	60.5936	58.3888	56.6611	50.5581	40.703	24.8634	12.5543
538	60.5643	58.3457	56.749	50.7004	40.6494	24.875	12.5817
539	60.5917	58.465	56.8428	50.7076	40.8025	24.9349	12.5974
540	60.6112	58.4668	56.8423	50.8548	40.9199	25.0013	12.6203
541	60.7119	58.5913	56.9984	50.9398	41.0711	25.0663	12.6548
542	60.7377	58.6452	57.0133	51.1322	41.0655	25.1426	12.6723
543	60.8706	58.7974	57.2125	51.2123	41.136	25.2108	12.7295
544	60.9456	58.877	57.2542	51.3861	41.3732	25.2961	12.7436
545	61.0666	59.0025	57.4946	51.5414	41.4325	25.397	12.805
546	61.1606	59.1425	57.6022	51.712	41.421	25.4814	12.8328
547	61.2691	59.245	57.7161	51.9202	41.5513	25.5372	12.8663
548	61.4206	59.4407	57.8419	52.0716	41.7987	25.6541	12.9085
549	61.4995	59.449	57.9159	52.2385	41.8182	25.7231	12.9441
550	61.5962	59.6414	58.1567	52.3137	41.8103	25.8085	13.0124
551	61.7179	59.7138	58.1569	52.5738	41.9836	25.8847	13.0189
552	61.8446	59.8205	58.287	52.6968	41.9352	25.9226	13.0879
553	61.8827	59.8368	58.2152	52.76	41.985	25.9652	13.1016
554	61.9388	59.9019	58.2946	52.7461	41.9512	25.9645	13.1016
555	61.9945	59.9213	58.2123	52.8565	41.9497	25.9666	13.1216
556	61.9588	59.9308	58.2734	52.8528	41.8342	25.9248	13.0904
557	62.0193	59.9565	58.2026	52.7492	41.8706	25.906	13.098
558	61.9465	59.8766	58.1576	52.7697	41.7734	25.8697	13.0641
559	61.961	59.8749	58.0849	52.807	41.6752	25.8159	13.0875
560	61.9238	59.811	58.0697	52.7003	41.5656	25.7451	13.0778
561	61.8874	59.8529	58.1465	52.6939	41.5144	25.739	13.0675
562	61.8739	59.7515	58.0499	52.7121	41.542	25.6652	13.0661
563	61.8287	59.793	58.0892	52.6844	41.3843	25.6315	13.0547
564	61.7577	59.692	57.9211	52.7382	41.3371	25.579	13.0372
565	61.7436	59.6699	57.9947	52.6427	41.3158	25.5345	13.0042
566	61.6962	59.6409	57.8774	52.598	41.3491	25.4587	12.9986
567	61.582	59.5621	57.8539	52.6013	41.122	25.4085	12.9977
568	61.5109	59.5061	57.7112	52.4702	41.1324	25.3402	13.0042
569	61.3489	59.3222	57.6242	52.4023	41.0046	25.2543	12.9595
570	61.2679	59.2538	57.5091	52.2803	40.9029	25.1975	12.9467
571	61.0987	59.1185	57.3822	52.1664	40.777	25.0976	12.9045
572	60.955	59.0305	57.2761	51.9523	40.8164	25.033	12.8746
573	60.8442	58.8206	57.0541	51.8533	40.6031	24.9379	12.8126
574	60.7417	58.7227	56.9903	51.6611	40.604	24.8615	12.795
575	60.5759	58.5354	56.7138	51.4919	40.3076	24.7803	12.7389
576	60.4574	58.4425	56.6824	51.343	40.3393	24.7249	12.6973
577	60.3558	58.3269	56.4792	51.2251	40.2821	24.6733	12.6964
578	60.2454	58.1706	56.3652	51.1017	40.2134	24.633	12.6508
579	60.1354	58.0816	56.3009	51.0682	40.0215	24.6003	12.6255
580	60.0487	57.9703	56.1931	50.946	40.1138	24.5672	12.6011
581	59.9819	57.9032	56.1194	50.8981	40.1309	24.5599	12.5638
582	59.912	57.796	56.0504	50.8578	40.1265	24.5591	12.5894
583	59.8899	57.757	56.0206	50.8134	40.0934	24.5657	12.5854
584	59.81	57.6882	55.9542	50.8503	40.148	24.5817	12.5836
585	59.772	57.6925	56.0155	50.8292	40.1996	24.6174	12.5932
586	59.7444	57.6127	55.8739	50.7981	40.083	24.6339	12.5709
587	59.7411	57.6275	55.9715	50.7358	40.1043	24.6669	12.5606
588	59.699	57.6206	55.9178	50.8132	40.0884	24.6978	12.5513
589	59.6721	57.552	55.8782	50.7737	40.0852	24.6995	12.5605
590	59.577	57.5116	55.7725	50.7405	39.9625	24.7303	12.5589
591	59.5202	57.421	55.7691	50.6355	39.8794	24.704	12.545
592	59.4487	57.3995	55.6746	50.5811	39.8613	24.703	12.5315
593	59.2977	57.2417	55.4766	50.446	39.7536	24.6601	12.5059
594	59.2559	57.1798	55.4536	50.2866	39.5873	24.6231	12.488
595	59.1644	56.9699	55.168	50.194	39.4735	24.5669	12.4517
596	59.0237	56.8791	55.1136	49.9943	39.4421	24.4998	12.4202
597	58.8603	56.6788	54.8378	49.831	39.1842	24.4361	12.3722
598	58.7721	56.5557	54.7285	49.5607	39.1134	24.3411	12.2972
599	58.6417	56.3869	54.5129	49.4681	39.0487	24.2814	12.2591
600	58.4765	56.2052	54.3436	49.2635	38.9413	24.1884	12.2104
601	58.2921	56.0566	54.1331	49.1146	38.8124	24.1034	12.1762
602	58.179	55.8419	53.9734	48.8601	38.595	24.0236	12.1008
603	58.0122	55.713	53.8526	48.7381	38.5036	23.9704	12.1196
604	57.8286	55.5082	53.6778	48.6323	38.3851	23.8829	12.055
605	57.7064	55.39	53.5455	48.4469	38.3443	23.8378	12.0123
606	57.5361	55.1867	53.2928	48.3111	38.1066	23.7886	11.9813
607	57.4078	55.1055	53.2848	48.1942	38.0421	23.7431	11.941
608	57.2525	54.8961	53.0598	48.116	38.0941	23.6807	11.9226
609	57.0919	54.7948	53.0219	47.9205	37.9372	23.6108	11.8994
610	56.9848	54.6568	52.8126	47.8103	37.8885	23.5639	11.8932
611	56.8096	54.5065	52.7215	47.7384	37.8036	23.5055	11.8232
612	56.682	54.3575	52.5244	47.6137	37.6563	23.4505	11.796
613	56.53	54.1946	52.4685	47.4679	37.5277	23.3886	11.7781
614	56.3956	54.1092	52.2981	47.3232	37.5549	23.3233	11.7538
615	56.2271	53.963	52.1453	47.2552	37.4198	23.2113	11.6961
616	56.1261	53.8551	52.0688	47.1242	37.2565	23.1674	11.6984
617	55.9835	53.6923	51.9046	47.0016	37.3037	23.0886	11.6674
618	55.8827	53.616	51.8635	46.8533	37.2361	23.0184	11.63
619	55.7246	53.4519	51.701	46.8118	37.1743	22.9597	11.623
620	55.6664	53.4237	51.6846	46.7031	36.982	22.9263	11.5458
621	55.5592	53.3736	51.5793	46.6464	36.9764	22.8878	11.5884
622	55.4566	53.2995	51.5867	46.6116	37.111	22.8359	11.5448
623	55.4517	53.2908	51.5316	46.5878	37.0392	22.8183	11.5687
624	55.3929	53.2598	51.5693	46.572	37.1198	22.8334	11.562
625	55.3926	53.2979	51.6143	46.6319	37.0412	22.8346	11.5615
626	55.3622	53.2717	51.5394	46.7868	37.1836	22.8648	11.5734
627	55.428	53.3925	51.7535	46.7831	37.2406	22.928	11.5906
628	55.3946	53.4194	51.7359	46.8758	37.2242	22.9802	11.6462
629	55.5177	53.556	51.9541	47.0076	37.535	23.0331	11.6408
630	55.5503	53.6338	52.0172	47.1859	37.6392	23.1265	11.6998
631	55.7141	53.785	52.2833	47.3634	37.7181	23.2116	11.7355
632	55.7936	53.9006	52.3228	47.5953	37.9197	23.3437	11.7623
633	55.9211	54.0755	52.6031	47.7734	38.0966	23.4332	11.8473
634	56.0996	54.2717	52.7109	48.0524	38.2362	23.5316	11.9106
635	56.2025	54.4346	52.9926	48.3133	38.3379	23.6605	11.9695
636	56.398	54.6656	53.1546	48.625	38.5841	23.7962	12.0401
637	56.5703	54.8707	53.3985	48.8601	38.7215	23.8952	12.0983
638	56.8084	55.12	53.7182	49.0848	38.9467	24.0441	12.1636
639	56.9323	55.2526	53.7895	49.3258	39.0161	24.1139	12.1928
640	57.1262	55.5301	54.0959	49.5884	39.1022	24.2517	12.2909
641	57.2827	55.6631	54.2116	49.7901	39.4155	24.3637	12.3514
642	57.4819	55.9024	54.4822	50.0583	39.4117	24.4151	12.3871
643	57.6741	56.0962	54.6506	50.3429	39.5567	24.5258	12.435
644	57.8463	56.2381	54.8417	50.5425	39.6151	24.5963	12.4889
645	58.0094	56.4163	54.9636	50.7333	39.7628	24.6831	12.5574
646	58.1278	56.5449	55.0576	50.9075	39.7692	24.7183	12.5679
647	58.3051	56.6778	55.1504	51.0272	39.9691	24.7464	12.6232
648	58.361	56.7534	55.1789	51.175	39.9105	24.7342	12.6158
649	58.4481	56.8158	55.2469	51.1935	39.9369	24.7592	12.6523
650	58.4571	56.7935	55.1644	51.2852	39.8391	24.6974	12.6461
651	58.4922	56.867	55.2766	51.1458	39.8242	24.6992	12.6739
652	58.5155	56.8042	55.1242	51.1235	39.8205	24.6714	12.6476
653	58.5414	56.7735	55.0832	51.0719	39.8641	24.58	12.6242
654	58.4946	56.7182	54.9585	51.0603	39.6608	24.5253	12.6214
655	58.4557	56.6577	54.9121	50.9545	39.4564	24.4446	12.5994
656	58.4517	56.577	54.7726	50.8209	39.4695	24.3675	12.5502
657	58.3745	56.4924	54.646	50.7511	39.2837	24.2728	12.5319
658	58.3246	56.3909	54.541	50.6542	39.2226	24.193	12.5226
659	58.1687	56.276	54.403	50.5098	39.0701	24.1283	12.4811
660	58.1481	56.2077	54.3296	50.4141	39.0013	24.0811	12.4746
661	58.022	56.0692	54.1252	50.3	38.9825	24.0042	12.4333
662	57.9564	55.9816	54.1009	50.125	38.8306	23.9357	12.3762
663	57.8533	55.8592	53.9463	50.0362	38.6704	23.8906	12.3866
664	57.7773	55.7563	53.8321	49.903	38.5973	23.8268	12.3308
665	57.6358	55.6507	53.7291	49.8154	38.6212	23.7824	12.2805
666	57.5351	55.496	53.6206	49.5915	38.3946	23.7123	12.2638
667	57.4037	55.367	53.4284	49.4507	38.3257	23.6835	12.2449
668	57.3148	55.2502	53.3355	49.3981	38.3798	23.6261	12.2132
669	57.1621	55.0716	53.2138	49.3047	38.1406	23.5722	12.1467
670	57.0478	54.9652	53.0314	49.0579	38.2043	23.5249	12.139
671	56.9181	54.8484	52.8987	48.986	37.9917	23.4932	12.0994
672	56.7382	54.6587	52.7209	48.7723	38.0065	23.4159	12.0495
673	56.6447	54.5033	52.6187	48.6051	38.0365	23.4017	12.023
674	56.512	54.3809	52.4828	48.5786	37.8706	23.3459	12.0167
675	56.389	54.2761	52.3588	48.2553	37.7191	23.2931	11.9616
676	56.2383	54.0664	52.2007	48.2214	37.8653	23.2553	11.9234
677	56.1464	53.9538	52.0218	48.0362	37.5796	23.1675	11.8976
678	55.8951	53.7839	51.885	47.8803	37.4624	23.1467	11.8632
679	55.8642	53.6569	51.7539	47.7384	37.4898	23.0789	11.8075
680	55.6826	53.5179	51.6406	47.6491	37.3022	23.056	11.7879
681	55.5864	53.4046	51.4202	47.4452	37.3536	22.9748	11.7256
682	55.4601	53.2595	51.2967	47.2766	37.2471	22.9207	11.709
683	55.2993	53.065	51.1608	47.0929	37.076	22.8808	11.6699
684	55.2125	52.8704	51.0052	47.0032	36.954	22.7946	11.6505
685	55.0173	52.7907	50.8582	46.7735	36.8267	22.7555	11.5836
686	54.9023	52.6157	50.7024	46.6634	36.7675	22.6791	11.5409
687	54.7862	52.5072	50.6048	46.5439	36.7741	22.6642	11.526
688	54.605	52.3677	50.476	46.4532	36.6465	22.6089	11.5084
689	54.5511	52.2635	50.379	46.291	36.447	22.5751	11.4667
690	54.3569	52.063	50.1763	46.2249	36.554	22.5187	11.4702
691	54.285	52.019	50.2105	46.1529	36.4162	22.4815	11.3731
692	54.1106	51.8637	50.0309	46.0236	36.4434	22.415	11.3691
693	54.0289	51.7295	49.9216	45.859	36.3002	22.3629	11.3489
694	53.8923	51.6366	49.8046	45.7399	36.1678	22.3411	11.3673
695	53.791	51.5474	49.6599	45.6026	36.065	22.3051	11.298
696	53.6168	51.412	49.603	45.544	35.9435	22.2409	11.2521
697	53.5561	51.3851	49.5909	45.4375	36.0357	22.2149	11.2426
698	53.4569	51.221	49.4714	45.393	36.0377	22.149	11.2582
699	53.3468	51.17	49.4154	45.2717	36.0103	22.1755	11.2076
700	53.252	51.0514	49.2841	45.2656	35.8612	22.0807	11.1775
701	53.1966	51.0571	49.3257	45.1526	36.0964	22.1287	11.1636
702	53.139	50.9821	49.2425	45.1712	35.9665	22.0847	11.1569
703	53.0402	50.9544	49.279	45.0809	36.1031	22.1221	11.1852
704	53.0349	50.9736	49.3368	45.1198	35.7848	22.1541	11.1781
705	53.0856	51.0132	49.399	45.2097	35.9554	22.1466	11.1853
706	53.0931	51.0639	49.4213	45.2774	36.1735	22.2292	11.1664
707	53.0516	51.068	49.5033	45.3501	36.317	22.2967	11.2398
708	53.0889	51.1936	49.6464	45.4077	36.3052	22.3794	11.2322
709	53.2084	51.2662	49.7057	45.66	36.6705	22.443	11.3094
710	53.2562	51.4434	49.8733	45.7277	36.7124	22.5845	11.3299
711	53.4397	51.5314	50.025	45.9625	36.8753	22.6678	11.3812
712	53.5091	51.683	50.2639	46.1058	37.0546	22.804	11.4039
713	53.6249	51.8657	50.3756	46.3767	37.1034	22.9203	11.486
714	53.734	52.0244	50.6424	46.5874	37.2905	23.0623	11.5247
715	53.9363	52.1893	50.7734	46.7907	37.4416	23.2155	11.6113
716	54.082	52.4138	51.0844	47.0997	37.7203	23.3212	11.6767
717	54.2329	52.5792	51.1482	47.3286	37.9146	23.4489	11.6993
718	54.3077	52.7283	51.3907	47.4973	38.076	23.6033	11.7655
719	54.4775	52.93	51.6051	47.7939	38.0752	23.6914	11.8918
720	54.6219	53.0443	51.6927	47.9219	38.4506	23.8604	11.8779
721	54.7427	53.1723	51.8294	48.1864	38.4551	23.9153	11.9154
722	54.8832	53.3041	51.9378	48.2841	38.6803	24.0325	11.9555
723	55.0039	53.396	52.0287	48.5805	38.5095	24.0855	12.0116
724	55.0784	53.5089	52.1238	48.5857	38.7862	24.1523	11.9989
725	55.2293	53.5658	52.0822	48.6892	38.6208	24.1923	12.0311
726	55.2798	53.6172	52.2102	48.8804	38.7587	24.2091	12.0649
727	55.3627	53.6178	52.1573	48.7975	38.6715	24.2005	12.0741
728	55.3638	53.5887	52.1281	48.7851	38.8034	24.2067	12.0731
729	55.431	53.6051	52.0158	48.7764	38.7588	24.2271	12.082
730	55.439	53.5795	52.0198	48.7981	38.574	24.1402	12.0973
731	55.4839	53.5479	51.9025	48.7511	38.4841	24.1454	12.098
732	55.4105	53.4494	51.793	48.7027	38.2925	24.0647	11.9988
733	55.3998	53.4082	51.7411	48.542	37.9956	24.0361	11.9965
734	55.3496	53.2407	51.4636	48.4486	38.2689	23.9919	11.9819
735	55.2554	53.163	51.3872	48.3475	37.8248	23.8854	11.9281
736	55.1417	53.0141	51.1777	48.1083	37.7114	23.7951	11.9135
737	55.0218	52.809	50.9858	47.9488	37.4921	23.7013	11.87
738	54.9359	52.6301	50.7543	47.7001	37.2391	23.5642	11.7803
739	54.6947	52.3802	50.5041	47.511	36.9532	23.453	11.7337
740	54.5667	52.1856	50.1955	47.2287	37.0976	23.3066	11.7077
741	54.3389	51.9611	49.9556	46.9239	36.8202	23.1536	11.5924
742	54.1938	51.71	49.7493	46.687	36.3304	23.0554	11.5317
743	53.9984	51.4531	49.4266	46.3651	36.4149	22.9099	11.4751
744	53.8009	51.2057	49.1863	46.1274	36.0447	22.819	11.4182
745	53.6186	51.001	48.8499	45.7716	35.9001	22.6147	11.3653
746	53.368	50.721	48.6609	45.5581	35.6065	22.5017	11.2191
747	53.1955	50.4524	48.4337	45.3429	35.6222	22.3471	11.2067
748	52.9146	50.2091	48.1915	45.0233	35.3275	22.2508	11.1157
749	52.7308	49.9217	47.8441	44.6951	35.0581	22.1238	11.05
750	52.411	49.7201	47.6815	44.49	35.0883	21.9856	11.0209
751	52.2508	49.4495	47.3486	44.1156	34.8414	21.9158	10.9783
752	51.9821	49.1506	47.0892	43.8922	34.84	21.7479	10.8951
753	51.7769	48.9167	46.9045	43.659	34.5551	21.7117	10.8359
754	51.5606	48.6274	46.5946	43.3974	34.3953	21.5586	10.7983
755	51.3151	48.4778	46.4622	43.1509	34.0022	21.492	10.7566
756	51.1011	48.249	46.2095	42.9231	34.0303	21.3997	10.6403
757	50.9031	48.0261	46.053	42.7508	33.9092	21.3194	10.6045
758	50.6968	47.7794	45.6622	42.5823	33.8791	21.25	10.5921
759	50.5162	47.6219	45.7024	42.3354	33.6445	21.1699	10.4879
760	50.3158	47.3981	45.3462	42.1825	33.4908	21.1313	10.5142
761	50.0755	47.18	45.2162	41.9788	33.441	21.0439	10.4097
762	49.964	47.0327	45.034	41.7472	33.3831	20.993	10.3365
763	49.7458	46.7954	44.8516	41.5782	33.1078	20.8938	10.3282
764	49.5492	46.6331	44.7156	41.4467	33.1729	20.8649	10.2973
765	49.4172	46.5002	44.5676	41.2686	33.0326	20.7665	10.2751
766	49.2069	46.3212	44.4379	41.0568	33.0904	20.7184	10.1897
767	49.0994	46.1638	44.2475	40.9805	32.7647	20.6561	10.2127
768	48.9051	46.0145	44.144	40.848	33.0133	20.6097	10.116
769	48.7864	45.8768	43.9984	40.6454	32.761	20.5203	10.1136
770	48.499	45.7024	43.8712	40.5392	32.9292	20.5108	10.064
771	48.4227	45.5679	43.694	40.4327	32.8465	20.4496	10.0612
772	48.3327	45.4243	43.6921	40.3046	32.7445	20.3872	10.083
773	48.1905	45.4036	43.599	40.1525	32.535	20.4004	10.0179
774	47.9981	45.295	43.5392	40.1815	32.6416	20.3157	9.94049
775	47.9587	45.2376	43.4991	40.0405	32.4818	20.3352	9.95043
776	47.7954	45.1423	43.4593	39.9637	32.6538	20.2941	9.94679
777	47.7376	45.1487	43.4795	39.9877	32.6303	20.3141	9.91811
778	47.6596	45.0824	43.4707	39.8945	32.5872	20.3177	9.96267
779	47.5768	45.0758	43.4651	40.0455	32.2585	20.3375	9.9114
780	47.5564	45.057	43.4416	39.9562	32.5829	20.3818	9.94434
781	47.4778	45.0481	43.4644	40.0562	32.5541	20.4041	9.88296
782	47.524	45.053	43.5333	39.892	32.77	20.4694	9.95109
783	47.4517	44.9954	43.4572	40.0658	32.8774	20.5161	9.94045
784	47.5086	45.0296	43.5103	40.1472	32.6876	20.635	9.96778
785	47.4584	45.0131	43.5365	40.2248	32.9643	20.6494	9.9747
786	47.5027	45.0326	43.6108	40.2658	33.0245	20.7685	10.0189
787	47.4774	45.0995	43.6169	40.2925	33.0856	20.8309	10.0486
788	47.5328	45.104	43.7273	40.417	33.3293	20.9225	10.0639
789	47.5494	45.1222	43.7521	40.5607	33.2056	21.0007	10.111
790	47.6422	45.1951	43.7976	40.6367	33.2195	21.0762	10.1237
791	47.6749	45.209	43.776	40.6726	33.4526	21.1659	10.1599
792	47.6174	45.2541	43.8699	40.8279	33.3745	21.2326	10.1797
793	47.7105	45.3163	43.8905	40.9064	33.4302	21.3159	10.2027
794	47.7013	45.3159	44.0319	40.9128	33.4299	21.3647	10.1486
795	47.7794	45.4033	43.9225	40.9762	33.4616	21.4393	10.2306
796	47.7436	45.4173	44.1169	40.9836	33.6257	21.4141	10.2184
797	47.7775	45.4117	44.0743	40.9569	33.5499	21.4915	10.2331
798	47.7223	45.3958	44.0017	40.9671	33.5099	21.464	10.1948
799	47.7588	45.4359	44.0508	41.0284	33.3509	21.5048	10.1897
800	47.7608	45.3818	43.9603	41.0377	33.3565	21.4623	10.216
801	47.8452	44.6854	42.9382	41.1709	33.7668	21.4983	10.2601
802	47.8068	44.6149	42.8254	41.076	33.7505	21.4785	10.23
803	47.8358	44.5669	42.7773	41.0934	33.7264	21.4323	10.198
804	47.7651	44.5034	42.6845	40.9524	33.6856	21.3808	10.2034
805	47.7242	44.45	42.6243	40.9196	33.5755	21.331	10.1649
806	47.6666	44.3352	42.45	40.872	33.5339	21.2485	10.1542
807	47.6236	44.3231	42.4686	40.7436	33.4006	21.2084	10.1113
808	47.5293	44.1737	42.3016	40.7063	33.3122	21.1181	10.099
809	47.4615	44.0962	42.1888	40.5365	33.2242	21.0391	10.0909
810	47.3819	43.9754	42.116	40.4462	33.0806	20.9762	10.0711
811	47.3209	43.8819	41.9881	40.2791	32.8982	20.8776	10.0271
812	47.2051	43.7963	41.8946	40.2147	32.7263	20.7978	10.0018
813	47.1337	43.7	41.7713	40.0422	32.7291	20.726	9.96922
814	47.055	43.5426	41.6303	39.9811	32.6101	20.6629	9.94315
815	46.9682	43.437	41.5192	39.8297	32.6146	20.5737	9.91279
816	46.852	43.3964	41.4103	39.7122	32.3657	20.4887	9.86397
817	46.7689	43.2342	41.2836	39.6307	32.3867	20.3992	9.87166
818	46.636	43.1345	41.1931	39.4374	32.2311	20.3296	9.81851
819	46.4924	43.0202	41.0723	39.3434	32.1818	20.2329	9.7717
820	46.4347	42.9175	40.9423	39.197	31.9507	20.1509	9.74109
821	46.3069	42.7927	40.8231	39.0868	31.9389	20.0616	9.74481
822	46.1822	42.7235	40.7315	39.0294	31.8529	19.9981	9.68818
823	46.08	42.5593	40.6221	38.8493	31.7157	19.9042	9.64759
824	45.9265	42.4607	40.5188	38.6921	31.6606	19.8295	9.61735
825	45.8076	42.3616	40.3875	38.6117	31.6188	19.7447	9.61256
826	45.6881	42.2328	40.2923	38.521	31.4318	19.6643	9.59423
827	45.5922	42.1329	40.2025	38.3674	31.3684	19.5829	9.52405
828	45.4394	42.0139	40.0569	38.2383	31.2671	19.5405	9.51235
829	45.336	41.9655	40.0508	38.1528	31.3042	19.4463	9.50715
830	45.2085	41.8354	39.944	38.1265	31.1014	19.4222	9.43521
831	44.967	43.336	41.9096	38.001	31.0606	19.2878	9.41438
832	44.8423	43.2357	41.8391	37.8691	30.7656	19.2597	9.46222
833	44.7334	43.1482	41.7806	37.7558	30.7258	19.1778	9.39728
834	44.6062	43.0525	41.6932	37.6587	30.834	19.1436	9.31924
835	44.4993	42.9751	41.6357	37.6334	31.1867	19.1043	9.26768
836	44.3902	42.8511	41.5414	37.5104	31.0779	19.0549	9.36188
837	44.2649	42.7936	41.4908	37.4344	30.7027	19.0255	9.31442
838	44.2107	42.7204	41.4226	37.3791	30.9874	18.9921	9.28716
839	44.0649	42.6552	41.3685	37.2902	30.8234	18.952	9.20761
840	43.9699	42.5853	41.2826	37.1794	30.5959	18.9215	9.29952
841	43.9037	42.528	41.2307	37.1548	30.6957	18.8975	9.17193
842	43.852	42.4451	41.1914	37.0607	30.3913	18.8779	9.31004
843	43.7675	42.3638	41.14	37.0274	30.7067	18.8367	9.23253
844	43.6736	42.3501	41.0712	36.9665	30.3896	18.8293	9.23118
845	43.6214	42.3164	41.048	36.9249	30.5036	18.8146	9.19415
846	43.572	42.2431	41.0041	36.9295	30.7202	18.8103	9.12356
847	43.51	42.2311	41	36.8623	30.4311	18.8233	9.10887
848	43.4859	42.2261	41.0156	36.8623	30.5586	18.821	9.15659
849	43.4559	42.1936	40.9895	36.8572	30.3696	18.8557	9.16596
850	43.411	42.1831	41.0224	36.8694	30.657	18.8632	9.13572
851	43.357	42.1891	41.0128	36.8379	30.5283	18.8816	9.18003
852	43.3555	42.1945	41.0118	36.8628	30.5743	18.8978	9.17578
853	43.3797	42.2084	41.0532	36.9054	30.4285	18.9365	9.15802
854	43.3778	42.2012	41.0429	36.8984	30.5765	18.9534	9.22312
855	43.3477	42.2307	41.0988	36.9189	30.4306	18.9892	9.19182
856	43.3644	42.2227	41.1053	36.964	30.5329	19.0149	9.24002
857	43.3626	42.2227	41.1104	37.0351	30.618	19.0557	9.1822
858	43.3414	42.2528	41.1487	37.0023	30.5276	19.0737	9.2354
859	43.3386	42.2557	41.1906	37.0784	30.7919	19.1064	9.21134
860	43.3468	42.2762	41.1965	37.0898	30.6332	19.1261	9.19157
861	43.359	42.3043	41.2458	37.1372	30.5538	19.142	9.1901
862	43.3629	42.3277	41.2534	37.1695	30.7611	19.1551	9.24526
863	43.3732	42.3163	41.2668	37.1875	30.7648	19.1764	9.19362
864	43.4046	42.3377	41.2918	37.2621	30.8026	19.1923	9.24739
865	43.3938	42.3708	41.3388	37.2852	30.7776	19.1894	9.23896
866	43.4356	42.3933	41.363	37.307	30.982	19.1867	9.26183
867	43.4162	42.3802	41.3699	37.3242	30.9119	19.202	9.22566
868	43.4521	42.424	41.3953	37.3598	30.7961	19.1986	9.27583
869	43.4667	42.4393	41.4446	37.4199	31.0389	19.2006	9.24456
870	43.4329	42.4572	41.4592	37.3921	30.8593	19.2058	9.27742
871	43.465	42.4585	41.4558	37.4319	30.8017	19.1992	9.2996
872	43.471	42.4467	41.4315	37.511	31.0636	19.1905	9.31667
873	43.4542	42.479	41.4735	37.4924	30.9192	19.1712	9.2674
874	43.4351	42.4654	41.429	37.5284	30.8707	19.1481	9.27354
875	43.4114	42.4466	41.4354	37.5348	30.8847	19.1406	9.32759
876	43.3991	42.3875	41.4104	37.5124	30.873	19.1056	9.27468
877	43.3875	42.3814	41.3483	37.4851	30.7796	19.0774	9.33442
878	43.3671	42.3283	41.3125	37.4474	30.8037	19.0232	9.29776
879	43.2857	42.2517	41.1809	37.4079	30.7075	18.9869	9.2807
880	43.2221	42.1807	41.1579	37.2726	30.6069	18.948	9.20819
881	43.1974	42.0895	41.0843	37.2028	30.6305	18.8735	9.23262
882	43.1227	42.0237	40.953	37.0945	30.4883	18.7988	9.18286
883	43.0452	41.9815	40.8622	37.0523	30.2982	18.7507	9.16673
884	42.9863	41.8661	40.7388	36.8911	30.4168	18.672	9.11096
885	42.8811	41.7652	40.6311	36.7901	30.1132	18.6077	9.11734
886	42.8156	41.6532	40.512	36.6625	29.9315	18.5368	9.08755
887	42.725	41.5481	40.3781	36.5919	29.9014	18.4734	9.07029
888	42.6514	41.4746	40.3076	36.4386	29.7576	18.4141	9.05858
889	42.5944	41.3896	40.1905	36.3106	29.7734	18.3361	9.00121
890	42.5044	41.2965	40.0957	36.1889	29.5509	18.2652	8.96471
891	42.4152	41.2144	39.9486	36.1031	29.6348	18.1963	8.95403
892	42.3583	41.141	39.9286	35.9894	29.4476	18.1401	8.89629
893	42.287	41.0829	39.8085	35.9221	29.3132	18.0973	8.86446
894	42.1975	40.9772	39.7436	35.8271	29.3158	18.0251	8.87064
895	42.1438	40.9318	39.6759	35.7424	29.3011	17.9799	8.86479
896	42.0723	40.8531	39.6185	35.6682	29.2188	17.9212	8.81679
897	42.0389	40.8205	39.5814	35.5951	29.0831	17.903	8.81085
898	41.9276	40.7646	39.5278	35.5357	28.9787	17.8292	8.82039
899	41.9267	40.7328	39.5222	35.494	29.1024	17.8082	8.78548
900	41.8627	40.6903	39.4593	35.4489	29.0053	17.7615	8.81781
901	41.8235	40.6555	39.4353	35.4238	29.0751	17.7138	8.73024
902	41.7844	40.6349	39.4316	35.3874	28.9911	17.6978	8.757
903	41.7553	40.6255	39.4191	35.3654	28.977	17.6849	8.76224
904	41.725	40.6188	39.4388	35.3864	28.7841	17.6769	8.73851
905	41.7002	40.6324	39.473	35.3822	29.0322	17.6617	8.74906
906	41.6865	40.6423	39.4991	35.3774	28.9771	17.6532	8.78074
907	41.6768	40.6833	39.5351	35.3957	29.0514	17.6618	8.78405
908	41.6826	40.7325	39.6085	35.4675	29.0625	17.6948	8.77824
909	41.7119	40.767	39.6861	35.5307	29.1012	17.705	8.79383
910	41.7354	40.8184	39.7807	35.6479	29.0744	17.733	8.84105
911	41.7467	40.8959	39.8696	35.698	29.2605	17.7679	8.87023
912	41.8104	40.983	39.977	35.8449	29.4089	17.8178	8.87894
913	41.8473	41.0382	40.0695	35.9406	29.4246	17.8645	8.90059
914	41.9021	41.1121	40.1468	36.025	29.5352	17.9263	8.9321
915	41.9402	41.2027	40.2533	36.1756	29.6409	17.9732	8.94294
916	41.9813	41.2571	40.3492	36.3104	29.7127	18.0128	8.98853
917	41.9983	41.3192	40.4192	36.4047	29.6668	18.0598	9.0078
918	42.0381	41.3389	40.4616	36.4916	29.7929	18.0982	9.0076
919	42.0341	41.3861	40.5151	36.5347	29.8986	18.1236	9.03129
920	42.0429	41.3816	40.5046	36.6014	29.7719	18.1342	9.05011
921	42.0351	41.3705	40.5291	36.6002	29.9612	18.1369	9.03092
922	42.0236	41.3712	40.476	36.5813	29.8041	18.1142	9.04062
923	41.9938	41.3265	40.4502	36.5637	29.7654	18.0952	9.04271
924	41.9385	41.3028	40.3722	36.5208	29.71	18.05	9.01181
925	41.913	41.2374	40.3113	36.4494	29.7664	18.005	9.01034
926	41.8672	41.196	40.2357	36.3496	29.6468	17.9584	8.98309
927	41.8319	41.1541	40.1678	36.2684	29.4941	17.8982	8.95759
928	41.7966	41.1096	40.1004	36.1969	29.4407	17.8439	8.92928
929	41.7565	41.0831	40.0602	36.1019	29.3727	17.8017	8.93816
930	41.7649	41.0738	40.0163	36.047	29.4046	17.7577	8.90346
931	41.7422	41.0649	40.0074	36.0058	29.235	17.7206	8.89924
932	41.7436	41.0971	40.0242	35.9633	29.223	17.6922	8.90411
933	41.7709	41.1128	40.018	35.9269	29.2796	17.6769	8.89785
934	41.7952	41.1618	40.0558	35.9565	29.1961	17.6652	8.89335
935	41.8189	41.2133	40.0871	35.971	29.2939	17.6622	8.88316
936	41.8737	41.2698	40.1747	36.0068	29.2187	17.6604	8.91074
937	41.9246	41.3575	40.2376	36.0491	29.2244	17.6724	8.91635
938	41.986	41.435	40.3274	36.1379	29.3553	17.6902	8.94208
939	42.0298	41.5347	40.4509	36.1957	29.4279	17.7034	8.96524
940	42.1002	41.6269	40.5502	36.2634	29.4044	17.7236	8.9952
941	42.1806	41.7554	40.7439	36.3978	29.4908	17.7527	9.01881
942	42.2463	41.87	40.8194	36.5001	29.5487	17.782	9.0533
943	42.3434	41.9777	40.9974	36.6254	29.6065	17.8234	9.08314
944	42.4318	42.122	41.1372	36.7279	29.7245	17.8617	9.11931
945	42.5213	42.2797	41.3171	36.9007	29.8888	17.9407	9.16624
946	42.6312	42.4427	41.5113	37.0614	30.0318	17.9781	9.19751
947	42.7843	42.6102	41.71	37.261	30.1291	18.0675	9.24637
948	42.8896	42.7471	41.9303	37.4652	30.2469	18.1395	9.2863
949	42.9836	42.9914	42.0884	37.6802	30.4582	18.2264	9.35746
950	43.2004	43.1759	42.3695	37.9498	30.6108	18.3021	9.42523
951	43.2901	43.4002	42.6197	38.1884	30.7518	18.3868	9.4569
952	43.4177	43.6395	42.9091	38.481	30.8923	18.5184	9.55822
953	43.6359	43.8374	43.1213	38.7412	31.0942	18.6255	9.63531
954	43.8052	44.0786	43.3782	39.0094	31.2694	18.7341	9.70626
955	43.8984	44.3184	43.6241	39.3134	31.5068	18.8274	9.77341
956	44.1061	44.5637	43.862	39.5671	31.565	18.9345	9.84408
957	44.2446	44.7242	44.0893	39.8311	31.716	19.0226	9.90776
958	44.3504	44.926	44.3009	40.0635	31.8383	19.108	9.98215
959	44.4874	45.1037	44.4926	40.2955	31.9922	19.1788	10.0191
960	44.6154	45.2758	44.6318	40.4856	32.1111	19.2293	10.0742
961	44.7458	45.4373	44.848	40.7171	32.1964	19.2727	10.1295
962	44.8803	45.5416	44.9317	40.8122	32.3239	19.3086	10.1587
963	44.9904	45.7203	45.1251	41.0387	32.4116	19.3245	10.2048
964	45.0998	45.8531	45.2588	41.2081	32.4663	19.3777	10.2388
965	45.2062	46.0316	45.4561	41.35	32.604	19.4035	10.3011
966	45.3034	46.1963	45.6142	41.5155	32.6942	19.4413	10.3314
967	45.4721	46.3674	45.745	41.7116	32.8714	19.477	10.3651
968	45.6221	46.513	45.9781	41.9508	32.8017	19.5393	10.4006
969	45.7876	46.7653	46.1148	42.1455	33.0724	19.6046	10.4842
970	45.9657	46.989	46.3716	42.3996	33.1114	19.6854	10.5196
971	46.1503	47.2349	46.6503	42.7202	33.3949	19.7939	10.5893
972	46.3642	47.429	46.87	42.9805	33.5446	19.8911	10.6325
973	46.6255	47.6947	47.1273	43.3961	33.6375	20.0118	10.7697
974	46.8546	47.9265	47.3557	43.7076	33.7187	20.1373	10.8337
975	47.0923	48.1435	47.6245	44.1218	33.8749	20.2558	10.8821
976	47.2517	48.3342	47.8029	44.3511	34.0361	20.3647	10.957
977	47.4642	48.5212	48.0104	44.6388	34.1233	20.4849	11.049
978	47.6257	48.6728	48.1267	44.9026	34.3451	20.5616	11.105
979	47.7244	48.7589	48.2518	45.0954	34.2632	20.6231	11.1205
980	47.8223	48.826	48.3065	45.2416	34.3319	20.6689	11.1731
981	47.9274	48.9129	48.341	45.3526	34.3676	20.6776	11.1442
982	47.9491	48.86	48.2664	45.3843	34.3128	20.6539	11.1594
983	47.8997	48.8952	48.2715	45.3611	34.1568	20.6105	11.1602
984	47.9179	48.8464	48.1995	45.3166	34.1575	20.5597	11.1627
985	47.9416	48.7449	48.0566	45.2493	34.2453	20.4979	11.1096
986	47.8585	48.6664	47.913	45.0409	33.9297	20.4184	11.0733
987	47.8198	48.6351	47.8477	44.8858	33.868	20.3232	11.0297
988	47.7902	48.5701	47.6853	44.74	33.6579	20.2225	11.0178
989	47.7597	48.4233	47.518	44.5938	33.5324	20.13	10.9862
990	47.7195	48.4031	47.425	44.3919	33.4558	20.0284	10.929
991	47.7153	48.3082	47.2755	44.3008	33.4599	19.952	10.9024
992	47.6703	48.2424	47.1928	44.1659	33.3425	19.8786	10.8465
993	47.6977	48.1497	47.0223	44.0204	33.1967	19.8053	10.8391
994	47.6281	48.0809	46.9089	43.9373	33.0214	19.7345	10.8068
995	47.6423	48.0358	46.8103	43.7996	32.9	19.6849	10.7686
996	47.6547	47.9387	46.707	43.6759	32.7724	19.5995	10.7447
997	47.6304	47.9038	46.579	43.5821	32.6503	19.5542	10.7116
998	47.6278	47.8231	46.5251	43.4962	32.6833	19.493	10.6984
999	47.5828	47.7541	46.3795	43.333	32.5313	19.4303	10.6421
1000	47.5866	47.668	46.2489	43.188	32.3879	19.3775	10.6212
1001	47.5397	47.6099	46.1488	43.0621	32.3191	19.3078	10.59
1002	47.5146	47.4767	46.0102	42.9536	32.2567	19.2436	10.5437
1003	47.4746	47.4472	45.9339	42.7904	32.1043	19.1869	10.4952
1004	47.4351	47.36	45.8	42.668	31.9757	19.1258	10.4679
1005	47.4344	47.2323	45.6724	42.5491	31.8846	19.0596	10.4404
1006	47.3613	47.1573	45.5517	42.3501	31.8989	19.0045	10.3935
1007	47.3719	47.0624	45.4634	42.2298	31.7973	18.9571	10.3681
1008	47.313	47.0251	45.3837	42.067	31.7096	18.9241	10.3459
1009	47.2815	46.9498	45.3097	41.9891	31.7304	18.8821	10.3067
1010	47.2703	46.8852	45.2397	41.8775	31.6608	18.861	10.2859
1011	47.2559	46.8482	45.1988	41.7967	31.6641	18.8465	10.2738
1012	47.2339	46.8154	45.1592	41.728	31.5908	18.8354	10.237
1013	47.2485	46.7997	45.1619	41.7263	31.5652	18.8469	10.2149
1014	47.2457	46.7884	45.1315	41.7035	31.5798	18.8626	10.2162
1015	47.2737	46.7815	45.1444	41.6867	31.6387	18.8906	10.2107
1016	47.3125	46.7748	45.1254	41.6932	31.7219	18.9242	10.2303
1017	47.3374	46.7923	45.1737	41.7226	31.6989	18.9548	10.2162
1018	47.3622	46.8047	45.2141	41.7679	31.7353	19.0247	10.2663
1019	47.4027	46.8121	45.2537	41.8491	31.7893	19.0984	10.2578
1020	47.4091	46.8364	45.2859	41.9119	31.8528	19.1489	10.2895
1021	47.4667	46.8876	45.3498	41.9924	31.9401	19.2243	10.2862
1022	47.5131	46.8719	45.3616	42.0949	31.979	19.31	10.3295
1023	47.5084	46.9098	45.4233	42.1478	31.9931	19.3668	10.313
1024	47.567	46.9083	45.4344	42.2621	32.1352	19.4366	10.3379
1025	47.5624	46.888	45.4385	42.2906	32.1197	19.5049	10.3675
1026	47.58	46.8532	45.4147	42.3308	32.1636	19.5452	10.3862
1027	47.5371	46.8171	45.4001	42.3101	32.1483	19.5922	10.3434
1028	47.499	46.7484	45.3474	42.3223	32.0878	19.6024	10.3706
1029	47.4526	46.6695	45.2696	42.2592	32.0732	19.5908	10.367
1030	47.3482	46.5695	45.1625	42.1639	32.0262	19.5607	10.3241
1031	47.262	46.4402	45.0091	42.02	32.0146	19.5178	10.3053
1032	47.1519	46.3309	44.9156	41.8982	31.9575	19.4507	10.2562
1033	47.0394	46.1852	44.7485	41.742	31.8932	19.3676	10.2351
1034	46.9158	46.0497	44.6072	41.5554	31.8103	19.2887	10.1718
1035	46.7589	45.9246	44.4705	41.3454	31.7011	19.1877	10.1571
1036	46.6748	45.803	44.3405	41.2054	31.6288	19.118	10.0797
1037	46.5635	45.6936	44.1857	41.0257	31.5201	19.0442	10.0789
1038	46.446	45.5879	44.0911	40.9039	31.466	18.9745	10.045
1039	46.37	45.4967	43.9738	40.7293	31.3238	18.9122	9.98276
1040	46.2626	45.3948	43.8638	40.632	31.2341	18.8534	9.95174
1041	46.2076	45.3306	43.7829	40.5052	31.2145	18.8174	9.95031
1042	46.156	45.2752	43.7239	40.4446	31.2425	18.7904	9.90968
1043	46.1125	45.2162	43.6629	40.3567	31.1656	18.7762	9.90653
1044	46.076	45.1811	43.5955	40.3002	31.1606	18.7579	9.88398
1045	46.026	45.1397	43.5671	40.2743	31.0653	18.7398	9.88406
1046	45.9794	45.0824	43.5295	40.2296	31.0484	18.7445	9.86704
1047	45.9527	45.0566	43.4861	40.2	30.9915	18.7424	9.86634
1048	45.9192	45.0096	43.4385	40.1927	31.0678	18.7502	9.84466
1049	45.8997	45.0164	43.433	40.1859	31.016	18.7605	9.85235
1050	45.889	44.9741	43.4102	40.1818	31.0132	18.7735	9.85255
1051	45.8716	44.9403	43.3749	40.1857	31.0325	18.7925	9.86663
1052	45.8619	44.9344	43.3893	40.1934	30.9706	18.8252	9.86017
1053	45.8455	44.913	43.3704	40.1989	31.042	18.8517	9.86569
1054	45.8297	44.8801	43.3537	40.1853	30.9783	18.8853	9.86941
1055	45.84	44.855	43.3205	40.1766	30.9509	18.9031	9.86843
1056	45.8382	44.808	43.3001	40.1981	30.9559	18.9233	9.86491
1057	45.8072	44.7574	43.2354	40.16	30.9326	18.9314	9.85309
1058	45.7747	44.7032	43.1866	40.1202	30.9302	18.9302	9.84715
1059	45.7359	44.6145	43.0969	40.0513	30.8729	18.915	9.81699
1060	45.669	44.5564	43.019	40.0155	30.8604	18.8773	9.81761
1061	45.6027	44.4404	42.9339	39.8717	30.7841	18.8314	9.78688
1062	45.5223	44.3434	42.8133	39.7636	30.6902	18.7661	9.7789
1063	45.4378	44.2185	42.6781	39.6089	30.6222	18.6895	9.73065
1064	45.3242	44.1063	42.5708	39.4683	30.5119	18.6092	9.71461
1065	45.213	44.0047	42.4301	39.3115	30.4246	18.516	9.67656
1066	45.1251	43.895	42.3332	39.1539	30.3341	18.4388	9.62884
1067	45.0188	43.7721	42.1791	38.9961	30.3408	18.3337	9.60274
1068	44.9183	43.6949	42.0925	38.8466	30.1802	18.2581	9.5653
1069	44.8144	43.5867	41.9842	38.691	30.1412	18.1665	9.51795
1070	44.7297	43.4781	41.8666	38.5529	30.1002	18.0927	9.4747
1071	44.6383	43.3928	41.7786	38.4228	30.0021	18.0102	9.45195
1072	44.5549	43.3195	41.6868	38.2974	29.999	17.9592	9.4114
1073	44.5022	43.2297	41.6045	38.2023	29.9586	17.8991	9.39486
1074	44.4088	43.1832	41.5327	38.1074	29.8509	17.8561	9.38054
1075	44.339	43.1295	41.502	38.0577	29.837	17.8173	9.36086
1076	44.2972	43.1096	41.4666	37.9788	29.7938	17.791	9.33721
1077	44.2379	43.0616	41.4385	37.926	29.8575	17.7663	9.32489
1078	44.2115	43.0436	41.4267	37.8533	29.7745	17.7527	9.31798
1079	44.1915	43.0231	41.4195	37.831	29.8003	17.7349	9.30386
1080	44.1553	43.0328	41.4362	37.8268	29.8184	17.7357	9.30509
1081	44.1381	43.0203	41.427	37.8084	29.8468	17.7362	9.30856
1082	44.1151	43.0385	41.4543	37.8204	29.8948	17.7368	9.30373
1083	44.0998	43.0511	41.5046	37.8146	29.9037	17.7633	9.3102
1084	44.1107	43.0791	41.5478	37.8473	29.9701	17.7762	9.30373
1085	44.1133	43.1096	41.6056	37.8902	30.0329	17.8131	9.31773
1086	44.1422	43.1694	41.6942	37.9297	30.1008	17.8449	9.34527
1087	44.1469	43.2413	41.7828	37.9734	30.1961	17.891	9.35718
1088	44.1772	43.3144	41.903	38.0809	30.2239	17.9335	9.3751
1089	44.2279	43.416	42.0222	38.1843	30.4227	17.9974	9.38758
1090	44.2732	43.5063	42.1447	38.2858	30.4731	18.068	9.41303
1091	44.3373	43.6079	42.2855	38.4313	30.601	18.1534	9.45948
1092	44.4254	43.7608	42.4625	38.5794	30.7533	18.2396	9.49553
1093	44.5146	43.899	42.6519	38.7958	30.9772	18.3485	9.53248
1094	44.6299	44.0628	42.8685	38.9642	31.0854	18.4809	9.58649
1095	44.7474	44.2508	43.0913	39.2007	31.3272	18.6204	9.63064
1096	44.8678	44.4629	43.3427	39.4677	31.5035	18.7613	9.70512
1097	45.0177	44.6791	43.5867	39.7475	31.7767	18.9249	9.79072
1098	45.1724	44.9103	43.8642	40.0271	31.9586	19.1056	9.84662
1099	45.3577	45.1714	44.1925	40.3967	32.2041	19.3045	9.92817
1100	45.5459	45.4237	44.4999	40.7451	32.4383	19.5021	10.0254
1101	45.7611	45.6952	44.8139	41.1365	32.6852	19.728	10.0998
1102	45.9657	45.9541	45.1058	41.5099	33.0016	19.93	10.1689
1103	46.1922	46.2461	45.4684	41.9017	33.2326	20.1817	10.2783
1104	46.4152	46.5236	45.804	42.3089	33.4954	20.394	10.3745
1105	46.6411	46.8192	46.1567	42.7233	33.749	20.6448	10.4736
1106	46.8592	47.0974	46.4796	43.1277	34.0182	20.8704	10.5908
1107	47.1103	47.3985	46.8333	43.5687	34.3466	21.1218	10.6858
1108	47.3343	47.7029	47.1779	43.9957	34.6152	21.3542	10.7996
1109	47.5838	47.9785	47.5232	44.4248	34.907	21.5857	10.9026
1110	47.7995	48.232	47.8229	44.8475	35.1545	21.8084	11.0154
1111	48.031	48.5297	48.1583	45.2789	35.3918	22.0174	11.1097
1112	48.2559	48.7707	48.4243	45.6579	35.6337	22.2267	11.2094
1113	48.4772	49.0269	48.711	46.0309	35.77	22.4102	11.2935
1114	48.6831	49.2421	48.946	46.3966	35.9844	22.581	11.3815
1115	48.8565	49.4582	49.1745	46.7166	36.172	22.7192	11.4643
1116	49.0376	49.655	49.3646	47.0274	36.3557	22.8591	11.5241
1117	49.1868	49.8083	49.5399	47.288	36.5269	22.9531	11.5904
1118	49.3401	49.9683	49.6901	47.5112	36.6863	23.0584	11.6471
1119	49.4638	50.1167	49.8209	47.7444	36.7112	23.1361	11.7047
1120	49.5805	50.2514	49.9421	47.9244	36.8847	23.1994	11.7654
1121	49.6991	50.3592	50.0143	48.0828	36.9423	23.2333	11.794
1122	49.8108	50.4789	50.0987	48.2415	36.9784	23.275	11.8244
1123	49.9173	50.5821	50.1549	48.3599	37.0201	23.2909	11.8679
1124	50.0168	50.6587	50.1994	48.4562	37.1003	23.2928	11.8797
1125	50.11	50.7268	50.2295	48.5045	37.0886	23.2874	11.9052
1126	50.1927	50.8074	50.2512	48.5919	37.0006	23.2755	11.935
1127	50.2639	50.8609	50.2533	48.6285	36.9978	23.2453	11.9392
1128	50.3405	50.9024	50.2556	48.6844	36.9063	23.195	11.9491
1129	50.399	50.9678	50.2438	48.6633	36.9256	23.1455	11.9653
1130	50.4511	50.9866	50.23	48.6687	36.8292	23.0867	11.9619
1131	50.5122	51.0166	50.1935	48.6474	36.8104	23.0053	11.9471
1132	50.5565	51.0526	50.1737	48.6165	36.6821	22.9338	11.9336
1133	50.5896	51.075	50.1286	48.5577	36.6988	22.8414	11.9325
1134	50.6437	51.119	50.1014	48.4981	36.5882	22.7262	11.9282
1135	50.648	51.1372	50.0795	48.4227	36.5188	22.6271	11.8902
1136	50.6982	51.1781	50.057	48.3274	36.4575	22.5332	11.8881
1137	50.7289	51.2204	50.0319	48.2671	36.3339	22.445	11.8707
1138	50.7613	51.2425	50.008	48.1375	36.1264	22.3336	11.879
1139	50.7762	51.26	49.9594	48.1056	36.087	22.2311	11.8587
1140	50.8496	51.3111	49.9132	47.972	35.946	22.1356	11.8452
1141	50.8499	51.3015	49.8694	47.9084	35.804	22.0444	11.8364
1142	50.8599	51.3499	49.8593	47.7786	35.6626	21.9419	11.8172
1143	50.8705	51.3678	49.7969	47.6889	35.5759	21.8578	11.7827
1144	50.8812	51.3687	49.7833	47.5669	35.5986	21.7629	11.7726
1145	50.8877	51.3861	49.7116	47.4331	35.318	21.6698	11.7477
1146	50.8877	51.3673	49.6712	47.3049	35.1646	21.5609	11.7422
1147	50.8445	51.3562	49.6076	47.132	35.0699	21.4707	11.6941
1148	50.8295	51.3113	49.514	46.9498	34.9563	21.3668	11.6544
1149	50.8037	51.2969	49.4456	46.798	34.8658	21.2743	11.6256
1150	50.7734	51.2426	49.3603	46.5981	34.7284	21.1735	11.5911
1151	50.7592	51.2115	49.2754	46.46	34.6592	21.0865	11.5534
1152	50.7031	51.1597	49.2233	46.2446	34.5842	20.999	11.5109
1153	50.6894	51.1261	49.152	46.1195	34.504	20.9235	11.4778
1154	50.6543	51.0779	49.0984	45.9402	34.4764	20.8532	11.4436
1155	50.6392	51.0412	49.0605	45.8459	34.4385	20.7981	11.402
1156	50.6228	51.0006	49.0215	45.6916	34.4202	20.759	11.3788
1157	50.6136	50.9791	49.0036	45.6034	34.4236	20.7344	11.3498
1158	50.598	50.9515	48.9856	45.5498	34.5078	20.7186	11.329
1159	50.6113	50.9194	48.9931	45.4657	34.4674	20.7167	11.2983
1160	50.63	50.9105	49.0054	45.4355	34.506	20.7298	11.3113
1161	50.6501	50.8907	49.0041	45.3959	34.6097	20.7631	11.2892
1162	50.6651	50.8947	49.0291	45.3882	34.6706	20.7958	11.3045
1163	50.6821	50.8747	49.057	45.3713	34.7394	20.847	11.2871
1164	50.7148	50.8748	49.0904	45.4075	34.8238	20.9008	11.2923
1165	50.7393	50.8613	49.1037	45.4336	34.8612	20.9711	11.3018
1166	50.7666	50.8589	49.1518	45.4549	34.9847	21.0445	11.2912
1167	50.7934	50.8481	49.1635	45.5171	34.9897	21.1313	11.3043
1168	50.8231	50.8308	49.1914	45.5527	35.1406	21.2199	11.3318
1169	50.839	50.8012	49.1904	45.5815	35.2331	21.3053	11.3187
1170	50.8597	50.7593	49.1927	45.6216	35.2109	21.3925	11.3211
1171	50.8658	50.7291	49.1969	45.6566	35.2642	21.4742	11.3337
1172	50.8525	50.6645	49.1444	45.6347	35.3102	21.547	11.3362
1173	50.8306	50.592	49.1154	45.6711	35.3969	21.6053	11.3422
1174	50.7957	50.4934	49.0368	45.6113	35.3099	21.6621	11.329
1175	50.7449	50.4031	48.9631	45.5885	35.3516	21.6951	11.3123
1176	50.6776	50.283	48.8556	45.4779	35.2894	21.7105	11.2858
1177	50.5994	50.1413	48.7332	45.4092	35.2802	21.7109	11.2564
1178	50.5187	50.0263	48.6174	45.3013	35.2278	21.693	11.2291
1179	50.4151	49.8698	48.4678	45.1521	35.1144	21.6582	11.1969
1180	50.2887	49.7288	48.3053	45.0173	35.0687	21.6069	11.1588
1181	50.1559	49.5625	48.1391	44.8365	34.9578	21.544	11.0941
1182	50.0323	49.413	47.9774	44.6961	34.8744	21.4753	11.0778
1183	49.876	49.2401	47.798	44.4731	34.7421	21.394	11.0391
1184	49.742	49.081	47.6443	44.3082	34.6305	21.3079	10.981
1185	49.6052	48.9289	47.473	44.0922	34.5405	21.2328	10.9209
1186	49.4749	48.7683	47.3034	43.9356	34.464	21.1386	10.8889
1187	49.3335	48.6156	47.136	43.7211	34.3197	21.0565	10.8189
1188	49.1976	48.4461	46.9515	43.5363	34.1719	20.9612	10.756
1189	49.0729	48.289	46.7996	43.367	34.0763	20.8745	10.7036
1190	48.9299	48.1422	46.6342	43.1646	33.9165	20.7869	10.6737
1191	48.7973	47.9918	46.4714	42.9826	33.7947	20.6994	10.6219
1192	48.6645	47.8247	46.3048	42.791	33.6571	20.6152	10.5619
1193	48.5366	47.6937	46.1613	42.6386	33.4799	20.5309	10.5274
1194	48.4186	47.5444	45.9919	42.4702	33.423	20.4598	10.4941
1195	48.3037	47.3962	45.8626	42.3161	33.2676	20.3882	10.4389
1196	48.1954	47.2669	45.7039	42.1529	33.1933	20.325	10.4091
1197	48.0866	47.1321	45.583	42.039	33.0374	20.2662	10.3703
1198	47.9814	46.9986	45.4432	41.8922	33.011	20.2081	10.3203
1199	47.8744	46.8703	45.294	41.7551	32.8491	20.1618	10.2636
1200	47.7567	46.721	45.1382	41.611	32.764	20.0971	10.2431
1201	47.6567	46.5942	44.9972	41.4641	32.5941	20.0555	10.1911
1202	47.5376	46.437	44.8239	41.328	32.5364	19.996	10.1583
1203	47.4215	46.2967	44.6795	41.1729	32.4234	19.939	10.1101
1204	47.2953	46.1509	44.5403	40.9994	32.32	19.8765	10.066
1205	47.1902	46.007	44.3821	40.8432	32.1587	19.8144	10.0386
1206	47.0615	45.8549	44.2386	40.6865	32.0806	19.7437	9.98321
1207	46.93	45.7156	44.0927	40.5235	31.9569	19.6749	9.9389
1208	46.804	45.5664	43.955	40.3661	31.8497	19.5996	9.88251
1209	46.6716	45.428	43.8193	40.2012	31.7267	19.5222	9.85894
1210	46.5628	45.2805	43.6742	40.0246	31.6258	19.4421	9.80754
1211	46.4361	45.1535	43.541	39.8531	31.5403	19.3693	9.77088
1212	46.3124	45.0251	43.4217	39.7058	31.4413	19.2956	9.7273
1213	46.1955	44.9028	43.2996	39.5629	31.3655	19.2253	9.70356
1214	46.0913	44.7815	43.1795	39.4037	31.3485	19.1652	9.65426
1215	45.9859	44.6872	43.1082	39.3036	31.2845	19.1012	9.6466
1216	45.8834	44.5767	43.0022	39.1746	31.2288	19.0547	9.62835
1217	45.7831	44.4976	42.9388	39.0649	31.1934	19.0101	9.59856
1218	45.6877	44.4017	42.8606	38.9387	31.2562	18.9592	9.57434
1219	45.6173	44.3359	42.8059	38.8685	31.1631	18.9314	9.56746
1220	45.5162	44.2541	42.7665	38.7766	31.1338	18.903	9.54369
1221	45.4489	44.1897	42.7145	38.7084	31.123	18.8782	9.52319
1222	45.3766	44.1382	42.68	38.6463	31.1264	18.8582	9.53366
1223	45.3009	44.0932	42.6799	38.591	31.0686	18.8537	9.51365
1224	45.2373	44.0578	42.6462	38.5479	31.134	18.8473	9.51185
1225	45.1783	44.0188	42.6467	38.5057	31.0969	18.8494	9.51488
1226	45.1318	44.0108	42.6789	38.5051	31.1415	18.8565	9.51263
1227	45.0869	43.9913	42.6828	38.5028	31.2071	18.8796	9.51484
1228	45.0475	43.9924	42.7339	38.5388	31.2812	18.912	9.53338
1229	45.0136	43.9974	42.7688	38.526	31.3589	18.9532	9.53272
1230	44.9934	44.042	42.8501	38.6022	31.4219	19.0123	9.55572
1231	44.9777	44.06	42.9166	38.6536	31.5574	19.0763	9.5707
1232	44.985	44.1136	43.0132	38.7459	31.6432	19.1606	9.59811
1233	45.0031	44.172	43.1204	38.8159	31.7979	19.2501	9.62291
1234	45.0084	44.2412	43.2516	38.9439	31.9086	19.3561	9.64476
1235	45.0488	44.3339	43.3821	39.0702	32.0677	19.4759	9.68179
1236	45.0897	44.4184	43.5193	39.202	32.2095	19.5998	9.73548
1237	45.1447	44.5418	43.7051	39.3944	32.3583	19.7465	9.76531
1238	45.1976	44.6218	43.8289	39.5344	32.4964	19.8848	9.81585
1239	45.2725	44.7518	44.0393	39.7729	32.6774	20.0563	9.86475
1240	45.3557	44.8676	44.1956	39.9438	32.8858	20.219	9.91753
1241	45.4497	45.0065	44.4003	40.2093	33.0127	20.4089	9.97437
1242	45.529	45.1317	44.5717	40.4321	33.223	20.5902	10.0495
1243	45.6433	45.2732	44.7631	40.6802	33.3961	20.7888	10.0932
1244	45.7478	45.399	44.9106	40.9087	33.5956	20.9811	10.1527
1245	45.8559	45.5342	45.105	41.1727	33.7636	21.1879	10.2167
1246	45.9582	45.6535	45.2613	41.4165	33.8973	21.3787	10.2723
1247	46.0646	45.7588	45.3935	41.6418	34.1317	21.5758	10.3375
1248	46.166	45.8739	45.5554	41.8895	34.2739	21.7682	10.3746
1249	46.2696	45.9676	45.6776	42.1163	34.4418	21.9566	10.4344
1250	46.3596	46.0566	45.7995	42.3592	34.5703	22.1315	10.4931
1251	46.4573	46.1287	45.879	42.5296	34.658	22.3018	10.5405
1252	46.5426	46.2119	46.0005	42.7548	34.7415	22.4506	10.5753
1253	46.609	46.2736	46.0655	42.9132	34.877	22.5927	10.6284
1254	46.6788	46.3309	46.1421	43.0892	34.896	22.7216	10.6577
1255	46.7315	46.3622	46.1643	43.1915	34.9892	22.8263	10.7098
1256	46.7825	46.3903	46.2246	43.3239	35.103	22.925	10.7406
1257	46.8185	46.4194	46.2241	43.4357	35.1417	23.0072	10.7711
1258	46.8534	46.436	46.2331	43.4954	35.2355	23.0739	10.7895
1259	46.8789	46.4559	46.2478	43.5573	35.2468	23.1324	10.813
1260	46.9026	46.4578	46.2325	43.6248	35.2462	23.1773	10.8397
1261	46.9166	46.4585	46.2119	43.6892	35.2465	23.2148	10.8543
1262	46.9301	46.4522	46.1911	43.6993	35.2255	23.2412	10.8591
1263	46.9476	46.4435	46.1538	43.7619	35.235	23.2669	10.8833
1264	46.9555	46.4275	46.1166	43.7592	35.1929	23.2879	10.8859
1265	46.9663	46.4198	46.0672	43.8025	35.1781	23.3048	10.8997
1266	46.9709	46.3876	46.0085	43.7925	35.1633	23.3044	10.9159
1267	46.9694	46.3509	45.949	43.7975	35.1066	23.3027	10.9169
1268	46.9604	46.2958	45.8518	43.7716	35.0329	23.2722	10.9179
1269	46.9394	46.2388	45.7325	43.7114	34.9	23.2324	10.9062
1270	46.8955	46.1714	45.6429	43.6629	34.8605	23.1847	10.9062
1271	46.851	46.0816	45.5149	43.5707	34.7237	23.1199	10.8711
1272	46.8081	46.0013	45.375	43.4784	34.5801	23.0347	10.8465
1273	46.7511	45.8998	45.2192	43.3464	34.3928	22.9438	10.8269
1274	46.6855	45.8105	45.0774	43.2601	34.3039	22.8386	10.7911
1275	46.6036	45.6788	44.8911	43.0776	34.152	22.7033	10.7616
1276	46.5225	45.578	44.7412	42.9233	33.9779	22.5721	10.7286
1277	46.435	45.442	44.5426	42.7311	33.7774	22.4104	10.6907
1278	46.3448	45.3305	44.3998	42.5423	33.6321	22.27	10.6476
1279	46.2544	45.2042	44.1998	42.3364	33.4224	22.0983	10.5978
1280	46.1614	45.0793	44.0395	42.1359	33.2629	21.9359	10.546
1281	46.064	44.9518	43.868	41.9185	33.0489	21.76	10.4898
1282	45.9731	44.8262	43.6751	41.6832	32.8595	21.5823	10.4354
1283	45.8719	44.7156	43.486	41.4877	32.6813	21.4152	10.3939
1284	45.7953	44.5775	43.3207	41.2386	32.4949	21.2379	10.3323
1285	45.7063	44.4794	43.1401	41.0387	32.2843	21.0797	10.2859
1286	45.6253	44.361	42.9727	40.8273	32.2168	20.9233	10.2417
1287	45.5531	44.2506	42.8182	40.6378	31.9414	20.7833	10.1875
1288	45.4947	44.1601	42.6858	40.4518	31.819	20.6511	10.1226
1289	45.4308	44.0563	42.5404	40.2675	31.5862	20.5313	10.1005
1290	45.3716	43.9704	42.4017	40.0956	31.499	20.4202	10.058
1291	45.3107	43.8795	42.2765	39.9218	31.3182	20.3131	10.0112
1292	45.2477	43.7895	42.1554	39.7593	31.1457	20.2001	9.9675
1293	45.1967	43.703	42.0529	39.5785	30.9627	20.1066	9.92298
1294	45.1393	43.6011	41.9201	39.4169	30.8628	20.0029	9.87097
1295	45.0761	43.4828	41.7814	39.2349	30.6689	19.9171	9.85333
1296	45.0108	43.4121	41.7075	39.127	30.5418	19.823	9.8093
1297	44.9696	43.3108	41.5774	38.9389	30.5323	19.7376	9.76928
1298	44.9035	43.1972	41.4459	38.783	30.317	19.6571	9.74952
1299	44.824	43.1191	41.3401	38.6326	30.2357	19.5821	9.70479
1300	44.7536	43.0191	41.2284	38.5024	30.024	19.5051	9.68245
1301	44.6859	42.9156	41.126	38.3638	29.9875	19.4447	9.65037
1302	44.6022	42.8134	41.0026	38.2023	29.8067	19.3731	9.60024
1303	44.5277	42.7108	40.9014	38.0726	29.7414	19.3099	9.58301
1304	44.4325	42.6053	40.7966	37.9012	29.651	19.2362	9.53727
1305	44.3568	42.4985	40.6847	37.7666	29.5066	19.174	9.50224
1306	44.2665	42.3837	40.5778	37.5704	29.3507	19.1087	9.47273
1307	44.1469	42.268	40.4626	37.4563	29.3323	19.0422	9.42236
1308	44.0539	42.1597	40.3548	37.2962	29.1968	18.9813	9.39413
1309	43.9428	42.0144	40.2306	37.133	28.9896	18.9193	9.36487
1310	43.8241	41.9052	40.1182	36.9976	28.9437	18.8505	9.31646
1311	43.6838	41.7837	39.9997	36.8458	28.8786	18.7928	9.29543
1312	43.5769	41.6409	39.8752	36.6557	28.7152	18.724	9.24923
1313	43.4196	41.5132	39.7332	36.4832	28.6454	18.666	9.21469
1314	43.295	41.3936	39.6333	36.35	28.4492	18.5815	9.17651
1315	43.1565	41.2582	39.5328	36.1752	28.2882	18.5266	9.13367
1316	43.0044	41.1491	39.414	36.0323	28.2215	18.4445	9.11342
1317	42.8664	40.9941	39.2981	35.8422	28.1831	18.3857	9.05891
1318	42.7262	40.8864	39.1777	35.6881	28.0952	18.3064	9.04811
1319	42.5719	40.7357	39.0413	35.5464	27.9475	18.2404	8.97908
1320	42.4	40.6345	38.9529	35.3741	27.8833	18.1584	8.96062
1321	42.2037	40.4463	38.7477	35.1637	27.783	18.0559	8.90583
1322	41.9849	40.3111	38.6294	34.9376	27.6946	17.9666	8.85754
1323	41.7658	40.0743	38.4239	34.7423	27.4749	17.8495	8.82595
1324	41.4577	39.8944	38.2407	34.3533	27.2755	17.7152	8.70082
1325	41.2308	39.7185	38.0859	34.1116	27.1055	17.5718	8.66272
1326	41.0561	39.6067	38.0051	33.9205	27.0769	17.5132	8.64431
1327	40.8724	39.4846	37.8789	33.7792	26.9205	17.4128	8.61481
1328	40.6899	39.3686	37.8082	33.5425	26.8437	17.3636	8.5427
1329	40.5168	39.2528	37.7034	33.4187	26.6648	17.2679	8.5103
1330	40.3337	39.1575	37.6104	33.1878	26.636	17.1764	8.48411
1331	40.1414	39.0433	37.5271	33.0349	26.5543	17.1139	8.46021
1332	39.9519	38.9316	37.4308	32.8361	26.3901	17.0259	8.47191
1333	39.7422	38.8376	37.3669	32.7338	26.2397	16.9465	8.41127
1334	39.5546	38.732	37.2941	32.4811	26.3228	16.8821	8.37268
1335	39.3943	38.6355	37.2238	32.39	26.1803	16.7965	8.32227
1336	39.2079	38.5444	37.1597	32.1647	26.0981	16.7401	8.23916
1337	39.005	38.4663	37.0702	32.0442	26.1198	16.6679	8.2685
1338	38.8468	38.3541	37.0327	31.8373	25.9913	16.6075	8.22324
1339	38.6712	38.2853	36.9372	31.7403	25.9344	16.5203	8.17144
1340	38.5084	38.2132	36.9044	31.5664	25.8453	16.4793	8.16923
1341	38.2973	38.1303	36.8273	31.4142	25.6812	16.421	8.14132
1342	38.1145	38.0446	36.7886	31.2483	25.4245	16.3729	8.18277
1343	37.948	37.9656	36.6992	31.129	25.3499	16.302	8.11603
1344	37.7993	37.9129	36.654	30.9886	25.3593	16.2605	8.09283
1345	37.6367	37.8233	36.5991	30.9126	25.4076	16.219	8.09934
1346	37.455	37.7723	36.5924	30.7392	25.3338	16.1583	8.04131
1347	37.2713	37.6944	36.5099	30.7256	25.2512	16.1211	8.08698
1348	37.1304	37.6127	36.4627	30.5839	25.1971	16.0748	8.03141
1349	36.9812	37.5619	36.4228	30.475	25.1727	16.0356	7.97895
1350	36.8389	37.4686	36.3421	30.3505	25.0291	15.9877	8.01222
1351	36.6809	37.4342	36.3083	30.2706	25.3729	15.9712	8.01938
1352	36.4958	37.3573	36.2133	30.1981	24.6441	15.908	7.92559
1353	36.3436	37.3355	36.1921	30.0359	24.7305	15.8852	7.96733
1354	36.5279	37.5774	36.3316	30.1096	24.733	15.932	8.02691
1355	36.9862	37.8471	36.6601	30.6854	25.8347	16.1872	8.20945
1356	36.654	37.5655	36.5939	30.9062	25.0911	16.2111	8.05977
1357	35.8486	37.1198	36.1031	30.08	24.8559	15.8657	7.82832
1358	35.6034	37.0138	35.9483	29.6174	24.7883	15.6992	7.88909
1359	35.4993	36.9638	35.9373	29.5424	24.9722	15.679	7.99094
1360	35.2762	36.9113	35.8724	29.4598	24.6236	15.643	7.77656
1361	35.1919	36.8596	35.8011	29.46	25.0742	15.6079	7.82857
1362	35.0389	36.7916	35.7726	29.3629	24.1888	15.6067	7.91258
1363	34.941	36.7526	35.7099	29.3127	25.0303	15.5836	7.93222
1364	34.7833	36.7097	35.7087	29.1876	23.8143	15.5718	7.93279
1365	34.6789	36.5716	35.5842	29.1435	23.9169	15.5342	7.96348
1366	34.4531	36.5134	35.4588	28.9534	24.6724	15.527	7.8985
1367	34.3301	36.4072	35.4391	28.9294	24.6845	15.4931	7.89768
1368	34.1366	36.307	35.2769	28.6782	23.8921	15.4333	7.8744
1369	33.8942	36.1611	35.122	28.6726	23.4114	15.3608	7.88741
1370	33.6585	36.0621	34.9832	28.4603	24.1903	15.3317	7.7953
1371	33.3726	35.8535	34.8404	28.3062	24.4953	15.2513	8.10106
1372	33.0861	35.6222	34.6056	28.1022	23.159	15.166	7.8255
1373	32.7659	35.3058	34.3823	27.7313	24.9372	15.031	8.03968
1374	32.4158	34.994	34.0116	27.6131	23.297	14.8098	7.8289
1375	31.9339	34.5874	33.8414	27.2645	22.2983	14.7196	8.38799
1376	31.3758	33.7821	32.8723	26.6111	21.6612	14.4391	7.99687
1377	30.7716	33.0298	31.9697	26.269	26.4072	14.2094	7.64099
1378	29.8237	31.4636	30.5487	25.4627	21.9219	13.7537	7.38741
1379	28.781	29.4371	28.3337	24.4606	28.1685	13.2879	7.37411
1380	27.4913	26.7315	25.4745	23.6063	25.3017	12.8097	8.81552
1381	25.6532	23.2257	21.3127	22.6588	23.3245	12.0338	6.70622
1382	23.8211	18.1012	15.3265	21.3149	21.6826	11.2036	6.25843
1383	21.3745	11.1901	7.24651	19.5198	22.525	9.57789	9.49581
1384	18.7874	3.13234	-2.45176	17.2833	11.7283	8.39891	7.64815
1385	15.106	-7.31787	-16.6475	13.832	29.9513	6.94655	5.17245
1386	12.9473	-19.3705	-31.7035	12.7739	12.8866	5.29883	9.79793
1387	8.13431	-31.4288	-47.6812	11.0082	16.5775	3.82803	8.42797
1388	6.20032	-43.9221	-63.5377	6.97099	7.30459	2.47372	7.19341
1389	4.9274	-57.5471	-83.2397	5.47821	12.0705	3.08557	-2.5663
1390	2.30345	-69.1446	-99.7727	1.59508	78.2633	-0.40185	2.70101
1391	2.55501	-79.3061	-112.876	6.80531	55.5954	0.75297	5.38957
1392	3.15694	-81.3306	-121.665	1.86597	119.384	1.99366	3.93262
1393	0.71575	-89.0019	-129.928	-3.4099	-90.0092	0.81461	10.0966
1394	5.03055	-94.5008	-132.346	7.93462	11.8024	1.80542	65.552
1395	2.7209	-93.5323	-135.307	-0.97772	-30.387	1.05757	245.52
1396	3.66725	-99.1357	-142.485	4.52866	932.64	0.0408	-3.07825
1397	0.99632	-98.3136	-140.532	-0.06751	-33.9851	0.67749	-5.06545
1398	0.64458	-100.132	-143.865	3.55218	74.5728	-0.84363	-8.7194
1399	0.2218	-103.501	-144.952	3.75286	932.64	0.96544	-0.11314
1400	0.71463	-105.208	-153.431	2.45766	-78.9683	-0.12514	-21.3055
