# Supplementary material for: Preparing high-concentration individualized carbon nanotubes for industrial separation of multiple single-chirality species
Source: Nat Commun. 2023 Apr 29;14:2491. doi: 10.1038/s41467-023-38133-0 (PMC10148823; doi:10.1038/s41467-023-38133-0)
Supplement: Supplementary file 3 — Source Data [file 41467_2023_38133_MOESM3_ESM.zip › 7 Source data/Figure 1/1b-d/Figure 1d-Relation between initial and resulting concnetration.xlsx]

## Sheet: FIgure 1d
initial concen	dispersion efficiency	indiv SWCNT concen
1	19.8	0.198
2	20.5	0.41
3	20	0.63
4	20.85	0.834
5	19.04	0.95
6	16.3667	0.98
8	12.7625	1.02
