# Supplementary material for: Preparing high-concentration individualized carbon nanotubes for industrial separation of multiple single-chirality species
Source: Nat Commun. 2023 Apr 29;14:2491. doi: 10.1038/s41467-023-38133-0 (PMC10148823; doi:10.1038/s41467-023-38133-0)
Supplement: Supplementary file 3 — Source Data [file 41467_2023_38133_MOESM3_ESM.zip › 7 Source data/Figure 2/Figure 2b/Figure 2b-optical absorption spectra of (6,4).xlsx]

## Sheet: Figure 2b
X	1.02 mg/ml	X	0.59 mg/ml	X	0.41 mg/ml	X	0.19 mg/ml	0.83 mg/ml
300	0.27207	300	0.14372	300	0.11082	300	0.06561	0.21603
301	0.27733	301	0.14705	301	0.11427	301	0.0613	0.21885
302	0.28266	302	0.15293	302	0.11831	302	0.06642	0.22356
303	0.29349	303	0.15695	303	0.1195	303	0.06939	0.22923
304	0.30533	304	0.16051	304	0.12334	304	0.06742	0.23444
305	0.31148	305	0.16509	305	0.12772	305	0.06771	0.23958
306	0.3199	306	0.16919	306	0.12769	306	0.06871	0.24373
307	0.32236	307	0.17192	307	0.12851	307	0.06838	0.24567
308	0.33048	308	0.17176	308	0.13023	308	0.06676	0.24868
309	0.32801	309	0.17126	309	0.13079	309	0.06832	0.24852
310	0.32722	310	0.17201	310	0.12875	310	0.06852	0.24596
311	0.32477	311	0.16901	311	0.12703	311	0.06485	0.24335
312	0.3209	312	0.16626	312	0.12311	312	0.06604	0.23911
313	0.31677	313	0.16271	313	0.12169	313	0.06078	0.23523
314	0.31128	314	0.16203	314	0.12148	314	0.06396	0.23167
315	0.30667	315	0.16078	315	0.11725	315	0.05991	0.22887
316	0.30707	316	0.15605	316	0.11461	316	0.05834	0.22593
317	0.30673	317	0.15516	317	0.11527	317	0.06342	0.22354
318	0.3053	318	0.15679	318	0.11548	318	0.05823	0.22735
319	0.30842	319	0.15678	319	0.11699	319	0.05949	0.22487
320	0.3094	320	0.15778	320	0.11688	320	0.06276	0.2297
321	0.31639	321	0.161	321	0.11973	321	0.05958	0.23068
322	0.31617	322	0.16484	322	0.11666	322	0.06106	0.23403
323	0.32114	323	0.16174	323	0.11939	323	0.05884	0.23358
324	0.32355	324	0.16545	324	0.11644	324	0.06234	0.23415
325	0.32186	325	0.16368	325	0.12222	325	0.0587	0.23412
326	0.31773	326	0.16406	326	0.11858	326	0.06054	0.2296
327	0.31478	327	0.16232	327	0.11609	327	0.05963	0.22463
328	0.30954	328	0.15662	328	0.11266	328	0.05645	0.22385
329	0.30019	329	0.15214	329	0.11179	329	0.05413	0.21416
330	0.29032	330	0.14637	330	0.10771	330	0.05175	0.20735
331	0.2757	331	0.13809	331	0.10388	331	0.05136	0.19705
332	0.26354	332	0.13253	332	0.09526	332	0.04668	0.18788
333	0.24921	333	0.12592	333	0.09365	333	0.04481	0.17682
334	0.23954	334	0.11699	334	0.08776	334	0.04182	0.17216
335	0.22509	335	0.1103	335	0.0861	335	0.03975	0.16118
336	0.21638	336	0.1078	336	0.07996	336	0.03981	0.15213
337	0.20369	337	0.09991	337	0.08148	337	0.03629	0.14681
338	0.19671	338	0.09419	338	0.07688	338	0.03421	0.1383
339	0.18692	339	0.08957	339	0.07499	339	0.0357	0.13101
340	0.18106	340	0.08624	340	0.07579	340	0.03168	0.12521
341	0.17335	341	0.08232	341	0.07097	341	0.03234	0.12214
342	0.16651	342	0.07924	342	0.07275	342	0.02847	0.1194
343	0.16373	343	0.07609	343	0.06912	343	0.02933	0.11201
344	0.1577	344	0.0725	344	0.06719	344	0.02821	0.11135
345	0.15413	345	0.06927	345	0.06716	345	0.02924	0.10623
346	0.14876	346	0.0682	346	0.06476	346	0.02647	0.10378
347	0.14556	347	0.06668	347	0.06384	347	0.02777	0.10126
348	0.14067	348	0.06545	348	0.06179	348	0.02443	0.09836
349	0.13801	349	0.06222	349	0.05965	349	0.02709	0.09423
350	0.1338	350	0.063	350	0.05861	350	0.02479	0.09212
351	0.13312	351	0.06049	351	0.05375	351	0.02574	0.09267
352	0.12951	352	0.05931	352	0.05381	352	0.02332	0.08781
353	0.12471	353	0.0574	353	0.05162	353	0.02215	0.08595
354	0.12369	354	0.05632	354	0.04769	354	0.01944	0.08332
355	0.11846	355	0.05408	355	0.04678	355	0.02022	0.08237
356	0.11614	356	0.05289	356	0.04523	356	0.01897	0.07828
357	0.11345	357	0.05061	357	0.03975	357	0.01829	0.0789
358	0.11192	358	0.04945	358	0.04233	358	0.01658	0.07739
359	0.10929	359	0.04962	359	0.03972	359	0.01589	0.07191
360	0.10783	360	0.04683	360	0.03814	360	0.01631	0.07251
361	0.10337	361	0.04659	361	0.03751	361	0.016	0.07083
362	0.10204	362	0.04663	362	0.03367	362	0.01245	0.07031
363	0.09995	363	0.04536	363	0.03519	363	0.01582	0.0673
364	0.09848	364	0.04459	364	0.03327	364	0.01355	0.06696
365	0.09727	365	0.04513	365	0.03256	365	0.01486	0.06349
366	0.09746	366	0.04251	366	0.0317	366	0.01497	0.06261
367	0.09439	367	0.04295	367	0.03035	367	0.01402	0.0621
368	0.09429	368	0.04048	368	0.03135	368	0.01445	0.06102
369	0.09212	369	0.04107	369	0.03068	369	0.01314	0.06276
370	0.09198	370	0.04067	370	0.0309	370	0.01315	0.05823
371	0.09177	371	0.04042	371	0.03135	371	0.01451	0.06089
372	0.08964	372	0.03905	372	0.03025	372	0.01494	0.05745
373	0.089	373	0.03914	373	0.03034	373	0.01279	0.05776
374	0.08971	374	0.03933	374	0.03003	374	0.01257	0.05831
375	0.08887	375	0.03962	375	0.02771	375	0.01371	0.05705
376	0.08631	376	0.03943	376	0.02738	376	0.01155	0.05845
377	0.08739	377	0.03876	377	0.02975	377	0.01416	0.05668
378	0.08689	378	0.03784	378	0.02755	378	0.01324	0.05625
379	0.0848	379	0.03795	379	0.0277	379	0.01327	0.05587
380	0.08255	380	0.03827	380	0.0272	380	0.0134	0.05499
381	0.08217	381	0.03631	381	0.02631	381	0.01297	0.05522
382	0.08261	382	0.03682	382	0.0265	382	0.01211	0.05253
383	0.08097	383	0.03634	383	0.02502	383	0.01186	0.05169
384	0.08144	384	0.03691	384	0.0257	384	0.01034	0.0538
385	0.08133	385	0.03509	385	0.0242	385	0.00872	0.05088
386	0.07889	386	0.03504	386	0.02399	386	0.01164	0.05197
387	0.07903	387	0.03482	387	0.02764	387	0.01109	0.05125
388	0.07492	388	0.03468	388	0.02404	388	0.01146	0.05038
389	0.07719	389	0.03424	389	0.02341	389	0.0095	0.0502
390	0.07551	390	0.03454	390	0.02368	390	0.00923	0.04908
391	0.07457	391	0.03362	391	0.02225	391	0.00941	0.04836
392	0.07309	392	0.03329	392	0.02231	392	0.00793	0.04771
393	0.07354	393	0.03366	393	0.02189	393	0.00833	0.04785
394	0.07326	394	0.03153	394	0.02221	394	0.00994	0.04807
395	0.072	395	0.03314	395	0.0225	395	0.00927	0.04761
396	0.07165	396	0.03234	396	0.02134	396	0.00964	0.04735
397	0.07012	397	0.03123	397	0.02133	397	0.00996	0.0478
398	0.07093	398	0.03195	398	0.0207	398	0.00942	0.04709
399	0.07033	399	0.0322	399	0.02112	399	0.00991	0.04648
400	0.06945	400	0.03206	400	0.01998	400	0.00852	0.04682
401	0.07015	401	0.03011	401	0.02156	401	0.01013	0.04626
402	0.06778	402	0.0303	402	0.0179	402	0.00881	0.04544
403	0.069	403	0.03063	403	0.02006	403	0.00851	0.0441
404	0.06716	404	0.03021	404	0.01775	404	0.00888	0.04253
405	0.06781	405	0.03206	405	0.01784	405	0.00906	0.04438
406	0.06819	406	0.02935	406	0.01834	406	0.00832	0.04417
407	0.06627	407	0.03013	407	0.01708	407	0.01085	0.04488
408	0.06847	408	0.02984	408	0.01926	408	0.0095	0.04614
409	0.06578	409	0.03044	409	0.01769	409	0.01164	0.0445
410	0.06795	410	0.0303	410	0.01738	410	0.00997	0.04471
411	0.06716	411	0.02998	411	0.01734	411	0.00956	0.04405
412	0.06537	412	0.02897	412	0.01762	412	0.00905	0.04426
413	0.06582	413	0.02962	413	0.01812	413	0.00991	0.04329
414	0.0626	414	0.02905	414	0.01786	414	0.00866	0.04295
415	0.06458	415	0.02847	415	0.01863	415	0.00878	0.04322
416	0.06377	416	0.0307	416	0.01706	416	0.00915	0.04332
417	0.06293	417	0.0274	417	0.01968	417	0.01012	0.04163
418	0.06353	418	0.02944	418	0.01618	418	0.00988	0.04255
419	0.06261	419	0.02863	419	0.01779	419	0.00901	0.04297
420	0.06302	420	0.02983	420	0.01731	420	0.01039	0.04082
421	0.06144	421	0.02842	421	0.01541	421	0.009	0.0406
422	0.06298	422	0.02915	422	0.01739	422	0.0084	0.04166
423	0.06039	423	0.02793	423	0.01582	423	0.01006	0.03989
424	0.06162	424	0.02797	424	0.01634	424	0.00952	0.04101
425	0.06123	425	0.0279	425	0.01598	425	0.00971	0.04067
426	0.06052	426	0.02658	426	0.0152	426	0.00922	0.04083
427	0.06093	427	0.02724	427	0.01528	427	0.00878	0.04155
428	0.05934	428	0.02745	428	0.01461	428	0.00895	0.0415
429	0.05922	429	0.02853	429	0.01492	429	0.00865	0.0392
430	0.05872	430	0.02818	430	0.01464	430	0.00894	0.03988
431	0.06026	431	0.0283	431	0.01566	431	0.00885	0.04021
432	0.05803	432	0.02657	432	0.0154	432	0.00872	0.04045
433	0.05946	433	0.02806	433	0.01703	433	0.00889	0.04017
434	0.05912	434	0.02831	434	0.01531	434	0.00841	0.03975
435	0.05895	435	0.02779	435	0.01581	435	0.00933	0.04044
436	0.05831	436	0.02884	436	0.01675	436	0.00922	0.04005
437	0.05885	437	0.0281	437	0.0145	437	0.00792	0.03978
438	0.05911	438	0.02806	438	0.01457	438	0.00809	0.0405
439	0.05741	439	0.02782	439	0.01461	439	0.01033	0.04141
440	0.05801	440	0.02753	440	0.01635	440	0.00958	0.03974
441	0.05861	441	0.0295	441	0.01517	441	0.00847	0.04151
442	0.05857	442	0.0275	442	0.01538	442	0.00949	0.04173
443	0.05831	443	0.02893	443	0.01636	443	0.01084	0.04044
444	0.05613	444	0.02603	444	0.01427	444	0.01063	0.04051
445	0.0592	445	0.02818	445	0.01505	445	0.01034	0.04201
446	0.05818	446	0.02694	446	0.01442	446	0.01029	0.04165
447	0.05907	447	0.02876	447	0.0162	447	0.00995	0.04061
448	0.05778	448	0.02793	448	0.01645	448	0.00921	0.04131
449	0.05818	449	0.02759	449	0.01634	449	0.01099	0.04216
450	0.05823	450	0.02999	450	0.01427	450	0.01039	0.04168
451	0.05847	451	0.02783	451	0.01623	451	0.01051	0.04041
452	0.0577	452	0.02933	452	0.01638	452	0.01045	0.04159
453	0.05666	453	0.0279	453	0.01484	453	0.01117	0.04199
454	0.05853	454	0.02968	454	0.01495	454	0.0094	0.04139
455	0.05841	455	0.02916	455	0.01423	455	0.01188	0.04138
456	0.05777	456	0.02892	456	0.0154	456	0.01029	0.04228
457	0.05815	457	0.02896	457	0.01493	457	0.01092	0.04202
458	0.05948	458	0.02924	458	0.01428	458	0.01116	0.04097
459	0.05847	459	0.02902	459	0.01528	459	0.01073	0.04146
460	0.05844	460	0.02938	460	0.01522	460	0.0109	0.04147
461	0.05884	461	0.02927	461	0.01389	461	0.01227	0.04381
462	0.05906	462	0.02757	462	0.01661	462	0.01216	0.04184
463	0.05928	463	0.02943	463	0.01533	463	0.01063	0.04317
464	0.05807	464	0.02828	464	0.01485	464	0.0121	0.04281
465	0.05951	465	0.03016	465	0.01566	465	0.01095	0.04309
466	0.05812	466	0.02875	466	0.01501	466	0.01223	0.04293
467	0.05911	467	0.02932	467	0.01517	467	0.01139	0.0435
468	0.05816	468	0.02961	468	0.0151	468	0.01126	0.04252
469	0.05925	469	0.02959	469	0.01529	469	0.01263	0.04221
470	0.05802	470	0.02893	470	0.01497	470	0.01119	0.04386
471	0.05935	471	0.02888	471	0.01637	471	0.01293	0.04244
472	0.05898	472	0.0291	472	0.01461	472	0.01296	0.04414
473	0.05868	473	0.02683	473	0.01577	473	0.01265	0.04413
474	0.05851	474	0.02863	474	0.01528	474	0.01042	0.04451
475	0.05834	475	0.02708	475	0.01629	475	0.01151	0.0441
476	0.05935	476	0.02862	476	0.01467	476	0.01103	0.04398
477	0.05774	477	0.02772	477	0.01569	477	0.01084	0.04382
478	0.05897	478	0.02843	478	0.01635	478	0.01083	0.04351
479	0.05846	479	0.02838	479	0.01562	479	0.01098	0.04293
480	0.06004	480	0.02824	480	0.01627	480	0.01221	0.04268
481	0.05827	481	0.02889	481	0.01653	481	0.0108	0.04322
482	0.05945	482	0.02876	482	0.01486	482	0.01249	0.04358
483	0.05924	483	0.03032	483	0.01548	483	0.0124	0.04376
484	0.05962	484	0.02979	484	0.01655	484	0.01292	0.04439
485	0.06028	485	0.03155	485	0.01726	485	0.01309	0.04411
486	0.05987	486	0.03006	486	0.01785	486	0.01357	0.04336
487	0.06186	487	0.03224	487	0.01754	487	0.01331	0.04423
488	0.0604	488	0.03077	488	0.01715	488	0.01405	0.04512
489	0.06223	489	0.03169	489	0.01744	489	0.01403	0.0454
490	0.06183	490	0.03213	490	0.01846	490	0.01386	0.04591
491	0.0627	491	0.03243	491	0.01735	491	0.01513	0.04537
492	0.06275	492	0.03314	492	0.01879	492	0.01352	0.04591
493	0.06309	493	0.03272	493	0.01864	493	0.01374	0.04663
494	0.06374	494	0.03354	494	0.01911	494	0.01472	0.04631
495	0.06445	495	0.03204	495	0.01881	495	0.01356	0.04726
496	0.06472	496	0.03373	496	0.01868	496	0.01438	0.04708
497	0.06428	497	0.03241	497	0.01928	497	0.01427	0.04732
498	0.06649	498	0.03462	498	0.0199	498	0.01498	0.0471
499	0.06473	499	0.03385	499	0.01909	499	0.01609	0.04778
500	0.0667	500	0.03365	500	0.02048	500	0.01483	0.04784
501	0.0667	501	0.03444	501	0.0192	501	0.01515	0.04837
502	0.06804	502	0.03375	502	0.01985	502	0.01599	0.04943
503	0.0679	503	0.03348	503	0.02023	503	0.01588	0.04858
504	0.06846	504	0.03345	504	0.02051	504	0.01507	0.0486
505	0.06931	505	0.03578	505	0.02071	505	0.01526	0.05096
506	0.06933	506	0.03459	506	0.02108	506	0.0169	0.0512
507	0.07062	507	0.03681	507	0.02107	507	0.01593	0.0518
508	0.07067	508	0.03509	508	0.02256	508	0.01677	0.05203
509	0.07263	509	0.03585	509	0.02193	509	0.01626	0.05328
510	0.07278	510	0.03609	510	0.02134	510	0.01686	0.05361
511	0.0743	511	0.03717	511	0.02322	511	0.01661	0.05349
512	0.07411	512	0.03768	512	0.02334	512	0.01652	0.05414
513	0.077	513	0.03881	513	0.02346	513	0.01883	0.05451
514	0.07741	514	0.03804	514	0.02356	514	0.01791	0.05595
515	0.07841	515	0.03994	515	0.02504	515	0.01789	0.05601
516	0.07911	516	0.04221	516	0.02578	516	0.01886	0.05848
517	0.08154	517	0.04024	517	0.02655	517	0.01744	0.05888
518	0.08344	518	0.04239	518	0.02641	518	0.01921	0.06141
519	0.08397	519	0.04185	519	0.02726	519	0.01914	0.0612
520	0.08557	520	0.04493	520	0.02753	520	0.02002	0.06306
521	0.08676	521	0.04387	521	0.02691	521	0.01905	0.06352
522	0.08916	522	0.04505	522	0.02813	522	0.01949	0.06408
523	0.08869	523	0.0456	523	0.02685	523	0.01982	0.06481
524	0.09089	524	0.0461	524	0.0284	524	0.02016	0.06548
525	0.09119	525	0.04712	525	0.02922	525	0.01928	0.06714
526	0.09293	526	0.04746	526	0.02842	526	0.019	0.06484
527	0.09341	527	0.04833	527	0.02859	527	0.01973	0.06724
528	0.09389	528	0.04723	528	0.02848	528	0.01966	0.06803
529	0.09569	529	0.04972	529	0.02881	529	0.02019	0.06845
530	0.09586	530	0.0483	530	0.02977	530	0.02071	0.06847
531	0.09675	531	0.04969	531	0.02963	531	0.02014	0.07002
532	0.09682	532	0.04909	532	0.02977	532	0.01977	0.06966
533	0.09674	533	0.05059	533	0.02933	533	0.01984	0.0701
534	0.09668	534	0.04891	534	0.03016	534	0.0219	0.0691
535	0.09714	535	0.04946	535	0.02894	535	0.02012	0.06903
536	0.09634	536	0.04998	536	0.02881	536	0.02112	0.06899
537	0.09598	537	0.04907	537	0.02915	537	0.01894	0.0687
538	0.09596	538	0.04819	538	0.02848	538	0.02112	0.0679
539	0.09534	539	0.0483	539	0.02644	539	0.0202	0.06847
540	0.09409	540	0.04885	540	0.02999	540	0.0196	0.06683
541	0.09345	541	0.04763	541	0.0272	541	0.01992	0.06606
542	0.09323	542	0.04738	542	0.02827	542	0.01953	0.06671
543	0.09301	543	0.04667	543	0.02994	543	0.02025	0.06604
544	0.09244	544	0.04664	544	0.02715	544	0.01936	0.0651
545	0.09218	545	0.04595	545	0.02852	545	0.02058	0.06609
546	0.09214	546	0.04661	546	0.02809	546	0.01896	0.0666
547	0.09197	547	0.04733	547	0.0277	547	0.02079	0.0649
548	0.09203	548	0.04629	548	0.02844	548	0.02004	0.06709
549	0.09294	549	0.0466	549	0.0292	549	0.02105	0.0668
550	0.09412	550	0.047	550	0.02914	550	0.02011	0.06786
551	0.09483	551	0.04703	551	0.03145	551	0.02136	0.06862
552	0.09646	552	0.0473	552	0.03112	552	0.02266	0.06997
553	0.09795	553	0.0485	553	0.03195	553	0.02297	0.07067
554	0.09951	554	0.04922	554	0.0335	554	0.02417	0.07254
555	0.10178	555	0.05126	555	0.03461	555	0.02463	0.07362
556	0.10438	556	0.05229	556	0.03698	556	0.02579	0.0767
557	0.10555	557	0.05439	557	0.03683	557	0.02551	0.07889
558	0.11005	558	0.05584	558	0.03953	558	0.02754	0.07949
559	0.11319	559	0.05633	559	0.04261	559	0.02618	0.08216
560	0.11646	560	0.05868	560	0.04582	560	0.02729	0.08509
561	0.12057	561	0.06004	561	0.04631	561	0.02768	0.08886
562	0.12539	562	0.06321	562	0.05123	562	0.02983	0.09192
563	0.13049	563	0.06423	563	0.05117	563	0.02921	0.09476
564	0.13601	564	0.0679	564	0.05627	564	0.03336	0.09858
565	0.14255	565	0.07076	565	0.05984	565	0.03496	0.10296
566	0.14876	566	0.07547	566	0.06234	566	0.03475	0.10816
567	0.15592	567	0.07836	567	0.06715	567	0.03674	0.11327
568	0.16444	568	0.08353	568	0.07084	568	0.03771	0.11925
569	0.17288	569	0.08818	569	0.07399	569	0.04069	0.12479
570	0.18212	570	0.09208	570	0.07733	570	0.04151	0.13171
571	0.19033	571	0.09796	571	0.0819	571	0.04425	0.13776
572	0.20229	572	0.10344	572	0.08566	572	0.0448	0.14533
573	0.21402	573	0.11002	573	0.09075	573	0.04669	0.15438
574	0.22604	574	0.11596	574	0.09274	574	0.0488	0.16286
575	0.23879	575	0.12483	575	0.09726	575	0.05235	0.17203
576	0.25269	576	0.13289	576	0.10253	576	0.05447	0.18175
577	0.26739	577	0.14122	577	0.10517	577	0.05579	0.19337
578	0.28193	578	0.15017	578	0.11165	578	0.05866	0.20559
579	0.29698	579	0.15792	579	0.11457	579	0.06125	0.21502
580	0.31032	580	0.16751	580	0.11826	580	0.06484	0.22604
581	0.3237	581	0.17455	581	0.12224	581	0.06498	0.23488
582	0.33453	582	0.18115	582	0.12469	582	0.06682	0.24114
583	0.34213	583	0.18464	583	0.12473	583	0.06707	0.24664
584	0.34616	584	0.18726	584	0.12509	584	0.06745	0.24802
585	0.3459	585	0.18701	585	0.12169	585	0.06614	0.24852
586	0.3423	586	0.18564	586	0.11877	586	0.06389	0.24449
587	0.33435	587	0.18096	587	0.11393	587	0.06191	0.23696
588	0.3222	588	0.17335	588	0.10761	588	0.05721	0.2266
589	0.30718	589	0.1646	589	0.10055	589	0.05598	0.21551
590	0.29097	590	0.15694	590	0.09431	590	0.0507	0.20207
591	0.27367	591	0.14653	591	0.08718	591	0.04857	0.18919
592	0.25663	592	0.1361	592	0.08118	592	0.04339	0.1778
593	0.2405	593	0.12743	593	0.07537	593	0.04389	0.16349
594	0.22487	594	0.11717	594	0.06726	594	0.03906	0.15392
595	0.20972	595	0.10962	595	0.06446	595	0.03697	0.14161
596	0.19592	596	0.10044	596	0.05733	596	0.03563	0.13224
597	0.18237	597	0.09322	597	0.05386	597	0.0335	0.12451
598	0.1696	598	0.08633	598	0.04982	598	0.03173	0.11726
599	0.15963	599	0.08038	599	0.04592	599	0.02947	0.10874
600	0.14998	600	0.0743	600	0.04258	600	0.02816	0.10386
601	0.14082	601	0.06925	601	0.03931	601	0.02534	0.09649
602	0.13346	602	0.06484	602	0.03726	602	0.02607	0.09223
603	0.12512	603	0.06026	603	0.03481	603	0.02331	0.08778
604	0.11952	604	0.05747	604	0.033	604	0.02496	0.08365
605	0.11343	605	0.05384	605	0.02974	605	0.0228	0.07907
606	0.10783	606	0.05109	606	0.03006	606	0.02161	0.07584
607	0.10336	607	0.04799	607	0.02542	607	0.02093	0.07354
608	0.09885	608	0.04695	608	0.02573	608	0.01879	0.07052
609	0.09425	609	0.04354	609	0.02486	609	0.01901	0.06889
610	0.09029	610	0.04211	610	0.02256	610	0.01778	0.06585
611	0.08667	611	0.03811	611	0.0212	611	0.01653	0.06316
612	0.08239	612	0.03598	612	0.01991	612	0.01558	0.06023
613	0.08005	613	0.03647	613	0.01921	613	0.01696	0.05837
614	0.07652	614	0.03339	614	0.01838	614	0.0145	0.05743
615	0.07369	615	0.03139	615	0.01815	615	0.01442	0.05391
616	0.07106	616	0.03056	616	0.01482	616	0.01396	0.05318
617	0.06935	617	0.03042	617	0.01526	617	0.01391	0.05178
618	0.06633	618	0.02759	618	0.01375	618	0.01349	0.05032
619	0.06374	619	0.0271	619	0.01408	619	0.01155	0.04835
620	0.06229	620	0.02581	620	0.01262	620	0.01276	0.04815
621	0.06045	621	0.0252	621	0.01273	621	0.01317	0.04613
622	0.05924	622	0.02354	622	0.01227	622	0.01289	0.04612
623	0.05733	623	0.02431	623	0.01102	623	0.01164	0.04434
624	0.05557	624	0.02276	624	0.01043	624	0.01258	0.04315
625	0.0547	625	0.02111	625	0.01007	625	0.01115	0.04325
626	0.05365	626	0.02119	626	0.01169	626	0.01246	0.04173
627	0.05244	627	0.01944	627	0.00989	627	0.0122	0.04145
628	0.0513	628	0.01906	628	0.01098	628	0.00983	0.04009
629	0.05047	629	0.0177	629	0.00922	629	0.01013	0.03813
630	0.04979	630	0.01903	630	0.00943	630	0.01106	0.03951
631	0.04774	631	0.01761	631	0.00849	631	0.01129	0.03849
632	0.04711	632	0.01704	632	0.00841	632	0.0091	0.03848
633	0.04674	633	0.01667	633	0.00847	633	0.01073	0.03915
634	0.04658	634	0.01621	634	0.0079	634	0.00923	0.03773
635	0.04554	635	0.01675	635	0.00772	635	0.01092	0.03773
636	0.04486	636	0.01626	636	0.00777	636	0.01001	0.03764
637	0.04453	637	0.01619	637	0.00973	637	0.01093	0.03641
638	0.04401	638	0.0154	638	0.0088	638	0.00909	0.0366
639	0.04404	639	0.016	639	0.00974	639	0.01099	0.03691
640	0.04347	640	0.01481	640	0.00906	640	0.0106	0.03652
641	0.04335	641	0.01484	641	0.01052	641	0.00907	0.03784
642	0.04358	642	0.01431	642	0.01001	642	0.00986	0.0367
643	0.04315	643	0.0146	643	0.00961	643	0.00867	0.03689
644	0.04232	644	0.01331	644	0.01126	644	0.01074	0.03642
645	0.04265	645	0.01536	645	0.00952	645	0.0101	0.03616
646	0.04206	646	0.01453	646	0.01021	646	0.01114	0.03627
647	0.04252	647	0.01351	647	0.00925	647	0.00964	0.0374
648	0.04229	648	0.01381	648	0.01148	648	0.0113	0.03662
649	0.04289	649	0.01409	649	0.00934	649	0.01168	0.03661
650	0.04215	650	0.01432	650	0.01237	650	0.01057	0.03632
651	0.04211	651	0.0132	651	0.01116	651	0.01084	0.03533
652	0.04242	652	0.01474	652	0.01273	652	0.01022	0.03476
653	0.04205	653	0.01382	653	0.01212	653	0.01011	0.03524
654	0.04236	654	0.01484	654	0.00968	654	0.0097	0.03549
655	0.04252	655	0.01328	655	0.01186	655	0.00934	0.03612
656	0.04155	656	0.01419	656	0.00981	656	0.00865	0.03526
657	0.04158	657	0.01361	657	0.01013	657	0.01079	0.03452
658	0.04202	658	0.01364	658	0.00816	658	0.00973	0.03578
659	0.04115	659	0.01369	659	0.00939	659	0.00964	0.03498
660	0.04089	660	0.01425	660	0.0079	660	0.01002	0.0353
661	0.04115	661	0.01403	661	0.0095	661	0.00908	0.03593
662	0.04108	662	0.01383	662	0.00842	662	0.00834	0.03572
663	0.0406	663	0.01437	663	0.00858	663	0.0083	0.0344
664	0.04057	664	0.01409	664	0.0085	664	0.00843	0.03476
665	0.04049	665	0.01361	665	0.00697	665	0.00822	0.03539
666	0.04047	666	0.01314	666	0.00945	666	0.00918	0.0356
667	0.04019	667	0.01432	667	0.00723	667	0.00825	0.03472
668	0.0406	668	0.01371	668	0.00778	668	0.00873	0.03499
669	0.04005	669	0.01309	669	0.00829	669	0.0102	0.03537
670	0.04036	670	0.01389	670	0.00672	670	0.00857	0.035
671	0.0399	671	0.01409	671	0.00644	671	0.00968	0.03536
672	0.04172	672	0.01547	672	0.0081	672	0.00953	0.03425
673	0.03985	673	0.01457	673	0.00615	673	0.00827	0.03559
674	0.04051	674	0.01441	674	0.00759	674	0.00846	0.03442
675	0.04117	675	0.01497	675	0.00498	675	0.00865	0.03562
676	0.03973	676	0.01483	676	0.0064	676	0.00921	0.03487
677	0.0409	677	0.01436	677	0.00581	677	0.00952	0.03498
678	0.04015	678	0.01382	678	0.0054	678	0.00795	0.03385
679	0.04071	679	0.01409	679	0.00609	679	0.00864	0.03431
680	0.04097	680	0.01426	680	0.00634	680	0.00763	0.03358
681	0.0403	681	0.01477	681	0.00496	681	0.00847	0.03634
682	0.04123	682	0.01465	682	0.00522	682	0.00774	0.03618
683	0.04048	683	0.01684	683	0.0047	683	0.00821	0.03593
684	0.04128	684	0.01482	684	0.00502	684	0.0071	0.03598
685	0.04087	685	0.01577	685	0.00579	685	0.00799	0.03693
686	0.04208	686	0.0159	686	0.00391	686	0.00811	0.0355
687	0.04131	687	0.0155	687	0.00582	687	0.00777	0.03587
688	0.04212	688	0.01683	688	0.0044	688	0.00847	0.03591
689	0.04158	689	0.01612	689	0.00461	689	0.00781	0.03609
690	0.04267	690	0.01676	690	0.00453	690	0.00905	0.03561
691	0.04312	691	0.01561	691	0.00517	691	0.00739	0.03593
692	0.04163	692	0.01581	692	0.00579	692	0.00789	0.03564
693	0.04288	693	0.01632	693	0.00363	693	0.00751	0.03737
694	0.04341	694	0.01761	694	0.00437	694	0.00983	0.0366
695	0.04374	695	0.01689	695	0.00345	695	0.00695	0.0373
696	0.04486	696	0.01692	696	0.00603	696	0.00861	0.03809
697	0.04484	697	0.01678	697	0.00438	697	0.00729	0.03687
698	0.04419	698	0.01782	698	0.0061	698	0.00681	0.0386
699	0.04517	699	0.01774	699	0.00585	699	0.00842	0.03834
700	0.04478	700	0.01799	700	0.00687	700	0.0072	0.03866
701	0.04514	701	0.0181	701	0.00698	701	0.00816	0.03903
702	0.04548	702	0.01773	702	0.00626	702	0.00693	0.03929
703	0.04526	703	0.01839	703	0.00595	703	0.00749	0.03829
704	0.04699	704	0.01848	704	0.00575	704	0.00752	0.03873
705	0.04663	705	0.01972	705	0.0063	705	0.0092	0.03836
706	0.04817	706	0.01958	706	0.00518	706	0.00804	0.04001
707	0.04825	707	0.01983	707	0.00734	707	0.00872	0.04099
708	0.04811	708	0.01943	708	0.00449	708	0.0088	0.04017
709	0.04756	709	0.02035	709	0.00718	709	0.00955	0.04165
710	0.04967	710	0.01965	710	0.00703	710	0.00845	0.04093
711	0.04898	711	0.02195	711	0.00704	711	0.00886	0.04283
712	0.05043	712	0.02225	712	0.00732	712	0.00864	0.04199
713	0.05041	713	0.02323	713	0.0063	713	0.00977	0.04242
714	0.05047	714	0.02443	714	0.00734	714	0.00988	0.04311
715	0.05248	715	0.02435	715	0.00806	715	0.01063	0.0429
716	0.0515	716	0.02427	716	0.00777	716	0.01135	0.04272
717	0.05292	717	0.02565	717	0.00722	717	0.01062	0.04259
718	0.05292	718	0.02645	718	0.00833	718	0.01237	0.04367
719	0.05415	719	0.0262	719	0.00569	719	0.01115	0.04477
720	0.05335	720	0.02797	720	0.00792	720	0.01241	0.04448
721	0.06024	721	0.02719	721	0.00682	721	0.01381	0.04454
722	0.05983	722	0.0293	722	0.00761	722	0.0137	0.04721
723	0.06067	723	0.02917	723	0.00698	723	0.01441	0.04651
724	0.06102	724	0.03118	724	0.00856	724	0.01406	0.04755
725	0.06148	725	0.03133	725	0.0078	725	0.01544	0.04833
726	0.06309	726	0.03232	726	0.00885	726	0.01482	0.04929
727	0.06406	727	0.03311	727	0.00815	727	0.01541	0.05008
728	0.06611	728	0.03379	728	0.00847	728	0.01636	0.05105
729	0.06568	729	0.03429	729	0.01072	729	0.01575	0.05232
730	0.06849	730	0.03483	730	0.00815	730	0.01639	0.05441
731	0.06863	731	0.03565	731	0.00993	731	0.01684	0.05402
732	0.07066	732	0.0379	732	0.00987	732	0.01671	0.0545
733	0.07121	733	0.03805	733	0.01166	733	0.01782	0.05682
734	0.07354	734	0.03867	734	0.01249	734	0.01694	0.05756
735	0.07412	735	0.03913	735	0.01171	735	0.01821	0.0578
736	0.07616	736	0.03938	736	0.0118	736	0.01704	0.05924
737	0.07682	737	0.04004	737	0.01257	737	0.01644	0.06104
738	0.07766	738	0.0407	738	0.0134	738	0.01634	0.06132
739	0.08003	739	0.04216	739	0.01225	739	0.01747	0.06081
740	0.08048	740	0.04179	740	0.01536	740	0.01789	0.0642
741	0.08217	741	0.04196	741	0.01439	741	0.01785	0.06463
742	0.08299	742	0.04308	742	0.0155	742	0.01762	0.06521
743	0.0853	743	0.04297	743	0.01528	743	0.01799	0.06494
744	0.0849	744	0.04572	744	0.01574	744	0.01726	0.06712
745	0.08732	745	0.04488	745	0.01677	745	0.01802	0.06826
746	0.0877	746	0.04763	746	0.01633	746	0.01743	0.06863
747	0.08941	747	0.04619	747	0.01754	747	0.01688	0.06948
748	0.09032	748	0.04732	748	0.01886	748	0.01824	0.07106
749	0.09035	749	0.04823	749	0.01758	749	0.01811	0.07164
750	0.09308	750	0.04993	750	0.0173	750	0.01814	0.07306
751	0.09283	751	0.04968	751	0.019	751	0.01817	0.07296
752	0.09525	752	0.0495	752	0.01913	752	0.01841	0.07405
753	0.09405	753	0.05057	753	0.02032	753	0.01815	0.07464
754	0.09623	754	0.04997	754	0.01872	754	0.01958	0.0744
755	0.09621	755	0.05156	755	0.01887	755	0.01913	0.07622
756	0.09768	756	0.0519	756	0.02082	756	0.01857	0.07631
757	0.09842	757	0.05267	757	0.02038	757	0.01798	0.07702
758	0.09965	758	0.05165	758	0.01992	758	0.01859	0.07732
759	0.10032	759	0.05301	759	0.0203	759	0.01811	0.07683
760	0.09955	760	0.05376	760	0.02025	760	0.01912	0.07751
761	0.10168	761	0.05449	761	0.02088	761	0.01856	0.07979
762	0.10193	762	0.05407	762	0.02154	762	0.01915	0.08173
763	0.1032	763	0.0541	763	0.02092	763	0.01898	0.08077
764	0.10371	764	0.05577	764	0.02244	764	0.01962	0.08305
765	0.10463	765	0.05564	765	0.02232	765	0.01923	0.08275
766	0.10492	766	0.05674	766	0.02279	766	0.01946	0.08416
767	0.10626	767	0.0556	767	0.02289	767	0.01842	0.08356
768	0.10668	768	0.05609	768	0.02347	768	0.01882	0.08609
769	0.10783	769	0.05702	769	0.02334	769	0.01866	0.08617
770	0.1079	770	0.05691	770	0.02476	770	0.01767	0.08563
771	0.10743	771	0.05534	771	0.02403	771	0.01892	0.08539
772	0.10788	772	0.05645	772	0.0224	772	0.01855	0.08458
773	0.10691	773	0.05526	773	0.02338	773	0.01849	0.08456
774	0.10647	774	0.05395	774	0.02202	774	0.01831	0.08424
775	0.10421	775	0.05468	775	0.02198	775	0.01822	0.08231
776	0.10329	776	0.05163	776	0.02079	776	0.01638	0.08083
777	0.10013	777	0.05084	777	0.02065	777	0.0152	0.07699
778	0.09878	778	0.04881	778	0.01862	778	0.01467	0.07587
779	0.09447	779	0.0478	779	0.01786	779	0.01395	0.07558
780	0.09254	780	0.04588	780	0.01633	780	0.01412	0.07122
781	0.08935	781	0.04324	781	0.01564	781	0.01376	0.06892
782	0.08528	782	0.04076	782	0.01403	782	0.0136	0.06794
783	0.08315	783	0.03908	783	0.01213	783	0.01205	0.06513
784	0.07864	784	0.03786	784	0.01276	784	0.01213	0.06279
785	0.07615	785	0.03564	785	0.01007	785	0.01205	0.05969
786	0.07147	786	0.03499	786	0.00976	786	0.01088	0.05749
787	0.06973	787	0.03223	787	0.00815	787	0.01079	0.0563
788	0.06517	788	0.03176	788	0.00912	788	0.00896	0.05378
789	0.06353	789	0.02939	789	0.00778	789	0.0103	0.0502
790	0.05931	790	0.02937	790	0.0061	790	0.01015	0.05149
791	0.05716	791	0.02795	791	0.00609	791	0.01005	0.04849
792	0.05647	792	0.0272	792	0.00669	792	0.00945	0.04833
793	0.05377	793	0.02611	793	0.00481	793	0.01034	0.04815
794	0.05364	794	0.02537	794	0.00399	794	0.00942	0.04696
795	0.0519	795	0.02494	795	0.00542	795	0.00927	0.0469
796	0.0502	796	0.02355	796	0.00506	796	0.0098	0.04554
797	0.04958	797	0.02493	797	0.00561	797	0.00961	0.04551
798	0.04911	798	0.02353	798	0.00437	798	0.00907	0.0449
799	0.04814	799	0.02467	799	0.0048	799	0.00928	0.04485
800	0.04737	800	0.02357	800	0.00396	800	0.00889	0.04496
801	0.0479	801	0.02502	801	0.00524	801	0.00951	0.0453
802	0.04771	802	0.02471	802	0.00462	802	0.00831	0.04573
803	0.04787	803	0.02425	803	0.0046	803	0.00965	0.04661
804	0.04887	804	0.02451	804	0.0054	804	0.00977	0.04578
805	0.04845	805	0.02519	805	0.00432	805	0.00875	0.04618
806	0.04927	806	0.02498	806	0.00656	806	0.00878	0.04741
807	0.04934	807	0.0255	807	0.00516	807	0.00901	0.04764
808	0.05078	808	0.02762	808	0.00752	808	0.00923	0.04901
809	0.05122	809	0.02636	809	0.00682	809	0.01071	0.04936
810	0.0527	810	0.02795	810	0.00808	810	0.01052	0.04951
811	0.05257	811	0.02777	811	0.00804	811	0.01256	0.04943
812	0.05426	812	0.02852	812	0.00826	812	0.01044	0.05139
813	0.0542	813	0.02898	813	0.00909	813	0.01029	0.05149
814	0.05602	814	0.02973	814	0.01066	814	0.01164	0.0532
815	0.05757	815	0.03012	815	0.00887	815	0.01137	0.05436
816	0.05764	816	0.03075	816	0.0102	816	0.01112	0.05562
817	0.0603	817	0.03064	817	0.01181	817	0.01154	0.05754
818	0.06028	818	0.03188	818	0.01139	818	0.01182	0.05777
819	0.0625	819	0.034	819	0.01234	819	0.01257	0.05891
820	0.06283	820	0.03258	820	0.01277	820	0.013	0.05921
821	0.06426	821	0.03524	821	0.01418	821	0.01268	0.0606
822	0.06581	822	0.03511	822	0.01407	822	0.01226	0.06083
823	0.06739	823	0.03607	823	0.0153	823	0.01299	0.06247
824	0.06826	824	0.03654	824	0.01558	824	0.01226	0.0627
825	0.06969	825	0.03671	825	0.0165	825	0.01264	0.06388
826	0.07162	826	0.03738	826	0.01778	826	0.01246	0.06437
827	0.07184	827	0.03729	827	0.01732	827	0.01217	0.0658
828	0.0736	828	0.03752	828	0.01899	828	0.01215	0.06634
829	0.07387	829	0.0372	829	0.01891	829	0.0116	0.06662
830	0.07063	830	0.03805	830	0.02058	830	0.01123	0.06763
831	0.07164	831	0.03895	831	0.02035	831	0.01025	0.06801
832	0.07229	832	0.03898	832	0.02213	832	0.00966	0.06855
833	0.0737	833	0.03896	833	0.02175	833	0.0089	0.06916
834	0.07452	834	0.03947	834	0.02319	834	0.00916	0.06933
835	0.07519	835	0.04003	835	0.02345	835	0.00805	0.06948
836	0.07587	836	0.04032	836	0.02353	836	0.00708	0.07017
837	0.07696	837	0.04063	837	0.02445	837	0.00706	0.07122
838	0.0779	838	0.04153	838	0.02479	838	0.00602	0.07143
839	0.07886	839	0.04196	839	0.02562	839	0.00577	0.07233
840	0.08057	840	0.04281	840	0.02575	840	0.00498	0.07239
841	0.08222	841	0.04373	841	0.02643	841	0.00499	0.07368
842	0.08389	842	0.04478	842	0.02773	842	0.00477	0.0743
843	0.08576	843	0.04571	843	0.02753	843	0.00442	0.07542
844	0.08807	844	0.04712	844	0.0284	844	0.00504	0.07659
845	0.09062	845	0.0485	845	0.02833	845	0.0046	0.07858
846	0.09355	846	0.05085	846	0.02972	846	0.00547	0.07909
847	0.09627	847	0.05192	847	0.03012	847	0.00633	0.08188
848	0.09939	848	0.05449	848	0.03207	848	0.00565	0.08351
849	0.10395	849	0.05633	849	0.03265	849	0.00635	0.08601
850	0.10736	850	0.0596	850	0.03386	850	0.00668	0.08912
851	0.11271	851	0.06144	851	0.03513	851	0.00769	0.09113
852	0.11722	852	0.065	852	0.03735	852	0.0084	0.09545
853	0.12277	853	0.06806	853	0.03838	853	0.00979	0.0974
854	0.12874	854	0.0713	854	0.03845	854	0.0102	0.10204
855	0.13591	855	0.07546	855	0.04074	855	0.01131	0.10765
856	0.14323	856	0.07943	856	0.04377	856	0.01256	0.11138
857	0.15114	857	0.08511	857	0.04515	857	0.01372	0.1174
858	0.16119	858	0.08995	858	0.04944	858	0.01526	0.12383
859	0.17107	859	0.09552	859	0.05184	859	0.01621	0.13101
860	0.18364	860	0.10154	860	0.05626	860	0.01777	0.13812
861	0.1963	861	0.10844	861	0.05934	861	0.01988	0.14692
862	0.21082	862	0.11661	862	0.06492	862	0.0224	0.15691
863	0.22554	863	0.126	863	0.06882	863	0.0242	0.168
864	0.24232	864	0.13612	864	0.07534	864	0.02751	0.18083
865	0.26006	865	0.14716	865	0.07963	865	0.02934	0.19429
866	0.2807	866	0.15736	866	0.08772	866	0.03394	0.20844
867	0.30336	867	0.17077	867	0.09542	867	0.0368	0.22329
868	0.33	868	0.18359	868	0.10426	868	0.04212	0.24139
869	0.35846	869	0.19896	869	0.1144	869	0.04644	0.26111
870	0.39019	870	0.21656	870	0.12669	870	0.05194	0.28372
871	0.42653	871	0.23518	871	0.13916	871	0.05695	0.31046
872	0.46398	872	0.25586	872	0.15375	872	0.06414	0.34032
873	0.50794	873	0.27877	873	0.16829	873	0.07054	0.37113
874	0.55092	874	0.30292	874	0.18753	874	0.0773	0.409
875	0.59871	875	0.33009	875	0.2061	875	0.0866	0.44574
876	0.64922	876	0.35774	876	0.22644	876	0.09662	0.4852
877	0.70258	877	0.38518	877	0.24562	877	0.10655	0.52553
878	0.75703	878	0.41493	878	0.26948	878	0.11807	0.56799
879	0.80749	879	0.44581	879	0.28945	879	0.12708	0.61219
880	0.85638	880	0.47333	880	0.30992	880	0.13785	0.65142
881	0.89823	881	0.50035	881	0.3265	881	0.14438	0.68811
882	0.93362	882	0.52335	882	0.34174	882	0.15221	0.71692
883	0.96099	883	0.5409	883	0.35186	883	0.15741	0.74029
884	0.97985	884	0.55318	884	0.35871	884	0.16011	0.7552
885	0.98596	885	0.55906	885	0.35886	885	0.16042	0.76069
886	0.98124	886	0.55792	886	0.35597	886	0.15781	0.75597
887	0.96546	887	0.54955	887	0.34835	887	0.15356	0.74289
888	0.93691	888	0.53406	888	0.33637	888	0.14687	0.72069
889	0.89942	889	0.51043	889	0.3191	889	0.1396	0.68522
890	0.85308	890	0.48221	890	0.30012	890	0.13031	0.64432
891	0.7976	891	0.45154	891	0.27821	891	0.12148	0.60034
892	0.73729	892	0.41501	892	0.25523	892	0.11115	0.55027
893	0.67316	893	0.37955	893	0.22921	893	0.10171	0.49975
894	0.61399	894	0.34063	894	0.20526	894	0.09107	0.44715
895	0.54921	895	0.30825	895	0.18137	895	0.08254	0.39987
896	0.49656	896	0.27314	896	0.16056	896	0.07267	0.35376
897	0.44181	897	0.24564	897	0.13964	897	0.06455	0.31661
898	0.39832	898	0.21778	898	0.12117	898	0.05647	0.27951
899	0.35304	899	0.19609	899	0.10563	899	0.05055	0.25074
900	0.31679	900	0.17391	900	0.09197	900	0.04391	0.22068
901	0.28217	901	0.15584	901	0.07983	901	0.03911	0.19896
902	0.25568	902	0.13831	902	0.07042	902	0.03424	0.17689
903	0.22846	903	0.12594	903	0.06153	903	0.03034	0.16103
904	0.20687	904	0.11245	904	0.05395	904	0.02736	0.14482
905	0.18562	905	0.10308	905	0.04785	905	0.02448	0.13247
906	0.16877	906	0.09257	906	0.04266	906	0.02119	0.12082
907	0.15253	907	0.08473	907	0.0382	907	0.01917	0.11128
908	0.13909	908	0.07688	908	0.03386	908	0.01767	0.10236
909	0.12556	909	0.07146	909	0.03082	909	0.01583	0.09545
910	0.11505	910	0.06544	910	0.02718	910	0.01386	0.08837
911	0.10407	911	0.05965	911	0.02464	911	0.01328	0.08266
912	0.09577	912	0.05489	912	0.02237	912	0.01157	0.07642
913	0.0875	913	0.05045	913	0.02023	913	0.01065	0.07214
914	0.08099	914	0.04647	914	0.01857	914	0.00989	0.0676
915	0.07434	915	0.04263	915	0.01708	915	0.00918	0.06426
916	0.06945	916	0.03978	916	0.01582	916	0.00769	0.06029
917	0.06418	917	0.03684	917	0.01465	917	0.00755	0.05763
918	0.06004	918	0.03438	918	0.01415	918	0.00627	0.05462
919	0.05507	919	0.03192	919	0.01199	919	0.00672	0.05223
920	0.05134	920	0.02933	920	0.01176	920	0.00564	0.05002
921	0.0472	921	0.02795	921	0.01095	921	0.00591	0.04824
922	0.04359	922	0.02592	922	0.01046	922	0.00472	0.04662
923	0.04194	923	0.02484	923	0.00955	923	0.00504	0.04313
924	0.04023	924	0.02348	924	0.00947	924	0.00446	0.04004
925	0.04008	925	0.02191	925	0.00835	925	0.00437	0.03735
926	0.03765	926	0.0213	926	0.00967	926	0.0044	0.03467
927	0.036	927	0.01985	927	0.00788	927	0.00369	0.03243
928	0.0346	928	0.01935	928	0.00697	928	0.00335	0.03021
929	0.03316	929	0.0186	929	0.00758	929	0.00313	0.02795
930	0.03326	930	0.01708	930	0.0082	930	0.00499	0.02618
931	0.03225	931	0.01698	931	0.00757	931	0.00547	0.02416
932	0.03313	932	0.01605	932	0.00715	932	0.00365	0.02258
933	0.03099	933	0.01496	933	0.00745	933	0.00404	0.02091
934	0.0294	934	0.0149	934	0.00789	934	0.00324	0.0197
935	0.02891	935	0.01491	935	0.00739	935	0.00364	0.01789
936	0.02878	936	0.01399	936	0.00631	936	0.00357	0.01681
937	0.02908	937	0.01451	937	0.00623	937	0.00227	0.01553
938	0.02848	938	0.01397	938	0.00759	938	0.00413	0.01447
939	0.02742	939	0.01384	939	0.00764	939	0.00313	0.01336
940	0.02669	940	0.0136	940	0.00702	940	0.00338	0.01237
941	0.02673	941	0.01313	941	0.00894	941	0.00355	0.01171
942	0.02677	942	0.01378	942	0.00811	942	0.00351	0.01079
943	0.02607	943	0.0129	943	0.00862	943	0.00283	0.01023
944	0.02661	944	0.01289	944	0.00857	944	0.00336	0.00942
945	0.02578	945	0.01251	945	0.00892	945	0.00349	0.00912
946	0.02539	946	0.01317	946	0.01036	946	0.00449	0.00829
947	0.02591	947	0.01327	947	0.01077	947	0.00297	0.00809
948	0.02538	948	0.01356	948	0.01159	948	0.00384	0.00752
949	0.02518	949	0.01317	949	0.01216	949	0.00413	0.00725
950	0.0246	950	0.01341	950	0.01272	950	0.00359	0.00684
951	0.02527	951	0.01322	951	0.01355	951	0.00507	0.00645
952	0.02495	952	0.01294	952	0.01531	952	0.00463	0.00623
953	0.02494	953	0.01334	953	0.01642	953	0.00488	0.006
954	0.02421	954	0.01402	954	0.01687	954	0.00596	0.00598
955	0.02433	955	0.01428	955	0.01804	955	0.00508	0.00581
956	0.02333	956	0.01479	956	0.01934	956	0.00651	0.00576
957	0.02518	957	0.01418	957	0.02093	957	0.00585	0.00559
958	0.02502	958	0.01526	958	0.02256	958	0.00607	0.00577
959	0.02417	959	0.01557	959	0.02393	959	0.00718	0.00552
960	0.02519	960	0.01583	960	0.02211	960	0.00821	0.00586
961	0.02444	961	0.01603	961	0.02214	961	0.00827	0.00579
962	0.02575	962	0.01581	962	0.02217	962	0.00849	0.00593
963	0.02497	963	0.01632	963	0.02221	963	0.00913	0.00593
964	0.02627	964	0.01569	964	0.02197	964	0.01005	0.00592
965	0.02597	965	0.01607	965	0.02279	965	0.01013	0.00638
966	0.02611	966	0.01574	966	0.02386	966	0.0112	0.0063
967	0.02677	967	0.01704	967	0.02389	967	0.01201	0.00667
968	0.02689	968	0.01637	968	0.02392	968	0.01271	0.00685
969	0.02675	969	0.01636	969	0.02396	969	0.01408	0.00681
970	0.0272	970	0.01573	970	0.02399	970	0.0138	0.0074
971	0.02808	971	0.01621	971	0.02402	971	0.01432	0.00808
972	0.02798	972	0.01669	972	0.02406	972	0.01491	0.00788
973	0.02801	973	0.0161	973	0.02409	973	0.01646	0.00814
974	0.02901	974	0.01684	974	0.02412	974	0.01413	0.0088
975	0.02902	975	0.01645	975	0.02416	975	0.01423	0.00958
976	0.02867	976	0.01626	976	0.02419	976	0.01432	0.00891
977	0.02959	977	0.01629	977	0.02423	977	0.01441	0.00926
978	0.03002	978	0.01693	978	0.02426	978	0.0145	0.00968
979	0.03038	979	0.01655	979	0.02429	979	0.01459	0.00988
980	0.03094	980	0.01632	980	0.02433	980	0.01468	0.00953
981	0.03004	981	0.01693	981	0.02436	981	0.01477	0.01018
982	0.03153	982	0.01631	982	0.0244	982	0.01486	0.01033
983	0.03195	983	0.01654	983	0.02443	983	0.01494	0.01116
984	0.0316	984	0.01639	984	0.02446	984	0.01503	0.01076
985	0.03178	985	0.01647	985	0.0245	985	0.01512	0.01124
986	0.03121	986	0.01548	986	0.02453	986	0.0152	0.01107
987	0.03099	987	0.01609	987	0.02457	987	0.01529	0.01142
988	0.03154	988	0.01539	988	0.0246	988	0.01537	0.01201
989	0.03119	989	0.01516	989	0.02463	989	0.01546	0.01179
990	0.03037	990	0.01578	990	0.02467	990	0.01554	0.01251
991	0.0308	991	0.01539	991	0.0247	991	0.01562	0.01255
992	0.03046	992	0.01516	992	0.02474	992	0.0157	0.01277
993	0.03093	993	0.0146	993	0.02477	993	0.01578	0.01277
994	0.03007	994	0.01488	994	0.02481	994	0.01585	0.01304
995	0.03005	995	0.01493	995	0.02484	995	0.01565	0.01331
996	0.02987	996	0.01408	996	0.02327	996	0.01546	0.01307
997	0.03008	997	0.01375	997	0.02283	997	0.01537	0.01324
998	0.02901	998	0.01307	998	0.02239	998	0.01527	0.01319
999	0.02969	999	0.01356	999	0.02195	999	0.01518	0.01339
1000	0.02872	1000	0.01306	1000	0.02152	1000	0.01509	0.01376
1001	0.02895	1001	0.01292	1001	0.02108	1001	0.01499	0.01345
1002	0.02887	1002	0.01254	1002	0.02064	1002	0.0149	0.01336
1003	0.02801	1003	0.01219	1003	0.0202	1003	0.0148	0.01338
1004	0.0285	1004	0.0115	1004	0.01977	1004	0.0147	0.0133
1005	0.02789	1005	0.01217	1005	0.01933	1005	0.01461	0.01338
1006	0.02827	1006	0.01187	1006	0.01888	1006	0.01455	0.01301
1007	0.02747	1007	0.0117	1007	0.01839	1007	0.01461	0.01301
1008	0.0277	1008	0.01158	1008	0.0179	1008	0.01458	0.01245
1009	0.02692	1009	0.01131	1009	0.01741	1009	0.01423	0.01272
1010	0.02743	1010	0.01162	1010	0.01692	1010	0.01388	0.01182
1011	0.02739	1011	0.01084	1011	0.01643	1011	0.01353	0.01152
1012	0.02725	1012	0.01059	1012	0.01594	1012	0.01325	0.01142
1013	0.02693	1013	0.01113	1013	0.01545	1013	0.0131	0.01116
1014	0.0268	1014	0.01045	1014	0.01496	1014	0.01297	0.01044
1015	0.02664	1015	0.01047	1015	0.01447	1015	0.01282	0.01042
1016	0.02666	1016	0.01069	1016	0.01398	1016	0.01268	0.00969
1017	0.02647	1017	0.01075	1017	0.0135	1017	0.01254	0.00958
1018	0.02632	1018	0.0102	1018	0.01289	1018	0.01239	0.00859
1019	0.02609	1019	0.01023	1019	0.01214	1019	0.01224	0.00867
1020	0.02548	1020	0.00991	1020	0.00701	1020	0.01207	0.00815
1021	0.02607	1021	0.01049	1021	0.00685	1021	0.01185	0.00768
1022	0.02567	1022	0.01014	1022	0.00669	1022	0.01164	0.00711
1023	0.02584	1023	0.01018	1023	0.00653	1023	0.01142	0.0068
1024	0.02512	1024	0.00977	1024	0.00637	1024	0.0112	0.0065
1025	0.02423	1025	0.01009	1025	0.0062	1025	0.01097	0.00606
1026	0.02448	1026	0.0099	1026	0.00604	1026	0.01075	0.00519
1027	0.0244	1027	0.00991	1027	0.0058	1027	0.01046	0.00468
1028	0.0238	1028	0.00964	1028	0.00583	1028	0.01037	0.00436
1029	0.02374	1029	0.01014	1029	0.00587	1029	0.01029	0.00405
1030	0.02334	1030	0.00995	1030	0.00591	1030	0.0102	0.00348
1031	0.02295	1031	0.00933	1031	0.00601	1031	0.01005	0.00303
1032	0.02336	1032	0.00997	1032	0.00585	1032	0.0101	0.0023
1033	0.02306	1033	0.00978	1033	0.00569	1033	0.01022	0.0022
1034	0.02284	1034	0.01002	1034	0.00553	1034	0.01008	0.00165
1035	0.02217	1035	0.01002	1035	0.00537	1035	0.00994	0.00138
1036	0.02174	1036	0.01002	1036	0.00521	1036	0.0098	0.000778869
1037	0.02174	1037	0.00991	1037	0.00505	1037	0.00966	0.000587329
1038	0.02104	1038	0.00966	1038	0.00489	1038	0.00952	9.65522e-05
1039	0.02114	1039	0.00988	1039	0.00473	1039	0.00931	-0.000257486
1040	0.02023	1040	0.00957	1040	0.00454	1040	0.01013	-0.000605816
1041	0.02004	1041	0.00966	1041	0.00435	1041	0.00983	-0.00104
1042	0.01991	1042	0.00957	1042	0.00416	1042	0.00982	-0.00141
1043	0.01976	1043	0.00974	1043	0.00398	1043	0.00923	-0.00154
1044	0.01915	1044	0.00935	1044	0.00379	1044	0.00942	-0.00204
1045	0.01889	1045	0.00978	1045	0.0036	1045	0.00927	-0.00232
1046	0.0183	1046	0.00959	1046	0.00341	1046	0.00908	-0.00276
1047	0.01814	1047	0.0096	1047	0.00322	1047	0.00849	-0.00286
1048	0.01806	1048	0.00984	1048	0.00303	1048	0.00852	-0.00313
1049	0.01778	1049	0.00988	1049	0.00284	1049	0.00846	-0.00328
1050	0.0174	1050	0.00954	1050	0.00265	1050	0.00803	-0.00373
1051	0.01744	1051	0.00956	1051	0.00246	1051	0.00799	-0.00369
1052	0.01764	1052	0.00956	1052	0.00228	1052	0.00814	-0.00405
1053	0.01684	1053	0.00952	1053	0.00208	1053	0.00786	-0.00425
1054	0.01667	1054	0.00953	1054	0.00211	1054	0.00796	-0.00441
1055	0.01696	1055	0.00935	1055	0.00215	1055	0.00768	-0.00452
1056	0.01626	1056	0.00963	1056	0.00219	1056	0.00744	-0.00486
1057	0.01589	1057	0.0096	1057	0.00222	1057	0.00757	-0.00482
1058	0.01568	1058	0.00933	1058	0.00226	1058	0.00728	-0.00518
1059	0.01553	1059	0.00929	1059	0.00229	1059	0.00749	-0.00528
1060	0.01529	1060	0.00928	1060	0.00233	1060	0.0072	-0.00526
1061	0.01531	1061	0.00934	1061	0.00237	1061	0.00706	-0.00549
1062	0.01492	1062	0.00975	1062	0.0024	1062	0.00716	-0.00558
1063	0.01471	1063	0.00968	1063	0.00244	1063	0.00713	-0.0056
1064	0.01466	1064	0.00929	1064	0.00247	1064	0.00716	-0.00596
1065	0.01436	1065	0.00939	1065	0.00251	1065	0.00693	-0.00602
1066	0.01389	1066	0.00949	1066	0.00125	1066	0.00711	-0.00613
1067	0.01387	1067	0.00957	1067	0.000822534	1067	0.00697	-0.00623
1068	0.01346	1068	0.00935	1068	0.000990854	1068	0.00676	-0.00631
1069	0.01378	1069	0.0097	1069	0.000915545	1069	0.00649	-0.00648
1070	0.0135	1070	0.00906	1070	0.000967155	1070	0.00653	-0.00653
1071	0.01286	1071	0.00961	1071	0.000389355	1071	0.00636	-0.00645
1072	0.01284	1072	0.00921	1072	0.00047653	1072	0.00674	-0.00662
1073	0.01258	1073	0.00947	1073	0.000594177	1073	0.00657	-0.00668
1074	0.01276	1074	0.00945	1074	-1.91028e-05	1074	0.00673	-0.00642
1075	0.01251	1075	0.0091	1075	0.000453897	1075	0.00652	-0.00651
1076	0.01227	1076	0.00943	1076	0.000190892	1076	0.00627	-0.00662
1077	0.01222	1077	0.00908	1077	0.000836506	1077	0.00646	-0.00665
1078	0.01232	1078	0.0091	1078	8.62356e-05	1078	0.00634	-0.0067
1079	0.01156	1079	0.00922	1079	0.000503461	1079	0.0064	-0.00649
1080	0.01166	1080	0.00925	1080	0.000154227	1080	0.00564	-0.00664
1081	0.01159	1081	0.00956	1081	0.000779597	1081	0.00602	-0.00643
1082	0.01104	1082	0.00947	1082	0.000120755	1082	0.00607	-0.00661
1083	0.01133	1083	0.00941	1083	8.1197e-05	1083	0.00609	-0.00664
1084	0.01105	1084	0.00917	1084	0.000625396	1084	0.00613	-0.00644
1085	0.01126	1085	0.0093	1085	0.000184862	1085	0.0058	-0.00648
1086	0.01077	1086	0.00929	1086	0.000576807	1086	0.00628	-0.00645
1087	0.0111	1087	0.00957	1087	0.000466242	1087	0.00593	-0.006
1088	0.01057	1088	0.00921	1088	0.000513045	1088	0.00562	-0.00611
1089	0.01084	1089	0.00934	1089	0.000356821	1089	0.00559	-0.00607
1090	0.0105	1090	0.00928	1090	0.00047979	1090	0.00599	-0.00603
1091	0.01011	1091	0.00948	1091	0.000623074	1091	0.00586	-0.00596
1092	0.01057	1092	0.00937	1092	0.000725762	1092	0.00584	-0.00576
1093	0.01013	1093	0.00924	1093	0.000858918	1093	0.00595	-0.00564
1094	0.01019	1094	0.00928	1094	0.000662147	1094	0.006	-0.00555
1095	0.0101	1095	0.00958	1095	0.00131	1095	0.00601	-0.00556
1096	0.00999	1096	0.00928	1096	0.0011	1096	0.00591	-0.0054
1097	0.0096	1097	0.0093	1097	0.00144	1097	0.0059	-0.00535
1098	0.01019	1098	0.00961	1098	0.00132	1098	0.0058	-0.00534
1099	0.00979	1099	0.00934	1099	0.00172	1099	0.00568	-0.00511
1100	0.00965	1100	0.00944	1100	0.00178	1100	0.00569	-0.00477
1101	0.00969	1101	0.00956	1101	0.00198	1101	0.00613	-0.00489
1102	0.00967	1102	0.00973	1102	0.00202	1102	0.00604	-0.00468
1103	0.00954	1103	0.00932	1103	0.00273	1103	0.00627	-0.00441
1104	0.00964	1104	0.00948	1104	0.00276	1104	0.0061	-0.00449
1105	0.00957	1105	0.00963	1105	0.00311	1105	0.00614	-0.00399
1106	0.00934	1106	0.00973	1106	0.0038	1106	0.00645	-0.00407
1107	0.00942	1107	0.00967	1107	0.00357	1107	0.00628	-0.00382
1108	0.00946	1108	0.00967	1108	0.00443	1108	0.00631	-0.00363
1109	0.00947	1109	0.00979	1109	0.00462	1109	0.00641	-0.0037
1110	0.009	1110	0.00979	1110	0.00469	1110	0.0065	-0.00353
1111	0.00934	1111	0.01	1111	0.00531	1111	0.00661	-0.00321
1112	0.0094	1112	0.00973	1112	0.0056	1112	0.00666	-0.003
1113	0.00908	1113	0.00992	1113	0.00609	1113	0.00631	-0.00276
1114	0.00927	1114	0.01001	1114	0.00639	1114	0.00702	-0.00269
1115	0.00926	1115	0.01049	1115	0.007	1115	0.00657	-0.0025
1116	0.00905	1116	0.01006	1116	0.00741	1116	0.007	-0.00244
1117	0.00909	1117	0.01003	1117	0.00815	1117	0.0071	-0.00218
1118	0.00898	1118	0.01038	1118	0.00777	1118	0.00685	-0.00207
1119	0.00925	1119	0.01044	1119	0.0085	1119	0.00729	-0.00192
1120	0.00914	1120	0.0106	1120	0.00901	1120	0.00715	-0.00169
1121	0.00905	1121	0.0105	1121	0.00921	1121	0.00727	-0.0016
1122	0.00952	1122	0.01062	1122	0.0077	1122	0.00758	-0.00137
1123	0.00915	1123	0.01069	1123	0.00774	1123	0.00762	-0.000973281
1124	0.00926	1124	0.01083	1124	0.00778	1124	0.00748	-0.00104
1125	0.0089	1125	0.01069	1125	0.0077	1125	0.00757	-0.00104
1126	0.00898	1126	0.01059	1126	0.00763	1126	0.00732	-0.000709432
1127	0.00938	1127	0.01056	1127	0.00755	1127	0.00772	-0.000571695
1128	0.00885	1128	0.01053	1128	0.00748	1128	0.00754	-0.00041901
1129	0.00876	1129	0.0105	1129	0.0074	1129	0.00779	-0.000103682
1130	0.00878	1130	0.01046	1130	0.00733	1130	0.00758	-9.74205e-05
1131	0.00871	1131	0.01043	1131	0.00725	1131	0.00754	-4.05098e-05
1132	0.00873	1132	0.0104	1132	0.00718	1132	0.00747	2.41588e-05
1133	0.00784	1133	0.01037	1133	0.0071	1133	0.00761	0.000556366
1134	0.00919	1134	0.01033	1134	0.00703	1134	0.00774	0.000755634
1135	0.00799	1135	0.0103	1135	0.00695	1135	0.0077	0.000412317
1136	0.00805	1136	0.01026	1136	0.00687	1136	0.00697	0.000791406
1137	0.00805	1137	0.01023	1137	0.0068	1137	0.00779	0.000549266
1138	0.00847	1138	0.01019	1138	0.00675	1138	0.0071	0.000943744
1139	0.00785	1139	0.01016	1139	0.00678	1139	0.00744	0.000302454
1140	0.00777	1140	0.01012	1140	0.00676	1140	0.00703	0.00113
1141	0.00787	1141	0.01009	1141	0.00654	1141	0.00787	0.00128
1142	0.00781	1142	0.01005	1142	0.00631	1142	0.00729	0.00138
1143	0.00692	1143	0.01001	1143	0.00609	1143	0.00777	0.00132
1144	0.00711	1144	0.00998	1144	0.00586	1144	0.00703	0.00164
1145	0.00722	1145	0.00994	1145	0.00564	1145	0.00737	0.00187
1146	0.00755	1146	0.0099	1146	0.00544	1146	0.00752	0.00138
1147	0.00658	1147	0.00986	1147	0.00532	1147	0.00853	0.00175
1148	0.00702	1148	0.00982	1148	0.0052	1148	0.00783	0.00199
1149	0.00622	1149	0.00978	1149	0.00508	1149	0.00798	0.00196
1150	0.00713	1150	0.00974	1150	0.00496	1150	0.00863	0.00197
1151	0.00567	1151	0.0097	1151	0.00484	1151	0.00705	0.002
1152	0.00641	1152	0.00963	1152	0.00472	1152	0.00904	0.00191
1153	0.00614	1153	0.00952	1153	0.0046	1153	0.00704	0.00199
1154	0.00664	1154	0.0094	1154	0.00448	1154	0.0096	0.0023
1155	0.00601	1155	0.00928	1155	0.00436	1155	0.00834	0.00223
1156	0.00538	1156	0.00916	1156	0.00431	1156	0.00911	0.00243
1157	0.00563	1157	0.00904	1157	0.00435	1157	0.00879	0.00238
1158	0.00565	1158	0.00892	1158	0.00438	1158	0.00934	0.00229
1159	0.0054	1159	0.00879	1159	0.00454	1159	0.00863	0.00239
1160	0.00551	1160	0.0087	1160	0.00434	1160	0.00798	0.00258
1161	0.00483	1161	0.00861	1161	0.00414	1161	0.00751	0.00248
1162	0.00543	1162	0.00851	1162	0.00394	1162	0.00835	0.00249
1163	0.00424	1163	0.00842	1163	0.00374	1163	0.0081	0.00267
1164	0.00501	1164	0.00832	1164	0.00354	1164	0.0081	0.00273
1165	0.00433	1165	0.00823	1165	0.00334	1165	0.00845	0.00281
1166	0.00482	1166	0.00813	1166	0.00314	1166	0.00815	0.00294
1167	0.0044	1167	0.00804	1167	0.00295	1167	0.00773	0.00301
1168	0.0044	1168	0.00795	1168	0.00275	1168	0.00717	0.00311
1169	0.00495	1169	0.00785	1169	0.00255	1169	0.00713	0.00321
1170	0.00422	1170	0.00776	1170	0.00235	1170	0.00709	0.00313
1171	0.00481	1171	0.00775	1171	0.00215	1171	0.00674	0.00321
1172	0.00477	1172	0.00739	1172	0.00195	1172	0.0064	0.00321
1173	0.00439	1173	0.00694	1173	0.00175	1173	0.00674	0.0033
1174	0.00387	1174	0.0069	1174	0.00155	1174	0.00603	0.00352
1175	0.00442	1175	0.00686	1175	0.00135	1175	0.00591	0.00351
1176	0.00337	1176	0.00681	1176	0.00115	1176	0.00585	0.00355
1177	0.00413	1177	0.00685	1177	0.000954864	1177	0.00499	0.00363
1178	0.00414	1178	0.00649	1178	0.000755728	1178	0.00555	0.00366
1179	0.0035	1179	0.00607	1179	0.000506676	1179	0.00483	0.00377
1180	0.00391	1180	0.00603	1180	0.000543522	1180	0.00519	0.00389
1181	0.00334	1181	0.00601	1181	0.000580358	1181	0.0046	0.00398
1182	0.00398	1182	0.00581	1182	0.000617186	1182	0.00541	0.00404
1183	0.00297	1183	0.00561	1183	0.000654004	1183	0.00513	0.00415
1184	0.00397	1184	0.00542	1184	0.000690813	1184	0.00494	0.00422
1185	0.00342	1185	0.00522	1185	0.000727612	1185	0.00655	0.00442
1186	0.00421	1186	0.00502	1186	0.000764401	1186	0.00537	0.00449
1187	0.00335	1187	0.00482	1187	0.000801181	1187	0.00557	0.00463
1188	0.00412	1188	0.00462	1188	0.000837949	1188	0.00582	0.00472
1189	0.00372	1189	0.00442	1189	0.000888102	1189	0.00541	0.00486
1190	0.00303	1190	0.00422	1190	0.000728182	1190	0.00499	0.005
1191	0.00398	1191	0.00402	1191	0.000568254	1191	0.00454	0.00529
1192	0.00283	1192	0.00383	1192	0.000408312	1192	0.00533	0.00541
1193	0.00311	1193	0.00363	1193	0.00024836	1193	0.00465	0.00556
1194	0.00345	1194	0.00343	1194	8.83952e-05	1194	0.00538	0.00575
1195	0.00329	1195	0.00323	1195	-7.15809e-05	1195	0.00505	0.00586
1196	0.00344	1196	0.00303	1196	-0.000231571	1196	0.00507	0.00603
1197	0.00301	1197	0.00284	1197	-0.000400735	1197	0.00455	0.00625
1198	0.0031	1198	0.00264	1198	-0.000757415	1198	0.00582	0.00637
1199	0.00202	1199	0.00244	1199	-0.00111	1199	0.00371	0.00633
1200	0.00347	1200	0.00225	1200	-0.00147	1200	0.00459	0.00658
1201	0.00299	1201	0.00206	1201	-0.00179	1201	0.00375	0.00686
1202	0.0024	1202	0.00202	1202	-0.00175	1202	0.00372	0.00705
1203	0.00305	1203	0.00198	1203	-0.00171	1203	0.00376	0.00722
1204	0.00303	1204	0.00194	1204	-0.00168	1204	0.004	0.00741
1205	0.00192	1205	0.00188	1205	-0.00164	1205	0.00347	0.00765
1206	0.00214	1206	0.00174	1206	-0.0016	1206	0.00397	0.00784
1207	0.00248	1207	0.0016	1207	-0.00157	1207	0.00371	0.00784
1208	0.00224	1208	0.00145	1208	-0.00206	1208	0.00315	0.00795
1209	0.00233	1209	0.00131	1209	-0.00209	1209	0.00337	0.00836
1210	0.00234	1210	0.00117	1210	-0.00217	1210	0.00322	0.00825
1211	0.00222	1211	0.000403957	1211	-0.00158	1211	0.00309	0.00833
1212	0.00191	1212	0.000227285	1212	-0.00278	1212	0.00271	0.00868
1213	0.00217	1213	5.09322e-05	1213	-0.00282	1213	0.0029	0.00859
1214	0.0022	1214	-0.00012509	1214	-0.00265	1214	0.00307	0.00866
1215	0.00253	1215	-0.000300775	1215	-0.00281	1215	0.00326	0.00856
1216	0.00258	1216	-0.000476112	1216	-0.00212	1216	0.00343	0.00868
1217	0.00177	1217	-0.000651091	1217	-0.00387	1217	0.00361	0.00854
1218	0.00129	1218	-0.000825704	1218	-0.00295	1218	0.00379	0.00853
1219	0.00168	1219	-0.000999941	1219	-0.00355	1219	0.00381	0.00833
1220	0.00213	1220	-0.00117	1220	-0.0041	1220	0.00347	0.00836
1221	0.00153	1221	-0.00135	1221	-0.0038	1221	0.00312	0.0081
1222	0.00133	1222	-0.00152	1222	-0.00417	1222	0.00277	0.00808
1223	0.00167	1223	-0.00169	1223	-0.00434	1223	0.0042	0.00797
1224	0.00158	1224	-0.00187	1224	-0.00424	1224	0.00385	0.00789
1225	0.000996395	1225	-0.00204	1225	-0.00451	1225	0.00351	0.00763
1226	0.00128	1226	-0.00221	1226	-0.00449	1226	0.00317	0.00743
1227	0.00121	1227	-0.00238	1227	-0.00414	1227	0.00295	0.00745
1228	0.000921304	1228	-0.00262	1228	-0.00433	1228	0.0029	0.00716
1229	0.000847152	1229	-0.00265	1229	-0.00457	1229	0.00286	0.00711
1230	0.0017	1230	-0.00268	1230	-0.00485	1230	0.00282	0.00693
1231	0.00127	1231	-0.00271	1231	-0.00486	1231	0.00277	0.00701
1232	0.000456159	1232	-0.00274	1232	-0.00444	1232	0.00273	0.00689
1233	0.00112	1233	-0.00277	1233	-0.005	1233	0.00269	0.007
1234	0.00111	1234	-0.0028	1234	-0.0051	1234	0.00265	0.00667
1235	0.000404361	1235	-0.00283	1235	-0.00467	1235	0.0026	0.00679
1236	0.00109	1236	-0.00286	1236	-0.00466	1236	0.00256	0.00677
1237	0.000595831	1237	-0.00289	1237	-0.00456	1237	0.00252	0.00673
1238	0.00107	1238	-0.00291	1238	-0.00413	1238	0.00232	0.00676
1239	0.000999093	1239	-0.00294	1239	-0.00477	1239	0.00265	0.00669
1240	0.00103	1240	-0.00297	1240	-0.00447	1240	0.00161	0.00672
1241	0.000641483	1241	-0.00299	1241	-0.00469	1241	0.00206	0.0068
1242	0.000695383	1242	-0.00302	1242	-0.0057	1242	0.00258	0.00676
1243	0.00102	1243	-0.00304	1243	-0.00447	1243	0.0028	0.00691
1244	0.000930268	1244	-0.00307	1244	-0.0047	1244	0.000734962	0.0069
1245	0.000857515	1245	-0.00309	1245	-0.00464	1245	0.00185	0.0069
1246	0.00148	1246	-0.00311	1246	-0.00421	1246	0.00192	0.00712
1247	0.000923644	1247	-0.00314	1247	-0.0044	1247	0.00209	0.00714
1248	0.00142	1248	-0.00316	1248	-0.00395	1248	0.00225	0.00712
1249	0.00112	1249	-0.00318	1249	-0.00393	1249	0.00241	0.00718
1250	0.00085412	1250	-0.0032	1250	-0.00415	1250	0.00257	0.00723
1251	0.00188	1251	-0.00322	1251	-0.00313	1251	0.00274	0.00733
1252	0.00151	1252	-0.00324	1252	-0.00387	1252	0.0029	0.00741
1253	0.000975341	1253	-0.00326	1253	-0.00305	1253	0.00306	0.0077
1254	0.00162	1254	-0.00328	1254	-0.00325	1254	0.00331	0.00773
1255	0.00117	1255	-0.00329	1255	-0.003	1255	0.00297	0.00778
1256	0.000970053	1256	-0.00331	1256	-0.0026	1256	0.00132	0.00774
1257	0.00143	1257	-0.00333	1257	-0.0029	1257	0.00232	0.00779
1258	0.00176	1258	-0.00334	1258	-0.00305	1258	0.00345	0.00799
1259	0.00177	1259	-0.00336	1259	-0.00199	1259	0.00344	0.00809
1260	0.00184	1260	-0.00337	1260	-0.00244	1260	0.00344	0.00805
1261	0.00188	1261	-0.00325	1261	-0.00202	1261	0.00343	0.00814
1262	0.00185	1262	-0.00313	1262	-0.00186	1262	0.00186	0.00842
1263	0.00167	1263	-0.00301	1263	-0.0021	1263	0.00202	0.00839
1264	0.0023	1264	-0.00289	1264	-0.000720202	1264	0.00218	0.00848
1265	0.00184	1265	-0.00277	1265	-0.00164	1265	0.00234	0.00869
1266	0.00222	1266	-0.00265	1266	-0.000928891	1266	0.0025	0.00849
1267	0.00191	1267	-0.00252	1267	-0.00146	1267	0.00294	0.00859
1268	0.00201	1268	-0.0024	1268	-0.000229094	1268	0.00337	0.00855
1269	0.00158	1269	-0.00227	1269	-0.000366536	1269	0.0036	0.00873
1270	0.00207	1270	-0.00215	1270	-0.000569995	1270	0.00377	0.00868
1271	0.00215	1271	-0.00202	1271	0.000353389	1271	0.00332	0.00865
1272	0.00231	1272	-0.00189	1272	0.000789445	1272	0.00286	0.00855
1273	0.00251	1273	-0.00177	1273	0.000814315	1273	0.0024	0.00853
1274	0.00225	1274	-0.00166	1274	0.00101	1274	0.00224	0.00857
1275	0.0025	1275	-0.00166	1275	0.00118	1275	0.00251	0.00871
1276	0.00291	1276	-0.00167	1276	0.00145	1276	0.00278	0.00862
1277	0.00277	1277	-0.00167	1277	0.00129	1277	0.00305	0.00851
1278	0.00279	1278	-0.00165	1278	0.00177	1278	0.00349	0.00856
1279	0.00295	1279	-0.00152	1279	0.00197	1279	0.00322	0.00866
1280	0.00298	1280	-0.0014	1280	0.00216	1280	0.00298	0.0085
1281	0.00314	1281	-0.00127	1281	0.00253	1281	0.0019	0.00856
1282	0.00315	1282	-0.00115	1282	0.0023	1282	0.00216	0.0085
1283	0.00303	1283	-0.00102	1283	0.00301	1283	0.00218	0.00825
1284	0.00336	1284	-0.000898495	1284	0.00306	1284	0.0025	0.00849
1285	0.00308	1285	-0.000771688	1285	0.00288	1285	0.00246	0.00818
1286	0.00339	1286	-0.000644231	1286	0.00334	1286	0.00248	0.00819
1287	0.00325	1287	-0.000516128	1287	0.00347	1287	0.00291	0.00796
1288	0.00341	1288	-0.000387381	1288	0.00404	1288	0.00266	0.008
1289	0.00323	1289	-0.000257998	1289	0.004	1289	0.00322	0.00797
1290	0.00373	1290	-0.000127983	1290	0.00368	1290	0.0027	0.00808
1291	0.00344	1291	2.65876e-06	1291	0.00486	1291	0.00329	0.00788
1292	0.00349	1292	0.000133921	1292	0.00464	1292	0.00294	0.00773
1293	0.00365	1293	0.000265798	1293	0.00455	1293	0.00299	0.00776
1294	0.00362	1294	0.000398283	1294	0.00533	1294	0.00338	0.00762
1295	0.00391	1295	0.000531369	1295	0.00521	1295	0.00335	0.00754
1296	0.0033	1296	0.000665049	1296	0.0056	1296	0.00388	0.00728
1297	0.00403	1297	0.000555157	1297	0.0055	1297	0.00379	0.00703
1298	0.00372	1298	0.00119	1298	0.00581	1298	0.00364	0.00687
1299	0.00382	1299	0.00206	1299	0.0048	1299	0.00374	0.007
1300	0.00408	1300	0.00217	1300	0.00483	1300	0.00357	0.00676
1301	0.00354	1301	0.00229	1301	0.00487	1301	0.00375	0.00676
1302	0.0041	1302	0.00241	1302	0.0049	1302	0.00383	0.00662
1303	0.00364	1303	0.00252	1303	0.00494	1303	0.00416	0.00643
1304	0.00361	1304	0.00264	1304	0.00497	1304	0.00397	0.00641
1305	0.00383	1305	0.0028	1305	0.005	1305	0.00388	0.0061
1306	0.00385	1306	0.00281	1306	0.00504	1306	0.00395	0.00598
1307	0.00435	1307	0.00278	1307	0.00534	1307	0.00441	0.00589
1308	0.004	1308	0.00292	1308	0.00459	1308	0.00427	0.00581
1309	0.00436	1309	0.00307	1309	0.00384	1309	0.00421	0.00575
1310	0.00414	1310	0.00321	1310	0.00309	1310	0.00452	0.00525
1311	0.00507	1311	0.00335	1311	0.0021	1311	0.00443	0.0053
1312	0.00411	1312	0.00349	1312	0.00214	1312	0.0042	0.00484
1313	0.00487	1313	0.00363	1313	0.00217	1313	0.0043	0.00559
1314	0.00416	1314	0.00377	1314	0.00221	1314	0.00436	0.00465
1315	0.00438	1315	0.00392	1315	0.00224	1315	0.00399	0.00511
1316	0.00375	1316	0.00406	1316	0.00227	1316	0.00456	0.0044
1317	0.0054	1317	0.00423	1317	0.00231	1317	0.00395	0.00441
1318	0.00418	1318	0.00425	1318	0.00234	1318	0.0042	0.00442
1319	0.00486	1319	0.00421	1319	0.00237	1319	0.00366	0.00432
1320	0.00436	1320	0.00455	1320	0.00241	1320	0.00452	0.00383
1321	0.00463	1321	0.00492	1321	0.00244	1321	0.00415	0.00353
1322	0.00423	1322	0.00494	1322	0.00247	1322	0.00486	0.00403
1323	0.00373	1323	0.00495	1323	0.00251	1323	0.00379	0.0037
1324	0.00788	1324	0.0051	1324	0.00254	1324	0.00445	0.00358
1325	0.00426	1325	0.00524	1325	0.00257	1325	0.00401	0.00289
1326	0.00422	1326	0.00539	1326	0.00261	1326	0.00461	0.00288
1327	0.00376	1327	0.00553	1327	0.00264	1327	0.00426	0.00273
1328	0.00549	1328	0.00568	1328	0.00267	1328	0.00492	0.00243
1329	0.00382	1329	0.00583	1329	0.0027	1329	0.00482	0.0023
1330	0.00513	1330	0.00597	1330	0.00274	1330	0.00393	0.0026
1331	0.00449	1331	0.00612	1331	0.00277	1331	0.00465	0.00201
1332	0.00534	1332	0.00626	1332	0.0028	1332	0.00414	0.00182
1333	0.00462	1333	0.00641	1333	0.00284	1333	0.00456	0.00169
1334	0.00447	1334	0.00643	1334	0.00287	1334	0.0038	0.00144
1335	0.00497	1335	0.00645	1335	0.0029	1335	0.00533	0.00129
1336	0.0041	1336	0.00647	1336	0.00293	1336	0.00399	0.00112
1337	0.00579	1337	0.00649	1337	0.00297	1337	0.00413	0.000718724
1338	0.00346	1338	0.00652	1338	0.003	1338	0.00501	0.00089903
1339	0.00463	1339	0.00653	1339	0.00303	1339	0.00481	0.000768211
1340	0.00421	1340	0.00653	1340	0.00306	1340	0.00404	0.000426351
1341	0.00422	1341	0.00653	1341	0.0031	1341	0.00435	6.1683e-05
1342	0.00493	1342	0.00653	1342	0.00313	1342	0.00458	0.000119718
1343	0.00431	1343	0.00652	1343	0.00316	1343	0.00459	-0.000404841
1344	0.0043	1344	0.00652	1344	0.00319	1344	0.00459	-8.73439e-05
1345	0.00423	1345	0.00651	1345	0.00323	1345	0.00466	-0.000297596
1346	0.00392	1346	0.00651	1346	0.00326	1346	0.00466	-0.000809236
1347	0.00476	1347	0.0065	1347	0.00329	1347	0.00554	-0.00141
1348	0.00331	1348	0.0065	1348	0.00332	1348	0.00424	-0.000747327
1349	0.00345	1349	0.00649	1349	0.00335	1349	0.00555	-0.000955112
1350	0.00375	1350	0.00648	1350	0.00339	1350	0.00372	-0.00165
1351	0.00431	1351	0.00648	1351	0.00342	1351	0.00566	-0.000692552
1352	0.0039	1352	0.00647	1352	0.00345	1352	0.00434	-0.00156
1353	0.00354	1353	0.00646	1353	0.00348	1353	0.00425	-0.00183
1354	0.00376	1354	0.00645	1354	0.00351	1354	0.00461	-0.00192
1355	0.0052	1355	0.00644	1355	0.00354	1355	0.00373	-0.000553244
1356	0.00538	1356	0.00643	1356	0.00358	1356	0.00547	-0.00128
1357	0.00521	1357	0.00642	1357	0.00361	1357	0.00498	-0.00239
1358	0.00287	1358	0.0064	1358	0.00364	1358	0.00548	-0.00205
1359	0.00437	1359	0.00639	1359	0.00367	1359	0.00541	-0.00247
1360	0.00253	1360	0.00638	1360	0.0037	1360	0.00533	-0.00191
1361	0.00293	1361	0.00636	1361	0.00373	1361	0.00538	-0.00235
1362	0.0041	1362	0.00634	1362	0.00377	1362	0.00508	-0.00375
1363	0.00344	1363	0.00632	1363	0.00374	1363	0.0058	-0.00285
1364	0.00407	1364	0.00631	1364	0.00364	1364	0.00555	-0.00189
1365	0.0036	1365	0.00625	1365	0.00354	1365	0.00513	-0.00386
1366	0.00174	1366	0.00614	1366	0.00344	1366	0.00515	-0.0026
1367	0.00235	1367	0.00604	1367	0.00334	1367	0.00577	-0.00387
1368	0.00389	1368	0.00594	1368	0.00324	1368	0.00545	-0.00451
1369	0.0042	1369	0.00583	1369	0.00314	1369	0.00447	-0.00606
1370	0.00451	1370	0.00581	1370	0.00304	1370	0.00607	-0.00465
1371	0.00481	1371	0.0055	1371	0.00294	1371	0.00648	-0.00731
1372	0.00512	1372	0.00508	1372	0.00284	1372	0.00477	-0.00587
1373	0.00545	1373	0.00502	1373	0.00274	1373	0.0066	-0.00661
1374	0.00575	1374	0.00495	1374	0.00259	1374	0.00653	-0.00696
1375	0.0061	1375	0.00489	1375	0.00262	1375	0.00699	-0.00678
1376	0.00643	1376	0.00482	1376	0.00265	1376	0.00482	-0.00879
1377	0.00675	1377	0.00476	1377	0.00268	1377	0.0048	-0.00724
1378	0.00709	1378	0.00469	1378	0.00271	1378	0.00479	-0.00991
1379	0.00743	1379	0.00461	1379	0.00274	1379	0.00477	-0.01387
1380	0.00778	1380	0.00454	1380	0.00277	1380	0.00476	-0.01492
1381	0.00812	1381	0.00446	1381	0.0028	1381	0.00474	-0.0209
1382	0.00848	1382	0.00439	1382	0.00283	1382	0.00474	-0.01219
1383	0.00883	1383	0.0043	1383	0.00286	1383	0.0047	-0.01821
1384	0.0093	1384	0.00421	1384	0.00289	1384	0.00466	0.00503
1385	0.00925	1385	0.00418	1385	0.00292	1385	0.00463	-0.0137
1386	0.00921	1386	0.00414	1386	0.00295	1386	0.00459	-0.01172
1387	0.00916	1387	0.0041	1387	0.00298	1387	0.00455	-0.01001
1388	0.00905	1388	0.00406	1388	0.00301	1388	0.00451	-0.02404
1389	0.00944	1389	0.00401	1389	0.00304	1389	0.00448	-0.01537
1390	0.00981	1390	0.00397	1390	0.00307	1390	0.00444	0.00493
1391	0.0102	1391	0.00392	1391	0.0031	1391	0.0044	-0.02413
1392	0.01061	1392	0.00386	1392	0.00322	1392	0.00436	-0.07242
1393	0.011	1393	0.00381	1393	0.00246	1393	0.00433	0.00301
1394	0.01141	1394	0.00375	1394	0.00171	1394	0.00429	-0.05138
1395	0.01182	1395	0.00368	1395	0.000950018	1395	0.00425	-0.04685
1396	0.01224	1396	0.00362	1396	0.000147735	1396	0.00421	-0.03799
1397	0.01265	1397	0.00355	1397	0.000177169	1397	0.00417	-0.10599
1398	0.01309	1398	0.00347	1398	0.000206543	1398	0.00413	-0.05609
1399	0.01309	1399	0.0034	1399	0.000235857	1399	0.00409	-0.03279
1400	0.0074	1400	0.00332	1400	0.00492	1400	0.00406	-0.03013
