# Supplementary material for: Preparing high-concentration individualized carbon nanotubes for industrial separation of multiple single-chirality species
Source: Nat Commun. 2023 Apr 29;14:2491. doi: 10.1038/s41467-023-38133-0 (PMC10148823; doi:10.1038/s41467-023-38133-0)
Supplement: Supplementary file 3 — Source Data [file 41467_2023_38133_MOESM3_ESM.zip › 7 Source data/Figure 2/Figure 2c/Figure 2c-Relation between the yield of (6,4) and SWCNT concentration.xlsx]

## Sheet: Figure 2c
SWCNT concen	large column	small column
0.19	0.16	0.14
0.32	0.28	0.22
0.4	0.36	0.3
0.5	0.44	0.33
0.59	0.56	0.41
0.7	0.66	0.48
0.83	0.76	0.46
0.95	0.9	0.52
1.02	0.98	0.5
