# Supplementary material for: Preparing high-concentration individualized carbon nanotubes for industrial separation of multiple single-chirality species
Source: Nat Commun. 2023 Apr 29;14:2491. doi: 10.1038/s41467-023-38133-0 (PMC10148823; doi:10.1038/s41467-023-38133-0)
Supplement: Supplementary file 3 — Source Data [file 41467_2023_38133_MOESM3_ESM.zip › 7 Source data/Figure 2/Figure 2d/Figure 2d-Optical absorption spectra of (n,m).xlsx]

## Sheet: Figure 2d
X	(6,4)	(6,5)	(7,5)	(9,1)	(8,3)	(7,6)	(8,4)	(11,1)
200	-0.02039	11.1952	--	-2.23291	-0.32844	0.25793	-0.25062	2.28464
201	0.38108	1.41792	--	0.48752	0.87435	0.25647	23.3526	2.0368
202	0.07066	11.1952	--	-0.29618	0.45919	0.24783	12.4343	1.82126
203	0.41729	11.1952	--	-1.03043	-0.30647	0.24768	11.8901	1.616
204	0.46613	0.84826	--	-0.70268	0.07417	0.24439	10.7873	1.44317
205	0.39931	0.91286	--	-1.03047	-0.17742	0.23499	9.64523	1.30374
206	0.36484	0.40582	--	-0.79177	-0.05043	0.23677	8.63002	1.18797
207	0.36346	0.3695	--	-0.64515	0.02182	0.23123	7.69861	1.06532
208	0.33208	0.43266	--	-0.56526	0.07577	0.23208	6.88185	0.96923
209	0.35607	0.3492	--	-0.40616	0.12425	0.22958	6.12407	0.88312
210	0.37013	0.36907	--	-0.32025	0.16409	0.22708	5.43293	0.79747
211	0.35162	0.32925	--	-0.26115	0.1922	0.22892	4.83458	0.73199
212	0.35928	0.31134	--	-0.19152	0.21664	0.22572	4.32474	0.67534
213	0.36201	0.32107	--	-0.11952	0.2458	0.22713	3.82851	0.62229
214	0.36429	0.29843	--	-0.09137	0.25442	0.23128	3.39395	0.58127
215	0.36863	0.31767	--	-0.02255	0.28474	0.23253	3.03	0.52826
216	0.36249	0.31521	--	0.01894	0.29676	0.23077	2.69265	0.49884
217	0.35906	0.30904	--	0.05278	0.31439	0.23435	2.37928	0.46082
218	0.35742	0.31035	--	0.08672	0.32417	0.24015	2.13274	0.42947
219	0.34311	0.3246	--	0.1058	0.34029	0.24035	1.90608	0.40593
220	0.3383	0.31978	--	0.14425	0.34943	0.2447	1.70223	0.38681
221	0.32527	0.32396	--	0.15597	0.36389	0.24839	1.52116	0.36593
222	0.31393	0.32396	--	0.16067	0.3654	0.25066	1.3592	0.34772
223	0.30682	0.32279	--	0.17776	0.37416	0.25602	1.22339	0.33462
224	0.29466	0.32557	--	0.18554	0.38129	0.25892	1.09792	0.32059
225	0.28179	0.33265	--	0.19413	0.38635	0.26429	0.99008	0.30819
226	0.27344	0.33612	--	0.19992	0.38292	0.26887	0.89286	0.29998
227	0.26637	0.33812	--	0.18943	0.38667	0.27106	0.80964	0.28858
228	0.26059	0.34483	--	0.20334	0.39095	0.27593	0.73207	0.27681
229	0.25344	0.34172	--	0.20021	0.38621	0.28018	0.67211	0.26863
230	0.2499	0.35807	--	0.19722	0.38679	0.28292	0.61045	0.25505
231	0.2462	0.35747	--	0.19295	0.38341	0.28772	0.55789	0.24738
232	0.23915	0.35642	--	0.18844	0.37794	0.29091	0.51848	0.23504
233	0.23687	0.3579	--	0.19252	0.37884	0.29613	0.48245	0.22979
234	0.23549	0.36094	--	0.19076	0.37084	0.29984	0.45452	0.22076
235	0.22943	0.35887	--	0.18616	0.3659	0.30202	0.42499	0.20807
236	0.22876	0.35526	--	0.18241	0.35132	0.30544	0.3941	0.20269
237	0.22709	0.353	--	0.18417	0.35091	0.30761	0.37986	0.19315
238	0.22521	0.34447	--	0.1797	0.3393	0.30511	0.35936	0.18565
239	0.221	0.34372	--	0.17752	0.33103	0.30798	0.34143	0.17867
240	0.21759	0.33588	--	0.17534	0.32708	0.30431	0.33178	0.17596
241	0.21771	0.33072	--	0.17448	0.31695	0.30082	0.31929	0.1652
242	0.21276	0.32129	--	0.17244	0.31139	0.29644	0.31322	0.16482
243	0.21343	0.31509	--	0.16883	0.30307	0.2898	0.30521	0.16042
244	0.20932	0.31007	--	0.17425	0.29978	0.28575	0.2982	0.15786
245	0.20894	0.29717	--	0.16561	0.29265	0.27837	0.29174	0.15702
246	0.205	0.29181	--	0.16788	0.28808	0.27221	0.28883	0.15771
247	0.205	0.28114	--	0.17372	0.28544	0.26495	0.27482	0.15713
248	0.201	0.27778	--	0.16869	0.28366	0.2595	0.28019	0.15244
249	0.20266	0.27812	--	0.1694	0.27828	0.25348	0.27183	0.15631
250	0.2035	0.27009	0.31734	0.16632	0.27383	0.24892	0.2719	0.15339
251	0.20138	0.26362	0.3152	0.1666	0.27528	0.24303	0.26634	0.15695
252	0.19942	0.26542	0.31455	0.17481	0.27484	0.24012	0.26751	0.15459
253	0.2015	0.26022	0.31505	0.17016	0.2726	0.23463	0.26109	0.15757
254	0.20239	0.25447	0.31526	0.17035	0.26955	0.23128	0.26323	0.15626
255	0.20027	0.25309	0.31656	0.17325	0.27132	0.23104	0.26739	0.15828
256	0.20276	0.24887	0.31786	0.17244	0.26786	0.22865	0.26163	0.15897
257	0.20181	0.25481	0.31937	0.17434	0.26818	0.22829	0.2635	0.15884
258	0.20542	0.24689	0.32126	0.17705	0.26562	0.22671	0.26093	0.16153
259	0.20173	0.25214	0.32513	0.17681	0.26716	0.22819	0.26517	0.16273
260	0.20585	0.2498	0.3269	0.17629	0.26297	0.2291	0.26245	0.1652
261	0.20589	0.25371	0.32791	0.1742	0.26227	0.22949	0.2665	0.16473
262	0.20878	0.25488	0.32899	0.18051	0.26681	0.23352	0.26319	0.1658
263	0.20629	0.25227	0.33285	0.18004	0.26265	0.23588	0.26607	0.16873
264	0.2111	0.25335	0.33309	0.18469	0.26748	0.23991	0.26455	0.16849
265	0.21088	0.25912	0.33546	0.18398	0.26422	0.24179	0.26723	0.16962
266	0.21407	0.25978	0.33464	0.18573	0.26643	0.24772	0.26895	0.17085
267	0.21124	0.26586	0.33716	0.18763	0.26606	0.25241	0.26564	0.17423
268	0.21334	0.26338	0.33483	0.19432	0.26658	0.25601	0.2693	0.17198
269	0.21112	0.27001	0.33783	0.19167	0.27004	0.26272	0.27105	0.17543
270	0.21369	0.27399	0.33912	0.18905	0.2655	0.26695	0.27424	0.17714
271	0.21046	0.282	0.33879	0.19603	0.27228	0.27254	0.27362	0.17778
272	0.20967	0.28224	0.3373	0.19579	0.27109	0.27812	0.28042	0.17936
273	0.20831	0.284	0.33544	0.19518	0.27266	0.28269	0.28035	0.18323
274	0.20744	0.286	0.33461	0.19613	0.27205	0.28424	0.28404	0.18528
275	0.20829	0.28273	0.33133	0.1956	0.27813	0.28683	0.2833	0.18699
276	0.20716	0.28611	0.33018	0.19304	0.27359	0.28818	0.29003	0.19199
277	0.20748	0.29322	0.32767	0.19746	0.27703	0.28779	0.29587	0.18921
278	0.20548	0.2924	0.32861	0.1956	0.28014	0.28739	0.29268	0.18857
279	0.20765	0.29862	0.32619	0.19689	0.27964	0.29014	0.2996	0.18797
280	0.20482	0.30247	0.32722	0.19722	0.28264	0.2909	0.29976	0.18752
281	0.21124	0.30348	0.32966	0.19613	0.27714	0.29238	0.30521	0.18454
282	0.2074	0.31106	0.33399	0.19712	0.28369	0.29381	0.30606	0.18181
283	0.20793	0.31112	0.3364	0.19954	0.28328	0.29666	0.31874	0.18121
284	0.20975	0.32269	0.34111	0.2004	0.28643	0.29915	0.32166	0.17845
285	0.21092	0.32757	0.34401	0.20182	0.28404	0.29805	0.32279	0.17892
286	0.21347	0.3325	0.34622	0.20367	0.28954	0.29822	0.32964	0.18147
287	0.21541	0.33526	0.34853	0.20173	0.28852	0.29582	0.3345	0.18021
288	0.21973	0.33386	0.34719	0.19774	0.29219	0.29526	0.34139	0.18343
289	0.22159	0.33203	0.34726	0.19299	0.29565	0.29201	0.34905	0.18219
290	0.22593	0.33018	0.34204	0.19133	0.2958	0.28663	0.35446	0.18292
291	0.22458	0.32964	0.34012	0.18602	0.30045	0.28261	0.36239	0.18734
292	0.23167	0.32951	0.33506	0.18018	0.29908	0.27716	0.36753	0.1929
293	0.23414	0.3296	0.33153	0.17363	0.30208	0.27193	0.37243	0.19493
294	0.23709	0.32867	0.32966	0.17002	0.30092	0.26584	0.38298	0.19824
295	0.23996	0.33058	0.32476	0.17035	0.30575	0.25761	0.38033	0.20137
296	0.24351	0.33599	0.32328	0.16656	0.30095	0.2525	0.38181	0.2048
297	0.2496	0.33483	0.32097	0.1657	0.3084	0.24656	0.38076	0.209
298	0.25141	0.33676	0.3193	0.16594	0.30962	0.24212	0.38772	0.20864
299	0.25758	0.34299	0.31556	0.16599	0.31197	0.2374	0.38515	0.21091
300	0.26465	0.35033	0.31565	0.16475	0.31634	0.23543	0.38208	0.21256
301	0.27386	0.35532	0.31221	0.16143	0.31907	0.23259	0.38866	0.21394
302	0.27659	0.35131	0.31438	0.15882	0.3269	0.23058	0.38049	0.21305
303	0.28482	0.35209	0.31257	0.15853	0.32932	0.22823	0.38305	0.21298
304	0.2934	0.35164	0.31322	0.16361	0.34198	0.2277	0.36936	0.21085
305	0.30098	0.34617	0.3113	0.16271	0.34762	0.22478	0.36827	0.21147
306	0.30902	0.33468	0.31068	0.16323	0.35833	0.22434	0.35489	0.21287
307	0.31753	0.3339	0.30918	0.15939	0.35853	0.22373	0.34761	0.21374
308	0.3257	0.31687	0.30889	0.16005	0.36753	0.22322	0.3359	0.21818
309	0.33038	0.30632	0.30855	0.16561	0.37238	0.22316	0.32415	0.21863
310	0.33267	0.29688	0.30564	0.16423	0.373	0.22313	0.3082	0.21821
311	0.33012	0.28648	0.30635	0.16637	0.37329	0.22225	0.30128	0.22038
312	0.32737	0.27841	0.30593	0.16722	0.36738	0.22313	0.29011	0.21627
313	0.32272	0.26572	0.30423	0.16864	0.36488	0.2227	0.27926	0.22107
314	0.31864	0.26355	0.30427	0.17201	0.36694	0.22709	0.27381	0.22294
315	0.31604	0.25606	0.30348	0.1732	0.3585	0.23273	0.26513	0.22347
316	0.3083	0.25696	0.30106	0.16907	0.35356	0.23743	0.25502	0.22919
317	0.30618	0.25066	0.30206	0.17932	0.35155	0.24455	0.24794	0.22768
318	0.30371	0.24218	0.30032	0.17315	0.34052	0.25121	0.24249	0.2299
319	0.30622	0.24512	0.30282	0.17766	0.33831	0.26105	0.23864	0.23059
320	0.30721	0.23858	0.30061	0.18023	0.33354	0.2702	0.23409	0.23119
321	0.31005	0.23639	0.30289	0.18663	0.32865	0.27695	0.22786	0.2353
322	0.31418	0.23897	0.30181	0.18972	0.32553	0.28208	0.22498	0.23395
323	0.31555	0.2374	0.3034	0.18792	0.31794	0.28365	0.22098	0.23675
324	0.31963	0.2392	0.30813	0.19038	0.31596	0.2813	0.21786	0.23226
325	0.32301	0.2312	0.31063	0.1911	0.30863	0.27632	0.21397	0.22785
326	0.32285	0.23638	0.31665	0.19195	0.30423	0.26928	0.21281	0.2225
327	0.32109	0.2363	0.32323	0.1976	0.30118	0.2577	0.20647	0.21903
328	0.31856	0.2338	0.32965	0.1967	0.29678	0.24692	0.21366	0.21069
329	0.31228	0.23395	0.3388	0.19959	0.29344	0.23466	0.20623	0.20329
330	0.30329	0.23755	0.349	0.20249	0.28896	0.22625	0.20172	0.19684
331	0.29233	0.23298	0.36194	0.19617	0.2848	0.21639	0.20199	0.1863
332	0.28035	0.23498	0.37511	0.20458	0.28221	0.20604	0.2004	0.17805
333	0.26509	0.23139	0.38773	0.20429	0.2793	0.19943	0.20281	0.1708
334	0.25182	0.23673	0.39923	0.20045	0.2763	0.19012	0.20184	0.15997
335	0.24064	0.23785	0.40872	0.20102	0.27115	0.18653	0.19806	0.15457
336	0.22757	0.23989	0.41391	0.20852	0.2708	0.18096	0.20394	0.14654
337	0.21967	0.24693	0.41515	0.20206	0.26667	0.17505	0.19861	0.13861
338	0.20864	0.25565	0.40866	0.20363	0.26553	0.17368	0.2002	0.13338
339	0.19859	0.26613	0.39696	0.20448	0.26527	0.17031	0.1969	0.12856
340	0.18883	0.269	0.37875	0.20443	0.26379	0.16889	0.19826	0.1242
341	0.18206	0.28221	0.359	0.20272	0.26341	0.16497	0.19464	0.11911
342	0.17507	0.2876	0.33699	0.19888	0.26184	0.16551	0.19192	0.11613
343	0.16899	0.30387	0.31381	0.20178	0.26361	0.1623	0.19184	0.11001
344	0.16527	0.31409	0.2936	0.19769	0.26195	0.16037	0.18592	0.10619
345	0.15879	0.31719	0.27489	0.19698	0.26632	0.16131	0.18375	0.10412
346	0.1545	0.31761	0.25773	0.19541	0.26742	0.15996	0.17791	0.10285
347	0.15028	0.31466	0.24368	0.19504	0.27016	0.16063	0.18032	0.10292
348	0.14705	0.30742	0.23094	0.19627	0.27612	0.16165	0.17398	0.0997
349	0.14393	0.29466	0.22164	0.19765	0.28116	0.16128	0.17643	0.09556
350	0.13991	0.28613	0.21165	0.19527	0.28363	0.16059	0.1699	0.09572
351	0.13704	0.27453	0.20367	0.19584	0.28797	0.16204	0.17083	0.09498
352	0.13436	0.25798	0.19629	0.19527	0.2921	0.16101	0.16671	0.09325
353	0.1307	0.23907	0.18899	0.19148	0.29489	0.16109	0.16842	0.09187
354	0.12823	0.22876	0.18276	0.18834	0.29684	0.15889	0.16558	0.09254
355	0.12641	0.21731	0.17606	0.18905	0.29309	0.15639	0.16371	0.09227
356	0.12159	0.20715	0.17135	0.19223	0.29178	0.15662	0.1662	0.09098
357	0.11886	0.19555	0.16696	0.19133	0.28285	0.15314	0.16301	0.08943
358	0.11674	0.18451	0.16181	0.19541	0.27834	0.15479	0.16865	0.09112
359	0.11518	0.17917	0.15848	0.19475	0.26815	0.1532	0.16282	0.08654
360	0.11296	0.17346	0.15337	0.19826	0.25913	0.15305	0.16608	0.08863
361	0.11031	0.17026	0.15189	0.19973	0.24863	0.15484	0.15998	0.08963
362	0.10786	0.16134	0.14857	0.19855	0.23923	0.15768	0.16025	0.08462
363	0.10801	0.15869	0.14804	0.20049	0.23256	0.16157	0.1599	0.08938
364	0.10599	0.15262	0.14543	0.20496	0.22322	0.16574	0.15927	0.08863
365	0.10249	0.14922	0.14224	0.20951	0.21947	0.17169	0.16336	0.09058
366	0.10362	0.15051	0.14171	0.21521	0.21135	0.17973	0.16017	0.0904
367	0.09887	0.14343	0.13955	0.21321	0.20661	0.1894	0.16219	0.09087
368	0.09932	0.1415	0.13933	0.21739	0.20207	0.2	0.16371	0.09278
369	0.09901	0.14102	0.13674	0.21663	0.19741	0.21213	0.16414	0.09238
370	0.09645	0.14283	0.13619	0.22204	0.19607	0.22733	0.16846	0.09165
371	0.09835	0.13887	0.13639	0.22238	0.19287	0.24058	0.16935	0.09665
372	0.09524	0.13579	0.13545	0.22266	0.18952	0.25087	0.17274	0.09545
373	0.0957	0.1312	0.1329	0.22119	0.19066	0.25983	0.17873	0.09667
374	0.09538	0.13054	0.13285	0.21521	0.18714	0.26206	0.18196	0.09512
375	0.09376	0.13125	0.13072	0.21734	0.18821	0.26071	0.18701	0.09694
376	0.09216	0.12901	0.12986	0.2098	0.18577	0.25248	0.19063	0.0957
377	0.09299	0.12712	0.12848	0.20652	0.18464	0.24292	0.19682	0.09512
378	0.09226	0.12744	0.12783	0.20225	0.18239	0.22956	0.20499	0.09518
379	0.09216	0.1247	0.12564	0.19636	0.17931	0.21743	0.20837	0.09338
380	0.09154	0.12615	0.12485	0.19257	0.17887	0.20673	0.21872	0.09356
381	0.09136	0.12018	0.12284	0.18227	0.17544	0.19646	0.22312	0.0922
382	0.09134	0.12234	0.12199	0.18293	0.17503	0.1885	0.23086	0.09189
383	0.08976	0.12173	0.12012	0.17334	0.1711	0.18083	0.23564	0.0924
384	0.08748	0.11745	0.11963	0.17216	0.17099	0.17451	0.24276	0.0904
385	0.09004	0.11891	0.1168	0.16376	0.16694	0.16917	0.2458	0.09234
386	0.08843	0.11771	0.11606	0.15972	0.16336	0.16415	0.24537	0.09158
387	0.08796	0.11682	0.11386	0.15664	0.16095	0.15832	0.24732	0.09394
388	0.08636	0.11715	0.11136	0.14937	0.1567	0.15466	0.24105	0.09252
389	0.08636	0.11626	0.10972	0.14762	0.15341	0.14944	0.23876	0.09174
390	0.08558	0.11325	0.10692	0.13903	0.15012	0.14481	0.23195	0.09321
391	0.08588	0.11347	0.10603	0.13831	0.14669	0.13992	0.22366	0.09392
392	0.08703	0.11144	0.10351	0.13575	0.14663	0.13587	0.21191	0.09352
393	0.0842	0.11411	0.10153	0.12574	0.14168	0.13176	0.20172	0.09434
394	0.08505	0.11019	0.101	0.12445	0.13866	0.1269	0.19016	0.09634
395	0.08347	0.11013	0.09993	0.11809	0.13534	0.12357	0.17978	0.09681
396	0.08469	0.11175	0.09784	0.11776	0.13144	0.11998	0.17161	0.09643
397	0.0839	0.10808	0.09607	0.11245	0.13002	0.11627	0.1597	0.09685
398	0.0824	0.10757	0.09553	0.11425	0.12882	0.11401	0.15247	0.09714
399	0.08303	0.10533	0.09517	0.1114	0.12556	0.11037	0.14554	0.09719
400	0.08283	0.10234	0.09239	0.10889	0.12504	0.10995	0.13796	0.09658
401	0.08277	0.10378	0.09394	0.10775	0.12254	0.10582	0.1355	0.09721
402	0.08283	0.10639	0.09186	0.10129	0.12134	0.10466	0.12776	0.09678
403	0.08156	0.10298	0.09153	0.10295	0.12018	0.1022	0.12469	0.09632
404	0.0818	0.1024	0.09008	0.09901	0.1191	0.10059	0.12092	0.09634
405	0.08061	0.10384	0.08982	0.10001	0.11873	0.09867	0.11652	0.09641
406	0.08184	0.1055	0.08811	0.09308	0.11614	0.0978	0.11259	0.0955
407	0.07907	0.10311	0.08736	0.09147	0.11349	0.0959	0.11002	0.09441
408	0.082	0.104	0.08654	0.09332	0.11555	0.09345	0.10796	0.09632
409	0.0797	0.10277	0.08559	0.0889	0.11459	0.09319	0.10535	0.09767
410	0.08077	0.10391	0.08341	0.08919	0.11512	0.09045	0.10563	0.09983
411	0.08145	0.10234	0.08401	0.08819	0.11302	0.08965	0.10088	0.1003
412	0.07871	0.10068	0.08131	0.0833	0.11099	0.08954	0.10356	0.10326
413	0.08099	0.10262	0.08166	0.08397	0.1093	0.0877	0.09882	0.10752
414	0.07933	0.10174	0.0796	0.08026	0.10965	0.08657	0.09952	0.1111
415	0.07953	0.10131	0.07905	0.08354	0.10787	0.08611	0.09613	0.11675
416	0.07996	0.10049	0.07781	0.08064	0.10767	0.08449	0.09738	0.12218
417	0.08002	0.10229	0.0765	0.08155	0.10613	0.08353	0.09357	0.12916
418	0.07854	0.10137	0.07561	0.07666	0.10461	0.08278	0.0945	0.13509
419	0.07838	0.10025	0.07443	0.08098	0.10511	0.08267	0.09388	0.1437
420	0.07927	0.10077	0.07363	0.07519	0.1031	0.08061	0.09193	0.1521
421	0.07818	0.09924	0.07333	0.07727	0.1006	0.08119	0.09353	0.16111
422	0.07796	0.09775	0.07254	0.07685	0.10147	0.07942	0.0917	0.17138
423	0.07844	0.09859	0.07155	0.07704	0.09923	0.0791	0.0903	0.17892
424	0.07761	0.10049	0.07111	0.07433	0.09911	0.07898	0.09057	0.18832
425	0.07802	0.09805	0.06939	0.07737	0.09911	0.07811	0.09002	0.19406
426	0.07743	0.09881	0.07019	0.0759	0.09786	0.07823	0.08613	0.20077
427	0.07792	0.09801	0.06844	0.0758	0.09821	0.07745	0.08859	0.20084
428	0.07735	0.09887	0.0683	0.07542	0.09623	0.07755	0.08454	0.19997
429	0.07713	0.09793	0.0667	0.07561	0.09678	0.07627	0.08645	0.19744
430	0.07727	0.0993	0.06719	0.07367	0.09405	0.07629	0.08224	0.18859
431	0.07828	0.09827	0.06611	0.07371	0.09396	0.0759	0.0859	0.18192
432	0.07753	0.09984	0.06528	0.07367	0.09233	0.07506	0.08388	0.16907
433	0.07656	0.09722	0.06428	0.07186	0.09294	0.07501	0.08279	0.15931
434	0.07848	0.09724	0.06391	0.07262	0.09178	0.07479	0.08364	0.14775
435	0.07757	0.09715	0.06312	0.07262	0.09303	0.07472	0.08287	0.13818
436	0.0782	0.09708	0.06271	0.07471	0.09323	0.07399	0.08306	0.12914
437	0.07858	0.09665	0.06231	0.07376	0.09117	0.07399	0.08256	0.11873
438	0.07828	0.09943	0.06091	0.07158	0.09128	0.07343	0.08042	0.11088
439	0.07792	0.09711	0.06163	0.072	0.09032	0.07321	0.081	0.10412
440	0.07883	0.0978	0.06009	0.0702	0.09108	0.07361	0.07999	0.09823
441	0.07885	0.09833	0.06108	0.07049	0.08785	0.07355	0.08213	0.0914
442	0.07867	0.0981	0.06006	0.07091	0.08832	0.07334	0.07781	0.08914
443	0.07911	0.09829	0.06003	0.07172	0.0905	0.07323	0.07956	0.08389
444	0.07838	0.09588	0.0601	0.07139	0.08849	0.0732	0.07723	0.07982
445	0.07966	0.09937	0.05962	0.07034	0.08916	0.07308	0.08104	0.07655
446	0.07883	0.0959	0.05969	0.07044	0.08794	0.07358	0.07999	0.07371
447	0.07945	0.09508	0.05928	0.07281	0.08814	0.07296	0.07995	0.07064
448	0.07968	0.09672	0.05935	0.06712	0.0884	0.07332	0.07979	0.06913
449	0.07994	0.09657	0.05968	0.073	0.08887	0.0726	0.07835	0.06612
450	0.0801	0.09595	0.05976	0.06863	0.08843	0.07277	0.07894	0.06492
451	0.07943	0.09741	0.06056	0.07267	0.08939	0.07274	0.07874	0.06179
452	0.08077	0.09786	0.06005	0.07163	0.08925	0.07364	0.07956	0.06166
453	0.07988	0.09633	0.06061	0.07177	0.08771	0.07384	0.07933	0.0589
454	0.08115	0.09588	0.06035	0.07305	0.08875	0.07311	0.07972	0.05825
455	0.08149	0.0976	0.06089	0.07286	0.08759	0.07378	0.07695	0.05625
456	0.0823	0.09767	0.06047	0.07314	0.09027	0.07327	0.08057	0.0563
457	0.08162	0.09756	0.06066	0.07172	0.08788	0.07353	0.07777	0.05401
458	0.08303	0.09803	0.06134	0.07495	0.09027	0.07349	0.07835	0.05263
459	0.08236	0.09622	0.06128	0.07276	0.08867	0.07411	0.07917	0.05207
460	0.08273	0.09551	0.0614	0.07566	0.08846	0.07353	0.07859	0.05174
461	0.0823	0.09715	0.0623	0.07338	0.08852	0.07381	0.0803	0.05165
462	0.08248	0.09782	0.06219	0.07704	0.08968	0.07441	0.07754	0.05014
463	0.08313	0.09758	0.06251	0.07609	0.09024	0.07397	0.0808	0.05074
464	0.08287	0.09749	0.06341	0.07799	0.08916	0.07483	0.07796	0.04938
465	0.08422	0.09849	0.06331	0.07946	0.09047	0.07349	0.08096	0.0504
466	0.08356	0.09797	0.06365	0.07856	0.08837	0.07459	0.07894	0.04798
467	0.08434	0.0965	0.06324	0.08041	0.09105	0.07385	0.08053	0.0494
468	0.0842	0.09836	0.0636	0.07988	0.08855	0.07455	0.07972	0.04734
469	0.08505	0.09816	0.06323	0.08212	0.08968	0.07425	0.07765	0.04829
470	0.08479	0.09717	0.0629	0.07922	0.08954	0.07456	0.07944	0.04754
471	0.08461	0.09728	0.06272	0.08136	0.08922	0.07361	0.07808	0.04705
472	0.08491	0.09887	0.06257	0.07813	0.09044	0.07411	0.07944	0.048
473	0.08416	0.09825	0.06261	0.08003	0.08855	0.07362	0.07785	0.04622
474	0.08475	0.09704	0.06229	0.07903	0.09041	0.07378	0.08069	0.04594
475	0.08449	0.09907	0.06177	0.08036	0.08986	0.07476	0.07672	0.04614
476	0.08529	0.09904	0.06222	0.07889	0.0905	0.07364	0.07917	0.04598
477	0.08398	0.0996	0.06184	0.07751	0.08803	0.07396	0.07796	0.045
478	0.08537	0.09805	0.06145	0.07775	0.09021	0.07437	0.07929	0.04638
479	0.08434	0.09799	0.06214	0.07632	0.08797	0.0744	0.07933	0.04485
480	0.08485	0.09967	0.06178	0.07556	0.08872	0.07384	0.07831	0.045
481	0.08469	0.10105	0.0616	0.07352	0.08805	0.07452	0.08143	0.04551
482	0.08564	0.09945	0.06283	0.07599	0.08788	0.07434	0.07999	0.04534
483	0.08548	0.10191	0.06204	0.07537	0.08954	0.07452	0.08084	0.04591
484	0.08426	0.10216	0.06278	0.07514	0.08756	0.07544	0.07901	0.045
485	0.08586	0.10296	0.06338	0.07495	0.08998	0.07471	0.08139	0.04518
486	0.08507	0.10361	0.06358	0.07651	0.08901	0.07592	0.07956	0.04498
487	0.08586	0.10376	0.06369	0.07424	0.08948	0.07525	0.08298	0.04594
488	0.08503	0.10604	0.06486	0.07381	0.08811	0.07639	0.07972	0.04567
489	0.08705	0.10413	0.06517	0.07647	0.09105	0.07626	0.08158	0.048
490	0.08606	0.10617	0.06566	0.07609	0.08899	0.0769	0.08174	0.04642
491	0.08782	0.10602	0.06637	0.07723	0.09067	0.07672	0.08131	0.04747
492	0.08841	0.10679	0.06729	0.075	0.09059	0.07721	0.08205	0.04676
493	0.08861	0.10552	0.06803	0.07908	0.09134	0.07798	0.08197	0.04756
494	0.08885	0.10626	0.06911	0.0768	0.09289	0.07827	0.08357	0.04809
495	0.08873	0.10658	0.06972	0.07936	0.09254	0.07925	0.08197	0.04854
496	0.09063	0.1094	0.0705	0.07922	0.09364	0.07875	0.08329	0.04927
497	0.0898	0.10964	0.07202	0.08207	0.0939	0.07953	0.08271	0.04854
498	0.09111	0.10882	0.07282	0.08131	0.09449	0.07911	0.08497	0.04885
499	0.09083	0.11222	0.07386	0.08373	0.09472	0.08054	0.08182	0.04883
500	0.09138	0.11168	0.07513	0.08492	0.09716	0.08043	0.08314	0.05009
501	0.09184	0.11461	0.07647	0.08297	0.09606	0.08122	0.08306	0.05025
502	0.09321	0.11474	0.07703	0.08601	0.09798	0.08164	0.08256	0.05069
503	0.09354	0.1179	0.07769	0.08544	0.09812	0.08214	0.08353	0.05007
504	0.09437	0.11607	0.07929	0.08976	0.09946	0.08115	0.08298	0.05083
505	0.09507	0.12139	0.07949	0.08829	0.10109	0.08186	0.08466	0.05049
506	0.09463	0.11984	0.07972	0.08914	0.1008	0.08225	0.08275	0.04985
507	0.09645	0.12402	0.08026	0.09004	0.1022	0.08167	0.08462	0.04989
508	0.09623	0.1247	0.08108	0.09256	0.10263	0.08231	0.08197	0.04954
509	0.09744	0.12597	0.08024	0.09047	0.10281	0.08144	0.08524	0.05027
510	0.09794	0.1275	0.08069	0.09156	0.10223	0.08213	0.08119	0.04898
511	0.0999	0.12866	0.08015	0.09313	0.1042	0.08068	0.08403	0.05109
512	0.09932	0.13103	0.08023	0.08995	0.10153	0.08125	0.08345	0.04985
513	0.10097	0.1309	0.07975	0.09052	0.10252	0.08072	0.08213	0.05065
514	0.10213	0.13265	0.07937	0.08596	0.10097	0.0811	0.08481	0.05016
515	0.10378	0.13276	0.07894	0.08886	0.10063	0.08059	0.08349	0.04945
516	0.10502	0.13405	0.07905	0.08544	0.09999	0.08006	0.08594	0.04898
517	0.10556	0.13403	0.07884	0.08639	0.09964	0.08085	0.08469	0.0488
518	0.10833	0.13445	0.07873	0.08515	0.09917	0.08023	0.08761	0.0492
519	0.10851	0.13435	0.07912	0.0862	0.09844	0.0807	0.08672	0.04834
520	0.11069	0.13443	0.07873	0.08586	0.0994	0.08004	0.09108	0.04972
521	0.11172	0.13411	0.07915	0.08468	0.09769	0.08103	0.08843	0.04723
522	0.11441	0.13314	0.07886	0.08373	0.09789	0.07985	0.09096	0.04887
523	0.11451	0.13116	0.07879	0.08349	0.09649	0.08065	0.09135	0.04914
524	0.11605	0.13045	0.07915	0.08534	0.09809	0.08009	0.09314	0.049
525	0.11724	0.12886	0.07979	0.08283	0.09658	0.08104	0.09559	0.04943
526	0.11837	0.12486	0.08015	0.08501	0.09562	0.0807	0.09621	0.04785
527	0.11971	0.12449	0.08063	0.08202	0.09542	0.08096	0.0994	0.04831
528	0.12029	0.12279	0.08139	0.08492	0.09588	0.08123	0.09839	0.04876
529	0.12223	0.1212	0.08179	0.08325	0.09606	0.08157	0.10123	0.049
530	0.12191	0.1202	0.08362	0.08492	0.09513	0.08193	0.10103	0.04847
531	0.1232	0.11977	0.08339	0.0842	0.09539	0.08191	0.10376	0.0494
532	0.1235	0.11809	0.08449	0.0861	0.09565	0.08155	0.1043	0.05136
533	0.12395	0.11786	0.08544	0.08477	0.09658	0.08269	0.10586	0.05221
534	0.12512	0.11683	0.08583	0.08719	0.09722	0.08342	0.10792	0.05234
535	0.12445	0.1167	0.08708	0.08691	0.09742	0.08402	0.10796	0.05358
536	0.12399	0.11786	0.08724	0.08658	0.09693	0.08375	0.10878	0.05647
537	0.12395	0.1173	0.08876	0.08662	0.09812	0.08509	0.11037	0.05654
538	0.12409	0.11885	0.0885	0.08624	0.09821	0.08504	0.11014	0.05881
539	0.12332	0.11908	0.08978	0.08772	0.09853	0.08553	0.11006	0.06048
540	0.12225	0.12117	0.08966	0.08444	0.09734	0.08671	0.11072	0.06303
541	0.12209	0.12318	0.09053	0.08857	0.09917	0.08697	0.10897	0.06312
542	0.12179	0.12567	0.09033	0.08772	0.10033	0.08848	0.10905	0.06615
543	0.12068	0.12492	0.09127	0.08923	0.09932	0.08993	0.10753	0.0681
544	0.12057	0.12972	0.09164	0.08696	0.10019	0.09091	0.10461	0.06877
545	0.1195	0.13153	0.09191	0.08881	0.10051	0.09171	0.10368	0.07095
546	0.11954	0.13562	0.09348	0.08634	0.10124	0.09383	0.10228	0.07217
547	0.1196	0.13887	0.09324	0.08658	0.10089	0.09518	0.10084	0.07635
548	0.11952	0.14283	0.09476	0.08738	0.10237	0.09723	0.09909	0.0764
549	0.1193	0.14554	0.09497	0.08572	0.10226	0.09866	0.09835	0.07804
550	0.1196	0.15049	0.0969	0.08786	0.10365	0.10008	0.09784	0.07909
551	0.12009	0.1556	0.09671	0.08567	0.10386	0.10152	0.09711	0.07984
552	0.12138	0.16188	0.09798	0.088	0.10423	0.10268	0.09629	0.08147
553	0.12298	0.16901	0.09885	0.08563	0.1054	0.10344	0.09582	0.08051
554	0.12393	0.17613	0.09969	0.0889	0.10592	0.10431	0.09606	0.08124
555	0.12575	0.18618	0.10092	0.08492	0.10572	0.10416	0.09559	0.07873
556	0.12753	0.19479	0.10137	0.0881	0.10636	0.10415	0.09598	0.07737
557	0.12987	0.20679	0.10354	0.08672	0.10819	0.10398	0.09559	0.07351
558	0.13175	0.21972	0.10409	0.0862	0.10711	0.10385	0.09664	0.07279
559	0.13478	0.23206	0.10592	0.08567	0.10874	0.10397	0.09683	0.06806
560	0.13826	0.24825	0.10686	0.08677	0.10874	0.10402	0.09773	0.0665
561	0.14171	0.2626	0.10883	0.08743	0.10968	0.10416	0.09991	0.06379
562	0.14575	0.28036	0.10992	0.08378	0.11	0.10387	0.09987	0.06068
563	0.15022	0.29862	0.11196	0.08909	0.11055	0.10465	0.10131	0.05808
564	0.15539	0.31543	0.11316	0.08634	0.11171	0.1048	0.10255	0.05547
565	0.16062	0.33323	0.1143	0.08904	0.11192	0.10552	0.1045	0.05343
566	0.16705	0.34428	0.11555	0.08795	0.11215	0.10659	0.10617	0.05138
567	0.17241	0.35724	0.11625	0.08914	0.11285	0.10706	0.10808	0.05049
568	0.17954	0.36593	0.11786	0.09018	0.11291	0.10791	0.11092	0.04831
569	0.18675	0.36914	0.11837	0.08886	0.11212	0.10788	0.11317	0.04789
570	0.19568	0.36942	0.11969	0.0917	0.11325	0.10897	0.11613	0.04642
571	0.20383	0.3647	0.1205	0.08843	0.11288	0.10942	0.11913	0.04596
572	0.21387	0.35805	0.12213	0.09061	0.11334	0.11058	0.12414	0.04574
573	0.22426	0.34753	0.123	0.08952	0.11282	0.11063	0.128	0.04618
574	0.23497	0.33556	0.12471	0.09189	0.11381	0.11162	0.13231	0.04587
575	0.24745	0.32232	0.12568	0.08862	0.11419	0.1128	0.13854	0.04589
576	0.2598	0.30755	0.1267	0.09204	0.11375	0.11301	0.1448	0.04591
577	0.27368	0.29595	0.12777	0.09047	0.11477	0.11361	0.14955	0.04598
578	0.28728	0.28224	0.12855	0.09132	0.11445	0.11501	0.15857	0.04765
579	0.30353	0.26932	0.13046	0.09151	0.11558	0.11563	0.16741	0.04662
580	0.31769	0.25757	0.13033	0.09218	0.11523	0.11619	0.17748	0.04885
581	0.3321	0.24611	0.13235	0.09294	0.11692	0.11749	0.18989	0.04869
582	0.34584	0.23569	0.13224	0.09113	0.1166	0.1177	0.2032	0.04938
583	0.35754	0.22668	0.13314	0.09279	0.11864	0.11908	0.21794	0.05085
584	0.36674	0.21736	0.13335	0.09018	0.11899	0.11848	0.23424	0.05243
585	0.37225	0.20864	0.13337	0.09417	0.12009	0.11935	0.25117	0.05445
586	0.37385	0.20185	0.13276	0.0917	0.12065	0.11942	0.26836	0.05565
587	0.37114	0.19208	0.13217	0.09374	0.1223	0.1182	0.28746	0.05776
588	0.36536	0.18562	0.13102	0.09531	0.12405	0.11878	0.30602	0.05957
589	0.35378	0.17915	0.12945	0.09403	0.12472	0.11782	0.32182	0.06312
590	0.34006	0.17223	0.12847	0.09522	0.12597	0.1165	0.33567	0.06506
591	0.32384	0.16664	0.12625	0.09621	0.12746	0.11511	0.34586	0.06877
592	0.30666	0.16145	0.12515	0.09635	0.12891	0.11438	0.35006	0.07186
593	0.2892	0.15712	0.12314	0.09427	0.12897	0.11289	0.351	0.07611
594	0.27184	0.15264	0.12241	0.09683	0.13112	0.11147	0.34664	0.08027
595	0.25582	0.14761	0.12076	0.09531	0.13258	0.10958	0.33711	0.08553
596	0.24107	0.14418	0.11983	0.09816	0.1338	0.10897	0.32493	0.09236
597	0.22624	0.14055	0.11831	0.09645	0.13438	0.10744	0.30968	0.0987
598	0.21189	0.13521	0.11789	0.09849	0.13563	0.10598	0.29291	0.10719
599	0.20021	0.13428	0.11703	0.09953	0.13717	0.10561	0.27521	0.1158
600	0.18855	0.13064	0.11643	0.10072	0.13633	0.10465	0.25805	0.1272
601	0.17831	0.12726	0.1164	0.10067	0.1372	0.1044	0.24206	0.13592
602	0.16861	0.125	0.11542	0.09939	0.13639	0.10332	0.22732	0.15024
603	0.16026	0.12429	0.11599	0.10172	0.13747	0.10374	0.21397	0.16387
604	0.15287	0.11921	0.11558	0.10086	0.13552	0.10343	0.20219	0.18163
605	0.14638	0.11809	0.1168	0.10347	0.13429	0.10366	0.19234	0.19953
606	0.13997	0.11655	0.11594	0.10186	0.13412	0.10341	0.18231	0.21847
607	0.13494	0.11471	0.11682	0.10609	0.13266	0.10392	0.17242	0.23795
608	0.12951	0.1131	0.11696	0.1039	0.13045	0.10428	0.16519	0.25618
609	0.12478	0.10972	0.11745	0.10689	0.12914	0.10485	0.15846	0.27399
610	0.121	0.10884	0.11851	0.10571	0.12725	0.10582	0.15095	0.28758
611	0.11633	0.10619	0.11859	0.10694	0.12527	0.10658	0.14605	0.29829
612	0.11259	0.10479	0.12024	0.10865	0.1237	0.10778	0.14107	0.30163
613	0.10898	0.10423	0.12125	0.10879	0.12175	0.10894	0.13663	0.29956
614	0.10524	0.10191	0.12278	0.11069	0.12175	0.11034	0.13208	0.29053
615	0.10231	0.10188	0.1239	0.1114	0.11939	0.11208	0.12901	0.27808
616	0.0992	0.09877	0.12602	0.11283	0.11931	0.11332	0.12543	0.26123
617	0.09606	0.09835	0.12767	0.11145	0.11884	0.11554	0.12251	0.24206
618	0.09368	0.09745	0.13015	0.11434	0.11838	0.11647	0.12053	0.22325
619	0.09208	0.09622	0.13244	0.11392	0.11838	0.11927	0.11897	0.20249
620	0.08893	0.09655	0.13464	0.11586	0.11768	0.12135	0.11613	0.18545
621	0.08756	0.09526	0.13771	0.11586	0.11919	0.12389	0.1145	0.1674
622	0.08552	0.09497	0.14021	0.11757	0.11893	0.12623	0.11201	0.15408
623	0.0843	0.09452	0.14458	0.11667	0.11928	0.12907	0.11037	0.14119
624	0.08222	0.09336	0.14745	0.11634	0.11867	0.13246	0.10963	0.1306
625	0.0804	0.09252	0.1526	0.11809	0.12105	0.13611	0.10878	0.12062
626	0.07907	0.09203	0.15701	0.11634	0.1212	0.13944	0.10761	0.11333
627	0.07792	0.09308	0.1629	0.1179	0.12225	0.14397	0.10777	0.10608
628	0.07656	0.09201	0.1689	0.11577	0.12367	0.14934	0.10683	0.09939
629	0.07555	0.09207	0.17665	0.11743	0.12527	0.15417	0.1071	0.09429
630	0.07468	0.0928	0.18553	0.11487	0.12684	0.16119	0.10714	0.0892
631	0.07317	0.09031	0.19511	0.11657	0.12839	0.16838	0.10718	0.08774
632	0.07279	0.09349	0.20615	0.11449	0.13127	0.17663	0.1073	0.08267
633	0.07111	0.09293	0.21733	0.11577	0.13345	0.18474	0.1087	0.08064
634	0.07054	0.09429	0.23149	0.11301	0.1356	0.19492	0.10994	0.0782
635	0.06977	0.09521	0.24498	0.11344	0.13805	0.2048	0.11146	0.07582
636	0.06876	0.09551	0.26109	0.11311	0.14163	0.21665	0.11271	0.07244
637	0.06848	0.09517	0.27746	0.10974	0.14291	0.22967	0.11446	0.07017
638	0.06767	0.09745	0.29333	0.11145	0.14724	0.24352	0.11656	0.06717
639	0.06686	0.09797	0.30873	0.10912	0.14992	0.25722	0.11706	0.06441
640	0.06664	0.0959	0.3237	0.10941	0.15289	0.27063	0.11975	0.06279
641	0.06725	0.0987	0.33703	0.1067	0.15632	0.28383	0.12251	0.05952
642	0.06648	0.09958	0.34847	0.10756	0.15964	0.29791	0.12481	0.05881
643	0.06656	0.09919	0.35677	0.1067	0.16432	0.31044	0.12663	0.05512
644	0.0649	0.09881	0.361	0.10817	0.1684	0.32186	0.12803	0.05401
645	0.0662	0.10038	0.36255	0.10594	0.1718	0.3314	0.13107	0.05167
646	0.06531	0.10094	0.35847	0.10627	0.17538	0.33818	0.13103	0.05025
647	0.06501	0.10051	0.35176	0.10741	0.18155	0.34442	0.13142	0.04805
648	0.06446	0.09947	0.34151	0.10689	0.18595	0.3464	0.13255	0.04691
649	0.0646	0.09962	0.32917	0.10855	0.19165	0.34782	0.13208	0.04531
650	0.06476	0.09911	0.3137	0.10741	0.19747	0.34624	0.13173	0.04371
651	0.06416	0.0995	0.29886	0.11007	0.20463	0.34306	0.12967	0.04309
652	0.06444	0.09788	0.28239	0.10751	0.21184	0.33905	0.12838	0.042
653	0.06393	0.09823	0.26718	0.1096	0.21973	0.33375	0.12671	0.04033
654	0.06456	0.09777	0.25279	0.10817	0.22948	0.32747	0.12426	0.03924
655	0.06335	0.09607	0.23772	0.11064	0.23975	0.32004	0.12208	0.03909
656	0.06373	0.09708	0.22587	0.1104	0.2513	0.31171	0.12014	0.0378
657	0.06375	0.09624	0.21353	0.10983	0.26451	0.30225	0.11761	0.03769
658	0.0629	0.09547	0.20344	0.11292	0.28066	0.29291	0.11586	0.0376
659	0.0641	0.09506	0.19324	0.11207	0.29687	0.28238	0.11298	0.03678
660	0.06313	0.09483	0.18556	0.11453	0.31529	0.27307	0.11208	0.03504
661	0.06337	0.09386	0.17686	0.11482	0.33351	0.26218	0.1094	0.03553
662	0.06292	0.09226	0.1699	0.11857	0.35341	0.2521	0.1078	0.035
663	0.06274	0.09205	0.16379	0.11634	0.37064	0.24224	0.10629	0.03489
664	0.06254	0.0902	0.15774	0.12037	0.38696	0.23251	0.1043	0.0346
665	0.06258	0.0911	0.15249	0.12066	0.40067	0.22366	0.10244	0.03348
666	0.06189	0.08837	0.14733	0.1236	0.40946	0.21528	0.10185	0.03295
667	0.06163	0.08794	0.14239	0.12479	0.41376	0.20687	0.10076	0.03264
668	0.06163	0.08729	0.13874	0.12716	0.41362	0.19939	0.10022	0.03273
669	0.06119	0.08707	0.13428	0.12811	0.40812	0.19185	0.09956	0.03097
670	0.06149	0.08677	0.1307	0.13043	0.39895	0.18549	0.09761	0.02982
671	0.06034	0.0857	0.12721	0.13309	0.38673	0.17744	0.09749	0.03053
672	0.06084	0.08639	0.12347	0.13361	0.37166	0.17194	0.09547	0.02801
673	0.06036	0.08469	0.1203	0.13547	0.35187	0.16509	0.09442	0.02784
674	0.06088	0.0852	0.11674	0.13922	0.33441	0.15878	0.09582	0.02842
675	0.06034	0.08466	0.11493	0.1424	0.31675	0.15336	0.09341	0.0249
676	0.05967	0.08376	0.11296	0.14206	0.29801	0.147	0.09259	0.02521
677	0.0606	0.08363	0.10966	0.14861	0.28189	0.14209	0.0945	0.02415
678	0.05995	0.08309	0.10834	0.14971	0.26454	0.13742	0.09166	0.02566
679	0.06056	0.08329	0.10551	0.15374	0.25104	0.13224	0.09341	0.02466
680	0.05925	0.08369	0.10465	0.15948	0.236	0.12809	0.09376	0.02441
681	0.06042	0.08299	0.10249	0.16309	0.22313	0.12387	0.09333	0.0229
682	0.05949	0.08284	0.10127	0.17206	0.21184	0.11998	0.09135	0.02295
683	0.05967	0.08298	0.10062	0.17733	0.20113	0.1162	0.09181	0.02308
684	0.06042	0.08143	0.09905	0.18777	0.19168	0.11286	0.09154	0.02321
685	0.05961	0.07905	0.09903	0.19537	0.18205	0.11014	0.09166	0.02203
686	0.06016	0.08169	0.09771	0.20757	0.17503	0.10665	0.08851	0.02383
687	0.05979	0.08116	0.09734	0.21957	0.16866	0.10499	0.08956	0.02243
688	0.06068	0.08131	0.0973	0.2303	0.16159	0.10163	0.08687	0.02479
689	0.05993	0.07974	0.09575	0.24568	0.15687	0.09913	0.0887	0.02275
690	0.05999	0.08034	0.09493	0.25921	0.15172	0.09738	0.08528	0.02452
691	0.06082	0.07943	0.09444	0.27596	0.14666	0.09545	0.08497	0.0237
692	0.06098	0.07825	0.09306	0.28835	0.14189	0.09402	0.08423	0.02321
693	0.06005	0.07771	0.09124	0.30454	0.13749	0.09111	0.08213	0.02437
694	0.06125	0.07788	0.08985	0.3164	0.1347	0.0899	0.08084	0.02486
695	0.06044	0.07853	0.08843	0.32628	0.13249	0.08829	0.07948	0.0235
696	0.06054	0.07666	0.08702	0.33245	0.12801	0.08725	0.08042	0.02352
697	0.06125	0.07534	0.08564	0.33605	0.12466	0.08542	0.07781	0.02332
698	0.06121	0.07564	0.08324	0.33862	0.12411	0.08396	0.07925	0.02295
699	0.06179	0.07332	0.08181	0.33658	0.12021	0.08339	0.07656	0.02263
700	0.06145	0.07311	0.08023	0.33268	0.11861	0.08193	0.0761	0.0235
701	0.06258	0.07272	0.07914	0.32723	0.11599	0.08095	0.07435	0.02221
702	0.06199	0.07407	0.07706	0.31887	0.11486	0.07944	0.07415	0.02299
703	0.0626	0.07306	0.07653	0.31047	0.11107	0.07854	0.07376	0.02343
704	0.0626	0.07171	0.07493	0.29922	0.11055	0.07767	0.07291	0.02266
705	0.06284	0.0728	0.07326	0.28949	0.10883	0.07725	0.07123	0.02177
706	0.06353	0.07156	0.07305	0.27691	0.10656	0.07605	0.07267	0.02341
707	0.06333	0.07029	0.07236	0.26827	0.10583	0.07484	0.07193	0.02301
708	0.06367	0.07233	0.07192	0.2547	0.10479	0.07412	0.07213	0.02424
709	0.06359	0.07043	0.07003	0.24454	0.10351	0.07357	0.07088	0.02535
710	0.06492	0.0717	0.07005	0.23163	0.10263	0.07427	0.07104	0.02455
711	0.06505	0.06841	0.06941	0.22128	0.1026	0.0727	0.07178	0.02728
712	0.06499	0.06833	0.06853	0.21127	0.10118	0.0729	0.07038	0.02648
713	0.06495	0.06841	0.06822	0.20049	0.10199	0.07234	0.07201	0.02686
714	0.06632	0.06962	0.06708	0.19067	0.09978	0.07296	0.07213	0.02846
715	0.06543	0.06945	0.06696	0.18151	0.10001	0.07251	0.07092	0.0281
716	0.06616	0.06869	0.06676	0.17268	0.09917	0.073	0.07193	0.02857
717	0.06656	0.06888	0.06617	0.16556	0.0992	0.0729	0.07213	0.02933
718	0.06693	0.06914	0.06599	0.15929	0.09946	0.07255	0.07096	0.02864
719	0.06818	0.07013	0.0649	0.15222	0.09917	0.07384	0.0724	0.02906
720	0.06745	0.07022	0.06506	0.14577	0.09844	0.07377	0.07221	0.02968
721	0.06935	0.07255	0.06479	0.14206	0.10001	0.07536	0.07369	0.02964
722	0.07206	0.07222	0.06384	0.13509	0.09815	0.07449	0.07384	0.03113
723	0.0724	0.07237	0.06363	0.13129	0.10016	0.07499	0.07528	0.02997
724	0.07325	0.07358	0.0629	0.12583	0.09792	0.07532	0.07318	0.03095
725	0.0741	0.07151	0.06282	0.12331	0.10077	0.07634	0.07594	0.03275
726	0.07596	0.07198	0.06272	0.11714	0.09873	0.07623	0.07547	0.03235
727	0.07602	0.07317	0.06211	0.11458	0.10097	0.0758	0.07649	0.0342
728	0.07808	0.07364	0.06155	0.1123	0.10112	0.07646	0.0759	0.03591
729	0.0783	0.07089	0.06032	0.1096	0.10226	0.07548	0.0752	0.0362
730	0.08008	0.07285	0.06061	0.10518	0.10237	0.0757	0.07863	0.03864
731	0.08044	0.07272	0.06003	0.10324	0.1029	0.07453	0.0761	0.04111
732	0.08333	0.07203	0.05908	0.10058	0.10365	0.07512	0.07925	0.04358
733	0.0839	0.07311	0.05883	0.09859	0.1029	0.07387	0.07649	0.04527
734	0.08562	0.07343	0.05884	0.09593	0.10415	0.07275	0.078	0.04665
735	0.08707	0.07414	0.05802	0.09702	0.10386	0.07222	0.07734	0.0458
736	0.08798	0.0741	0.0569	0.09503	0.10592	0.07139	0.07641	0.04703
737	0.08935	0.07345	0.05664	0.09004	0.10435	0.07107	0.0766	0.04749
738	0.08974	0.07304	0.05604	0.09194	0.10735	0.07029	0.07653	0.04569
739	0.09243	0.07188	0.05551	0.08961	0.10741	0.06863	0.07582	0.0446
740	0.09269	0.07222	0.0551	0.08886	0.10752	0.06831	0.07579	0.04487
741	0.09451	0.07231	0.05426	0.08567	0.107	0.06708	0.07485	0.04236
742	0.09596	0.07229	0.05379	0.08786	0.10901	0.06696	0.07244	0.04067
743	0.09713	0.07283	0.0532	0.08596	0.11017	0.06586	0.07322	0.03851
744	0.09792	0.07259	0.05257	0.0852	0.10997	0.06469	0.07011	0.03693
745	0.0992	0.07226	0.05138	0.08406	0.11145	0.06374	0.07112	0.03457
746	0.10035	0.07358	0.05118	0.08249	0.10962	0.0639	0.07022	0.03322
747	0.10194	0.07142	0.05048	0.0833	0.11261	0.0637	0.0689	0.03033
748	0.10297	0.07438	0.0503	0.08287	0.11128	0.06329	0.06839	0.02857
749	0.10411	0.07418	0.04926	0.0815	0.11288	0.06263	0.06629	0.02528
750	0.10558	0.07494	0.04803	0.07912	0.1111	0.06147	0.06649	0.02257
751	0.10609	0.07164	0.0479	0.08264	0.11384	0.06085	0.06625	0.02119
752	0.10744	0.07338	0.04784	0.08112	0.11314	0.06127	0.06489	0.01843
753	0.1077	0.07339	0.04628	0.08107	0.11293	0.06009	0.0638	0.01688
754	0.10861	0.07241	0.04649	0.08221	0.11404	0.06038	0.06365	0.01585
755	0.10898	0.073	0.04511	0.08335	0.11227	0.05916	0.061	0.01401
756	0.1109	0.07545	0.04531	0.0842	0.11352	0.05879	0.06392	0.01383
757	0.11063	0.07386	0.04388	0.08373	0.11241	0.05919	0.0612	0.01256
758	0.11128	0.07269	0.04411	0.0852	0.11264	0.05894	0.06213	0.01009
759	0.11275	0.07332	0.04351	0.08653	0.11087	0.05757	0.0598	0.00845
760	0.11277	0.07474	0.04239	0.08648	0.10982	0.05768	0.05968	0.00889
761	0.11415	0.07412	0.04172	0.08681	0.10874	0.0581	0.0612	0.00774
762	0.11362	0.07263	0.04145	0.08881	0.10784	0.05624	0.06034	0.00705
763	0.11615	0.07504	0.04056	0.08829	0.1063	0.0564	0.06019	0.00454
764	0.11579	0.07353	0.0399	0.09123	0.10604	0.05657	0.05832	0.00565
765	0.11672	0.07409	0.03974	0.08857	0.10351	0.05692	0.0596	0.00451
766	0.11718	0.0744	0.03921	0.09018	0.10167	0.05529	0.05575	0.00576
767	0.11799	0.07532	0.03848	0.09066	0.10068	0.05584	0.05863	0.00563
768	0.11878	0.07579	0.0381	0.09232	0.09879	0.05488	0.05668	0.00574
769	0.1187	0.07388	0.03822	0.09408	0.09932	0.05514	0.05882	0.00309
770	0.11991	0.07679	0.03772	0.09441	0.09641	0.05436	0.05871	0.0034
771	0.11918	0.07466	0.0378	0.09574	0.09664	0.05435	0.05793	0.00329
772	0.11894	0.07607	0.03653	0.09783	0.09469	0.05423	0.05812	0.00156
773	0.1174	0.07653	0.03638	0.09787	0.09431	0.05436	0.05388	0.00225
774	0.11708	0.07672	0.03658	0.09816	0.0919	0.05434	0.05824	0.00178
775	0.11473	0.07709	0.03619	0.10039	0.09245	0.0542	0.05649	0.000555852
776	0.11334	0.07646	0.03593	0.10219	0.09286	0.05393	0.05723	0.00136
777	0.11005	0.07786	0.03575	0.10385	0.09146	0.05427	0.05688	0.00193
778	0.10821	0.07924	0.03532	0.10381	0.09102	0.055	0.05855	0
779	0.10489	0.07625	0.03569	0.10566	0.09027	0.0542	0.05509	0.00251
780	0.10095	0.07586	0.03569	0.10775	0.09222	0.05481	0.05668	0.0016
781	0.09849	0.07806	0.03575	0.10732	0.09082	0.05319	0.05637	0.01323
782	0.09479	0.0776	0.03524	0.10983	0.09146	0.05438	0.0577	0.01347
783	0.09148	0.07713	0.03586	0.10775	0.08992	0.0537	0.05812	0.01263
784	0.08772	0.0762	0.03579	0.11012	0.09091	0.05434	0.05816	0.01325
785	0.08453	0.07775	0.0358	0.11169	0.09146	0.05379	0.05925	0.01356
786	0.08073	0.07844	0.03573	0.11297	0.09201	0.05458	0.05886	0.01318
787	0.0778	0.07885	0.0355	0.11226	0.09216	0.05474	0.05871	0.01367
788	0.07446	0.07948	0.03619	0.11444	0.09259	0.05409	0.0584	0.01363
789	0.0723	0.08088	0.03631	0.11643	0.09446	0.05435	0.06174	0.01347
790	0.06941	0.07892	0.03664	0.11558	0.09309	0.05436	0.06022	0.01403
791	0.06725	0.07993	0.03716	0.11805	0.09515	0.05499	0.0598	0.01338
792	0.06581	0.0789	0.03774	0.11672	0.09515	0.05523	0.05925	0.01356
793	0.06381	0.08057	0.03711	0.11938	0.09646	0.05506	0.06081	0.01379
794	0.0629	0.08307	0.03742	0.12051	0.09754	0.05533	0.06135	0.01432
795	0.06115	0.08195	0.03793	0.12028	0.09871	0.05523	0.05999	0.01372
796	0.06012	0.08372	0.03839	0.11952	0.09836	0.05533	0.06108	0.0147
797	0.05957	0.08652	0.03817	0.12061	0.09879	0.05506	0.06061	0.01379
798	0.05941	0.08555	0.03813	0.12061	0.1008	0.05598	0.05968	0.01312
799	0.05838	0.08596	0.03923	0.12023	0.10185	0.05618	0.05952	0.01443
800	0.05834	0.08658	0.0413	0.12156	0.10397	0.05583	0.06038	0.01283
801	0.05884	0.08841	0.04138	0.12531	0.10583	0.05655	0.05688	0.00976
802	0.05793	0.08835	0.04153	0.12445	0.10761	0.05661	0.05657	0.00907
803	0.0587	0.09117	0.04175	0.12151	0.10799	0.05623	0.057	0.00834
804	0.05864	0.08994	0.0418	0.1207	0.10869	0.05663	0.05824	0.00898
805	0.05868	0.09144	0.04209	0.11657	0.11043	0.05646	0.05664	0.00763
806	0.05927	0.09127	0.04169	0.11582	0.11093	0.05712	0.05777	0.00809
807	0.0605	0.09429	0.04201	0.11249	0.11197	0.05712	0.05668	0.00916
808	0.0603	0.0947	0.04176	0.10779	0.11259	0.05689	0.05906	0.0086
809	0.06143	0.09715	0.04221	0.10442	0.11392	0.05723	0.05692	0.009
810	0.06216	0.09833	0.04168	0.0984	0.11331	0.05731	0.05781	0.00743
811	0.06321	0.09911	0.0424	0.0965	0.11541	0.05753	0.05672	0.00809
812	0.06432	0.10075	0.04146	0.09118	0.11614	0.05739	0.05754	0.00669
813	0.06519	0.10199	0.0425	0.08928	0.11675	0.05703	0.05664	0.00734
814	0.0662	0.10344	0.04264	0.08572	0.11774	0.05769	0.0568	0.00705
815	0.06737	0.10406	0.04283	0.08264	0.11843	0.05801	0.05715	0.0076
816	0.06899	0.10572	0.04332	0.07908	0.11913	0.05731	0.05738	0.00749
817	0.06986	0.10722	0.04336	0.07818	0.1198	0.05777	0.0582	0.00709
818	0.07155	0.10841	0.04417	0.07362	0.12085	0.05806	0.05637	0.0082
819	0.0721	0.10992	0.04377	0.07087	0.12108	0.05794	0.05742	0.00696
820	0.07402	0.11194	0.04444	0.07125	0.12324	0.05776	0.05688	0.00843
821	0.0745	0.11297	0.04482	0.06802	0.12306	0.05829	0.05758	0.00838
822	0.07578	0.1142	0.04523	0.06778	0.12487	0.0587	0.05602	0.00767
823	0.07713	0.11648	0.04549	0.06432	0.12498	0.05869	0.05684	0.00674
824	0.07875	0.11762	0.04555	0.06403	0.12612	0.0586	0.05715	0.00623
825	0.08006	0.11997	0.04581	0.06118	0.1267	0.05803	0.05668	0.00656
826	0.08141	0.11977	0.04623	0.06218	0.12757	0.0587	0.05805	0.00769
827	0.08206	0.12148	0.04652	0.05957	0.12786	0.05787	0.05781	0.00678
828	0.08319	0.12324	0.04663	0.06118	0.1274	0.05801	0.0584	0.00643
829	0.08463	0.12531	0.0475	0.06033	0.12888	0.05807	0.05707	0.00723
830	0.08515	0.1266	0.04365	0.05947	0.12757	0.05813	0.05878	0.00903
831	0.08612	0.12496	0.04411	0.06517	0.13031	0.0578	0.05299	0.00765
832	0.08661	0.12739	0.04508	0.06436	0.12897	0.05757	0.05314	0.00809
833	0.08804	0.12669	0.0451	0.06465	0.12792	0.05798	0.05272	0.00756
834	0.08839	0.1295	0.04586	0.06403	0.12539	0.05703	0.05345	0.00816
835	0.08923	0.13103	0.04637	0.0647	0.12423	0.0571	0.05264	0.00818
836	0.09014	0.1309	0.04693	0.06365	0.12152	0.05677	0.05342	0.0072
837	0.09144	0.13017	0.04792	0.06498	0.11942	0.0568	0.0531	0.00767
838	0.09239	0.13239	0.04835	0.06455	0.11634	0.05602	0.0538	0.00914
839	0.0935	0.13187	0.0495	0.06593	0.11302	0.05642	0.05373	0.00892
840	0.09501	0.13439	0.04992	0.06583	0.10997	0.05661	0.05365	0.00945
841	0.09627	0.13411	0.05074	0.0664	0.10665	0.05637	0.05353	0.01041
842	0.09742	0.13241	0.05153	0.06759	0.1042	0.05623	0.05435	0.01078
843	0.09982	0.13568	0.05253	0.06797	0.09996	0.05628	0.05419	0.01096
844	0.10196	0.13956	0.05351	0.06821	0.09751	0.05589	0.05478	0.01129
845	0.10411	0.14051	0.05426	0.06939	0.09396	0.05591	0.05521	0.01154
846	0.10655	0.13194	0.05525	0.07082	0.09172	0.05614	0.05439	0.01298
847	0.10958	0.13835	0.05674	0.07072	0.08904	0.0567	0.05505	0.01118
848	0.11316	0.1339	0.05745	0.072	0.0873	0.05625	0.05544	0.01245
849	0.11696	0.13672	0.05856	0.07229	0.08503	0.05623	0.05602	0.01283
850	0.12049	0.13258	0.05944	0.07362	0.08255	0.05556	0.05633	0.01356
851	0.12587	0.13549	0.06092	0.07447	0.08122	0.05652	0.05575	0.0129
852	0.13005	0.13123	0.06182	0.07519	0.07997	0.05625	0.05696	0.0129
853	0.13599	0.13032	0.06312	0.0768	0.07909	0.05662	0.05641	0.01267
854	0.14173	0.12912	0.06395	0.07784	0.07743	0.05608	0.05742	0.01198
855	0.14862	0.12841	0.06531	0.07851	0.07679	0.0564	0.05773	0.01141
856	0.15549	0.128	0.06665	0.07879	0.07604	0.05655	0.05816	0.01134
857	0.16394	0.12287	0.06786	0.0806	0.07537	0.05655	0.05824	0.0119
858	0.17257	0.12223	0.06905	0.08164	0.07505	0.05758	0.05824	0.01161
859	0.18291	0.12369	0.07049	0.0823	0.07383	0.05832	0.05929	0.01098
860	0.19447	0.11962	0.07207	0.08344	0.07353	0.05715	0.05898	0.01072
861	0.20664	0.11809	0.07344	0.08492	0.07237	0.05818	0.05952	0.01123
862	0.22078	0.11573	0.07486	0.08596	0.07199	0.05852	0.05995	0.01101
863	0.236	0.11497	0.0765	0.08686	0.07083	0.0579	0.06061	0.01107
864	0.25307	0.11075	0.07762	0.08814	0.07109	0.05858	0.06019	0.01045
865	0.27031	0.11177	0.07893	0.08938	0.07042	0.05935	0.06135	0.01089
866	0.29045	0.10938	0.08004	0.09042	0.07039	0.05776	0.06151	0.01065
867	0.31155	0.10839	0.0815	0.09151	0.06987	0.05844	0.06139	0.01089
868	0.33651	0.10568	0.0821	0.09223	0.06981	0.05915	0.06213	0.01054
869	0.36267	0.10492	0.08333	0.09374	0.07027	0.05979	0.06197	0.01181
870	0.3942	0.10582	0.08416	0.09526	0.06975	0.05924	0.06334	0.01127
871	0.42669	0.10623	0.08416	0.09541	0.06995	0.06036	0.06369	0.01136
872	0.46219	0.10735	0.0852	0.09635	0.06972	0.05898	0.06299	0.01258
873	0.50386	0.10694	0.08468	0.09806	0.07051	0.0607	0.06322	0.01178
874	0.54605	0.10537	0.0847	0.09863	0.07065	0.06023	0.06419	0.0123
875	0.59384	0.10671	0.08449	0.09906	0.0701	0.06049	0.0652	0.01216
876	0.64143	0.10647	0.08411	0.10124	0.0708	0.06075	0.06435	0.01303
877	0.69067	0.10501	0.08318	0.10177	0.07161	0.06063	0.0659	0.01163
878	0.74339	0.10875	0.08232	0.10371	0.07188	0.06188	0.06567	0.01265
879	0.79609	0.10957	0.08114	0.10433	0.0722	0.06172	0.06633	0.01363
880	0.84568	0.10875	0.07956	0.10642	0.07266	0.06021	0.06649	0.01432
881	0.88919	0.10875	0.07859	0.10827	0.07351	0.06131	0.06715	0.0135
882	0.92897	0.10783	0.07679	0.11226	0.07397	0.06178	0.0673	0.01407
883	0.96112	0.10916	0.07502	0.11316	0.07516	0.0617	0.06746	0.01399
884	0.98345	0.10821	0.07264	0.11605	0.07487	0.06249	0.06765	0.01401
885	0.99709	0.10611	0.07062	0.11857	0.07592	0.06282	0.06863	0.01525
886	1	0.10419	0.06838	0.12137	0.07618	0.06317	0.06859	0.01545
887	0.99107	0.10576	0.0664	0.12441	0.07674	0.06318	0.06937	0.01576
888	0.97177	0.10341	0.0641	0.12782	0.07787	0.06416	0.06956	0.01561
889	0.94134	0.10225	0.06212	0.13305	0.07863	0.06415	0.07011	0.01623
890	0.89994	0.09941	0.06009	0.13694	0.07912	0.06461	0.07112	0.01661
891	0.85097	0.09894	0.0579	0.14197	0.07999	0.065	0.07053	0.01701
892	0.79536	0.09821	0.05573	0.14714	0.08031	0.06566	0.07131	0.01756
893	0.73375	0.09713	0.05403	0.15365	0.08093	0.06605	0.071	0.01852
894	0.67057	0.09396	0.05212	0.16062	0.0818	0.06668	0.0724	0.01921
895	0.60653	0.09538	0.05062	0.16822	0.08229	0.06733	0.07158	0.0193
896	0.54989	0.0936	0.04915	0.17657	0.0827	0.06756	0.07271	0.0199
897	0.48986	0.09285	0.04798	0.18459	0.08314	0.0685	0.07302	0.02052
898	0.4435	0.09241	0.04736	0.19589	0.0834	0.06886	0.07298	0.02119
899	0.3947	0.09373	0.04633	0.20605	0.08378	0.06967	0.07322	0.02239
900	0.35685	0.0916	0.04593	0.21943	0.08491	0.07021	0.07407	0.02357
901	0.31775	0.09241	0.04511	0.23234	0.08526	0.07097	0.07439	0.02439
902	0.28841	0.09271	0.04507	0.24834	0.08506	0.07176	0.07474	0.02566
903	0.25822	0.09269	0.04505	0.26301	0.08573	0.07279	0.07528	0.02657
904	0.23626	0.09394	0.04474	0.28209	0.08613	0.07349	0.07575	0.02801
905	0.21306	0.09452	0.04523	0.30145	0.08657	0.0741	0.07633	0.0295
906	0.1954	0.09513	0.04534	0.32514	0.08701	0.07499	0.07761	0.03113
907	0.17762	0.0965	0.04582	0.34939	0.08803	0.07592	0.07742	0.03304
908	0.16319	0.09696	0.04627	0.37877	0.08872	0.07688	0.07831	0.03457
909	0.14866	0.09835	0.04683	0.40588	0.08974	0.07754	0.07917	0.03664
910	0.13737	0.099	0.04736	0.44053	0.09096	0.07873	0.08061	0.03784
911	0.12569	0.10133	0.04792	0.47252	0.09198	0.07945	0.08069	0.0394
912	0.11617	0.10141	0.04884	0.51168	0.09347	0.08061	0.08147	0.04067
913	0.10712	0.103	0.04884	0.54552	0.09478	0.08149	0.08263	0.04136
914	0.09972	0.10456	0.04933	0.58511	0.09673	0.08233	0.08372	0.04218
915	0.09279	0.10509	0.04917	0.62151	0.09856	0.08337	0.08473	0.04202
916	0.08665	0.10548	0.04911	0.66608	0.10042	0.08417	0.08543	0.04182
917	0.08115	0.10686	0.04876	0.70861	0.10202	0.08509	0.08672	0.04107
918	0.07598	0.10729	0.04835	0.75869	0.10458	0.08585	0.08777	0.03989
919	0.07111	0.10843	0.04758	0.80402	0.10679	0.08664	0.08812	0.03775
920	0.06729	0.10811	0.04735	0.85898	0.10962	0.08731	0.08956	0.03582
921	0.06325	0.10955	0.0468	0.90545	0.11238	0.08814	0.09069	0.03355
922	0.05979	0.10923	0.04634	0.95182	0.11503	0.08926	0.09092	0.03142
923	0.05599	0.11019	0.04619	0.98135	0.11797	0.08984	0.0922	0.02864
924	0.05361	0.10989	0.04611	1	0.12076	0.0906	0.09329	0.0265
925	0.05023	0.11017	0.04609	0.99739	0.1235	0.09163	0.09364	0.02464
926	0.04797	0.11069	0.04631	0.97014	0.12638	0.09249	0.09442	0.02237
927	0.04528	0.11032	0.04674	0.9289	0.12908	0.09379	0.09497	0.02068
928	0.04342	0.11028	0.04739	0.8623	0.13182	0.0949	0.09606	0.01986
929	0.04138	0.1114	0.04813	0.79424	0.1347	0.09594	0.09652	0.0189
930	0.03975	0.11245	0.04888	0.70814	0.13755	0.09707	0.09746	0.01743
931	0.03789	0.11209	0.05003	0.63656	0.14107	0.09844	0.09773	0.01692
932	0.03657	0.11366	0.05097	0.55876	0.14512	0.09974	0.09928	0.0165
933	0.03508	0.11547	0.05219	0.49411	0.14943	0.10109	0.09913	0.01674
934	0.03379	0.11605	0.05334	0.4344	0.15475	0.10275	0.10049	0.0163
935	0.03269	0.11749	0.05467	0.38903	0.16063	0.10415	0.10115	0.01605
936	0.0317	0.1195	0.05614	0.34517	0.16662	0.10612	0.10244	0.01608
937	0.03061	0.1216	0.05752	0.30682	0.17451	0.10783	0.10298	0.01663
938	0.02972	0.12335	0.05905	0.27554	0.18324	0.11017	0.10434	0.01692
939	0.02875	0.12574	0.0608	0.24896	0.19307	0.11274	0.10559	0.01728
940	0.02823	0.12903	0.06256	0.22707	0.20402	0.11521	0.10668	0.01741
941	0.0275	0.13237	0.06413	0.20714	0.21717	0.11801	0.1078	0.01808
942	0.02679	0.13639	0.06592	0.1911	0.23061	0.12101	0.10905	0.01892
943	0.02621	0.14033	0.06766	0.17676	0.24659	0.12399	0.11061	0.01905
944	0.02578	0.14502	0.06938	0.16347	0.26361	0.12775	0.11134	0.01974
945	0.02534	0.14935	0.07102	0.15317	0.28587	0.13157	0.11302	0.02163
946	0.02502	0.15527	0.0727	0.14126	0.30717	0.13519	0.1138	0.0219
947	0.02473	0.16124	0.07431	0.13452	0.33371	0.13902	0.11539	0.02286
948	0.02441	0.16675	0.07562	0.1245	0.36191	0.14269	0.11594	0.02395
949	0.02425	0.17492	0.07705	0.11672	0.39453	0.14663	0.11667	0.02452
950	0.02411	0.18207	0.07796	0.10983	0.43183	0.14992	0.11745	0.02566
951	0.02384	0.1901	0.07893	0.10428	0.47141	0.15291	0.11823	0.02637
952	0.02354	0.19895	0.07971	0.09868	0.51902	0.15477	0.11878	0.02759
953	0.02372	0.20864	0.08011	0.09488	0.5684	0.15575	0.1185	0.02739
954	0.02376	0.21925	0.08043	0.09023	0.62264	0.15571	0.11897	0.02779
955	0.02395	0.23014	0.08045	0.08601	0.6779	0.15477	0.11878	0.02844
956	0.02395	0.24312	0.0806	0.08378	0.73691	0.15242	0.11889	0.02875
957	0.02423	0.25578	0.08063	0.07875	0.79523	0.14912	0.11854	0.02833
958	0.02435	0.27078	0.08082	0.07675	0.84644	0.14565	0.11823	0.0279
959	0.02443	0.28529	0.08098	0.07419	0.90162	0.14147	0.11737	0.02701
960	0.02457	0.30314	0.08146	0.072	0.9423	0.13719	0.11652	0.02666
961	0.02483	0.32081	0.08203	0.0693	0.97669	0.13303	0.11562	0.02548
962	0.02481	0.34077	0.08298	0.06887	0.99497	0.12928	0.11446	0.02541
963	0.02492	0.36186	0.08422	0.06631	1	0.12543	0.11333	0.0239
964	0.02512	0.38414	0.08612	0.0646	0.99046	0.12226	0.11142	0.0237
965	0.02471	0.40978	0.08735	0.06365	0.9647	0.11937	0.10959	0.02306
966	0.0253	0.43546	0.08919	0.06199	0.92539	0.11634	0.10882	0.02237
967	0.025	0.46595	0.09148	0.06061	0.87377	0.11434	0.10504	0.02206
968	0.02574	0.49522	0.09329	0.06071	0.81147	0.11192	0.10279	0.02159
969	0.02518	0.5282	0.09556	0.05938	0.74413	0.11022	0.10166	0.02072
970	0.02609	0.56434	0.09764	0.05886	0.6756	0.10854	0.09983	0.02077
971	0.02582	0.60408	0.09974	0.05838	0.60151	0.10733	0.09687	0.02054
972	0.02572	0.64494	0.10218	0.05705	0.53805	0.10534	0.09411	0.02054
973	0.02595	0.68324	0.1039	0.05781	0.47557	0.10404	0.09115	0.02028
974	0.02613	0.72978	0.10666	0.05805	0.42555	0.10264	0.09041	0.02061
975	0.02655	0.77221	0.10824	0.059	0.37617	0.10152	0.08808	0.02046
976	0.02643	0.81093	0.11044	0.05781	0.34032	0.10008	0.08613	0.02081
977	0.02617	0.85269	0.11207	0.059	0.30685	0.09881	0.08454	0.02106
978	0.0272	0.88604	0.11419	0.05924	0.28014	0.09761	0.08372	0.0213
979	0.0269	0.92065	0.11636	0.05966	0.25735	0.09602	0.08263	0.02137
980	0.02702	0.94931	0.11867	0.06123	0.23809	0.09459	0.08236	0.02148
981	0.02702	0.97361	0.12158	0.06194	0.22246	0.09317	0.08034	0.02217
982	0.0272	0.98992	0.12429	0.06365	0.20856	0.09168	0.0808	0.02272
983	0.02736	0.99731	0.12732	0.0646	0.19758	0.09053	0.07905	0.02303
984	0.02742	1	0.13063	0.06498	0.18853	0.08941	0.07905	0.02355
985	0.02752	0.99513	0.13403	0.06683	0.17978	0.08829	0.07851	0.02404
986	0.02762	0.9833	0.13817	0.06849	0.17334	0.08729	0.078	0.02432
987	0.02742	0.96767	0.14213	0.06949	0.16656	0.08622	0.07781	0.0243
988	0.02758	0.94508	0.14655	0.07182	0.16173	0.08536	0.07723	0.02535
989	0.0278	0.91583	0.15186	0.0749	0.15743	0.08456	0.07703	0.0257
990	0.02805	0.88473	0.15671	0.07585	0.15367	0.08425	0.07691	0.02592
991	0.02813	0.85088	0.16255	0.07647	0.15044	0.08364	0.07711	0.02628
992	0.02785	0.81627	0.16808	0.0778	0.14657	0.08293	0.07851	0.02704
993	0.02827	0.7761	0.1753	0.07927	0.14422	0.08254	0.07835	0.02768
994	0.02803	0.73718	0.18201	0.08031	0.14145	0.08222	0.07972	0.02797
995	0.02825	0.6968	0.19008	0.08098	0.13927	0.08163	0.07968	0.02855
996	0.02805	0.65618	0.19805	0.08212	0.13677	0.08129	0.08022	0.02913
997	0.02793	0.61767	0.20714	0.08159	0.13473	0.08106	0.08092	0.02975
998	0.02801	0.577	0.21728	0.08098	0.13199	0.08059	0.0817	0.03064
999	0.02799	0.5392	0.22851	0.0805	0.12996	0.08029	0.08306	0.03097
1000	0.02764	0.50103	0.24125	0.07898	0.12649	0.07991	0.08341	0.03197
1001	0.02766	0.46756	0.25575	0.0767	0.12408	0.07962	0.08489	0.03226
1002	0.02766	0.43178	0.2721	0.07471	0.12123	0.07949	0.08563	0.03353
1003	0.02758	0.40244	0.29073	0.07224	0.11747	0.07929	0.0875	0.03375
1004	0.02714	0.37123	0.31035	0.07053	0.11503	0.07926	0.08851	0.0348
1005	0.02702	0.34722	0.33354	0.06678	0.11145	0.07934	0.09057	0.03562
1006	0.02683	0.3221	0.35662	0.06351	0.10822	0.07938	0.09197	0.03611
1007	0.02655	0.30055	0.38569	0.06099	0.10482	0.07951	0.09357	0.03709
1008	0.02651	0.27982	0.41588	0.05743	0.10167	0.08015	0.09559	0.03831
1009	0.02595	0.26183	0.45221	0.05525	0.09908	0.08072	0.09746	0.03915
1010	0.0255	0.24484	0.48927	0.05273	0.09658	0.0816	0.10053	0.04013
1011	0.02542	0.22889	0.53494	0.05003	0.09399	0.08235	0.10325	0.04093
1012	0.02504	0.21617	0.5771	0.04799	0.09149	0.08335	0.10636	0.04209
1013	0.02492	0.20399	0.6271	0.04609	0.09015	0.08473	0.10882	0.04329
1014	0.02451	0.1926	0.67205	0.04372	0.08771	0.08593	0.11286	0.04429
1015	0.02425	0.18554	0.72183	0.04253	0.08631	0.0872	0.11582	0.04542
1016	0.02376	0.17533	0.7712	0.04035	0.08442	0.08857	0.11905	0.04649
1017	0.02338	0.16855	0.81863	0.03902	0.08352	0.09032	0.12368	0.04787
1018	0.02314	0.16134	0.86604	0.03826	0.08261	0.09178	0.12745	0.04912
1019	0.02277	0.15574	0.90809	0.03664	0.08168	0.09325	0.13266	0.05023
1020	0.02267	0.15107	0.94389	0.03607	0.08107	0.09474	0.13675	0.05194
1021	0.02237	0.14632	0.97322	0.0356	0.08069	0.09613	0.14165	0.05345
1022	0.02199	0.14164	0.99225	0.03451	0.08002	0.09727	0.14768	0.05503
1023	0.02166	0.13854	1	0.03337	0.07959	0.09863	0.15239	0.05705
1024	0.02136	0.13418	0.99303	0.03247	0.079	0.09962	0.15826	0.05874
1025	0.02091	0.13015	0.97302	0.03142	0.07909	0.10025	0.16422	0.06094
1026	0.02043	0.12705	0.93789	0.03199	0.07956	0.10061	0.16997	0.06306
1027	0.02019	0.12462	0.89288	0.03137	0.07967	0.10068	0.17561	0.0655
1028	0.02015	0.12262	0.83197	0.03052	0.0804	0.1006	0.17966	0.06857
1029	0.01986	0.11993	0.77078	0.03052	0.08063	0.10011	0.18503	0.0711
1030	0.01946	0.11693	0.69973	0.03009	0.0809	0.0997	0.18826	0.07455
1031	0.01936	0.11497	0.63747	0.02971	0.08191	0.09885	0.19137	0.07769
1032	0.01873	0.11364	0.56785	0.02948	0.08273	0.09821	0.19238	0.08107
1033	0.01833	0.11153	0.50992	0.02962	0.08369	0.09764	0.19351	0.08431
1034	0.01806	0.10966	0.44811	0.02905	0.08471	0.09696	0.1932	0.08798
1035	0.0177	0.10746	0.40083	0.02829	0.0857	0.09599	0.19149	0.09176
1036	0.01754	0.1061	0.3541	0.02905	0.08779	0.09567	0.18981	0.0951
1037	0.01742	0.10354	0.31585	0.02914	0.08904	0.09524	0.18662	0.09872
1038	0.01714	0.10174	0.28118	0.02867	0.09067	0.09488	0.18386	0.10237
1039	0.01714	0.0999	0.2521	0.02848	0.09192	0.0948	0.17923	0.10548
1040	0.01641	0.0979	0.22675	0.028	0.0935	0.09471	0.17565	0.10904
1041	0.01598	0.09536	0.20581	0.02786	0.09609	0.09465	0.1718	0.11282
1042	0.01621	0.09342	0.18823	0.02819	0.09792	0.09451	0.16783	0.1162
1043	0.0159	0.09198	0.17339	0.02824	0.10013	0.09473	0.16422	0.11982
1044	0.0157	0.09003	0.16036	0.02791	0.10199	0.09478	0.16033	0.12351
1045	0.01564	0.08766	0.14962	0.02815	0.10452	0.09505	0.15706	0.12742
1046	0.01558	0.08589	0.13991	0.02838	0.10674	0.09515	0.15391	0.1312
1047	0.01526	0.08372	0.13184	0.02838	0.10877	0.09539	0.15079	0.13505
1048	0.01516	0.08101	0.12497	0.02876	0.11101	0.09577	0.14788	0.13936
1049	0.01497	0.07887	0.11919	0.02886	0.11352	0.0962	0.14523	0.14312
1050	0.01485	0.07709	0.11385	0.0291	0.11474	0.09663	0.14371	0.1469
1051	0.01459	0.07528	0.10954	0.029	0.11657	0.09685	0.14153	0.15061
1052	0.01461	0.07259	0.10533	0.02986	0.11782	0.09768	0.14052	0.15379
1053	0.01443	0.07076	0.10187	0.03028	0.11907	0.09818	0.13901	0.15686
1054	0.01433	0.06839	0.09824	0.03052	0.11971	0.0987	0.13866	0.15926
1055	0.01402	0.06688	0.09556	0.0309	0.11966	0.09923	0.13807	0.16111
1056	0.01404	0.06527	0.09261	0.03104	0.11974	0.09993	0.13819	0.16218
1057	0.01362	0.06359	0.09025	0.03237	0.11937	0.10022	0.1378	0.1626
1058	0.01348	0.06204	0.08757	0.03261	0.11846	0.10087	0.13799	0.16182
1059	0.01328	0.06058	0.08541	0.03308	0.11733	0.10135	0.13811	0.16084
1060	0.01328	0.05918	0.08321	0.03384	0.11631	0.10194	0.13819	0.15822
1061	0.01299	0.05801	0.08147	0.03498	0.11483	0.10243	0.13862	0.15508
1062	0.01291	0.05647	0.07929	0.03598	0.11372	0.10283	0.1385	0.15075
1063	0.01269	0.05524	0.07755	0.03669	0.11171	0.10341	0.13963	0.14566
1064	0.01251	0.05463	0.07601	0.03736	0.10973	0.10389	0.13951	0.1395
1065	0.0121	0.05367	0.07471	0.03835	0.10848	0.1046	0.14025	0.13329
1066	0.0121	0.05235	0.07305	0.03944	0.10639	0.10545	0.14087	0.12607
1067	0.01174	0.05147	0.07178	0.04054	0.10482	0.10613	0.1413	0.11891
1068	0.01184	0.0499	0.07062	0.04148	0.10333	0.10723	0.14212	0.11117
1069	0.01166	0.04928	0.06965	0.0421	0.10162	0.10841	0.1436	0.10377
1070	0.01144	0.04843	0.06824	0.04367	0.10031	0.10979	0.1441	0.09594
1071	0.01128	0.04734	0.06738	0.04405	0.09847	0.11135	0.14609	0.08931
1072	0.01136	0.04706	0.06636	0.04433	0.09646	0.11299	0.14749	0.08309
1073	0.01099	0.04652	0.0655	0.04547	0.09533	0.11488	0.14935	0.07749
1074	0.01087	0.04555	0.06469	0.04547	0.09402	0.11696	0.15122	0.07211
1075	0.01059	0.04499	0.06404	0.04614	0.09262	0.11882	0.15328	0.06797
1076	0.01063	0.04443	0.06368	0.04637	0.09158	0.12133	0.1564	0.06323
1077	0.01059	0.04379	0.06292	0.04713	0.09067	0.12369	0.15939	0.05952
1078	0.01041	0.04305	0.06231	0.04675	0.08939	0.12665	0.16258	0.05565
1079	0.01041	0.04262	0.06179	0.04671	0.08837	0.12934	0.16628	0.05261
1080	0.01031	0.04249	0.06144	0.04628	0.08727	0.13274	0.17048	0.04943
1081	0.01037	0.0415	0.06117	0.04542	0.0859	0.13628	0.17468	0.04696
1082	0.0101	0.04129	0.06092	0.04495	0.085	0.14023	0.17947	0.04411
1083	0.00994	0.0412	0.061	0.04414	0.08395	0.14417	0.18484	0.04173
1084	0.00992	0.04073	0.06095	0.04296	0.08302	0.14844	0.1909	0.03978
1085	0.00966	0.0403	0.06117	0.04262	0.08223	0.15271	0.19651	0.03829
1086	0.0097	0.03982	0.06128	0.04144	0.08113	0.15767	0.203	0.03671
1087	0.00986	0.0395	0.06179	0.04063	0.08055	0.1627	0.20958	0.03535
1088	0.00982	0.03922	0.06205	0.03997	0.07985	0.16785	0.21693	0.03417
1089	0.00972	0.03871	0.06298	0.03859	0.07895	0.17381	0.2246	0.03291
1090	0.0096	0.0386	0.06349	0.03821	0.07828	0.18011	0.2328	0.03215
1091	0.00966	0.03823	0.06447	0.03636	0.07726	0.18682	0.24164	0.03119
1092	0.00946	0.03778	0.06543	0.03574	0.07665	0.19428	0.25187	0.03064
1093	0.00944	0.0384	0.06645	0.03422	0.07592	0.20239	0.2628	0.02988
1094	0.00934	0.0386	0.06763	0.03403	0.07572	0.21078	0.27478	0.02953
1095	0.00936	0.03799	0.06889	0.0328	0.07479	0.22054	0.28746	0.02908
1096	0.00948	0.03789	0.07021	0.03228	0.0747	0.23054	0.30143	0.02895
1097	0.00958	0.03819	0.07144	0.03152	0.07426	0.24121	0.31676	0.02866
1098	0.00952	0.03834	0.07278	0.03123	0.07412	0.25261	0.33252	0.02884
1099	0.00958	0.03759	0.0739	0.03095	0.07377	0.26588	0.35123	0.02888
1100	0.00966	0.03808	0.07528	0.03	0.07327	0.27955	0.36936	0.02882
1101	0.00956	0.03853	0.07623	0.03005	0.07342	0.29421	0.39033	0.0293
1102	0.00958	0.03808	0.07744	0.02862	0.07289	0.30987	0.41048	0.02955
1103	0.00966	0.03827	0.07814	0.02876	0.07307	0.32739	0.43511	0.03004
1104	0.00966	0.03845	0.07886	0.02829	0.07289	0.34696	0.45884	0.03028
1105	0.00976	0.03916	0.07948	0.02872	0.07333	0.3674	0.48697	0.03097
1106	0.01	0.03948	0.07997	0.02777	0.0731	0.39042	0.51494	0.03144
1107	0.00992	0.03942	0.08027	0.02838	0.07374	0.41489	0.54805	0.03231
1108	0.00996	0.04034	0.08031	0.02772	0.07371	0.442	0.58042	0.03286
1109	0.01008	0.03985	0.08013	0.02762	0.07435	0.47061	0.61691	0.03357
1110	0.01014	0.04036	0.07989	0.02725	0.07432	0.50328	0.65328	0.03435
1111	0.01027	0.04077	0.0794	0.02663	0.0747	0.53911	0.69234	0.03515
1112	0.01037	0.04133	0.0786	0.02687	0.07516	0.57606	0.73358	0.03577
1113	0.01047	0.04105	0.07796	0.02653	0.07577	0.61667	0.77218	0.03651
1114	0.01065	0.04172	0.07694	0.02672	0.07668	0.65585	0.81306	0.03713
1115	0.01071	0.04198	0.07588	0.02615	0.07711	0.69975	0.85002	0.03782
1116	0.01083	0.04204	0.07482	0.02691	0.07831	0.73959	0.88644	0.03864
1117	0.01113	0.04279	0.07366	0.02668	0.07889	0.78565	0.91752	0.03927
1118	0.01107	0.04327	0.07247	0.02701	0.0804	0.82558	0.94643	0.03998
1119	0.01136	0.0434	0.0712	0.02687	0.08113	0.86941	0.96806	0.04093
1120	0.01138	0.04449	0.06999	0.02715	0.08273	0.90686	0.98631	0.04144
1121	0.0114	0.04449	0.06859	0.02672	0.08352	0.94288	0.99623	0.0426
1122	0.01174	0.04512	0.06737	0.02668	0.08497	0.96924	1	0.04347
1123	0.0119	0.04542	0.06604	0.02734	0.08643	0.99001	0.99568	0.04476
1124	0.0122	0.04639	0.06483	0.02687	0.08805	0.99936	0.98323	0.04591
1125	0.01235	0.0466	0.06368	0.0271	0.08948	1	0.96541	0.04736
1126	0.01245	0.04645	0.06264	0.0272	0.0912	0.99074	0.94145	0.04867
1127	0.01257	0.0466	0.06163	0.02753	0.09277	0.97058	0.91153	0.05087
1128	0.01293	0.04732	0.06071	0.0272	0.09417	0.9443	0.87722	0.05243
1129	0.01311	0.04717	0.05988	0.02753	0.09612	0.90704	0.84325	0.05432
1130	0.01332	0.04719	0.05876	0.02805	0.0976	0.86628	0.80509	0.05674
1131	0.0137	0.04788	0.05806	0.02748	0.09929	0.8161	0.76778	0.05963
1132	0.01374	0.04732	0.05708	0.02805	0.10129	0.77053	0.72654	0.0617
1133	0.01443	0.04785	0.05648	0.02848	0.10322	0.71751	0.68908	0.06446
1134	0.01449	0.04749	0.05551	0.02891	0.10479	0.67139	0.65091	0.06721
1135	0.01542	0.04759	0.05472	0.02905	0.10679	0.61758	0.61395	0.07013
1136	0.01562	0.04787	0.05394	0.03052	0.10845	0.57344	0.57975	0.07255
1137	0.01619	0.04777	0.0531	0.03043	0.1095	0.52708	0.54793	0.07506
1138	0.01649	0.04723	0.05206	0.03043	0.11043	0.48733	0.517	0.07764
1139	0.01671	0.04691	0.05112	0.03038	0.11139	0.44597	0.48669	0.07971
1140	0.01744	0.04618	0.04999	0.03161	0.11291	0.41341	0.45876	0.08127
1141	0.01794	0.04594	0.04885	0.03128	0.11273	0.37966	0.43406	0.08262
1142	0.01867	0.04434	0.04786	0.03175	0.11416	0.35198	0.40974	0.0836
1143	0.01922	0.04443	0.04631	0.03256	0.11471	0.32345	0.38741	0.08376
1144	0.02	0.04294	0.04564	0.03365	0.11552	0.30166	0.36652	0.08353
1145	0.02108	0.04245	0.04436	0.03422	0.11486	0.27898	0.34788	0.08318
1146	0.02132	0.04196	0.0427	0.03455	0.11523	0.26058	0.33034	0.08113
1147	0.02205	0.04092	0.04201	0.03474	0.11471	0.24192	0.31458	0.08024
1148	0.02283	0.03987	0.04108	0.0346	0.11538	0.22731	0.29879	0.07851
1149	0.0232	0.03851	0.04042	0.03527	0.11398	0.21199	0.28661	0.07629
1150	0.02348	0.03786	0.04005	0.03588	0.11483	0.19946	0.27299	0.075
1151	0.02401	0.03711	0.03979	0.03588	0.11334	0.18721	0.26241	0.07304
1152	0.02409	0.03597	0.03963	0.03603	0.11355	0.17765	0.25113	0.07179
1153	0.02443	0.03552	0.03952	0.03569	0.11256	0.16757	0.24179	0.07013
1154	0.02437	0.03511	0.03992	0.0356	0.11227	0.16005	0.23222	0.06957
1155	0.02439	0.03462	0.04016	0.03541	0.11142	0.15256	0.22421	0.06864
1156	0.02431	0.0338	0.0408	0.0346	0.11087	0.14603	0.21588	0.06824
1157	0.02403	0.03395	0.04113	0.03493	0.11026	0.14014	0.20818	0.06786
1158	0.0238	0.03358	0.04187	0.03394	0.10938	0.13502	0.20215	0.06744
1159	0.02352	0.03298	0.0424	0.03403	0.10898	0.13034	0.19491	0.06786
1160	0.02296	0.03324	0.04307	0.03251	0.10781	0.12555	0.18943	0.06773
1161	0.02249	0.03227	0.04354	0.0328	0.10746	0.12188	0.18305	0.06804
1162	0.02209	0.03294	0.04381	0.03175	0.10647	0.11834	0.17826	0.0681
1163	0.02162	0.03294	0.04419	0.03118	0.10575	0.11525	0.17285	0.06841
1164	0.0211	0.03302	0.04423	0.03099	0.10525	0.11219	0.16834	0.06877
1165	0.02071	0.03278	0.04433	0.03081	0.10423	0.10956	0.16363	0.06897
1166	0.02027	0.03326	0.04393	0.0299	0.10368	0.10681	0.15951	0.06924
1167	0.0198	0.03285	0.04373	0.02924	0.10249	0.10432	0.15581	0.06901
1168	0.01912	0.03281	0.04322	0.02886	0.10159	0.10216	0.15157	0.06897
1169	0.01871	0.03274	0.04275	0.02819	0.10045	0.10006	0.14791	0.06908
1170	0.01819	0.03289	0.04225	0.02767	0.09969	0.09796	0.14426	0.06846
1171	0.0177	0.03322	0.04164	0.02663	0.09824	0.09609	0.14091	0.06793
1172	0.0171	0.03317	0.04112	0.02691	0.0974	0.09427	0.13733	0.06721
1173	0.01683	0.03259	0.04048	0.02634	0.09623	0.09239	0.13368	0.06632
1174	0.01637	0.03291	0.03981	0.02601	0.09501	0.09066	0.13087	0.06568
1175	0.01602	0.03356	0.03912	0.02615	0.09417	0.08935	0.12757	0.06481
1176	0.01564	0.03283	0.03859	0.02592	0.09274	0.08772	0.12496	0.06417
1177	0.0152	0.03304	0.03787	0.02549	0.09163	0.08611	0.12181	0.06317
1178	0.01487	0.03337	0.03718	0.0253	0.0903	0.08498	0.1199	0.06221
1179	0.01447	0.03315	0.03672	0.02554	0.08913	0.0836	0.11671	0.06141
1180	0.01417	0.03246	0.03613	0.02506	0.08785	0.08216	0.11442	0.06043
1181	0.01382	0.03266	0.03556	0.02549	0.0866	0.08096	0.11208	0.05961
1182	0.0135	0.03261	0.03534	0.02487	0.08517	0.07968	0.10979	0.05879
1183	0.01311	0.03276	0.03496	0.02544	0.08424	0.0788	0.10784	0.05796
1184	0.01297	0.03229	0.03475	0.02535	0.08308	0.07762	0.10528	0.05719
1185	0.01269	0.03231	0.03466	0.0253	0.08221	0.07658	0.10314	0.05667
1186	0.01253	0.03119	0.03427	0.02558	0.08119	0.07544	0.10115	0.0559
1187	0.01231	0.03139	0.03438	0.02558	0.08023	0.07453	0.09932	0.05574
1188	0.01198	0.03039	0.03415	0.02568	0.07921	0.07339	0.09695	0.05541
1189	0.01194	0.03009	0.03408	0.02563	0.07845	0.07243	0.09524	0.0555
1190	0.01152	0.03078	0.0339	0.02516	0.07711	0.07156	0.09345	0.05536
1191	0.01134	0.03035	0.03392	0.0253	0.07644	0.07067	0.09158	0.05563
1192	0.01111	0.03039	0.03392	0.02535	0.07583	0.06979	0.0901	0.05572
1193	0.01089	0.02973	0.03393	0.02482	0.07452	0.06904	0.088	0.05599
1194	0.01073	0.0296	0.03405	0.02501	0.07412	0.06809	0.08664	0.05643
1195	0.01055	0.02954	0.03405	0.02482	0.07301	0.06745	0.08477	0.05705
1196	0.01041	0.02938	0.03415	0.02459	0.0722	0.06668	0.08306	0.05788
1197	0.01035	0.0288	0.03419	0.02478	0.07118	0.06609	0.08201	0.05868
1198	0.01012	0.02885	0.03455	0.02468	0.07097	0.06554	0.08022	0.05963
1199	0.00992	0.0293	0.03467	0.02416	0.06995	0.0648	0.07859	0.06068
1200	0.00978	0.02913	0.03475	0.02416	0.06943	0.06424	0.07695	0.06163
1201	0.00946	0.02882	0.03508	0.02416	0.06835	0.06358	0.07563	0.06299
1202	0.00952	0.02867	0.03531	0.02388	0.06769	0.06322	0.07384	0.06421
1203	0.00911	0.02859	0.03549	0.02378	0.06734	0.0626	0.07221	0.0659
1204	0.00895	0.02758	0.03569	0.02335	0.06626	0.06215	0.07053	0.06746
1205	0.00877	0.02814	0.0359	0.0235	0.06611	0.0617	0.06944	0.06939
1206	0.00857	0.02766	0.03621	0.0234	0.06527	0.06116	0.06804	0.07104
1207	0.00843	0.02766	0.03642	0.02331	0.06507	0.06082	0.06645	0.07319
1208	0.00871	0.02704	0.03635	0.02326	0.06411	0.06029	0.06552	0.07571
1209	0.00831	0.02695	0.0364	0.02255	0.06355	0.05984	0.06415	0.07815
1210	0.00814	0.02714	0.03634	0.02259	0.0628	0.05941	0.06264	0.08095
1211	0.008	0.02714	0.03616	0.02169	0.06198	0.05898	0.06217	0.08376
1212	0.00772	0.02714	0.03591	0.02136	0.06137	0.05848	0.06061	0.08725
1213	0.00742	0.02646	0.03582	0.0206	0.0605	0.05798	0.05991	0.09038
1214	0.00709	0.02676	0.03548	0.02003	0.06009	0.05756	0.05867	0.09381
1215	0.00695	0.02643	0.03497	0.01908	0.05887	0.0572	0.05781	0.09736
1216	0.00665	0.02672	0.03457	0.01865	0.05826	0.05659	0.05703	0.10112
1217	0.0063	0.02646	0.03408	0.01761	0.05721	0.0562	0.05641	0.10543
1218	0.00606	0.02672	0.0336	0.01699	0.05637	0.05578	0.05602	0.1095
1219	0.00588	0.02656	0.03293	0.01633	0.05538	0.05525	0.05509	0.11397
1220	0.00558	0.02676	0.03248	0.01509	0.05447	0.05474	0.05439	0.11877
1221	0.00515	0.02644	0.0317	0.01429	0.05346	0.05447	0.05357	0.1236
1222	0.00497	0.02667	0.03127	0.01324	0.05264	0.05398	0.05307	0.12854
1223	0.00467	0.02743	0.03058	0.01244	0.05148	0.05349	0.05252	0.134
1224	0.00428	0.02714	0.03009	0.01115	0.05055	0.05315	0.05174	0.13925
1225	0.00388	0.027	0.02965	0.01073	0.0497	0.0528	0.0517	0.1453
1226	0.00362	0.02721	0.02905	0.0094	0.04868	0.05257	0.05061	0.15121
1227	0.00325	0.02697	0.02864	0.00864	0.04798	0.0522	0.05023	0.15855
1228	0.00307	0.02732	0.02823	0.00821	0.04708	0.05189	0.04984	0.1656
1229	0.00285	0.02684	0.02775	0.0074	0.04653	0.05155	0.04933	0.17383
1230	0.00253	0.02708	0.02743	0.00688	0.04528	0.05131	0.0489	0.18161
1231	0.00228	0.02757	0.0271	0.00617	0.04473	0.05102	0.04847	0.1913
1232	0.002	0.02714	0.02672	0.00574	0.04397	0.05092	0.04812	0.19968
1233	0.00176	0.02753	0.02672	0.00532	0.04362	0.05063	0.04762	0.21029
1234	0.00162	0.02702	0.02636	0.00489	0.04263	0.05042	0.04727	0.22134
1235	0.00133	0.02755	0.02617	0.00427	0.04202	0.05031	0.04715	0.23297
1236	0.00121	0.02749	0.0261	0.00403	0.0417	0.05011	0.04707	0.24582
1237	0.000969932	0.02687	0.02591	0.00361	0.04083	0.04986	0.04669	0.25952
1238	0.000808277	0.027	0.02569	0.00294	0.04039	0.04988	0.04645	0.27455
1239	0.000808277	0.02686	0.02565	0.00285	0.03978	0.04967	0.04614	0.29084
1240	0.000505173	0.02734	0.02553	0.00256	0.03958	0.0497	0.04602	0.30832
1241	0.000565794	0.02689	0.02532	0.00233	0.0387	0.04961	0.04595	0.32675
1242	0.000444552	0.02715	0.02519	0.00247	0.03879	0.04936	0.04556	0.3459
1243	0.000464759	0.02699	0.02494	0.00199	0.03824	0.04953	0.04548	0.36742
1244	0.00026269	0.02697	0.02506	0.00199	0.03812	0.04936	0.04528	0.38903
1245	0.000323311	0.02695	0.02482	0.00152	0.03733	0.04948	0.04513	0.41355
1246	0.000303104	0.02644	0.02471	0.00104	0.03719	0.04948	0.04548	0.43723
1247	0.000242483	0.02708	0.02462	0.000996772	0.03713	0.04938	0.04493	0.46474
1248	0.000121242	0.02708	0.02462	0.00114	0.03678	0.04946	0.0449	0.49186
1249	0	0.02639	0.02447	0.000569584	0.03626	0.04947	0.04509	0.52421
1250	0.000121242	0.02622	0.02443	0.000806911	0.03611	0.04946	0.04474	0.55401
1251	0.000121242	0.02682	0.02446	0.00061705	0.0362	0.04939	0.04466	0.58947
1252	0.00026269	0.02669	0.02435	0.000759446	0.03573	0.04958	0.04431	0.62431
1253	0.00026269	0.02641	0.02434	0.000522119	0.03588	0.04963	0.04443	0.66322
1254	0.000343518	0.0268	0.02423	0.000996772	0.03576	0.04978	0.04427	0.70186
1255	0.000444552	0.02665	0.02423	0.00123	0.03582	0.05001	0.04392	0.74306
1256	0.000464759	0.02689	0.02409	0.000854376	0.03559	0.0501	0.04353	0.7824
1257	0.000666828	0.02609	0.02417	0.000284792	0.03556	0.05019	0.04361	0.82237
1258	0.000727449	0.02603	0.0242	0.000759446	0.03544	0.05023	0.04307	0.85868
1259	0.000767863	0.02598	0.02424	0.000569584	0.03536	0.05048	0.04299	0.89194
1260	0.000848691	0.02592	0.0242	0.000284792	0.03512	0.05069	0.04276	0.92505
1261	0.000909311	0.02592	0.02419	0.000142396	0.03506	0.05087	0.04237	0.95257
1262	0.00105	0.02603	0.02439	0.000427188	0.03527	0.05107	0.04233	0.97521
1263	0.00107	0.02566	0.02428	0.000474654	0.03533	0.05129	0.04167	0.99068
1264	0.00137	0.0256	0.02443	0.000379723	0.03541	0.0516	0.04136	0.99916
1265	0.0015	0.02491	0.02439	0.000522119	0.03533	0.05192	0.04093	1
1266	0.00162	0.02583	0.02438	0.00071198	0.03565	0.05216	0.04073	0.98884
1267	0.00174	0.02544	0.02431	0.00114	0.03573	0.05251	0.0398	0.96214
1268	0.00196	0.0251	0.02431	0	0.03533	0.05272	0.03976	0.93879
1269	0.00206	0.02523	0.02431	0.000901842	0.03565	0.05315	0.03914	0.90733
1270	0.00224	0.02501	0.02426	0.000759446	0.03547	0.05351	0.0389	0.86933
1271	0.00226	0.02497	0.02437	0.000284792	0.03521	0.05397	0.03836	0.82895
1272	0.00232	0.02467	0.02432	0.00061705	0.03515	0.05428	0.03746	0.78924
1273	0.00242	0.02428	0.02452	0.000379723	0.03521	0.0545	0.03766	0.74747
1274	0.00238	0.02433	0.02446	0.00061705	0.03486	0.05495	0.03684	0.70722
1275	0.00259	0.02443	0.0246	0.000759446	0.03509	0.05531	0.03665	0.66555
1276	0.00277	0.02398	0.02465	0.000806911	0.03509	0.05563	0.0361	0.62627
1277	0.00285	0.02402	0.0249	0.00119	0.03547	0.05589	0.03583	0.58814
1278	0.00303	0.02422	0.02488	0.00071198	0.03492	0.05639	0.03533	0.55274
1279	0.00303	0.02418	0.0252	0.000854376	0.03515	0.05674	0.03474	0.51712
1280	0.00341	0.02389	0.02517	0.00161	0.03518	0.05724	0.03455	0.48444
1281	0.0035	0.02338	0.02536	0.00128	0.03477	0.05753	0.034	0.45402
1282	0.00344	0.02361	0.02562	0.00138	0.03512	0.05773	0.03369	0.42621
1283	0.00354	0.02368	0.02576	0.00123	0.03448	0.05809	0.0328	0.39761
1284	0.00344	0.02334	0.02605	0.00138	0.03472	0.05833	0.03291	0.37398
1285	0.0036	0.02325	0.02602	0.00147	0.03442	0.05863	0.03233	0.35099
1286	0.0036	0.02327	0.02633	0.000759446	0.03416	0.05885	0.03202	0.33144
1287	0.00362	0.0226	0.02646	0.00166	0.03419	0.0589	0.03151	0.31212
1288	0.00376	0.02224	0.02666	0.00171	0.03393	0.05908	0.03147	0.29494
1289	0.00388	0.02245	0.02678	0.00185	0.03393	0.059	0.0307	0.27859
1290	0.00404	0.02256	0.02706	0.00157	0.03341	0.05926	0.03058	0.26472
1291	0.00406	0.02286	0.02717	0.00204	0.03344	0.05902	0.02988	0.25016
1292	0.0042	0.02263	0.02732	0.0019	0.03306	0.05889	0.02988	0.23673
1293	0.00424	0.02194	0.02748	0.00195	0.03262	0.05894	0.02937	0.22434
1294	0.0042	0.02193	0.02759	0.00204	0.03221	0.0586	0.02891	0.21262
1295	0.00416	0.02217	0.02782	0.0019	0.03213	0.05836	0.02848	0.20206
1296	0.0043	0.02193	0.02771	0.00166	0.03131	0.05795	0.02817	0.19215
1297	0.00438	0.0214	0.02795	0.00214	0.03181	0.05735	0.02782	0.18356
1298	0.00455	0.02176	0.02781	0.00166	0.03076	0.057	0.027	0.175
1299	0.00443	0.02103	0.02797	0.0018	0.03067	0.05629	0.02696	0.16718
1300	0.00457	0.02092	0.02805	0.00109	0.02997	0.05571	0.02669	0.16006
1301	0.00455	0.02045	0.02805	0.00195	0.02986	0.0551	0.02614	0.15359
1302	0.00471	0.02079	0.028	0.00209	0.02939	0.05434	0.02591	0.14657
1303	0.00489	0.02039	0.02812	0.0019	0.02872	0.05324	0.0254	0.1409
1304	0.00495	0.02073	0.02808	0.00233	0.02855	0.05265	0.0247	0.13509
1305	0.00527	0.02064	0.02796	0.00209	0.02782	0.05179	0.02482	0.12978
1306	0.00525	0.02103	0.02785	0.00252	0.0277	0.05069	0.02412	0.12496
1307	0.0054	0.02049	0.02771	0.00256	0.02715	0.04974	0.02354	0.11937
1308	0.00544	0.02013	0.02775	0.00204	0.02642	0.04851	0.0233	0.11519
1309	0.00548	0.02023	0.02743	0.00304	0.0259	0.04739	0.02268	0.11066
1310	0.00554	0.01929	0.02719	0.00233	0.02558	0.04632	0.02249	0.10668
1311	0.00564	0.01918	0.0271	0.0019	0.02447	0.04504	0.02202	0.10292
1312	0.00588	0.01873	0.02684	0.00228	0.0243	0.04383	0.02109	0.09903
1313	0.00598	0.01933	0.02647	0.00271	0.02357	0.04255	0.02144	0.09585
1314	0.0059	0.01931	0.02625	0.00247	0.02316	0.04142	0.02015	0.09349
1315	0.00641	0.01909	0.02601	0.0028	0.02241	0.04026	0.02046	0.09036
1316	0.00632	0.0184	0.02568	0.00342	0.02212	0.03903	0.0191	0.08787
1317	0.00687	0.0184	0.02532	0.00418	0.02191	0.03804	0.01918	0.08562
1318	0.00681	0.01856	0.02494	0.00332	0.02136	0.03644	0.01848	0.08278
1319	0.00699	0.01755	0.02479	0.00346	0.02063	0.03566	0.01801	0.0804
1320	0.00711	0.01713	0.02378	0.0037	0.01987	0.03394	0.01751	0.07757
1321	0.00752	0.01737	0.02329	0.00408	0.01868	0.03254	0.01774	0.07217
1322	0.00719	0.01653	0.02255	0.00332	0.01804	0.02968	0.01653	0.06441
1323	0.0078	0.0167	0.02107	0.00513	0.01708	0.028	0.0172	0.06023
1324	0.00774	0.01572	0.01972	0.00403	0.01574	0.02631	0.01389	0.05863
1325	0.00843	0.01509	0.01894	0.00517	0.01464	0.02529	0.01397	0.05561
1326	0.00853	0.01369	0.01834	0.00517	0.01411	0.02365	0.01325	0.05385
1327	0.00911	0.01425	0.01761	0.00589	0.01304	0.02297	0.0129	0.05185
1328	0.00875	0.01317	0.01664	0.00608	0.01257	0.02098	0.01212	0.05005
1329	0.01027	0.01367	0.01608	0.00641	0.0124	0.02007	0.01143	0.04883
1330	0.00988	0.01223	0.01524	0.0066	0.01059	0.01866	0.01068	0.04691
1331	0.01083	0.0127	0.01431	0.00921	0.01141	0.01753	0.01046	0.04438
1332	0.01117	0.01244	0.01341	0.00845	0.00949	0.0163	0.00942	0.04278
1333	0.01194	0.00964	0.0125	0.00845	0.00928	0.01515	0.00856	0.04138
1334	0.01223	0.01085	0.01159	0.00864	0.00847	0.01388	0.00828	0.03991
1335	0.01289	0.00988	0.01075	0.00921	0.00751	0.01298	0.00703	0.03842
1336	0.01332	0.01001	0.00973	0.00978	0.00579	0.01112	0.00744	0.03738
1337	0.01386	0.00941	0.00884	0.01058	0.00582	0.01057	0.00552	0.03573
1338	0.01449	0.01076	0.00767	0.01139	0.00501	0.00909	0.00622	0.03466
1339	0.01485	0.00769	0.00667	0.01134	0.00454	0.00824	0.00447	0.03355
1340	0.01546	0.00896	0.00552	0.01334	0.00393	0.00716	0.00459	0.03131
1341	0.01598	0.00881	0.00443	0.0131	0.00323	0.00525	0.00288	0.03142
1342	0.01699	0.00719	0.00317	0.01433	0.00239	0.00477	0.00327	0.02948
1343	0.01738	0.00627	0.00227	0.01457	0.0023	0.0037	0.00261	0.02893
1344	0.01827	0.00642	0.000983902	0.016	0.00134	0.00208	0.00183	0.02666
1345	0.01883	0.0051	0	0.01732	0.00154	0.00143	0.0016	0.02459
1346	0.0194	0.00353	-0.00133	0.0168	0	0	0	0.02444
1347	0.02013	0	-0.00251	0.01785	-0.000785683	-0.00081545	0.000894802	0.02368
1348	0.02095	0.00275	-0.00339	0.01922	-0.000960279	-0.00141	-0.000427949	0.02132
1349	0.02176	0.00134	-0.00483	0.0197	-0.00204	-0.00309	0.000194522	0.02008
1350	0.02219	0.0011	0.00358	0.02112	-0.00183	-0.00374	-0.00128	0.01994
1351	0.02306	-0.000410862	--	0.02293	-0.0032	-0.0048	-0.00167	0.01794
1352	0.02401	0.00276	--	0.02416	-0.00314	-0.00477	-0.00253	0.0203
1353	0.02469	-0.00267	--	0.02416	-0.00404	-0.000679542	-0.00284	0.03449
1354	0.02552	-0.00487	--	0.02416	-0.00294	0.000924177	-0.00163	0.0334
1355	0.02528	0.00138	--	0.02245	-0.00279	-0.00696	-0.000816993	0.01625
1356	0.02459	-0.00213	--	0.02501	-0.000843882	-0.00936	-0.000544662	0.0133
1357	0.02722	-0.00708	--	0.02933	-0.00463	-0.01231	-0.0021	0.01303
1358	0.02938	-0.00771	--	0.03043	-0.00716	-0.01174	-0.00405	0.00992
1359	0.03112	-0.00564	--	0.03323	-0.00701	-0.01533	-0.00615	0.00876
1360	0.03187	-0.00459	--	0.03607	-0.00847	-0.01456	-0.00681	0.00703
1361	0.03207	-0.00809		0.03598	-0.00928	-0.01844	-0.0063	0.00836
1362	0.03419	-0.0099		0.03873	-0.00899	-0.01862	-0.00692	0.00594
1363	0.03605	-0.01516		0.0393	-0.01097	-0.02067	-0.00778	0.00362
1364	0.03655	-0.00465		0.04139	-0.01065	-0.02162	-0.01047	0.00449
1365	0.03841	-0.01208		0.04267	-0.0124	-0.02359	-0.00926	0.00336
1366	0.03898	-0.01586		0.0441	-0.01368	-0.02554	-0.01179	0.00158
1367	0.04159	-0.01924		0.0487	-0.01429	-0.02767	-0.01136	-0.000377979
1368	0.0433	-0.01233		0.0525	-0.01429	-0.02865	-0.01233	0.000333511
1369	0.04431	-0.01427		0.05349	-0.01554	-0.02974	-0.01548	-0.0014
1370	0.04637	-0.02824		0.05724	-0.01609	-0.03448	-0.01381	0.000733725
1371	0.04821	-0.02107		0.06071	-0.01664	-0.03708	-0.01727	-0.00271
1372	0.05078	-0.01937		0.06365	-0.01784	-0.03691	-0.01634	-0.00614
1373	0.05262	-0.03014		0.06835	-0.01772	-0.04174	-0.02116	-0.00565
1374	0.05492	-0.01614		0.07528	-0.01865	-0.04137	-0.02206	-0.00354
1375	0.05678	-0.01888		0.07993	-0.02057	-0.04789	-0.02093	-0.00414
1376	0.05842	-0.01253		0.08306	-0.01819	-0.04963	-0.03019	-0.00734
1377	0.06163	-0.04062		0.08876	-0.02107	-0.06385	-0.02832	-0.00972
1378	0.06141	-0.03494		0.09792	-0.01504	-0.06151	-0.03225	-0.00354
1379	0.0648	-0.03907		0.10779	-0.01705	-0.05542	-0.03544	0.00647
1380	0.06511	-0.05407		0.12108	-0.00576	-0.04602	-0.02716	-0.00342
1381	0.06589	0.01264		0.12963	0.00256	-0.07357	-0.02953	-0.00978
1382	0.05888	-0.04536		0.15099	0.01638	-0.11468	-0.02525	-0.01245
1383	0.05478	-0.02073		0.17956	0.05174	-0.08625	-0.03151	0.03037
1384	0.04076	0.06944		0.21739	0.05733	-0.09606	-0.00969	0.01645
1385	0.03999	0.15743		0.28816	0.10467	-0.07766	-0.01852	0.00703
1386	0.04049	-0.03408		0.2762	0.13103	-0.10339	-0.000778089	0.01759
1387	0.0017	-0.22338		0.3643	0.16173	0.02936	0.05906	0.1887
1388	0.0132	0.48063		0.41978	0.23023	-0.0813	0.03377	0.02417
1389	0.000969932	0.37472		0.56859	0.26946	-0.04643	0.17134	0.07188
1390	0.04001	-1.14479		0.55767	0.30208	-0.17852	0.11282	0.10348
1391	-0.03609	11.1952		0.60979	0.35813	-0.16354	0.18849	0.19264
1392	0.03928	11.1952		0.69826	0.36881	-0.1778	0.18631	0.07871
1393	-0.00942	-1.35358		0.81365	0.37038	-0.19379	0.24868	0.03446
1394	0.03682	-1.96831		0.86871	0.50668	-0.04287	0.25965	-0.00351
1395	-0.00339	-0.28482		0.73647	0.37768	-0.06222	0.16464	-0.008
1396	-0.02659	11.1952		0.88903	0.44877	-0.09754	0.20429	0.16584
1397	0.00655	-1.27729		0.94836	0.43215	-0.13039	0.07703	0.11079
1398	-0.02601	11.1952		1.13551	0.52274	-0.0922	0.31096	-0.12994
1399	0.00354	11.1952		0.7014	0.33755	-0.12872	0.17674	0.09036
1400	0.0433	11.1952		0.89396	0.48875	0.15521	0.18608	0.03782
0				--		--	--	--
0	0	--			--
0	0	--			--
0	0	--			--
0	0	--			--
0	0	--			--
0	0	--			--
0	0	--			--
0	0	--			--
0	0	--			--
0	0	--			--
0	0	--			--
0	0	--			--
0	0	--			--
0	0	--			--
0	0	--			--
0	0	--			--
0	0	--			--
0	0	--			--
0	0	--			--
0	0	--			--
0	0	--			--
0	0	--			--
0	0	--			--
0	0	--			--
0	0				--
0	0				--
0	0				--
0	0
