# Supplementary material for: Preparing high-concentration individualized carbon nanotubes for industrial separation of multiple single-chirality species
Source: Nat Commun. 2023 Apr 29;14:2491. doi: 10.1038/s41467-023-38133-0 (PMC10148823; doi:10.1038/s41467-023-38133-0)
Supplement: Supplementary file 3 — Source Data [file 41467_2023_38133_MOESM3_ESM.zip › 7 Source data/Figure 3/Figure 3a-optical absorption spectra of G-SWCNTs.xlsx]

## Sheet: Figure 3a
X	4 mg/ml	X	3 mg/ml	2 mg/ml	1 mg/ml	X	5 mg/ml
220	85.2489	200	40.4765	28.5676	13.5353	200	65.1036
221	87.0598	201	41.9692	29.5016	13.7272	201	66.116
222	88.927	202	42.9248	29.8626	14.0882	202	67.4335
223	90.842	203	44.3273	30.6981	14.1819	203	68.7507
224	92.7448	204	45.0488	31.2811	14.6869	204	70.5607
225	94.607	205	46.0569	31.8065	15.0096	205	72.1706
226	96.481	206	47.1558	32.9592	15.4978	206	73.8341
227	98.4471	207	48.3585	33.5319	15.7289	207	75.2802
228	100.519	208	49.6667	34.7009	16.0864	208	76.6508
229	102.616	209	50.3664	35.1548	16.3982	209	78.4537
230	104.638	210	51.8252	35.8839	16.8251	210	80.4048
231	106.562	211	52.6708	36.6386	17.3025	211	82.2614
232	108.442	212	53.8953	37.613	17.6599	212	84.1074
233	110.334	213	55.0753	38.3483	17.9948	213	85.5623
234	112.255	214	55.8949	38.881	18.3516	214	87.5985
235	114.177	215	57.3211	40.1859	18.7729	215	89.2521
236	116.054	216	58.9089	40.9922	19.09	216	91.0226
237	117.877	217	59.6433	41.8313	19.4066	217	93.174
238	119.682	218	61.6223	42.8274	19.7569	218	95.2251
239	121.47	219	62.564	43.5186	20.2351	219	97.2457
240	123.189	220	64.0239	44.5416	20.6449	220	99.1721
241	124.838	221	65.556	45.1739	21.141	221	101.135
242	126.5	222	66.4779	46.529	21.4961	222	102.981
243	128.227	223	68.2805	47.3947	22.0121	223	105.734
244	129.955	224	69.9882	48.5836	22.2535	224	107.425
245	131.536	225	71.5201	49.6894	22.7124	225	108.451
246	132.769	226	72.8017	50.5254	23.1356	226	110.576
247	133.542	227	74.4842	51.3666	23.4985	227	112.471
248	134.047	228	75.2571	52.3616	24.1118	228	115.316
249	134.763	229	76.886	53.5053	24.5203	229	116.111
250	136.058	230	78.3006	54.4738	24.9117	230	118.484
251	137.789	231	79.7675	55.3565	25.3087	231	120.023
252	139.337	232	82.1538	56.7053	25.7798	232	121.739
253	140.107	233	83.025	57.4214	26.2003	233	123.615
254	140.035	234	84.3891	58.6325	26.6758	234	126.592
255	139.567	235	85.8884	59.5978	27.1172	235	127.974
256	139.205	236	86.9698	60.6629	27.5097	236	131.213
257	139.173	237	88.6659	61.5358	27.9711	237	133.057
258	139.448	238	90.0668	62.5218	28.3827	238	134.708
259	139.875	239	91.078	63.7116	28.8497	239	136.605
260	140.189	240	92.7292	64.6117	29.1305	240	140.88
261	140.111	241	93.9783	65.7048	29.5089	241	140.575
262	139.596	242	95.1449	66.4325	29.9734	242	142.965
263	138.885	243	96.9472	67.4573	30.3243	243	144.412
264	138.177	244	98.1486	67.9607	30.596	244	144.445
265	137.413	245	98.6791	68.6517	30.8984	245	145.176
266	136.513	246	99.7959	69.4846	31.3139	246	147.329
267	135.626	247	101.763	70.0554	31.5609	247	150.291
268	134.948	248	101.407	70.7803	31.7742	248	150.219
269	134.424	249	102.853	71.5914	31.9306	249	152.865
270	133.782	250	103.102	72.3114	32.1411	250	152.267
271	132.791	251	103.536	72.2491	32.3278	251	152.423
272	131.431	252	104.332	73.0127	32.5459	252	157.013
273	129.887	253	105.254	72.5	32.5962	253	156.712
274	128.443	254	105.077	72.8137	32.7317	254	156.465
275	127.298	255	105.487	73.24	32.6801	255	156.078
276	126.43	256	106.163	73.4501	32.7728	256	155.651
277	125.597	257	106	73.6085	32.8287	257	156.17
278	124.542	258	105.43	73.8351	32.8487	258	155.52
279	123.227	259	106.076	73.2905	32.9026	259	154.916
280	121.807	260	105.526	73.0771	32.7999	260	155.173
281	120.409	261	105.592	72.8697	32.7213	261	156.33
282	119.04	262	105.464	72.8875	32.6922	262	155.727
283	117.696	263	104.399	73.0385	32.6048	263	154.131
284	116.43	264	104.875	72.2043	32.399	264	152.61
285	115.275	265	104.495	71.6852	32.329	265	151.62
286	114.198	266	103.849	71.4314	32.0199	266	155.719
287	113.164	267	102.804	71.0589	31.8987	267	152.622
288	112.151	268	102.22	70.2933	31.6528	268	149.134
289	111.109	269	101.648	70.8169	31.5657	269	149.949
290	109.967	270	101.079	70.2036	31.3315	270	147.489
291	108.71	271	100.215	69.114	31.0843	271	147.374
292	107.385	272	99.4211	69.1517	30.7699	272	143.758
293	106.067	273	98.6958	68.2424	30.5368	273	145.591
294	104.817	274	97.6932	67.4024	30.3335	274	142.652
295	103.669	275	96.7581	66.9663	30.0569	275	140.919
296	102.608	276	95.6576	66.4834	29.7819	276	140.948
297	101.593	277	94.8905	66.3797	29.4959	277	139.545
298	100.593	278	94.1302	65.4296	29.2821	278	137.337
299	99.6008	279	93.0367	64.7716	28.9499	279	136.504
300	98.6166	280	92.2201	64.3069	28.6866	280	135.032
301	97.6497	281	91.3006	63.2695	28.3754	281	133.425
302	96.7211	282	90.6444	62.326	28.0375	282	132.543
303	95.8371	283	89.6425	62.2412	27.7778	283	130.195
304	94.9732	284	88.5216	61.3683	27.4824	284	128.702
305	94.1028	285	87.4566	60.6464	27.2777	285	128.609
306	93.2242	286	86.6555	60.1432	26.9359	286	126.496
307	92.3452	287	86.2039	59.2315	26.6699	287	124.948
308	91.4605	288	84.7417	58.8321	26.4431	288	124.774
309	90.5645	289	84.2187	57.9311	26.1496	289	122.586
310	89.6776	290	83.4986	57.5135	25.8745	290	121.644
311	88.8411	291	82.0337	57.0406	25.6641	291	119.862
312	88.0809	292	81.3759	56.3025	25.3533	292	118.882
313	87.3834	293	80.5483	55.6233	25.0704	293	117.678
314	86.7048	294	79.5614	55.202	24.8429	294	116.473
315	85.9905	295	78.7884	54.732	24.5648	295	115.607
316	85.1959	296	77.8188	53.895	24.311	296	114.872
317	84.3192	297	77.304	53.4911	24.1199	297	112.678
318	83.4227	298	76.7538	52.8933	23.7852	298	111.49
319	82.5965	299	75.9267	52.2801	23.5947	299	110.599
320	81.892	300	75.0141	51.8193	23.3915	300	110.088
321	81.2952	301	74.3733	51.4218	23.1505	301	108.717
322	80.7526	302	73.4722	50.7678	22.8543	302	108.334
323	80.2018	303	72.9143	50.4952	22.6987	303	107.081
324	79.5951	304	72.1526	49.7109	22.4384	304	105.908
325	78.9308	305	71.4012	49.2095	22.2541	305	104.824
326	78.2676	306	70.8892	49.0369	22.0464	306	104.208
327	77.6797	307	70.2316	48.5313	21.9089	307	102.959
328	77.1893	308	69.1941	48.0368	21.6948	308	102.094
329	76.748	309	68.3213	47.473	21.5552	309	101.335
330	76.2863	310	68.0759	47.0832	21.2857	310	100.212
331	75.7759	311	68.0115	46.5632	21.0734	311	99.7074
332	75.2478	312	67.663	46.1257	21.015	312	98.7412
333	74.7553	313	66.5751	45.861	20.7463	313	98.4731
334	74.3198	314	66.2163	45.5318	20.5853	314	96.6754
335	73.911	315	65.2222	45.0305	20.448	315	96.6859
336	73.478	316	64.8814	44.734	20.2504	316	95.4156
337	72.999	317	63.7922	44.1387	19.9758	317	94.8245
338	72.4942	318	63.5772	43.7883	19.88	318	93.8835
339	71.9938	319	63.1242	43.44	19.7218	319	92.5311
340	71.51	320	62.5872	43.2128	19.5592	320	92.9045
341	71.0453	321	61.6902	42.8364	19.4074	321	91.4961
342	70.6012	322	61.4913	42.351	19.1833	322	91.0519
343	70.1719	323	61.0222	42.0594	19.0546	323	90.3341
344	69.7426	324	60.5519	41.7589	18.9206	324	89.6833
345	69.3097	325	60.4464	41.5608	18.828	325	88.7033
346	68.8948	326	59.6144	41.3046	18.6382	326	88.2248
347	68.5264	327	59.502	40.9704	18.524	327	88.2797
348	68.2047	328	58.7729	40.6584	18.3955	328	87.5738
349	67.8958	329	58.6064	40.4034	18.3587	329	86.7036
350	67.5668	330	57.9318	40.1839	18.1675	330	85.999
351	67.2129	331	57.8779	39.9141	18.0404	331	85.6214
352	66.846	332	57.3474	39.47	17.9581	332	85.1957
353	66.4751	333	57.1004	39.3747	17.795	333	84.2472
354	66.1062	334	56.5033	39.0803	17.6479	334	84.3911
355	65.7468	335	56.2284	38.8551	17.6379	335	83.5547
356	65.3975	336	55.7876	38.4775	17.544	336	83.4436
357	65.0509	337	55.4965	38.3569	17.4218	337	82.545
358	64.6993	338	55.1917	38.0609	17.3623	338	81.4782
359	64.3404	339	54.7359	37.7852	17.1591	339	81.5365
360	63.9806	340	54.3929	37.6216	17.0299	340	80.7365
361	63.6362	341	53.9668	37.231	16.9926	341	80.779
362	63.3199	342	53.9811	37.051	16.8706	342	80.265
363	63.0241	343	53.2564	36.8373	16.7895	343	79.5712
364	62.7271	344	53.0269	36.6816	16.7035	344	79.1879
365	62.417	345	52.6175	36.4713	16.558	345	78.62
366	62.102	346	52.3778	36.3703	16.4873	346	78.3735
367	61.7965	347	52.1353	35.9832	16.4771	347	77.7515
368	61.5081	348	51.9173	35.7824	16.2836	348	77.6288
369	61.2375	349	51.5994	35.7195	16.2182	349	76.944
370	60.9842	350	51.4006	35.5376	16.1249	350	76.4302
371	60.7438	351	51.0197	35.2963	16.0104	351	75.96
372	60.5057	352	50.7844	35.1321	16.0243	352	75.9035
373	60.2628	353	50.6024	34.9591	15.8464	353	75.3942
374	60.02	354	50.3226	34.7275	15.8483	354	74.9233
375	59.7852	355	50.0955	34.594	15.6987	355	74.5427
376	59.5574	356	49.7294	34.3974	15.6688	356	74.2749
377	59.3304	357	49.4561	34.1182	15.5678	357	73.8735
378	59.104	358	49.2244	33.9321	15.5049	358	73.4758
379	58.8835	359	49.034	33.7715	15.4102	359	73.2602
380	58.6724	360	48.6501	33.6668	15.3355	360	72.85
381	58.4653	361	48.4887	33.5011	15.2285	361	72.5605
382	58.2491	362	48.2723	33.3083	15.2027	362	72.0517
383	58.0155	363	48.0604	33.2135	15.0931	363	71.7775
384	57.7737	364	47.8504	32.8851	15.0259	364	71.5075
385	57.5415	365	47.6119	32.7803	14.9849	365	71.0974
386	57.3219	366	47.1392	32.6061	14.9062	366	70.7006
387	57.0998	367	47.123	32.4943	14.8404	367	70.5281
388	56.863	368	46.9127	32.3524	14.7846	368	70.0998
389	56.6151	369	46.5997	32.1306	14.7208	369	69.7537
390	56.3664	370	46.444	32.0079	14.6496	370	69.3131
391	56.1245	371	46.3959	31.9173	14.5621	371	69.2078
392	55.8942	372	46.0172	31.7875	14.4916	372	68.9208
393	55.6792	373	45.9038	31.7046	14.4133	373	68.6094
394	55.4782	374	45.6989	31.5094	14.4244	374	68.3242
395	55.2863	375	45.5446	31.4621	14.3743	375	68.2123
396	55.1015	376	45.3608	31.2931	14.3016	376	67.8021
397	54.9241	377	45.207	31.2781	14.3131	377	67.6371
398	54.7523	378	45.0572	31.0878	14.2165	378	67.3595
399	54.5837	379	44.9232	31.0482	14.1418	379	67.1183
400	54.42	380	44.6892	30.8933	14.0909	380	66.8909
401	54.261	381	44.5827	30.755	14.0411	381	66.5022
402	54.0983	382	44.423	30.7029	14.0257	382	66.4728
403	53.9237	383	44.1629	30.6052	13.9554	383	66.1023
404	53.7415	384	44.0254	30.4434	13.9339	384	65.8186
405	53.5684	385	43.8375	30.3543	13.877	385	65.5837
406	53.4174	386	43.726	30.1777	13.7916	386	65.3288
407	53.2843	387	43.5099	30.0458	13.7464	387	65.1543
408	53.1519	388	43.3671	29.9412	13.6875	388	64.7792
409	53.006	389	43.126	29.7869	13.5763	389	64.553
410	52.8453	390	43.0366	29.676	13.581	390	64.393
411	52.676	391	42.8252	29.5539	13.5308	391	64.243
412	52.504	392	42.6013	29.416	13.4684	392	63.8272
413	52.3325	393	42.4643	29.3222	13.4191	393	63.6294
414	52.1631	394	42.3568	29.2435	13.4101	394	63.3623
415	51.9956	395	42.1038	29.1595	13.331	395	63.1578
416	51.8299	396	42.0148	28.9552	13.3092	396	63.0043
417	51.6663	397	41.7529	28.9754	13.2552	397	62.6988
418	51.5045	398	41.6908	28.7859	13.2337	398	62.611
419	51.3438	399	41.5356	28.7054	13.1597	399	62.2735
420	51.1864	400	41.4801	28.6235	13.1315	400	62.0869
421	51.0348	401	41.248	28.5923	13.0964	401	61.8834
422	50.8882	402	41.2253	28.4571	13.0533	402	61.7038
423	50.7439	403	41.0512	28.4826	13.0231	403	61.6942
424	50.6012	404	40.8933	28.2994	13.0104	404	61.2149
425	50.4617	405	40.8189	28.2436	12.9448	405	61.1222
426	50.3261	406	40.7625	28.12	12.9054	406	60.9322
427	50.1943	407	40.6229	28.0878	12.8544	407	60.6844
428	50.0673	408	40.4323	27.968	12.8197	408	60.6534
429	49.9465	409	40.3515	27.9271	12.8084	409	60.4943
430	49.8299	410	40.1623	27.8215	12.739	410	60.0993
431	49.7121	411	40.0788	27.6916	12.736	411	59.9598
432	49.5913	412	40.0225	27.6148	12.6641	412	59.8441
433	49.4699	413	39.8771	27.5642	12.6214	413	59.6936
434	49.3491	414	39.799	27.4744	12.6059	414	59.5311
435	49.227	415	39.6193	27.3688	12.5248	415	59.3638
436	49.1018	416	39.4668	27.305	12.5275	416	59.0763
437	48.973	417	39.349	27.2614	12.4628	417	58.9458
438	48.8395	418	39.284	27.1144	12.4514	418	58.8651
439	48.7019	419	39.0844	27.0195	12.4127	419	58.5258
440	48.5669	420	39.0179	26.9291	12.3681	420	58.4285
441	48.4404	421	38.8293	26.9213	12.3218	421	58.2279
442	48.32	422	38.7079	26.8144	12.2764	422	58.0393
443	48.199	423	38.6612	26.7412	12.2609	423	57.911
444	48.0761	424	38.5125	26.6013	12.2249	424	57.6194
445	47.9556	425	38.4505	26.6105	12.1979	425	57.6182
446	47.8386	426	38.2986	26.5238	12.1449	426	57.393
447	47.7207	427	38.226	26.4587	12.1335	427	57.2227
448	47.5994	428	38.1448	26.3677	12.1048	428	57.191
449	47.4792	429	38.0449	26.3654	12.0742	429	56.9896
450	47.3677	430	37.852	26.2933	12.06	430	56.9117
451	47.2664	431	37.8347	26.1699	12.0303	431	56.6373
452	47.1689	432	37.702	26.1353	12.0009	432	56.5338
453	47.0688	433	37.6752	26.0098	11.9478	433	56.4828
454	46.968	434	37.6018	25.9657	11.9537	434	56.3206
455	46.8737	435	37.4803	25.8865	11.919	435	56.0998
456	46.7893	436	37.3983	25.8517	11.8716	436	55.9769
457	46.7119	437	37.2724	25.7997	11.8376	437	55.9618
458	46.6368	438	37.1909	25.7591	11.8235	438	55.6382
459	46.5617	439	37.1245	25.6824	11.7776	439	55.5267
460	46.485	440	36.9811	25.5878	11.7627	440	55.4877
461	46.4041	441	36.9406	25.4961	11.7433	441	55.2412
462	46.3172	442	36.8307	25.4478	11.6711	442	55.0537
463	46.226	443	36.6972	25.401	11.6733	443	54.9928
464	46.1334	444	36.6214	25.3444	11.6425	444	55.0127
465	46.0404	445	36.5618	25.2595	11.5945	445	54.663
466	45.9474	446	36.4253	25.2119	11.5916	446	54.5825
467	45.8564	447	36.3304	25.1033	11.5533	447	54.5246
468	45.7704	448	36.2419	25.108	11.5188	448	54.3032
469	45.6898	449	36.1841	24.997	11.5061	449	54.2162
470	45.6095	450	36.0778	24.9508	11.4714	450	54.057
471	45.5217	451	36.0199	24.8569	11.4371	451	53.8616
472	45.4227	452	35.9432	24.8122	11.4308	452	53.8104
473	45.3157	453	35.8695	24.7941	11.4257	453	53.6721
474	45.2058	454	35.7662	24.7525	11.3988	454	53.561
475	45.0972	455	35.6733	24.733	11.3606	455	53.4073
476	44.9939	456	35.6722	24.6184	11.3594	456	53.4352
477	44.899	457	35.5445	24.6289	11.3338	457	53.2447
478	44.8102	458	35.4782	24.5194	11.3092	458	53.1583
479	44.7216	459	35.3961	24.5072	11.3131	459	53.0309
480	44.6303	460	35.3587	24.4811	11.2653	460	52.958
481	44.5382	461	35.2902	24.4497	11.2659	461	52.8921
482	44.4485	462	35.2477	24.4224	11.2281	462	52.6878
483	44.3648	463	35.1668	24.3485	11.2186	463	52.5953
484	44.2878	464	35.1278	24.3078	11.1723	464	52.5679
485	44.2118	465	35.0559	24.2915	11.1918	465	52.4059
486	44.1298	466	35.0127	24.2031	11.1623	466	52.3116
487	44.0418	467	34.9098	24.1199	11.1234	467	52.1476
488	43.956	468	34.8925	24.1418	11.1104	468	52.0723
489	43.8797	469	34.7378	24.0692	11.0827	469	51.977
490	43.8127	470	34.7056	24.0442	11.0435	470	51.7898
491	43.7487	471	34.6027	23.962	11.0474	471	51.7529
492	43.6815	472	34.5821	23.9152	11.0131	472	51.6181
493	43.6111	473	34.5024	23.8399	10.9739	473	51.5524
494	43.5429	474	34.4358	23.7884	10.9711	474	51.3642
495	43.4811	475	34.3349	23.7399	10.9466	475	51.2719
496	43.4245	476	34.2544	23.6979	10.9442	476	51.1896
497	43.3689	477	34.1896	23.6682	10.9176	477	50.978
498	43.3113	478	34.1487	23.6565	10.8856	478	51.0443
499	43.2504	479	34.0683	23.5936	10.8671	479	50.8653
500	43.1861	480	33.9667	23.5013	10.8202	480	50.8298
501	43.1216	481	33.9448	23.5001	10.8198	481	50.62
502	43.063	482	33.8823	23.3828	10.7901	482	50.6319
503	43.0123	483	33.7817	23.4029	10.7741	483	50.4563
504	42.964	484	33.7174	23.3536	10.7402	484	50.38
505	42.9121	485	33.6132	23.2884	10.7542	485	50.3657
506	42.8573	486	33.587	23.2384	10.7127	486	50.2485
507	42.8024	487	33.5028	23.238	10.7033	487	50.1234
508	42.7457	488	33.5076	23.1669	10.7017	488	50.0634
509	42.6829	489	33.4297	23.1251	10.6769	489	49.9623
510	42.6154	490	33.3981	23.1031	10.6359	490	49.8251
511	42.5487	491	33.3302	23.0327	10.6128	491	49.7425
512	42.4873	492	33.2874	22.9918	10.5962	492	49.5944
513	42.4301	493	33.2066	22.9843	10.5916	493	49.5499
514	42.3704	494	33.1248	22.9878	10.5762	494	49.5022
515	42.3017	495	33.0731	22.9312	10.559	495	49.3694
516	42.2259	496	33.0293	22.8999	10.5606	496	49.2668
517	42.1514	497	33.0491	22.8639	10.5296	497	49.2484
518	42.0821	498	32.9402	22.8242	10.5159	498	49.1946
519	42.015	499	32.9288	22.7632	10.4994	499	49.0309
520	41.9471	500	32.8625	22.7581	10.479	500	49.051
521	41.8811	501	32.864	22.7394	10.4827	501	48.9089
522	41.8212	502	32.782	22.7171	10.4905	502	48.8507
523	41.7662	503	32.8124	22.7047	10.4513	503	48.8004
524	41.7089	504	32.7084	22.6622	10.4393	504	48.7056
525	41.6432	505	32.7152	22.6348	10.4429	505	48.6235
526	41.5695	506	32.5953	22.5651	10.4146	506	48.5597
527	41.4954	507	32.5548	22.5639	10.4153	507	48.5445
528	41.4285	508	32.5813	22.5214	10.4016	508	48.4578
529	41.3687	509	32.4484	22.4994	10.3846	509	48.3526
530	41.3105	510	32.4521	22.488	10.3851	510	48.3137
531	41.2518	511	32.4098	22.4183	10.3497	511	48.1962
532	41.1962	512	32.3491	22.4274	10.333	512	48.1631
533	41.1469	513	32.2475	22.3827	10.3285	513	48.102
534	41.1031	514	32.3021	22.3255	10.3358	514	47.8906
535	41.0608	515	32.1883	22.307	10.2853	515	47.8694
536	41.0165	516	32.1089	22.2968	10.2966	516	47.8106
537	40.9693	517	32.0709	22.2003	10.2595	517	47.7158
538	40.9216	518	32.0244	22.1654	10.2309	518	47.6435
539	40.8762	519	31.9691	22.1453	10.2163	519	47.5739
540	40.8328	520	31.9106	22.1029	10.2063	520	47.5504
541	40.7893	521	31.8504	22.0592	10.1797	521	47.399
542	40.7463	522	31.8133	22.0099	10.1687	522	47.3794
543	40.7068	523	31.7909	21.9941	10.1522	523	47.2268
544	40.6732	524	31.7234	21.9826	10.1474	524	47.1355
545	40.6437	525	31.6548	21.9291	10.1465	525	47.1117
546	40.6128	526	31.5972	21.9436	10.1014	526	47.1154
547	40.5765	527	31.5875	21.879	10.0866	527	46.9826
548	40.5357	528	31.5485	21.806	10.0913	528	46.932
549	40.4949	529	31.4926	21.7988	10.0749	529	46.8145
550	40.4561	530	31.4475	21.7883	10.0589	530	46.7709
551	40.4174	531	31.3692	21.7349	10.0566	531	46.6201
552	40.3754	532	31.4237	21.7262	10.0346	532	46.5793
553	40.3296	533	31.2753	21.662	10.0045	533	46.5263
554	40.2825	534	31.2742	21.6621	10.0286	534	46.4655
555	40.2372	535	31.2591	21.6569	9.98395	535	46.4778
556	40.1962	536	31.2127	21.6132	9.98426	536	46.3346
557	40.16	537	31.2023	21.5809	9.96756	537	46.3594
558	40.1258	538	31.1429	21.5542	9.96275	538	46.2725
559	40.0888	539	31.101	21.5486	9.97047	539	46.1786
560	40.0473	540	31.0802	21.5104	9.94046	540	46.1506
561	40.0022	541	31.0407	21.4956	9.93781	541	46.0707
562	39.9532	542	30.956	21.46	9.90954	542	46.0365
563	39.899	543	30.9962	21.4289	9.90976	543	45.9491
564	39.8422	544	30.9523	21.4308	9.91213	544	45.8976
565	39.7875	545	30.914	21.4181	9.90751	545	45.8422
566	39.737	546	30.8494	21.4043	9.88454	546	45.8347
567	39.6904	547	30.8206	21.4002	9.90099	547	45.6887
568	39.6469	548	30.7949	21.3596	9.84293	548	45.7308
569	39.6058	549	30.779	21.3581	9.85838	549	45.5987
570	39.565	550	30.7516	21.31	9.83512	550	45.5797
571	39.5223	551	30.7408	21.3006	9.84159	551	45.5385
572	39.4769	552	30.6931	21.2584	9.83381	552	45.4723
573	39.4291	553	30.6716	21.2847	9.827	553	45.4459
574	39.3814	554	30.6214	21.2455	9.80936	554	45.3977
575	39.3377	555	30.6446	21.2203	9.80617	555	45.3227
576	39.2994	556	30.6034	21.2031	9.78567	556	45.2465
577	39.2614	557	30.5364	21.2021	9.7653	557	45.2069
578	39.2168	558	30.4939	21.1219	9.77046	558	45.1628
579	39.166	559	30.4476	21.0927	9.77316	559	45.093
580	39.1153	560	30.4625	21.0937	9.75028	560	45.0606
581	39.0698	561	30.377	21.0573	9.74349	561	45.0341
582	39.0303	562	30.3408	21.0687	9.74432	562	44.9522
583	38.9953	563	30.4021	21.0401	9.69601	563	44.8645
584	38.9637	564	30.3216	20.9654	9.69804	564	44.8255
585	38.9343	565	30.2676	20.9759	9.6676	565	44.7747
586	38.9061	566	30.2606	20.9294	9.66387	566	44.6728
587	38.8781	567	30.2469	20.9111	9.67319	567	44.6759
588	38.8488	568	30.1446	20.8792	9.64893	568	44.6003
589	38.8173	569	30.1398	20.8499	9.66233	569	44.5457
590	38.7844	570	30.1104	20.8551	9.62402	570	44.4384
591	38.7508	571	30.1253	20.7799	9.63799	571	44.4236
592	38.716	572	30.0491	20.775	9.60855	572	44.3707
593	38.679	573	29.9544	20.747	9.59817	573	44.3047
594	38.6406	574	29.944	20.7176	9.58256	574	44.2422
595	38.6045	575	29.8917	20.6927	9.58643	575	44.1968
596	38.5729	576	29.889	20.683	9.57175	576	44.1792
597	38.5435	577	29.8962	20.6516	9.56323	577	44.1381
598	38.5133	578	29.8232	20.6599	9.55491	578	44.0401
599	38.482	579	29.8073	20.6181	9.55648	579	43.9654
600	38.4509	580	29.7524	20.6062	9.52102	580	43.9457
601	38.4189	581	29.7213	20.583	9.50794	581	43.9478
602	38.3843	582	29.7267	20.5606	9.51584	582	43.819
603	38.3475	583	29.6713	20.5431	9.50401	583	43.8522
604	38.3092	584	29.6352	20.5412	9.50751	584	43.7749
605	38.2708	585	29.6269	20.5185	9.49338	585	43.6895
606	38.2346	586	29.6313	20.5118	9.49919	586	43.6846
607	38.202	587	29.6028	20.4964	9.48355	587	43.6451
608	38.1703	588	29.5803	20.4564	9.47836	588	43.5621
609	38.136	589	29.5523	20.4711	9.46924	589	43.5238
610	38.0985	590	29.5258	20.4446	9.45924	590	43.4758
611	38.0594	591	29.4586	20.4143	9.47408	591	43.456
612	38.0178	592	29.4866	20.3941	9.44433	592	43.4087
613	37.9713	593	29.4146	20.3728	9.43766	593	43.3429
614	37.9201	594	29.416	20.3769	9.4201	594	43.318
615	37.8687	595	29.3711	20.3644	9.43598	595	43.2411
616	37.8219	596	29.3504	20.3479	9.42803	596	43.2155
617	37.7819	597	29.2954	20.3185	9.41865	597	43.1524
618	37.7469	598	29.2983	20.2967	9.42258	598	43.1308
619	37.7121	599	29.2347	20.2728	9.41167	599	43.0884
620	37.674	600	29.2295	20.254	9.39391	600	43.0741
621	37.6327	601	29.2121	20.2595	9.3669	601	42.9987
622	37.5918	602	29.2234	20.2603	9.38613	602	42.9273
623	37.5545	603	29.1914	20.1945	9.36758	603	42.9623
624	37.5217	604	29.123	20.2029	9.36262	604	42.8832
625	37.4924	605	29.0983	20.1535	9.35615	605	42.8319
626	37.4647	606	29.0806	20.1553	9.34752	606	42.8292
627	37.4366	607	29.0876	20.1472	9.36838	607	42.7691
628	37.4058	608	29.0551	20.0894	9.32668	608	42.7036
629	37.371	609	29.0003	20.0904	9.33073	609	42.6551
630	37.3336	610	28.9598	20.0918	9.30246	610	42.626
631	37.2983	611	28.9472	20.0611	9.31309	611	42.5178
632	37.27	612	28.8849	20.0374	9.29334	612	42.4952
633	37.2497	613	28.9056	20.0189	9.29807	613	42.5148
634	37.2332	614	28.8137	20.0065	9.28761	614	42.3978
635	37.2142	615	28.8068	20.0274	9.27609	615	42.3774
636	37.1899	616	28.7816	19.9407	9.25575	616	42.3552
637	37.1629	617	28.7691	19.947	9.24985	617	42.3226
638	37.1368	618	28.6868	19.8851	9.23389	618	42.2302
639	37.112	619	28.6528	19.88	9.24469	619	42.1816
640	37.088	620	28.6444	19.8591	9.23263	620	42.1569
641	37.0668	621	28.5779	19.8326	9.20539	621	42.0826
642	37.0492	622	28.5963	19.7897	9.21388	622	42.0902
643	37.0314	623	28.5705	19.8187	9.19171	623	42.0202
644	37.0084	624	28.5436	19.7755	9.2096	624	41.9809
645	36.9804	625	28.513	19.7612	9.17384	625	41.9478
646	36.9524	626	28.4684	19.7614	9.19926	626	41.887
647	36.9289	627	28.4889	19.7463	9.1467	627	41.8651
648	36.9105	628	28.4244	19.7099	9.14918	628	41.7972
649	36.8934	629	28.4092	19.6979	9.15699	629	41.7578
650	36.873	630	28.3723	19.6894	9.1363	630	41.7406
651	36.8492	631	28.3409	19.67	9.1442	631	41.6368
652	36.8253	632	28.3397	19.6562	9.14066	632	41.6607
653	36.8023	633	28.3161	19.6601	9.11439	633	41.6361
654	36.7781	634	28.3179	19.666	9.12465	634	41.6663
655	36.7523	635	28.2399	19.6136	9.11735	635	41.5498
656	36.7263	636	28.292	19.6331	9.09369	636	41.4688
657	36.7006	637	28.2499	19.5877	9.10552	637	41.568
658	36.6752	638	28.2261	19.578	9.08902	638	41.5044
659	36.6522	639	28.1782	19.5904	9.08073	639	41.3584
660	36.6325	640	28.1874	19.5754	9.10122	640	41.4012
661	36.6132	641	28.1663	19.5681	9.08554	641	41.3062
662	36.5899	642	28.158	19.5532	9.07215	642	41.3023
663	36.5611	643	28.1495	19.553	9.05801	643	41.2371
664	36.5283	644	28.1226	19.4977	9.07121	644	41.1913
665	36.4942	645	28.0736	19.4975	9.03801	645	41.1968
666	36.4623	646	28.0661	19.5021	9.0396	646	41.1811
667	36.4348	647	28.0596	19.4852	9.0457	647	41.148
668	36.4104	648	28.0425	19.4919	9.05482	648	41.0758
669	36.3868	649	28.0537	19.4366	9.03085	649	41.116
670	36.3648	650	28.011	19.4822	9.02304	650	41.0074
671	36.3458	651	28.0075	19.4575	9.02812	651	41.0181
672	36.3273	652	27.9482	19.4395	9.00249	652	40.9988
673	36.3039	653	27.9484	19.4182	9.00646	653	40.9251
674	36.2742	654	27.9474	19.3857	9.00572	654	40.893
675	36.2438	655	27.9136	19.3711	8.98859	655	40.8918
676	36.2182	656	27.916	19.37	8.99147	656	40.7258
677	36.1949	657	27.8917	19.3762	8.96898	657	40.7568
678	36.1669	658	27.8791	19.3398	8.96297	658	40.7708
679	36.1327	659	27.8488	19.3193	8.97015	659	40.7389
680	36.0981	660	27.8176	19.3092	8.96334	660	40.7246
681	36.0686	661	27.7839	19.2978	8.96393	661	40.6667
682	36.0442	662	27.7469	19.2808	8.93888	662	40.6228
683	36.0214	663	27.7294	19.2892	8.94626	663	40.6389
684	35.9966	664	27.7363	19.2504	8.9423	664	40.5579
685	35.9685	665	27.7149	19.2535	8.93355	665	40.5313
686	35.9381	666	27.6811	19.2389	8.92369	666	40.5228
687	35.9076	667	27.6537	19.2328	8.92489	667	40.4889
688	35.8783	668	27.6945	19.1939	8.90346	668	40.4849
689	35.85	669	27.6395	19.1964	8.9026	669	40.4396
690	35.8235	670	27.6168	19.1992	8.89382	670	40.3556
691	35.8023	671	27.6417	19.1828	8.89285	671	40.3179
692	35.7875	672	27.6269	19.1526	8.89927	672	40.3189
693	35.774	673	27.5205	19.1299	8.86193	673	40.2939
694	35.7555	674	27.5643	19.1379	8.85469	674	40.2226
695	35.7328	675	27.4828	19.1229	8.84426	675	40.1835
696	35.7124	676	27.5199	19.1043	8.85284	676	40.1814
697	35.6964	677	27.4815	19.0845	8.84555	677	40.1449
698	35.6803	678	27.4983	19.0612	8.81776	678	40.1547
699	35.6598	679	27.4313	19.0196	8.83278	679	40.0745
700	35.635	680	27.4169	19.0012	8.81274	680	40.0229
701	35.6076	681	27.413	18.9969	8.82528	681	39.9982
702	35.5801	682	27.3994	19.0073	8.80376	682	39.9543
703	35.5564	683	27.3493	18.988	8.81459	683	39.9234
704	35.5398	684	27.352	18.9804	8.77618	684	39.8864
705	35.5301	685	27.2928	18.9733	8.7847	685	39.8391
706	35.5232	686	27.3229	18.9303	8.78946	686	39.8593
707	35.5139	687	27.2955	18.9494	8.77737	687	39.8346
708	35.4991	688	27.2929	18.9293	8.76081	688	39.7464
709	35.4785	689	27.2217	18.9266	8.76917	689	39.7602
710	35.4556	690	27.2274	18.9179	8.75437	690	39.6621
711	35.4357	691	27.2309	18.8741	8.766	691	39.6444
712	35.4221	692	27.1985	18.8724	8.74525	692	39.7067
713	35.4124	693	27.21	18.8479	8.74685	693	39.5841
714	35.4017	694	27.1788	18.8203	8.74129	694	39.5394
715	35.3875	695	27.1442	18.8631	8.74904	695	39.6017
716	35.3717	696	27.1308	18.8252	8.71516	696	39.4799
717	35.3574	697	27.1565	18.8155	8.7263	697	39.519
718	35.3453	698	27.1019	18.7967	8.73166	698	39.467
719	35.3333	699	27.0544	18.7859	8.68438	699	39.4465
720	35.3197	700	27.1072	18.8063	8.72342	700	39.4152
721	35.3049	701	27.0611	18.7527	8.66106	701	39.3856
722	35.2896	702	26.9969	18.7486	8.6693	702	39.3857
723	35.273	703	27.0216	18.776	8.67189	703	39.3004
724	35.2542	704	27.0271	18.7201	8.66637	704	39.2528
725	35.2337	705	26.9768	18.7188	8.64929	705	39.2507
726	35.2129	706	26.9531	18.7496	8.67141	706	39.1995
727	35.1936	707	26.9608	18.7049	8.66614	707	39.2043
728	35.1755	708	26.9557	18.7174	8.67591	708	39.1382
729	35.1568	709	26.9521	18.7243	8.64171	709	39.121
730	35.1368	710	26.9363	18.7153	8.6375	710	39.159
731	35.1168	711	26.9699	18.669	8.64756	711	39.0687
732	35.0976	712	26.9022	18.6831	8.64188	712	39.0469
733	35.0786	713	26.9077	18.6677	8.63427	713	39.0729
734	35.062	714	26.8346	18.6863	8.62954	714	38.9834
735	35.0496	715	26.9211	18.6597	8.60996	715	38.9672
736	35.0366	716	26.8538	18.6115	8.57628	716	38.9445
737	35.0151	717	26.8226	18.6583	8.59865	717	38.9974
738	34.9857	718	26.8348	18.6014	8.60387	718	38.8986
739	34.9587	719	26.8167	18.6502	8.61715	719	38.897
740	34.9409	720	26.8309	18.6537	8.59386	720	38.8567
741	34.9287	721	26.8036	18.613	8.5901	721	38.7908
742	34.9144	722	26.7883	18.62	8.57078	722	38.8075
743	34.8954	723	26.7724	18.5866	8.56177	723	38.8374
744	34.8734	724	26.8083	18.5535	8.61831	724	38.7227
745	34.8494	725	26.73	18.5862	8.58508	725	38.773
746	34.8223	726	26.7443	18.5717	8.56818	726	38.7535
747	34.7922	727	26.7494	18.5753	8.58674	727	38.739
748	34.7616	728	26.707	18.5719	8.57502	728	38.6742
749	34.7326	729	26.7568	18.5033	8.54242	729	38.6955
750	34.7057	730	26.6917	18.5297	8.57782	730	38.6366
751	34.6795	731	26.7214	18.5154	8.57522	731	38.6056
752	34.6539	732	26.6476	18.5608	8.55846	732	38.5593
753	34.631	733	26.696	18.4785	8.54789	733	38.5493
754	34.6119	734	26.6708	18.5129	8.53626	734	38.596
755	34.5946	735	26.6237	18.4923	8.55288	735	38.5244
756	34.5764	736	26.6361	18.4902	8.5378	736	38.4457
757	34.5564	737	26.5756	18.4328	8.52657	737	38.446
758	34.5336	738	26.6192	18.4294	8.53595	738	38.4805
759	34.5048	739	26.5548	18.465	8.50779	739	38.422
760	34.468	740	26.525	18.4066	8.50577	740	38.3385
761	34.4286	741	26.5343	18.4296	8.50808	741	38.3199
762	34.3983	742	26.4682	18.4106	8.48485	742	38.3275
763	34.3827	743	26.4564	18.3851	8.50007	743	38.3023
764	34.3745	744	26.4604	18.391	8.50101	744	38.2867
765	34.3619	745	26.4201	18.3705	8.49337	745	38.1948
766	34.3419	746	26.4317	18.3471	8.47687	746	38.2016
767	34.3187	747	26.3824	18.3616	8.48915	747	38.1217
768	34.2951	748	26.4057	18.3239	8.44897	748	38.1325
769	34.27	749	26.3725	18.3153	8.45119	749	38.1072
770	34.2437	750	26.3451	18.329	8.4836	750	38.0346
771	34.2183	751	26.3838	18.2866	8.47784	751	38.0727
772	34.1946	752	26.3223	18.3076	8.43785	752	38.0541
773	34.1715	753	26.3067	18.2476	8.43973	753	38.045
774	34.1473	754	26.302	18.2639	8.42916	754	37.9987
775	34.1202	755	26.2695	18.2518	8.44754	755	37.9955
776	34.0907	756	26.2244	18.2582	8.4352	756	37.9723
777	34.0618	757	26.1829	18.2125	8.44019	757	37.9131
778	34.0367	758	26.1774	18.2244	8.4362	758	37.9043
779	34.016	759	26.1905	18.1595	8.40847	759	37.9123
780	33.9998	760	26.2001	18.1769	8.41417	760	37.8735
781	33.9879	761	26.2074	18.1571	8.41366	761	37.7897
782	33.9781	762	26.1638	18.1464	8.40801	762	37.7769
783	33.9656	763	26.0584	18.1457	8.40291	763	37.7147
784	33.9463	764	26.0953	18.1001	8.37438	764	37.7374
785	33.9202	765	26.0727	18.1359	8.37706	765	37.6375
786	33.892	766	26.0416	18.0771	8.4128	766	37.6168
787	33.8677	767	26.0404	18.1206	8.39391	767	37.6035
788	33.8501	768	26.02	18.0397	8.34266	768	37.6213
789	33.8373	769	26.041	18.0725	8.38137	769	37.6023
790	33.8254	770	25.9786	18.0716	8.34055	770	37.538
791	33.8119	771	26.0184	18.0694	8.39619	771	37.4588
792	33.7968	772	25.9351	18.0262	8.33782	772	37.4298
793	33.7798	773	25.918	18.0282	8.33559	773	37.4487
794	33.7602	774	25.9623	18.0538	8.34087	774	37.3974
795	33.7385	775	25.8576	17.961	8.33448	775	37.3841
796	33.717	776	25.9262	17.9956	8.33981	776	37.3173
797	33.6982	777	25.834	17.9498	8.30362	777	37.3162
798	33.6855	778	25.8482	18.0249	8.32097	778	37.3566
799	33.6865	779	25.8525	17.9436	8.31559	779	37.3055
800	33.7091	780	25.7792	18.001	8.31616	780	37.264
801	33.7494	781	25.7249	17.9283	8.32058	781	37.2104
802	33.7896	782	25.7303	17.8889	8.31659	782	37.1771
803	33.8124	783	25.7663	17.8989	8.30496	783	37.1259
804	33.8113	784	25.7083	17.92	8.31274	784	37.1065
805	33.7881	785	25.687	17.9102	8.30849	785	37.0692
806	33.7515	786	25.7045	17.902	8.30841	786	37.0965
807	33.7194	787	25.6753	17.8592	8.3161	787	37.0192
808	33.7039	788	25.677	17.8769	8.31049	788	37.0669
809	33.6963	789	25.635	17.8837	8.28478	789	37.0035
810	33.6823	790	25.6302	17.8345	8.2931	790	36.9785
811	33.6635	791	25.5871	17.8661	8.31721	791	36.9864
812	33.6487	792	25.616	17.8053	8.27797	792	36.928
813	33.6302	793	25.6001	17.8113	8.27136	793	36.8971
814	33.5887	794	25.6202	17.8352	8.28233	794	36.897
815	33.5178	795	25.5365	17.7991	8.28831	795	36.8575
816	33.4339	796	25.558	17.7735	8.27073	796	36.8496
817	33.3605	797	25.5517	17.815	8.27726	797	36.8466
818	33.3152	798	25.4789	17.7754	8.25842	798	36.8134
819	33.3075	799	25.5433	17.7878	8.26007	799	36.8064
820	33.334	800	25.5194	17.731	8.25126	800	36.7636
821	33.3732	801	25.4523	17.7624	8.26318	801	36.7761
822	33.3978	802	25.4741	17.7486	8.25468	802	36.7099
823	33.391	803	25.4183	17.7206	8.24553	803	36.7214
824	33.3469	804	25.4418	17.6941	8.24243	804	36.702
825	33.2676	805	25.3884	17.7132	8.24571	805	36.663
826	33.1721	806	25.3706	17.6663	8.2196	806	36.636
827	33.0927	807	25.3638	17.6643	8.22843	807	36.6513
828	33.0507	808	25.3375	17.6464	8.21501	808	36.5348
829	33.0392	809	25.3312	17.6232	8.21815	809	36.5363
830	33.0354	810	25.2704	17.6418	8.23314	810	36.5406
831	33.019	811	25.2099	17.6259	8.19244	811	36.4474
832	32.9808	812	25.2397	17.5975	8.184	812	36.5095
833	32.927	813	25.2722	17.608	8.19315	813	36.4012
834	32.8781	814	25.1824	17.5804	8.17736	814	36.4224
835	32.8514	815	25.2	17.54	8.17377	815	36.3936
836	32.8375	816	25.1731	17.5277	8.17129	816	36.3337
837	32.8073	817	25.1339	17.5137	8.1724	817	36.3209
838	32.7482	818	25.1035	17.5275	8.13741	818	36.3098
839	32.6799	819	25.0822	17.4597	8.14929	819	36.2381
840	32.6241	820	25.0419	17.4688	8.16739	820	36.2682
841	32.581	821	25.0495	17.48	8.13316	821	36.2345
842	32.5432	822	25.0197	17.4224	8.14003	822	36.1677
843	32.5112	823	24.9995	17.4187	8.11278	823	36.1284
844	32.4835	824	24.945	17.4128	8.12239	824	36.1069
845	32.454	825	24.9157	17.3705	8.13168	825	36.0857
846	32.4275	826	24.8861	17.3728	8.09146	826	36.0414
847	32.4159	827	24.8963	17.3622	8.07154	827	36.0415
848	32.4134	828	24.8219	17.3096	8.08354	828	35.9973
849	32.3964	829	24.8347	17.312	8.06028	829	35.9752
850	32.3538	830	24.7903	17.3001	8.07092	830	35.9631
851	32.299	831	24.799	17.2566	8.0789	831	35.9286
852	32.2507	832	24.7282	17.2562	8.05974	832	35.8449
853	32.2173	833	24.7414	17.2305	8.05416	833	35.8484
854	32.1995	834	24.7203	17.1999	8.03951	834	35.8198
855	32.1962	835	24.7144	17.2149	8.05473	835	35.7946
856	32.2035	836	24.6499	17.1577	8.04076	836	35.7475
857	32.2124	837	24.6136	17.1722	8.03227	837	35.6993
858	32.2112	838	24.6253	17.1489	8.03831	838	35.7045
859	32.1927	839	24.583	17.1253	8.02113	839	35.7247
860	32.1614	840	24.6034	17.1459	8.04452	840	35.6411
861	32.1306	841	24.5918	17.0846	7.99568	841	35.5935
862	32.1097	842	24.537	17.0941	8.01617	842	35.4898
863	32.0934	843	24.4965	17.1065	7.99174	843	35.5104
864	32.0689	844	24.4754	17.0611	8.00747	844	35.5247
865	32.0344	845	24.4869	17.0633	8.00041	845	35.4809
866	32.0012	846	24.4208	17.048	7.98348	846	35.4527
867	31.9787	847	24.3993	17.0511	7.99844	847	35.4144
868	31.9626	848	24.3945	17.0342	7.9613	848	35.3961
869	31.943	849	24.4207	16.9911	7.97547	849	35.3989
870	31.9161	850	24.3509	17.0129	7.99277	850	35.3548
871	31.8859	851	24.3539	16.9746	7.96247	851	35.3302
872	31.8599	852	24.3768	16.9529	7.98576	852	35.3282
873	31.8443	853	24.3345	16.9593	7.95466	853	35.239
874	31.8381	854	24.2995	16.9669	7.95697	854	35.2401
875	31.8304	855	24.2489	16.9351	7.93018	855	35.3046
876	31.8089	856	24.32	16.9275	7.94386	856	35.2256
877	31.7711	857	24.2846	16.8984	7.9519	857	35.2273
878	31.7274	858	24.2517	16.8865	7.9277	858	35.2381
879	31.6908	859	24.1898	16.9408	7.94885	859	35.2126
880	31.6654	860	24.2702	16.9162	7.89307	860	35.0881
881	31.6446	861	24.1671	16.8632	7.95455	861	35.1447
882	31.6203	862	24.2051	16.8295	7.92448	862	35.0704
883	31.5914	863	24.1825	16.8464	7.8904	863	35.0009
884	31.5625	864	24.1622	16.8791	7.88917	864	35.1121
885	31.5382	865	24.1764	16.8598	7.90989	865	34.9198
886	31.5187	866	24.0757	16.8355	7.88672	866	35.0555
887	31.4985	867	24.1178	16.7975	7.86916	867	34.9793
888	31.4705	868	24.0805	16.8479	7.88165	868	34.9436
889	31.4331	869	24.1291	16.797	7.88507	869	34.9363
890	31.3918	870	24.0407	16.8049	7.8943	870	34.9029
891	31.3526	871	24.0379	16.7797	7.89801	871	34.8612
892	31.318	872	24.0907	16.7689	7.83191	872	34.8954
893	31.287	873	24.1124	16.7629	7.83077	873	34.7936
894	31.2573	874	24.1299	16.7714	7.87649	874	34.9627
895	31.2289	875	24.0815	16.7791	7.89245	875	34.6854
896	31.205	876	24.0678	16.7594	7.82507	876	34.7074
897	31.187	877	23.9986	16.7981	7.85269	877	34.7264
898	31.1702	878	23.9461	16.7329	7.82724	878	34.8367
899	31.1477	879	23.9522	16.7143	7.84976	879	34.5836
900	31.1183	880	23.9813	16.6628	7.86267	880	34.6481
901	31.0855	881	23.939	16.6959	7.75214	881	34.5959
902	31.0532	882	23.9409	16.7432	7.73296	882	34.6527
903	31.0246	883	23.9113	16.6339	7.72746	883	34.5989
904	31.0005	884	23.9253	16.6755	7.72746	884	34.57
905	30.9775	885	23.8654	16.6246	7.73236	885	34.5272
906	30.9513	886	23.8228	16.6462	7.73829	886	34.4335
907	30.9221	887	23.8159	16.6357	7.71814	887	34.4563
908	30.8944	888	23.8819	16.6272	7.71444	888	34.3777
909	30.8712	889	23.7661	16.5888	7.71424	889	34.4448
910	30.85	890	23.7319	16.5875	7.70572	890	34.3327
911	30.8266	891	23.7435	16.5738	7.68497	891	34.3472
912	30.8009	892	23.76	16.572	7.69774	892	34.293
913	30.7764	893	23.6879	16.5443	7.67132	893	34.2177
914	30.7548	894	23.668	16.4795	7.67314	894	34.2485
915	30.7344	895	23.6735	16.505	7.66308	895	34.1449
916	30.7122	896	23.6606	16.4671	7.63566	896	34.1463
917	30.6877	897	23.631	16.4525	7.66679	897	34.1792
918	30.6625	898	23.6314	16.4156	7.61529	898	34.1639
919	30.6382	899	23.5664	16.4317	7.61774	899	34.0455
920	30.613	900	23.5526	16.4025	7.62757	900	34.0252
921	30.585	901	23.5254	16.3926	7.62931	901	33.976
922	30.5554	902	23.4735	16.3659	7.61705	902	34.0714
923	30.527	903	23.4886	16.3523	7.60314	903	34.0149
924	30.4994	904	23.4695	16.3452	7.60577	904	33.952
925	30.4714	905	23.4377	16.3344	7.58636	905	33.861
926	30.4452	906	23.458	16.3307	7.57681	906	33.8907
927	30.424	907	23.403	16.3379	7.58642	907	33.8635
928	30.4063	908	23.4121	16.299	7.58308	908	33.8988
929	30.3865	909	23.3988	16.3063	7.56538	909	33.8074
930	30.3604	910	23.3723	16.2451	7.56969	910	33.8126
931	30.3304	911	23.3231	16.2752	7.5594	911	33.8239
932	30.3042	912	23.279	16.2449	7.55618	912	33.7878
933	30.2858	913	23.249	16.2439	7.54757	913	33.6844
934	30.2707	914	23.2632	16.2339	7.53403	914	33.7407
935	30.2527	915	23.2007	16.2145	7.53343	915	33.6874
936	30.2326	916	23.2457	16.1658	7.54726	916	33.6168
937	30.2146	917	23.2314	16.1721	7.52528	917	33.6004
938	30.198	918	23.1863	16.1757	7.52315	918	33.6163
939	30.1789	919	23.1314	16.1521	7.51625	919	33.5734
940	30.1566	920	23.1633	16.1144	7.49616	920	33.5711
941	30.1327	921	23.119	16.1188	7.49336	921	33.5177
942	30.1073	922	23.1043	16.1009	7.49331	922	33.5405
943	30.08	923	23.0759	16.0663	7.49262	923	33.4912
944	30.0509	924	23.066	16.0528	7.49074	924	33.4106
945	30.0223	925	23.0182	16.0517	7.49003	925	33.4406
946	30.0008	926	23.0273	16.0562	7.47564	926	33.3656
947	29.9908	927	23.0399	16.042	7.47541	927	33.3253
948	29.9875	928	23.0088	16.0267	7.45175	928	33.3368
949	29.9812	929	22.9922	16.0364	7.45389	929	33.257
950	29.967	930	22.9553	16.0397	7.47495	930	33.2687
951	29.9454	931	22.9426	15.991	7.44295	931	33.3053
952	29.9161	932	22.9555	15.9248	7.45232	932	33.2622
953	29.8773	933	22.941	15.9952	7.44867	933	33.1699
954	29.831	934	22.9165	15.9784	7.45383	934	33.1695
955	29.7848	935	22.8823	15.9566	7.45232	935	33.1979
956	29.7472	936	22.8357	15.9738	7.42191	936	33.1492
957	29.7202	937	22.861	15.9457	7.41695	937	33.1018
958	29.6989	938	22.8643	15.9088	7.41351	938	33.0723
959	29.6766	939	22.8061	15.9352	7.42473	939	32.9947
960	29.6517	940	22.8514	15.9356	7.39068	940	33.0643
961	29.6264	941	22.8421	15.9657	7.41456	941	33.0305
962	29.6025	942	22.7677	15.9273	7.3917	942	33.0354
963	29.5786	943	22.8322	15.8908	7.37306	943	32.935
964	29.5553	944	22.7291	15.9161	7.39729	944	32.879
965	29.5369	945	22.7876	15.9516	7.40228	945	32.8829
966	29.5261	946	22.7877	15.9004	7.3762	946	32.8798
967	29.521	947	22.7506	15.8987	7.38338	947	32.8305
968	29.5181	948	22.7392	15.9132	7.36055	948	32.8261
969	29.5144	949	22.7255	15.8814	7.37697	949	32.8321
970	29.5048	950	22.7529	15.9145	7.34602	950	32.8397
971	29.4841	951	22.6826	15.8817	7.35676	951	32.7889
972	29.4531	952	22.6942	15.902	7.3396	952	32.74
973	29.4185	953	22.6724	15.8581	7.33946	953	32.7836
974	29.3866	954	22.6599	15.8637	7.35354	954	32.8203
975	29.3587	955	22.6701	15.826	7.33516	955	32.6828
976	29.3331	956	22.6113	15.8471	7.31079	956	32.6621
977	29.3077	957	22.5718	15.8171	7.32524	957	32.6463
978	29.2823	958	22.6271	15.805	7.32875	958	32.5179
979	29.2588	959	22.586	15.8054	7.30979	959	32.6125
980	29.24	960	22.5489	15.7825	7.31344	960	32.628
981	29.225	961	22.5848	15.6975	7.28953	961	32.5885
982	29.2096	962	22.4975	15.7491	7.28739	962	32.5029
983	29.19	963	22.469	15.7407	7.25163	963	32.4387
984	29.166	964	22.5177	15.7205	7.27229	964	32.3734
985	29.1394	965	22.5267	15.7096	7.30626	965	32.432
986	29.1111	966	22.5049	15.6717	7.24233	966	32.352
987	29.081	967	22.4716	15.7218	7.24775	967	32.3598
988	29.0502	968	22.4896	15.6841	7.25658	968	32.3573
989	29.0224	969	22.4573	15.7369	7.28075	969	32.2867
990	29.001	970	22.4388	15.651	7.25525	970	32.3173
991	28.9856	971	22.4122	15.6798	7.25336	971	32.3035
992	28.9727	972	22.4457	15.6491	7.23549	972	32.2907
993	28.9594	973	22.4417	15.6453	7.24111	973	32.2871
994	28.9451	974	22.339	15.6213	7.21916	974	32.2476
995	28.9303	975	22.3586	15.5803	7.23988	975	32.2462
996	28.9149	976	22.3428	15.5654	7.19765	976	32.2393
997	28.8983	977	22.3426	15.5771	7.22489	977	32.0724
998	28.8804	978	22.3191	15.5456	7.21298	978	32.1289
999	28.8628	979	22.2855	15.5232	7.21423	979	32.1211
1000	28.847	980	22.2928	15.5468	7.18975	980	32.0857
1001	28.8336	981	22.2544	15.5628	7.21537	981	32.0742
1002	28.8214	982	22.2554	15.5205	7.18362	982	31.988
1003	28.8088	983	22.2644	15.4902	7.17624	983	32.0061
1004	28.7937	984	22.2001	15.4486	7.15644	984	32.0305
1005	28.7758	985	22.2277	15.4584	7.17807	985	32.0402
1006	28.7574	986	22.1661	15.4223	7.16724	986	31.9779
1007	28.7411	987	22.1595	15.4126	7.16216	987	31.9338
1008	28.7268	988	22.1686	15.4018	7.15644	988	31.8963
1009	28.7125	989	22.1292	15.3915	7.14583	989	31.9341
1010	28.698	990	22.1381	15.3733	7.13224	990	31.9292
1011	28.6842	991	22.1348	15.3953	7.1423	991	31.8588
1012	28.6715	992	22.0661	15.3761	7.1525	992	31.8175
1013	28.6601	993	22.0998	15.3546	7.1325	993	31.7612
1014	28.6505	994	22.0356	15.3145	7.12457	994	31.7943
1015	28.6428	995	22.0199	15.3123	7.12511	995	31.7538
1016	28.6364	996	22.0572	15.32	7.13101	996	31.6829
1017	28.631	997	22.0042	15.2836	7.12084	997	31.735
1018	28.6252	998	22.0161	15.2927	7.11343	998	31.6833
1019	28.616	999	22.0663	15.2771	7.11913	999	31.6898
1020	28.6011	1000	22.0026	15.2454	7.09827	1000	31.6661
1021	28.5801	1001	21.9996	15.2708	7.09376	1001	31.6415
1022	28.5556	1002	21.9837	15.2571	7.09362	1002	31.6131
1023	28.5314	1003	21.9524	15.2634	7.09915	1003	31.6039
1024	28.5106	1004	21.9342	15.2332	7.08493	1004	31.5634
1025	28.4937	1005	21.9319	15.2344	7.06772	1005	31.608
1026	28.4782	1006	21.9033	15.2056	7.07185	1006	31.5532
1027	28.4599	1007	21.9171	15.2002	7.09556	1007	31.5685
1028	28.4358	1008	21.9113	15.2002	7.07304	1008	31.5454
1029	28.4064	1009	21.9056	15.212	7.07353	1009	31.4728
1030	28.3759	1010	21.8959	15.1857	7.07079	1010	31.4776
1031	28.3485	1011	21.8777	15.1708	7.07709	1011	31.4673
1032	28.3259	1012	21.8468	15.167	7.06239	1012	31.4941
1033	28.3061	1013	21.8472	15.1793	7.07002	1013	31.3719
1034	28.2864	1014	21.8577	15.1601	7.05244	1014	31.3712
1035	28.2653	1015	21.7947	15.1609	7.06338	1015	31.3639
1036	28.2435	1016	21.8234	15.1515	7.05415	1016	31.3366
1037	28.2226	1017	21.8156	15.1389	7.04799	1017	31.3277
1038	28.2034	1018	21.7988	15.1237	7.04343	1018	31.297
1039	28.1854	1019	21.7584	15.1384	7.04663	1019	31.2441
1040	28.1676	1020	21.7656	15.1409	7.04155	1020	31.2796
1041	28.1498	1021	21.7925	15.1348	7.04925	1021	31.2969
1042	28.1312	1022	21.7477	15.1341	7.02913	1022	31.2227
1043	28.1106	1023	21.7126	15.1289	7.02881	1023	31.2128
1044	28.0872	1024	21.6932	15.1128	7.02203	1024	31.2281
1045	28.0619	1025	21.7058	15.0998	7.01627	1025	31.1899
1046	28.0367	1026	21.6403	15.0875	7.01294	1026	31.1419
1047	28.013	1027	21.6817	15.0825	7.00462	1027	31.1424
1048	27.9907	1028	21.6151	15.0697	6.99225	1028	31.1206
1049	27.9686	1029	21.6149	15.0349	7.00006	1029	31.0617
1050	27.946	1030	21.6146	15.0147	6.97654	1030	31.029
1051	27.9232	1031	21.5784	15.0256	6.97717	1031	31.0524
1052	27.8999	1032	21.5477	14.9842	6.97087	1032	31.0235
1053	27.8757	1033	21.5293	14.9976	6.97042	1033	31.007
1054	27.8511	1034	21.5007	14.9732	6.94938	1034	30.948
1055	27.8272	1035	21.5006	14.9583	6.94229	1035	30.9191
1056	27.8037	1036	21.4903	14.9509	6.94725	1036	30.8809
1057	27.78	1037	21.4487	14.9301	6.94021	1037	30.8771
1058	27.757	1038	21.45	14.9352	6.9428	1038	30.8464
1059	27.7345	1039	21.4287	14.8964	6.91994	1039	30.8432
1060	27.7108	1040	21.4152	14.9055	6.92781	1040	30.7984
1061	27.6849	1041	21.4013	14.8879	6.93348	1041	30.744
1062	27.6582	1042	21.3675	14.8776	6.92285	1042	30.7845
1063	27.6329	1043	21.3617	14.851	6.90866	1043	30.7187
1064	27.6095	1044	21.3487	14.8651	6.89831	1044	30.705
1065	27.5878	1045	21.311	14.8416	6.88571	1045	30.6895
1066	27.5678	1046	21.3012	14.8354	6.88779	1046	30.6499
1067	27.5492	1047	21.2862	14.8044	6.88321	1047	30.6288
1068	27.531	1048	21.27	14.7918	6.87218	1048	30.6059
1069	27.5118	1049	21.2574	14.8052	6.87577	1049	30.5823
1070	27.4913	1050	21.2461	14.795	6.87161	1050	30.5561
1071	27.47	1051	21.2125	14.7777	6.86112	1051	30.5288
1072	27.448	1052	21.2081	14.7766	6.86169	1052	30.4843
1073	27.4255	1053	21.187	14.7643	6.85619	1053	30.496
1074	27.404	1054	21.1577	14.7386	6.8404	1054	30.4546
1075	27.385	1055	21.1536	14.71	6.85855	1055	30.4243
1076	27.3684	1056	21.1124	14.7166	6.83877	1056	30.4156
1077	27.3519	1057	21.0981	14.7098	6.83439	1057	30.4014
1078	27.3332	1058	21.0806	14.6945	6.82814	1058	30.3749
1079	27.3122	1059	21.0594	14.695	6.82196	1059	30.3551
1080	27.2916	1060	21.0469	14.6858	6.81988	1060	30.31
1081	27.2734	1061	21.034	14.6622	6.80409	1061	30.2895
1082	27.2579	1062	21.0394	14.6581	6.80571	1062	30.255
1083	27.2446	1063	21	14.6492	6.79278	1063	30.2274
1084	27.2327	1064	20.9729	14.6303	6.7871	1064	30.2364
1085	27.2206	1065	20.9619	14.6238	6.78785	1065	30.1794
1086	27.2064	1066	20.9248	14.5959	6.78557	1066	30.1991
1087	27.1901	1067	20.9502	14.5821	6.76579	1067	30.1806
1088	27.1739	1068	20.8992	14.5888	6.77793	1068	30.1352
1089	27.1605	1069	20.9153	14.5652	6.761	1069	30.1173
1090	27.1505	1070	20.8796	14.5562	6.76516	1070	30.0801
1091	27.1411	1071	20.8486	14.5488	6.76436	1071	30.0365
1092	27.129	1072	20.8153	14.5414	6.75128	1072	30.0354
1093	27.1133	1073	20.828	14.5306	6.76026	1073	29.9853
1094	27.0967	1074	20.7988	14.5177	6.74538	1074	29.986
1095	27.0822	1075	20.7934	14.512	6.74113	1075	29.9615
1096	27.071	1076	20.7767	14.5049	6.74698	1076	29.9263
1097	27.0612	1077	20.767	14.5068	6.72757	1077	29.9211
1098	27.0499	1078	20.7605	14.496	6.72819	1078	29.8734
1099	27.0357	1079	20.7267	14.4782	6.72061	1079	29.8604
1100	27.0202	1080	20.7329	14.4691	6.7272	1080	29.8596
1101	27.0055	1081	20.7041	14.4651	6.71637	1081	29.8482
1102	26.9925	1082	20.6836	14.4527	6.70967	1082	29.8497
1103	26.9804	1083	20.6815	14.4483	6.70115	1083	29.803
1104	26.9676	1084	20.6526	14.4487	6.69992	1084	29.753
1105	26.9525	1085	20.6712	14.4303	6.70879	1085	29.7503
1106	26.9346	1086	20.6494	14.4164	6.69747	1086	29.7238
1107	26.9153	1087	20.6001	14.4266	6.69337	1087	29.6843
1108	26.896	1088	20.6194	14.4073	6.68824	1088	29.7014
1109	26.8766	1089	20.61	14.4095	6.69214	1089	29.6362
1110	26.8562	1090	20.5824	14.4	6.68217	1090	29.6511
1111	26.8345	1091	20.5793	14.4062	6.68895	1091	29.6461
1112	26.8114	1092	20.5608	14.3918	6.67473	1092	29.6192
1113	26.7867	1093	20.5418	14.379	6.68422	1093	29.6081
1114	26.7594	1094	20.5333	14.3886	6.67735	1094	29.5793
1115	26.7301	1095	20.5265	14.3964	6.66971	1095	29.5365
1116	26.7008	1096	20.5262	14.3864	6.66974	1096	29.5347
1117	26.6733	1097	20.4981	14.3732	6.66324	1097	29.5137
1118	26.6467	1098	20.5014	14.3835	6.66889	1098	29.5209
1119	26.6181	1099	20.4921	14.3852	6.65908	1099	29.4646
1120	26.5862	1100	20.4844	14.3718	6.65751	1100	29.4372
1121	26.552	1101	20.4699	14.3805	6.65335	1101	29.4269
1122	26.5175	1102	20.487	14.3726	6.66507	1102	29.4047
1123	26.4842	1103	20.4348	14.3734	6.65187	1103	29.3729
1124	26.4534	1104	20.453	14.3613	6.65957	1104	29.3655
1125	26.4255	1105	20.4291	14.364	6.63876	1105	29.3292
1126	26.3993	1106	20.4205	14.339	6.64173	1106	29.2904
1127	26.3721	1107	20.4025	14.3173	6.63873	1107	29.3045
1128	26.3422	1108	20.3857	14.3374	6.63865	1108	29.257
1129	26.3107	1109	20.3655	14.3358	6.63702	1109	29.2273
1130	26.2799	1110	20.3558	14.3149	6.62178	1110	29.228
1131	26.2516	1111	20.3339	14.3129	6.60767	1111	29.1838
1132	26.2259	1112	20.3271	14.2869	6.61052	1112	29.1588
1133	26.2019	1113	20.3062	14.2777	6.60898	1113	29.1449
1134	26.1788	1114	20.2766	14.26	6.60624	1114	29.0849
1135	26.1565	1115	20.2935	14.265	6.59561	1115	29.0692
1136	26.1355	1116	20.2473	14.2376	6.58775	1116	29.053
1137	26.1158	1117	20.2275	14.2247	6.58133	1117	29.0309
1138	26.0959	1118	20.1969	14.2063	6.57213	1118	29.0045
1139	26.0743	1119	20.2003	14.1854	6.55645	1119	28.942
1140	26.0506	1120	20.1603	14.1622	6.56976	1120	28.9632
1141	26.0267	1121	20.1369	14.1544	6.53499	1121	28.9337
1142	26.0055	1122	20.1256	14.1453	6.5509	1122	28.8877
1143	25.9869	1123	20.1036	14.1242	6.52644	1123	28.8824
1144	25.9673	1124	20.0761	14.112	6.53762	1124	28.8472
1145	25.9435	1125	20.0343	14.102	6.51821	1125	28.8388
1146	25.9164	1126	20.0168	14.0893	6.52661	1126	28.813
1147	25.8903	1127	19.9963	14.0656	6.50168	1127	28.7487
1148	25.868	1128	19.9907	14.0512	6.51781	1128	28.7385
1149	25.8491	1129	19.9648	14.0261	6.48198	1129	28.7067
1150	25.8312	1130	19.9471	14.0305	6.49031	1130	28.7006
1151	25.8124	1131	19.932	14.0021	6.47959	1131	28.6341
1152	25.7919	1132	19.9384	13.9848	6.47047	1132	28.6479
1153	25.771	1133	19.8795	14.0251	6.48233	1133	28.6077
1154	25.7519	1134	19.8744	13.9593	6.46751	1134	28.6024
1155	25.7359	1135	19.8417	13.9523	6.44921	1135	28.5687
1156	25.7221	1136	19.8357	13.9629	6.45112	1136	28.5398
1157	25.7079	1137	19.7825	13.9525	6.44	1137	28.4896
1158	25.6918	1138	19.7962	13.953	6.43969	1138	28.4512
1159	25.674	1139	19.7587	13.918	6.43345	1139	28.4717
1160	25.6558	1140	19.7419	13.9146	6.41757	1140	28.4602
1161	25.6373	1141	19.7481	13.9167	6.41005	1141	28.4581
1162	25.617	1142	19.7131	13.9079	6.41321	1142	28.3805
1163	25.5934	1143	19.6368	13.8932	6.394	1143	28.3273
1164	25.5676	1144	19.6747	13.8871	6.39292	1144	28.3185
1165	25.5422	1145	19.6366	13.8806	6.39184	1145	28.2972
1166	25.5189	1146	19.6227	13.8651	6.38768	1146	28.2486
1167	25.4967	1147	19.5931	13.866	6.36736	1147	28.2562
1168	25.4749	1148	19.5902	13.8463	6.35239	1148	28.223
1169	25.4538	1149	19.5743	13.846	6.35328	1149	28.2017
1170	25.4337	1150	19.5631	13.831	6.35693	1150	28.1802
1171	25.4129	1151	19.55	13.8152	6.35966	1151	28.1547
1172	25.3891	1152	19.5293	13.8169	6.34002	1152	28.1278
1173	25.3619	1153	19.5095	13.7948	6.34957	1153	28.1024
1174	25.3337	1154	19.5023	13.7856	6.33279	1154	28.0952
1175	25.3072	1155	19.4763	13.7713	6.32777	1155	28.0418
1176	25.2838	1156	19.4784	13.7632	6.31677	1156	28.0272
1177	25.2633	1157	19.4526	13.7425	6.31255	1157	27.9961
1178	25.2438	1158	19.4564	13.7298	6.31418	1158	27.9929
1179	25.2233	1159	19.4203	13.7244	6.30642	1159	27.9526
1180	25.2017	1160	19.434	13.7199	6.30335	1160	27.9263
1181	25.1816	1161	19.4032	13.7036	6.30431	1161	27.9032
1182	25.1651	1162	19.3993	13.6939	6.29351	1162	27.8867
1183	25.1505	1163	19.3838	13.6833	6.29234	1163	27.8487
1184	25.1343	1164	19.3687	13.6658	6.28605	1164	27.8028
1185	25.1145	1165	19.3749	13.6608	6.28573	1165	27.8314
1186	25.0921	1166	19.3447	13.6452	6.28516	1166	27.7782
1187	25.0702	1167	19.3566	13.6415	6.26972	1167	27.7677
1188	25.0508	1168	19.3328	13.6354	6.26624	1168	27.7327
1189	25.0335	1169	19.332	13.6101	6.26333	1169	27.7089
1190	25.0161	1170	19.304	13.6136	6.26042	1170	27.6789
1191	24.9975	1171	19.3042	13.5965	6.25869	1171	27.6729
1192	24.9778	1172	19.2966	13.5765	6.24558	1172	27.6429
1193	24.9575	1173	19.2674	13.5574	6.25073	1173	27.5965
1194	24.9357	1174	19.225	13.5496	6.24176	1174	27.6028
1195	24.912	1175	19.2234	13.5085	6.23517	1175	27.5576
1196	24.8882	1176	19.2141	13.5078	6.2195	1176	27.5487
1197	24.8673	1177	19.1855	13.4784	6.21947	1177	27.5166
1198	24.8503	1178	19.1696	13.4531	6.21719	1178	27.5178
1199	24.8358	1179	19.1287	13.4386	6.20263	1179	27.4692
1200	24.821	1180	19.0852	13.415	6.20226	1180	27.4536
1201	24.8042	1181	19.0537	13.3855	6.20271	1181	27.424
1202	24.7855	1182	19.0316	13.3847	6.18986	1182	27.3951
1203	24.7661	1183	19.0191	13.3633	6.18957	1183	27.376
1204	24.7475	1184	19.0016	13.3277	6.17541	1184	27.3512
1205	24.7292	1185	18.9676	13.319	6.17894	1185	27.3232
1206	24.7097	1186	18.9468	13.2906	6.15463	1186	27.29
1207	24.6873	1187	18.9268	13.2773	6.16538	1187	27.2857
1208	24.6614	1188	18.9075	13.2541	6.15629	1188	27.2414
1209	24.634	1189	18.8845	13.2389	6.14754	1189	27.2454
1210	24.608	1190	18.8644	13.2313	6.15381	1190	27.1983
1211	24.5844	1191	18.8522	13.1883	6.14608	1191	27.1868
1212	24.5609	1192	18.814	13.1831	6.13534	1192	27.1857
1213	24.5338	1193	18.7906	13.179	6.1399	1193	27.1474
1214	24.5019	1194	18.7736	13.1631	6.12331	1194	27.1198
1215	24.4666	1195	18.77	13.1486	6.11818	1195	27.0783
1216	24.4291	1196	18.738	13.1265	6.1051	1196	27.0725
1217	24.3892	1197	18.7201	13.1139	6.11376	1197	27.0541
1218	24.3466	1198	18.7096	13.0932	6.10972	1198	27.025
1219	24.3022	1199	18.6859	13.0758	6.09931	1199	26.9814
1220	24.2584	1200	18.6682	13.0636	6.09398	1200	26.9625
1221	24.2171	1201	18.6416	13.0424	6.08466	1201	26.9363
1222	24.1787	1202	18.6314	13.0164	6.09122	1202	26.9014
1223	24.1429	1203	18.5809	12.994	6.0827	1203	26.8842
1224	24.109	1204	18.5702	12.9766	6.07552	1204	26.8602
1225	24.0755	1205	18.5276	12.9451	6.06848	1205	26.8623
1226	24.0408	1206	18.5148	12.9514	6.05705	1206	26.8187
1227	24.004	1207	18.4989	12.9242	6.05756	1207	26.7965
1228	23.9661	1208	18.4811	12.893	6.04328	1208	26.798
1229	23.929	1209	18.4822	12.893	6.04531	1209	26.7196
1230	23.8948	1210	18.4481	12.8868	6.04804	1210	26.7411
1231	23.8641	1211	18.4262	12.8714	6.02687	1211	26.6998
1232	23.8365	1212	18.427	12.8571	6.02935	1212	26.6858
1233	23.8109	1213	18.4208	12.8734	6.02909	1213	26.6407
1234	23.7867	1214	18.3731	12.87	6.0202	1214	26.6376
1235	23.7637	1215	18.3743	12.8542	6.02259	1215	26.6107
1236	23.7401	1216	18.3998	12.8452	6.0096	1216	26.5749
1237	23.7136	1217	18.3773	12.8621	6.0139	1217	26.551
1238	23.6833	1218	18.366	12.8634	6.00506	1218	26.5384
1239	23.6505	1219	18.3827	12.8627	5.99141	1219	26.516
1240	23.6169	1220	18.3638	12.8687	5.98719	1220	26.4815
1241	23.5837	1221	18.39	12.8763	5.99831	1221	26.471
1242	23.5513	1222	18.3699	12.8786	5.98973	1222	26.4532
1243	23.5199	1223	18.3891	12.886	5.9866	1223	26.4291
1244	23.4883	1224	18.3594	12.8769	5.98269	1224	26.4013
1245	23.4555	1225	18.3687	12.8929	5.97733	1225	26.3812
1246	23.4211	1226	18.3604	12.8942	5.97192	1226	26.3638
1247	23.3852	1227	18.3671	12.8862	5.96397	1227	26.3226
1248	23.3491	1228	18.3717	12.8879	5.96408	1228	26.319
1249	23.314	1229	18.34	12.8784	5.95037	1229	26.2779
1250	23.2809	1230	18.331	12.8802	5.95733	1230	26.2656
1251	23.2492	1231	18.3364	12.8753	5.93763	1231	26.2367
1252	23.218	1232	18.3382	12.8797	5.94661	1232	26.1872
1253	23.1871	1233	18.3268	12.8824	5.93515	1233	26.1991
1254	23.1567	1234	18.304	12.8599	5.93578	1234	26.1557
1255	23.1258	1235	18.3053	12.8671	5.92261	1235	26.1313
1256	23.0934	1236	18.275	12.845	5.93042	1236	26.0907
1257	23.0597	1237	18.2843	12.8485	5.92199	1237	26.0802
1258	23.026	1238	18.2739	12.825	5.91329	1238	26.0649
1259	22.9936	1239	18.2579	12.8261	5.89369	1239	26.0352
1260	22.9622	1240	18.2401	12.8136	5.9011	1240	25.9898
1261	22.9303	1241	18.2252	12.794	5.89289	1241	25.9625
1262	22.8966	1242	18.2156	12.7899	5.88884	1242	25.9467
1263	22.8628	1243	18.2156	12.7741	5.87738	1243	25.9196
1264	22.8312	1244	18.1851	12.76	5.87747	1244	25.9035
1265	22.8028	1245	18.1526	12.7454	5.86778	1245	25.8851
1266	22.7757	1246	18.1409	12.7267	5.86507	1246	25.8441
1267	22.7472	1247	18.1145	12.7217	5.85703	1247	25.8057
1268	22.7161	1248	18.098	12.7122	5.85658	1248	25.8039
1269	22.6836	1249	18.0844	12.678	5.83612	1249	25.7945
1270	22.6513	1250	18.077	12.6745	5.83287	1250	25.7517
1271	22.6198	1251	18.0343	12.6587	5.82711	1251	25.7586
1272	22.5891	1252	18.0247	12.6439	5.81665	1252	25.715
1273	22.5592	1253	17.9984	12.6349	5.81189	1253	25.694
1274	22.5312	1254	17.9773	12.6127	5.80613	1254	25.6575
1275	22.5062	1255	17.9443	12.6053	5.80055	1255	25.6433
1276	22.4837	1256	17.9289	12.5885	5.79499	1256	25.6309
1277	22.4615	1257	17.8821	12.5786	5.7871	1257	25.5831
1278	22.4375	1258	17.8698	12.5606	5.77239	1258	25.5974
1279	22.4113	1259	17.8486	12.5433	5.77216	1259	25.5319
1280	22.3832	1260	17.8383	12.5257	5.76752	1260	25.5404
1281	22.3537	1261	17.7869	12.5065	5.75375	1261	25.4753
1282	22.3236	1262	17.7455	12.4997	5.74985	1262	25.4597
1283	22.2943	1263	17.7535	12.4841	5.7446	1263	25.4411
1284	22.2677	1264	17.7404	12.4618	5.74101	1264	25.406
1285	22.2443	1265	17.7065	12.4545	5.73275	1265	25.3967
1286	22.2225	1266	17.6837	12.4372	5.72445	1266	25.355
1287	22.2002	1267	17.6469	12.4162	5.72046	1267	25.3303
1288	22.176	1268	17.6282	12.3982	5.71511	1268	25.3012
1289	22.15	1269	17.5933	12.3817	5.70519	1269	25.2797
1290	22.1235	1270	17.571	12.3674	5.69926	1270	25.254
1291	22.0971	1271	17.5546	12.3648	5.70522	1271	25.2447
1292	22.0703	1272	17.521	12.3413	5.69564	1272	25.2076
1293	22.0417	1273	17.4967	12.3272	5.68222	1273	25.1881
1294	22.011	1274	17.4722	12.3156	5.68053	1274	25.1471
1295	21.9798	1275	17.4655	12.3034	5.68142	1275	25.1198
1296	21.9508	1276	17.4109	12.2851	5.6652	1276	25.1188
1297	21.9246	1277	17.4044	12.2613	5.65275	1277	25.0861
1298	21.9003	1278	17.3633	12.2562	5.65032	1278	25.0817
1299	21.877	1279	17.3604	12.2497	5.64177	1279	25.0764
1300	21.8541	1280	17.3421	12.2456	5.64528	1280	25.0316
1301	21.8305	1281	17.324	12.2179	5.63579	1281	24.9844
1302	21.8054	1282	17.3064	12.2067	5.63012	1282	24.9784
1303	21.7789	1283	17.2758	12.2026	5.61838	1283	24.9562
1304	21.7518	1284	17.2738	12.1869	5.62051	1284	24.9388
1305	21.7248	1285	17.2433	12.1873	5.62043	1285	24.9106
1306	21.6992	1286	17.226	12.1623	5.60871	1286	24.8972
1307	21.6751	1287	17.2162	12.1448	5.60461	1287	24.8937
1308	21.6514	1288	17.1997	12.1391	5.59495	1288	24.85
1309	21.6259	1289	17.1634	12.1268	5.59871	1289	24.8289
1310	21.5967	1290	17.1536	12.1221	5.57987	1290	24.8196
1311	21.564	1291	17.13	12.1012	5.58249	1291	24.7836
1312	21.5299	1292	17.1109	12.104	5.57528	1292	24.7763
1313	21.4968	1293	17.095	12.0936	5.57098	1293	24.7488
1314	21.4666	1294	17.0804	12.0885	5.57047	1294	24.7224
1315	21.4401	1295	17.0641	12.0549	5.56121	1295	24.7012
1316	21.4169	1296	17.0293	12.0708	5.55294	1296	24.6952
1317	21.3953	1297	17.031	12.0422	5.55092	1297	24.6358
1318	21.3734	1298	17.0199	12.0284	5.53627	1298	24.6511
1319	21.3486	1299	16.989	12.0227	5.53516	1299	24.6238
1320	21.3171	1300	16.9693	12.0253	5.5339	1300	24.5749
1321	21.2758	1301	16.9644	12.0104	5.53786	1301	24.5787
1322	21.2268	1302	16.94	12.0016	5.52145	1302	24.5615
1323	21.1787	1303	16.9203	12.0091	5.51965	1303	24.5343
1324	21.1395	1304	16.9017	11.996	5.51324	1304	24.4971
1325	21.111	1305	16.8853	11.9653	5.50118	1305	24.5129
1326	21.0887	1306	16.8822	11.9773	5.50204	1306	24.4716
1327	21.0666	1307	16.874	11.9671	5.49947	1307	24.4525
1328	21.0415	1308	16.8511	11.9624	5.49486	1308	24.4597
1329	21.0145	1309	16.8347	11.9501	5.49283	1309	24.4349
1330	20.9899	1310	16.8208	11.9466	5.48759	1310	24.3845
1331	20.9702	1311	16.7714	11.9299	5.48457	1311	24.3517
1332	20.9514	1312	16.7869	11.9197	5.48112	1312	24.3555
1333	20.9258	1313	16.7581	11.9163	5.47844	1313	24.3225
1334	20.891	1314	16.731	11.9078	5.48075	1314	24.3162
1335	20.8527	1315	16.7321	11.9055	5.47337	1315	24.3063
1336	20.8189	1316	16.721	11.8942	5.45299	1316	24.285
1337	20.7932	1317	16.7071	11.8949	5.45727	1317	24.2528
1338	20.7739	1318	16.68	11.8681	5.44986	1318	24.262
1339	20.7566	1319	16.7143	11.8717	5.43751	1319	24.2369
1340	20.7358	1320	16.65	11.8874	5.43002	1320	24.1597
1341	20.7066	1321	16.6981	11.8795	5.43167	1321	24.1442
1342	20.6681	1322	16.5843	11.8174	5.39867	1322	24.1061
1343	20.6269	1323	16.6328	11.8487	5.39197	1323	24.1345
1344	20.5902	1324	16.5713	11.8096	5.39371	1324	24.1063
1345	20.5575	1325	16.6014	11.8072	5.37296	1325	24.0927
1346	20.522	1326	16.5437	11.8127	5.3765	1326	24.0441
1347	20.4812	1327	16.547	11.8178	5.36786	1327	24.0146
1348	20.4374	1328	16.5106	11.7857	5.37544	1328	24.0441
1349	20.392	1329	16.5401	11.8195	5.36894	1329	24.0336
1350	20.3443	1330	16.5312	11.8317	5.36085	1330	23.9564
		1331	16.4444	11.7912	5.33366	1331	23.929
		1332	16.4419	11.7549	5.33292	1332	23.9037
		1333	16.4588	11.7485	5.33745	1333	23.8447
		1334	16.4423	11.7829	5.325	1334	23.8805
		1335	16.3264	11.777	5.30907	1335	23.8839
		1336	16.359	11.7408	5.34512	1336	23.9247
		1337	16.3386	11.7847	5.29108	1337	23.7826
		1338	16.3296	11.7746	5.30354	1338	23.7746
		1339	16.3561	11.7461	5.26643	1339	23.8406
		1340	16.3384	11.7741	5.29519	1340	23.7606
		1341	16.3057	11.7165	5.22576	1341	23.7262
		1342	16.3103	11.7026	5.27678	1342	23.6737
		1343	16.2764	11.7705	5.27415	1343	23.7316
		1344	16.1822	11.6455	5.26133	1344	23.7349
		1345	16.2477	11.6865	5.30966	1345	23.809
		1346	16.1642	11.7369	5.25583	1346	23.6224
		1347	16.1725	11.7125	5.25272	1347	23.7145
		1348	16.2399	11.7267	5.27763	1348	23.4801
		1349	16.1422	11.7572	5.23613	1349	23.7145
		1350	16.1797	11.7568	5.24534	1350	23.5361
		1351	16.1865	11.6087	5.20293	1351	23.5066
		1352	16.0505	11.7875	5.28535	1352	23.6065
		1353	16.1648	11.7643	5.31784	1353	23.5338
		1354	16.1162	11.7958	5.25785	1354	23.4009
		1355	16.0925	11.5864	5.18073	1355	23.6086
		1356	16.062	11.5786	5.19353	1356	23.5036
		1357	15.9611	11.6377	5.21693	1357	23.5785
		1358	15.881	11.5831	5.24018	1358	23.5726
		1359	15.9135	11.6475	5.21296	1359	23.3966
		1360	15.9357	11.5904	5.08021	1360	23.595
		1361	15.9191	11.7808	5.09951	1361	23.3175
		1362	15.7266	11.8086	5.16229	1362	23.3164
		1363	15.6985	11.7294	5.15995	1363	23.2192
		1364	15.6903	11.5908	5.17905	1364	23.4632
		1365	15.7577	11.6188	5.21522	1365	23.065
		1366	15.754	11.6472	5.17711	1366	23.3116
		1367	15.8045	11.5861	5.24095	1367	23.2864
		1368	15.6741	11.5963	5.20136	1368	23.4361
		1369	15.9268	11.6215	5.04744	1369	23.3466
		1370	15.4081	11.7197	5.03937	1370	23.221
		1371	15.5485	11.6938	5.02449	1371	23.5729
		1372	15.4517	11.9854	4.99041	1372	24.1828
		1373	15.8662	11.9987	5.21496	1373	23.0522
		1374	15.895	11.5401	5.23633	1374	22.8201
		1375	15.3886	11.2814	5.16317	1375	22.315
		1376	15.6603	11.767	5.64833	1376	24.0481
		1377	14.9954	11.3113	4.56496	1377	23.6492
		1378	13.7988	11.326	5.10087	1378	23.527
		1379	15.6378	12.1385	5.67977	1379	22.8806
		1380	14.5128	12.3541	4.12874	1380	27.0981
		1381	14.5278	12.2596	4.82325	1381	22.1152
		1382	14.0634	12.2819	6.0133	1382	30.7766
		1383	15.6394	14.4613	3.3461	1383	20.6144
		1384	9.30643	15.5787	5.08255	1384	44.1625
		1385	18.4499	7.93615	2.28248	1385	0.72131
		1386	15.9063	40.0351	25.4497	1386	326.531
		1387	16.2513	28.3878	3.22549	1387	43.1289
		1388	-1.60384	12.1745	5.48759	1388	326.531
		1389	8.17689	-14.7005	-5.86014	1389	38.6987
		1390	274.138	191.4	171	1390	-38.6231
		1391	-4.56554	191.4	32.3078	1391	326.531
		1392	274.138	191.4	-18.9929	1392	326.531
		1393	20.6217	-25.5284	7.11748	1393	-24.8695
		1394	24.9877	10.0571	8.66517	1394	326.531
		1395	274.138	191.4	171	1395	0.328
		1396	274.138	-9.33021	171	1396	326.531
		1397	274.138	191.4	171	1397	326.531
		1398	-44.8368	191.4	171	1398	-3.08495
		1399	22.8693	191.4	47.7461	1399	-46.4346
		1400	23.1893	191.4	6.74418	1400	47.601
