# Supplementary material for: Preparing high-concentration individualized carbon nanotubes for industrial separation of multiple single-chirality species
Source: Nat Commun. 2023 Apr 29;14:2491. doi: 10.1038/s41467-023-38133-0 (PMC10148823; doi:10.1038/s41467-023-38133-0)
Supplement: Supplementary file 3 — Source Data [file 41467_2023_38133_MOESM3_ESM.zip › 7 Source data/Figure 3/Figure 3b-Raman spectra of G-SWCNTs.xlsx]

## Sheet: Figure 3b
X	785 nm	X	633 nm	X	488 nm	X	514 nm
100	0.01578	100	0.01737	100	0.18253	100	0.02791
100.171	0.01322	100.326	0.01561	100.625	0.19977	101.678	0.02589
100.342	0.0108	100.652	0.0141	101.25	0.22487	103.356	0.03782
100.513	0.00858	100.978	0.01361	101.875	0.25515	105.034	0.05797
100.683	0.00944	101.304	0.0149	102.5	0.27604	106.711	0.03634
100.854	0.0095	101.63	0.01729	103.125	0.27598	108.389	0.04017
101.025	0.00955	101.956	0.01848	103.75	0.25718	110.067	0.04453
101.196	0.00961	102.282	0.0173	104.375	0.22721	111.745	0.04889
101.367	0.00967	102.608	0.01614	105	0.19136	113.423	0.04934
101.538	0.00972	102.934	0.01822	105.625	0.15484	115.101	0.04508
101.709	0.00978	103.26	0.02275	106.25	0.12086	116.779	0.03543
101.88	0.00984	103.586	0.02591	106.875	0.0908	118.456	0.0377
102.05	0.0099	103.912	0.02613	107.5	0.06886	120.134	0.04431
102.221	0.00996	104.238	0.02515	108.125	0.0546	121.812	0.04304
102.392	0.01002	104.564	0.02445	108.75	0.03891	123.49	0.04304
102.563	0.01008	104.89	0.02441	109.375	0.02068	125.168	0.0437
102.734	0.01014	105.216	0.02588	110	0.01292	126.846	0.0349
102.905	0.0102	105.542	0.02903	110.625	0.02161	128.523	0.0349
103.076	0.01026	105.868	0.03266	111.25	0.03597	130.201	0.0528
103.246	0.01032	106.194	0.03624	111.875	0.04653	131.879	0.05974
103.417	0.01038	106.52	0.03976	112.5	0.05529	133.557	0.04983
103.588	0.01843	106.846	0.04187	113.125	0.06344	135.235	0.03637
103.759	0.02157	107.172	0.04115	113.75	0.06953	136.913	0.04514
103.93	0.02386	107.498	0.03814	114.375	0.07832	138.591	0.05556
104.101	0.02528	107.824	0.03441	115	0.09046	140.268	0.04737
104.272	0.02596	108.15	0.03072	115.625	0.09124	141.946	0.02739
104.443	0.02612	108.476	0.02686	116.25	0.07506	143.624	0.0101
104.613	0.02603	108.802	0.02296	116.875	0.06068	145.302	0.01673
104.784	0.02593	109.128	0.02031	117.5	0.06214	146.98	0.04976
104.955	0.02593	109.454	0.02004	118.125	0.06993	148.658	0.08636
105.126	0.02605	109.78	0.02161	118.75	0.06892	150.336	0.11067
105.297	0.02613	110.106	0.02386	119.375	0.05676	152.013	0.14851
105.468	0.02595	110.432	0.02641	120	0.04526	153.691	0.21072
105.639	0.02527	110.758	0.0286	120.625	0.04774	155.369	0.24108
105.809	0.02393	111.084	0.02888	121.25	0.06376	157.047	0.22876
105.98	0.02187	111.41	0.02679	121.875	0.08401	158.725	0.21082
106.151	0.01923	111.736	0.02376	122.5	0.10076	160.403	0.18309
106.322	0.01627	112.062	0.02132	123.125	0.10697	162.081	0.15035
106.493	0.01339	112.388	0.01995	123.75	0.09815	163.758	0.12391
106.664	0.01096	112.714	0.01955	124.375	0.07744	165.436	0.08379
106.835	0.00935	113.04	0.02011	125	0.0529	167.114	0.04168
107.006	0.00876	113.366	0.02185	125.625	0.03532	168.792	0.02994
107.176	0.00926	113.692	0.0245	126.25	0.03477	170.47	0.02452
107.347	0.01072	114.018	0.0268	126.875	0.04936	172.148	0.01245
107.518	0.01287	114.344	0.02783	127.5	0.06556	173.826	0.02856
107.689	0.01535	114.67	0.02809	128.125	0.07428	175.503	0.07142
107.86	0.01776	114.996	0.0281	128.75	0.07621	177.181	0.12146
108.031	0.01975	115.322	0.02658	129.375	0.07402	178.859	0.18704
108.202	0.02106	115.648	0.02198	130	0.07012	180.537	0.26907
108.372	0.02157	115.974	0.01526	130.625	0.06712	182.215	0.37052
108.543	0.02129	116.3	0.00951	131.25	0.0657	183.893	0.49642
108.714	0.02036	116.626	0.00719	131.875	0.06559	185.57	0.61359
108.885	0.01897	116.952	0.00944	132.5	0.06444	187.248	0.68179
109.056	0.01734	117.278	0.01629	133.125	0.05682	188.926	0.69479
109.227	0.01566	117.604	0.02556	133.75	0.04573	190.604	0.64245
109.398	0.01406	117.93	0.03345	134.375	0.04143	192.282	0.52352
109.569	0.01258	118.256	0.03788	135	0.045	193.96	0.40979
109.739	0.01123	118.582	0.03963	135.625	0.04956	195.638	0.34955
109.91	0.00994	118.908	0.03943	136.25	0.05259	197.315	0.34139
110.081	0.00865	119.234	0.03692	136.875	0.05723	198.993	0.3979
110.252	0.00729	119.56	0.03349	137.5	0.06429	200.671	0.48494
110.423	0.00586	119.886	0.03192	138.125	0.07042	202.349	0.56004
110.594	0.00439	120.212	0.03192	138.75	0.07342	204.027	0.63633
110.765	0.00296	120.538	0.03044	139.375	0.07699	205.705	0.70657
110.936	0.00171	120.864	0.02707	140	0.08197	207.383	0.71075
111.106	0.000734397	121.19	0.02427	140.625	0.08	209.06	0.59602
111.277	0.000148273	121.516	0.02312	141.25	0.06633	210.738	0.41418
111.448	0	121.842	0.02332	141.875	0.05324	212.416	0.25675
111.619	0.000290593	122.168	0.02544	142.5	0.04799	214.094	0.15663
111.79	0.000978863	122.494	0.02933	143.125	0.04049	215.772	0.10227
111.961	0.002	122.82	0.03265	143.75	0.02461	217.45	0.06546
112.132	0.00329	123.146	0.03317	144.375	0.01292	219.128	0.03984
112.302	0.0048	123.472	0.03109	145	0.01486	220.805	0.01589
112.473	0.00647	123.798	0.02803	145.625	0.0264	222.483	0.00439
112.644	0.00825	124.124	0.02532	146.25	0.03745	224.161	0.01604
112.815	0.01005	124.45	0.02427	146.875	0.02896	225.839	0.03965
112.986	0.01176	124.776	0.02653	147.5	0.02481	227.517	0.06221
113.157	0.01324	125.102	0.03205	148.125	0.02192	229.195	0.0742
113.328	0.01437	125.428	0.03764	148.75	0.02323	230.872	0.08031
113.499	0.01507	125.754	0.03929	149.375	0.02828	232.55	0.07286
113.669	0.01533	126.08	0.03572	150	0.03538	234.228	0.06238
113.84	0.01523	126.406	0.02915	150.625	0.04292	235.906	0.06645
114.011	0.01495	126.732	0.02324	151.25	0.04964	237.584	0.09055
114.182	0.01469	127.058	0.02096	151.875	0.05573	239.262	0.13823
114.353	0.01465	127.384	0.02317	152.5	0.06295	240.94	0.18848
114.524	0.015	127.71	0.0281	153.125	0.07235	242.617	0.24456
114.695	0.01577	128.036	0.03261	153.75	0.0844	244.295	0.37356
114.865	0.01693	128.362	0.0347	154.375	0.09976	245.973	0.57684
115.036	0.0183	128.688	0.03458	155	0.1196	247.651	0.72902
115.207	0.01968	129.014	0.0335	155.625	0.14741	249.329	0.73496
115.378	0.02083	129.34	0.03234	156.25	0.18256	251.007	0.61053
115.549	0.02155	129.666	0.03162	156.875	0.21584	252.685	0.44737
115.72	0.02175	129.992	0.03197	157.5	0.24272	254.362	0.34046
115.891	0.02141	130.318	0.03366	158.125	0.26956	256.04	0.32257
116.062	0.02063	130.644	0.0361	158.75	0.30194	257.718	0.38162
116.232	0.01955	130.97	0.03848	159.375	0.34024	259.396	0.52382
116.403	0.01834	131.296	0.04062	160	0.38233	261.074	0.72721
116.574	0.01718	131.622	0.04289	160.625	0.4229	262.752	0.87656
116.745	0.01619	131.948	0.04516	161.25	0.45851	264.43	0.89673
116.916	0.01544	132.274	0.04587	161.875	0.49477	266.107	0.82287
117.087	0.01494	132.6	0.04382	162.5	0.53899	267.785	0.74113
117.258	0.01468	132.926	0.04078	163.125	0.58731	269.463	0.75222
117.428	0.0146	133.252	0.04011	163.75	0.62836	271.141	0.883
117.599	0.01462	133.578	0.04297	164.375	0.65573	272.819	1
117.77	0.01463	133.904	0.04783	165	0.66899	274.497	0.95317
117.941	0.0145	134.23	0.0526	165.625	0.67078	276.175	0.77131
118.112	0.01412	134.556	0.05553	166.25	0.66873	277.852	0.57005
118.283	0.01337	134.882	0.056	166.875	0.66954	279.53	0.39547
118.454	0.01221	135.208	0.05568	167.5	0.66857	281.208	0.24259
118.625	0.01067	135.534	0.05706	168.125	0.65231	282.886	0.14256
118.795	0.00886	135.86	0.06082	168.75	0.61254	284.564	0.10375
118.966	0.00699	136.186	0.0659	169.375	0.55488	286.242	0.07464
119.137	0.00534	136.512	0.07122	170	0.48744	287.919	0.04522
119.308	0.00418	136.838	0.07602	170.625	0.40932	289.597	0.02376
119.479	0.00371	137.164	0.08006	171.25	0.32316	291.275	0.01582
119.65	0.00403	137.49	0.08436	171.875	0.24366	292.953	0.03117
119.821	0.0051	137.816	0.0899	172.5	0.18143	294.631	0.04511
119.991	0.00675	138.142	0.09561	173.125	0.13645	296.309	0.04567
120.162	0.00875	138.468	0.09985	173.75	0.11062	297.987	0.0416
120.333	0.01082	138.794	0.10247	174.375	0.10828	299.664	0.02795
120.504	0.01276	139.12	0.10372	175	0.12554	301.342	0.01288
120.675	0.01442	139.446	0.10392	175.625	0.15062	303.02	0.0118
120.846	0.01574	139.772	0.10498	176.25	0.17242	304.698	0.0134
121.017	0.01669	140.098	0.10929	176.875	0.18635	306.376	0.00742
121.188	0.01729	140.424	0.11658	177.5	0.19629	308.054	0.01266
121.358	0.01753	140.75	0.12418	178.125	0.2075	309.732	0.03522
121.529	0.00664	141.076	0.1298	178.75	0.21592	311.409	0.05267
121.7	0.00624	141.402	0.13272	179.375	0.21338	313.087	0.05484
121.871	0.00584	141.728	0.13367	180	0.20039	314.765	0.05791
122.042	0.00543	142.054	0.13451	180.625	0.18258	316.443	0.06281
122.213	0.00503	142.38	0.13695	181.25	0.16325	318.121	0.05764
122.384	0.00475	142.706	0.14097	181.875	0.149	319.799	0.06076
122.554	0.00459	143.032	0.14499	182.5	0.15152	321.476	0.07287
122.725	0.00443	143.358	0.14701	183.125	0.16929	323.154	0.06454
122.896	0.00427	143.684	0.1459	183.75	0.1884	324.832	0.04902
123.067	0.00412	144.01	0.14273	184.375	0.18666	326.51	0.04416
123.238	0.00396	144.336	0.13995	185	0.17198	328.188	0.04039
123.409	0.0038	144.662	0.13843	185.625	0.16155	329.866	0.041
123.58	0.00364	144.988	0.13693	186.25	0.16635	331.544	0.04601
123.751	0.00357	145.314	0.13448	186.875	0.18239	333.221	0.04719
123.921	0.00366	145.64	0.13113	187.5	0.19463	334.899	0.04579
124.092	0.00375	145.966	0.12642	188.125	0.20098	336.577	0.05095
124.263	0.00383	146.292	0.12014	188.75	0.21313	338.255	0.05846
124.434	0.00192	146.618	0.11466	189.375	0.23844	339.933	0.04749
124.605	0.00201	146.944	0.11308	190	0.27134	341.611	0.02491
124.776	0.0021	147.27	0.11457	190.625	0.2999	343.289	0.02289
124.947	0.00219	147.596	0.11503	191.25	0.3144	344.966	0.02593
125.117	0.00237	147.922	0.11284	191.875	0.31769	346.644	0.01045
125.288	0.00294	148.248	0.1105	192.5	0.32347	348.322	0
125.459	0.00352	148.574	0.11046	193.125	0.33536	350	0.00157
125.63	0.0041	148.9	0.11198	193.75	0.34464
125.801	0.00463	149.226	0.11257	194.375	0.3473
125.972	0.00472	149.552	0.11055	195	0.35167
126.143	0.00481	149.878	0.1061	195.625	0.37244
126.314	0.0049	150.204	0.10092	196.25	0.42233
126.484	0.00499	150.53	0.09728	196.875	0.49818
126.655	0.000905517	150.856	0.0969	197.5	0.57272
126.826	0.00216	151.182	0.09907	198.125	0.61758
126.997	0.00337	151.508	0.10039	198.75	0.63286
127.168	0.00449	151.834	0.09823	199.375	0.64723
127.339	0.00552	152.16	0.09386	200	0.69051
127.51	0.0065	152.486	0.09032	200.625	0.75997
127.68	0.00749	152.812	0.08904	201.25	0.82832
127.851	0.00859	153.138	0.0902	201.875	0.87887
128.022	0.00986	153.464	0.0937	202.5	0.92303
128.193	0.01131	153.79	0.09793	203.125	0.97036
128.364	0.01288	154.116	0.10018	203.75	1
128.535	0.01444	154.442	0.09981	204.375	0.98606
128.706	0.01582	154.768	0.09828	205	0.93605
128.877	0.01685	155.094	0.09536	205.625	0.87194
129.047	0.01742	155.42	0.08978	206.25	0.80044
129.218	0.01044	155.746	0.08361	206.875	0.71613
129.389	0.01053	156.072	0.08086	207.5	0.62163
129.56	0.01062	156.398	0.08195	208.125	0.53001
129.731	0.01072	156.724	0.08355	208.75	0.45034
129.902	0.01081	157.05	0.0832	209.375	0.37665
130.073	0.01371	157.376	0.08125	210	0.30244
130.243	0.01278	157.702	0.07917	210.625	0.23679
130.414	0.0118	158.028	0.07785	211.25	0.19424
130.585	0.01073	158.354	0.07749	211.875	0.17008
130.756	0.00954	158.68	0.07764	212.5	0.14958
130.927	0.00826	159.006	0.07663	213.125	0.12541
131.098	0.00698	159.332	0.07251	213.75	0.10069
131.269	0.00583	159.658	0.06486	214.375	0.08405
131.44	0.00491	159.984	0.05461	215	0.08177
131.61	0.00429	160.31	0.0433	215.625	0.09203
131.781	0.00395	160.636	0.03318	216.25	0.10436
131.952	0.00383	160.962	0.02577	216.875	0.10225
132.123	0.00379	161.288	0.02042	217.5	0.09009
132.294	0.00371	161.614	0.01647	218.125	0.08211
132.465	0.00353	161.94	0.01552	218.75	0.08581
132.636	0.00322	162.266	0.01877	219.375	0.08876
132.806	0.00286	162.592	0.02331	220	0.09978
132.977	0.00255	162.918	0.02496	220.625	0.09223
133.148	0.0024	163.244	0.02403	221.25	0.08552
133.319	0.00247	163.57	0.02405	221.875	0.0907
133.49	0.00279	163.896	0.02545	222.5	0.10319
133.661	0.00331	164.222	0.02477	223.125	0.10997
133.832	0.00398	164.548	0.02058	223.75	0.11032
134.003	0.00474	164.874	0.01608	224.375	0.1117
134.173	0.00559	165.2	0.01444	225	0.13032
134.344	0.00657	165.526	0.01483	225.625	0.16147
134.515	0.00777	165.852	0.01483	226.25	0.18661
134.686	0.0093	166.178	0.0145	226.875	0.20007
134.857	0.01127	166.504	0.01566	227.5	0.20818
135.028	0.01374	166.83	0.01855	228.125	0.20884
135.199	0.01676	167.156	0.02138	228.75	0.19432
135.37	0.02032	167.482	0.02312	229.375	0.17089
135.54	0.02437	167.808	0.02468	230	0.15309
135.711	0.02886	168.134	0.02753	230.625	0.14116
135.882	0.03368	168.46	0.03227	231.25	0.12213
136.053	0.03874	168.786	0.03848	231.875	0.09339
136.224	0.0439	169.112	0.0448	232.5	0.07045
136.395	0.04901	169.438	0.04916	233.125	0.06376
136.566	0.05392	169.764	0.05074	233.75	0.05981
136.736	0.05846	170.09	0.05141	234.375	0.04274
136.907	0.06252	170.416	0.05322	235	0.02135
137.078	0.06602	170.742	0.05586	235.625	0.01292
137.249	0.06891	171.068	0.05816	236.25	0.01912
137.42	0.07125	171.394	0.05944	236.875	0.03144
137.591	0.0731	171.72	0.05898	237.5	0.04053
137.762	0.07455	172.046	0.05729	238.125	0.03985
137.933	0.07571	172.372	0.0571	238.75	0.03168
138.103	0.07665	172.698	0.06042	239.375	0.0237
138.274	0.07744	173.024	0.06612	240	0.01838
138.445	0.0781	173.35	0.07162	240.625	0.01467
138.616	0.07864	173.676	0.07463	241.25	0.01764
138.787	0.07904	174.002	0.07368	241.875	0.03505
138.958	0.07926	174.328	0.06909	242.5	0.0628
139.129	0.07929	174.654	0.06317	243.125	0.08535
139.299	0.07913	174.98	0.05836	243.75	0.09223
139.47	0.07884	175.306	0.0557	244.375	0.0893
139.641	0.07856	175.632	0.05447	245	0.08926
139.812	0.07852	175.958	0.05275	245.625	0.09523
139.983	0.079	176.284	0.04933	246.25	0.10099
140.154	0.08029	176.61	0.04514	246.875	0.10236
140.325	0.08263	176.936	0.04196	247.5	0.09889
140.496	0.08611	177.262	0.04064	248.125	0.08957
140.666	0.09068	177.588	0.04065	248.75	0.07546
140.837	0.09611	177.914	0.04031	249.375	0.06232
141.008	0.10206	178.24	0.03867	250	0.0559
141.179	0.10811	178.566	0.03705	250.625	0.05636
141.35	0.11391	178.892	0.03709	251.25	0.06013
141.521	0.11917	179.218	0.03847	251.875	0.06423
141.692	0.12376	179.544	0.03963	252.5	0.06551
141.862	0.12773	179.87	0.03991	253.125	0.06197
142.033	0.13118	180.196	0.04028	253.75	0.05671
142.204	0.13432	180.522	0.04201	254.375	0.05404
142.375	0.1373	180.848	0.04511	255	0.05472
142.546	0.14022	181.174	0.04879	255.625	0.0593
142.717	0.14309	181.5	0.05314	256.25	0.07146
142.888	0.14583	181.826	0.05863	256.875	0.09564
143.059	0.14833	182.152	0.06439	257.5	0.13107
143.229	0.15047	182.478	0.06869	258.125	0.17071
143.4	0.15221	182.804	0.07078	258.75	0.20863
143.571	0.15358	183.13	0.07166	259.375	0.24409
143.742	0.15471	183.456	0.07351	260	0.27778
143.913	0.15582	183.782	0.07848	260.625	0.30916
144.084	0.15717	184.108	0.08661	261.25	0.33685
144.255	0.15902	184.434	0.09563	261.875	0.35686
144.425	0.16159	184.76	0.1038	262.5	0.36036
144.596	0.165	185.086	0.11157	263.125	0.34026
144.767	0.16925	185.412	0.11957	263.75	0.30204
144.938	0.17424	185.738	0.1274	264.375	0.25888
145.109	0.17974	186.064	0.13479	265	0.21758
145.28	0.18549	186.39	0.14242	265.625	0.17956
145.451	0.1912	186.716	0.15081	266.25	0.14853
145.622	0.19663	187.042	0.15884	266.875	0.12539
145.792	0.20161	187.368	0.16454	267.5	0.10463
145.963	0.2061	187.694	0.16775	268.125	0.08357
146.134	0.21014	188.02	0.17054	268.75	0.06625
146.305	0.21383	188.346	0.17505	269.375	0.05676
146.476	0.21729	188.672	0.18221	270	0.05552
146.647	0.22059	188.998	0.1915	270.625	0.06042
146.818	0.22375	189.324	0.20111	271.25	0.06816
146.988	0.2267	189.65	0.20924	271.875	0.07497
147.159	0.22932	189.976	0.21536	272.5	0.07782
147.33	0.23148	190.302	0.21944	273.125	0.07795
147.501	0.23308	190.628	0.22159	273.75	0.07895
147.672	0.23406	190.954	0.22367	274.375	0.07882
147.843	0.23446	191.28	0.22935	275	0.07158
148.014	0.23434	191.606	0.24018	275.625	0.05596
148.185	0.23386	191.932	0.25329	276.25	0.03607
148.355	0.23316	192.258	0.26549	276.875	0.01871
148.526	0.23242	192.584	0.27892	277.5	0.01292
148.697	0.23185	192.91	0.29899	278.125	0.02177
148.868	0.23162	193.236	0.32599	278.75	0.03435
149.039	0.23195	193.562	0.3532	279.375	0.03664
149.21	0.23301	193.888	0.37634	280	0.02942
149.381	0.23499	194.214	0.3994	280.625	0.02525
149.551	0.23798	194.54	0.42723	281.25	0.03001
149.722	0.24201	194.866	0.45796	281.875	0.0378
149.893	0.24703	195.192	0.48622	282.5	0.04215
150.064	0.25286	195.518	0.51037	283.125	0.04301
150.235	0.25924	195.844	0.53298	283.75	0.044
150.406	0.26589	196.17	0.55518	284.375	0.04644
150.577	0.27253	196.496	0.57414	285	0.0475
150.748	0.27895	196.822	0.58719	285.625	0.04666
150.918	0.28505	197.148	0.59546	286.25	0.04675
151.089	0.29085	197.474	0.60235	286.875	0.04585
151.26	0.29644	197.8	0.61043	287.5	0.03929
151.431	0.30199	198.125	0.61966	288.125	0.03065
151.602	0.30767	198.452	0.62767	288.75	0.02999
151.773	0.31363	198.778	0.63221	289.375	0.03969
151.944	0.31993	199.103	0.63336	290	0.0512
152.114	0.32658	199.429	0.63339	290.625	0.0567
152.285	0.33353	199.756	0.63365	291.25	0.05504
152.456	0.3407	200.082	0.6315	291.875	0.04765
152.627	0.34802	200.407	0.62178	292.5	0.03826
152.798	0.35544	200.733	0.60259	293.125	0.033
152.969	0.36294	201.059	0.57696	293.75	0.03423
153.14	0.37054	201.386	0.5487	294.375	0.03701
153.311	0.37826	201.711	0.5198	295	0.0353
153.481	0.38611	202.037	0.49124	295.625	0.03013
153.652	0.39406	202.363	0.46295	296.25	0.02755
153.823	0.40204	202.689	0.4345	296.875	0.03045
153.994	0.41	203.015	0.40697	297.5	0.03668
154.165	0.41785	203.341	0.38151	298.125	0.04209
154.336	0.42555	203.667	0.35701	298.75	0.04343
154.507	0.43304	203.993	0.33227	299.375	0.04217
154.677	0.44025	204.319	0.30852	300	0.04408
154.848	0.44715	204.645	0.28695	300.625	0.05288
155.019	0.45368	204.971	0.26619	301.25	0.06664
155.19	0.45983	205.297	0.24466	301.875	0.08037
155.361	0.46565	205.623	0.22371	302.5	0.09235
155.532	0.47129	205.949	0.20666	303.125	0.1085
155.703	0.47697	206.275	0.19512	303.75	0.13363
155.874	0.48299	206.601	0.18737	304.375	0.15819
156.044	0.48963	206.927	0.18025	305	0.16692
156.215	0.49713	207.253	0.17226	305.625	0.15926
156.386	0.50559	207.579	0.16418	306.25	0.14837
156.557	0.51493	207.905	0.15633	306.875	0.14404
156.728	0.52496	208.231	0.14703	307.5	0.14356
156.899	0.53535	208.557	0.13535	308.125	0.13717
157.07	0.54572	208.883	0.1235	308.75	0.12214
157.24	0.55571	209.209	0.11469	309.375	0.1083
157.411	0.565	209.535	0.10919	310	0.10528
157.582	0.57334	209.861	0.10459	310.625	0.11158
157.753	0.58054	210.187	0.09936	311.25	0.12275
157.924	0.58642	210.513	0.09409	311.875	0.14073
158.095	0.5908	210.839	0.08944	312.5	0.1674
158.266	0.59353	211.165	0.08557	313.125	0.19887
158.437	0.59445	211.491	0.08337	313.75	0.23108
158.607	0.59343	211.817	0.08382	314.375	0.26389
158.778	0.59039	212.143	0.08639	315	0.29846
158.949	0.58531	212.469	0.08937	315.625	0.32906
159.12	0.57818	212.795	0.09231	316.25	0.34022
159.291	0.56905	213.121	0.09622	316.875	0.32229
159.462	0.55796	213.447	0.101	317.5	0.28321
159.633	0.54499	213.773	0.10534	318.125	0.23675
159.804	0.53024	214.099	0.10903	318.75	0.19202
159.974	0.51386	214.425	0.11282	319.375	0.15455
160.145	0.49608	214.751	0.11659	320	0.12361
160.316	0.47715	215.077	0.1201	320.625	0.09308
160.487	0.45736	215.403	0.12372	321.25	0.06372
160.658	0.43703	215.729	0.1269	321.875	0.04577
160.829	0.41648	216.055	0.12805	322.5	0.04253
161	0.39605	216.381	0.12701	323.125	0.04166
161.17	0.37609	216.707	0.12573	323.75	0.03112
161.341	0.35697	217.033	0.12573	324.375	0.01472
161.512	0.33902	217.359	0.12662	325	0.00423
161.683	0.32251	217.685	0.12802	325.625	0.00408
161.854	0.30755	218.011	0.13085	326.25	0.01101
162.025	0.2941	218.337	0.13566	326.875	0.02156
162.196	0.28196	218.663	0.14081	327.5	0.03219
162.367	0.27082	218.989	0.14449	328.125	0.03859
162.537	0.26033	219.315	0.14729	328.75	0.03917
162.708	0.25015	219.641	0.15119	329.375	0.03464
162.879	0.24006	219.967	0.15651	330	0.02708
163.05	0.22994	220.293	0.16153	330.625	0.02206
163.221	0.21979	220.619	0.16452	331.25	0.02298
163.392	0.2097	220.945	0.16551	331.875	0.02468
163.563	0.19984	221.271	0.1662	332.5	0.02141
163.733	0.19041	221.597	0.16827	333.125	0.01638
163.904	0.18161	221.923	0.17156	333.75	0.01626
164.075	0.17363	222.249	0.17414	334.375	0.02238
164.246	0.16663	222.575	0.1738	335	0.03056
164.417	0.16072	222.901	0.16959	335.625	0.03345
164.588	0.15597	223.227	0.16279	336.25	0.02525
164.759	0.15239	223.553	0.15651	336.875	0.00974
164.93	0.14991	223.879	0.15306	337.5	0
165.1	0.14841	224.205	0.1521	338.125	0.00571
165.271	0.1477	224.531	0.15129	338.75	0.02268
165.442	0.14751	224.857	0.14791	339.375	0.03815
165.613	0.14754	225.183	0.14036	340	0.04484
165.784	0.14746	225.509	0.12981	340.625	0.04476
165.955	0.14701	225.835	0.11891	341.25	0.04178
166.126	0.14599	226.161	0.10827	341.875	0.0378
166.296	0.14432	226.487	0.09651	342.5	0.03324
166.467	0.14202	226.813	0.08428	343.125	0.02805
166.638	0.13925	227.139	0.07445	343.75	0.02397
166.809	0.13622	227.465	0.06784	344.375	0.02213
166.98	0.13315	227.791	0.06213	345	0.01949
167.151	0.13023	228.117	0.05603	345.625	0.01437
167.322	0.12759	228.443	0.05117	346.25	0.01095
167.493	0.12523	228.769	0.04887	346.875	0.01437
167.663	0.12304	229.095	0.0473	347.5	0.02561
167.834	0.12084	229.421	0.04372	348.125	0.04032
168.005	0.11842	229.747	0.03842	348.75	0.05083
168.176	0.1156	230.073	0.03425	349.375	0.0527
168.347	0.11227	230.399	0.03312	350	0.04943
168.518	0.10841	230.725	0.03409	350.625	0.04836
168.689	0.10413	231.051	0.03454	351.25	0.05181
168.859	0.09963	231.377	0.03267	351.875	0.05425
169.03	0.09514	231.703	0.02896	352.5	0.05087
169.201	0.0909	232.029	0.0253	353.125	0.04495
169.372	0.08709	232.355	0.02263	353.75	0.04238
169.543	0.08383	232.681	0.02049	354.375	0.04472
169.714	0.08116	233.007	0.01896	355	0.04953
169.885	0.07906	233.333	0.01952	355.625	0.0516
170.056	0.07743	233.659	0.02281	356.25	0.0474
170.226	0.07616	233.985	0.02658	356.875	0.04108
170.397	0.07513	234.311	0.02789	357.5	0.03864
170.568	0.07424	234.637	0.02672	358.125	0.0393
170.739	0.07343	234.963	0.02544	358.75	0.04093
170.91	0.07269	235.289	0.02458	359.375	0.04524
171.081	0.07207	235.615	0.02203	360	0.05188
171.252	0.07165	235.941	0.0172	360.625	0.05548
171.422	0.07148	236.267	0.01272	361.25	0.05337
171.593	0.07159	236.593	0.01069	361.875	0.05094
171.764	0.07196	236.919	0.01046	362.5	0.05388
171.935	0.07247	237.245	0.0112	363.125	0.05802
172.106	0.07296	237.571	0.01332	363.75	0.05367
172.277	0.07327	237.897	0.01665	364.375	0.04011
172.448	0.07323	238.223	0.01936	365	0.03012
172.619	0.07274	238.549	0.01962	365.625	0.03585
172.789	0.07174	238.875	0.0175	366.25	0.05379
172.96	0.07026	239.201	0.01547	366.875	0.06824
173.131	0.06834	239.527	0.01689	367.5	0.0687
173.302	0.06606	239.853	0.02277	368.125	0.06137
173.473	0.06348	240.179	0.03031	368.75	0.06087
173.644	0.0607	240.505	0.03558	369.375	0.0763
173.815	0.05782	240.831	0.03678	370	0.10876
173.985	0.05493	241.157	0.03474	370.625	0.15087
174.156	0.05215	241.483	0.03158	371.25	0.18671
174.327	0.0496	241.809	0.02945	371.875	0.20311
174.498	0.04737	242.135	0.0297	372.5	0.19803
174.669	0.04554	242.461	0.03241	373.125	0.17525
174.84	0.04418	242.787	0.03695	373.75	0.14218
175.011	0.04331	243.113	0.04315	374.375	0.1099
175.182	0.04293	243.439	0.05117	375	0.08692
175.352	0.04302	243.765	0.05986	375.625	0.07483
175.523	0.04349	244.091	0.06683	376.25	0.06879
175.694	0.04418	244.417	0.07125	376.875	0.06115
175.865	0.04486	244.743	0.07504	377.5	0.04864
176.036	0.04526	245.069	0.08026	378.125	0.03524
176.207	0.0451	245.395	0.08685	378.75	0.02749
176.378	0.04409	245.721	0.09342	379.375	0.02755
176.548	0.04209	246.047	0.09904	380	0.03151
176.719	0.02743	246.373	0.10386	380.625	0.03539
176.89	0.02646	246.699	0.10876	381.25	0.03791
177.061	0.02548	247.025	0.1153	381.875	0.03693
177.232	0.02451	247.351	0.12482	382.5	0.0328
177.403	0.02382	247.677	0.1367	383.125	0.03384
177.574	0.02382	248.003	0.14936	383.75	0.04476
177.745	0.02382	248.329	0.1641	384.375	0.05566
177.915	0.02382	248.655	0.18509	385	0.05644
178.086	0.02371	248.981	0.21479	385.625	0.05106
178.257	0.02323	249.307	0.25165	386.25	0.04755
178.428	0.02274	249.633	0.29333	386.875	0.04561
178.599	0.02225	249.959	0.34008	387.5	0.04043
178.77	0.02176	250.285	0.39279	388.125	0.03135
178.941	0.02128	250.611	0.44859	388.75	0.02405
179.112	0.02079	250.937	0.50132	389.375	0.02493
179.282	0.0203	251.263	0.54589	390	0.03223
179.453	0.01981	251.589	0.58019	390.625	0.03768
179.624	0.01933	251.915	0.60373	391.25	0.03709
179.795	0.01884	252.241	0.61604	391.875	0.03175
179.966	0.01835	252.567	0.61593	392.5	0.02364
180.137	0.01786	252.893	0.60298	393.125	0.01575
180.308	0.01738	253.219	0.58034	393.75	0.01292
180.478	0.01689	253.545	0.55341	394.375	0.01634
180.649	0.0164	253.871	0.52502	395	0.02051
180.82	0.01587	254.197	0.49463	395.625	0.02303
180.991	0.01587	254.523	0.46204	396.25	0.02988
181.162	0.01587	254.849	0.42867	396.875	0.04082
181.333	0.01587	255.175	0.39592	397.5	0.04394
181.504	0.01587	255.501	0.36525	398.125	0.03548
181.674	0.01587	255.827	0.33909	398.75	0.0273
181.845	0.01587	256.153	0.3193	399.375	0.02838
182.016	0.01587	256.479	0.3052	400	0.03631
182.187	0.01587	256.805	0.29436	400.625	0.04536
182.358	0.01587	257.131	0.28498	401.25	0.04814
182.529	0.01587	257.457	0.27656	401.875	0.03979
182.7	0.01587	257.783	0.26893	402.5	0.02825
182.871	0.01587	258.109	0.26151	403.125	0.02612
183.041	0.00975	258.435	0.2536	403.75	0.03401
183.212	0.0102	258.761	0.24455	404.375	0.04294
183.383	0.01055	259.087	0.23426	405	0.04652
183.554	0.01082	259.413	0.22378	405.625	0.04526
183.725	0.01101	259.739	0.21456	406.25	0.04245
183.896	0.01115	260.065	0.2073	406.875	0.03955
184.067	0.01128	260.391	0.20275	407.5	0.03803
184.238	0.01143	260.717	0.20265	408.125	0.03922
184.408	0.01163	261.043	0.20775	408.75	0.03947
184.579	0.01189	261.369	0.21613	409.375	0.03552
184.75	0.01219	261.695	0.22554	410	0.03406
184.921	0.01253	262.021	0.23598	410.625	0.04269
185.092	0.01284	262.347	0.24842	411.25	0.05372
185.263	0.0131	262.673	0.26275	411.875	0.05286
185.434	0.01327	262.999	0.27741	412.5	0.04148
185.604	0.01337	263.325	0.28946	413.125	0.03333
185.775	0.01342	263.651	0.29552	413.75	0.03482
185.946	0.01347	263.977	0.29408	414.375	0.0435
186.117	0.01355	264.303	0.28639	415	0.0552
186.288	0.0137	264.629	0.27476	415.625	0.06246
186.459	0.01393	264.955	0.26144	416.25	0.05742
186.63	0.01422	265.281	0.24847	416.875	0.04287
186.801	0.01454	265.607	0.23666	417.5	0.03125
186.971	0.01484	265.933	0.22445	418.125	0.02944
187.142	0.01508	266.259	0.2097	418.75	0.03337
187.313	0.01524	266.585	0.19298	419.375	0.0375
187.484	0.01533	266.911	0.17728	420	0.0396
187.655	0.01537	267.237	0.16429	420.625	0.039
187.826	0.0154	267.563	0.15307	421.25	0.03586
187.997	0.01546	267.889	0.14244	421.875	0.03159
188.167	0.01558	268.215	0.13225	422.5	0.03175
188.338	0.01575	268.541	0.12235	423.125	0.04332
188.509	0.01596	268.867	0.11266	423.75	0.06174
188.68	0.01615	269.193	0.10463	424.375	0.07098
188.851	0.01627	269.519	0.10012	425	0.06498
189.022	0.01627	269.845	0.09854	425.625	0.05472
189.193	0.01612	270.171	0.0976	426.25	0.04941
189.364	0.01585	270.497	0.09611	426.875	0.0486
189.534	0.01553	270.823	0.09441	427.5	0.0489
189.705	0.01522	271.149	0.09309	428.125	0.04352
189.876	0.01503	271.475	0.09221	428.75	0.02887
190.047	0.01505	271.801	0.09137	429.375	0.01665
190.218	0.01532	272.127	0.09051	430	0.02019
190.389	0.01586	272.453	0.09033	430.625	0.03433
190.56	0.01664	272.779	0.0912	431.25	0.04724
190.73	0.01762	273.105	0.09274	431.875	0.05799
190.901	0.01874	273.431	0.09431	432.5	0.06709
191.072	0.01994	273.757	0.09569	433.125	0.0685
191.243	0.02117	274.083	0.09788	433.75	0.06182
191.414	0.02239	274.409	0.10282	434.375	0.05567
191.585	0.02354	274.735	0.11102	435	0.05512
191.756	0.0246	275.061	0.1204	435.625	0.05643
191.927	0.02552	275.387	0.12835	436.25	0.05407
192.097	0.02629	275.713	0.13444	436.875	0.04646
192.268	0.02691	276.039	0.14072	437.5	0.03804
192.439	0.0274	276.365	0.14948	438.125	0.03718
192.61	0.02778	276.691	0.16124	438.75	0.04465
192.781	0.02809	277.017	0.17543	439.375	0.04943
192.952	0.02834	277.343	0.19187	440	0.04431
193.123	0.02855	277.669	0.21104	440.625	0.03346
193.293	0.02872	277.995	0.23427	441.25	0.02299
193.464	0.02887	278.321	0.26343	441.875	0.01739
193.635	0.02902	278.647	0.29853	442.5	0.01897
193.806	0.02918	278.973	0.33687	443.125	0.02328
193.977	0.02939	279.299	0.37653	443.75	0.02496
194.148	0.02969	279.625	0.41873	444.375	0.02542
194.319	0.0301	279.951	0.4664	445	0.02822
194.49	0.0306	280.277	0.52212	445.625	0.03415
194.66	0.03119	280.603	0.58592	446.25	0.03998
194.831	0.03183	280.929	0.65382	446.875	0.03778
195.002	0.03251	281.255	0.72119	447.5	0.02441
195.173	0.0332	281.581	0.78655	448.125	0.01084
195.344	0.03391	281.907	0.84877	448.75	0.00899
195.515	0.03466	282.233	0.90419	449.375	0.01538
195.686	0.03549	282.559	0.94937	450	0.01861
195.856	0.03644	282.885	0.98234	450.625	0.01446
196.027	0.03756	283.211	1	451.25	0.00748
196.198	0.03885	283.537	0.99929	451.875	0.00456
196.369	0.04035	283.863	0.98033	452.5	0.00876
196.54	0.04203	284.189	0.94527	453.125	0.01688
196.711	0.04387	284.515	0.89562	453.75	0.02526
196.882	0.04582	284.841	0.83342	454.375	0.03212
197.053	0.04785	285.167	0.7629	455	0.03276
197.223	0.04993	285.493	0.68886	455.625	0.02568
197.394	0.05205	285.819	0.61474	456.25	0.0199
197.565	0.05424	286.145	0.54404	456.875	0.02387
197.736	0.05656	286.471	0.48137	457.5	0.03492
197.907	0.05908	286.797	0.42976	458.125	0.04279
198.078	0.06186	287.123	0.38767	458.75	0.03844
198.249	0.06497	287.449	0.3506	459.375	0.02472
198.419	0.06839	287.775	0.31622	460	0.01529
198.59	0.0721	288.101	0.28633	460.625	0.01548
198.761	0.076	288.427	0.26232	461.25	0.0164
198.932	0.07999	288.753	0.24302	461.875	0.01329
199.103	0.08394	289.079	0.22757	462.5	0.01154
199.274	0.08776	289.405	0.21545	463.125	0.01359
199.445	0.09137	289.731	0.20457	463.75	0.01807
199.616	0.09471	290.057	0.19311	464.375	0.02533
199.786	0.09777	290.383	0.18125	465	0.03227
199.957	0.10054	290.709	0.16983	465.625	0.03401
200.128	0.10306	291.035	0.1601	466.25	0.03006
200.299	0.10534	291.361	0.15389	466.875	0.02076
200.47	0.10742	291.687	0.15097	467.5	0.00903
200.641	0.10936	292.013	0.14819	468.125	0.00452
200.812	0.11123	292.339	0.14328	468.75	0.01166
200.982	0.1131	292.665	0.13691	469.375	0.02085
201.153	0.11508	292.991	0.13059	470	0.02191
201.324	0.11725	293.317	0.12546	470.625	0.01729
201.495	0.1197	293.643	0.12268	471.25	0.01452
201.666	0.12249	293.969	0.12252	471.875	0.01511
201.837	0.12564	294.295	0.12385	472.5	0.01615
202.008	0.12914	294.621	0.12569	473.125	0.0162
202.179	0.13295	294.947	0.12838	473.75	0.01426
202.349	0.13704	295.273	0.1327	474.375	0.00895
202.52	0.14138	295.599	0.13871	475	0.00286
202.691	0.14595	295.925	0.14606	475.625	0.000544518
202.862	0.15075	296.251	0.15468	476.25	0.00266
203.033	0.15579	296.577	0.16423	476.875	0.00801
203.204	0.16108	296.903	0.17265	477.5	0.01579
203.375	0.16659	297.229	0.17674	478.125	0.02273
203.545	0.17228	297.555	0.17535	478.75	0.0254
203.716	0.17805	297.881	0.17077	479.375	0.02432
203.887	0.18381	298.207	0.16542	480	0.02418
204.058	0.18946	298.533	0.15904	480.625	0.02545
204.229	0.19487	298.859	0.15091	481.25	0.02525
204.4	0.19995	299.185	0.14248	481.875	0.0252
204.571	0.20458	299.511	0.1353	482.5	0.02827
204.742	0.20868	299.837	0.12831	483.125	0.03254
204.912	0.21215	300.163	0.12007	483.75	0.03433
205.083	0.21491	300.489	0.11198	484.375	0.03134
205.254	0.2169	300.815	0.10633	485	0.02417
205.425	0.21808	301.141	0.10271	485.625	0.01734
205.596	0.21846	301.467	0.09851	486.25	0.01429
205.767	0.21806	301.793	0.09252	486.875	0.01328
205.938	0.21692	302.119	0.08644	487.5	0.01204
206.109	0.21513	302.445	0.08268	488.125	0.01292
206.279	0.21281	302.771	0.08185	488.75	0.0194
206.45	0.21011	303.097	0.08307	489.375	0.0313
206.621	0.20718	303.423	0.08508	490	0.04737
206.792	0.20421	303.749	0.08584	490.625	0.0639
206.963	0.20134	304.075	0.08351	491.25	0.07614
207.134	0.19869	304.401	0.07912	491.875	0.07744
207.305	0.19631	304.727	0.07586	492.5	0.06955
207.475	0.19421	305.053	0.07535	493.125	0.06213
207.646	0.19235	305.379	0.07699	493.75	0.06014
207.817	0.19065	305.705	0.08037	494.375	0.05948
207.988	0.18903	306.031	0.08559	495	0.05482
208.159	0.1874	306.357	0.0909	495.625	0.04675
208.33	0.1857	306.683	0.09176	496.25	0.04228
208.501	0.18386	307.009	0.08496	496.875	0.04577
208.672	0.18187	307.335	0.07328	497.5	0.05184
208.842	0.17973	307.661	0.06273	498.125	0.05422
209.013	0.17743	307.987	0.05604	498.75	0.05651
209.184	0.17502	308.313	0.05193	499.375	0.06705
209.355	0.17254	308.639	0.04932	500	0.09068
209.526	0.17002	308.965	0.04858
209.697	0.1675	309.291	0.04964
209.868	0.16501	309.617	0.05122
210.038	0.16256	309.943	0.05203
210.209	0.16017	310.269	0.05174
210.38	0.15783	310.595	0.05088
210.551	0.15558	310.921	0.04992
210.722	0.15341	311.247	0.04834
210.893	0.15135	311.573	0.04534
211.064	0.14943	311.899	0.04165
211.235	0.14768	312.225	0.0392
211.405	0.14611	312.551	0.03893
211.576	0.14475	312.877	0.04026
211.747	0.1436	313.203	0.04223
211.918	0.14266	313.529	0.04376
212.089	0.14195	313.855	0.04353
212.26	0.14147	314.181	0.04148
212.431	0.14125	314.507	0.0394
212.601	0.14135	314.833	0.0384
212.772	0.14181	315.159	0.03746
212.943	0.14271	315.485	0.03554
213.114	0.14409	315.811	0.0333
213.285	0.14597	316.137	0.03169
213.456	0.14835	316.463	0.03054
213.627	0.15119	316.789	0.02982
213.798	0.15445	317.115	0.0304
213.968	0.15807	317.441	0.03244
214.139	0.16203	317.767	0.03444
214.31	0.1663	318.093	0.03478
214.481	0.17089	318.419	0.03366
214.652	0.17582	318.745	0.03237
214.823	0.18112	319.071	0.03127
214.994	0.18678	319.397	0.02993
215.164	0.19283	319.723	0.02892
215.335	0.19924	320.049	0.0292
215.506	0.20602	320.375	0.0304
215.677	0.21315	320.701	0.03148
215.848	0.22065	321.027	0.03205
216.019	0.22852	321.353	0.03225
216.19	0.23678	321.679	0.0323
216.361	0.24541	322.005	0.03208
216.531	0.25441	322.331	0.0306
216.702	0.26374	322.657	0.02724
216.873	0.27335	322.983	0.02329
217.044	0.28314	323.309	0.02074
217.215	0.29299	323.635	0.02042
217.386	0.30273	323.961	0.02179
217.557	0.31217	324.287	0.02361
217.727	0.32107	324.613	0.02488
217.898	0.32915	324.939	0.02554
218.069	0.33615	325.265	0.02617
218.24	0.34176	325.591	0.02715
218.411	0.34574	325.917	0.02845
218.582	0.34786	326.243	0.02932
218.753	0.34798	326.569	0.0284
218.924	0.34607	326.895	0.02505
219.094	0.3422	327.221	0.02097
219.265	0.33658	327.547	0.01914
219.436	0.3295	327.873	0.02053
219.607	0.32135	328.199	0.02324
219.778	0.31255	328.525	0.02532
219.949	0.30355	328.851	0.02656
220.12	0.29474	329.177	0.02721
220.29	0.28646	329.503	0.0271
220.461	0.27899	329.829	0.0262
220.632	0.27251	330.155	0.02452
220.803	0.26714	330.481	0.02207
220.974	0.26293	330.807	0.01959
221.145	0.25988	331.133	0.01868
221.316	0.25799	331.459	0.02043
221.487	0.25725	331.785	0.02389
221.657	0.25768	332.111	0.02673
221.828	0.25932	332.437	0.02771
221.999	0.26224	332.763	0.02765
222.17	0.26653	333.089	0.02773
222.341	0.27229	333.415	0.02778
222.512	0.27963	333.741	0.02654
222.683	0.28866	334.067	0.02389
222.853	0.29945	334.393	0.02191
223.024	0.31209	334.719	0.02249
223.195	0.32664	335.045	0.02484
223.366	0.34316	335.371	0.02686
223.537	0.36167	335.697	0.02818
223.708	0.38221	336.023	0.03028
223.879	0.4048	336.349	0.03355
224.05	0.42948	336.675	0.03593
224.22	0.45625	337.001	0.03576
224.391	0.48514	337.327	0.03411
224.562	0.51612	337.653	0.03301
224.733	0.54909	337.979	0.0328
224.904	0.58389	338.305	0.03274
225.075	0.62019	338.631	0.03308
225.246	0.65752	338.957	0.03488
225.416	0.69526	339.283	0.0378
225.587	0.7326	339.609	0.03943
225.758	0.76862	339.935	0.03785
225.929	0.80231	340.261	0.03415
226.1	0.83259	340.587	0.03128
226.271	0.85846	340.913	0.03079
226.442	0.87904	341.239	0.03156
226.613	0.89364	341.565	0.03164
226.783	0.90189	341.891	0.03038
226.954	0.90371	342.217	0.02847
227.125	0.89937	342.543	0.02655
227.296	0.88942	342.869	0.02479
227.467	0.87468	343.195	0.02337
227.638	0.8561	343.521	0.02273
227.809	0.8347	343.847	0.02311
227.979	0.81148	344.173	0.02411
228.15	0.78737	344.499	0.02481
228.321	0.76317	344.825	0.02483
228.492	0.73958	345.151	0.02473
228.663	0.71718	345.477	0.02503
228.834	0.69644	345.803	0.02539
229.005	0.67779	346.129	0.02509
229.176	0.66162	346.455	0.02421
229.346	0.64829	346.781	0.02368
229.517	0.63817	347.107	0.02417
229.688	0.63159	347.433	0.02517
229.859	0.62885	347.759	0.02574
230.03	0.63019	348.085	0.02578
230.201	0.63578	348.411	0.02576
230.372	0.6457	348.737	0.02565
230.542	0.65992	349.063	0.02528
230.713	0.67835	349.389	0.02505
230.884	0.70079	349.715	0.02532
231.055	0.7269	350.041	0.026
231.226	0.75622	350.367	0.02708
231.397	0.78806	350.693	0.02864
231.568	0.82155	351.019	0.03003
231.739	0.85558	351.345	0.03063
231.909	0.88883	351.671	0.0313
232.08	0.91989	351.997	0.03392
232.251	0.94734	352.323	0.03883
232.422	0.96988	352.649	0.04375
232.593	0.98651	352.975	0.04601
232.764	0.9966	353.301	0.04537
232.935	1	353.627	0.04362
233.106	0.99701	353.953	0.04172
233.276	0.98834	354.279	0.03908
233.447	0.97499	354.605	0.03542
233.618	0.95811	354.931	0.03181
233.789	0.9389	355.257	0.02905
233.96	0.91847	355.583	0.02674
234.131	0.89778	355.909	0.02467
234.302	0.87759	356.235	0.02364
234.472	0.85847	356.561	0.02391
234.643	0.84073	356.887	0.02435
234.814	0.82444	357.213	0.02391
234.985	0.80945	357.539	0.02256
235.156	0.79536	357.865	0.02064
235.327	0.78158	358.191	0.0183
235.498	0.76737	358.517	0.01562
235.669	0.75195	358.843	0.01308
235.839	0.73458	359.169	0.01172
236.01	0.7147	359.495	0.01218
236.181	0.69201	359.821	0.01382
236.352	0.66649	360.147	0.01538
236.523	0.63848	360.473	0.01659
236.694	0.60852	360.799	0.01822
236.865	0.57733	361.125	0.02045
237.035	0.54567	361.451	0.02192
237.206	0.51423	361.777	0.02141
237.377	0.48356	362.103	0.01975
237.548	0.45406	362.429	0.01879
237.719	0.42598	362.755	0.01905
237.89	0.39945	363.081	0.01966
238.061	0.37452	363.407	0.01972
238.232	0.3512	363.733	0.01862
238.402	0.3295	364.059	0.01615
238.573	0.30939	364.385	0.01296
238.744	0.29082	364.711	0.01066
238.915	0.27375	365.037	0.01078
239.086	0.25809	365.363	0.01315
239.257	0.24372	365.689	0.01572
239.428	0.23052	366.015	0.01642
239.598	0.21835	366.341	0.01501
239.769	0.20708	366.667	0.01304
239.94	0.1966	366.993	0.01219
240.111	0.18683	367.319	0.01272
240.282	0.17771	367.645	0.01366
240.453	0.16923	367.971	0.0142
240.624	0.1614	368.297	0.01434
240.795	0.15425	368.623	0.01421
240.965	0.14779	368.949	0.01346
241.136	0.14203	369.275	0.01142
241.307	0.13698	369.601	0.00827
241.478	0.13261	369.927	0.00562
241.649	0.12884	370.253	0.00522
241.82	0.12559	370.579	0.00694
241.991	0.12274	370.905	0.00889
242.161	0.12017	371.231	0.00962
242.332	0.11777	371.557	0.00931
242.503	0.11544	371.883	0.00902
242.674	0.11313	372.209	0.00986
242.845	0.11083	372.535	0.01221
243.016	0.10857	372.861	0.01492
243.187	0.10639	373.187	0.0164
243.358	0.10434	373.513	0.01662
243.528	0.10246	373.839	0.01669
243.699	0.10074	374.165	0.01729
243.87	0.09916	374.491	0.01848
244.041	0.09766	374.817	0.01975
244.212	0.09617	375.143	0.01972
244.383	0.09464	375.469	0.01749
244.554	0.09303	375.795	0.01404
244.724	0.09132	376.121	0.01113
244.895	0.08953	376.447	0.00973
245.066	0.0877	376.773	0.01018
245.237	0.08589	377.099	0.01252
245.408	0.08415	377.425	0.01599
245.579	0.08252	377.751	0.01897
245.75	0.08104	378.077	0.01989
245.921	0.07969	378.403	0.01849
246.091	0.07847	378.729	0.01604
246.262	0.07734	379.055	0.01408
246.433	0.07628	379.381	0.01313
246.604	0.07527	379.707	0.01287
246.775	0.0743	380.033	0.01303
246.946	0.07338	380.359	0.01337
247.117	0.07251	380.685	0.01352
247.287	0.07171	381.011	0.01373
247.458	0.07098	381.337	0.01462
247.629	0.07032	381.663	0.01583
247.8	0.06971	381.989	0.01632
247.971	0.06914	382.315	0.01598
248.142	0.06861	382.641	0.01568
248.313	0.06809	382.967	0.01591
248.484	0.06758	383.293	0.01647
248.654	0.06705	383.619	0.01712
248.825	0.06647	383.945	0.01785
248.996	0.06583	384.271	0.01863
249.167	0.06513	384.597	0.01904
249.338	0.06436	384.923	0.01876
249.509	0.06354	385.249	0.0184
249.68	0.06271	385.575	0.01924
249.85	0.06189	385.901	0.02188
250.021	0.06111	386.227	0.02553
250.192	0.0604	386.553	0.0289
250.363	0.05978	386.879	0.03157
250.534	0.05927	387.205	0.03383
250.705	0.05887	387.531	0.03543
250.876	0.05861	387.857	0.03572
251.047	0.05847	388.183	0.03489
251.217	0.05843	388.509	0.03406
251.388	0.05847	388.835	0.03403
251.559	0.05855	389.161	0.03446
251.73	0.0586	389.487	0.03437
251.901	0.0586	389.813	0.03365
252.072	0.05852	390.139	0.03299
252.243	0.05836	390.465	0.03253
252.413	0.05816	390.791	0.03184
252.584	0.05795	391.117	0.03122
252.755	0.05777	391.443	0.03127
252.926	0.05767	391.769	0.0313
253.097	0.05766	392.095	0.03
253.268	0.05772	392.421	0.02764
253.439	0.05784	392.747	0.02618
253.61	0.05796	393.073	0.02713
253.78	0.05805	393.399	0.02974
253.951	0.05807	393.725	0.03199
254.122	0.05802	394.051	0.03298
254.293	0.05791	394.377	0.0335
254.464	0.0578	394.703	0.03412
254.635	0.05773	395.029	0.03431
254.806	0.05774	395.355	0.03357
254.976	0.05786	395.681	0.03206
255.147	0.0581	396.007	0.03021
255.318	0.05843	396.333	0.02873
255.489	0.05882	396.659	0.02884
255.66	0.05926	396.985	0.03105
255.831	0.05972	397.311	0.03386
256.002	0.06022	397.637	0.03526
256.173	0.0608	397.963	0.03525
256.343	0.06147	398.289	0.03532
256.514	0.06227	398.615	0.03592
256.685	0.0632	398.94	0.03626
256.856	0.06428	399.267	0.03619
257.027	0.06545	399.592	0.0367
257.198	0.0667	399.918	0.03854
257.369	0.06797	400.245	0.04112
257.54	0.06923	400.57	0.04283
257.71	0.07046	400.896	0.04229
257.881	0.07164	401.223	0.03983
258.052	0.07278	401.548	0.03707
258.223	0.07389	401.874	0.03472
258.394	0.07499	402.2	0.03257
258.565	0.07607	402.526	0.0314
258.736	0.07713	402.852	0.03235
258.906	0.07815	403.178	0.0345
259.077	0.0791	403.504	0.03559
259.248	0.07998	403.83	0.03553
259.419	0.08077	404.156	0.03635
259.59	0.08148	404.482	0.03864
259.761	0.0821	404.808	0.04022
259.932	0.08266	405.134	0.0394
260.103	0.08317	405.46	0.03751
260.273	0.08364	405.786	0.03721
260.444	0.08407	406.112	0.03927
260.615	0.08447	406.438	0.04179
260.786	0.08485	406.764	0.04235
260.957	0.08521	407.09	0.0409
261.128	0.08557	407.416	0.04024
261.299	0.08597	407.742	0.04262
261.469	0.08643	408.068	0.04673
261.64	0.08697	408.394	0.04955
261.811	0.0876	408.72	0.04994
261.982	0.08831	409.046	0.0489
262.153	0.08907	409.372	0.0475
262.324	0.08985	409.698	0.04609
262.495	0.09061	410.024	0.04459
262.666	0.09134	410.35	0.04261
262.836	0.09203	410.676	0.03964
263.007	0.09269	411.002	0.03596
263.178	0.09336	411.328	0.03332
263.349	0.09407	411.654	0.03332
263.52	0.09485	411.98	0.03512
263.691	0.09574	412.306	0.03644
263.862	0.09672	412.632	0.03659
264.032	0.0978	412.958	0.03674
264.203	0.09895	413.284	0.03718
264.374	0.10015	413.61	0.03693
264.545	0.10138	413.936	0.03629
264.716	0.10263	414.262	0.03701
264.887	0.10388	414.588	0.03888
265.058	0.10514	414.914	0.03904
265.229	0.10638	415.24	0.03583
265.399	0.10759	415.566	0.03139
265.57	0.10875	415.892	0.02918
265.741	0.10982	416.218	0.02996
265.912	0.11076	416.544	0.03163
266.083	0.11152	416.87	0.0325
266.254	0.11206	417.196	0.03265
266.425	0.11233	417.522	0.03213
266.595	0.11231	417.848	0.03019
266.766	0.11195	418.174	0.02724
266.937	0.11124	418.5	0.02538
267.108	0.11016	418.826	0.02622
267.279	0.10872	419.152	0.02928
267.45	0.10693	419.478	0.03305
267.621	0.1048	419.804	0.03621
267.792	0.10238	420.13	0.03714
267.962	0.09971	420.456	0.03432
268.133	0.09684	420.782	0.02883
268.304	0.09382	421.108	0.02493
268.475	0.09069	421.434	0.02591
268.646	0.08748	421.76	0.03026
268.817	0.08423	422.086	0.03429
268.988	0.08096	422.412	0.03662
269.158	0.0777	422.738	0.03774
269.329	0.0745	423.064	0.03748
269.5	0.07141	423.39	0.03547
269.671	0.06845	423.716	0.03279
269.842	0.06568	424.042	0.03113
270.013	0.06314	424.368	0.03074
270.184	0.06084	424.694	0.03034
270.355	0.0588	425.02	0.02886
270.525	0.05701	425.346	0.0265
270.696	0.05544	425.672	0.02407
270.867	0.05405	425.998	0.02213
271.038	0.0528	426.324	0.02081
271.209	0.05164	426.65	0.02016
271.38	0.05055	426.976	0.02052
271.551	0.04952	427.302	0.02201
271.721	0.04852	427.628	0.02383
271.892	0.04757	427.954	0.02465
272.063	0.04665	428.28	0.02391
272.234	0.04574	428.606	0.0225
272.405	0.04482	428.932	0.02212
272.576	0.04384	429.258	0.02332
272.747	0.04276	429.584	0.02475
272.918	0.04157	429.91	0.02475
273.088	0.04024	430.236	0.02329
273.259	0.03878	430.562	0.02164
273.43	0.03722	430.888	0.0209
273.601	0.0356	431.214	0.02134
273.772	0.03396	431.54	0.02246
273.943	0.03237	431.866	0.02293
274.114	0.03085	432.192	0.02145
274.284	0.02943	432.518	0.01869
274.455	0.02814	432.844	0.01754
274.626	0.02698	433.17	0.02008
274.797	0.02597	433.496	0.02464
274.968	0.02508	433.822	0.02721
275.139	0.02431	434.148	0.02578
275.31	0.02364	434.474	0.02219
275.481	0.02303	434.8	0.01948
275.651	0.02246	435.126	0.01838
275.822	0.02189	435.452	0.01749
275.993	0.02129	435.778	0.01589
276.164	0.02063	436.104	0.0146
276.335	0.01991	436.43	0.01487
276.506	0.01915	436.756	0.01621
276.677	0.01838	437.082	0.01747
276.848	0.01763	437.408	0.01885
277.018	0.01695	437.734	0.02098
277.189	0.01636	438.06	0.0231
277.36	0.01589	438.386	0.02359
277.531	0.01552	438.712	0.0215
277.702	0.01526	439.038	0.01735
277.873	0.01507	439.364	0.01281
278.044	0.01494	439.69	0.00987
278.214	0.01484	440.016	0.00979
278.385	0.01474	440.342	0.01243
278.556	0.01465	440.668	0.01632
278.727	0.01455	440.994	0.01947
278.898	0.01443	441.32	0.02058
279.069	0.01429	441.646	0.02
279.24	0.01413	441.972	0.01898
279.411	0.01395	442.298	0.01828
279.581	0.01377	442.624	0.01837
279.752	0.0136	442.95	0.01957
279.923	0.01345	443.276	0.02102
280.094	0.01333	443.602	0.02106
280.265	0.01321	443.928	0.0192
280.436	0.0131	444.254	0.0165
280.607	0.01296	444.58	0.01441
280.777	0.01276	444.906	0.01382
280.948	0.01251	445.232	0.01471
281.119	0.01219	445.558	0.01647
281.29	0.01185	445.884	0.01813
281.461	0.0115	446.21	0.01868
281.632	0.01121	446.536	0.01753
281.803	0.01102	446.862	0.01463
281.974	0.01096	447.188	0.01097
282.144	0.01104	447.514	0.00893
282.315	0.01124	447.84	0.01059
282.486	0.01152	448.166	0.01524
282.657	0.01184	448.492	0.02025
282.828	0.01214	448.818	0.02368
282.999	0.01237	449.144	0.02457
283.17	0.0125	449.47	0.02226
283.34	0.0125	449.796	0.01785
283.511	0.01238	450.122	0.01468
283.682	0.01214	450.448	0.01513
283.853	0.01183	450.774	0.01764
284.024	0.01148	451.1	0.01885
284.195	0.01114	451.426	0.01782
284.366	0.01084	451.752	0.01673
284.537	0.0106	452.078	0.01785
284.707	0.01043	452.404	0.02084
284.878	0.01028	452.73	0.02286
285.049	0.01011	453.056	0.02142
285.22	0.00989	453.382	0.01739
285.391	0.00956	453.708	0.01457
285.562	0.00911	454.034	0.01572
285.733	0.00855	454.36	0.01976
285.903	0.0079	454.686	0.02332
286.074	0.00721	455.012	0.02433
286.245	0.00656	455.338	0.02322
286.416	0.00599	455.664	0.02156
286.587	0.00556	455.99	0.02078
286.758	0.00528	456.316	0.02164
286.929	0.00516	456.642	0.02357
287.1	0.00515	456.968	0.02485
287.27	0.00521	457.294	0.02457
287.441	0.00528	457.62	0.0237
287.612	0.0053	457.946	0.02343
287.783	0.00521	458.272	0.02353
287.954	0.00497	458.598	0.02285
288.125	0.00458	458.924	0.02109
288.296	0.00404	459.25	0.01944
288.466	0.0034	459.576	0.01902
288.637	0.00269	459.902	0.0193
288.808	0.00199	460.228	0.01941
288.979	0.00135	460.554	0.01983
289.15	0.00081975	460.88	0.02136
289.321	0.000417039	461.206	0.02325
289.492	0.000155042	461.532	0.02354
289.663	2.69989e-05	461.858	0.02119
289.833	1.60142e-05	462.184	0.0171
290.004	0.000100797	462.51	0.0133
290.175	0.000260234	462.836	0.0111
290.346	0.000475887	463.162	0.01019
290.517	0.000732353	463.488	0.01003
290.688	0.00102	463.814	0.01112
290.859	0.00131	464.14	0.01404
291.029	0.00161	464.466	0.018
291.2	0.00189	464.792	0.02141
291.371	0.00215	465.118	0.02337
291.542	0.00236	465.444	0.02389
291.713	0.00251	465.77	0.02284
291.884	0.00262	466.096	0.0201
292.055	0.00266	466.422	0.01707
292.226	0.00265	466.748	0.01611
292.396	0.0026	467.074	0.01775
292.567	0.00251	467.4	0.0199
292.738	0.00243	467.726	0.02013
292.909	0.00235	468.052	0.01767
293.08	0.0023	468.378	0.01374
293.251	0.0023	468.704	0.01035
293.422	0.00234	469.03	0.00859
293.592	0.00242	469.356	0.00793
293.763	0.00253	469.682	0.00731
293.934	0.00263	470.008	0.00654
294.105	0.00273	470.334	0.00662
294.276	0.0028	470.66	0.00823
294.447	0.00285	470.986	0.01018
294.618	0.00289	471.312	0.01072
294.789	0.00293	471.638	0.01021
294.959	0.003	471.964	0.01073
295.13	0.00311	472.29	0.01285
295.301	0.00328	472.616	0.01484
295.472	0.00351	472.942	0.01568
295.643	0.00381	473.268	0.01659
295.814	0.00417	473.594	0.01867
295.985	0.00457	473.92	0.02077
296.155	0.00497	474.246	0.0213
296.326	0.00534	474.572	0.02039
296.497	0.00561	474.898	0.01864
296.668	0.00576	475.224	0.0158
296.839	0.00576	475.55	0.01257
297.01	0.00562	475.876	0.01122
297.181	0.00537	476.202	0.01246
297.352	0.00508	476.528	0.01463
297.522	0.00483	476.854	0.01685
297.693	0.00471	477.18	0.01971
297.864	0.00476	477.506	0.0225
298.035	0.00501	477.832	0.02334
298.206	0.00543	478.158	0.02202
298.377	0.00597	478.484	0.02029
298.548	0.00653	478.81	0.01951
298.719	0.00702	479.136	0.01958
298.889	0.00737	479.462	0.01974
299.06	0.00753	479.788	0.01939
299.231	0.0075	480.114	0.01881
299.402	0.00728	480.44	0.01925
299.573	0.00692	480.766	0.02168
299.744	0.00647	481.092	0.02554
299.915	0.00599	481.418	0.02942
300.085	0.00552	481.744	0.03197
300.256	0.00509	482.07	0.03204
300.427	0.00472	482.396	0.02977
300.598	0.00441	482.722	0.02754
300.769	0.00418	483.048	0.02813
300.94	0.00402	483.374	0.03143
301.111	0.00395	483.7	0.03467
301.281	0.00395	484.026	0.03585
301.452	0.00401	484.352	0.03567
301.623	0.00412	484.678	0.03587
301.794	0.00425	485.004	0.03693
301.965	0.00439	485.33	0.03789
302.136	0.00451	485.656	0.03816
302.307	0.00461	485.982	0.03889
302.478	0.0047	486.308	0.04101
302.648	0.00476	486.634	0.04299
302.819	0.00479	486.96	0.04301
302.99	0.0048	487.286	0.04218
303.161	0.00476	487.612	0.04271
303.332	0.00467	487.938	0.04444
303.503	0.00453	488.264	0.04553
303.674	0.00436	488.59	0.0449
303.845	0.00418	488.916	0.04302
304.015	0.00403	489.242	0.04128
304.186	0.00394	489.568	0.04067
304.357	0.00394	489.894	0.041
304.528	0.00403	490.22	0.04179
304.699	0.00422	490.546	0.04291
304.87	0.00449	490.872	0.04409
305.041	0.00484	491.198	0.04501
305.211	0.00527	491.524	0.04545
305.382	0.00578	491.85	0.04496
305.553	0.00638	492.176	0.04339
305.724	0.00709	492.502	0.04201
305.895	0.00791	492.828	0.04212
306.066	0.00882	493.154	0.04294
306.237	0.00976	493.48	0.04229
306.408	0.0107	493.806	0.03916
306.578	0.01155	494.132	0.03505
306.749	0.01228	494.458	0.03209
306.92	0.01284	494.784	0.03077
307.091	0.01322	495.11	0.03074
307.262	0.01345	495.436	0.03182
307.433	0.01356	495.762	0.03225
307.604	0.01361	496.088	0.02887
307.774	0.01365	496.414	0.02175
307.945	0.01369	496.74	0.01539
308.116	0.01377	497.066	0.01344
308.287	0.01386	497.392	0.01459
308.458	0.01394	497.718	0.01573
308.629	0.01396	498.044	0.01614
308.8	0.0139	498.37	0.01626
308.971	0.01372	498.696	0.01518
309.141	0.0134	499.022	0.01202
309.312	0.01292	499.348	0.0077
309.483	0.01229	499.674	0.0036
309.654	0.01154	500	0
309.825	0.0107
309.996	0.00981
310.167	0.00893
310.337	0.00816
310.508	0.00755
310.679	0.0072
310.85	0.00715
311.021	0.00743
311.192	0.008
311.363	0.00881
311.534	0.00976
311.704	0.01073
311.875	0.01161
312.046	0.01233
312.217	0.01283
312.388	0.01311
312.559	0.0132
312.73	0.01313
312.9	0.01294
313.071	0.01266
313.242	0.01233
313.413	0.01194
313.584	0.01151
313.755	0.01105
313.926	0.01058
314.097	0.01011
314.267	0.00968
314.438	0.00932
314.609	0.00905
314.78	0.00887
314.951	0.00876
315.122	0.00871
315.293	0.00866
315.463	0.00858
315.634	0.00842
315.805	0.00817
315.976	0.00784
316.147	0.00743
316.318	0.00698
316.489	0.00655
316.66	0.00617
316.83	0.0059
317.001	0.00577
317.172	0.00581
317.343	0.00604
317.514	0.00645
317.685	0.00702
317.856	0.0077
318.026	0.00842
318.197	0.00911
318.368	0.0097
318.539	0.01013
318.71	0.01034
318.881	0.01035
319.052	0.01018
319.223	0.0099
319.393	0.00959
319.564	0.00932
319.735	0.00915
319.906	0.00912
320.077	0.00921
320.248	0.0094
320.419	0.00962
320.589	0.00981
320.76	0.0099
320.931	0.00987
321.102	0.00969
321.273	0.0094
321.444	0.00903
321.615	0.00864
321.786	0.00829
321.956	0.00802
322.127	0.00783
322.298	0.00773
322.469	0.00767
322.64	0.00761
322.811	0.0075
322.982	0.00729
323.152	0.00697
323.323	0.00654
323.494	0.00602
323.665	0.00546
323.836	0.00492
324.007	0.00447
324.178	0.00414
324.349	0.00399
324.519	0.00402
324.69	0.00421
324.861	0.00451
325.032	0.00486
325.203	0.00519
325.374	0.00545
325.545	0.00559
325.716	0.00559
325.886	0.00547
326.057	0.00524
326.228	0.00495
326.399	0.00464
326.57	0.00437
326.741	0.00417
326.912	0.00406
327.082	0.00405
327.253	0.00415
327.424	0.00434
327.595	0.00459
327.766	0.00488
327.937	0.00516
328.108	0.00538
328.279	0.00551
328.449	0.0055
328.62	0.00536
328.791	0.00509
328.962	0.00473
329.133	0.00435
329.304	0.00399
329.475	0.00373
329.645	0.00357
329.816	0.00354
329.987	0.00361
330.158	0.00375
330.329	0.00394
330.5	0.00413
330.671	0.0043
330.842	0.00445
331.012	0.00457
331.183	0.00468
331.354	0.00477
331.525	0.00485
331.696	0.00492
331.867	0.00497
332.038	0.005
332.208	0.00499
332.379	0.00493
332.55	0.0048
332.721	0.00459
332.892	0.00431
333.063	0.00399
333.234	0.00365
333.405	0.00335
333.575	0.00315
333.746	0.00309
333.917	0.00321
334.088	0.0035
334.259	0.00394
334.43	0.00446
334.601	0.00498
334.771	0.00543
334.942	0.00574
335.113	0.00587
335.284	0.00584
335.455	0.00565
335.626	0.00538
335.797	0.00507
335.968	0.00479
336.138	0.00459
336.309	0.00447
336.48	0.00445
336.651	0.0045
336.822	0.00458
336.993	0.00464
337.164	0.00464
337.334	0.00453
337.505	0.00431
337.676	0.00397
337.847	0.00355
338.018	0.0031
338.189	0.00269
338.36	0.00237
338.531	0.00219
338.701	0.00216
338.872	0.00228
339.043	0.00252
339.214	0.00282
339.385	0.00314
339.556	0.00342
339.727	0.00365
339.897	0.00381
340.068	0.0039
340.239	0.00393
340.41	0.00393
340.581	0.00392
340.752	0.00391
340.923	0.00392
341.094	0.00398
341.264	0.00411
341.435	0.00434
341.606	0.00467
341.777	0.00512
341.948	0.00566
342.119	0.00625
342.29	0.00682
342.46	0.00733
342.631	0.0077
342.802	0.00792
342.973	0.00796
343.144	0.00784
343.315	0.00761
343.486	0.0073
343.657	0.00696
343.827	0.00662
343.998	0.0063
344.169	0.00603
344.34	0.00581
344.511	0.00565
344.682	0.00556
344.853	0.00556
345.024	0.00563
345.194	0.00577
345.365	0.00596
345.536	0.00617
345.707	0.00635
345.878	0.00646
346.049	0.00649
346.22	0.00643
346.39	0.00629
346.561	0.00612
346.732	0.00596
346.903	0.00587
347.074	0.00586
347.245	0.00597
347.416	0.0062
347.586	0.00651
347.757	0.00687
347.928	0.00725
348.099	0.00758
348.27	0.00781
348.441	0.00791
348.612	0.00785
348.783	0.00762
348.953	0.00725
349.124	0.00677
349.295	0.00623
349.466	0.00571
349.637	0.00526
349.808	0.00495
349.979	0.00481
350.15	0.00484
