# Supplementary material for: Preparing high-concentration individualized carbon nanotubes for industrial separation of multiple single-chirality species
Source: Nat Commun. 2023 Apr 29;14:2491. doi: 10.1038/s41467-023-38133-0 (PMC10148823; doi:10.1038/s41467-023-38133-0)
Supplement: Supplementary file 3 — Source Data [file 41467_2023_38133_MOESM3_ESM.zip › 7 Source data/Figure 3/Figure 3d- relation between initial and resulting concentrations.xlsx]

## Sheet: Figure 3d
concentration	abs at 257 nm	abs at S11 of (6,4)
0	0	0
1	32	0.00313
2	73	0.009
3	105	0.02625
4	138	0.03875
5	156	0.04125
