# Supplementary material for: Preparing high-concentration individualized carbon nanotubes for industrial separation of multiple single-chirality species
Source: Nat Commun. 2023 Apr 29;14:2491. doi: 10.1038/s41467-023-38133-0 (PMC10148823; doi:10.1038/s41467-023-38133-0)
Supplement: Supplementary file 3 — Source Data [file 41467_2023_38133_MOESM3_ESM.zip › 7 Source data/Figure 3/Figure 3e-optical absorption of (n,m) separated from G-SWCNTs.xlsx]

## Sheet: Figure 3e
X	4 mg/ml (9,1)	1 mg/ml (9,1)	4 mg/ml (7,3)	1 mg/ml (7,3)	4 mg/ml (9,4)	2 mg/ml (9,4)	4 mg/ml (10,3)	2 mg/ml (10,3)	2 mg/ml (9,1)	1 mg/ml (7,3)	1 mg/ml (9,4)	1 mg/ml (10,3)	4 mg/ml (7,6)	2 mg/ml (7,6)	4 mg/ml (8,4)	2 mg/ml (8,4)	4 mg/ml (7,5)	2 mg/ml (7,5)	4 mg/ml (6,5)	2 mg/ml (6,5)	4 mg/ml (6,4)	2 mg/ml (6,4)	1 mg/ml (6,4)
780	0.00164	0.000400526	0.00123	0.00116	0.00188	0.000992982	0.000459	0.000413411	0.000975364	0.0011	6.20313e-06	0.0009765	0.00224	0.000625	0.00147	0.000652084	0.00122	0.000638038	0.00183	0.00102	0.0038	0.0012	2.67983e-06
781	0.00188	0.00051444	0.00124	0.00136	0.00184	0.000963357	0.000459	0.000840203	0.00101	0.0011	-8.53437e-05	0.0009765	0.00218	0.000625	0.00131	0.000651632	0.00142	0.000643714	0.00161	0.00105	0.00367	0.0012	2.68257e-06
782	0.00212	0.000467798	0.00126	0.00137	0.0018	0.00093216	0.000459	0.000629948	0.00104	0.0011	2.29375e-05	0.00102	0.00213	0.000616161	0.0014	0.000658109	0.00151	0.000648073	0.00146	0.00104	0.0034	0.00121	2.68267e-06
783	0.00234	0.000579918	0.00127	0.00138	0.00176	0.000959242	0.000459	0.000863726	0.00106	0.0011	-0.000126688	0.00101	0.00209	0.000611517	0.00134	0.000663577	0.00149	0.000651125	0.00143	0.00108	0.00328	0.00121	2.68816e-06
784	0.00252	0.00059696	0.00129	0.00124	0.00173	0.000957454	0.000459	0.000773944	0.00109	0.00109	-9.02656e-05	0.00096375	0.00206	0.00061052	0.00144	0.000670272	0.00147	0.000654843	0.00143	0.00103	0.00329	0.00121	2.69423e-06
785	0.00267	0.000717152	0.00131	0.00151	0.0017	0.000947794	0.000459	0.000667538	0.00111	0.00108	-0.000166062	0.00090525	0.00205	0.000606926	0.0015	0.000680147	0.00152	0.000660618	0.00144	0.00104	0.00315	0.00122	2.70441e-06
786	0.00279	0.000599651	0.00134	0.00133	0.00166	0.000931313	0.000459	0.000810116	0.00112	0.00106	-0.000213312	0.0009135	0.00203	0.00059755	0.00153	0.000683771	0.0016	0.000667909	0.00147	0.0011	0.00304	0.00121	2.71957e-06
787	0.0029	0.000487531	0.00137	0.00159	0.00163	0.000927961	0.000459	0.000706246	0.00113	0.00106	-0.000235953	0.000924	0.00203	0.000591675	0.00147	0.000680363	0.00159	0.00067528	0.00152	0.00107	0.00297	0.00122	2.74545e-06
788	0.00301	0.000719843	0.0014	0.00148	0.0016	0.000901512	0.000459	0.000832712	0.00114	0.00106	-0.000303875	0.0008655	0.00202	0.000598842	0.00155	0.000680307	0.00161	0.000681886	0.00156	0.00106	0.00288	0.00121	2.76696e-06
789	0.00311	0.000668717	0.00144	0.00118	0.00158	0.000875067	0.000462376	0.00078329	0.00115	0.00106	-0.000265484	0.000873	0.00203	0.000616303	0.00153	0.0006854	0.00167	0.000687941	0.00158	0.00107	0.0028	0.00121	2.84422e-06
790	0.00322	0.000704595	0.00148	0.00135	0.00155	0.000907425	0.00050738	0.000797884	0.00116	0.00106	-0.000277297	0.00085275	0.00203	0.000634661	0.0015	0.000688085	0.00166	0.000694345	0.00162	0.00109	0.00271	0.00121	2.91684e-06
791	0.00333	0.000663335	0.00152	0.00109	0.00153	0.000931912	0.000541044	0.000710174	0.00117	0.00107	-0.000289109	0.0009015	0.00204	0.000646682	0.0016	0.000686381	0.00163	0.000701807	0.00167	0.0011	0.0027	0.00121	2.99637e-06
792	0.00345	0.000953052	0.00156	0.00134	0.0015	0.000966902	0.00052538	0.000850783	0.00118	0.00107	-0.000244812	0.0008385	0.00205	0.00064987	0.00142	0.000684918	0.00161	0.000710031	0.00172	0.00112	0.00272	0.00121	3.08288e-06
793	0.00357	0.00066782	0.00159	0.00125	0.00148	0.00093207	0.000580023	0.000793831	0.00119	0.00108	-0.000224141	0.0008835	0.00206	0.000647393	0.0014	0.000685869	0.00159	0.000717933	0.00179	0.00107	0.00259	0.00121	3.17639e-06
794	0.00369	0.000878605	0.00163	0.00125	0.00146	0.000929792	0.000579667	0.000827607	0.0012	0.00109	-0.000322578	0.000858	0.00207	0.000643257	0.00161	0.000689867	0.0016	0.00072462	0.00186	0.00115	0.00268	0.00122	3.27696e-06
795	0.00381	0.000840933	0.00167	0.00125	0.00144	0.000876066	0.000628073	0.000930438	0.0012	0.0011	-0.00024875	0.00092025	0.00207	0.000636142	0.00151	0.000696717	0.00161	0.000729945	0.00192	0.0011	0.00262	0.00123	3.38464e-06
796	0.00391	0.000590681	0.00171	0.00117	0.00142	0.000868544	0.000579523	0.000796397	0.00121	0.00112	-0.000134562	0.0009615	0.00207	0.00062475	0.00131	0.000700809	0.00161	0.000734468	0.00194	0.00118	0.00273	0.00124	3.49946e-06
797	0.004	0.000694728	0.00175	0.00128	0.0014	0.000828999	0.000635867	0.000932002	0.00121	0.00114	-0.000283203	0.00094275	0.00207	0.000612967	0.00152	0.000697854	0.00166	0.000739433	0.00197	0.00111	0.00261	0.00125	3.62146e-06
798	0.00408	0.000686656	0.00179	0.00114	0.00139	0.000838808	0.000610563	0.000821662	0.00122	0.00116	-0.000183781	0.00093375	0.00206	0.000601887	0.00158	0.000693829	0.00178	0.0007464	0.00201	0.00116	0.00275	0.00127	3.75069e-06
799	0.00415	0.000646293	0.00183	0.00133	0.00137	0.000815019	0.000654434	0.00108	0.00122	0.0012	-0.000223156	0.0009135	0.00205	0.00058612	0.00156	0.000695258	0.00184	0.00075625	0.00208	0.00114	0.00277	0.0013	3.88719e-06
800	0.00419	0.000805951	0.00188	0.00128	0.00135	0.000792808	0.00066315	0.000843931	0.00121	0.00124	-0.000232016	0.00095625	0.00204	0.000563604	0.00132	0.000699014	0.0018	0.00076625	0.00214	0.0012	0.00278	0.00132	4.031e-06
801	0.00422	0.000553906	0.00192	0.00129	0.00134	0.000797374	0.000692845	0.00126	0.00121	0.00128	-0.000188703	0.000888	0.00203	0.000539287	0.00139	0.000701115	0.00179	0.000775	0.00219	0.00123	0.00275	0.00135	4.18215e-06
802	0.00422	0.000614899	0.00197	0.00132	0.00133	0.000807193	0.000711767	0.00132	0.0012	0.00133	-0.000204453	0.0008925	0.00201	0.000516874	0.00146	0.000701388	0.00184	0.0007825	0.00225	0.00123	0.00284	0.00138	4.34069e-06
803	0.00419	0.000519821	0.00202	0.00126	0.00131	0.000842739	0.000695536	0.00135	0.00119	0.00136	-0.000241859	0.00090975	0.002	0.000496683	0.00135	0.000701239	0.00186	0.0007875	0.0023	0.00124	0.0028	0.00141	4.50665e-06
804	0.00412	0.00048484	0.00207	0.00134	0.0013	0.000816337	0.000754148	0.00137	0.00117	0.00139	-0.000244812	0.00091275	0.00199	0.000480369	0.00143	0.000703794	0.00183	0.00079375	0.00234	0.00118	0.00282	0.00144	4.68006e-06
805	0.00401	0.000562875	0.00212	0.00133	0.00129	0.000809888	0.000735648	0.00148	0.00116	0.00141	-0.000206422	0.00091725	0.00198	0.000467214	0.00141	0.000706818	0.00183	0.0008	0.0024	0.00129	0.00288	0.00147	4.86097e-06
806	0.00387	0.000680377	0.00216	0.00147	0.00128	0.000817091	0.000765911	0.00137	0.00114	0.00142	-0.000179844	0.0009675	0.00196	0.000450235	0.00139	0.00070428	0.00182	0.0008075	0.00246	0.00121	0.00284	0.00151	5.04941e-06
807	0.00371	0.000577227	0.0022	0.00125	0.00127	0.000863671	0.000719628	0.00135	0.00111	0.00144	-0.000274344	0.0009195	0.00195	0.000426885	0.00133	0.000698726	0.00184	0.00081625	0.00254	0.00127	0.003	0.00154	5.2454e-06
808	0.00353	0.000523409	0.00224	0.00127	0.00126	0.000877702	0.000725509	0.0014	0.00109	0.00144	-0.000242844	0.0008715	0.00193	0.000406718	0.00138	0.000700017	0.00187	0.00082375	0.00263	0.00125	0.00285	0.00158	5.44899e-06
809	0.00335	0.000414877	0.00229	0.00133	0.00125	0.000867586	0.000667319	0.00129	0.00106	0.00145	-0.000220203	0.00092025	0.00192	0.000397811	0.00115	0.000709558	0.00186	0.00083125	0.00269	0.00124	0.00291	0.00161	8.37852e-05
810	0.00317	0.000448962	0.00233	0.00125	0.00124	0.000837521	0.000625006	0.00128	0.00103	0.00145	-0.000245797	0.00089025	0.0019	0.000393021	0.00138	0.000717522	0.00184	0.00083875	0.00273	0.00129	0.00297	0.00163	0.000240254
811	0.00299	0.000466004	0.00238	0.00124	0.00123	0.000819533	0.000583826	0.00141	0.001	0.00145	-0.000184766	0.00091725	0.00189	0.00037969	0.00145	0.000719337	0.00187	0.0008425	0.00277	0.0013	0.00298	0.00165	0.000318606
812	0.00281	0.000458828	0.00243	0.00133	0.00122	0.000832521	0.000557955	0.00134	0.000970291	0.00144	-0.000231031	0.00088125	0.00188	0.000356037	0.00136	0.000717216	0.00191	0.000845	0.00284	0.00132	0.00306	0.00165	0.00031884
813	0.00264	0.000382587	0.00247	0.00123	0.00122	0.00080561	0.000531518	0.00139	0.000935581	0.00144	-0.000306828	0.00085725	0.00187	0.000330377	0.00142	0.000714822	0.00195	0.00084625	0.00291	0.00127	0.0031	0.00165	0.000240957
814	0.00247	0.000378102	0.00251	0.00135	0.00121	0.000796551	0.000507348	0.00138	0.000900139	0.00143	-0.000245797	0.0009285	0.00185	0.000312529	0.00131	0.000717796	0.00197	0.00084875	0.00299	0.0013	0.00312	0.00165	0.000163082
815	0.00231	0.000369132	0.00253	0.00131	0.0012	0.000769643	0.000537043	0.00141	0.000864914	0.00142	-0.000292062	0.0008475	0.00184	0.000311523	0.00129	0.00072549	0.00198	0.0008525	0.00309	0.0013	0.00318	0.00163	0.000163339
816	0.00215	0.000397835	0.00255	0.00126	0.0012	0.000804161	0.000534987	0.00129	0.000830658	0.00142	-0.000233	0.000834	0.00182	0.000331092	0.00117	0.000732066	0.002	0.0008575	0.00317	0.00135	0.00325	0.00162	0.000163605
817	0.00201	0.00050547	0.00256	0.00142	0.00119	0.000794055	0.000552208	0.00127	0.00079776	0.00141	-0.000302891	0.000852	0.0018	0.000363128	0.00127	0.000732855	0.00203	0.000865	0.0032	0.00134	0.00332	0.00161	0.000163878
818	0.00188	0.000533276	0.00257	0.00123	0.00119	0.000791299	0.000492884	0.00124	0.000766262	0.00141	-0.000267453	0.0008565	0.00177	0.000395925	0.00133	0.0007288	0.00203	0.000875	0.00321	0.00135	0.00335	0.00161	8.60342e-05
819	0.00176	0.000463313	0.00257	0.00125	0.00119	0.00076702	0.000482322	0.00135	0.000736062	0.0014	-0.000277297	0.000885	0.00174	0.000425851	0.00123	0.000732426	0.00204	0.00088625	0.00327	0.00131	0.00339	0.00161	8.19828e-06
820	0.00165	0.000332357	0.00257	0.00131	0.00118	0.000807316	0.000459	0.00125	0.000707165	0.00139	-0.000203469	0.0008295	0.00171	0.000450484	0.00125	0.000750358	0.00209	0.00089875	0.00337	0.00135	0.00348	0.00161	8.66203e-05
821	0.00155	0.000293788	0.00257	0.0012	0.00118	0.000818212	0.000459	0.00118	0.000679813	0.00138	-0.000301906	0.0008715	0.00167	0.000464565	0.00136	0.000768743	0.0021	0.00091375	0.00348	0.00145	0.00352	0.00161	0.00016505
822	0.00146	0.000582608	0.00258	0.00137	0.00118	0.000819134	0.000459	0.00125	0.000654413	0.00138	-0.000302891	0.00084825	0.00164	0.000472421	0.0013	0.000778114	0.00209	0.00093	0.00358	0.0014	0.00358	0.00161	8.72382e-05
823	0.00137	0.000199607	0.00258	0.00124	0.00117	0.000785406	0.000459	0.00124	0.000631326	0.00138	-0.000334391	0.00084075	0.0016	0.000485067	0.00116	0.000785181	0.00212	0.00094875	0.00368	0.00149	0.00369	0.00162	8.75591e-05
824	0.00129	0.000413083	0.00259	0.00124	0.00117	0.000786328	0.000459	0.00121	0.000610662	0.00138	-0.000352109	0.0008235	0.00156	0.000503181	0.00118	0.000794561	0.00217	0.0009675	0.00376	0.00149	0.00373	0.00163	0.000166013
825	0.0012	0.000370926	0.0026	0.00123	0.00117	0.00072635	0.000459	0.00129	0.000592217	0.00138	-0.000296	0.00083775	0.00153	0.000521594	0.00113	0.000806724	0.00224	0.00098625	0.00382	0.00151	0.00375	0.00165	0.00016635
826	0.00112	0.000302757	0.00261	0.00125	0.00117	0.000743546	0.000459	0.00118	0.000575595	0.00137	-0.000285172	0.0008205	0.0015	0.000543741	0.00113	0.000824419	0.00227	0.001	0.00387	0.0015	0.00384	0.00167	0.00024482
827	0.00105	0.000282127	0.00262	0.00118	0.00117	0.000674118	0.000459	0.00123	0.000560403	0.00136	-0.000345219	0.000795	0.00147	0.000577207	0.00113	0.000848357	0.0022	0.00102	0.00393	0.00151	0.0039	0.0017	0.000323298
828	0.000983574	0.000347605	0.00263	0.00125	0.00117	0.000704439	0.000459	0.00126	0.000546431	0.00135	-0.000309781	0.00080325	0.00144	0.000624985	0.00116	0.00087164	0.00211	0.00103	0.00398	0.00153	0.00397	0.00173	0.000323659
829	0.000934208	0.000258806	0.00264	0.00123	0.00117	0.000673334	0.000459	0.00115	0.000533696	0.00135	-0.000306828	0.00083325	0.00141	0.000687992	0.00113	0.000888353	0.00212	0.00105	0.00404	0.0015	0.00402	0.00176	0.000324029
830	0.000896948	0.000227413	0.00265	0.00123	0.00117	0.000685804	0.000459	0.00113	0.00052235	0.00134	-0.000288125	0.00081825	0.00137	0.000763548	0.00113	0.000905553	0.00222	0.00107	0.0041	0.00156	0.00407	0.0018	0.000324406
831	0.000867376	0.000378102	0.00266	0.00125	0.00117	0.000692498	0.000459	0.00114	0.000512516	0.00133	-0.000266469	0.000843	0.00134	0.000839602	0.00113	0.000931659	0.00232	0.00108	0.00413	0.00152	0.00417	0.00184	0.000324792
832	0.000840033	0.000337739	0.00268	0.00121	0.00117	0.000685541	0.000459	0.00104	0.000504165	0.00133	-0.000282219	0.000816	0.00131	0.000903585	0.00113	0.000961267	0.00232	0.0011	0.00416	0.00157	0.00423	0.00188	0.000325185
833	0.000810502	0.000360163	0.0027	0.00125	0.00117	0.000676483	0.000459	0.00106	0.000497115	0.00133	-0.000287141	0.00081525	0.00127	0.000954512	0.00113	0.000985329	0.00226	0.00112	0.00422	0.0016	0.00433	0.00193	0.000325587
834	0.000776758	0.000327872	0.00272	0.0013	0.00118	0.000645899	0.000459	0.00111	0.000491132	0.00134	-0.00031175	0.00083025	0.00124	0.00099603	0.00113	0.001	0.00222	0.00113	0.00427	0.00156	0.00437	0.00197	0.000404122
835	0.000739447	0.000431022	0.00274	0.00137	0.00118	0.000667813	0.00046926	0.00115	0.000486043	0.00134	-0.000277297	0.000855	0.00121	0.00103	0.00113	0.00103	0.00227	0.00114	0.00428	0.00158	0.00433	0.00202	0.000560791
836	0.000701349	0.000307242	0.00277	0.00117	0.00118	0.000596276	0.000459	0.00107	0.000481749	0.00134	-0.000385578	0.00076425	0.00118	0.00104	0.00113	0.00104	0.00235	0.00116	0.00428	0.00153	0.00441	0.00207	0.000639342
837	0.000666383	0.000235486	0.00279	0.00119	0.00119	0.000595612	0.000492929	0.00107	0.000478175	0.00135	-0.000345219	0.000765	0.00114	0.00105	0.00115	0.00106	0.00235	0.00117	0.00429	0.00159	0.00445	0.00212	0.000639777
838	0.000638358	0.000308139	0.00282	0.00119	0.00119	0.000556097	0.000511285	0.00104	0.000475225	0.00136	-0.000400344	0.0007935	0.00111	0.00106	0.00113	0.00107	0.00234	0.00118	0.00431	0.00153	0.00452	0.00216	0.00064022
839	0.00061973	0.000339533	0.00286	0.00127	0.00119	0.000615279	0.000560825	0.00112	0.000472829	0.00138	-0.000347187	0.000783	0.00108	0.00108	0.00113	0.00108	0.00234	0.00119	0.00432	0.00157	0.0045	0.00221	0.000640671
840	0.000610708	0.000397835	0.00289	0.00128	0.0012	0.000623535	0.000582015	0.00114	0.000471012	0.00139	-0.0003275	0.0007995	0.00104	0.0011	0.00117	0.0011	0.00234	0.0012	0.00434	0.00157	0.00457	0.00225	0.000719255
841	0.000609019	0.000199607	0.00292	0.00116	0.0012	0.000602388	0.00063269	0.00118	0.000469888	0.00139	-0.000282219	0.0008625	0.00101	0.00111	0.00113	0.00111	0.00235	0.0012	0.00434	0.00152	0.0045	0.00228	0.000875973
842	0.00061062	0.00010453	0.00295	0.00117	0.00121	0.000626389	0.000672024	0.00111	0.000469541	0.00139	-0.000347187	0.0008445	0.000969483	0.00111	0.00113	0.00111	0.00237	0.00121	0.00433	0.00149	0.00461	0.00231	0.000954574
843	0.000611484	0.00010722	0.00298	0.00123	0.00122	0.000570063	0.000716461	0.0011	0.000469892	0.00138	-0.000335375	0.00085425	0.000930267	0.00111	0.00113	0.00111	0.00237	0.00121	0.00432	0.00154	0.0046	0.00233	0.000955058
844	0.000609764	0.000326078	0.00301	0.00126	0.00122	0.000538933	0.000695127	0.00108	0.000470702	0.00138	-0.000368844	0.0007695	0.000889749	0.00111	0.00113	0.00112	0.00238	0.00121	0.00431	0.00149	0.00471	0.00233	0.00095555
845	0.000606704	0.000113499	0.00305	0.00117	0.00123	0.000510951	0.000689101	0.00108	0.000471744	0.00138	-0.000380656	0.00079725	0.000847782	0.00111	0.00113	0.00112	0.00242	0.00122	0.00428	0.00149	0.0047	0.00233	0.000956051
846	0.000605235	0.000249837	0.0031	0.00126	0.00124	0.000523392	0.000687611	0.00118	0.000473003	0.00139	-0.000378687	0.0008085	0.000803938	0.00111	0.00113	0.00113	0.00245	0.00122	0.00425	0.00154	0.00471	0.00231	0.00095656
847	0.000607352	0.000250734	0.00316	0.00125	0.00124	0.000531629	0.00081483	0.00107	0.000474747	0.00141	-0.000308797	0.0008505	0.000757683	0.00111	0.00113	0.00113	0.00249	0.00123	0.00425	0.00144	0.00482	0.00229	0.000957078
848	0.000612642	0.000216649	0.00322	0.00127	0.00125	0.000578712	0.00088705	0.00109	0.000477397	0.00143	-0.000312734	0.00082125	0.000708706	0.00111	0.00113	0.00114	0.00252	0.00123	0.00423	0.00148	0.00499	0.00227	0.000957603
849	0.000618921	0.000348502	0.00329	0.00122	0.00126	0.000552818	0.00102	0.00114	0.000481297	0.00145	-0.000312734	0.000798	0.000657265	0.0011	0.00113	0.00115	0.00249	0.00123	0.00418	0.00148	0.00514	0.00224	0.000958137
850	0.000623667	0.000294685	0.00336	0.00123	0.00127	0.00059412	0.00102	0.00105	0.000486545	0.00147	-0.000339312	0.000798	0.00060442	0.0011	0.00113	0.00115	0.00251	0.00124	0.00412	0.00149	0.00528	0.00222	0.000958679
851	0.00062485	0.000452549	0.00343	0.00124	0.00128	0.000490518	0.00107	0.00117	0.000492978	0.00149	-0.000344234	0.00081075	0.000552053	0.00111	0.00113	0.00114	0.00258	0.00124	0.00408	0.00155	0.00543	0.0022	0.00095923
852	0.000621279	0.000261497	0.0035	0.00131	0.00129	0.000529712	0.0011	0.00107	0.000500308	0.00151	-0.000322578	0.00082875	0.000502656	0.00113	0.00113	0.00113	0.00268	0.00124	0.00405	0.00143	0.00572	0.00218	0.000959789
853	0.000613186	0.000355678	0.00358	0.00124	0.0013	0.000481228	0.00112	0.00118	0.000508272	0.00153	-0.000278281	0.0008655	0.000458939	0.00115	0.00113	0.00114	0.00273	0.00124	0.00403	0.00137	0.00594	0.00218	0.000960356
854	0.000602771	0.000352987	0.00367	0.00128	0.00131	0.000512539	0.00116	0.00112	0.000516718	0.00155	-0.000371797	0.000798	0.000423332	0.00115	0.00113	0.00114	0.0027	0.00125	0.00402	0.00143	0.00626	0.00218	0.000960932
855	0.000594032	0.000262394	0.00376	0.00122	0.00132	0.000503421	0.00117	0.00114	0.000525585	0.00158	-0.000242844	0.00082575	0.00039752	0.00115	0.00113	0.00115	0.00266	0.00125	0.00402	0.00137	0.00656	0.0022	0.000961516
856	0.000591763	0.000180771	0.00385	0.00116	0.00133	0.000520548	0.00122	0.00112	0.000534823	0.00161	-0.000314703	0.00082575	0.000382079	0.00115	0.00113	0.00114	0.00269	0.00126	0.00407	0.00135	0.0069	0.00223	0.000962108
857	0.000600085	0.000380793	0.00395	0.00131	0.00135	0.000528221	0.00124	0.0011	0.000544312	0.00165	-0.000284187	0.00080625	0.000376325	0.00115	0.00113	0.00114	0.00278	0.00126	0.00416	0.0013	0.00736	0.00228	0.000962708
858	0.000620882	0.000274055	0.00405	0.00121	0.00136	0.000519089	0.00125	0.00125	0.000553842	0.00169	-0.0003275	0.00084675	0.000378392	0.00114	0.00113	0.00116	0.00284	0.00126	0.00426	0.00137	0.00786	0.00234	0.000963317
859	0.000653134	0.000205886	0.00416	0.00125	0.00137	0.000562452	0.00128	0.00115	0.000563148	0.00173	-0.000285172	0.00080925	0.000385548	0.00112	0.00113	0.00116	0.00281	0.00127	0.00439	0.00139	0.00839	0.00241	0.000963934
860	0.000694202	0.00033146	0.00428	0.00123	0.00139	0.000574835	0.00125	0.00115	0.000572009	0.00178	-0.000308797	0.00081825	0.00039469	0.0011	0.00113	0.00116	0.00277	0.00127	0.00455	0.00133	0.00901	0.0025	0.00096456
861	0.000742361	0.000266879	0.00441	0.00129	0.0014	0.000580913	0.00129	0.00112	0.000580353	0.00182	-0.000284187	0.000831	0.000402927	0.00109	0.00113	0.00116	0.00282	0.00128	0.00471	0.00132	0.00964	0.00262	0.000965194
862	0.000797904	0.00027854	0.00454	0.00122	0.00142	0.000560735	0.00121	0.00118	0.000588345	0.00187	-0.000333406	0.00078225	0.000408101	0.00107	0.00113	0.00116	0.00289	0.00128	0.00485	0.0013	0.01047	0.00275	0.000965836
863	0.000861658	0.000214855	0.00469	0.00123	0.00143	0.000550526	0.00125	0.00116	0.000596399	0.00192	-0.000261547	0.0008295	0.00040912	0.00105	0.00117	0.00116	0.00286	0.00129	0.00499	0.00135	0.01131	0.0029	0.00104
864	0.00093332	0.000344018	0.00485	0.00127	0.00145	0.000530862	0.0012	0.00117	0.000605112	0.00197	-0.000289109	0.00080625	0.00040601	0.00103	0.00113	0.00115	0.00288	0.00129	0.00514	0.0013	0.01235	0.00308	0.0012
865	0.00101	0.000280333	0.00501	0.00121	0.00146	0.000453442	0.00122	0.00112	0.000615131	0.00202	-0.000284187	0.0008295	0.000399701	0.00102	0.00113	0.00114	0.00301	0.0013	0.00531	0.00131	0.01342	0.00328	0.00128
866	0.0011	0.000412186	0.00517	0.0013	0.00148	0.000425366	0.00122	0.00111	0.000627038	0.00207	-0.000271391	0.00079875	0.00039165	0.00103	0.00113	0.00114	0.00319	0.0013	0.00547	0.00128	0.01486	0.0035	0.00128
867	0.0012	0.000191535	0.00534	0.00126	0.0015	0.000484959	0.00121	0.00116	0.000641261	0.00213	-0.000261547	0.00082725	0.00038346	0.00104	0.00114	0.00115	0.00321	0.00131	0.00558	0.00116	0.01624	0.00376	0.00128
868	0.0013	0.000410392	0.0055	0.00132	0.00152	0.00053352	0.0012	0.00109	0.00065805	0.00219	-0.000265484	0.00081975	0.000376632	0.00105	0.00113	0.00116	0.00308	0.00132	0.00559	0.00107	0.01803	0.00404	0.00136
869	0.00141	0.000328769	0.00565	0.00125	0.00154	0.00055005	0.00116	0.00111	0.000677479	0.00225	-0.000268438	0.00084225	0.00037249	0.00106	0.00113	0.00117	0.003	0.00132	0.00549	0.00107	0.01971	0.00436	0.00152
870	0.00151	0.000344018	0.0058	0.00132	0.00156	0.000534022	0.0012	0.00101	0.000699439	0.00231	-0.000258594	0.000771	0.000372251	0.00105	0.00146	0.00118	0.00299	0.00133	0.0054	0.00103	0.02178	0.00471	0.0016
871	0.0016	0.000302757	0.00595	0.00126	0.00158	0.000536363	0.0012	0.00106	0.000723627	0.00238	-0.000294031	0.0007905	0.000377129	0.00103	0.00113	0.00117	0.00311	0.00134	0.00532	0.000936598	0.02371	0.00509	0.00168
872	0.00169	0.00031083	0.00612	0.00129	0.0016	0.000510872	0.00121	0.00101	0.000749509	0.00246	-0.000279266	0.00077925	0.000388354	0.00101	0.00129	0.00117	0.00322	0.00135	0.00518	0.000839294	0.02598	0.0055	0.00183
873	0.0018	0.000316212	0.00629	0.00126	0.00162	0.000523174	0.00111	0.00103	0.000776263	0.00253	-0.000271391	0.00078525	0.000407029	0.00102	0.00113	0.00118	0.00331	0.00135	0.00501	0.000843659	0.02809	0.00593	0.00191
874	0.00193	0.000254322	0.00646	0.00134	0.00165	0.000531268	0.00114	0.000997749	0.000802715	0.00261	-0.000265484	0.000789	0.000433824	0.00104	0.00147	0.00119	0.00333	0.00135	0.00488	0.000877194	0.03052	0.00637	0.00199
875	0.00208	0.000292891	0.00661	0.00128	0.00167	0.000545129	0.00109	0.000998784	0.000827326	0.00268	-0.000259578	0.00078975	0.000468618	0.00107	0.00129	0.0012	0.00318	0.00136	0.00472	0.000643732	0.03272	0.00683	0.00215
876	0.00223	0.000270467	0.00675	0.00131	0.0017	0.000499658	0.00118	0.000996785	0.000848346	0.00275	-0.000258594	0.00078525	0.000510262	0.00107	0.00134	0.0012	0.0032	0.00136	0.0045	0.000845106	0.03494	0.00728	0.0023
877	0.00237	0.000283921	0.00684	0.0013	0.00172	0.000494079	0.00116	0.00102	0.000864188	0.00281	-0.000266469	0.0007755	0.000556604	0.00105	0.00113	0.0012	0.00327	0.00136	0.00425	0.000623651	0.03669	0.00773	0.00246
878	0.0025	0.000233692	0.00688	0.00133	0.00175	0.000526292	0.0011	0.000938328	0.000873987	0.00286	-0.000269422	0.0007635	0.000604807	0.00103	0.00148	0.00121	0.00325	0.00135	0.004	0.000835533	0.0382	0.00814	0.00262
879	0.0026	0.000218443	0.00687	0.00124	0.00177	0.000549571	0.00103	0.000935292	0.000878129	0.00289	-0.000261547	0.00081075	0.000651852	0.001	0.00133	0.00121	0.00329	0.00135	0.00374	0.000548253	0.0392	0.00851	0.00277
880	0.00268	0.000274055	0.0068	0.00131	0.0018	0.000541342	0.000923296	0.000921158	0.00087844	0.00291	-0.000288125	0.00077775	0.000695053	0.000998721	0.0012	0.00122	0.0032	0.00135	0.00345	0.00076281	0.03963	0.00882	0.00293
881	0.00272	0.0002902	0.00667	0.00129	0.00183	0.000513679	0.000886085	0.000865182	0.000877821	0.0029	-0.000263516	0.000753	0.000732437	0.00101	0.00144	0.00123	0.0029	0.00134	0.0032	0.00077629	0.03956	0.00906	0.00309
882	0.00273	0.000377205	0.00649	0.00129	0.00186	0.000512782	0.000780834	0.000913523	0.00087943	0.00288	-0.000242844	0.00075675	0.000762943	0.00103	0.00159	0.00123	0.00279	0.00133	0.00299	0.000756857	0.03881	0.00921	0.00317
883	0.00273	0.000378102	0.00626	0.00133	0.00189	0.000511877	0.000729448	0.000781925	0.000885756	0.00284	-0.000294031	0.00075	0.000786464	0.00104	0.00138	0.00124	0.00273	0.00132	0.00278	0.000818346	0.03756	0.00926	0.00317
884	0.00273	0.00029917	0.00599	0.00126	0.00192	0.000531437	0.000683733	0.000824195	0.000898065	0.00279	-0.0002645	0.0007395	0.000803809	0.00105	0.00157	0.00123	0.00255	0.00131	0.00261	0.000825258	0.0356	0.0092	0.00317
885	0.00272	0.000339533	0.00569	0.00133	0.00195	0.000535763	0.000660697	0.000730878	0.000916411	0.00272	-0.000263516	0.00071775	0.000816566	0.00105	0.00152	0.00123	0.00243	0.0013	0.00249	0.000889676	0.03326	0.00903	0.00309
886	0.00273	0.000326975	0.00537	0.0013	0.00198	0.000555304	0.000603641	0.000771614	0.000940104	0.00264	-0.000302891	0.000729	0.000826858	0.00105	0.00156	0.00123	0.00239	0.00128	0.00238	0.0008291	0.03042	0.00877	0.00294
887	0.00274	0.000347605	0.00504	0.00127	0.00202	0.000574836	0.000589678	0.000766976	0.000968289	0.00255	-0.000227094	0.00065925	0.000836955	0.00105	0.00153	0.00124	0.00236	0.00127	0.00229	0.00084603	0.02774	0.00841	0.00286
888	0.00276	0.000318006	0.00471	0.00126	0.00205	0.000569683	0.000541694	0.000745695	0.001	0.00244	-0.000203469	0.000786	0.000848791	0.00105	0.00143	0.00125	0.00231	0.00125	0.00222	0.000916301	0.02474	0.00798	0.00278
889	0.00281	0.000389762	0.00438	0.00121	0.00209	0.00058657	0.000522627	0.000681057	0.00104	0.00233	-0.000215281	0.00070125	0.000863506	0.00105	0.00145	0.00125	0.00218	0.00123	0.00216	0.000888245	0.02223	0.00749	0.00263
890	0.00287	0.00048484	0.00407	0.00128	0.00212	0.000588221	0.000465004	0.000740894	0.00108	0.00221	-0.000255641	0.000744	0.000881183	0.00107	0.00153	0.00125	0.00205	0.00121	0.00209	0.00094353	0.01954	0.00698	0.00247
891	0.00297	0.000350296	0.00378	0.00131	0.00216	0.000608762	0.000464082	0.000652037	0.00112	0.0021	-0.000275328	0.00072225	0.000900899	0.0011	0.0016	0.00126	0.00199	0.00119	0.00203	0.000948823	0.01737	0.00645	0.00224
892	0.00311	0.000380793	0.00351	0.00121	0.0022	0.000620368	0.000459	0.000715879	0.00117	0.00199	-0.000221187	0.0007575	0.000921129	0.00115	0.00165	0.00127	0.0019	0.00118	0.00199	0.000947456	0.01514	0.00593	0.002
893	0.00328	0.00041398	0.00327	0.00121	0.00224	0.000630388	0.000459	0.000688987	0.00122	0.00188	-0.000266469	0.0007065	0.000940387	0.0012	0.00169	0.00128	0.00178	0.00116	0.00198	0.000911098	0.01348	0.00543	0.00185
894	0.00348	0.000355678	0.00305	0.00123	0.00228	0.000633046	0.000459	0.000677201	0.00129	0.00178	-0.000297969	0.000654	0.000957848	0.00124	0.00169	0.00129	0.00168	0.00115	0.00198	0.00103	0.0118	0.00496	0.00169
895	0.00372	0.000436404	0.00285	0.00117	0.00232	0.000618894	0.000459	0.000786361	0.00136	0.00168	-0.000279266	0.0006525	0.000973717	0.00126	0.00173	0.00129	0.00162	0.00114	0.00199	0.000989242	0.01057	0.00453	0.00154
896	0.004	0.000428332	0.00268	0.0012	0.00236	0.000600006	0.000459	0.000540689	0.00144	0.00158	-0.000194609	0.0007335	0.00098916	0.00128	0.00163	0.00129	0.00162	0.00112	0.00202	0.00104	0.00935	0.00413	0.00138
897	0.00431	0.000449859	0.00253	0.0012	0.0024	0.00058268	0.000459	0.000636211	0.00152	0.00149	-0.000261547	0.00068325	0.00101	0.00129	0.00166	0.0013	0.00157	0.00112	0.00206	0.000948254	0.00847	0.00378	0.00131
898	0.00466	0.000450756	0.00241	0.00125	0.00244	0.000580569	0.000459	0.000661158	0.00162	0.00141	-0.000317656	0.00067575	0.00103	0.0013	0.00163	0.0013	0.0015	0.00111	0.0021	0.00102	0.00757	0.00346	0.00123
899	0.00505	0.000557494	0.0023	0.00133	0.00248	0.00071127	0.000459	0.000726913	0.00173	0.00134	-0.00021725	0.0007395	0.00105	0.00131	0.00183	0.00131	0.00149	0.0011	0.00212	0.000998972	0.00696	0.00319	0.00107
900	0.00549	0.000421156	0.0022	0.00114	0.00253	0.00068656	0.000459	0.00059206	0.00185	0.00127	-0.000252687	0.000669	0.00107	0.00132	0.00185	0.00132	0.0015	0.0011	0.00213	0.00104	0.00621	0.00294	0.000996278
901	0.00599	0.000500088	0.00212	0.00115	0.00257	0.000731137	0.000459	0.000637119	0.00198	0.0012	-0.000194609	0.000696	0.0011	0.00134	0.00194	0.00134	0.00146	0.0011	0.00215	0.00105	0.0058	0.00273	0.000997234
902	0.00656	0.000456137	0.00205	0.00114	0.00262	0.000659677	0.000459	0.000581361	0.00212	0.00115	-0.000214297	0.0007035	0.00113	0.00135	0.00191	0.00135	0.00139	0.0011	0.00221	0.00103	0.00532	0.00254	0.000920072
903	0.00721	0.000537761	0.00199	0.0012	0.00266	0.000729429	0.000459	0.000791195	0.00227	0.0011	-0.000276312	0.0006825	0.00117	0.00137	0.00187	0.00137	0.00137	0.00111	0.00227	0.00107	0.00501	0.00237	0.000764793
904	0.00795	0.00061759	0.00194	0.00123	0.00271	0.000716743	0.000459	0.000576644	0.00244	0.00105	-0.000254656	0.00068625	0.0012	0.00138	0.0021	0.00138	0.0014	0.00111	0.00232	0.00107	0.00466	0.00223	0.000687647
905	0.00881	0.000701007	0.00191	0.00117	0.00275	0.000706145	0.000459	0.000659939	0.00262	0.00101	-0.000244812	0.00065625	0.00123	0.00141	0.00199	0.0014	0.00144	0.00112	0.00235	0.00107	0.00437	0.0021	0.000688633
906	0.00979	0.000713564	0.00189	0.00118	0.0028	0.000746459	0.000459	0.000549681	0.00283	0.000978848	-0.000147359	0.00071925	0.00127	0.00143	0.00216	0.00142	0.00146	0.00114	0.0024	0.00108	0.00406	0.00198	0.000689627
907	0.0109	0.000769176	0.00189	0.00128	0.00284	0.000751059	0.000459	0.000644533	0.00305	0.000953713	-0.000196578	0.00070275	0.00131	0.00145	0.00223	0.00143	0.00144	0.00116	0.00245	0.0011	0.00383	0.00187	0.000690628
908	0.01218	0.000881296	0.0019	0.0012	0.00289	0.000836496	0.000505663	0.000654191	0.0033	0.000933164	-8.23906e-05	0.000729	0.00135	0.00148	0.00223	0.00145	0.00143	0.00118	0.00248	0.00109	0.00371	0.00178	0.000691636
909	0.01362	0.000871429	0.00193	0.00118	0.00293	0.000815869	0.00058979	0.000631071	0.00357	0.00091592	-0.000192641	0.00069675	0.00139	0.00151	0.00246	0.00147	0.00144	0.0012	0.00248	0.00112	0.00344	0.0017	0.000614527
910	0.01524	0.00109	0.00196	0.00119	0.00298	0.000870303	0.000626289	0.000752075	0.00386	0.000901861	-0.000125703	0.00078975	0.00144	0.00155	0.0024	0.0015	0.00145	0.00123	0.00249	0.00109	0.00326	0.00163	0.000537426
911	0.01704	0.00108	0.00201	0.00116	0.00302	0.000831274	0.000665623	0.000555037	0.00417	0.00089104	-0.000183781	0.00071025	0.00148	0.00159	0.0026	0.00152	0.00147	0.00125	0.00249	0.00109	0.00313	0.00157	0.000538456
912	0.019	0.00129	0.00205	0.00119	0.00306	0.00084683	0.000685113	0.000776299	0.00451	0.000882887	-0.0001385	0.00074325	0.00152	0.00163	0.00245	0.00154	0.00146	0.00128	0.0025	0.00108	0.00301	0.00152	0.000461369
913	0.02111	0.0014	0.00209	0.00119	0.00311	0.000817747	0.000724447	0.00071127	0.00486	0.000876182	-0.000104047	0.000726	0.00156	0.00166	0.00267	0.00157	0.00146	0.00131	0.00251	0.0011	0.00289	0.00148	0.000384289
914	0.02336	0.00172	0.00212	0.00118	0.00315	0.000763449	0.000732596	0.00078986	0.00522	0.000869678	-0.000153266	0.00075975	0.00159	0.0017	0.00271	0.00159	0.00152	0.00134	0.00252	0.00105	0.00272	0.00144	0.000385342
915	0.02571	0.00184	0.00216	0.00118	0.00319	0.000724887	0.00080425	0.000801903	0.00558	0.000863012	-0.000124719	0.00076425	0.00162	0.00172	0.00284	0.00161	0.00158	0.00136	0.00253	0.00108	0.00264	0.00141	0.000386402
916	0.02811	0.00211	0.00219	0.00124	0.00323	0.00072096	0.000858893	0.000728749	0.00594	0.000856954	-0.000136531	0.00074025	0.00165	0.00174	0.00274	0.00163	0.0016	0.00137	0.00253	0.00107	0.00252	0.00138	0.000387468
917	0.03047	0.0021	0.00222	0.00106	0.00327	0.000804168	0.000915237	0.000839031	0.0063	0.00085258	-0.00012275	0.00073875	0.00168	0.00175	0.00288	0.00164	0.00161	0.00139	0.00252	0.00108	0.00246	0.00135	0.000388542
918	0.03269	0.0025	0.00225	0.00123	0.0033	0.00086321	0.000957407	0.000805651	0.00663	0.000850396	-0.000174922	0.000777	0.00171	0.00175	0.00298	0.00165	0.00161	0.0014	0.00251	0.00108	0.00233	0.00132	0.000389623
919	0.03464	0.00271	0.00228	0.00122	0.00334	0.000928537	0.00102	0.000786361	0.00694	0.000850494	-3.80937e-05	0.0007845	0.00175	0.00176	0.00312	0.00166	0.00163	0.0014	0.00249	0.00112	0.00226	0.00129	0.000390712
920	0.03617	0.00292	0.00231	0.00123	0.00337	0.000892524	0.00108	0.000745883	0.00721	0.00085335	-8.63281e-05	0.00076425	0.0018	0.00177	0.00312	0.00167	0.00167	0.00139	0.00248	0.00112	0.00219	0.00127	0.000391807
921	0.03717	0.00299	0.00234	0.00116	0.00341	0.000910044	0.00111	0.000778966	0.00744	0.000859794	-6.27031e-05	0.0007965	0.00185	0.00178	0.00326	0.00168	0.00172	0.00139	0.00246	0.00107	0.00213	0.00125	0.000392909
922	0.03754	0.00318	0.00238	0.00123	0.00343	0.000882924	0.00113	0.000854363	0.00761	0.000869716	-7.57812e-06	0.000792	0.00191	0.00179	0.00337	0.00169	0.00178	0.00138	0.00245	0.00108	0.00204	0.00123	0.000394018
923	0.03723	0.00323	0.00242	0.00122	0.00346	0.000892013	0.00114	0.000793658	0.00772	0.000881092	-3.6125e-05	0.00078075	0.00198	0.0018	0.0035	0.0017	0.00182	0.00137	0.00247	0.0011	0.00199	0.00122	0.000395134
924	0.03623	0.0031	0.00247	0.00127	0.00349	0.000917885	0.00118	0.000851873	0.00776	0.000890977	-2.92344e-05	0.0007965	0.00206	0.00181	0.00361	0.00172	0.00189	0.00137	0.0025	0.0011	0.00191	0.0012	0.000396256
925	0.03459	0.00303	0.00251	0.00121	0.00351	0.000940591	0.00117	0.000860674	0.00772	0.000897708	-6.07344e-05	0.00078225	0.00213	0.00182	0.00382	0.00174	0.00198	0.00137	0.00252	0.00108	0.00189	0.00119	0.000397386
926	0.03244	0.00277	0.00256	0.00123	0.00353	0.000914981	0.00117	0.000755044	0.00762	0.00090211	-4.99062e-05	0.00078075	0.00222	0.00183	0.00392	0.00177	0.00205	0.00138	0.00255	0.0011	0.00186	0.00117	0.000398522
927	0.02993	0.00261	0.0026	0.00119	0.00355	0.000909828	0.00109	0.000776901	0.00744	0.000906655	-7.55e-05	0.00074025	0.00231	0.00185	0.00408	0.0018	0.0021	0.00139	0.0026	0.00109	0.00179	0.00115	0.000399665
928	0.0272	0.00225	0.00263	0.00118	0.00356	0.000898359	0.00105	0.000694407	0.00721	0.000913612	-4.4e-05	0.00077775	0.0024	0.00186	0.00417	0.00182	0.00218	0.0014	0.00266	0.00111	0.00177	0.00114	0.000400815
929	0.02442	0.00202	0.00267	0.00125	0.00357	0.000944097	0.00103	0.000730329	0.00692	0.000923853	-8.43594e-05	0.0007125	0.00249	0.00186	0.00432	0.00184	0.00227	0.00142	0.00272	0.00112	0.00174	0.00112	0.000323846
930	0.02173	0.00182	0.0027	0.00119	0.00358	0.000936268	0.00102	0.000776306	0.00659	0.000936772	-1.25e-05	0.00078075	0.00259	0.00187	0.0045	0.00185	0.00235	0.00145	0.0028	0.00115	0.00168	0.00112	0.000246884
931	0.01921	0.00169	0.00274	0.00124	0.00359	0.000945747	0.00102	0.000710874	0.00623	0.000950667	-4.99062e-05	0.00071625	0.00269	0.00189	0.00461	0.00187	0.00241	0.00147	0.00289	0.00112	0.00165	0.00111	0.000248053
932	0.01695	0.0014	0.00278	0.00119	0.00359	0.000958882	0.000996086	0.000716985	0.00586	0.000963264	-4.00625e-05	0.00071475	0.00279	0.0019	0.00461	0.00189	0.00247	0.0015	0.00298	0.00114	0.00166	0.00111	0.000171104
933	0.01497	0.00122	0.00282	0.00121	0.00359	0.000987226	0.000992328	0.000732647	0.00548	0.000972768	-4.625e-06	0.0007455	0.00289	0.00192	0.0049	0.0019	0.00257	0.00153	0.00307	0.0012	0.00165	0.00111	9.41608e-05
934	0.01326	0.00123	0.00285	0.00118	0.00359	0.00102	0.000960787	0.000675203	0.00511	0.00097915	-1.44688e-05	0.0007275	0.003	0.00192	0.00479	0.00191	0.00269	0.00156	0.00316	0.00116	0.00163	0.00111	9.53495e-05
935	0.01182	0.00101	0.00289	0.00121	0.00359	0.00106	0.000970071	0.000686782	0.00475	0.000984133	-3.71094e-05	0.00072225	0.00312	0.00191	0.0048	0.0019	0.00279	0.00158	0.00328	0.00123	0.00161	0.0011	9.65444e-05
936	0.01061	0.00112	0.00292	0.00121	0.00358	0.00104	0.000915849	0.000727566	0.00441	0.000989441	4.23438e-06	0.000702	0.00324	0.00189	0.00481	0.00189	0.00286	0.00162	0.00345	0.00124	0.00159	0.00108	9.77456e-05
937	0.0096	0.000908204	0.00294	0.0012	0.00357	0.00101	0.000916061	0.000706835	0.00409	0.000995214	-3.90781e-05	0.000702	0.00337	0.00186	0.005	0.00188	0.00299	0.00165	0.00363	0.00122	0.00162	0.00107	9.89531e-05
938	0.00876	0.000889368	0.00296	0.00118	0.00356	0.00101	0.000863541	0.00074303	0.00378	0.001	-3.02188e-05	0.0007155	0.0035	0.00183	0.00487	0.00187	0.00313	0.00169	0.00379	0.00135	0.00159	0.00105	0.000100167
939	0.00805	0.000842726	0.00297	0.00122	0.00354	0.00103	0.000884164	0.00070259	0.0035	0.001	4.65625e-05	0.000729	0.00364	0.00181	0.00481	0.00185	0.00322	0.00174	0.00396	0.00136	0.00161	0.00103	0.000101386
940	0.00746	0.000859769	0.00298	0.0012	0.00352	0.00108	0.000887778	0.000648011	0.00323	0.00101	1.28125e-06	0.000693	0.00378	0.00179	0.00492	0.00182	0.00329	0.0018	0.00414	0.00134	0.00165	0.00102	0.000102612
941	0.00695	0.000620281	0.00298	0.00114	0.0035	0.00104	0.000901597	0.000673036	0.00299	0.00101	1.1125e-05	0.000705	0.00392	0.00178	0.00495	0.00178	0.00342	0.00186	0.00435	0.00141	0.00162	0.001	0.000103844
942	0.00651	0.000725225	0.00297	0.00118	0.00348	0.00102	0.000894437	0.000652673	0.00276	0.00101	1.21094e-05	0.00069075	0.00406	0.00176	0.00477	0.00175	0.00358	0.00194	0.00458	0.00148	0.00167	0.000989866	0.000105082
943	0.00613	0.000641808	0.00297	0.00119	0.00346	0.000996112	0.000904855	0.000725018	0.00256	0.00101	4.95156e-05	0.00076125	0.00421	0.00173	0.00473	0.00173	0.00376	0.00202	0.00485	0.00149	0.00165	0.000974303	0.000106326
944	0.00577	0.000631044	0.00296	0.00123	0.00343	0.00101	0.000932282	0.000728287	0.00236	0.00101	4.36094e-05	0.0007155	0.00435	0.00169	0.0049	0.0017	0.00396	0.00211	0.00515	0.00156	0.00167	0.000956699	0.000107575
945	0.00544	0.000587093	0.00296	0.00117	0.00341	0.00103	0.000930225	0.000701791	0.00219	0.00101	2.09688e-05	0.0007065	0.00451	0.00166	0.00481	0.00168	0.00416	0.0022	0.00546	0.00163	0.00168	0.000938364	0.000108831
946	0.00513	0.000579918	0.00295	0.00119	0.00338	0.00103	0.00093554	0.000653594	0.00203	0.00101	3.17969e-05	0.0007215	0.00467	0.00164	0.0049	0.00166	0.00437	0.00231	0.00577	0.00165	0.00171	0.000921459	0.000110092
947	0.00483	0.000541348	0.00295	0.00119	0.00335	0.00102	0.000931215	0.000661816	0.00188	0.00102	3.27813e-05	0.00071925	0.00485	0.00162	0.00492	0.00163	0.00458	0.00242	0.00614	0.00171	0.00174	0.000907568	0.000111358
948	0.00455	0.000444477	0.00295	0.00117	0.00332	0.000996941	0.000983023	0.000685129	0.00174	0.00102	3.475e-05	0.00074625	0.00503	0.00161	0.00492	0.0016	0.00474	0.00252	0.00654	0.0018	0.00179	0.000896625	0.000112631
949	0.00428	0.000465107	0.00295	0.00122	0.00328	0.000969851	0.000979832	0.000680692	0.00162	0.00102	5.21875e-06	0.000732	0.00522	0.0016	0.00502	0.00157	0.00488	0.00263	0.00696	0.00192	0.00179	0.000886888	0.000113909
950	0.00403	0.00045524	0.00296	0.00123	0.00325	0.000970566	0.00103	0.000735696	0.00151	0.00103	5.93594e-05	0.0007635	0.00541	0.0016	0.00503	0.00154	0.00504	0.00273	0.00743	0.00197	0.00183	0.000875919	0.000115192
951	0.00379	0.000470489	0.00298	0.00126	0.00322	0.00102	0.00104	0.000679791	0.00141	0.00104	5.05e-05	0.00073575	0.00561	0.0016	0.00501	0.00151	0.00515	0.00282	0.00797	0.00211	0.00186	0.000861991	0.000116481
952	0.00358	0.00037272	0.003	0.00125	0.00318	0.00101	0.00109	0.000683327	0.00131	0.00105	4.75469e-05	0.0007425	0.00582	0.0016	0.00505	0.00146	0.00522	0.00289	0.00857	0.00221	0.00191	0.000845117	0.000117775
953	0.00338	0.000408599	0.00302	0.0013	0.00315	0.001	0.00112	0.000699937	0.00123	0.00107	5.21875e-06	0.00071925	0.00602	0.00161	0.00503	0.00143	0.00522	0.00293	0.00923	0.00233	0.00196	0.0008271	0.000119075
954	0.00321	0.000333254	0.00306	0.00126	0.00311	0.000927539	0.00116	0.000695347	0.00116	0.00108	3.08125e-05	0.00072825	0.00623	0.00161	0.00509	0.00139	0.00517	0.00293	0.00994	0.00247	0.00201	0.00081061	0.00012038
955	0.00306	0.000306345	0.0031	0.00127	0.00308	0.000909773	0.00122	0.000651414	0.0011	0.0011	1.30938e-05	0.00074175	0.00644	0.00162	0.00501	0.00135	0.00512	0.0029	0.01072	0.0026	0.00205	0.000797867	0.00012169
956	0.00292	0.000271364	0.00314	0.00126	0.00304	0.00089566	0.00126	0.00070573	0.00104	0.00112	4.75469e-05	0.00077025	0.00664	0.00161	0.00514	0.0013	0.00502	0.00284	0.01158	0.00274	0.00213	0.000789724	0.000123005
957	0.0028	0.000275849	0.0032	0.00128	0.00301	0.000869976	0.00134	0.000660726	0.00099126	0.00114	2.98281e-05	0.0007725	0.00684	0.00161	0.005	0.00126	0.00484	0.00274	0.01254	0.00296	0.00216	0.000785526	0.000124325
958	0.0027	0.000232795	0.00326	0.00123	0.00297	0.00083377	0.00139	0.000647442	0.000947522	0.00116	5.05e-05	0.00078525	0.00703	0.00161	0.00504	0.00121	0.00467	0.00263	0.01363	0.00316	0.00217	0.000783599	0.000125651
959	0.00261	0.000165523	0.00333	0.00124	0.00294	0.000816967	0.00146	0.000620517	0.000908335	0.00118	3.57344e-05	0.00078	0.00721	0.00161	0.00492	0.00117	0.00456	0.00249	0.01487	0.00342	0.00222	0.000781879	0.000126981
960	0.00254	0.000160141	0.00342	0.00124	0.0029	0.000800142	0.00152	0.000556265	0.000873094	0.0012	2.78594e-05	0.00075375	0.00738	0.00162	0.00505	0.00113	0.00444	0.00236	0.01623	0.00369	0.00237	0.000778447	0.000128316
961	0.00247	0.000170905	0.00351	0.00122	0.00287	0.00083002	0.00155	0.000559011	0.000841439	0.00122	3.86875e-05	0.000765	0.00753	0.00163	0.00467	0.00109	0.00432	0.00222	0.01769	0.00391	0.00237	0.000771988	0.000129656
962	0.00242	0.000159244	0.00362	0.00118	0.00284	0.000824175	0.00159	0.000663532	0.000813109	0.00125	1.30938e-05	0.00077475	0.00767	0.00165	0.00478	0.00106	0.00426	0.00209	0.01927	0.00431	0.00254	0.000762193	0.000131
963	0.00236	0.000160141	0.00374	0.00124	0.0028	0.000877633	0.00159	0.000662685	0.000787814	0.00128	-1.93906e-05	0.00078075	0.00778	0.00166	0.00451	0.00104	0.00424	0.00198	0.02102	0.00463	0.00257	0.000749867	0.000132349
964	0.00231	0.000174492	0.00388	0.00123	0.00277	0.000834468	0.00158	0.000622491	0.000765154	0.00131	-2.13594e-05	0.0007785	0.00785	0.00166	0.00446	0.00102	0.00419	0.00189	0.02294	0.005	0.00261	0.000736551	0.000133703
965	0.00226	0.000191535	0.00402	0.00123	0.00274	0.00079968	0.00158	0.000660384	0.000744605	0.00135	-2.825e-05	0.0007545	0.00789	0.00164	0.00444	0.000999635	0.00412	0.00181	0.025	0.00542	0.00264	0.000723827	0.000135062
966	0.00221	0.000196916	0.00418	0.00129	0.00271	0.000712369	0.00158	0.00065238	0.000725592	0.00139	-3.31719e-05	0.00078825	0.00789	0.00163	0.00448	0.000985435	0.00407	0.00175	0.02713	0.00588	0.00267	0.000712859	0.000136424
967	0.00217	0.000237279	0.00435	0.00124	0.00268	0.00075681	0.0016	0.000580837	0.000707608	0.00143	-1.67187e-06	0.00077175	0.00784	0.00163	0.00426	0.000973528	0.00406	0.00171	0.0293	0.00634	0.00271	0.000704519	0.000137792
968	0.00212	7.67239e-05	0.00453	0.00119	0.00266	0.000760803	0.0016	0.000597459	0.00069036	0.00148	-5.87656e-05	0.00077775	0.00773	0.00163	0.00439	0.000965282	0.00408	0.00168	0.03146	0.00686	0.00273	0.000699875	0.000139163
969	0.00207	0.000192432	0.00473	0.00122	0.00263	0.000782623	0.0016	0.000638239	0.000673843	0.00152	-3.64062e-06	0.0007545	0.00758	0.0016	0.00416	0.000956532	0.00414	0.00167	0.03361	0.00724	0.00275	0.000700365	0.000140539
970	0.00201	0.000146687	0.00495	0.00118	0.0026	0.000781844	0.00159	0.000652272	0.000658323	0.00157	-4.30156e-05	0.00077625	0.00738	0.00156	0.0042	0.000944075	0.00421	0.00165	0.03571	0.00771	0.00277	0.000707309	0.000141918
971	0.00196	0.000229207	0.00519	0.00128	0.00258	0.000825142	0.00162	0.000640063	0.000644207	0.00163	-7.64844e-05	0.0007335	0.00713	0.00152	0.00404	0.000934552	0.00427	0.00165	0.03766	0.00812	0.00279	0.000720995	0.000143302
972	0.00191	5.51969e-05	0.00545	0.00118	0.00256	0.000804365	0.00164	0.000692329	0.000631858	0.0017	-3.51406e-05	0.00076725	0.00684	0.0015	0.00409	0.000936087	0.00433	0.00164	0.03929	0.00855	0.00281	0.000740035	0.000222815
973	0.00186	0.000151171	0.00574	0.00123	0.00253	0.000735265	0.00166	0.000633681	0.000621454	0.00177	-4.10469e-05	0.0007545	0.00651	0.00148	0.00393	0.000944815	0.00439	0.00164	0.04049	0.00874	0.00284	0.000761539	0.000380457
974	0.00182	0.00012785	0.00605	0.00121	0.00251	0.000684516	0.00168	0.000707548	0.000612953	0.00185	4.23438e-06	0.00078	0.00615	0.00144	0.00382	0.000949781	0.00442	0.00165	0.0412	0.00899	0.00281	0.000782121	0.000459978
975	0.00178	7.94147e-05	0.00639	0.00118	0.00249	0.000705668	0.00172	0.00066546	0.000606185	0.00193	-5.77812e-05	0.0007365	0.00576	0.00139	0.00382	0.000948493	0.00448	0.00165	0.04143	0.00903	0.00282	0.000799154	0.000461377
976	0.00174	0.000101839	0.00677	0.00119	0.00248	0.000758296	0.00177	0.000695408	0.000601008	0.00203	1.21094e-05	0.00078375	0.00536	0.00133	0.0036	0.00094421	0.00457	0.00165	0.04112	0.00899	0.00283	0.000811548	0.00046278
977	0.0017	7.49299e-05	0.0072	0.00117	0.00246	0.000786224	0.00183	0.000720279	0.000597422	0.00213	-2.52969e-05	0.0007725	0.00495	0.00128	0.00372	0.000938712	0.0046	0.00165	0.04029	0.00879	0.00287	0.000819689	0.000542312
978	0.00167	0.00010453	0.00766	0.00113	0.00244	0.000801528	0.00189	0.000804082	0.000595558	0.00225	-8.43594e-05	0.00077025	0.00454	0.00125	0.00366	0.000936	0.00461	0.00165	0.039	0.00857	0.00287	0.00082478	0.000699972
979	0.00165	0.000143996	0.00817	0.00124	0.00243	0.000774808	0.00198	0.000791584	0.000595553	0.00237	1.01406e-05	0.000813	0.00414	0.00122	0.00352	0.000937331	0.00467	0.00165	0.03733	0.00826	0.00288	0.000828099	0.000779511
980	0.00164	0.000161935	0.00872	0.00119	0.00242	0.000774312	0.00205	0.000800721	0.000597369	0.0025	-6.59375e-06	0.000813	0.00375	0.0012	0.00344	0.000938994	0.00481	0.00165	0.03538	0.00788	0.0029	0.000830576	0.000780928
981	0.00165	0.00010722	0.00933	0.0012	0.0024	0.000780092	0.00211	0.00079823	0.000600701	0.00264	3.25e-06	0.0008175	0.00338	0.00118	0.00335	0.000939592	0.00494	0.00164	0.03326	0.00741	0.00292	0.000832722	0.000860473
982	0.00166	0.000197813	0.00999	0.00124	0.00239	0.000785847	0.00217	0.000769492	0.000605023	0.0028	-3.6125e-05	0.0007815	0.00302	0.00113	0.00349	0.0009406	0.00502	0.00163	0.03109	0.007	0.00294	0.00083476	0.00102
983	0.00169	0.000129644	0.01071	0.00118	0.00239	0.000768477	0.00222	0.000806742	0.000609778	0.00297	1.30938e-05	0.000816	0.00269	0.00108	0.00348	0.000945221	0.00512	0.00162	0.02893	0.00653	0.00295	0.000836764	0.0011
984	0.00174	5.60938e-05	0.0115	0.00121	0.00238	0.000739532	0.00224	0.000832865	0.000614579	0.00315	-2.825e-05	0.00082125	0.00239	0.00102	0.00331	0.000951949	0.00522	0.00162	0.02684	0.00611	0.00295	0.00083875	0.0011
985	0.00179	0.000126057	0.01237	0.00117	0.00237	0.000756762	0.00226	0.000872559	0.000619325	0.00336	-6.875e-07	0.0008505	0.00211	0.000987418	0.00328	0.000954642	0.00533	0.00161	0.02478	0.0057	0.00295	0.000840704	0.00118
986	0.00185	0.000202298	0.01332	0.00125	0.00237	0.000775542	0.00231	0.000892559	0.000624158	0.00358	-4.89219e-05	0.00082875	0.00185	0.000960952	0.00333	0.000955245	0.00547	0.00161	0.02278	0.00522	0.00295	0.000842549	0.00134
987	0.00192	0.000109911	0.01435	0.00119	0.00237	0.000813721	0.00239	0.000853048	0.000629326	0.00383	1.1125e-05	0.00086475	0.00162	0.00094165	0.00329	0.000959174	0.00562	0.00162	0.02088	0.00489	0.00294	0.000844067	0.00142
988	0.002	0.000249837	0.01548	0.00124	0.00237	0.000818274	0.00243	0.000864403	0.000635045	0.00411	1.99844e-05	0.000861	0.00141	0.000927338	0.00327	0.000965645	0.00577	0.00163	0.01909	0.00445	0.00292	0.000844744	0.00142
989	0.00208	0.000204092	0.0167	0.00119	0.00237	0.000864802	0.00244	0.000843464	0.000641419	0.00441	-2.33281e-05	0.00084225	0.00122	0.000909964	0.00331	0.000974403	0.00598	0.00164	0.01745	0.00414	0.00291	0.00084365	0.00142
990	0.00217	0.000223825	0.018	0.00123	0.00237	0.000862479	0.00247	0.000899598	0.000648431	0.00474	-1.74219e-05	0.0008325	0.00106	0.000882883	0.00334	0.000985946	0.0062	0.00166	0.01597	0.00378	0.0029	0.000839506	0.00142
991	0.00226	0.000258806	0.0194	0.00118	0.00237	0.000856981	0.00248	0.000879085	0.000655938	0.00509	-4.625e-06	0.00086175	0.000925699	0.000852819	0.00347	0.000997572	0.00641	0.00168	0.01463	0.00351	0.00289	0.000831094	0.00142
992	0.00235	0.000211268	0.02086	0.00122	0.00238	0.000838856	0.00253	0.000886253	0.000663679	0.00546	-1.93906e-05	0.0008805	0.000807608	0.000831451	0.00329	0.00101	0.00667	0.00171	0.01341	0.00321	0.00288	0.000817971	0.00135
993	0.00244	0.000376308	0.02239	0.00122	0.00239	0.000856406	0.00258	0.000926646	0.000671303	0.00586	2.29375e-05	0.00089475	0.000708874	0.00081645	0.00339	0.00103	0.00697	0.00175	0.01233	0.00299	0.00286	0.000801073	0.00119
994	0.00253	0.000224722	0.02395	0.00118	0.0024	0.000899655	0.00262	0.000966999	0.000678425	0.00627	6.20313e-06	0.00089925	0.000628905	0.000794589	0.0034	0.00105	0.00727	0.00179	0.01139	0.00274	0.00283	0.000782698	0.00111
995	0.00261	0.000257013	0.02552	0.00119	0.00241	0.000904027	0.00265	0.001	0.000684696	0.0067	2.09688e-05	0.00089475	0.000567404	0.000763543	0.00343	0.00108	0.00762	0.00184	0.01057	0.00255	0.00279	0.000765666	0.00112
996	0.00268	0.000224722	0.02709	0.0012	0.00242	0.000917824	0.00268	0.000981563	0.000689863	0.00712	1.21094e-05	0.00088575	0.000524078	0.000736897	0.00349	0.0011	0.00803	0.0019	0.00982	0.00238	0.00276	0.000752071	0.00112
997	0.00275	0.000213959	0.0286	0.00122	0.00244	0.000943144	0.0027	0.000965854	0.000693802	0.00755	1.30938e-05	0.00087675	0.000498406	0.000725261	0.00352	0.00112	0.00844	0.00197	0.00918	0.00223	0.00273	0.000742342	0.00112
998	0.0028	0.000277643	0.03002	0.00121	0.00245	0.000947438	0.00273	0.000991432	0.000696509	0.00795	1.99844e-05	0.00084	0.000489551	0.00072253	0.00371	0.00115	0.00889	0.00205	0.00866	0.00213	0.00271	0.000735107	0.00112
999	0.00285	0.000404114	0.0313	0.00125	0.00247	0.00096588	0.00275	0.000927259	0.000698065	0.00834	6.03437e-05	0.0009045	0.000496452	0.0007152	0.00361	0.00117	0.00945	0.00214	0.00823	0.00202	0.00268	0.000727868	0.00112
1000	0.00287	0.000271364	0.03239	0.00122	0.00249	0.000992171	0.0028	0.000957797	0.000698554	0.00868	0.000132203	0.000993	0.000517998	0.000699091	0.00359	0.00119	0.01007	0.00224	0.00786	0.00192	0.00261	0.000718126	0.00104
1001	0.00286	0.000378999	0.03326	0.00127	0.00252	0.00105	0.00283	0.00103	0.000697954	0.00898	2.88438e-05	0.00090075	0.000553188	0.000680634	0.00381	0.00122	0.01069	0.00235	0.00755	0.00181	0.00257	0.000704509	0.000967559
1002	0.00284	0.000309036	0.03385	0.00111	0.00254	0.00107	0.00287	0.00106	0.000696043	0.00922	4.36094e-05	0.00094125	0.000601197	0.000666829	0.00394	0.00126	0.01144	0.00248	0.00729	0.00172	0.00254	0.000687445	0.000969028
1003	0.00278	0.000213959	0.03415	0.00119	0.00257	0.00107	0.0029	0.00102	0.000692424	0.00938	3.37656e-05	0.0009045	0.000661341	0.000662121	0.00408	0.00129	0.01232	0.00263	0.00708	0.00165	0.00248	0.00066903	0.000892373
1004	0.00271	0.000186153	0.03412	0.00119	0.0026	0.00113	0.00294	0.00103	0.000686656	0.00948	9.08594e-05	0.0009885	0.00073295	0.000668292	0.00407	0.00133	0.01323	0.00279	0.00693	0.00162	0.0024	0.000652083	0.000815719
1005	0.00262	0.000221134	0.03376	0.00125	0.00264	0.00117	0.00297	0.0011	0.000678465	0.00948	8.10156e-05	0.00089475	0.000815194	0.000679112	0.00417	0.00136	0.01419	0.00297	0.00684	0.00158	0.00225	0.000638902	0.000817191
1006	0.00251	0.000525203	0.03309	0.00116	0.00267	0.00121	0.00301	0.00107	0.000667886	0.00941	8.69219e-05	0.000912	0.000906907	0.000684082	0.00432	0.00141	0.01527	0.00317	0.00682	0.00153	0.00232	0.000630423	0.000818664
1007	0.00238	0.000444477	0.03213	0.00128	0.00271	0.00122	0.00303	0.00105	0.000655261	0.00927	-6.875e-07	0.00090375	0.00101	0.000681781	0.00444	0.00145	0.01647	0.0034	0.00684	0.00149	0.00218	0.000626204	0.000820138
1008	0.00225	0.000288406	0.03093	0.00112	0.00276	0.00124	0.00307	0.00106	0.000641078	0.00906	0.000147953	0.00097725	0.00111	0.000679784	0.00456	0.0015	0.01778	0.00364	0.00691	0.00149	0.00223	0.000625026	0.000821613
1009	0.00211	0.000348502	0.02953	0.00103	0.0028	0.00129	0.00312	0.00106	0.000625786	0.00881	9.47969e-05	0.00092325	0.00122	0.00068322	0.00481	0.00155	0.01924	0.00392	0.00704	0.00147	0.00214	0.00062561	0.000823088
1010	0.00197	0.000109911	0.02799	0.00119	0.00285	0.00135	0.00318	0.00112	0.000609679	0.00851	0.000170594	0.00094125	0.00133	0.000690646	0.00483	0.0016	0.02083	0.00422	0.00722	0.00149	0.00209	0.000627026	0.000824564
1011	0.00183	8.83843e-05	0.02637	0.00116	0.0029	0.00141	0.00325	0.00114	0.000592923	0.00819	0.000193234	0.00092925	0.00144	0.000695275	0.00505	0.00165	0.02252	0.00456	0.00744	0.00147	0.00207	0.000628762	0.00082604
1012	0.0017	0.000152965	0.02472	0.00102	0.00296	0.00144	0.00331	0.00119	0.000575672	0.00783	0.000293641	0.00097725	0.00154	0.000688819	0.00517	0.00171	0.02435	0.00492	0.00765	0.00146	0.00204	0.000630597	0.000827517
1013	0.00156	4.71242e-05	0.02309	0.00112	0.00301	0.00145	0.00337	0.00119	0.000558189	0.00747	0.000211938	0.000966	0.00163	0.000671845	0.00537	0.00177	0.02622	0.0053	0.0079	0.00145	0.00202	0.000632456	0.000828994
1014	0.00144	0.000141305	0.02151	0.00112	0.00307	0.00149	0.00342	0.00116	0.000540868	0.0071	0.000308406	0.00101	0.00172	0.000656669	0.00546	0.00183	0.02809	0.00571	0.00817	0.00146	0.002	0.00063432	0.000830471
1015	0.00133	0.000167317	0.02	0.0011	0.00314	0.00153	0.0035	0.00117	0.000524151	0.00674	0.000240484	0.00093525	0.00179	0.000652674	0.00572	0.00189	0.02995	0.00613	0.00844	0.00149	0.00198	0.000636185	0.000831948
1016	0.00122	0.000126057	0.01858	0.00123	0.00321	0.00162	0.00356	0.00117	0.000508388	0.00639	0.000321203	0.000987	0.00184	0.000656116	0.0058	0.00194	0.03175	0.00656	0.00868	0.00152	0.00193	0.000638052	0.000833424
1017	0.00112	0.000266879	0.01725	0.00131	0.00328	0.00168	0.00361	0.0012	0.000493744	0.00605	0.000319234	0.00097575	0.00188	0.000659699	0.00592	0.002	0.03346	0.00698	0.0089	0.00154	0.00188	0.00063992	0.000834901
1018	0.00103	9.64569e-05	0.01602	0.00117	0.00335	0.00171	0.00369	0.00142	0.000480204	0.00573	0.000389125	0.0009825	0.00191	0.000662057	0.00607	0.00205	0.03505	0.00741	0.00908	0.00151	0.00185	0.00064179	0.000836377
1019	0.000945731	0.000189741	0.01489	0.00117	0.00343	0.00173	0.00376	0.00125	0.000467661	0.00541	0.000490516	0.00108	0.00192	0.000663701	0.00615	0.00209	0.03636	0.00782	0.00922	0.00151	0.00182	0.000643662	0.000837853
1020	0.000867991	0.000172698	0.01386	0.00108	0.00351	0.00174	0.00386	0.00124	0.000456021	0.0051	0.000459016	0.0009885	0.00192	0.000662211	0.00627	0.00213	0.03727	0.00819	0.00929	0.0015	0.00178	0.000645537	0.000839328
1021	0.000798366	0.000172698	0.01292	0.00115	0.00359	0.00179	0.00393	0.00125	0.000445242	0.00479	0.000522016	0.00099525	0.0019	0.000654437	0.00627	0.00216	0.03779	0.00851	0.00927	0.00151	0.00173	0.000647415	0.000840803
1022	0.00073712	7.85178e-05	0.01206	0.00114	0.00368	0.00182	0.00399	0.00137	0.000435312	0.0045	0.000587969	0.00101	0.00187	0.000640491	0.00634	0.00218	0.03783	0.00876	0.00917	0.00152	0.00168	0.000649297	0.000842276
1023	0.000683396	1.57307e-05	0.01128	0.00111	0.00376	0.00188	0.00406	0.0013	0.00042621	0.00422	0.000516109	0.00102	0.00183	0.000625202	0.00641	0.00218	0.03733	0.00893	0.00896	0.00148	0.00163	0.000651182	0.000843749
1024	0.00063557	4.35364e-05	0.01057	0.00114	0.00385	0.00193	0.00413	0.00141	0.000417913	0.00395	0.000698219	0.00107	0.00179	0.000615304	0.00635	0.00218	0.03632	0.009	0.00864	0.00145	0.0016	0.000653071	0.000845221
1025	0.000592286	0.000117087	0.00993	0.00114	0.00394	0.00197	0.00419	0.00145	0.000410457	0.0037	0.000639156	0.00107	0.00173	0.000614761	0.00634	0.00217	0.03482	0.00896	0.00821	0.00139	0.00158	0.000654965	0.000846691
1026	0.000553277	7.3136e-05	0.00934	0.00124	0.00403	0.00202	0.00423	0.00145	0.000403967	0.00345	0.000665734	0.00107	0.00167	0.000625	0.0063	0.00216	0.03285	0.0088	0.0077	0.00137	0.00156	0.000656863	0.000848161
1027	0.000519231	0.000210371	0.00881	0.0012	0.00412	0.00207	0.00429	0.00151	0.000398617	0.00323	0.000710031	0.00111	0.00161	0.000647515	0.00614	0.00214	0.03048	0.00853	0.00714	0.0013	0.00153	0.000658767	0.000849629
1028	0.000490989	1.03489e-05	0.00832	0.00114	0.00421	0.00213	0.00433	0.00147	0.000394507	0.00301	0.000741531	0.00109	0.00154	0.000680578	0.00605	0.00211	0.02786	0.00815	0.00654	0.00126	0.00151	0.000660677	0.000851095
1029	0.000468903	2.20094e-05	0.00788	0.00117	0.00429	0.00219	0.00437	0.00147	0.000391541	0.00282	0.000765156	0.00105	0.00148	0.000715119	0.00597	0.00207	0.02517	0.00768	0.00594	0.00121	0.00148	0.000662592	0.00085256
1030	0.000452862	0.000138614	0.00747	0.00114	0.00438	0.00221	0.00438	0.00155	0.000389403	0.00264	0.000717906	0.00106	0.00143	0.000743577	0.00584	0.00203	0.02248	0.00714	0.00537	0.00115	0.00144	0.000664514	0.000854023
1031	0.000442573	9.73539e-05	0.00709	0.00115	0.00446	0.00223	0.0044	0.00167	0.000387647	0.00249	0.000783859	0.00109	0.00138	0.000767343	0.00577	0.00199	0.01993	0.00656	0.00484	0.00108	0.00141	0.000666442	0.000855484
1032	0.000437515	0.000130541	0.00674	0.00113	0.00453	0.00219	0.0044	0.00171	0.000385861	0.00235	0.000728734	0.00109	0.00133	0.000791015	0.00561	0.00195	0.0176	0.00598	0.00436	0.00106	0.00139	0.000668378	0.000856944
1033	0.000436547	4.98151e-05	0.00642	0.00109	0.0046	0.00218	0.00441	0.00171	0.000383796	0.00221	0.000792719	0.00108	0.0013	0.000816905	0.00556	0.00192	0.01549	0.0054	0.00392	0.001	0.00136	0.000670321	0.000858401
1034	0.00043776	-3.3602e-05	0.00613	0.00105	0.00466	0.00216	0.00441	0.00174	0.000381408	0.00208	0.000807484	0.0011	0.00126	0.000846407	0.00543	0.00188	0.01361	0.00486	0.00352	0.000975561	0.00133	0.000672272	0.000859856
1035	0.000439087	4.80212e-05	0.00585	0.00114	0.00472	0.00217	0.00443	0.00172	0.000378815	0.00196	0.000739563	0.0011	0.00123	0.000879675	0.00536	0.00184	0.01196	0.00436	0.00319	0.000937282	0.00128	0.000674232	0.000861308
1036	0.000439323	0.00012785	0.0056	0.00117	0.00477	0.00215	0.00444	0.0017	0.000376225	0.00184	0.000788781	0.0011	0.0012	0.000914607	0.00522	0.00181	0.01056	0.0039	0.0029	0.000861526	0.00124	0.0006762	0.000862758
1037	0.000438645	0.000103633	0.00537	0.00117	0.00481	0.00214	0.00446	0.0017	0.000373862	0.00174	0.000770078	0.00109	0.00117	0.000948485	0.00512	0.00179	0.00936	0.00349	0.00265	0.000876625	0.00119	0.000678177	0.000864206
1038	0.000438166	3.36698e-05	0.00516	0.00112	0.00485	0.00211	0.00446	0.00174	0.000371927	0.00166	0.000719875	0.00105	0.00114	0.000978242	0.00509	0.00176	0.00832	0.00313	0.00243	0.000879247	0.00113	0.000680164	0.00086565
1039	0.000439018	9.37661e-05	0.00496	0.00114	0.00488	0.00208	0.00447	0.00178	0.000370565	0.00158	0.000714953	0.00109	0.00111	0.001	0.00499	0.00173	0.00745	0.00282	0.00226	0.000871057	0.00111	0.000682161	0.000867092
1040	0.000441852	0.000171801	0.00478	0.00113	0.0049	0.00207	0.00447	0.00178	0.000369832	0.0015	0.000710031	0.00108	0.00108	0.00102	0.005	0.00171	0.00671	0.00255	0.00212	0.000850389	0.00109	0.000684168	0.000868531
1041	0.000447034	0.000135923	0.0046	0.00113	0.00491	0.00203	0.00448	0.0018	0.000369683	0.00143	0.000700187	0.00108	0.00105	0.00103	0.00493	0.0017	0.00608	0.00232	0.002	0.000808075	0.00106	0.000686191	0.000791842
1042	0.000455091	0.000149378	0.00444	0.00112	0.00492	0.00202	0.00451	0.00176	0.000369988	0.00136	0.000704125	0.00108	0.00102	0.00105	0.00488	0.00169	0.00557	0.00212	0.00188	0.000794116	0.00102	0.000688249	0.000715149
1043	0.000466811	-9.908e-05	0.00428	0.00101	0.00492	0.00198	0.00451	0.00174	0.000370573	0.0013	0.000614547	0.00106	0.000993784	0.00107	0.00484	0.00168	0.00514	0.00196	0.00178	0.000824345	0.000986129	0.000690417	0.000716579
1044	0.000482823	6.41664e-05	0.00414	0.00115	0.00492	0.00197	0.00451	0.00177	0.000371275	0.00125	0.000605688	0.00108	0.000964894	0.0011	0.00475	0.00166	0.00477	0.00182	0.00171	0.000795428	0.00095972	0.000692917	0.000639879
1045	0.000502977	-4.61595e-05	0.00401	0.001	0.00491	0.00197	0.0045	0.00184	0.000371972	0.0012	0.000667703	0.00111	0.000935836	0.00113	0.00477	0.00165	0.00445	0.0017	0.00166	0.000800697	0.000923634	0.000696263	0.000563176
1046	0.000526085	-8.02439e-05	0.00388	0.00111	0.0049	0.00195	0.00449	0.00176	0.000372593	0.00116	0.000655891	0.0011	0.000906907	0.00117	0.00475	0.00165	0.00418	0.00161	0.00161	0.000815154	0.000900301	0.000701384	0.000564594
1047	0.00055031	0.00020768	0.00377	0.00109	0.00489	0.00194	0.00449	0.00174	0.000373121	0.00113	0.000590922	0.00107	0.000878887	0.0012	0.00465	0.00164	0.00394	0.00152	0.00156	0.00080213	0.000893514	0.000709562	0.000566009
1048	0.000573976	9.10752e-05	0.00368	0.0011	0.00488	0.00193	0.00447	0.00177	0.000373607	0.0011	0.000511188	0.00107	0.000853064	0.00122	0.00468	0.00164	0.00373	0.00145	0.00151	0.000779043	0.000887289	0.000722014	0.000567419
1049	0.000596216	9.19722e-05	0.0036	0.00109	0.00487	0.00191	0.00447	0.00174	0.000374182	0.00107	0.000546625	0.00109	0.000831097	0.00123	0.00458	0.00164	0.00357	0.00138	0.00148	0.000780557	0.000848418	0.000739185	0.000568825
1050	0.000617091	0.000135923	0.00352	0.00115	0.00486	0.0019	0.00447	0.00186	0.000375057	0.00105	0.000540719	0.00105	0.000814758	0.00125	0.00473	0.00164	0.00342	0.00133	0.00147	0.000808175	0.000830269	0.000760133	0.000570227
1051	0.000637189	5.69908e-05	0.00346	0.00108	0.00485	0.00186	0.00446	0.00178	0.000376472	0.00103	0.000535797	0.00109	0.000805631	0.00127	0.0046	0.00165	0.00326	0.00128	0.00146	0.00081106	0.000799675	0.000782541	0.000571624
1052	0.000657077	5.51969e-05	0.00342	0.00116	0.00485	0.00186	0.00444	0.00176	0.000378626	0.00102	0.000618484	0.00107	0.00080486	0.00129	0.0047	0.00165	0.00312	0.00124	0.00144	0.000801381	0.000739928	0.000803509	0.000573017
1053	0.000677027	5.60938e-05	0.00338	0.00113	0.00485	0.00185	0.00442	0.00174	0.000381603	0.001	0.000534813	0.00114	0.000812998	0.00131	0.00464	0.00165	0.00302	0.0012	0.00144	0.000819386	0.000663002	0.000820704	0.000574405
1054	0.000697262	0.000135923	0.00336	0.00107	0.00485	0.00186	0.00438	0.00173	0.000385356	0.000997536	0.000509219	0.00107	0.000829998	0.00132	0.00462	0.00166	0.00294	0.00117	0.00143	0.000802992	0.000728244	0.000833146	0.000575788
1055	0.000718396	2.20094e-05	0.00335	0.00115	0.00486	0.00187	0.00435	0.00177	0.000389746	0.000994092	0.000500359	0.00108	0.000855314	0.00134	0.00468	0.00167	0.00286	0.00114	0.00143	0.000793199	0.000671568	0.000841204	0.000577166
1056	0.000741472	0.00014579	0.00335	0.00116	0.00487	0.00187	0.00431	0.00178	0.000394622	0.000993027	0.000469844	0.00107	0.00088811	0.00136	0.00472	0.00168	0.00278	0.00111	0.00143	0.000794089	0.000661303	0.000845995	0.000578539
1057	0.000767339	9.01782e-05	0.00337	0.00111	0.00489	0.00187	0.00427	0.0018	0.000399887	0.00099341	0.000466891	0.00108	0.000927526	0.00138	0.00474	0.00169	0.0027	0.00109	0.00144	0.000808079	0.000611912	0.000848707	0.000579907
1058	0.000795923	0.000205886	0.00341	0.00112	0.00492	0.00187	0.00423	0.00172	0.000405523	0.000995554	0.000510203	0.0011	0.000972941	0.0014	0.0048	0.00171	0.00263	0.00107	0.00144	0.000808585	0.000619656	0.000850234	0.000581269
1059	0.000826132	7.85178e-05	0.00345	0.00115	0.00495	0.00188	0.00417	0.00167	0.000411558	0.001	0.000517094	0.0011	0.00102	0.00141	0.00481	0.00172	0.00261	0.00105	0.00145	0.000812774	0.00060773	0.000851162	0.000582626
1060	0.000856478	0.000120675	0.0035	0.00101	0.00499	0.00191	0.00409	0.00169	0.000417997	0.00101	0.000493469	0.00104	0.00108	0.00142	0.00485	0.00174	0.00255	0.00103	0.00144	0.000823395	0.000637226	0.000851896	0.000583978
1061	0.000885772	0.000175389	0.00357	0.00113	0.00504	0.00194	0.004	0.00161	0.00042477	0.00103	0.000490516	0.00105	0.00115	0.00143	0.00485	0.00176	0.00248	0.00102	0.00144	0.000810197	0.000612389	0.000852739	0.000585323
1062	0.000913426	0.000296479	0.00364	0.00116	0.00509	0.00195	0.00392	0.00164	0.000431712	0.00105	0.000525953	0.00107	0.00122	0.00143	0.00495	0.00178	0.00245	0.001	0.00145	0.000833931	0.000609027	0.000853892	0.000586662
1063	0.000939386	0.000263291	0.00372	0.00106	0.00516	0.00197	0.00384	0.00158	0.000438596	0.00107	0.000448188	0.0009915	0.0013	0.00144	0.00499	0.0018	0.00244	0.00098375	0.00146	0.000812763	0.000606195	0.000855435	0.000587996
1064	0.000963949	0.000155656	0.00381	0.0011	0.00523	0.00198	0.00374	0.00159	0.000445193	0.00111	0.000454094	0.00103	0.00139	0.00146	0.00513	0.00182	0.00242	0.00097	0.00146	0.000826275	0.000556513	0.000857332	0.000589323
1065	0.000987457	0.000215752	0.00391	0.00111	0.00531	0.00204	0.00363	0.00156	0.000451332	0.00114	0.000436375	0.00102	0.00149	0.00147	0.00517	0.00185	0.0024	0.00095625	0.00146	0.000836551	0.000606111	0.000859489	0.000590643
1066	0.00101	0.000215752	0.00403	0.00111	0.0054	0.00205	0.00353	0.00156	0.000456929	0.00118	0.000446219	0.00103	0.0016	0.00148	0.00522	0.00188	0.00236	0.00094375	0.00147	0.000865506	0.000576939	0.000861806	0.000591958
1067	0.00103	0.000113499	0.00416	0.00109	0.0055	0.0021	0.00342	0.00151	0.000461961	0.00123	0.000490516	0.00102	0.00173	0.00148	0.0053	0.00191	0.0023	0.00093375	0.00148	0.000865307	0.00053982	0.00086421	0.000593265
1068	0.00105	0.000246249	0.0043	0.00117	0.00561	0.00211	0.00332	0.00146	0.000466404	0.00128	0.000433422	0.0009945	0.00187	0.00147	0.00542	0.00195	0.00225	0.00092375	0.00149	0.000874288	0.000581287	0.000866661	0.000594566
1069	0.00106	0.00020768	0.00445	0.00104	0.00573	0.00217	0.0032	0.00137	0.000470178	0.00133	0.000503313	0.00102	0.00203	0.00145	0.00552	0.00198	0.00224	0.000915	0.0015	0.000869113	0.000554707	0.000869141	0.000595859
1070	0.00107	0.000298273	0.00462	0.00114	0.00587	0.0022	0.00309	0.00144	0.000473138	0.00138	0.000485594	0.00099825	0.0022	0.00144	0.00567	0.00202	0.00224	0.00090625	0.00149	0.000900617	0.000581529	0.000871644	0.000597146
1071	0.00108	0.000361957	0.00479	0.0011	0.00601	0.00224	0.00298	0.00135	0.000475144	0.00144	0.00047575	0.00097425	0.00239	0.00145	0.00576	0.00205	0.00224	0.0008975	0.00149	0.000859631	0.000564244	0.000874158	0.000598425
1072	0.00108	0.000213062	0.00496	0.00115	0.00617	0.00229	0.00291	0.00129	0.000476154	0.0015	0.000458031	0.00095625	0.0026	0.00148	0.0059	0.0021	0.00223	0.0008875	0.00149	0.000873657	0.000584151	0.000876646	0.000599697
1073	0.00108	0.000298273	0.00513	0.00114	0.00634	0.00236	0.00284	0.00133	0.000476299	0.00156	0.0004915	0.000945	0.00283	0.00152	0.00611	0.00214	0.00221	0.00088	0.00149	0.000887692	0.000569681	0.000878998	0.000600962
1074	0.00108	0.000144893	0.0053	0.00104	0.00652	0.0024	0.00278	0.0013	0.000475873	0.00162	0.000542688	0.00095175	0.00308	0.00156	0.00628	0.0022	0.0022	0.000875	0.00149	0.000899237	0.000569212	0.000880958	0.000602219
1075	0.00108	0.00020768	0.00546	0.00112	0.00672	0.00247	0.00273	0.00129	0.000475224	0.00169	0.000531859	0.00095175	0.00335	0.00161	0.00645	0.00225	0.00219	0.0008725	0.00149	0.000856041	0.000618903	0.000882061	0.000603467
1076	0.00106	9.64569e-05	0.00561	0.00113	0.00693	0.00251	0.0027	0.00128	0.000474622	0.00174	0.0005545	0.00096675	0.00363	0.00167	0.00669	0.0023	0.0022	0.00087125	0.00149	0.000902353	0.000575864	0.000881668	0.000604708
1077	0.00105	0.000123366	0.00575	0.00106	0.00716	0.00259	0.00269	0.00133	0.000474146	0.0018	0.000560406	0.0009525	0.00394	0.00172	0.00688	0.00236	0.00224	0.00087125	0.00148	0.000873924	0.000564533	0.00087917	0.000605941
1078	0.00103	5.42999e-05	0.00587	0.00105	0.00741	0.00264	0.00268	0.00126	0.000473657	0.00184	0.000587969	0.00091875	0.00427	0.00179	0.00717	0.00242	0.00226	0.00086875	0.00148	0.000868837	0.000596382	0.000874346	0.000607166
1079	0.00101	2.91851e-05	0.00597	0.00105	0.00768	0.00271	0.00266	0.00133	0.000472875	0.00188	0.000634234	0.00092775	0.00462	0.00185	0.00741	0.00249	0.00226	0.00086625	0.00148	0.000845589	0.000573408	0.000867666	0.000608382
1080	0.000983574	0.000113499	0.00604	0.00111	0.00797	0.0028	0.00267	0.00128	0.000471508	0.00191	0.000686406	0.0009525	0.005	0.00192	0.00775	0.00256	0.00227	0.0008625	0.00148	0.000877849	0.000558701	0.00086029	0.00060959
1081	0.000961529	0.000133232	0.00608	0.00112	0.00827	0.00287	0.00269	0.00134	0.000469386	0.00193	0.000666719	0.000918	0.00539	0.00199	0.00804	0.00264	0.00229	0.00086	0.00148	0.000856365	0.000581192	0.000853665	0.000610788
1082	0.000940447	-3.3602e-05	0.00609	0.0011	0.00861	0.00296	0.00272	0.00141	0.000466532	0.00195	0.000737594	0.00095175	0.00581	0.00206	0.0084	0.00273	0.00232	0.00086	0.00148	0.000852136	0.000573547	0.000848949	0.000611978
1083	0.000920502	-1.56629e-05	0.00607	0.00107	0.00896	0.00305	0.00276	0.00137	0.000463157	0.00195	0.000810437	0.00096375	0.00625	0.00215	0.0088	0.00282	0.00235	0.00086125	0.00147	0.000874496	0.000581155	0.000846613	0.000613159
1084	0.000901298	0.000132335	0.00602	0.00113	0.00935	0.00316	0.0028	0.00141	0.00045959	0.00194	0.000824219	0.00098025	0.00672	0.00224	0.00921	0.00293	0.00236	0.00086375	0.00148	0.000861111	0.00054691	0.000846437	0.000614331
1085	0.000881684	7.04451e-05	0.00593	0.00111	0.00976	0.00324	0.00286	0.00147	0.000456186	0.00192	0.000816344	0.00091425	0.00721	0.00234	0.00958	0.00304	0.00239	0.0008675	0.0015	0.000843814	0.000584527	0.000847811	0.000615494
1086	0.000859936	-4.79534e-05	0.00582	0.0011	0.0102	0.00338	0.00293	0.00148	0.000453224	0.00189	0.000905922	0.0009615	0.00774	0.00244	0.01006	0.00316	0.00245	0.00087125	0.00153	0.000865021	0.000579791	0.000850096	0.000616647
1087	0.000834469	0.000106323	0.00568	0.00113	0.01068	0.00349	0.003	0.0016	0.000450853	0.00185	0.00102	0.000996	0.00829	0.00256	0.01063	0.0033	0.0025	0.00087375	0.00155	0.000860647	0.000572106	0.000852827	0.000617791
1088	0.000804796	-6.85834e-05	0.00552	0.00105	0.01119	0.00366	0.00307	0.00151	0.000449081	0.0018	0.00106	0.00092925	0.00888	0.00267	0.01116	0.00344	0.00254	0.00087625	0.00156	0.000839359	0.000573942	0.000855749	0.000618924
1089	0.000772052	-4.89937e-06	0.00535	0.00117	0.01174	0.00381	0.00319	0.00159	0.000447832	0.00174	0.0011	0.000993	0.0095	0.00281	0.01175	0.00358	0.00258	0.00088	0.00157	0.000849741	0.000571831	0.000858752	0.000620048
1090	0.000738607	5.34029e-05	0.00516	0.00114	0.01234	0.004	0.00333	0.00165	0.000447008	0.00168	0.00118	0.00096375	0.01016	0.00295	0.0124	0.00374	0.00265	0.0008825	0.00159	0.00083179	0.000576996	0.000861805	0.000621162
1091	0.000706987	6.14756e-05	0.00495	0.0011	0.01298	0.00419	0.00347	0.00167	0.000446548	0.00162	0.00126	0.00099675	0.01086	0.0031	0.01314	0.00391	0.00271	0.00088625	0.00162	0.000839091	0.000563252	0.00086492	0.000622266
1092	0.000678801	1.03489e-05	0.00475	0.0011	0.01366	0.00439	0.0036	0.00175	0.000446427	0.00156	0.00142	0.00107	0.01161	0.00326	0.01391	0.00411	0.00277	0.0008925	0.00164	0.000834475	0.000553047	0.000868167	0.000623359
1093	0.000654257	0.000112602	0.00454	0.00119	0.0144	0.0046	0.00376	0.00182	0.000446643	0.00149	0.00148	0.00105	0.01239	0.00343	0.01476	0.00432	0.00284	0.0008975	0.00165	0.00082111	0.000536154	0.000871715	0.000624442
1094	0.000632493	-0.000106256	0.00433	0.0011	0.0152	0.00482	0.00393	0.00191	0.0004472	0.00144	0.00159	0.00107	0.01323	0.00362	0.0156	0.00456	0.00291	0.000905	0.00166	0.000824494	0.00054973	0.000875874	0.000625514
1095	0.000612435	-9.9977e-05	0.00413	0.00112	0.01605	0.00505	0.00413	0.00207	0.000448124	0.00138	0.00174	0.00107	0.01411	0.00381	0.0167	0.00482	0.00299	0.00091125	0.00169	0.000852293	0.000546896	0.000881032	0.000626576
1096	0.000593538	-2.10446e-05	0.00395	0.00109	0.01697	0.00531	0.0043	0.0021	0.000449482	0.00133	0.00187	0.00112	0.01504	0.00402	0.01763	0.0051	0.00307	0.00092	0.00171	0.000848924	0.000573536	0.000887408	0.000627626
1097	0.000575817	-0.000134958	0.00377	0.00113	0.01795	0.0056	0.00451	0.00222	0.000451367	0.00127	0.00199	0.00112	0.01602	0.00424	0.01879	0.0054	0.00314	0.0009275	0.00174	0.000843386	0.00057653	0.000894613	0.000628666
1098	0.00055933	-2.01477e-05	0.0036	0.00114	0.01899	0.00592	0.0047	0.00227	0.000453854	0.00122	0.00216	0.00116	0.01705	0.00448	0.02008	0.00573	0.00321	0.00093625	0.00176	0.000844845	0.000607257	0.000901334	0.000629694
1099	0.000543909	-3.18081e-05	0.00344	0.00106	0.02011	0.00622	0.00492	0.00234	0.000456963	0.00117	0.00231	0.0012	0.01812	0.00471	0.02148	0.00608	0.00329	0.000945	0.00177	0.000826801	0.000557483	0.00090552	0.000630711
1100	0.000529676	-4.61595e-05	0.00329	0.00109	0.0213	0.00653	0.00511	0.00239	0.000460655	0.00113	0.00245	0.0012	0.01925	0.00495	0.0228	0.00645	0.00337	0.0009525	0.00179	0.000852336	0.000597036	0.000905269	0.000631716
1101	0.000517855	-2.28385e-05	0.00315	0.00113	0.02256	0.00686	0.00532	0.00253	0.000464862	0.00109	0.00256	0.00119	0.02043	0.0052	0.02429	0.00684	0.00344	0.00096	0.0018	0.0008382	0.000570056	0.000899963	0.000554585
1102	0.000510779	-0.000143031	0.00303	0.00112	0.02389	0.00721	0.00551	0.00264	0.000469521	0.00105	0.00278	0.00123	0.02168	0.00546	0.02578	0.00725	0.00351	0.0009675	0.00182	0.000849559	0.000615694	0.000890846	0.000399317
1103	0.000510596	-0.000158279	0.00291	0.00114	0.02528	0.00755	0.0057	0.00274	0.000474575	0.00102	0.00298	0.00126	0.02298	0.00572	0.02732	0.00766	0.00356	0.000975	0.00184	0.000843411	0.000600534	0.000880486	0.000322162
1104	0.000517496	-7.59025e-06	0.0028	0.00115	0.02673	0.00792	0.0059	0.00271	0.000479947	0.000983902	0.00316	0.0013	0.02436	0.00599	0.02895	0.00809	0.00358	0.0009825	0.00185	0.000811174	0.000578695	0.000871394	0.000401245
1105	0.000529032	-3.27051e-05	0.0027	0.00112	0.02822	0.0083	0.00607	0.0028	0.000485519	0.000954098	0.00339	0.00132	0.0258	0.00627	0.03055	0.00852	0.00362	0.00099	0.00185	0.00085218	0.000615262	0.000864718	0.000480315
1106	0.000541321	-5.78199e-05	0.00261	0.00114	0.02974	0.0087	0.00624	0.00288	0.000491134	0.000926394	0.00353	0.00133	0.02731	0.00657	0.03216	0.00894	0.00365	0.0009975	0.00186	0.000825262	0.00063243	0.000859753	0.000403123
1107	0.000551227	-3.89838e-05	0.00253	0.00112	0.03127	0.00903	0.00638	0.00293	0.000496652	0.000900283	0.00375	0.00136	0.02888	0.00689	0.03359	0.00935	0.00366	0.001	0.00187	0.000851585	0.000652894	0.000854451	0.000325919
1108	0.000557802	-1.74568e-05	0.00246	0.00121	0.03278	0.00936	0.00651	0.00296	0.000502002	0.000875482	0.00394	0.0014	0.03051	0.00722	0.03506	0.00972	0.00363	0.00101	0.00189	0.000848983	0.000653211	0.00084655	0.000326827
1109	0.000562042	-1.02811e-05	0.00239	0.0012	0.03425	0.00963	0.00663	0.003	0.000507228	0.000852192	0.00411	0.00138	0.03218	0.00756	0.03633	0.01003	0.00358	0.00101	0.00189	0.000854704	0.000655578	0.000834774	0.000327722
1110	0.000565526	-3.3602e-05	0.00234	0.00118	0.03564	0.00992	0.00672	0.00301	0.000512487	0.000830849	0.00431	0.00144	0.03387	0.00793	0.03739	0.01029	0.00351	0.001	0.00189	0.000840749	0.000627824	0.000819585	0.000328604
1111	0.000569127	-6.67895e-05	0.00228	0.00111	0.03691	0.01014	0.0068	0.00308	0.000518003	0.000811967	0.0044	0.00142	0.03555	0.0083	0.03833	0.01046	0.00345	0.00099625	0.0019	0.000845449	0.000663469	0.000803085	0.000329473
1112	0.000572538	-0.000175321	0.00223	0.0011	0.03802	0.01035	0.00684	0.00312	0.000524003	0.000796134	0.00451	0.00147	0.03721	0.00868	0.0389	0.01055	0.00338	0.00099	0.00191	0.000835638	0.00067099	0.000788096	0.000330329
1113	0.00057481	9.4663e-05	0.00218	0.00117	0.03894	0.01048	0.00685	0.00308	0.000530647	0.000783511	0.00462	0.0015	0.03881	0.00907	0.03925	0.01053	0.00326	0.0009825	0.00192	0.000830149	0.00069328	0.000776914	0.000331172
1114	0.000575563	-0.000167249	0.00214	0.00117	0.03964	0.01057	0.00684	0.00311	0.000537993	0.000772911	0.0047	0.0015	0.04031	0.00945	0.03924	0.0104	0.00315	0.00097375	0.00192	0.00083423	0.000687198	0.000770478	0.000332
1115	0.000576084	7.76208e-05	0.0021	0.00118	0.04008	0.01059	0.0068	0.00302	0.000545991	0.000761937	0.00472	0.0015	0.04167	0.00983	0.03907	0.01018	0.00303	0.00096125	0.00191	0.000836131	0.000684166	0.000768345	0.000332816
1116	0.000579306	-5.15412e-05	0.00206	0.00117	0.04025	0.01052	0.00673	0.00299	0.000554508	0.000748995	0.00474	0.0015	0.04285	0.01021	0.0386	0.00986	0.0029	0.00094625	0.00191	0.000855101	0.000715355	0.000769296	0.000333617
1117	0.000588452	-9.01104e-05	0.00202	0.00113	0.04014	0.0104	0.00664	0.00294	0.000563372	0.000735027	0.00469	0.00145	0.04382	0.01057	0.03784	0.00947	0.00278	0.00092875	0.00191	0.000848556	0.000697477	0.000772051	0.000334404
1118	0.000605324	-0.000172631	0.00199	0.00116	0.03976	0.01025	0.00652	0.00286	0.000572416	0.000722405	0.00464	0.00144	0.04453	0.0109	0.03713	0.00902	0.00268	0.00091125	0.00189	0.000849996	0.000682151	0.000775681	0.000335178
1119	0.000629526	-0.000134061	0.00196	0.00114	0.03912	0.01008	0.00641	0.00281	0.000581507	0.000712392	0.00451	0.0014	0.04496	0.01117	0.03599	0.00854	0.00259	0.00089125	0.00189	0.000861837	0.000687085	0.000779669	0.000335937
1120	0.000658972	-4.43655e-05	0.00193	0.00115	0.03824	0.00984	0.0063	0.00277	0.000590553	0.00070464	0.00443	0.00146	0.04508	0.01139	0.03496	0.00802	0.00248	0.00087125	0.0019	0.000866328	0.00070679	0.000783775	0.000336682
1121	0.000690968	-0.000173528	0.00191	0.00116	0.03716	0.00957	0.00617	0.00278	0.000599516	0.000698762	0.00431	0.0014	0.04488	0.01152	0.03366	0.0075	0.00241	0.00085125	0.00192	0.000852885	0.000728802	0.000787849	0.000337412
1122	0.000723081	-0.000145722	0.00188	0.00118	0.03592	0.00925	0.00604	0.0027	0.000608402	0.000695022	0.00414	0.00143	0.04435	0.01158	0.03245	0.00698	0.00235	0.00083	0.00193	0.000846674	0.000710475	0.00079165	0.000338127
1123	0.000753574	-4.70564e-05	0.00186	0.00121	0.03455	0.00893	0.0059	0.00266	0.000617273	0.000693323	0.00395	0.00137	0.04351	0.01154	0.03107	0.00648	0.00227	0.00081	0.00192	0.000860361	0.000698194	0.000794662	0.000338828
1124	0.000781558	5.86413e-06	0.00184	0.00119	0.03309	0.00859	0.00577	0.00246	0.000626231	0.000692365	0.00383	0.00131	0.04237	0.01141	0.02998	0.006	0.00223	0.0007925	0.00193	0.000866112	0.000718143	0.000795957	0.000339514
1125	0.000807004	-0.000117019	0.00181	0.00113	0.03157	0.00824	0.00563	0.00249	0.000635386	0.000690381	0.00365	0.0013	0.04097	0.01118	0.02879	0.00558	0.0022	0.00077875	0.00195	0.000876426	0.000734915	0.000794252	0.000340185
1126	0.000830616	6.86512e-05	0.00178	0.00123	0.03003	0.00789	0.00549	0.00238	0.000644815	0.000686923	0.00354	0.00132	0.03934	0.01087	0.02773	0.00519	0.00211	0.00076875	0.00196	0.000870552	0.000752248	0.00078833	0.000340841
1127	0.000853715	-0.000114328	0.00175	0.00112	0.02849	0.00752	0.00537	0.00225	0.000654529	0.000683702	0.00333	0.00127	0.03753	0.01049	0.0266	0.00485	0.00204	0.00076625	0.00197	0.000900741	0.000736726	0.00077775	0.000341481
1128	0.000878138	-0.000100874	0.00173	0.00115	0.02697	0.00714	0.00526	0.00228	0.000664503	0.00068287	0.00319	0.00125	0.03559	0.01004	0.02576	0.00455	0.00203	0.00076875	0.00198	0.000894074	0.00074521	0.000763452	0.000342106
1129	0.00090599	-4.34686e-05	0.0017	0.00118	0.0255	0.00677	0.00514	0.00223	0.00067474	0.000684798	0.00297	0.00123	0.03356	0.00953	0.02475	0.00429	0.002	0.00077	0.00199	0.000894135	0.000748767	0.000747752	0.000342715
1130	0.000939108	-6.14078e-05	0.00167	0.00121	0.02408	0.00639	0.00502	0.00209	0.000685351	0.000688604	0.00291	0.00118	0.03149	0.00898	0.024	0.00406	0.00197	0.00076875	0.00199	0.000885589	0.000740671	0.000733545	0.000343309
1131	0.000978506	-7.30682e-05	0.00164	0.00121	0.02272	0.00607	0.0049	0.00202	0.000696576	0.000694306	0.00282	0.00123	0.02942	0.0084	0.02306	0.00386	0.00195	0.00076375	0.00201	0.000901185	0.000777278	0.000723149	0.000343887
1132	0.00102	6.76109e-06	0.00161	0.00117	0.02142	0.00576	0.00478	0.00203	0.000708715	0.000702931	0.0026	0.00115	0.0274	0.00782	0.02243	0.00368	0.00196	0.00075625	0.00205	0.00092159	0.000752104	0.000717503	0.000344449
1133	0.00108	5.78877e-05	0.00158	0.00122	0.0202	0.00551	0.00467	0.00197	0.000722014	0.000714842	0.0025	0.00115	0.02544	0.00723	0.02185	0.00352	0.00199	0.000746064	0.00208	0.000916385	0.000808544	0.000716165	0.00026687
1134	0.00113	3.54638e-05	0.00154	0.00119	0.01905	0.00518	0.00457	0.00191	0.000736549	0.000729102	0.00237	0.00114	0.02357	0.00666	0.02111	0.00339	0.00196	0.000734543	0.00209	0.000938572	0.000815923	0.000717918	0.00011115
1135	0.00119	2.91851e-05	0.00151	0.00126	0.01796	0.00491	0.00447	0.00182	0.000752186	0.000744285	0.00226	0.00111	0.02181	0.00612	0.02048	0.00326	0.00192	0.000722384	0.0021	0.000915065	0.000834591	0.000721477	3.3538e-05
1136	0.00125	-5.33351e-05	0.00147	0.00119	0.01695	0.00467	0.00439	0.00183	0.000768623	0.000759364	0.0022	0.00113	0.02017	0.00562	0.01993	0.00315	0.0019	0.000710889	0.00212	0.000938946	0.000857315	0.000725893	3.4035e-05
1137	0.00131	-2.28385e-05	0.00143	0.00128	0.016	0.00442	0.0043	0.00172	0.0007855	0.000774369	0.00209	0.0011	0.01864	0.00516	0.01935	0.00304	0.00191	0.000701	0.00216	0.0009458	0.000839461	0.000730578	3.45155e-05
1138	0.00137	-3.00142e-05	0.0014	0.00123	0.01511	0.00422	0.00422	0.00164	0.000802529	0.000790652	0.00197	0.00107	0.01724	0.00473	0.01891	0.00293	0.00196	0.000693048	0.00218	0.000929291	0.000900976	0.00073509	3.49793e-05
1139	0.00145	-3.5396e-05	0.00136	0.0013	0.01428	0.00394	0.00413	0.00166	0.000819582	0.00080995	0.00188	0.00106	0.01595	0.00432	0.01817	0.00282	0.00199	0.000687176	0.00222	0.000953419	0.000918668	0.000738842	2.53065e-05
1140	0.00153	-0.000154691	0.00133	0.00122	0.01351	0.00374	0.00402	0.00164	0.000836695	0.000832489	0.0018	0.00106	0.01478	0.00394	0.01763	0.00271	0.00199	0.000683567	0.00227	0.000999183	0.000960371	0.000740886	5.49717e-06
1141	0.00161	-0.000107153	0.00129	0.00122	0.01279	0.0035	0.00392	0.00158	0.000854	0.000856047	0.00172	0.00103	0.0137	0.00357	0.01712	0.00259	0.00199	0.000682126	0.00232	0.000967916	0.00102	0.000739936	-4.20949e-06
1142	0.00169	-0.000132267	0.00126	0.00124	0.01212	0.00328	0.00381	0.00151	0.000871628	0.000877219	0.00161	0.00104	0.01272	0.00324	0.0164	0.00246	0.00207	0.000682248	0.00235	0.000979118	0.000976241	0.000734774	-3.81341e-06
1143	0.00177	-4.43655e-05	0.00123	0.00131	0.0115	0.00312	0.00371	0.00144	0.000889634	0.00089384	0.00156	0.00102	0.01182	0.00292	0.01576	0.00233	0.00213	0.000683118	0.00236	0.000976453	0.000991222	0.000724958	-3.43454e-06
1144	0.00184	-3.80868e-05	0.00119	0.00128	0.01091	0.00295	0.00361	0.00142	0.000907952	0.000906394	0.00151	0.00103	0.01101	0.00264	0.01512	0.00219	0.00213	0.00068417	0.00238	0.000995172	0.00101	0.000711429	-3.07298e-06
1145	0.00191	1.93185e-05	0.00116	0.00131	0.01037	0.0028	0.00352	0.00127	0.000926349	0.000917123	0.00144	0.00101	0.01027	0.00239	0.01448	0.00206	0.00212	0.000685202	0.00239	0.000981024	0.00102	0.000696503	-2.72884e-06
1146	0.00197	9.01782e-05	0.00113	0.00132	0.00986	0.00265	0.00346	0.00125	0.000944365	0.000927949	0.00137	0.000993	0.00961	0.00217	0.01392	0.00191	0.00212	0.000686203	0.00241	0.000999757	0.00103	0.000683076	-2.40222e-06
1147	0.00202	-6.14078e-05	0.0011	0.00132	0.00939	0.0025	0.00337	0.0012	0.000961281	0.000939546	0.00132	0.00098325	0.00901	0.00197	0.01322	0.00176	0.00212	0.000687194	0.00245	0.00101	0.00104	0.000673462	-2.09321e-06
1148	0.00207	7.04451e-05	0.00107	0.00139	0.00894	0.00241	0.00331	0.00117	0.000976177	0.000951972	0.00121	0.00095925	0.00848	0.00179	0.01271	0.00162	0.00216	0.000688185	0.00248	0.00101	0.00103	0.000668604	-1.80193e-06
1149	0.00212	1.12459e-05	0.00105	0.00135	0.00853	0.00227	0.00322	0.0011	0.000988137	0.000965154	0.00118	0.00094125	0.008	0.00164	0.01211	0.00149	0.00219	0.000689175	0.00249	0.00099041	0.00107	0.000668059	-1.52845e-06
1150	0.00216	0.000100942	0.00103	0.0014	0.00814	0.00222	0.00319	0.00113	0.000996501	0.000978553	0.00112	0.000942	0.00757	0.00154	0.01163	0.00137	0.0022	0.000690165	0.00247	0.001	0.00109	0.00067061	-1.27288e-06
1151	0.00219	-1.31154e-06	0.00102	0.00135	0.00778	0.00213	0.00315	0.0011	0.001	0.000991052	0.00112	0.0009615	0.00719	0.00149	0.01106	0.00126	0.00221	0.000691156	0.00246	0.001	0.00106	0.000674974	-1.03531e-06
1152	0.00222	0.000204092	0.001	0.00148	0.00744	0.00209	0.00316	0.00107	0.001	0.001	0.00106	0.00099525	0.00683	0.00147	0.01065	0.00115	0.00224	0.000692146	0.00245	0.00102	0.00102	0.000680224	-8.15829e-07
1153	0.00223	4.17425e-05	0.000993453	0.00143	0.00712	0.00201	0.00317	0.00109	0.000999653	0.00101	0.00103	0.00097425	0.00651	0.00145	0.01012	0.00106	0.00225	0.000693137	0.00245	0.00102	0.00107	0.000685847	-6.14521e-07
1154	0.00222	8.30026e-05	0.000984298	0.0014	0.00682	0.00192	0.00321	0.0011	0.000994562	0.00101	0.00101	0.0009675	0.0062	0.00143	0.00971	0.000981029	0.00223	0.000694127	0.00246	0.00101	0.00105	0.000691621	-4.31472e-07
1155	0.0022	6.14756e-05	0.000975545	0.00138	0.00653	0.00184	0.00323	0.00107	0.000986987	0.00101	0.000964984	0.00096525	0.00592	0.00141	0.00935	0.000915862	0.00223	0.000695117	0.00245	0.001	0.00105	0.000697473	-2.66766e-07
1156	0.00217	0.000138614	0.000967289	0.0014	0.00627	0.00175	0.00328	0.00107	0.000977159	0.00101	0.000933484	0.000969	0.00566	0.00139	0.00899	0.000859849	0.00223	0.000696108	0.00243	0.00101	0.00106	0.000703382	-1.20482e-07
1157	0.00214	0.000113499	0.000960099	0.00136	0.00602	0.00169	0.00334	0.00112	0.000965377	0.00101	0.000861625	0.00096	0.00541	0.00136	0.00867	0.000813787	0.00222	0.000697098	0.00241	0.00101	0.00103	0.000709344	7.30217e-09
1158	0.00211	3.90516e-05	0.000954762	0.00136	0.00578	0.00162	0.00344	0.00111	0.000952111	0.001	0.000856703	0.00097275	0.00518	0.00133	0.00831	0.000778209	0.00224	0.000698088	0.00239	0.00101	0.00105	0.000715361	1.16511e-07
1159	0.00208	4.89181e-05	0.000952016	0.00134	0.00556	0.00155	0.00354	0.00117	0.000937976	0.000995537	0.000788781	0.000954	0.00496	0.0013	0.00808	0.00075205	0.00226	0.000699078	0.00237	0.001	0.00106	0.000721431	2.07073e-07
1160	0.00206	-8.48721e-06	0.000952428	0.00133	0.00535	0.0015	0.00365	0.0012	0.000923593	0.000988012	0.000801578	0.0009765	0.00476	0.00126	0.00771	0.000734086	0.00227	0.00070005	0.00235	0.0009955	0.00109	0.000727555	2.78918e-07
1161	0.00204	3.63607e-05	0.000956406	0.00135	0.00515	0.00146	0.00376	0.00124	0.000909387	0.000979533	0.000799609	0.001	0.00456	0.00121	0.00751	0.000722065	0.00224	0.000700935	0.00233	0.001	0.00106	0.000733732	3.31979e-07
1162	0.00201	-1.2972e-05	0.000964255	0.00133	0.00496	0.00146	0.00387	0.00127	0.000895458	0.000971459	0.000786813	0.00102	0.00437	0.00115	0.00728	0.000715105	0.00222	0.000701528	0.00232	0.000997715	0.000992189	0.000739964	3.66191e-07
1163	0.00199	-3.80868e-05	0.000976176	0.0013	0.00478	0.00147	0.004	0.00127	0.000881592	0.00096496	0.000811422	0.00105	0.00418	0.0011	0.00704	0.000711604	0.00223	0.000701475	0.00231	0.000979336	0.00102	0.00074625	3.81493e-07
1164	0.00197	5.2506e-05	0.000992263	0.00135	0.00461	0.00139	0.00413	0.00138	0.000867419	0.000959968	0.000793703	0.00107	0.00401	0.00105	0.00679	0.000706875	0.00224	0.000700411	0.00231	0.000992077	0.000987938	0.000752586	3.77826e-07
1165	0.00194	-2.01477e-05	0.00101	0.00129	0.00445	0.00138	0.00427	0.0014	0.00085264	0.000955434	0.000809453	0.00108	0.00383	0.000992513	0.0066	0.000698543	0.00222	0.000698198	0.0023	0.000963854	0.001	0.000758953	3.55135e-07
1166	0.00191	6.05786e-05	0.00104	0.00132	0.0043	0.00134	0.00441	0.00139	0.000837181	0.000950677	0.000808469	0.00109	0.00366	0.000939374	0.00643	0.0006886	0.00222	0.000695035	0.00228	0.000986166	0.00102	0.000765275	3.13368e-07
1167	0.00187	5.07121e-05	0.00107	0.00127	0.00416	0.00135	0.00454	0.00144	0.0008212	0.000946118	0.000786813	0.00109	0.0035	0.000893174	0.00622	0.00067971	0.00223	0.000691309	0.00226	0.000975678	0.000947399	0.000771332	1.01699e-05
1168	0.00184	2.38033e-05	0.0011	0.00132	0.00402	0.00122	0.00468	0.00153	0.00080494	0.000942659	0.000782875	0.00111	0.00334	0.000853102	0.00599	0.000671655	0.00225	0.000687353	0.00224	0.000978391	0.00093833	0.000776611	4.42948e-05
1169	0.00182	-1.83537e-05	0.00113	0.00128	0.00389	0.00116	0.00482	0.00154	0.000788576	0.000940718	0.0008065	0.00112	0.00319	0.000812746	0.00579	0.000663144	0.00223	0.000683339	0.00222	0.000973637	0.000946108	0.000780183	8.28531e-05
1170	0.00181	-2.64264e-05	0.00117	0.00128	0.00377	0.00111	0.00496	0.00169	0.000772166	0.000939923	0.000804531	0.00114	0.00304	0.00076635	0.00568	0.000657593	0.00219	0.000679318	0.0022	0.000971749	0.000937291	0.000780767	9.71048e-05
1171	0.00179	9.45197e-06	0.0012	0.00128	0.00365	0.0012	0.00508	0.00167	0.000755742	0.000939637	0.000798625	0.00115	0.0029	0.000714871	0.00551	0.000659377	0.00218	0.000675297	0.00219	0.000983558	0.000937291	0.000777145	9.6967e-05
1172	0.00178	-3.00142e-05	0.00123	0.00125	0.00354	0.00123	0.00524	0.00172	0.000739442	0.000939749	0.000862609	0.00117	0.00277	0.000665614	0.00535	0.000666276	0.00216	0.000671276	0.00217	0.000985649	0.000935803	0.000768879	9.68098e-05
1173	0.00176	-6.40986e-05	0.00126	0.00123	0.00343	0.00121	0.00537	0.00178	0.000723557	0.000940594	0.000833078	0.00119	0.00264	0.000625	0.00516	0.000674885	0.00215	0.000667256	0.00216	0.000975604	0.000877579	0.000756925	9.66333e-05
1174	0.00174	-6.23047e-05	0.00129	0.00127	0.00333	0.00119	0.0055	0.00183	0.000708452	0.000941746	0.000857687	0.0012	0.00251	0.000625	0.00502	0.000686156	0.00215	0.000663235	0.00214	0.000981088	0.000886913	0.000743656	9.64374e-05
1175	0.00171	-4.00241e-06	0.00133	0.00126	0.00323	0.00119	0.00557	0.00189	0.000694407	0.000941542	0.000893125	0.0012	0.00239	0.000611953	0.00481	0.000700511	0.00214	0.00065922	0.00212	0.000953685	0.000896246	0.000732122	9.62221e-05
1176	0.00168	-2.10446e-05	0.00137	0.00125	0.00314	0.00126	0.00572	0.00186	0.00068151	0.000938754	0.000922656	0.00119	0.00228	0.000598867	0.00469	0.000715498	0.00213	0.000655232	0.0021	0.000967977	0.000905707	0.000724962	9.59874e-05
1177	0.00167	-1.3869e-05	0.00141	0.00123	0.00305	0.00127	0.00583	0.00191	0.000669671	0.000934532	0.000928562	0.00122	0.00217	0.000590532	0.00453	0.000735172	0.0021	0.000651341	0.0021	0.00096263	0.000926634	0.000723626	9.57332e-05
1178	0.00166	-1.31154e-06	0.00146	0.00122	0.00296	0.0013	0.00595	0.00193	0.000658731	0.000931965	0.00094825	0.00121	0.00206	0.000587753	0.00437	0.000770036	0.00205	0.000647687	0.00208	0.000959144	0.000902874	0.00072824	9.54597e-05
1179	0.00166	-2.37355e-05	0.00151	0.00122	0.00288	0.00129	0.00606	0.00203	0.000648599	0.000933805	0.000952188	0.00123	0.00196	0.000586083	0.00428	0.000811863	0.002	0.000644447	0.00204	0.000943768	0.000873707	0.000737914	9.51666e-05
1180	0.00167	-4.61595e-05	0.00156	0.00121	0.0028	0.00134	0.00615	0.00205	0.0006393	0.000940885	0.00097975	0.00125	0.00187	0.000584325	0.00408	0.000837326	0.00196	0.00064174	0.00201	0.000934084	0.00084454	0.000751133	9.48541e-05
1181	0.00169	-2.28385e-05	0.00162	0.00121	0.00273	0.00136	0.00625	0.00215	0.000630926	0.000952176	0.000990578	0.00124	0.00178	0.000587045	0.00395	0.00084358	0.0019	0.000639549	0.002	0.000945676	0.000950142	0.000766095	9.45221e-05
1182	0.0017	-2.82203e-05	0.00169	0.00123	0.00266	0.00139	0.00633	0.00215	0.000623523	0.000965716	0.00101	0.00127	0.0017	0.000598842	0.0039	0.000844073	0.00185	0.000637732	0.00198	0.00093521	0.000893687	0.0007811	9.41707e-05
1183	0.00172	-4.25716e-05	0.00176	0.00117	0.00259	0.0014	0.00642	0.00217	0.000616986	0.000979558	0.00103	0.00129	0.00162	0.000617904	0.00374	0.000845845	0.00181	0.000636116	0.00195	0.000933268	0.000858686	0.000794952	9.37999e-05
1184	0.00174	-3.18081e-05	0.00183	0.00121	0.00252	0.00139	0.00652	0.00226	0.000611049	0.000992357	0.00105	0.00129	0.00154	0.000634398	0.00357	0.000851296	0.00179	0.000634577	0.00191	0.0009161	0.000854754	0.000807178	9.34096e-05
1185	0.00176	-2.91173e-05	0.00191	0.00122	0.00246	0.0014	0.00661	0.00227	0.00060538	0.001	0.00109	0.0013	0.00146	0.000639862	0.00345	0.000860738	0.00176	0.000633059	0.00189	0.000923955	0.000878088	0.000817914	9.29999e-05
1186	0.00178	-8.11408e-05	0.00199	0.00115	0.0024	0.00141	0.00673	0.00225	0.000599737	0.00101	0.0011	0.00133	0.00139	0.00064013	0.00327	0.000869586	0.00171	0.000631543	0.00189	0.00089275	0.000892275	0.000827562	9.25708e-05
1187	0.00182	-4.79534e-05	0.00208	0.00117	0.00234	0.00143	0.00683	0.00225	0.000594111	0.00103	0.00112	0.00134	0.00132	0.0006499	0.00323	0.000874228	0.00168	0.000630028	0.00188	0.0008904	0.000845495	0.000836496	9.21224e-05
1188	0.00185	-2.73233e-05	0.00216	0.00123	0.00229	0.00147	0.00692	0.00226	0.000588754	0.00104	0.0011	0.00132	0.00125	0.000672005	0.00309	0.000880199	0.00166	0.000628513	0.00187	0.000894488	0.000833509	0.000844947	9.12498e-05
1189	0.00189	-4.79534e-05	0.00224	0.00118	0.00223	0.00149	0.00699	0.00229	0.000584079	0.00106	0.00111	0.00133	0.00119	0.000694129	0.00295	0.000896321	0.00164	0.000626998	0.00184	0.000910848	0.000850493	0.000853023	9.98706e-05
1190	0.00193	-6.05108e-05	0.00233	0.00118	0.00218	0.00149	0.00706	0.00231	0.000580461	0.00108	0.00109	0.00135	0.00113	0.00070761	0.00282	0.000920145	0.0016	0.000625483	0.00181	0.000901894	0.000838188	0.000860721	0.000131141
1191	0.00197	-6.58926e-05	0.00242	0.00116	0.00213	0.00148	0.00714	0.00235	0.000578063	0.00111	0.0011	0.00134	0.00108	0.000714275	0.00273	0.000941045	0.00153	0.000625	0.00179	0.000888878	0.000841496	0.000867898	0.000170183
1192	0.00202	-6.49956e-05	0.00251	0.00116	0.00208	0.00148	0.00723	0.00242	0.000576773	0.00114	0.0011	0.00137	0.00104	0.00071507	0.00263	0.000954747	0.0015	0.000625	0.00177	0.000879297	0.000842327	0.000874234	0.000196861
1193	0.00207	-0.000113431	0.0026	0.00113	0.00204	0.00149	0.00733	0.00243	0.000576289	0.00117	0.00107	0.00138	0.000998986	0.000708723	0.00258	0.000962756	0.00146	0.000625	0.00176	0.000896069	0.000809825	0.000879261	0.000216132
1194	0.00213	-3.80868e-05	0.0027	0.0012	0.00199	0.00146	0.00742	0.00244	0.000576288	0.0012	0.0011	0.0014	0.000960157	0.000699968	0.00252	0.000966805	0.00143	0.000625	0.00174	0.00087536	0.00076231	0.000882483	0.000235384
1195	0.0022	-5.15412e-05	0.00279	0.00116	0.00195	0.00146	0.0075	0.00245	0.000576582	0.00123	0.00104	0.0014	0.00092087	0.000695949	0.0024	0.000970047	0.00131	0.000625	0.00171	0.000854669	0.000763222	0.000883546	0.00025654
1196	0.00226	4.96717e-06	0.00289	0.00117	0.00191	0.00148	0.00761	0.00243	0.000577201	0.00126	0.00102	0.00139	0.000879484	0.00069757	0.00227	0.000975144	0.00131	0.000625	0.0017	0.000847829	0.000786556	0.000882371	0.000274641
1197	0.00233	-9.908e-05	0.00298	0.00115	0.00187	0.0015	0.00773	0.00241	0.00057837	0.00129	0.000993531	0.00143	0.000834967	0.000701964	0.00217	0.000981653	0.0013	0.000625	0.00169	0.000871756	0.000735768	0.000879161	0.000280883
1198	0.0024	-6.40986e-05	0.00308	0.00112	0.00183	0.00147	0.00786	0.00241	0.000580391	0.00132	0.000986641	0.00144	0.000786909	0.00070943	0.002	0.000988538	0.00129	0.000625	0.00168	0.000830616	0.000766879	0.000874239	0.000280225
1199	0.00246	-5.42321e-05	0.00318	0.00115	0.0018	0.0014	0.00798	0.00247	0.000583481	0.00135	0.000915766	0.00141	0.000735469	0.00072358	0.00202	0.000996817	0.00128	0.000625	0.00165	0.00085941	0.000729938	0.000867764	0.000279548
1200	0.00253	-0.000107153	0.00327	0.0011	0.00176	0.00128	0.00813	0.00244	0.000587612	0.00138	0.000935453	0.00143	0.000681332	0.000746695	0.00194	0.00101	0.00127	0.000625	0.00162	0.00082897	0.000701217	0.000859488	0.000278852
1201	0.0026	-5.06443e-05	0.00337	0.00119	0.00173	0.00126	0.00828	0.00245	0.000592449	0.00142	0.0008695	0.00142	0.000625689	0.000775474	0.00181	0.00102	0.00125	0.000625	0.00158	0.000865212	0.000685661	0.00084874	0.000278138
1202	0.00266	-8.20378e-05	0.00346	0.00112	0.00169	0.00124	0.00843	0.00248	0.000597441	0.00146	0.000880328	0.00148	0.000570173	0.000802261	0.00166	0.00103	0.00122	0.000625085	0.00156	0.000805385	0.000711949	0.000834749	0.000277406
1203	0.00272	-9.10074e-05	0.00356	0.00114	0.00166	0.00127	0.00859	0.00257	0.000602022	0.0015	0.000824219	0.00147	0.000516666	0.000824073	0.00154	0.00103	0.00121	0.000626076	0.00155	0.000825574	0.00074306	0.000817233	0.000277971
1204	0.00277	-0.000101771	0.00365	0.00112	0.00163	0.00123	0.00877	0.00252	0.000605836	0.00154	0.000752359	0.00146	0.000467	0.000846968	0.00142	0.00104	0.0012	0.000627066	0.00154	0.00081736	0.000687041	0.000796917	0.000284792
1205	0.00282	-0.000120607	0.00374	0.00113	0.0016	0.00124	0.00895	0.00253	0.000608851	0.00157	0.000744484	0.00151	0.000422671	0.000876836	0.00135	0.00105	0.00119	0.000628057	0.00152	0.000809077	0.000678591	0.000775593	0.000300197
1206	0.00286	-8.29348e-05	0.00382	0.00113	0.00158	0.00123	0.00917	0.00262	0.000611301	0.0016	0.000698219	0.00152	0.000384699	0.000910542	0.00133	0.00105	0.00118	0.000629047	0.0015	0.000814891	0.000675389	0.000755603	0.000319228
1207	0.00289	-6.40986e-05	0.00389	0.00111	0.00155	0.00117	0.00938	0.00264	0.000613495	0.00163	0.000692313	0.00153	0.000353707	0.00093834	0.00118	0.00106	0.00117	0.000630037	0.00149	0.000773969	0.000672261	0.000739061	0.00033824
1208	0.00291	-0.000139443	0.00394	0.00111	0.00152	0.00111	0.00964	0.00262	0.000615619	0.00165	0.000660813	0.00158	0.000330147	0.000952915	0.00113	0.00106	0.00115	0.000631028	0.00148	0.00080381	0.000680089	0.000727246	0.000355413
1209	0.00291	-0.000134061	0.00398	0.00112	0.0015	0.00107	0.00988	0.00268	0.000617631	0.00166	0.000621438	0.00161	0.000314513	0.000957226	0.00113	0.00106	0.00113	0.000632018	0.00146	0.00080858	0.000680089	0.000720468	0.000365789
1210	0.0029	-9.54922e-05	0.00399	0.00111	0.00148	0.00106	0.01018	0.0027	0.000619293	0.00167	0.000590922	0.00159	0.000307404	0.000960043	0.00113	0.00106	0.00113	0.000633009	0.00145	0.000814113	0.000677267	0.000718306	0.000368052
1211	0.00288	-6.32017e-05	0.00399	0.00107	0.00145	0.00105	0.01046	0.00273	0.000620297	0.00168	0.000535797	0.00161	0.0003094	0.000961464	0.00113	0.00106	0.00113	0.000633999	0.00144	0.000795408	0.000658179	0.00071996	0.00036716
1212	0.00285	4.26394e-05	0.00397	0.00115	0.00143	0.00105	0.01077	0.00282	0.000620383	0.00167	0.000508234	0.00162	0.000320828	0.000951908	0.00113	0.00106	0.00113	0.000634989	0.00143	0.000824965	0.000658604	0.000724515	0.000366251
1213	0.00281	-4.25716e-05	0.00394	0.00109	0.00141	0.00105	0.01106	0.0029	0.000619397	0.00166	0.000512172	0.00168	0.000341596	0.000928588	0.00113	0.00107	0.00113	0.00063598	0.00144	0.000816951	0.000658179	0.000731102	0.000365326
1214	0.00278	-4.07777e-05	0.00389	0.0011	0.00139	0.000979572	0.01142	0.00294	0.000617259	0.00165	0.00046	0.0017	0.000371157	0.000901122	0.00113	0.00108	0.00113	0.00063697	0.00143	0.000819698	0.000636268	0.000738985	0.000364383
1215	0.00274	-2.55294e-05	0.00383	0.00109	0.00138	0.000928346	0.01179	0.00304	0.000613909	0.00162	0.00041275	0.00174	0.000408647	0.000875565	0.00113	0.00109	0.00113	0.000637954	0.00144	0.000858207	0.000636268	0.000747613	0.000363425
1216	0.0027	-6.40986e-05	0.00376	0.00111	0.00136	0.0009003	0.01216	0.00314	0.00060928	0.0016	0.000430469	0.00177	0.000453078	0.000845257	0.00113	0.0011	0.00113	0.000638907	0.00146	0.000864227	0.000651245	0.000756628	0.00036245
1217	0.00265	-0.000104462	0.00368	0.00106	0.00134	0.000916437	0.01255	0.00325	0.000603345	0.00156	0.000420625	0.00183	0.000503495	0.000804466	0.00113	0.00111	0.00113	0.000639752	0.0015	0.000865841	0.000656323	0.000765834	0.000361459
1218	0.00259	-6.67895e-05	0.0036	0.00108	0.00133	0.000890131	0.01298	0.00331	0.000596168	0.00153	0.000371406	0.00186	0.000559005	0.000758338	0.00113	0.00111	0.00113	0.00064034	0.00153	0.000856217	0.000677184	0.000775139	0.000360453
1219	0.00252	-0.000125092	0.00352	0.00105	0.00132	0.000885435	0.01343	0.00347	0.000587913	0.00149	0.000378297	0.0019	0.00061871	0.000712937	0.00113	0.00112	0.00113	0.000640493	0.00155	0.000913853	0.000641746	0.00078451	0.000359431
1220	0.00244	-0.00012868	0.00344	0.00105	0.00131	0.000837775	0.01391	0.00349	0.000578772	0.00145	0.000364516	0.00193	0.000681571	0.000667625	0.00113	0.00112	0.00113	0.000640103	0.00157	0.000936749	0.000641746	0.000793935	0.000358393
1221	0.00236	-0.000117019	0.00336	0.00108	0.0013	0.000782853	0.01444	0.00364	0.000568873	0.00141	0.000359594	0.00196	0.000746312	0.00062032	0.00113	0.00112	0.00113	0.000639206	0.0016	0.00093149	0.000666097	0.000803414	0.00035734
1222	0.00228	-0.00011971	0.00327	0.00107	0.00129	0.000699145	0.01503	0.00377	0.000558251	0.00136	0.000334	0.00202	0.000811416	0.000571247	0.00113	0.00112	0.00113	0.000637957	0.00163	0.000927407	0.00065848	0.000812941	0.000356273
1223	0.0022	-5.51291e-05	0.00317	0.00109	0.00128	0.000702677	0.01562	0.00394	0.000546903	0.00132	0.000322188	0.00211	0.000875234	0.000523113	0.00113	0.00113	0.00113	0.000636528	0.00165	0.000942002	0.000638107	0.000822486	0.000355191
1224	0.00212	-0.000133164	0.00308	0.00105	0.00128	0.000681101	0.01627	0.00403	0.000534894	0.00128	0.000293641	0.00211	0.000936187	0.000480974	0.00115	0.00113	0.00114	0.000635031	0.00167	0.000948191	0.000646243	0.000831923	0.000354094
1225	0.00205	-8.92135e-05	0.00298	0.0011	0.00128	0.000717893	0.01699	0.00427	0.000522442	0.00124	0.000277891	0.0022	0.000992994	0.000446965	0.00119	0.00114	0.00115	0.000633519	0.00168	0.00098764	0.000625313	0.000840919	0.000352983
1226	0.00199	-0.000142134	0.00289	0.00105	0.00128	0.000662905	0.01778	0.0044	0.000509902	0.0012	0.000245406	0.00224	0.00104	0.000417004	0.0012	0.00114	0.00115	0.000632004	0.0017	0.000981182	0.000617138	0.000848771	0.000351859
1227	0.00194	-0.000109844	0.00281	0.00108	0.00128	0.000646339	0.01865	0.00466	0.000497666	0.00116	0.00028675	0.00233	0.00109	0.000387326	0.0012	0.00114	0.00116	0.000630489	0.00173	0.000990485	0.000624755	0.00085432	0.000350721
1228	0.00189	-0.000150207	0.00273	0.00108	0.00129	0.000590495	0.01961	0.00487	0.000486017	0.00113	0.000230641	0.00242	0.00113	0.000358913	0.00123	0.00114	0.00116	0.000628974	0.00175	0.00101	0.000632372	0.000856072	0.000349569
1229	0.00184	-2.64264e-05	0.00267	0.00107	0.0013	0.000578852	0.02068	0.00512	0.000475016	0.00109	0.000246391	0.00252	0.00117	0.00033172	0.00125	0.00114	0.00115	0.000627459	0.00176	0.000979705	0.00063999	0.00085263	0.000348405
1230	0.0018	-0.000164558	0.00261	0.00102	0.00131	0.000556284	0.02178	0.0054	0.00046449	0.00106	0.000256234	0.0026	0.0012	0.000301315	0.0012	0.00114	0.00114	0.000625944	0.00175	0.00102	0.000631558	0.000843358	0.000347228
1231	0.00174	-9.81831e-05	0.00256	0.00104	0.00133	0.000484469	0.02294	0.00566	0.000454128	0.00103	0.000225719	0.00267	0.00123	0.000267193	0.00126	0.00114	0.00113	0.000625	0.00176	0.00102	0.000639222	0.000828959	0.000346039
1232	0.00168	-0.000152001	0.00251	0.00109	0.00134	0.000467883	0.02415	0.00595	0.000443634	0.000994007	0.000261156	0.00282	0.00126	0.000238609	0.0013	0.00114	0.00113	0.000625	0.00178	0.00101	0.000648852	0.000811608	0.000344838
1233	0.00163	-0.000208509	0.00246	0.00102	0.00137	0.000411503	0.02548	0.0062	0.000432854	0.000966013	0.000285766	0.00293	0.00128	0.000224771	0.0013	0.00114	0.00113	0.000625	0.0018	0.00103	0.000634943	0.00079441	0.000343625
1234	0.00158	-0.000158279	0.00241	0.00103	0.00139	0.000437655	0.02689	0.00657	0.000421809	0.000942584	0.000235563	0.00304	0.0013	0.000224644	0.00129	0.00114	0.00113	0.000625	0.0018	0.00105	0.000627326	0.000780351	0.000342401
1235	0.00153	-0.000135855	0.00236	0.00108	0.00143	0.000433991	0.02838	0.00693	0.000410658	0.000922744	0.000229656	0.00313	0.00131	0.000231558	0.00124	0.00114	0.00114	0.000625	0.0018	0.00102	0.000614738	0.000771208	0.000343291
1236	0.00149	-0.000159176	0.00232	0.00107	0.00146	0.000453538	0.02997	0.0073	0.00039962	0.000904562	0.000259188	0.00326	0.00132	0.000240415	0.00129	0.00114	0.00114	0.000625	0.0018	0.00103	0.000650434	0.000766923	0.000351254
1237	0.00146	-0.000198642	0.00228	0.00105	0.0015	0.000455348	0.03157	0.00771	0.000388943	0.000886761	0.000244422	0.00338	0.00132	0.000247173	0.0013	0.00114	0.00115	0.000625	0.00181	0.00104	0.000642817	0.000765676	0.000366999
1238	0.00143	-0.000216582	0.00224	0.00103	0.00155	0.000419471	0.03329	0.00814	0.0003789	0.000869244	0.000283797	0.00354	0.00132	0.000248716	0.00125	0.00114	0.00113	0.000625	0.00182	0.00103	0.000637336	0.000764574	0.000385569
1239	0.0014	-0.000206715	0.00221	0.00105	0.0016	0.000441986	0.03502	0.00859	0.000369797	0.000852629	0.000279859	0.00367	0.00132	0.000245434	0.00124	0.00114	0.00113	0.000625	0.00182	0.000991467	0.000642815	0.00076068	0.000406456
1240	0.00137	-0.000122401	0.00219	0.00105	0.00165	0.000458842	0.03679	0.00899	0.000361946	0.000837748	0.000327109	0.00384	0.00133	0.000241245	0.00125	0.00114	0.00113	0.000625	0.00182	0.00101	0.000645354	0.000752078	0.000424703
1241	0.00134	-0.000275781	0.00217	0.00104	0.00171	0.000483693	0.03855	0.00947	0.000355585	0.000825076	0.000306438	0.00398	0.00133	0.000241635	0.00118	0.00113	0.00113	0.000625	0.00182	0.00101	0.000627776	0.000738643	0.000430696
1242	0.00131	-0.000163661	0.00216	0.00106	0.00178	0.000532814	0.04027	0.00992	0.000350788	0.000814079	0.000363531	0.00411	0.00134	0.000249575	0.00121	0.00112	0.00113	0.000625	0.00182	0.00101	0.000613029	0.000722156	0.000429395
1243	0.00127	-0.000210303	0.00214	0.00102	0.00185	0.000608308	0.04192	0.01032	0.000347404	0.000803292	0.000373375	0.00425	0.00134	0.000260234	0.00126	0.00109	0.00113	0.000625	0.00181	0.00102	0.000648441	0.000705573	0.000428086
1244	0.00123	-0.000239903	0.00213	0.00101	0.00192	0.000715426	0.04342	0.01075	0.000345072	0.00079138	0.000358609	0.00435	0.00135	0.000264145	0.00128	0.00107	0.00113	0.000625	0.0018	0.000986766	0.000659867	0.000691637	0.000425556
1245	0.00119	-0.000204921	0.00211	0.00105	0.002	0.000797471	0.04488	0.01116	0.00034334	0.000778232	0.000405859	0.00444	0.00136	0.000259813	0.00125	0.00104	0.00113	0.000625	0.00181	0.00101	0.000671293	0.000681539	0.00042511
1246	0.00115	-0.000237212	0.0021	0.00102	0.00208	0.000783318	0.04618	0.01153	0.000341812	0.00076516	0.000449172	0.00458	0.00138	0.000257054	0.00131	0.00103	0.00114	0.000625	0.00182	0.001	0.00066015	0.000674422	0.000432483
1247	0.00111	-0.000176218	0.00209	0.00104	0.00216	0.000802882	0.04735	0.01193	0.000340256	0.000754245	0.000472797	0.00465	0.00139	0.000262479	0.00126	0.00101	0.00114	0.000625	0.00182	0.001	0.000647223	0.000668085	0.000444371
1248	0.00107	-0.000194158	0.00208	0.00108	0.00225	0.000811403	0.04825	0.01223	0.000338625	0.000747167	0.000456062	0.00472	0.0014	0.000270194	0.00127	0.000997338	0.00115	0.000625	0.00181	0.00101	0.000648333	0.000660477	0.000456254
1249	0.00104	-5.87169e-05	0.00208	0.00107	0.00234	0.000780769	0.04898	0.0126	0.000336989	0.00074406	0.000521031	0.00479	0.00141	0.00027285	0.00126	0.000985061	0.00116	0.000625	0.00179	0.000994517	0.000669134	0.000651039	0.000468131
1250	0.00101	-0.000235418	0.00208	0.00104	0.00243	0.00084611	0.04946	0.01288	0.000335447	0.000743264	0.000521031	0.0048	0.00143	0.000272552	0.00129	0.000972223	0.00116	0.000625	0.00179	0.000966367	0.000669134	0.000641064	0.000480005
1251	0.000980771	-0.000247078	0.00209	0.00104	0.00252	0.000803217	0.04974	0.01306	0.000334082	0.000742372	0.0005545	0.00481	0.00145	0.000276424	0.00128	0.000958147	0.00117	0.000625	0.0018	0.000973152	0.000674612	0.000632902	0.000491874
1252	0.000955773	-0.000208509	0.00209	0.00105	0.00261	0.000861505	0.04978	0.01324	0.00033296	0.000739733	0.000557453	0.00481	0.00146	0.000287996	0.00126	0.000942716	0.00118	0.000625	0.00181	0.000959872	0.000681883	0.000628638	0.000502795
1253	0.000930627	-0.000198642	0.0021	0.00107	0.00269	0.000920127	0.04959	0.0133	0.000332155	0.0007353	0.000631281	0.00481	0.00148	0.000303987	0.00128	0.000926549	0.00118	0.000625	0.00181	0.000979028	0.000697118	0.000629132	0.000509464
1254	0.000903452	-0.000230933	0.00209	0.00106	0.00278	0.000989581	0.04916	0.01334	0.000331739	0.000730382	0.000653922	0.00474	0.00149	0.000316858	0.00129	0.000910222	0.00117	0.000625	0.00179	0.000974787	0.000707477	0.0006339	0.000510463
1255	0.000873667	-0.000200436	0.00209	0.00107	0.00286	0.00107	0.0485	0.01329	0.000331732	0.000726337	0.000627344	0.00466	0.00151	0.000322463	0.00132	0.000893894	0.00117	0.000625	0.00178	0.000960484	0.000731394	0.000641646	0.000509099
1256	0.00084244	-0.000111637	0.00208	0.00109	0.00293	0.00113	0.04768	0.01326	0.000332047	0.000723193	0.000662781	0.00458	0.00152	0.00032677	0.0013	0.000877576	0.00118	0.000625	0.00177	0.000971953	0.000731394	0.000650864	0.000507734
1257	0.000812175	-0.000171734	0.00206	0.00104	0.003	0.00117	0.0467	0.01309	0.000332511	0.000719748	0.000670656	0.00448	0.00154	0.000340793	0.00128	0.000861548	0.00117	0.000625	0.00176	0.000953361	0.000731394	0.000660113	0.000506369
1258	0.000785384	-0.000169043	0.00205	0.00108	0.00306	0.00121	0.04563	0.01295	0.000332945	0.000715201	0.000701172	0.0044	0.00155	0.00036527	0.0013	0.000846575	0.00116	0.000625	0.00176	0.000939708	0.000729388	0.00066795	0.000505003
1259	0.000763634	-0.000154691	0.00204	0.00108	0.00312	0.00126	0.04441	0.01275	0.000333277	0.000710256	0.000729719	0.00428	0.00156	0.000387585	0.00127	0.000833135	0.00119	0.000625	0.00176	0.00096183	0.000719498	0.000672871	0.000503639
1260	0.000747052	-0.000173528	0.00202	0.00107	0.00316	0.00131	0.04314	0.01252	0.000333559	0.000706349	0.000736609	0.00419	0.00158	0.000399562	0.00129	0.000820699	0.00119	0.000625	0.00176	0.000956394	0.000739765	0.000673583	0.000502276
1261	0.000734542	-0.000177115	0.002	0.00109	0.0032	0.00134	0.0418	0.0123	0.000333886	0.000704142	0.000742516	0.00407	0.00159	0.000407789	0.00128	0.00080851	0.00119	0.000625	0.00175	0.0009534	0.000743573	0.000669621	0.000500915
1262	0.000724507	-0.00014931	0.00199	0.00108	0.00322	0.00138	0.0404	0.01198	0.000334267	0.000703013	0.000770078	0.00398	0.00161	0.000419952	0.00131	0.00079632	0.00122	0.000625	0.00174	0.000922017	0.000752476	0.000661924	0.000499556
1263	0.000715575	-0.000143031	0.00197	0.00112	0.00324	0.0014	0.03896	0.0117	0.000334561	0.000701777	0.000756297	0.00385	0.00163	0.000432018	0.00127	0.000784128	0.00125	0.000625	0.00173	0.000925579	0.000748668	0.000652804	0.000498201
1264	0.000706889	-0.000169043	0.00195	0.0011	0.00324	0.00145	0.0375	0.01137	0.000334556	0.000699761	0.000788781	0.00377	0.00164	0.000435909	0.00124	0.000771936	0.00126	0.000625	0.00173	0.000933253	0.000744191	0.000645156	0.000496851
1265	0.000697862	-9.9977e-05	0.00193	0.00111	0.00323	0.00147	0.03599	0.011	0.000334115	0.00069718	0.000813391	0.00363	0.00167	0.000433023	0.00123	0.000759743	0.00126	0.000625	0.00174	0.00094254	0.000759426	0.000641295	0.000495504
1266	0.000687821	-0.000103565	0.00191	0.0011	0.00321	0.0015	0.03446	0.01059	0.000333302	0.00069448	0.000807484	0.00353	0.00169	0.00043355	0.00126	0.000747549	0.00127	0.000625	0.00176	0.000955943	0.000772846	0.00064216	0.000494164
1267	0.000676055	-7.93469e-05	0.00189	0.00114	0.00319	0.00149	0.03297	0.01016	0.00033237	0.000691642	0.000828156	0.0034	0.00171	0.000444082	0.00126	0.000735353	0.00129	0.000625	0.00178	0.000947628	0.000766861	0.000647308	0.00049283
1268	0.000662203	-0.000217479	0.00187	0.00109	0.00315	0.00147	0.0315	0.00981	0.000331642	0.00068846	0.000823234	0.00329	0.00174	0.000460962	0.00129	0.000723157	0.00131	0.000625	0.00179	0.000945096	0.0007694	0.000655521	0.000491502
1269	0.00064652	-8.56256e-05	0.00185	0.00112	0.0031	0.00147	0.03012	0.0094	0.000331363	0.000685102	0.000820281	0.00318	0.00176	0.000476773	0.00127	0.000710959	0.00132	0.000625	0.00177	0.000949184	0.000771939	0.000665515	0.000490183
1270	0.000629765	-0.000166352	0.00182	0.00107	0.00304	0.00147	0.02874	0.00905	0.00033163	0.000681949	0.000769094	0.00305	0.00179	0.000488569	0.00125	0.000701684	0.00134	0.000625	0.00177	0.00095489	0.00078463	0.000676361	0.000488871
1271	0.000613123	-0.000115225	0.0018	0.00112	0.00297	0.00147	0.0274	0.00871	0.000332414	0.000679203	0.000748422	0.00294	0.00182	0.000497573	0.00129	0.000701954	0.00132	0.000625	0.00178	0.000933052	0.000804199	0.000687545	0.00048757
1272	0.000598394	-0.000167249	0.00177	0.00109	0.00289	0.00147	0.02612	0.00829	0.000333627	0.000677079	0.000744484	0.00282	0.00184	0.000505512	0.0012	0.000711177	0.00131	0.000625	0.00181	0.000921169	0.000785469	0.000698844	0.000486278
1273	0.000587965	-9.54922e-05	0.00174	0.0011	0.00281	0.00148	0.02494	0.00804	0.000335159	0.000676004	0.000736609	0.00275	0.00187	0.000513242	0.00125	0.000717221	0.00133	0.000625	0.00182	0.000926743	0.000788548	0.000710182	0.000484997
1274	0.000583909	-0.000129577	0.00172	0.00112	0.00272	0.00146	0.02385	0.00765	0.000336874	0.000676171	0.000667703	0.00264	0.0019	0.000520058	0.00128	0.000711196	0.00138	0.000625	0.00182	0.000914775	0.000799974	0.00072154	0.000483728
1275	0.000586635	-8.65226e-05	0.00169	0.00113	0.00262	0.00144	0.0228	0.00738	0.000338598	0.000677001	0.000639156	0.00255	0.00192	0.000524887	0.00125	0.000697358	0.00139	0.000625	0.00181	0.000925268	0.000811992	0.000732911	0.000482472
1276	0.000594295	-0.000168146	0.00167	0.0011	0.00253	0.0014	0.02178	0.00711	0.000340147	0.00067736	0.000622422	0.00249	0.00195	0.000528627	0.00125	0.000684997	0.0014	0.000625	0.0018	0.000923223	0.000824687	0.000744294	0.000481229
1277	0.000603562	-0.000109844	0.00164	0.00112	0.00242	0.00138	0.02084	0.00674	0.000341396	0.000676328	0.000590922	0.0024	0.00197	0.000532455	0.00122	0.000676947	0.00141	0.000625	0.00179	0.00092114	0.000837383	0.000755683	0.000480001
1278	0.000611055	-7.7553e-05	0.00161	0.00116	0.00232	0.00137	0.01996	0.00651	0.000342343	0.000673771	0.000581078	0.00234	0.00199	0.000535433	0.00134	0.000670473	0.00142	0.000625	0.00178	0.00091569	0.000850079	0.000767063	0.000478787
1279	0.000614298	-0.000156485	0.00157	0.00111	0.00222	0.00136	0.01912	0.00621	0.000343139	0.000670392	0.000536781	0.00227	0.00201	0.000537635	0.00128	0.000663998	0.00144	0.000625	0.00178	0.000901039	0.000830293	0.000778371	0.00047759
1280	0.000612044	-8.74196e-05	0.00154	0.00112	0.00211	0.00131	0.01829	0.00597	0.000344046	0.000667391	0.000479688	0.00219	0.00203	0.000542601	0.0013	0.000657523	0.00147	0.000625	0.00179	0.000916356	0.000845527	0.000789442	0.00047641
1281	0.000604549	-0.000136752	0.00155	0.00113	0.00201	0.00128	0.01745	0.00572	0.000345345	0.000665702	0.000509219	0.00212	0.00205	0.000552581	0.00122	0.000651046	0.00149	0.000625606	0.0018	0.000910811	0.000855351	0.000799907	0.000475249
1282	0.000593937	-0.000159176	0.00156	0.00115	0.0019	0.00123	0.01663	0.00546	0.000347222	0.000665022	0.000434406	0.00206	0.00206	0.000564656	0.00131	0.000644765	0.00151	0.000626597	0.00181	0.00091607	0.000867617	0.000809128	0.000474106
1283	0.000583894	-9.72861e-05	0.00155	0.00117	0.0018	0.00122	0.01586	0.00523	0.000349694	0.000663711	0.000406844	0.00201	0.00207	0.000575135	0.00137	0.000639494	0.00152	0.000627587	0.00181	0.000892136	0.000860023	0.000816238	0.000472983
1284	0.000578038	-6.94804e-05	0.00154	0.00111	0.00171	0.00118	0.01514	0.00504	0.000352612	0.000660147	0.000362547	0.00195	0.00207	0.000584388	0.00128	0.000636185	0.00151	0.000628577	0.0018	0.000896512	0.000865101	0.00082037	0.000470397
1285	0.000577891	-0.000142134	0.00149	0.00115	0.00161	0.00114	0.0145	0.00482	0.000355748	0.000654236	0.000332031	0.00189	0.00207	0.000593655	0.00138	0.000634255	0.00153	0.000629568	0.00179	0.000900865	0.00086877	0.000821018	0.000463043
1286	0.000582364	-8.11408e-05	0.00141	0.00114	0.00152	0.00112	0.01387	0.00462	0.000358932	0.000647358	0.000288719	0.00184	0.00206	0.000599336	0.00128	0.000631519	0.00154	0.000630558	0.00179	0.000905197	0.000871505	0.000818344	0.000450584
1287	0.000589474	-4.70564e-05	0.00137	0.00117	0.00144	0.00109	0.01329	0.0044	0.000362129	0.000640961	0.000259188	0.00178	0.00205	0.00059515	0.0013	0.000626704	0.00155	0.000631549	0.00179	0.000902845	0.000877321	0.000813282	0.000436329
1288	0.000598482	-2.19416e-05	0.00135	0.00119	0.00135	0.00107	0.01272	0.00421	0.000365422	0.000635599	0.000211938	0.00172	0.00204	0.000580889	0.00133	0.000625	0.00156	0.000632545	0.00177	0.000889643	0.000909172	0.000807348	0.000422098
1289	0.000609897	-3.80868e-05	0.00133	0.0012	0.00128	0.00105	0.01222	0.00411	0.000368895	0.000631303	0.000209969	0.00169	0.00202	0.000564689	0.00133	0.000625	0.00157	0.000633573	0.00177	0.000893094	0.00088856	0.000802278	0.000407894
1290	0.000623257	-9.9977e-05	0.00131	0.00117	0.0012	0.00103	0.01171	0.00386	0.000372546	0.000628256	0.000161734	0.00165	0.00199	0.000554601	0.00139	0.000625	0.00158	0.000634716	0.00178	0.000877366	0.000882926	0.000799592	0.000393717
1291	0.000635431	-2.19416e-05	0.00129	0.00117	0.00114	0.00103	0.01125	0.00374	0.000376297	0.000626461	0.000144016	0.00162	0.00197	0.000551892	0.00134	0.000625	0.00159	0.000636134	0.00179	0.000869128	0.000913395	0.000800219	0.000379568
1292	0.000641799	1.12459e-05	0.00127	0.0012	0.00107	0.00097901	0.01076	0.00358	0.000380128	0.000624928	0.000131219	0.00158	0.00193	0.000553299	0.00134	0.000625	0.00163	0.000638035	0.0018	0.000856716	0.000943864	0.000804324	0.000365449
1293	0.000639441	-8.48721e-06	0.00125	0.00117	0.00102	0.000980392	0.01033	0.00342	0.000384221	0.000621891	4.65625e-05	0.00149	0.0019	0.000555486	0.00134	0.000625	0.00165	0.000640558	0.00181	0.000867633	0.000948285	0.000811395	0.000351362
1294	0.000629165	-5.06443e-05	0.00122	0.00114	0.000962305	0.000938577	0.00985	0.00332	0.000388978	0.000616104	6.82188e-05	0.0015	0.00186	0.000556368	0.00141	0.000625	0.00162	0.000643683	0.00179	0.000861047	0.000926966	0.000820545	0.000337305
1295	0.00061461	4.96717e-06	0.0012	0.00119	0.000912732	0.000942291	0.00944	0.00321	0.000394871	0.000608123	5.14844e-05	0.00145	0.00181	0.000553661	0.00133	0.000625	0.00161	0.000647245	0.00176	0.000866962	0.000921515	0.000830833	0.000323283
1296	0.000599709	-0.000118813	0.00119	0.00119	0.000867205	0.000920135	0.009	0.00299	0.000402215	0.000600474	-1.44688e-05	0.00139	0.00176	0.00054433	0.00138	0.000625	0.00165	0.00065104	0.00175	0.000851212	0.000939288	0.000841399	0.000309294
1297	0.000586978	-2.10446e-05	0.00118	0.0012	0.000825495	0.000907285	0.00861	0.00284	0.000411	0.00059607	9.15625e-06	0.00138	0.0017	0.000528785	0.00137	0.000625	0.00167	0.000654926	0.00176	0.000849633	0.000953971	0.000851362	0.000295341
1298	0.000577547	-1.47659e-05	0.00117	0.0012	0.000787361	0.000890092	0.00822	0.00281	0.000420892	0.000595808	-7.64844e-05	0.00132	0.00164	0.000512962	0.00133	0.000625	0.00165	0.000658835	0.00176	0.000833063	0.000945326	0.000859625	0.000280616
1299	0.000571911	3.45668e-05	0.00116	0.00119	0.000752554	0.000860684	0.00789	0.00272	0.000431347	0.000597867	-0.00012275	0.0013	0.00158	0.000502399	0.0014	0.000625	0.00163	0.000662749	0.00176	0.000847336	0.000950404	0.000864845	0.000268425
1300	0.000570239	2.47003e-05	0.00115	0.00115	0.000720823	0.000848197	0.00756	0.00267	0.000441749	0.000599325	-0.000141453	0.00124	0.00152	0.000498128	0.00136	0.000625	0.00164	0.000666662	0.00178	0.000817455	0.000946415	0.000865789	0.000263695
1301	0.000572109	-8.92135e-05	0.00114	0.00117	0.00069192	0.000831635	0.00725	0.00249	0.000451476	0.000597791	-8.92812e-05	0.00125	0.00146	0.000498213	0.00137	0.000625	0.00166	0.000670577	0.00178	0.000839258	0.000952364	0.000862006	0.000263121
1302	0.000576271	-4.07777e-05	0.00114	0.00114	0.000665603	0.000824123	0.00693	0.00249	0.000459898	0.000591851	-0.000106016	0.00125	0.0014	0.000497924	0.00134	0.000625	0.00168	0.000674502	0.00178	0.000831912	0.00096379	0.000854432	0.000262589
1303	0.000580762	-0.000111637	0.00113	0.00118	0.000641639	0.000803876	0.00659	0.00232	0.00046641	0.000581543	-0.000130625	0.00122	0.00133	0.000491003	0.00134	0.000625	0.00168	0.000678487	0.0018	0.000841255	0.000970404	0.000845362	0.0002621
1304	0.000583321	1.39368e-05	0.00113	0.00118	0.000619808	0.000795831	0.00629	0.00231	0.000470557	0.000569002	-0.000109953	0.00121	0.00127	0.000475079	0.00137	0.000625	0.00172	0.000682663	0.00181	0.000828122	0.000970274	0.000837615	0.000261657
1305	0.000581943	-2.91173e-05	0.00112	0.00117	0.000599901	0.000775052	0.00598	0.00214	0.000472216	0.000557602	-0.000152281	0.00118	0.00121	0.000454354	0.00134	0.000625	0.00176	0.000687254	0.00182	0.000840017	0.000977891	0.000833281	0.00026126
1306	0.000575486	-6.14078e-05	0.00111	0.00118	0.000581726	0.000763592	0.00569	0.00212	0.000471707	0.000549811	-0.000153266	0.00112	0.00115	0.000435044	0.00136	0.000625	0.00176	0.000692476	0.00182	0.00082111	0.000986837	0.000832789	0.00026091
1307	0.000564089	0.00010722	0.0011	0.00127	0.000565102	0.000744914	0.00541	0.00199	0.000469725	0.000545938	-0.000152281	0.00114	0.00109	0.0004185	0.00143	0.000625	0.00176	0.000698388	0.00182	0.000839737	0.000986837	0.000834765	0.00026061
1308	0.000549107	-3.18081e-05	0.00108	0.00123	0.000549867	0.000743694	0.00513	0.00189	0.000467102	0.000544454	-0.000180828	0.00107	0.00104	0.000401252	0.00141	0.000625	0.00176	0.000704835	0.00182	0.000830901	0.000950813	0.000836706	0.00026036
1309	0.000532575	3.0082e-05	0.00107	0.00131	0.000535871	0.000737096	0.00489	0.0019	0.00046452	0.000543022	-0.000241859	0.00106	0.000990362	0.000381156	0.00134	0.000625	0.00175	0.000711569	0.00182	0.000807939	0.000960334	0.00083611	0.000260163
1310	0.000516603	6.32695e-05	0.00106	0.00129	0.000522979	0.000717772	0.00466	0.00182	0.000462358	0.000539944	-0.000277297	0.00103	0.000946871	0.000359144	0.00139	0.000625	0.00179	0.000718399	0.00183	0.000789188	0.000969856	0.000831583	0.000260019
1311	0.000503077	1.48337e-05	0.00105	0.00124	0.000511071	0.000699373	0.00444	0.00174	0.000460693	0.000535482	-0.000293047	0.00104	0.000908641	0.000337538	0.00143	0.000625	0.00182	0.000725241	0.00186	0.000823817	0.000940638	0.000823486	0.000259931
1312	0.000493657	-9.01104e-05	0.00104	0.00127	0.000500038	0.00069345	0.00422	0.00175	0.000459423	0.000531677	-0.000368844	0.000957	0.000875436	0.000321102	0.00145	0.000625	0.00183	0.00073208	0.00189	0.000825164	0.000952064	0.000813723	0.000259899
1313	0.000489731	0.000101839	0.00104	0.00132	0.000489783	0.000683205	0.00401	0.00166	0.000458398	0.000530565	-0.000331437	0.00099675	0.000846832	0.000313719	0.00141	0.000625	0.00184	0.000738916	0.00192	0.000831566	0.00096349	0.000804689	0.000259926
1314	0.000492174	-0.000167249	0.00104	0.00121	0.000480221	0.000670739	0.00382	0.00159	0.0004575	0.000532421	-0.000331437	0.00103	0.000822303	0.000310882	0.00138	0.000625	0.00184	0.000745752	0.00193	0.000832192	0.000972662	0.000797957	0.000260012
1315	0.000500984	3.17326e-06	0.00103	0.00129	0.000471276	0.000647391	0.00361	0.00158	0.000456658	0.000535413	-0.000407234	0.0009765	0.000801212	0.000303377	0.00136	0.000625	0.00185	0.0007525	0.00192	0.000809547	0.000960446	0.000793532	0.00026016
1316	0.000514971	-0.000113431	0.00103	0.0012	0.000462881	0.000648338	0.0034	0.00168	0.000455843	0.000537005	-0.000414125	0.0009405	0.000782735	0.000289568	0.00142	0.000625	0.00186	0.00075875	0.00192	0.000838633	0.000965524	0.000790191	0.000260372
1317	0.000531697	3.18759e-05	0.00102	0.00128	0.000454978	0.000636306	0.00319	0.00146	0.000455042	0.000536136	-0.000331437	0.00099	0.000765839	0.000277034	0.00141	0.000625	0.00186	0.00076625	0.0019	0.00082029	0.000965521	0.000786585	0.000260648
1318	0.000547855	-5.79633e-06	0.00102	0.00123	0.000447516	0.000632034	0.00298	0.00152	0.000454254	0.000533902	-0.000460391	0.00092775	0.000749403	0.000271829	0.0014	0.000625	0.00187	0.0007725	0.00187	0.000838686	0.000983797	0.000782242	0.000260992
1319	0.000560253	0.000115293	0.00102	0.00134	0.000440448	0.000612423	0.00278	0.00141	0.000453479	0.000531728	-0.000475156	0.00092775	0.000732548	0.000271033	0.00135	0.000625	0.00187	0.0007775	0.00187	0.000817159	0.000965467	0.000777766	0.000261403
1320	0.00056726	0.000110808	0.00102	0.00132	0.000433737	0.000599525	0.00255	0.00141	0.000452717	0.000529853	-0.000503703	0.00085125	0.000715077	0.000267331	0.00152	0.000625	0.00188	0.0007825	0.00188	0.000791547	0.000960897	0.000774217	0.000261885
1321	0.00057007	0.000231898	0.00101	0.0013	0.000427346	0.000596753	0.0023	0.00126	0.000451968	0.000528903	-0.000514531	0.00079575	0.00069784	0.000258361	0.0014	0.000625	0.00189	0.00078625	0.00181	0.000848521	0.000956326	0.000772308	0.000262438
1322	0.000572999	5.42999e-05	0.00101	0.00132	0.000421246	0.000581273	0.00204	0.00103	0.000451233	0.000531919	-0.000566703	0.00063675	0.000682828	0.00024905	0.00128	0.000625	0.00189	0.00078875	0.00169	0.000848084	0.000951756	0.000772048	0.000263066
1323	0.000582319	0.000195122	0.00102	0.00134	0.00041541	0.00059666	0.00178	0.00105	0.000450513	0.000542424	-0.000629703	0.000702	0.000672901	0.000244069	0.00147	0.000625	0.0019	0.0007925	0.00165	0.000854408	0.000951219	0.000772989	0.000262453
1324	0.000603803	0.00024894	0.00102	0.00138	0.000409815	0.000568629	0.00153	0.000999461	0.000449809	0.00055997	-0.000643484	0.00069525	0.000671189	0.000238854	0.00144	0.000625	0.00191	0.00079625	0.00166	0.000839163	0.000960741	0.000774707	0.000255643
1325	0.000639866	0.000158347	0.00102	0.00132	0.000404441	0.00058118	0.0013	0.00108	0.000449121	0.000579005	-0.000692703	0.00064575	0.000680405	0.000223424	0.00128	0.000625	0.00191	0.00079875	0.00164	0.000840687	0.000970262	0.00077709	0.000240311
1326	0.000687889	-2.01477e-05	0.00103	0.0014	0.000399269	0.000550578	0.00112	0.00114	0.00044845	0.000593159	-0.000641516	0.00068925	0.000702305	0.00019756	0.00137	0.000625	0.00192	0.0008025	0.00162	0.000790652	0.000947905	0.000780267	0.000221417
1327	0.000741167	0.000222031	0.00103	0.00136	0.000394283	0.000557412	0.000919082	0.000990858	0.000447797	0.000600453	-0.000671047	0.000657	0.00073751	0.000174503	0.0013	0.000625	0.00193	0.000805	0.00164	0.000822396	0.000949809	0.000784305	0.000202607
1328	0.000792287	0.000214855	0.00103	0.00141	0.00038947	0.000552334	0.000748059	0.00099378	0.000447161	0.000603961	-0.000724203	0.00063675	0.000785718	0.000167267	0.00129	0.000625	0.00193	0.00080875	0.00166	0.000820922	0.000951713	0.000788921	0.000185703
1329	0.000836631	0.000100942	0.00103	0.00138	0.000384816	0.00055162	0.000556624	0.00102	0.000446545	0.000607877	-0.000720266	0.00062325	0.000846194	0.000177755	0.00141	0.00062867	0.00194	0.00081125	0.00166	0.000813737	0.000955386	0.000793384	0.000175666
1330	0.000873585	0.000165523	0.00103	0.00133	0.000380311	0.000546084	0.000459	0.00104	0.000445948	0.00061377	-0.00075275	0.000594	0.000918294	0.000198814	0.00149	0.000641018	0.00194	0.000815	0.00165	0.00086251	0.000947768	0.000796668	0.000173814
1331	0.000905325	0.000140408	0.00104	0.00142	0.000375944	0.000530477	0.000459	0.000928767	0.000445372	0.000620256	-0.000765547	0.00059025	0.001	0.000221514	0.00141	0.000650096	0.00195	0.0008175	0.00159	0.00088139	0.000934055	0.000797803	0.000175191
1332	0.000934981	0.000263291	0.00104	0.00138	0.000371707	0.000533677	0.000459	0.00098332	0.000444816	0.000624849	-0.000770469	0.0005535	0.0011	0.000240498	0.00132	0.000657218	0.00196	0.00082125	0.00152	0.000877097	0.000944211	0.00079624	0.000176661
1333	0.000965506	0.000222928	0.00104	0.00132	0.000367591	0.000516572	0.000459	0.000960831	0.000444278	0.000625627	-0.000853156	0.00054975	0.0012	0.000256636	0.00148	0.000663698	0.00196	0.000825	0.00148	0.000872945	0.000954368	0.000792086	0.000178226
1334	0.000999164	9.37661e-05	0.00104	0.00136	0.00036359	0.000522477	0.000459	0.000917752	0.000443753	0.000622238	-0.000801969	0.00048975	0.00132	0.000274668	0.00146	0.000671443	0.00196	0.0008275	0.00146	0.000868938	0.000937538	0.000786099	0.000179889
1335	0.00104	0.000122469	0.00104	0.00136	0.000359696	0.000518843	0.000459	0.000805201	0.000443215	0.000616302	-0.000879734	0.00046575	0.00145	0.000294409	0.00146	0.000681865	0.00194	0.00083125	0.00146	0.000865083	0.000938475	0.000779483	0.000181584
1336	0.00108	0.00021934	0.00104	0.00146	0.000355904	0.000532447	0.000459	0.000802609	0.000442611	0.000610738	-0.000796062	0.00050175	0.0016	0.000308076	0.00128	0.000693001	0.00192	0.000835	0.00145	0.000861384	0.000931104	0.000773579	0.000180008
1337	0.00113	0.00019871	0.00104	0.00147	0.000352208	0.000541502	0.000459	0.000697795	0.000441834	0.000608107	-0.000841344	0.00045975	0.00174	0.000312363	0.0016	0.000700915	0.00189	0.00084	0.00144	0.000857847	0.000933643	0.000769565	0.000171992
1338	0.00119	0.000202298	0.00104	0.00147	0.000348603	0.000535773	0.000459	0.000747303	0.00044071	0.000609281	-0.000787203	0.00048375	0.0019	0.000317197	0.00168	0.000704296	0.00187	0.000845	0.00143	0.000854477	0.000936182	0.0007682	0.000160843
1339	0.00126	0.000408599	0.00104	0.00163	0.000345085	0.000545712	0.000459	0.000811025	0.000439003	0.000613645	-0.000806891	0.0004665	0.00206	0.000334628	0.00164	0.000705063	0.00185	0.00085	0.00144	0.000851281	0.000938248	0.000769707	0.000149804
1340	0.00133	0.000242661	0.00103	0.00155	0.000341649	0.000521708	0.000459	0.000737768	0.000436452	0.000620298	-0.000807875	0.000426	0.00223	0.000363427	0.00163	0.000705238	0.00186	0.00085625	0.00149	0.000848263	0.000939772	0.000773793	0.000138875
1341	0.0014	0.00041398	0.00102	0.00164	0.000338292	0.000529125	0.000459	0.000723593	0.000432825	0.000628604	-0.000861031	0.00041175	0.0024	0.000392099	0.00153	0.000705413	0.00191	0.0008625	0.00159	0.000845429	0.000941295	0.000779809	0.000128059
1342	0.00147	0.000425641	0.001	0.00168	0.00033501	0.000521765	0.000459	0.000710545	0.000427935	0.000637754	-0.000825594	0.0004035	0.00259	0.000413754	0.00157	0.000705587	0.00195	0.0008675	0.00164	0.000842785	0.000942523	0.000786953	0.000117899
1343	0.00154	0.000503676	0.000984329	0.00157	0.000331799	0.000531916	0.000459	0.000720303	0.00042158	0.000646541	-0.000845281	0.00039525	0.00279	0.000429506	0.00174	0.00070576	0.00196	0.00087375	0.00164	0.000840337	0.000946331	0.000794427	0.000106744
1344	0.00161	0.000275849	0.000969938	0.00163	0.000328657	0.000531493	0.000459	0.000714568	0.00041338	0.000653842	-0.00081575	0.00038625	0.00301	0.000439803	0.00145	0.000705932	0.00197	0.00088	0.00161	0.000838092	0.000904688	0.000801504	9.18635e-05
1345	0.00168	0.000320697	0.000960411	0.00161	0.00032558	0.000519711	0.000459	0.000668146	0.000402591	0.000659258	-0.000898437	0.00036	0.00326	0.000444823	0.00163	0.000706104	0.00197	0.00088625	0.0016	0.000836055	0.000923731	0.000807568	7.49136e-05
1346	0.00175	0.00030186	0.000956629	0.00158	0.000322566	0.000513371	0.000459	0.000732748	0.000388081	0.00066367	-0.000889578	0.00034125	0.00353	0.000453001	0.00176	0.000706275	0.00194	0.0008925	0.00159	0.000834231	0.000936491	0.000812162	5.80891e-05
1347	0.00182	0.000437301	0.000958575	0.00163	0.000319612	0.000500137	0.000459	0.00066797	0.000368625	0.000669389	-0.000882687	0.0003225	0.00383	0.000475096	0.00163	0.000706445	0.00189	0.0008975	0.00158	0.000832629	0.000915628	0.000815055	4.13927e-05
1348	0.00188	0.000261497	0.000965819	0.00163	0.000316717	0.00050731	0.000459	0.000707676	0.000343549	0.00067933	-0.000820672	0.0003675	0.00415	0.000508435	0.00181	0.000705686	0.00185	0.00090375	0.00157	0.000831254	0.000918317	0.000816281	9.26296e-05
1349	0.00194	0.0005261	0.000977622	0.00166	0.000313877	0.000509169	0.000459	0.00062759	0.000313397	0.00069544	-0.000935844	0.00028875	0.00449	0.000538201	0.00184	0.000701214	0.00182	0.00091	0.00156	0.000830112	0.000946052	0.0008161	0.000216761
1350	0.00201	0.000370926	0.000992769	0.00169	0.000311092	0.000497052	0.000459	0.000668631	0.000280197	0.000717042	-0.000920094	0.00028875	0.00483	0.000557952	0.00174	0.000692101	0.00179	0.00091625	0.00156	0.00082921	0.000956085	0.000814882	0.000283143
	--	0.000630147	0.00101	0.00178	--	0.000501147	--	0.000699765	--	0.000740091	-0.000765547	--							0.00155	0.00088139	0.000912871	0.000812985	0.000208695
	--	0.000457931	0.00103	0.00164	--	0.000456621	--	0.000901935	--	0.000758952	-0.000770469	--							0.00154	0.000877097	0.0009079	0.000810675	5.62621e-05
	--	0.000526997	0.00104	0.00168	--	0.000443798	--	0.00112	--	0.000770161	-0.000853156	--							0.00154	0.000872945	0.000919326	0.000808113	-1.79015e-05
	--	0.000605032	0.00105	0.00166	--	0.000431182	--	0.00111	--	0.000774335	-0.000801969	--							0.00153	0.000868938	0.000899276	0.000805384	-9.19184e-05
	--	0.000502779	0.00106	0.00184	--	0.000436362	--	0.000816075	--	0.000774378	-0.000879734	--							0.00152	0.000865083	0.000915069	0.000802541	-0.000165786
	--	0.00088309	0.00106	0.00184	--	0.000461438	--	0.00067479	--	0.000772732	-0.000796062	--							0.00151	0.000861384	0.000922686	0.000799641	-0.000161376
	--	0.000690244	0.00107	0.00188	--	0.000429239	--	0.000621412	--	0.000770465	-0.000841344	--							0.00151	0.000857847	0.000913871	0.000796762	-9.38655e-05
	--	0.000747649	0.00107	0.0017	--	0.00044214	--	0.000632258	--	0.000767828	-0.000787203	--							0.0015	0.000854477	0.000887474
	--	0.000752134	0.00107	0.00195	--	0.000421395	--	0.000595447	--	0.000764843	-0.000806891	--							0.00149	0.000851281	0.000878546
	--	0.000758412	0.00106	0.00189	--	0.000404016	--	0.000520057	--	0.000761507	-0.000807875	--							0.00149	0.000848263	0.000881131
	--	0.00092435	0.00106	0.00204	--	0.000380557	--	0.000599127	--	0.000757814	-0.000861031	--							0.00148	0.000845429	0.000896366
	--	0.0013	0.00106	0.002	--	0.000335794	--	0.000568062	--	0.000753744	-0.000825594	--							0.00148	0.000842785	0.000871807
	--	0.000901926	0.00105	0.00198	--	0.000314878	--	0.000457615	--	0.000749236	-0.000845281	--							0.00147	0.000840337	0.000871996
	--	0.00132	0.00105	0.00191	--	0.000291562	--	0.000617566	--	0.000744162	-0.00081575	--							0.00147	0.000838092	0.000882389
	--	0.000892956	0.00104	0.00203	--	0.00027976	--	0.000479411	--	0.000738346	-0.000898437	--							0.00146	0.000836055	0.00081048
	--	0.000998797	0.00103	0.00184	--	0.000250337	--	0.000642413	--	0.000731646	-0.000889578	--							0.00146	0.000834231	0.000818098
	--	0.000742267	0.00103	0.00193	--	0.000218257	--	0.000694305	--	0.000724043	-0.000882687	--							0.00145	0.000832629	0.000825914
	--	0.000940495	0.00102	0.00207	--	0.000212397	--	0.000592255	--	0.000715655	-0.000820672	--							0.00145	0.000831254	0.000814488
	--	0.000992519	0.00102	0.00199	--	0.000199684	--	0.000650261	--	0.000706646	-0.000935844	--							0.00144	0.000830112	0.000873629
	--	0.00137	0.00101	0.00232	--	0.000198495	--	0.00054325	--	0.000697172	-0.000920094	--							0.00144	0.00082921	0.0007835
	--	0.00125	0.00101	0.0024	--	0.000206731	--	0.00066687	--	0.000687595	-0.000926984	--							0.00144	0.000828555	0.000787308
	--	0.00128	0.001	0.00242	--	0.000180821	--	0.00029335	--	0.000679049	-0.000928953	--							0.00143	0.000828154	0.000791117
	--	0.00135	0.000995216	0.00276	--	0.00022546	--	0.000530833	--	0.000673844	-0.000837406	--							0.00143	0.000828013	0.000753865
	--	0.00104	0.000989639	0.00213	--	0.000244923	--	0.000595423	--	0.000674783	-0.000840359	--							0.00143	0.000828139	0.000745393
	--	0.0013	0.00098407	0.00282	--	0.000264634	--	0.000660847	--	0.000683425	-0.000978172	--							0.00142	0.00082854	0.000736921
	--	0.00206	0.000978525	0.00263	--	0.000284593	--	0.000727111	--	0.000698913	-0.00101	--							0.00142	0.000829223	0.000731394
	--	4.26394e-05	0.000973045	0.00241	--	0.000304802	--	0.000794223	--	0.000718671	-0.001	--							0.00142	0.000830195	0.000731394
	--	0.00125	0.000967709	0.00219	--	0.000325264	--	0.000862189	--	0.000740112	-0.00107	--							0.00142	0.000831463	0.000731394
	--	0.000327872	0.000962645	0.00271	--	0.000345981	--	0.000931017	--	0.000761499	-0.00101	--							0.00142	0.000830795	0.000731394
	--	0.00285	0.000958028	0.0034	--	0.000366954	--	0.001	--	0.000781345	-0.00106	--							0.00142	0.000818251	0.000731394
	--	0.000775455	0.000954043	0.0034	--	0.000388186	--	0.00107	--	0.000797248	-0.00111	--							0.00142	0.000806026	0.000731394
	--	0.0022	0.000950837	0.00441	--	0.000409679	--	0.00114	--	0.00080562	-0.00106	--							0.00142	0.000794129	0.000731394
	--	0.00114	0.000948464	0.00256	--	0.000431436	--	0.00125	--	0.000803125	-0.00113	--							0.00142	0.000780014	0.000731394
	--	0.00686	0.000946869	0.00487	--	0.000446894	--	0.00119	--	0.000789013	-0.00108	--							0.00142	0.000783221	0.000731394
	--	0.00443	0.000945907	0.00386	--	0.000454692	--	0.00112	--	0.000766211	-0.00115	--							0.00142	0.000786779	0.000731394
	--	0.000882193	0.000945391	0.00394	--	0.000462761	--	0.00105	--	0.000740011	-0.00132	--							0.00142	0.000790697	0.000731394
	--	0.00215	0.000945148	8.295e-05	--	0.000471101	--	0.000983857	--	0.000715393	-0.00126	--							0.00142	0.000794982	0.000731394
	--	-0.00298	0.000945049	0.01384	--	0.000479715	--	0.000918563	--	0.000694957	-0.00131	--							0.00142	0.000799644	0.000731394
	--	-0.01113	0.000945014	-0.00817	--	0.000488605	--	0.000854204	--	0.000678619	-0.00131	--							0.00142	0.00080469	0.000731394
	--	-0.03158	0.000945008	0.03145	--	0.000497773	--	0.000790788	--	0.000664789	-0.00118	--							--	0.00081013	0.000731394
	--	0.07696	0.000945027	0.00521	--	0.000507221	--	0.000728322	--	0.000651843	-0.00145	--							--	0.000815973	0.000739064
	--	-0.0502	0.000945114	0.01137	--	0.000518265	--	0.000666813	--	0.000638846	-0.00136	--							--	0.000819935	0.000719296
	--	-0.08077	0.000945399	-0.05828	--	0.000542771	--	0.000606271	--	0.000625464	-0.00127	--							--	0.000812182	0.000693212
	--	0.09638	0.000946183	0.03987	--	0.000567564	--	0.000288058	--	0.000611663	-0.00132	--							--	0.000804859	0.000691235
	--	-0.00444	0.000948013	-0.02245	--	0.000488605	--	0.000371673	--	0.000597835	-0.00126	--							--	0.000797974	0.000689258
	--	0.07059	0.000951673	-0.04806	--	0.000497773	--	0.000456277	--	0.000585925	-0.00161	--							--	0.000789038	0.000687281
	--	-0.10292	0.000957995	-0.03021	--	0.000507221	--	0.000541878	--	0.000581184	-0.00115	--							--	0.000797488	0.000685305
	--	0.23646	0.000967478	0.14168	--	0.000518265	--	0.000628483	--	0.000591752	-0.00159	--							--	0.000806404	0.000683328
	--	-0.11181	0.000979878	-0.06834	--	0.000542771	--	0.000716101	--	0.000622958	-0.00152	--							--	0.000815799	0.000681351
	--	0.09877	0.00099405	0.13414	--	0.000567564	--	-8.71332e-05	--	0.000669706	-0.00161	--							--	0.00082568	0.000679374
			--	0.00456	--	--	-2.44355e-05				-0.00156								--	0.000836059	0.000677397
			--	0.00461	--	--	-2.82654e-05				-0.00181								--	0.000846946	0.00067542
			--	0.00466	--	--	-2.90344e-05				-0.00186								--	0.000858351	0.000673444
			--	0.00471	--	--	-1.17156e-05				-0.000749797								--	0.000870285	0.000671467
			--	0.00476	--	--	-1.45303e-05				-0.000929937								--	0.000882757	0.00066949
			--	0.00481	--	--	-1.41611e-05				-0.000906312								--	0.00089578	0.000667513
			--	0.00487	--	--	-5.61355e-05				-0.00359								--	0.000909363	0.000653627
			--	0.00493	--	--	1.00945e-05				0.000646047								--	0.000923518
			--	0.00499	--	--	-0.000190164				-0.01217								--	0.000938256
			--	0.00506	--	--	-0.000146806				-0.0094								--	0.000953587
			--	0.00513	--	--	3.12893e-05				0.002								--	0.000971947
			--	0.00517	--	--	-0.00017323				-0.01109								--	0.000981288
			--	0.00521	--	--	0.000183637				0.01175								--	0.000991258
			--	0.00526	--	--	-0.000605125				-0.03873								--	0.001
			--	0.00531	--	--	0.000129204				0.00827								--	0.00101
			--	0.00536	--	--	0.000642032				0.04109								--	0.00103
			--	0.00541	--	--	0.00053875				0.03448								--	0.00104
			--	0.00546	--	--	-0.000787542				-0.0504								--	0.00105
			--	0.00552	--	--	0.000191666				0.01227								--	0.00106
			--	0.00506	--	--	0.000453079				0.029								--	0.00095467
