# Supplementary material for: Preparing high-concentration individualized carbon nanotubes for industrial separation of multiple single-chirality species
Source: Nat Commun. 2023 Apr 29;14:2491. doi: 10.1038/s41467-023-38133-0 (PMC10148823; doi:10.1038/s41467-023-38133-0)
Supplement: Supplementary file 3 — Source Data [file 41467_2023_38133_MOESM3_ESM.zip › 7 Source data/Figure 4/Figure 4a-Optical absorption spectra of (n,m) species.xlsx]

## Sheet: Figure 4a
X	(6,4)	(6,5)	(7,5)	(8,3)	(8,4)	(10,3)	(7,3)	(9,1)	(10,2)	(7,6)	(9,4)
220	0.81424	0.0556	0.7983	1.22584	0.7332	0.84044	0.58266	1.20631	1.35533	1.53495	1.74106
221	0.80179	0.08727	0.81743	1.24821	0.73809	0.88973	0.52879	1.16365	1.32608	1.5167	1.57452
222	0.79042	0.12225	0.83182	1.26596	0.73925	0.92593	0.48114	1.1312	1.28862	1.49877	1.44076
223	0.78037	0.15844	0.84174	1.27888	0.73775	0.94174	0.4389	1.08948	1.25615	1.48227	1.33271
224	0.77188	0.19424	0.84772	1.28738	0.73494	0.98509	0.40119	1.05981	1.21441	1.46587	1.25894
225	0.76505	0.22902	0.85049	1.29254	0.73183	0.98783	0.36745	1.0204	1.17339	1.4504	1.16505
226	0.75991	0.26297	0.85076	1.29573	0.72882	1.00578	0.33733	0.97821	1.13557	1.43277	1.08718
227	0.75634	0.29653	0.84921	1.29806	0.72582	1.01475	0.31051	0.93185	1.09882	1.4174	1.00931
228	0.75414	0.32987	0.84634	1.30004	0.72251	1.01202	0.28669	0.88549	1.05958	1.39977	0.95417
229	0.75301	0.3627	0.84255	1.30139	0.7187	1.01582	0.26564	0.83913	1.01998	1.38307	0.89531
230	0.75261	0.39446	0.83812	1.30148	0.71442	1.00563	0.24732	0.79555	0.9868	1.36462	0.84203
231	0.7526	0.42451	0.83323	1.29979	0.70987	1.00106	0.23155	0.75382	0.95148	1.3471	0.81706
232	0.75264	0.45236	0.82801	1.29629	0.70535	1.02388	0.21772	0.71998	0.91295	1.32988	0.79098
233	0.75243	0.47768	0.82252	1.29137	0.70122	0.98084	0.20519	0.67872	0.87799	1.31277	0.74329
234	0.75174	0.50034	0.81684	1.28562	0.69778	0.99848	0.19403	0.6472	0.84766	1.29412	0.71498
235	0.75038	0.52035	0.81104	1.27943	0.69516	0.9676	0.18449	0.61382	0.82019	1.27536	0.69001
236	0.74825	0.53784	0.8052	1.27302	0.6933	0.95619	0.176	0.59249	0.79058	1.25733	0.66468
237	0.74535	0.55305	0.79943	1.2665	0.69192	0.94114	0.1679	0.56606	0.76311	1.24032	0.65797
238	0.74182	0.56625	0.79381	1.26001	0.69065	0.91634	0.16071	0.5401	0.74099	1.22187	0.6535
239	0.73791	0.57769	0.78838	1.25382	0.68914	0.89992	0.15546	0.51507	0.72244	1.20291	0.59799
240	0.73394	0.58753	0.78312	1.24817	0.68729	0.88516	0.15184	0.49142	0.70603	1.1819	0.59016
241	0.73027	0.59579	0.77789	1.24314	0.68526	0.8628	0.14868	0.47334	0.68605	1.16346	0.57191
242	0.72722	0.60235	0.77253	1.23869	0.68343	0.84212	0.14598	0.45943	0.66714	1.14357	0.56185
243	0.72503	0.60704	0.76684	1.23461	0.68212	0.83877	0.14492	0.44877	0.64645	1.12472	0.55477
244	0.72383	0.60964	0.7607	1.23064	0.68129	0.80835	0.14575	0.43579	0.63254	1.10463	0.53241
245	0.72364	0.61001	0.75413	1.22654	0.6805	0.80729	0.14722	0.42374	0.61577	1.08547	0.49888
246	0.72436	0.60809	0.74728	1.22227	0.67926	0.78401	0.14795	0.40797	0.60114	1.06733	0.4918
247	0.72582	0.60398	0.74046	1.21804	0.67733	0.7758	0.14748	0.40612	0.58758	1.0496	0.49814
248	0.72781	0.59784	0.734	1.21432	0.67495	0.76135	0.14612	0.40056	0.57617	1.03402	0.47951
249	0.73008	0.58996	0.72822	1.2116	0.67261	0.74538	0.14472	0.3987	0.57189	1.01927	0.47355
250	0.73239	0.58059	0.72332	1.21	0.67062	0.7466	0.14409	0.39082	0.5644	1.00707	0.47504
251	0.73455	0.56996	0.71936	1.209	0.66889	0.73899	0.14426	0.38526	0.55762	0.99436	0.45045
252	0.73644	0.5581	0.71622	1.20756	0.66714	0.73549	0.14479	0.38665	0.55048	0.98442	0.43331
253	0.73808	0.54493	0.71372	1.20467	0.66514	0.73063	0.14566	0.38711	0.54691	0.9751	0.40537
254	0.73956	0.53034	0.71164	1.19996	0.66297	0.73747	0.14716	0.38294	0.5437	0.96782	0.41282
255	0.74106	0.51448	0.70982	1.19398	0.66094	0.70994	0.14886	0.37645	0.54192	0.96229	0.43219
256	0.74275	0.49801	0.70819	1.18795	0.65942	0.73367	0.14987	0.37274	0.53692	0.95675	0.40238
257	0.7447	0.48215	0.70677	1.18305	0.65872	0.72211	0.15045	0.37413	0.53478	0.95347	0.39717
258	0.74687	0.46852	0.70564	1.1798	0.65904	0.72272	0.15195	0.38155	0.53336	0.95009	0.41021
259	0.74903	0.45879	0.70486	1.17783	0.66026	0.71663	0.15488	0.37969	0.53264	0.95019	0.41542
260	0.75089	0.45434	0.70447	1.17622	0.66195	0.70933	0.1582	0.38433	0.53371	0.95122	0.4035
261	0.75213	0.45587	0.70443	1.17408	0.66345	0.71739	0.16059	0.38665	0.53264	0.95265	0.38413
262	0.7525	0.46306	0.70468	1.17101	0.66409	0.71192	0.16175	0.39685	0.53157	0.95388	0.39531
263	0.75188	0.47444	0.70512	1.16725	0.66363	0.71359	0.1623	0.39638	0.53407	0.95604	0.39531
264	0.7503	0.48769	0.70566	1.16321	0.66221	0.71785	0.16297	0.39917	0.53585	0.96055	0.39382
265	0.74783	0.5002	0.70622	1.15904	0.66023	0.70294	0.16411	0.39917	0.53942	0.96587	0.38301
266	0.7446	0.50979	0.70673	1.15443	0.65815	0.69671	0.16585	0.41261	0.54085	0.97161	0.39605
267	0.74067	0.51519	0.70711	1.14887	0.6563	0.70903	0.1681	0.41446	0.54085	0.97725	0.3655
268	0.73611	0.51625	0.70725	1.14226	0.65496	0.69808	0.17049	0.41354	0.54335	0.98463	0.34538
269	0.73097	0.51366	0.70702	1.13517	0.65437	0.71009	0.17272	0.41029	0.54691	0.99108	0.34873
270	0.72535	0.50854	0.70629	1.12859	0.6545	0.71222	0.17509	0.41122	0.55476	0.99826	0.34873
271	0.71943	0.50199	0.70492	1.12331	0.65505	0.70294	0.17794	0.41632	0.56118	1.00502	0.35991
272	0.71343	0.49497	0.70288	1.11938	0.65546	0.70294	0.18057	0.42049	0.56404	1.0124	0.35879
273	0.70756	0.48815	0.70018	1.1161	0.65517	0.7107	0.18168	0.4242	0.56511	1.01804	0.35209
274	0.70194	0.48192	0.69693	1.11248	0.65395	0.70325	0.1807	0.42791	0.56868	1.02285	0.36364
275	0.69655	0.47626	0.69332	1.10773	0.65189	0.71572	0.17816	0.42745	0.57331	1.02767	0.35805
276	0.69125	0.47084	0.68957	1.10162	0.64926	0.71542	0.17494	0.42605	0.57795	1.03177	0.34463
277	0.68575	0.46531	0.68594	1.09447	0.64654	0.72059	0.1714	0.42559	0.57974	1.03433	0.36066
278	0.6798	0.45954	0.68267	1.08702	0.64421	0.71572	0.16746	0.42513	0.58045	1.03597	0.3532
279	0.67323	0.45368	0.67996	1.08013	0.64267	0.71831	0.16297	0.42791	0.57724	1.03843	0.34873
280	0.66602	0.44803	0.67796	1.07453	0.64211	0.7215	0.15824	0.42745	0.57617	1.03966	0.34911
281	0.65835	0.44291	0.6767	1.07048	0.64232	0.71694	0.15442	0.4293	0.57831	1.04089	0.36773
282	0.65049	0.43864	0.67611	1.06772	0.6427	0.73139	0.15274	0.42884	0.58402	1.04089	0.36028
283	0.64275	0.43558	0.67598	1.0656	0.64268	0.71739	0.15315	0.43347	0.58402	1.04191	0.34724
284	0.63533	0.43411	0.676	1.06352	0.64205	0.72621	0.15425	0.43023	0.58366	1.04243	0.35693
285	0.62829	0.43441	0.67581	1.06106	0.64115	0.71709	0.15459	0.42976	0.58081	1.04171	0.34911
286	0.62151	0.43626	0.67506	1.05803	0.64072	0.72561	0.15346	0.42096	0.58259	1.04017	0.34948
287	0.6148	0.43892	0.67343	1.05424	0.64144	0.72819	0.15094	0.42142	0.58402	1.03823	0.36662
288	0.60793	0.44133	0.67075	1.04938	0.64347	0.73823	0.1478	0.41354	0.58687	1.03659	0.3573
289	0.60078	0.44247	0.66698	1.04312	0.64634	0.73899	0.14528	0.414	0.58866	1.0329	0.37258
290	0.59336	0.44174	0.66223	1.03543	0.64932	0.73686	0.14417	0.40427	0.58794	1.02767	0.37742
291	0.58585	0.43909	0.6567	1.02665	0.65172	0.75192	0.1442	0.40102	0.59008	1.02101	0.3696
292	0.57849	0.43485	0.65071	1.01747	0.65335	0.74538	0.14455	0.39685	0.59258	1.01476	0.35507
293	0.5716	0.42946	0.64458	1.00864	0.65448	0.75648	0.1445	0.3936	0.59401	1.00707	0.36587
294	0.56545	0.42332	0.63855	1.00072	0.65549	0.76546	0.14357	0.39036	0.59151	0.99836	0.36699
295	0.56027	0.41679	0.63279	0.99391	0.65649	0.77398	0.14166	0.38387	0.59115	0.98873	0.37295
296	0.55621	0.41018	0.62732	0.98812	0.65718	0.76242	0.1396	0.38016	0.59294	0.97868	0.37183
297	0.55335	0.40373	0.62204	0.983	0.65693	0.76515	0.13867	0.37042	0.5965	0.96813	0.37109
298	0.55169	0.39751	0.61675	0.97811	0.65512	0.75466	0.13943	0.36579	0.59793	0.95675	0.37146
299	0.55114	0.39136	0.61125	0.97305	0.65148	0.75587	0.14134	0.36022	0.59757	0.94548	0.38636
300	0.5515	0.3849	0.60538	0.96755	0.64608	0.74355	0.14354	0.36579	0.59757	0.93441	0.39121
301	0.55244	0.37768	0.5991	0.96154	0.63917	0.73595	0.14545	0.36439	0.59864	0.92488	0.39083
302	0.55357	0.36927	0.5925	0.95513	0.63094	0.7399	0.1466	0.36949	0.60043	0.91545	0.39791
303	0.55442	0.35935	0.58577	0.94848	0.62128	0.73276	0.14701	0.36671	0.60186	0.90736	0.39829
304	0.55451	0.34776	0.57915	0.94162	0.60985	0.71876	0.14763	0.35976	0.59971	0.89793	0.3994
305	0.55344	0.33458	0.57288	0.93438	0.59645	0.71177	0.14943	0.35002	0.60007	0.88983	0.39493
306	0.55087	0.32017	0.56711	0.92633	0.58121	0.70553	0.15218	0.34492	0.59722	0.88194	0.38003
307	0.54659	0.30517	0.5619	0.91703	0.56471	0.71329	0.15485	0.34307	0.60221	0.87395	0.36773
308	0.54056	0.29039	0.55726	0.90618	0.54774	0.6815	0.15682	0.33936	0.60221	0.86657	0.38003
309	0.53286	0.27649	0.55309	0.89378	0.53093	0.71085	0.15813	0.33241	0.60435	0.85929	0.36513
310	0.52375	0.26383	0.54927	0.88001	0.51461	0.69777	0.15912	0.33287	0.59615	0.85263	0.34911
311	0.51362	0.2525	0.54565	0.86514	0.49891	0.70157	0.16031	0.33704	0.59294	0.84689	0.35209
312	0.50298	0.24241	0.54205	0.84942	0.48385	0.68454	0.16217	0.34353	0.59044	0.84146	0.32414
313	0.49245	0.23351	0.53829	0.83302	0.4695	0.68211	0.16442	0.34539	0.59401	0.83859	0.31483
314	0.48267	0.22571	0.53422	0.81618	0.456	0.68454	0.16573	0.34353	0.59686	0.83634	0.30365
315	0.47428	0.21877	0.52974	0.79916	0.44344	0.67328	0.16495	0.34075	0.60293	0.83624	0.30551
316	0.46779	0.21235	0.52484	0.78224	0.43198	0.68104	0.16229	0.33658	0.60828	0.83777	0.31297
317	0.46349	0.20622	0.51963	0.76565	0.42184	0.67389	0.15891	0.33797	0.61113	0.84075	0.29732
318	0.4614	0.20035	0.51433	0.74963	0.41321	0.66096	0.1556	0.34029	0.61077	0.84464	0.30999
319	0.46124	0.1949	0.50925	0.73449	0.40602	0.66035	0.15259	0.34678	0.60578	0.84843	0.30142
320	0.46241	0.18987	0.50473	0.72057	0.39982	0.63571	0.15016	0.34678	0.6015	0.85202	0.26826
321	0.46411	0.185	0.50108	0.7082	0.39387	0.63587	0.14849	0.35141	0.59222	0.85489	0.26677
322	0.46544	0.18005	0.49853	0.6974	0.38751	0.61275	0.14681	0.3528	0.58152	0.85612	0.2649
323	0.46554	0.17517	0.49722	0.68781	0.38055	0.61488	0.14371	0.35651	0.5701	0.85427	0.27012
324	0.46372	0.17104	0.49721	0.67899	0.37339	0.5986	0.13836	0.35466	0.55762	0.85017	0.2731
325	0.45951	0.1685	0.4985	0.67074	0.36667	0.59419	0.13135	0.35744	0.54477	0.84259	0.27906
326	0.45276	0.16785	0.50111	0.66348	0.3609	0.5729	0.12416	0.35837	0.52729	0.83234	0.26341
327	0.44353	0.16857	0.50506	0.65812	0.35612	0.56742	0.11817	0.36022	0.51124	0.81841	0.24031
328	0.4321	0.16953	0.51043	0.65543	0.35197	0.55997	0.1138	0.35559	0.4934	0.80242	0.23994
329	0.41886	0.16967	0.51731	0.65556	0.34806	0.55114	0.11048	0.35373	0.48198	0.78397	0.25
330	0.40426	0.16854	0.52576	0.6579	0.34442	0.53776	0.10733	0.3491	0.46807	0.76604	0.24702
331	0.38878	0.16648	0.53572	0.66139	0.34144	0.53289	0.10402	0.34724	0.45915	0.74687	0.23063
332	0.37282	0.16436	0.54691	0.66516	0.33963	0.51205	0.10101	0.34075	0.44916	0.72863	0.23621
333	0.35675	0.16315	0.5588	0.66897	0.339	0.5151	0.09884	0.33843	0.43846	0.70957	0.22727
334	0.34087	0.16352	0.57054	0.673	0.33884	0.50293	0.09723	0.33333	0.43097	0.69338	0.22802
335	0.32541	0.16579	0.58101	0.6773	0.33806	0.50886	0.09513	0.3338	0.42133	0.67852	0.24255
336	0.31058	0.16991	0.58894	0.68126	0.33576	0.5046	0.09196	0.32731	0.41491	0.66561	0.26677
337	0.29655	0.17567	0.59307	0.68341	0.33171	0.50049	0.0885	0.32777	0.40706	0.65249	0.25969
338	0.28351	0.18279	0.59237	0.68197	0.32635	0.47829	0.08621	0.32823	0.40136	0.64101	0.26788
339	0.27161	0.19096	0.58624	0.67567	0.32019	0.48483	0.08599	0.32499	0.39636	0.62882	0.27012
340	0.26096	0.19971	0.57469	0.66447	0.31355	0.47616	0.08747	0.32499	0.39101	0.61888	0.28838
341	0.25162	0.20837	0.55835	0.64956	0.3065	0.4681	0.08937	0.31479	0.38709	0.60955	0.28875
342	0.24349	0.2161	0.53841	0.63275	0.29914	0.4719	0.09046	0.31201	0.38209	0.60053	0.28987
343	0.23639	0.22203	0.51644	0.61569	0.29182	0.47525	0.09059	0.30552	0.37888	0.59203	0.29769
344	0.23001	0.2253	0.49412	0.5995	0.28504	0.47296	0.09066	0.30366	0.37353	0.58321	0.30253
345	0.22402	0.22529	0.47292	0.58489	0.27917	0.46171	0.09146	0.29903	0.37103	0.57625	0.29993
346	0.21812	0.22171	0.45388	0.57244	0.27429	0.4573	0.09282	0.29393	0.36568	0.56733	0.30328
347	0.21213	0.21472	0.43752	0.56257	0.27016	0.45973	0.09392	0.29254	0.36461	0.55862	0.29508
348	0.20599	0.20497	0.42376	0.55521	0.26643	0.45	0.09439	0.29254	0.36068	0.55083	0.26788
349	0.19974	0.19338	0.41214	0.54961	0.26287	0.46369	0.09482	0.28975	0.35997	0.54396	0.25969
350	0.19356	0.18095	0.40192	0.5445	0.25941	0.45836	0.09611	0.28651	0.35533	0.53741	0.26937
351	0.1876	0.16852	0.39237	0.53871	0.25614	0.4573	0.09835	0.28187	0.35319	0.52921	0.25633
352	0.18203	0.15664	0.38288	0.53163	0.2531	0.4646	0.10067	0.27955	0.34998	0.52244	0.24665
353	0.17695	0.14551	0.37311	0.52326	0.25014	0.45273	0.10215	0.27863	0.34891	0.51619	0.24665
354	0.17236	0.13513	0.36295	0.51373	0.24695	0.45821	0.1025	0.27909	0.3457	0.51097	0.25
355	0.1682	0.1254	0.3525	0.5029	0.24336	0.44787	0.10214	0.27863	0.34142	0.50441	0.25931
356	0.16431	0.11627	0.34199	0.49038	0.2394	0.44072	0.10205	0.27724	0.33892	0.49754	0.25931
357	0.16056	0.10772	0.3317	0.47587	0.23549	0.44832	0.10336	0.27538	0.33393	0.49047	0.26118
358	0.15684	0.09986	0.32188	0.4597	0.23215	0.44695	0.10667	0.27167	0.33	0.48494	0.25484
359	0.15311	0.0929	0.31271	0.44278	0.2297	0.43707	0.11158	0.2675	0.32394	0.4793	0.25633
360	0.14943	0.08716	0.30433	0.42625	0.22813	0.44239	0.11695	0.27306	0.32394	0.47428	0.25298
361	0.14592	0.08297	0.29681	0.41096	0.22711	0.43463	0.12168	0.28141	0.32144	0.46936	0.25522
362	0.1427	0.08038	0.29014	0.39722	0.22616	0.43281	0.12537	0.28651	0.32037	0.46639	0.28167
363	0.13985	0.07909	0.28428	0.38483	0.22492	0.4322	0.12869	0.28697	0.31752	0.46413	0.27757
364	0.13734	0.0785	0.27913	0.37341	0.22323	0.4249	0.13277	0.28744	0.3168	0.46505	0.288
365	0.13507	0.07804	0.27455	0.36265	0.22119	0.43083	0.13816	0.29207	0.31573	0.467	0.2772
366	0.13285	0.07735	0.27036	0.35237	0.21914	0.42201	0.14455	0.29393	0.31787	0.47274	0.27981
367	0.13051	0.07633	0.26643	0.34264	0.21764	0.42277	0.15136	0.29485	0.32001	0.47879	0.26341
368	0.12794	0.07497	0.26265	0.33371	0.21726	0.41958	0.15827	0.29578	0.3243	0.4878	0.24516
369	0.12513	0.07319	0.25898	0.32587	0.21832	0.42094	0.16468	0.2981	0.32858	0.49887	0.23435
370	0.12216	0.07091	0.25542	0.31929	0.22081	0.41912	0.16949	0.29995	0.33321	0.51168	0.20864
371	0.11918	0.06822	0.25204	0.31386	0.22431	0.42155	0.17164	0.29903	0.33678	0.5249	0.20156
372	0.11635	0.0654	0.24889	0.30915	0.22824	0.42064	0.17079	0.2981	0.33999	0.53863	0.18405
373	0.11381	0.06279	0.24598	0.30465	0.23217	0.41334	0.16724	0.29393	0.34606	0.55257	0.17586
374	0.11165	0.06048	0.24325	0.29996	0.23598	0.42201	0.1617	0.29115	0.34963	0.56538	0.17399
375	0.10987	0.05825	0.24059	0.29488	0.23974	0.41775	0.15487	0.28605	0.35462	0.57481	0.1617
376	0.10842	0.05575	0.23786	0.28948	0.24361	0.41516	0.14722	0.27955	0.35391	0.58065	0.1494
377	0.10718	0.05284	0.23491	0.28392	0.24765	0.4103	0.13883	0.27353	0.35462	0.58137	0.13562
378	0.10602	0.04975	0.23172	0.27847	0.25191	0.41288	0.12985	0.26704	0.34998	0.57881	0.14009
379	0.10477	0.04696	0.22835	0.27343	0.25653	0.41364	0.12107	0.26101	0.34534	0.57235	0.13338
380	0.10331	0.04481	0.22501	0.26909	0.26167	0.4103	0.11371	0.25406	0.33821	0.56313	0.11587
381	0.10156	0.04338	0.22196	0.2656	0.26733	0.40969	0.10825	0.24571	0.33179	0.55063	0.11848
382	0.0995	0.04254	0.21949	0.26291	0.27313	0.40589	0.10355	0.23968	0.32679	0.53556	0.12295
383	0.09721	0.04209	0.21778	0.26073	0.2783	0.40406	0.09785	0.23412	0.31859	0.52009	0.11662
384	0.09483	0.04189	0.21686	0.25858	0.28187	0.40543	0.09053	0.22809	0.30967	0.50482	0.11401
385	0.0925	0.04175	0.21657	0.25594	0.28315	0.39265	0.0825	0.22578	0.29897	0.48944	0.11475
386	0.09034	0.04142	0.2166	0.25246	0.2819	0.4036	0.07505	0.21929	0.2929	0.47356	0.11215
387	0.08841	0.04068	0.21653	0.24805	0.27837	0.39752	0.06893	0.21326	0.28041	0.4588	0.11289
388	0.08668	0.03953	0.21601	0.243	0.273	0.39782	0.06444	0.20677	0.27042	0.44456	0.11103
389	0.08508	0.0382	0.2148	0.23784	0.26619	0.39676	0.06172	0.20121	0.25829	0.43257	0.11252
390	0.0835	0.03702	0.21283	0.2331	0.25814	0.40087	0.06039	0.19611	0.25045	0.42007	0.09724
391	0.08186	0.0362	0.21026	0.22908	0.24905	0.39372	0.05945	0.19101	0.23939	0.409	0.08197
392	0.08012	0.03571	0.20734	0.22571	0.23928	0.39417	0.05793	0.18544	0.22797	0.39865	0.07004
393	0.07831	0.03533	0.20441	0.22256	0.22935	0.38976	0.05578	0.17895	0.21548	0.38819	0.09426
394	0.07648	0.03481	0.20175	0.21919	0.21988	0.39372	0.05359	0.17478	0.20621	0.37918	0.09501
395	0.07469	0.034	0.19954	0.21531	0.21128	0.38642	0.05169	0.17153	0.19622	0.36965	0.07824
396	0.07296	0.03291	0.19783	0.21086	0.20378	0.38353	0.04996	0.17061	0.18837	0.36165	0.0734
397	0.07127	0.03173	0.19655	0.20594	0.19749	0.39174	0.04832	0.16273	0.17767	0.35356	0.06744
398	0.06955	0.03081	0.19557	0.20074	0.19243	0.38368	0.04693	0.15855	0.17374	0.34597	0.05924
399	0.06769	0.0305	0.19476	0.19549	0.1884	0.38429	0.04598	0.14975	0.16982	0.33931	0.07526
400	0.06562	0.031	0.19397	0.19054	0.18494	0.37927	0.04568	0.14882	0.16839	0.33255	0.09277
401	0.06332	0.03229	0.19313	0.18635	0.18137	0.38703	0.04617	0.1465	0.16447	0.32742	0.08718
402	0.06084	0.03414	0.19218	0.18326	0.17714	0.38049	0.04709	0.14882	0.16054	0.32148	0.07265
403	0.05832	0.03628	0.19107	0.18121	0.17216	0.38322	0.04774	0.14696	0.15804	0.31687	0.06297
404	0.05596	0.03851	0.18979	0.1796	0.16671	0.38794	0.04774	0.14604	0.15376	0.31205	0.06595
405	0.05397	0.04076	0.18828	0.1775	0.16121	0.38611	0.04729	0.14325	0.15269	0.30754	0.07154
406	0.05253	0.04295	0.18652	0.17414	0.15595	0.39068	0.04654	0.14094	0.14984	0.30375	0.07824
407	0.05172	0.04496	0.18453	0.16932	0.15104	0.39326	0.04548	0.13769	0.1502	0.29965	0.06893
408	0.05152	0.04664	0.18235	0.16347	0.14651	0.39159	0.04443	0.13584	0.14699	0.29709	0.07414
409	0.05174	0.04784	0.18004	0.15727	0.14242	0.39433	0.04389	0.13862	0.14734	0.29381	0.0775
410	0.05213	0.04853	0.17771	0.15124	0.13881	0.40513	0.04395	0.13908	0.1452	0.29156	0.08085
411	0.05242	0.0488	0.17541	0.14561	0.13559	0.41227	0.04437	0.14186	0.14449	0.28889	0.07899
412	0.0524	0.04872	0.17317	0.14044	0.1327	0.42018	0.04484	0.1363	0.14306	0.28694	0.08905
413	0.05197	0.04838	0.17093	0.13598	0.13009	0.43326	0.04505	0.13352	0.13771	0.28459	0.07638
414	0.0512	0.04783	0.16858	0.1326	0.12775	0.43463	0.0447	0.12517	0.13593	0.28284	0.08085
415	0.05023	0.04715	0.16599	0.13055	0.12564	0.45045	0.0439	0.12471	0.13093	0.2809	0.0801
416	0.04927	0.04652	0.16308	0.1296	0.12361	0.45395	0.04313	0.12007	0.12808	0.27905	0.07191
417	0.04849	0.04613	0.15981	0.12898	0.12143	0.46794	0.04273	0.11776	0.12166	0.27721	0.07191
418	0.04795	0.04612	0.15629	0.12778	0.11892	0.47007	0.04267	0.11358	0.12023	0.27526	0.0775
419	0.04759	0.04651	0.1527	0.12544	0.11607	0.48072	0.04278	0.11173	0.11844	0.27372	0.0965
420	0.04724	0.04717	0.14928	0.12201	0.11298	0.47829	0.04283	0.11312	0.11844	0.27331	0.08532
421	0.0467	0.04793	0.14628	0.11808	0.10996	0.483	0.04263	0.11405	0.11523	0.27229	0.08905
422	0.04581	0.04868	0.14388	0.11437	0.1073	0.4862	0.04217	0.11497	0.11559	0.27178	0.0883
423	0.04451	0.04937	0.14219	0.1114	0.10522	0.48194	0.04161	0.11219	0.11381	0.27034	0.08122
424	0.04289	0.05003	0.14118	0.10922	0.10365	0.47479	0.04099	0.11219	0.1106	0.27024	0.08644
425	0.04117	0.05061	0.14075	0.10741	0.10226	0.46338	0.0402	0.11127	0.10953	0.26952	0.08644
426	0.03962	0.05107	0.14072	0.10532	0.1006	0.45152	0.03922	0.11358	0.1081	0.26942	0.08346
427	0.03851	0.05133	0.14089	0.10241	0.09851	0.44209	0.03817	0.11266	0.10881	0.2686	0.08867
428	0.03803	0.05143	0.14107	0.09862	0.09612	0.42885	0.03726	0.11451	0.10417	0.2687	0.08048
429	0.03821	0.05153	0.14108	0.09444	0.09367	0.4036	0.03666	0.11219	0.10275	0.26768	0.0801
430	0.03894	0.05183	0.14081	0.09072	0.0913	0.4068	0.03639	0.11358	0.10025	0.26706	0.07377
431	0.03996	0.05243	0.14018	0.08813	0.08898	0.38703	0.03627	0.11173	0.09954	0.26604	0.08159
432	0.04095	0.05325	0.13921	0.08687	0.08673	0.38246	0.03601	0.11173	0.09847	0.26471	0.08085
433	0.04158	0.05407	0.13798	0.08661	0.08477	0.3709	0.03552	0.11034	0.09811	0.26317	0.07526
434	0.0416	0.05464	0.13666	0.08681	0.08341	0.36664	0.03488	0.10895	0.09882	0.26081	0.07042
435	0.04089	0.05481	0.13546	0.08704	0.08272	0.35478	0.03411	0.11034	0.09847	0.25876	0.06632
436	0.0395	0.05454	0.13455	0.08721	0.08245	0.35174	0.03318	0.11173	0.09668	0.25641	0.06297
437	0.03764	0.05387	0.13407	0.0874	0.08223	0.33972	0.03234	0.11497	0.09633	0.25466	0.06446
438	0.0356	0.05286	0.13403	0.08768	0.08188	0.34383	0.03196	0.11266	0.09454	0.25272	0.0734
439	0.03372	0.05162	0.13429	0.08792	0.08151	0.32345	0.03205	0.11451	0.09454	0.25067	0.07601
440	0.03229	0.05028	0.13457	0.08781	0.08132	0.32755	0.03229	0.11358	0.09454	0.24841	0.0652
441	0.03147	0.04898	0.13456	0.08704	0.08128	0.32375	0.03238	0.11637	0.09526	0.24595	0.05104
442	0.0313	0.04791	0.13392	0.08554	0.0811	0.31599	0.03229	0.11729	0.09847	0.24298	0.05999
443	0.03169	0.04723	0.13243	0.08349	0.08035	0.31462	0.03217	0.12007	0.09847	0.24011	0.05477
444	0.03249	0.04908	0.13007	0.08121	0.07884	0.30717	0.03237	0.12146	0.09918	0.23806	0.05291
445	0.0335	0.05324	0.12698	0.07888	0.07664	0.30808	0.03305	0.12193	0.09847	0.23611	0.06185
446	0.03456	0.05533	0.12349	0.07657	0.07415	0.3055	0.03392	0.12378	0.10168	0.23376	0.04471
447	0.03552	0.05533	0.12003	0.07424	0.07188	0.30322	0.03445	0.12564	0.10132	0.23109	0.02869
448	0.03631	0.05533	0.117	0.07202	0.07025	0.29789	0.03458	0.12517	0.10096	0.22863	0.02534
449	0.03686	0.05533	0.11471	0.07016	0.06949	0.30033	0.03488	0.12471	0.09918	0.22566	0.03465
450	0.03717	0.0554	0.11328	0.06897	0.06954	0.28664	0.03598	0.12888	0.10132	0.22279	0.038
451	0.03731	0.05601	0.11269	0.06856	0.07012	0.29516	0.03783	0.13166	0.10275	0.22043	0.04285
452	0.03735	0.05856	0.11273	0.06879	0.07088	0.28938	0.03983	0.1363	0.1031	0.21787	0.05887
453	0.03745	0.06204	0.11315	0.06936	0.07157	0.28633	0.04163	0.13676	0.10524	0.215	0.03949
454	0.03772	0.06354	0.1137	0.06996	0.0721	0.2877	0.04348	0.13862	0.10524	0.21213	0.02906
455	0.03827	0.06354	0.11419	0.07034	0.07243	0.2836	0.04569	0.13723	0.10738	0.20978	0.04061
456	0.03915	0.06354	0.11452	0.0703	0.07249	0.28877	0.0482	0.13955	0.10631	0.20752	0.04545
457	0.0403	0.06354	0.1147	0.06968	0.07211	0.28207	0.05085	0.13584	0.1081	0.20568	0.03428
458	0.04161	0.06365	0.11479	0.06848	0.0711	0.28101	0.05376	0.13862	0.10667	0.20383	0.03838
459	0.04294	0.06339	0.11486	0.06701	0.06947	0.27964	0.05706	0.13584	0.10917	0.2023	0.038
460	0.04417	0.06187	0.11496	0.06584	0.06745	0.28557	0.0606	0.13769	0.10917	0.20045	0.03428
461	0.04522	0.05986	0.11507	0.06555	0.06553	0.27386	0.06412	0.13723	0.10988	0.19871	0.03912
462	0.04611	0.05833	0.11513	0.06638	0.06433	0.27766	0.06758	0.13537	0.1081	0.19717	0.04061
463	0.04688	0.05691	0.11506	0.06805	0.06425	0.2766	0.07105	0.1363	0.10703	0.19543	0.04098
464	0.04764	0.05567	0.11477	0.06986	0.06527	0.27386	0.07454	0.13445	0.10703	0.19389	0.02683
465	0.04845	0.05511	0.11421	0.07106	0.06694	0.27675	0.07798	0.13352	0.10489	0.19297	0.02757
466	0.04934	0.05526	0.11338	0.07106	0.06851	0.27295	0.08124	0.12842	0.10417	0.19154	0.02534
467	0.05023	0.05585	0.11236	0.0697	0.06936	0.27538	0.08411	0.12656	0.10382	0.19	0.03353
468	0.05096	0.05642	0.11128	0.06712	0.06931	0.2693	0.08643	0.121	0.10453	0.18856	0.02757
469	0.05136	0.05657	0.11029	0.06372	0.06858	0.27188	0.08807	0.11961	0.10417	0.18723	0.02794
470	0.05123	0.05611	0.10949	0.06	0.06753	0.27234	0.08888	0.11034	0.10524	0.18621	0.04694
471	0.05046	0.05506	0.10897	0.05645	0.06645	0.27234	0.0888	0.1057	0.10524	0.18528	0.04322
472	0.04905	0.05365	0.10873	0.05349	0.06539	0.27082	0.08774	0.10014	0.10703	0.18467	0.0313
473	0.04716	0.05215	0.10874	0.05137	0.06434	0.27006	0.08562	0.09504	0.1056	0.18416	0.02869
474	0.04502	0.0508	0.1089	0.05015	0.06337	0.26595	0.08238	0.09597	0.10417	0.18252	0.02794
475	0.04299	0.0497	0.10912	0.04966	0.06265	0.26641	0.07813	0.0955	0.1031	0.18129	0.02906
476	0.04138	0.04882	0.10935	0.04963	0.06229	0.26717	0.07325	0.10014	0.10203	0.17934	0.02235
477	0.04046	0.04806	0.10955	0.04978	0.06228	0.26702	0.06832	0.10199	0.10239	0.1775	0.01863
478	0.04038	0.04736	0.10972	0.04988	0.06249	0.27006	0.06394	0.10431	0.10096	0.17565	0.02645
479	0.04115	0.04672	0.1099	0.04986	0.06279	0.26717	0.06048	0.10385	0.10203	0.17411	0.02608
480	0.04261	0.04618	0.1101	0.04978	0.06313	0.26839	0.05794	0.10756	0.10061	0.17247	0.04359
481	0.04447	0.0458	0.11031	0.04984	0.06353	0.26793	0.05617	0.10895	0.10061	0.17073	0.03055
482	0.04641	0.04557	0.11049	0.05029	0.06398	0.27417	0.05501	0.11034	0.09633	0.16919	0.0272
483	0.04807	0.04546	0.11058	0.05136	0.06437	0.26321	0.05434	0.11034	0.0949	0.16786	0.0231
484	0.04921	0.04545	0.11054	0.05323	0.06458	0.26884	0.05399	0.10848	0.09454	0.16673	0.03465
485	0.04973	0.04554	0.11031	0.05591	0.06458	0.26626	0.05385	0.10987	0.09347	0.1651	0.03279
486	0.04969	0.04574	0.10993	0.05915	0.06455	0.2623	0.05391	0.10941	0.0949	0.16417	0.03353
487	0.04928	0.04602	0.10942	0.0624	0.06482	0.26458	0.05424	0.1108	0.09383	0.16305	0.03614
488	0.04873	0.04642	0.1089	0.06491	0.06582	0.25896	0.05489	0.10756	0.09668	0.16253	0.02645
489	0.04823	0.04697	0.10846	0.06602	0.0677	0.25941	0.05602	0.10895	0.09633	0.16161	0.0231
490	0.04781	0.04776	0.10819	0.06553	0.0702	0.26093	0.05794	0.10663	0.0974	0.1611	0.03502
491	0.04737	0.04877	0.10814	0.06394	0.07264	0.26017	0.06094	0.10663	0.09526	0.16059	0.03204
492	0.04674	0.04991	0.1083	0.0623	0.07416	0.25804	0.06517	0.10524	0.09561	0.16059	0.03428
493	0.0457	0.05107	0.1086	0.06168	0.07429	0.26215	0.07046	0.10199	0.0949	0.16007	0.04508
494	0.04419	0.05226	0.10894	0.06262	0.07329	0.25546	0.0765	0.10385	0.09775	0.16018	0.05142
495	0.04226	0.05363	0.1092	0.06482	0.07201	0.25637	0.08296	0.10107	0.09918	0.15977	0.03018
496	0.04013	0.05547	0.10927	0.06741	0.07139	0.26048	0.08975	0.10524	0.09918	0.15987	0.02943
497	0.03809	0.05796	0.10909	0.06948	0.0718	0.255	0.09691	0.10431	0.10203	0.15977	0.04024
498	0.03645	0.06106	0.10866	0.07055	0.07281	0.25819	0.10462	0.10524	0.10239	0.16007	0.03353
499	0.03539	0.06449	0.10804	0.07066	0.07372	0.25135	0.11316	0.10246	0.10489	0.16018	0.03689
500	0.03497	0.06791	0.10733	0.07013	0.07403	0.2547	0.12281	0.10385	0.10203	0.15977	0.03465
501	0.03509	0.07109	0.10666	0.06916	0.0738	0.24952	0.13363	0.10292	0.10275	0.15987	0.02832
502	0.03559	0.07409	0.10614	0.06778	0.07337	0.25135	0.14538	0.10338	0.1031	0.15997	0.0313
503	0.03628	0.07713	0.10583	0.06593	0.07299	0.25105	0.15776	0.10246	0.10417	0.16018	0.03689
504	0.037	0.08039	0.10574	0.06373	0.07255	0.25956	0.17049	0.10338	0.1056	0.16028	0.03651
505	0.03766	0.0838	0.10586	0.06156	0.07185	0.24709	0.18292	0.10478	0.10667	0.15987	0.04173
506	0.03823	0.08704	0.1061	0.06001	0.07083	0.25622	0.19417	0.10478	0.10917	0.16018	0.0313
507	0.03871	0.08972	0.10639	0.05958	0.06972	0.2512	0.20362	0.10802	0.10953	0.16007	0.01788
508	0.03915	0.09163	0.10663	0.06046	0.06887	0.25454	0.21095	0.10941	0.11131	0.16048	0.0313
509	0.03958	0.09284	0.10678	0.06242	0.06849	0.25424	0.21578	0.11219	0.1106	0.16048	0.05104
510	0.04002	0.09354	0.10679	0.06491	0.06852	0.25044	0.21752	0.10895	0.11274	0.15956	0.04471
511	0.04047	0.09388	0.10666	0.06726	0.06878	0.24694	0.21589	0.10895	0.11274	0.15905	0.03875
512	0.04092	0.09381	0.10641	0.06899	0.06905	0.24709	0.21107	0.10802	0.11416	0.15843	0.04694
513	0.04139	0.09321	0.1061	0.06991	0.06928	0.25363	0.20353	0.10941	0.11167	0.15792	0.04881
514	0.04185	0.09192	0.10579	0.07016	0.06947	0.25302	0.19381	0.10663	0.11167	0.1572	0.03763
515	0.04232	0.08991	0.10555	0.07003	0.06968	0.25363	0.18249	0.10663	0.11024	0.15587	0.04993
516	0.04278	0.08728	0.10546	0.06982	0.06988	0.24861	0.1701	0.11034	0.11238	0.15505	0.03689
517	0.04324	0.08424	0.10558	0.06969	0.06999	0.25546	0.15702	0.11266	0.1106	0.15444	0.04359
518	0.0437	0.08107	0.10598	0.06967	0.06993	0.25013	0.14375	0.11219	0.10988	0.15392	0.04098
519	0.04417	0.07802	0.10667	0.06973	0.06983	0.24481	0.13083	0.11127	0.10953	0.15372	0.04173
520	0.04463	0.07518	0.10764	0.06981	0.07003	0.24907	0.11858	0.1108	0.10917	0.15362	0.04061
521	0.04509	0.07244	0.10882	0.06988	0.07096	0.24663	0.10716	0.11173	0.10953	0.15372	0.04136
522	0.04555	0.06953	0.11013	0.06991	0.07292	0.24861	0.09693	0.10987	0.1081	0.15403	0.03875
523	0.04601	0.06617	0.11146	0.0699	0.07579	0.248	0.08833	0.10756	0.10846	0.15413	0.03689
524	0.04647	0.06226	0.11268	0.06984	0.07902	0.24846	0.0813	0.10802	0.10774	0.15485	0.0462
525	0.04692	0.05805	0.11368	0.06974	0.08185	0.2474	0.07535	0.10941	0.10631	0.15485	0.03018
526	0.04738	0.05404	0.11436	0.06964	0.08371	0.25089	0.07019	0.11127	0.10346	0.15505	0.02086
527	0.04784	0.05082	0.11462	0.06954	0.08442	0.24709	0.06589	0.11451	0.10382	0.15474	0.0149
528	0.04832	0.04876	0.11443	0.06948	0.08427	0.24618	0.06237	0.11266	0.10524	0.15536	0.02235
529	0.04883	0.04785	0.11378	0.06947	0.08383	0.24587	0.0592	0.11358	0.10524	0.15577	0.03577
530	0.04936	0.04773	0.11276	0.06947	0.08375	0.23964	0.05604	0.11683	0.10489	0.1571	0.03987
531	0.0499	0.04784	0.1115	0.06945	0.08459	0.24405	0.05307	0.12193	0.10417	0.15823	0.03465
532	0.05041	0.0478	0.11023	0.06937	0.08662	0.24374	0.05073	0.12656	0.10703	0.15925	0.03092
533	0.05083	0.04758	0.10919	0.0693	0.0896	0.24542	0.04924	0.1261	0.10631	0.16048	0.03726
534	0.05113	0.0475	0.10861	0.06944	0.09294	0.24283	0.04846	0.12564	0.10881	0.1613	0.04657
535	0.0513	0.04798	0.10865	0.07006	0.09587	0.24177	0.04813	0.12517	0.10774	0.16294	0.05291
536	0.05135	0.04924	0.10932	0.07124	0.09785	0.24359	0.04801	0.1261	0.10881	0.16458	0.04061
537	0.05135	0.05118	0.11048	0.07272	0.09878	0.23873	0.04799	0.12888	0.11131	0.16602	0.04471
538	0.05136	0.05343	0.11183	0.07393	0.09896	0.24663	0.04817	0.12888	0.11416	0.16796	0.04285
539	0.05142	0.05558	0.11297	0.07429	0.09876	0.24253	0.04864	0.12703	0.11809	0.1695	0.0339
540	0.05151	0.05743	0.11351	0.0736	0.09846	0.24374	0.04917	0.12749	0.11595	0.17217	0.03689
541	0.05156	0.05907	0.11317	0.07219	0.09816	0.2407	0.04935	0.12981	0.1188	0.17381	0.03875
542	0.05146	0.0608	0.11189	0.07072	0.098	0.24131	0.04896	0.13166	0.11844	0.17647	0.04694
543	0.05109	0.06294	0.10985	0.06973	0.09828	0.24162	0.0482	0.13166	0.12237	0.17821	0.03465
544	0.05041	0.06575	0.10748	0.06937	0.09936	0.23933	0.04735	0.13166	0.12059	0.1818	0.03614
545	0.04941	0.06931	0.10533	0.0694	0.10146	0.24344	0.04662	0.13259	0.12237	0.18457	0.04247
546	0.04821	0.07366	0.10396	0.06946	0.10441	0.24496	0.04608	0.13259	0.12344	0.18815	0.04508
547	0.04697	0.07873	0.1038	0.06943	0.1076	0.24633	0.04557	0.1312	0.12487	0.19092	0.04024
548	0.0459	0.08445	0.10504	0.06955	0.11034	0.2404	0.0449	0.13074	0.12736	0.19369	0.03763
549	0.04517	0.09071	0.10756	0.07022	0.11218	0.24724	0.04406	0.1312	0.12772	0.19686	0.03614
550	0.04498	0.09744	0.11103	0.07178	0.11314	0.24557	0.04313	0.1312	0.13057	0.19984	0.03987
551	0.04544	0.10459	0.1149	0.07424	0.11355	0.24359	0.042	0.12935	0.13093	0.20301	0.04694
552	0.04661	0.11226	0.11862	0.07731	0.11372	0.24116	0.04044	0.12842	0.13486	0.20516	0.04396
553	0.04849	0.12061	0.12172	0.08052	0.11362	0.24755	0.03852	0.13074	0.13521	0.20691	0.04136
554	0.05102	0.12983	0.1239	0.0835	0.11293	0.24648	0.0366	0.13306	0.13949	0.20783	0.04098
555	0.05408	0.1401	0.12509	0.08611	0.11131	0.24572	0.03498	0.13352	0.137	0.20906	0.03689
556	0.05754	0.15157	0.12544	0.08849	0.10883	0.24907	0.03385	0.13306	0.13985	0.20916	0.04098
557	0.0613	0.16438	0.12526	0.09092	0.106	0.2512	0.03328	0.13213	0.13949	0.20885	0.057
558	0.06529	0.17863	0.12495	0.09366	0.10354	0.25333	0.03322	0.13306	0.14021	0.20752	0.05067
559	0.0695	0.19429	0.12491	0.0967	0.10199	0.24952	0.03337	0.13306	0.13878	0.20619	0.03726
560	0.07398	0.21111	0.12549	0.09977	0.10146	0.25363	0.03345	0.13491	0.13771	0.20476	0.03838
561	0.07878	0.22862	0.12688	0.10256	0.10166	0.25683	0.03343	0.13584	0.13735	0.2026	0.04881
562	0.08393	0.24603	0.12913	0.10491	0.10217	0.25074	0.03335	0.14001	0.13664	0.20055	0.04806
563	0.08946	0.26239	0.13212	0.10695	0.10269	0.25759	0.03319	0.14186	0.13664	0.19768	0.04061
564	0.09536	0.27667	0.13561	0.10908	0.10307	0.25911	0.0329	0.14465	0.13557	0.19563	0.03838
565	0.10162	0.2879	0.13924	0.11157	0.10328	0.25743	0.03252	0.14511	0.1345	0.19297	0.04024
566	0.10826	0.29541	0.14267	0.11445	0.10334	0.25911	0.03221	0.14604	0.13164	0.19072	0.04136
567	0.1153	0.29892	0.14558	0.11743	0.10335	0.26565	0.03217	0.14789	0.13236	0.18774	0.04732
568	0.1228	0.29858	0.14777	0.12008	0.10356	0.25911	0.03251	0.14789	0.13129	0.18528	0.04583
569	0.13085	0.29485	0.14917	0.1221	0.10432	0.26367	0.03322	0.14743	0.12843	0.18364	0.04173
570	0.1396	0.28839	0.14988	0.12349	0.10593	0.2585	0.03415	0.14882	0.12451	0.182	0.05142
571	0.14922	0.27981	0.15011	0.12451	0.10847	0.26747	0.03509	0.15114	0.12094	0.18149	0.0313
572	0.15992	0.26966	0.15015	0.12568	0.11179	0.26367	0.036	0.15345	0.12023	0.18047	0.03577
573	0.17191	0.25837	0.15033	0.12753	0.11577	0.26291	0.03703	0.15392	0.11773	0.18016	0.04285
574	0.18535	0.24624	0.1509	0.13037	0.12053	0.2658	0.03832	0.15299	0.11773	0.17924	0.04322
575	0.20027	0.23347	0.15207	0.13415	0.12646	0.26458	0.03977	0.15299	0.11452	0.17903	0.03949
576	0.21649	0.22021	0.15392	0.1384	0.13404	0.26321	0.04105	0.15206	0.11559	0.17924	0.03651
577	0.23365	0.20671	0.15642	0.1425	0.14341	0.26565	0.04155	0.15299	0.11345	0.17985	0.05104
578	0.25112	0.19334	0.15939	0.14601	0.1543	0.26489	0.04096	0.1516	0.11381	0.18047	0.05999
579	0.26812	0.18059	0.16262	0.14889	0.16621	0.26321	0.03975	0.1516	0.10917	0.18098	0.06073
580	0.28377	0.16888	0.16581	0.15141	0.17877	0.26154	0.03847	0.15067	0.1081	0.1819	0.05626
581	0.29718	0.15849	0.16867	0.15393	0.19205	0.25819	0.03726	0.1516	0.10524	0.18293	0.05328
582	0.30759	0.14935	0.17098	0.15672	0.20651	0.25591	0.03623	0.15253	0.10382	0.18467	0.06483
583	0.3144	0.14114	0.17261	0.16	0.22252	0.24968	0.03557	0.15253	0.1031	0.1859	0.0693
584	0.31723	0.13346	0.17354	0.16389	0.24004	0.25287	0.03531	0.15392	0.1031	0.18764	0.06371
585	0.31598	0.12598	0.17388	0.16838	0.2584	0.24648	0.03525	0.15299	0.10596	0.18918	0.0544
586	0.31076	0.11862	0.17383	0.17314	0.27637	0.24648	0.03509	0.15206	0.10596	0.19195	0.05626
587	0.30191	0.11148	0.1736	0.17742	0.2925	0.24663	0.03459	0.14928	0.10846	0.19451	0.05961
588	0.28994	0.10472	0.1734	0.18033	0.30535	0.24785	0.03366	0.14835	0.10774	0.19697	0.05402
589	0.2755	0.09852	0.17334	0.18126	0.31372	0.24861	0.0325	0.14975	0.10917	0.19891	0.06036
590	0.25929	0.09299	0.17341	0.18017	0.31678	0.24222	0.0313	0.1516	0.10667	0.20086	0.06669
591	0.24207	0.0882	0.17344	0.17757	0.31425	0.24329	0.02997	0.1516	0.10667	0.20342	0.06446
592	0.22454	0.08411	0.17321	0.17419	0.30642	0.24648	0.02838	0.15067	0.10881	0.20496	0.06297
593	0.20729	0.0806	0.17242	0.17054	0.2941	0.24892	0.02667	0.15206	0.11167	0.20711	0.05849
594	0.19079	0.07738	0.17087	0.16677	0.27843	0.24405	0.02499	0.15253	0.11274	0.20803	0.06483
595	0.17538	0.07415	0.16846	0.16278	0.26063	0.24177	0.02333	0.15206	0.1106	0.21008	0.05551
596	0.1612	0.07068	0.16526	0.15845	0.2418	0.24435	0.02163	0.15253	0.11131	0.21121	0.04583
597	0.14832	0.06685	0.16154	0.15373	0.22286	0.24998	0.01975	0.15392	0.11238	0.21224	0.03316
598	0.13674	0.06272	0.15764	0.14872	0.20457	0.24876	0.0177	0.15716	0.11595	0.21213	0.03949
599	0.12639	0.05843	0.15396	0.14363	0.18751	0.24861	0.01589	0.15624	0.11523	0.21213	0.04844
600	0.11723	0.05412	0.15086	0.13885	0.1721	0.24709	0.01484	0.15624	0.11559	0.21131	0.05365
601	0.10918	0.04993	0.14855	0.1348	0.15851	0.24435	0.0145	0.15624	0.11167	0.21039	0.04657
602	0.10217	0.04603	0.14708	0.13171	0.14668	0.24907	0.01443	0.15855	0.11274	0.20906	0.05104
603	0.0961	0.04267	0.14638	0.12938	0.13634	0.24816	0.01427	0.15994	0.11381	0.20783	0.04247
604	0.09083	0.04013	0.14626	0.12719	0.12707	0.25165	0.01385	0.15763	0.11595	0.2065	0.05738
605	0.08625	0.03856	0.1465	0.12448	0.1185	0.25059	0.01317	0.15948	0.11488	0.20465	0.04881
606	0.08224	0.03783	0.14691	0.12099	0.11053	0.2512	0.01237	0.16134	0.11523	0.20322	0.03167
607	0.07868	0.03752	0.14734	0.11709	0.10321	0.25211	0.01154	0.16736	0.11452	0.20199	0.03465
608	0.07552	0.03712	0.14771	0.11348	0.09676	0.2588	0.01071	0.16736	0.11381	0.20137	0.03763
609	0.07272	0.03623	0.14797	0.11069	0.09132	0.26093	0.00999	0.16597	0.11309	0.20096	0.0462
610	0.07026	0.03475	0.14811	0.10873	0.08691	0.25926	0.00965	0.16412	0.1106	0.20117	0.04955
611	0.06811	0.03289	0.14811	0.10714	0.08342	0.26504	0.00959	0.16458	0.10988	0.20189	0.03465
612	0.06625	0.03106	0.14794	0.10542	0.08069	0.26534	0.00937	0.16504	0.1081	0.2025	0.04285
613	0.06462	0.02968	0.14762	0.10339	0.07844	0.27143	0.00877	0.16736	0.10917	0.20322	0.04993
614	0.06316	0.02898	0.14718	0.10136	0.07636	0.27295	0.00785	0.16922	0.10988	0.20414	0.04471
615	0.06177	0.02885	0.14672	0.09979	0.07418	0.27553	0.00666	0.17246	0.10953	0.20557	0.04806
616	0.06034	0.0289	0.1464	0.09901	0.07181	0.2842	0.00541	0.17246	0.10846	0.20639	0.05402
617	0.05879	0.02862	0.14638	0.09894	0.06936	0.2842	0.00449	0.17153	0.10667	0.20783	0.04732
618	0.05709	0.02768	0.14684	0.09921	0.06699	0.28542	0.00411	0.17107	0.10631	0.20885	0.0503
619	0.05528	0.02612	0.14788	0.09947	0.06467	0.29622	0.00413	0.16968	0.10596	0.21039	0.05067
620	0.0535	0.02431	0.14953	0.09969	0.06221	0.30519	0.00416	0.17107	0.10667	0.21131	0.04844
621	0.05193	0.02274	0.1517	0.10015	0.05949	0.30535	0.0039	0.17293	0.10489	0.21234	0.05961
622	0.05076	0.02174	0.15428	0.10121	0.05674	0.32223	0.00338	0.17432	0.10524	0.21295	0.06669
623	0.05015	0.02129	0.15714	0.10293	0.05446	0.32329	0.00273	0.17478	0.10346	0.21398	0.06446
624	0.05013	0.02117	0.16023	0.10507	0.05312	0.33577	0.00208	0.17571	0.10417	0.21541	0.06148
625	0.05062	0.02106	0.16358	0.10739	0.05284	0.34155	0.0015	0.17849	0.10346	0.21746	0.06669
626	0.0514	0.02083	0.16733	0.10999	0.05327	0.35767	0.00106	0.18034	0.10382	0.21992	0.07489
627	0.05218	0.02056	0.17172	0.11338	0.0539	0.36908	0.000848648	0.17988	0.10382	0.22269	0.07265
628	0.05263	0.02051	0.17696	0.11816	0.05436	0.38338	0.000896095	0.17663	0.10382	0.22617	0.08085
629	0.05249	0.02097	0.18322	0.12445	0.05455	0.40634	0.00102	0.17524	0.1056	0.23017	0.08346
630	0.05165	0.02202	0.19055	0.13179	0.05459	0.42338	0.00103	0.17617	0.10667	0.2354	0.07899
631	0.05012	0.02358	0.19894	0.13945	0.05462	0.44133	0.00102	0.1771	0.10881	0.24155	0.08234
632	0.04811	0.02543	0.2083	0.14691	0.05467	0.45517	0.00131	0.17849	0.10738	0.24892	0.08979
633	0.04594	0.0274	0.21858	0.15418	0.05466	0.4722	0.00196	0.17756	0.10917	0.2563	0.10358
634	0.04394	0.02939	0.22977	0.16175	0.05454	0.48604	0.00263	0.1771	0.10953	0.2645	0.11066
635	0.0424	0.03139	0.24192	0.17018	0.05446	0.49821	0.00295	0.17478	0.11345	0.27362	0.1073
636	0.0415	0.03333	0.2551	0.17988	0.05471	0.50627	0.00277	0.17293	0.11559	0.28397	0.09575
637	0.04125	0.03512	0.26934	0.19092	0.0556	0.51281	0.0023	0.17107	0.11773	0.29586	0.0924
638	0.04153	0.03667	0.28453	0.2031	0.05727	0.51373	0.00197	0.17107	0.11951	0.30795	0.11215
639	0.04213	0.03793	0.3004	0.21605	0.05949	0.50688	0.00218	0.17153	0.1213	0.32076	0.11773
640	0.04285	0.03885	0.31647	0.22921	0.06183	0.497	0.00297	0.17246	0.12487	0.33286	0.1263
641	0.0435	0.03945	0.33218	0.24198	0.06392	0.48711	0.00404	0.17246	0.12701	0.34618	0.12928
642	0.04398	0.03979	0.34685	0.25375	0.06552	0.47296	0.00502	0.17385	0.13129	0.35878	0.1304
643	0.04424	0.04001	0.35983	0.26417	0.0666	0.45121	0.00564	0.17246	0.1345	0.37303	0.12556
644	0.04428	0.04022	0.37051	0.27314	0.06725	0.43403	0.00582	0.17107	0.13914	0.38584	0.12668
645	0.04406	0.04046	0.37839	0.28079	0.06753	0.42231	0.00575	0.16829	0.14021	0.39967	0.12817
646	0.04356	0.04061	0.38305	0.28726	0.06742	0.4036	0.0057	0.16875	0.14235	0.41238	0.12407
647	0.04275	0.04049	0.38421	0.2925	0.06688	0.38946	0.00578	0.17014	0.14556	0.42468	0.10656
648	0.04161	0.03993	0.38173	0.29628	0.06578	0.37486	0.00573	0.17339	0.14984	0.43615	0.11773
649	0.04022	0.03889	0.37571	0.29839	0.06414	0.3598	0.00538	0.17478	0.15448	0.44599	0.11587
650	0.0387	0.03753	0.36648	0.29898	0.0622	0.34839	0.00488	0.17571	0.15697	0.45542	0.11475
651	0.03725	0.03613	0.35466	0.29857	0.06041	0.33364	0.00445	0.17478	0.16161	0.46311	0.11215
652	0.03607	0.03497	0.34109	0.29803	0.05924	0.32238	0.00415	0.17339	0.16518	0.46987	0.10544
653	0.03531	0.03418	0.32675	0.29827	0.05886	0.31402	0.00414	0.17385	0.17125	0.47458	0.10134
654	0.03503	0.03373	0.31264	0.29998	0.05888	0.30717	0.00469	0.17617	0.17695	0.47797	0.09873
655	0.0352	0.03342	0.29962	0.30362	0.05861	0.29987	0.00576	0.18081	0.1823	0.47909	0.09426
656	0.0357	0.03301	0.2883	0.3094	0.05745	0.28466	0.00692	0.18452	0.18694	0.47889	0.10022
657	0.03641	0.0323	0.27898	0.31734	0.05529	0.28405	0.00757	0.18776	0.19015	0.47602	0.09575
658	0.03719	0.03126	0.2716	0.3272	0.05266	0.27462	0.00735	0.19054	0.19658	0.471	0.07899
659	0.03795	0.03	0.26584	0.33833	0.05032	0.2731	0.00635	0.19101	0.20086	0.46444	0.07936
660	0.03868	0.02875	0.26117	0.34971	0.0489	0.27006	0.00514	0.19101	0.20656	0.45583	0.08271
661	0.03936	0.02771	0.25695	0.36014	0.04857	0.25972	0.00435	0.19054	0.2112	0.4461	0.07601
662	0.04001	0.0269	0.25258	0.36864	0.04892	0.25956	0.00416	0.1924	0.21691	0.43421	0.06148
663	0.04061	0.02622	0.24754	0.37453	0.04923	0.25743	0.00434	0.19147	0.22083	0.42232	0.05067
664	0.04111	0.02552	0.24149	0.37738	0.04879	0.25196	0.00477	0.19101	0.22654	0.40992	0.0611
665	0.04147	0.02482	0.23433	0.37686	0.04716	0.24633	0.0055	0.18869	0.2294	0.39772	0.06595
666	0.04166	0.02432	0.2262	0.37265	0.04446	0.24816	0.00635	0.1873	0.23296	0.38451	0.06669
667	0.04168	0.02419	0.21745	0.36473	0.04128	0.24648	0.00697	0.18544	0.23261	0.37077	0.05626
668	0.04163	0.02438	0.20856	0.35362	0.03844	0.24298	0.00729	0.18544	0.23725	0.35632	0.04285
669	0.04162	0.02458	0.20004	0.3403	0.03657	0.24268	0.00758	0.18822	0.24046	0.34218	0.05663
670	0.04179	0.02441	0.19233	0.32577	0.03587	0.24344	0.00804	0.19054	0.24331	0.32753	0.06222
671	0.04224	0.02366	0.18565	0.3106	0.03606	0.24025	0.00857	0.19379	0.24153	0.31297	0.06222
672	0.043	0.02239	0.18	0.29482	0.03669	0.23827	0.00898	0.19796	0.23939	0.29791	0.05477
673	0.04399	0.02094	0.17516	0.27828	0.03739	0.2372	0.00924	0.20399	0.23475	0.28325	0.05216
674	0.04509	0.01968	0.17075	0.26108	0.03801	0.24009	0.00951	0.2077	0.23154	0.26962	0.05365
675	0.04612	0.01893	0.16638	0.24379	0.03859	0.23614	0.01001	0.2128	0.22654	0.25641	0.06408
676	0.04692	0.0188	0.16174	0.22716	0.03917	0.23218	0.01071	0.21604	0.22333	0.2439	0.06632
677	0.04736	0.01924	0.15665	0.21174	0.03962	0.23736	0.01136	0.22346	0.21976	0.2315	0.04881
678	0.04739	0.02001	0.15114	0.19771	0.03964	0.22701	0.01178	0.22624	0.21548	0.22043	0.04769
679	0.04701	0.02079	0.14541	0.18501	0.03896	0.2331	0.01203	0.23366	0.21227	0.20967	0.04583
680	0.04626	0.02127	0.13973	0.17364	0.0375	0.22686	0.01229	0.24108	0.20799	0.19984	0.04657
681	0.04519	0.02132	0.13444	0.1637	0.03558	0.22732	0.01258	0.25267	0.20656	0.19031	0.04881
682	0.04393	0.02101	0.12981	0.15527	0.03368	0.23066	0.01285	0.26194	0.20371	0.1819	0.05477
683	0.04259	0.02059	0.12604	0.1482	0.03218	0.22047	0.01323	0.26936	0.20014	0.1735	0.04434
684	0.04133	0.02028	0.12316	0.14205	0.03117	0.22853	0.01393	0.27816	0.19515	0.16622	0.03651
685	0.04027	0.02016	0.12108	0.13632	0.03051	0.22169	0.01498	0.28883	0.19087	0.15925	0.03651
686	0.03951	0.02009	0.11956	0.13067	0.02997	0.2261	0.01615	0.30088	0.18623	0.1529	0.04471
687	0.03908	0.0199	0.11826	0.12508	0.0295	0.22549	0.01718	0.31525	0.18373	0.14706	0.04322
688	0.03893	0.01938	0.11684	0.11969	0.02917	0.21926	0.01797	0.3287	0.17945	0.14163	0.04881
689	0.03894	0.0187	0.11498	0.11463	0.02909	0.21986	0.01857	0.34446	0.17909	0.1364	0.04806
690	0.03898	0.01842	0.11253	0.10988	0.02933	0.21774	0.01911	0.35883	0.17695	0.13179	0.04508
691	0.03892	0.01842	0.10952	0.10527	0.02982	0.22078	0.01968	0.37367	0.17446	0.12718	0.04955
692	0.0387	0.01842	0.10612	0.10058	0.0303	0.21348	0.02023	0.38665	0.17125	0.12349	0.04955
693	0.03828	0.01708	0.10261	0.09575	0.03037	0.21454	0.02067	0.40009	0.16839	0.11929	0.05663
694	0.03771	0.01432	0.09928	0.0909	0.02967	0.21485	0.02115	0.41307	0.16803	0.11529	0.05663
695	0.03705	0.01289	0.09631	0.08629	0.02806	0.21804	0.02202	0.42513	0.16554	0.11181	0.06557
696	0.03637	0.01316	0.09372	0.08215	0.0259	0.20891	0.02335	0.43625	0.16447	0.10904	0.07526
697	0.03569	0.01382	0.09134	0.07843	0.02382	0.21211	0.02468	0.44553	0.16233	0.10596	0.08048
698	0.03504	0.01458	0.08894	0.07487	0.0224	0.21728	0.02558	0.45294	0.16304	0.10268	0.08048
699	0.03443	0.01523	0.08625	0.07114	0.02173	0.21013	0.02613	0.4548	0.16126	0.09971	0.08867
700	0.03384	0.01566	0.08314	0.06721	0.02148	0.21135	0.02659	0.45758	0.16233	0.09715	0.09538
701	0.03326	0.01546	0.07966	0.06337	0.02119	0.21135	0.02692	0.45619	0.1584	0.0952	0.10656
702	0.03269	0.01471	0.07601	0.06006	0.02065	0.215	0.0269	0.45294	0.1584	0.09285	0.11624
703	0.03211	0.01431	0.07251	0.05738	0.02001	0.21454	0.02652	0.44553	0.15733	0.09121	0.13227
704	0.03152	0.01431	0.06952	0.05497	0.01959	0.21393	0.02602	0.43764	0.1584	0.08906	0.14456
705	0.03091	0.01431	0.06726	0.0522	0.01955	0.21697	0.02557	0.43069	0.15733	0.08731	0.14382
706	0.03024	0.01431	0.06583	0.04874	0.01984	0.22367	0.02524	0.42235	0.15804	0.08567	0.15835
707	0.02952	0.01431	0.06515	0.04486	0.02032	0.21728	0.02516	0.41215	0.15804	0.08455	0.16058
708	0.02876	0.01431	0.065	0.04129	0.02085	0.22215	0.02541	0.40009	0.16019	0.08393	0.17362
709	0.02799	0.01431	0.06514	0.03879	0.0214	0.21804	0.02587	0.38618	0.16161	0.0828	0.17809
710	0.02732	0.01385	0.06532	0.03764	0.02184	0.22352	0.02625	0.37181	0.16268	0.08198	0.19635
711	0.02687	0.01284	0.06539	0.03753	0.02188	0.22336	0.0264	0.3579	0.16375	0.08096	0.19337
712	0.02678	0.01211	0.06532	0.03782	0.02111	0.22412	0.02631	0.34771	0.16482	0.08065	0.21088
713	0.02716	0.01163	0.06514	0.03783	0.0193	0.22428	0.026	0.33751	0.1691	0.07993	0.22317
714	0.02806	0.01113	0.06494	0.03712	0.01663	0.22686	0.02554	0.32777	0.17196	0.07922	0.24255
715	0.02941	0.0108	0.0648	0.03553	0.01369	0.23158	0.02524	0.3185	0.17481	0.07881	0.26565
716	0.03106	0.01083	0.06479	0.03313	0.01126	0.23082	0.02538	0.31201	0.17695	0.0786	0.27198
717	0.03279	0.01132	0.0649	0.03018	0.00988	0.23447	0.02588	0.30274	0.18195	0.07891	0.3003
718	0.03435	0.01225	0.06508	0.02706	0.0097	0.23249	0.02643	0.29624	0.1873	0.07942	0.31632
719	0.03558	0.0134	0.06526	0.02419	0.01037	0.24542	0.02692	0.28697	0.19229	0.07973	0.32675
720	0.03645	0.01449	0.06541	0.02194	0.0113	0.23796	0.02731	0.2828	0.19658	0.08004	0.34575
721	0.03706	0.01525	0.06551	0.02046	0.01182	0.23873	0.02745	0.27446	0.20264	0.08034	0.35209
722	0.03764	0.01561	0.06561	0.01971	0.01137	0.24238	0.02714	0.26843	0.20978	0.08096	0.37258
723	0.03845	0.01569	0.0658	0.01952	0.00975	0.23949	0.02654	0.26194	0.21869	0.08178	0.38301
724	0.03972	0.01568	0.06617	0.01971	0.00718	0.23812	0.02605	0.25591	0.22761	0.08229	0.40052
725	0.04153	0.01569	0.06678	0.02016	0.00429	0.2407	0.02597	0.25081	0.23832	0.08332	0.39083
726	0.04378	0.01576	0.06765	0.02078	0.00184	0.24785	0.02628	0.24571	0.2508	0.08414	0.39344
727	0.04624	0.01585	0.06869	0.02135	0.000382702	0.2372	0.02666	0.24108	0.26329	0.08567	0.40015
728	0.04858	0.01595	0.06977	0.02142	0	0.23964	0.02686	0.23551	0.27649	0.0869	0.39717
729	0.05048	0.01611	0.0707	0.02042	0.000383155	0.25074	0.02687	0.23041	0.29183	0.08844	0.38599
730	0.05171	0.01643	0.07132	0.01804	0.0011	0.2372	0.02691	0.22578	0.30753	0.09008	0.3655
731	0.05222	0.01692	0.07154	0.01443	0.0018	0.23827	0.02702	0.22207	0.32358	0.09223	0.3696
732	0.05212	0.01743	0.07133	0.0103	0.00234	0.23477	0.02704	0.21975	0.33999	0.09387	0.35171
733	0.05169	0.01772	0.07077	0.00657	0.0027	0.23401	0.02686	0.21558	0.35819	0.09592	0.32228
734	0.05126	0.01757	0.07	0.00395	0.0029	0.2366	0.02668	0.21326	0.37888	0.09746	0.32675
735	0.05121	0.01699	0.06919	0.00264	0.00299	0.22701	0.02671	0.20955	0.39458	0.09992	0.30738
736	0.05178	0.01627	0.0685	0.00234	0.00302	0.22275	0.02696	0.20538	0.41027	0.10228	0.2839
737	0.0531	0.01584	0.06804	0.00257	0.00307	0.22382	0.02732	0.20306	0.42205	0.10463	0.269
738	0.05507	0.01609	0.06784	0.00293	0.00321	0.22975	0.02766	0.19889	0.43418	0.1073	0.26602
739	0.05743	0.0172	0.06786	0.00324	0.00347	0.21652	0.02793	0.1975	0.44167	0.10904	0.25522
740	0.05981	0.01907	0.06803	0.00351	0.00384	0.22306	0.02811	0.19193	0.45095	0.1115	0.22466
741	0.06183	0.02141	0.06823	0.00374	0.00424	0.2188	0.02828	0.19054	0.45665	0.11355	0.2161
742	0.06324	0.02386	0.06836	0.00394	0.00459	0.21956	0.02851	0.18915	0.46165	0.1157	0.2079
743	0.06395	0.02609	0.06833	0.00403	0.00484	0.21576	0.02879	0.19054	0.462	0.11734	0.19151
744	0.06404	0.02785	0.06811	0.00397	0.00496	0.21378	0.02898	0.19008	0.45951	0.11918	0.17735
745	0.06376	0.02908	0.06768	0.00375	0.00495	0.21196	0.02893	0.18776	0.4538	0.12041	0.17623
746	0.06338	0.02988	0.06711	0.00342	0.00485	0.208	0.02875	0.18452	0.44595	0.12185	0.16319
747	0.06314	0.03047	0.06646	0.00308	0.00473	0.20465	0.02887	0.1822	0.43596	0.12195	0.15537
748	0.06314	0.03103	0.06586	0.00282	0.00469	0.19948	0.02967	0.18034	0.4249	0.12328	0.15127
749	0.06337	0.0317	0.0654	0.00272	0.00478	0.19842	0.03087	0.18034	0.41134	0.1239	0.14605
750	0.06372	0.03249	0.06517	0.00275	0.00499	0.19918	0.03177	0.17988	0.39779	0.124	0.13525
751	0.06405	0.03334	0.06522	0.00284	0.00523	0.20237	0.03205	0.17756	0.38316	0.12369	0.13301
752	0.06425	0.03412	0.06553	0.00289	0.00544	0.19264	0.03208	0.17524	0.36675	0.12267	0.11997
753	0.06428	0.03475	0.06603	0.00284	0.00558	0.19112	0.03232	0.17385	0.34927	0.12175	0.11587
754	0.06415	0.03522	0.0666	0.00271	0.00573	0.18777	0.03279	0.17339	0.33286	0.12031	0.11736
755	0.06393	0.03554	0.06711	0.00256	0.00592	0.19066	0.03338	0.17293	0.31502	0.11877	0.09873
756	0.06369	0.03576	0.06744	0.00246	0.00605	0.18458	0.03417	0.17293	0.29968	0.11703	0.10469
757	0.06349	0.03589	0.06752	0.00243	0.00593	0.18169	0.03521	0.17339	0.28362	0.11539	0.0965
758	0.06333	0.03594	0.06736	0.00245	0.00541	0.18397	0.03624	0.172	0.26828	0.11324	0.09948
759	0.06322	0.036	0.06704	0.00253	0.00462	0.18473	0.03691	0.17061	0.25437	0.1114	0.09538
760	0.0631	0.03618	0.06667	0.00273	0.004	0.18245	0.03722	0.16968	0.24117	0.10965	0.0801
761	0.06292	0.03655	0.06636	0.00313	0.00404	0.1756	0.03744	0.17107	0.23047	0.1076	0.08905
762	0.06263	0.03715	0.06619	0.00378	0.00496	0.17758	0.03771	0.172	0.21798	0.10555	0.08048
763	0.06217	0.03792	0.06615	0.00453	0.00652	0.17804	0.0381	0.17432	0.20621	0.10289	0.07526
764	0.06149	0.03876	0.06623	0.005	0.00814	0.17682	0.03857	0.17571	0.19515	0.10084	0.07079
765	0.06055	0.03955	0.06635	0.00479	0.00929	0.17013	0.03892	0.17478	0.18445	0.09889	0.06818
766	0.05929	0.04011	0.06645	0.00373	0.00976	0.17195	0.03885	0.17246	0.17588	0.09695	0.06595
767	0.05765	0.04034	0.06652	0.00212	0.00973	0.1718	0.0383	0.17339	0.16875	0.0949	0.06371
768	0.05557	0.04025	0.06659	0.000635401	0.00956	0.17043	0.03754	0.1771	0.16233	0.09254	0.06148
769	0.053	0.04006	0.06674	0	0.00952	0.17652	0.03694	0.17895	0.15448	0.09028	0.07042
770	0.04992	0.03998	0.06707	0.000565684	0.00973	0.1718	0.03674	0.17942	0.15091	0.08783	0.05626
771	0.04639	0.04014	0.06764	0.00212	0.01015	0.17195	0.03696	0.17895	0.14627	0.08496	0.05216
772	0.04249	0.04053	0.06842	0.00407	0.01073	0.16541	0.03738	0.17942	0.14306	0.0826	0.05663
773	0.03836	0.04108	0.06931	0.00581	0.0114	0.17439	0.03773	0.18127	0.13593	0.08086	0.06371
774	0.03416	0.0417	0.07015	0.00704	0.0121	0.16511	0.03787	0.18452	0.132	0.07922	0.05328
775	0.03004	0.04237	0.07071	0.00772	0.01273	0.17286	0.03779	0.1873	0.12843	0.07706	0.05328
776	0.02613	0.04308	0.07078	0.00797	0.01318	0.17074	0.03756	0.18822	0.12665	0.07471	0.05812
777	0.02252	0.04387	0.07022	0.00784	0.01328	0.16937	0.03735	0.18776	0.12344	0.07266	0.05589
778	0.01927	0.04481	0.06899	0.00727	0.01291	0.1715	0.03757	0.19054	0.12273	0.07081	0.04471
779	0.01643	0.04596	0.06718	0.00621	0.01206	0.16541	0.03858	0.19193	0.12094	0.06907	0.03838
780	0.01402	0.0473	0.06498	0.00475	0.01086	0.17378	0.04019	0.19935	0.12415	0.06702	0.05104
781	0.01205	0.04876	0.06266	0.00314	0.00959	0.17043	0.04175	0.20491	0.12665	0.06528	0.0462
782	0.0105	0.05025	0.06048	0.0017	0.00855	0.16526	0.04283	0.2128	0.12843	0.06395	0.04732
783	0.00932	0.05174	0.05865	0.000728949	0.00793	0.16769	0.04352	0.21465	0.12772	0.06374	0.04844
784	0.00844	0.05339	0.05729	0.000412828	0.00774	0.1715	0.04407	0.21511	0.12772	0.06344	0.04285
785	0.00779	0.05542	0.0564	0.000775052	0.00784	0.16404	0.04447	0.2165	0.12879	0.06282	0.05179
786	0.00738	0.05794	0.05591	0.00168	0.00802	0.17317	0.04463	0.21743	0.1295	0.0621	0.03279
787	0.00723	0.06083	0.05565	0.00291	0.00814	0.16708	0.04464	0.2179	0.12915	0.06159	0.04545
788	0.00742	0.06372	0.05548	0.00435	0.00816	0.17271	0.04467	0.21975	0.12986	0.0618	0.04694
789	0.00803	0.06624	0.05529	0.00603	0.00811	0.17332	0.04479	0.22068	0.13093	0.06221	0.03614
790	0.00912	0.06818	0.05502	0.00815	0.00805	0.16845	0.04494	0.22253	0.12986	0.06251	0.04136
791	0.01065	0.06961	0.05474	0.01079	0.00803	0.1721	0.04513	0.22299	0.12986	0.06272	0.04359
792	0.01257	0.07073	0.05458	0.01381	0.00806	0.16602	0.04551	0.22485	0.12843	0.06292	0.03614
793	0.01477	0.07172	0.05476	0.01669	0.00809	0.16952	0.04617	0.22485	0.13057	0.06333	0.03726
794	0.01719	0.0726	0.05549	0.0189	0.00811	0.16937	0.04707	0.22578	0.13129	0.06385	0.03577
795	0.01982	0.07333	0.05692	0.02009	0.00809	0.16921	0.04807	0.22578	0.13093	0.06395	0.04024
796	0.02274	0.07392	0.05913	0.02027	0.00805	0.1683	0.04901	0.22856	0.13164	0.06456	0.03614
797	0.02603	0.07448	0.06204	0.01983	0.00801	0.17363	0.04982	0.22763	0.13093	0.06487	0.03502
798	0.02973	0.07524	0.06538	0.01931	0.00799	0.16648	0.05061	0.22949	0.13057	0.06497	0.03689
799	0.03378	0.07643	0.06878	0.01917	0.00797	0.16845	0.0515	0.22809	0.1295	0.06477	0.03465
800	0.03794	0.0782	0.07176	0.01966	0.00794	0.17591	0.05247	0.22902	0.12915	0.06436	0.03539
801	0.04187	0.08053	0.0739	0.02069	0.00787	0.18351	0.05342	0.22763	0.12843	0.06395	0.03987
802	0.04514	0.08318	0.07487	0.02193	0.00778	0.18655	0.05454	0.22717	0.12808	0.06333	0.03539
803	0.0474	0.08578	0.0746	0.02307	0.00771	0.18625	0.05609	0.22531	0.12665	0.06292	0.03316
804	0.04839	0.08799	0.07328	0.02406	0.00774	0.18534	0.05801	0.22392	0.12772	0.06221	0.03353
805	0.04809	0.08967	0.07131	0.02527	0.00788	0.18762	0.05994	0.22068	0.12736	0.06139	0.03502
806	0.04664	0.091	0.06925	0.02725	0.00808	0.18321	0.06161	0.21836	0.12808	0.06005	0.04396
807	0.04437	0.0923	0.06767	0.0303	0.00829	0.18884	0.063	0.21511	0.12629	0.05934	0.03241
808	0.04168	0.0939	0.06699	0.03414	0.00842	0.18442	0.06417	0.21233	0.12487	0.05811	0.03055
809	0.03894	0.09594	0.06738	0.03798	0.00847	0.18351	0.06526	0.20955	0.12237	0.05688	0.03838
810	0.03647	0.09842	0.06876	0.041	0.00848	0.18397	0.06634	0.20723	0.12166	0.05513	0.03539
811	0.03443	0.10126	0.07081	0.04277	0.0085	0.18275	0.06731	0.20352	0.11916	0.05329	0.03279
812	0.0329	0.10432	0.07309	0.04345	0.00856	0.18032	0.06801	0.19842	0.11702	0.05165	0.0313
813	0.03184	0.10743	0.07517	0.04354	0.00864	0.17834	0.06851	0.19332	0.11523	0.04991	0.04657
814	0.03123	0.11034	0.07674	0.0435	0.00869	0.1791	0.06908	0.18962	0.11452	0.04837	0.03092
815	0.03103	0.11284	0.07767	0.04356	0.00868	0.1788	0.06987	0.18359	0.11416	0.04653	0.02981
816	0.0313	0.11479	0.07801	0.04368	0.00862	0.17773	0.07088	0.17895	0.11238	0.04519	0.0339
817	0.03211	0.11624	0.07795	0.0438	0.00858	0.17712	0.07196	0.17524	0.1106	0.04325	0.02869
818	0.03358	0.11738	0.07773	0.04396	0.00862	0.17956	0.07291	0.17339	0.10774	0.0412	0.03167
819	0.03575	0.11841	0.07755	0.04438	0.0087	0.18077	0.07354	0.16968	0.1056	0.03925	0.02981
820	0.03866	0.11941	0.0775	0.04531	0.00872	0.1791	0.07376	0.16597	0.1031	0.03751	0.03204
821	0.04225	0.12029	0.07754	0.04682	0.00858	0.17895	0.07357	0.16087	0.10203	0.03607	0.03092
822	0.04641	0.12084	0.07753	0.04861	0.00834	0.17591	0.07312	0.15716	0.10025	0.03423	0.03092
823	0.05101	0.12098	0.07721	0.05013	0.00833	0.17621	0.07265	0.15484	0.09811	0.03249	0.02869
824	0.05594	0.12097	0.07636	0.05087	0.00899	0.1756	0.07238	0.15253	0.09526	0.03033	0.03092
825	0.06112	0.12097	0.07479	0.05063	0.01062	0.17256	0.07237	0.15114	0.09347	0.02869	0.03353
826	0.0665	0.12097	0.07244	0.0497	0.0131	0.17667	0.07263	0.14882	0.09169	0.02695	0.02422
827	0.07207	0.12097	0.06942	0.04866	0.016	0.17652	0.07309	0.14743	0.09026	0.02552	0.03353
828	0.07784	0.12097	0.06596	0.04802	0.01887	0.17165	0.07361	0.14604	0.08741	0.02367	0.02608
829	0.0838	0.12097	0.06239	0.04803	0.02159	0.17393	0.07405	0.14279	0.08455	0.02203	0.02869
830	0.08987	0.12097	0.05908	0.04864	0.02432	0.17271	0.07436	0.14186	0.08241	0.02029	0.03204
831	0.09593	0.12097	0.05632	0.04965	0.02727	0.16176	0.07458	0.13955	0.07884	0.01865	0.03241
832	0.10177	0.12097	0.05428	0.05082	0.03023	0.16389	0.0748	0.13908	0.0767	0.01701	0.0339
833	0.10708	0.12097	0.05299	0.05182	0.03276	0.16039	0.075	0.14001	0.07349	0.01599	0.03241
834	0.11155	0.12097	0.05236	0.05213	0.03445	0.16374	0.07517	0.13862	0.07314	0.01486	0.04024
835	0.11484	0.12097	0.0522	0.0512	0.03526	0.161	0.07536	0.13769	0.07135	0.01342	0.03539
836	0.11672	0.12097	0.05231	0.04873	0.03569	0.1607	0.0757	0.13491	0.07028	0.01148	0.03092
837	0.11706	0.12088	0.05251	0.04496	0.03637	0.15902	0.07635	0.13537	0.06814	0.01025	0.03577
838	0.11588	0.12045	0.0527	0.04071	0.03771	0.15963	0.0772	0.13584	0.06529	0.00933	0.03763
839	0.11335	0.11962	0.05284	0.03703	0.03974	0.15842	0.07798	0.13723	0.06243	0.0083	0.02981
840	0.1098	0.11864	0.05293	0.0347	0.04215	0.15902	0.07854	0.13445	0.06029	0.00707	0.03614
841	0.10559	0.11766	0.05299	0.03391	0.04445	0.15978	0.07913	0.13259	0.05922	0.00584	0.03502
842	0.10116	0.11534	0.05304	0.03427	0.04628	0.15811	0.08012	0.13306	0.0578	0.00512	0.03987
843	0.09692	0.11194	0.0531	0.03517	0.04749	0.15918	0.08161	0.13352	0.0553	0.00461	0.02832
844	0.09326	0.11033	0.05316	0.03607	0.04808	0.15918	0.08334	0.13584	0.05387	0.00379	0.03241
845	0.09051	0.11015	0.05323	0.03674	0.04825	0.16085	0.08504	0.13445	0.04995	0.00318	0.02869
846	0.08893	0.10975	0.05332	0.03719	0.04823	0.16161	0.08666	0.13445	0.05137	0.00287	0.03204
847	0.08874	0.10909	0.05349	0.03752	0.04817	0.15781	0.08843	0.13259	0.04959	0.00246	0.03502
848	0.09011	0.10815	0.05378	0.03788	0.04819	0.16191	0.09055	0.13306	0.05066	0.00205	0.03875
849	0.09315	0.10692	0.05421	0.03838	0.0483	0.15933	0.09288	0.13352	0.04709	0.00133	0.03577
850	0.09799	0.1055	0.05482	0.03905	0.04848	0.15872	0.09501	0.13352	0.04567	0.00113	0.03353
851	0.1047	0.10393	0.05557	0.03977	0.04871	0.15978	0.09674	0.13584	0.04424	0.00113	0.03316
852	0.11339	0.10226	0.05642	0.0403	0.04895	0.15963	0.09836	0.13584	0.04388	0.00040992	0.02794
853	0.12413	0.10041	0.05735	0.04038	0.04915	0.15796	0.1003	0.13723	0.04495	0.0005124	0.03465
854	0.13703	0.09835	0.05834	0.03999	0.04928	0.15918	0.10257	0.1363	0.04317	0	0.03316
855	0.15221	0.09609	0.05947	0.03934	0.04934	0.16526	0.10481	0.13815	0.04245	0.0005124	0.03465
856	0.16987	0.0937	0.06084	0.0387	0.04934	0.16343	0.10679	0.13908	0.03996	0.00040992	0.02943
857	0.19025	0.0912	0.06255	0.03809	0.0493	0.16663	0.10872	0.14001	0.03924	0.00092232	0.03428
858	0.21367	0.08859	0.06471	0.03721	0.04927	0.16009	0.11099	0.14047	0.03853	0.00081984	0.02198
859	0.24049	0.08586	0.06731	0.03575	0.04929	0.16541	0.1137	0.14233	0.03853	0.00081984	0.03241
860	0.27104	0.08308	0.07026	0.03389	0.04943	0.16404	0.11654	0.14279	0.04067	0.00061488	0.02869
861	0.30565	0.08052	0.07336	0.03244	0.04972	0.16054	0.11913	0.14418	0.04103	0.00081984	0.03912
862	0.34452	0.07845	0.07636	0.03248	0.05012	0.16252	0.1214	0.14325	0.04245	0.00113	0.02422
863	0.38775	0.07708	0.07901	0.03456	0.05054	0.15842	0.12374	0.14557	0.04174	0.00184	0.03502
864	0.43529	0.07643	0.08113	0.03826	0.05086	0.16207	0.1266	0.14372	0.04352	0.00184	0.03092
865	0.48693	0.07635	0.08265	0.04242	0.05103	0.16115	0.12985	0.14511	0.04174	0.00184	0.03763
866	0.54223	0.07659	0.08359	0.04583	0.05109	0.16283	0.13288	0.1465	0.04174	0.00174	0.02943
867	0.60054	0.07692	0.08408	0.04789	0.05116	0.16039	0.13505	0.14789	0.04317	0.00236	0.04396
868	0.66088	0.07717	0.08427	0.04878	0.05132	0.16374	0.13614	0.14975	0.04567	0.00318	0.03353
869	0.72194	0.07725	0.08428	0.04907	0.05159	0.16054	0.13646	0.15021	0.04602	0.00359	0.03018
870	0.78206	0.0771	0.08422	0.0493	0.05188	0.16131	0.13649	0.15438	0.04745	0.00359	0.03651
871	0.83924	0.07665	0.08414	0.04965	0.05212	0.15796	0.13646	0.1567	0.04709	0.00359	0.03726
872	0.89121	0.07588	0.08408	0.0501	0.05225	0.16115	0.13644	0.15994	0.04923	0.004	0.03353
873	0.93553	0.07486	0.08407	0.05052	0.05231	0.1607	0.13641	0.1618	0.0503	0.0041	0.03875
874	0.96981	0.07372	0.0842	0.05088	0.05233	0.15902	0.13639	0.1669	0.05137	0.00502	0.03279
875	0.99186	0.07268	0.0846	0.05122	0.05237	0.15933	0.13636	0.16922	0.05102	0.00482	0.038
876	1	0.07182	0.08539	0.05165	0.05248	0.15948	0.13634	0.17385	0.04923	0.00523	0.03204
877	0.99324	0.07108	0.08671	0.05232	0.05275	0.15705	0.13631	0.17617	0.05244	0.00502	0.03912
878	0.97149	0.07029	0.08858	0.05336	0.0533	0.15811	0.13628	0.1771	0.05458	0.00553	0.04396
879	0.9356	0.06929	0.09092	0.05483	0.05421	0.15857	0.13621	0.18034	0.05637	0.00635	0.04285
880	0.88733	0.06807	0.0935	0.05667	0.05545	0.15598	0.13577	0.17293	0.06172	0.00574	0.04024
881	0.82917	0.0668	0.09598	0.05868	0.05684	0.15629	0.13426	0.17107	0.06671	0.00553	0.04583
882	0.76407	0.06568	0.09794	0.06056	0.05812	0.15613	0.13118	0.16551	0.07242	0.00451	0.04396
883	0.69514	0.06483	0.09899	0.06205	0.05908	0.15553	0.12719	0.16875	0.07314	0.00482	0.03689
884	0.62532	0.06425	0.09886	0.06303	0.05962	0.15613	0.12372	0.172	0.07421	0.00471	0.03838
885	0.55712	0.0639	0.09746	0.06356	0.05978	0.15598	0.12113	0.17478	0.07456	0.00512	0.0462
886	0.4925	0.06372	0.09489	0.06378	0.05969	0.15568	0.1176	0.17756	0.07599	0.00502	0.04396
887	0.4328	0.06374	0.09144	0.06388	0.05944	0.15203	0.11105	0.17988	0.07742	0.00564	0.03987
888	0.37876	0.06403	0.08754	0.06396	0.05914	0.15248	0.10207	0.18312	0.0792	0.00584	0.04471
889	0.33063	0.06467	0.08364	0.06409	0.05892	0.1537	0.09369	0.1873	0.07956	0.00635	0.04098
890	0.28829	0.06567	0.08014	0.06425	0.05898	0.15492	0.08822	0.1924	0.08063	0.00646	0.03987
891	0.25138	0.06692	0.07729	0.06443	0.0595	0.15248	0.08539	0.19611	0.08134	0.00666	0.038
892	0.2194	0.06824	0.07521	0.06464	0.0605	0.15203	0.08346	0.20074	0.08277	0.00697	0.04322
893	0.19178	0.06948	0.07383	0.06489	0.0618	0.1534	0.08103	0.20584	0.08348	0.00717	0.04247
894	0.16791	0.07059	0.07299	0.06515	0.06314	0.15187	0.07789	0.21326	0.0842	0.00738	0.04508
895	0.14718	0.07169	0.07246	0.06534	0.06436	0.15142	0.07468	0.2216	0.08491	0.00748	0.04061
896	0.12902	0.07298	0.07204	0.0653	0.06547	0.15203	0.07219	0.22995	0.08562	0.00769	0.04732
897	0.11293	0.07463	0.07157	0.06499	0.06657	0.15172	0.07084	0.23829	0.08705	0.00789	0.04806
898	0.09853	0.07669	0.07095	0.06456	0.06766	0.1502	0.07043	0.25035	0.08883	0.00799	0.04993
899	0.08559	0.07904	0.07016	0.06446	0.06854	0.15172	0.07026	0.26194	0.0899	0.0083	0.05104
900	0.07401	0.08149	0.06921	0.06529	0.06903	0.15172	0.06965	0.27677	0.09204	0.00861	0.05328
901	0.0638	0.08393	0.06813	0.06745	0.06907	0.1499	0.06848	0.29022	0.09383	0.00892	0.05589
902	0.05501	0.08633	0.06694	0.07096	0.06895	0.15005	0.06724	0.30644	0.09597	0.00922	0.05402
903	0.04767	0.08881	0.06565	0.07544	0.06907	0.14944	0.06607	0.32174	0.09811	0.00984	0.06036
904	0.04172	0.09154	0.06429	0.08031	0.0698	0.15005	0.06473	0.34075	0.09847	0.01025	0.05775
905	0.03696	0.09465	0.06292	0.08519	0.07116	0.14868	0.06335	0.36161	0.10025	0.01097	0.05961
906	0.03315	0.09814	0.06167	0.09005	0.0729	0.15081	0.06242	0.38479	0.09954	0.01107	0.06334
907	0.02995	0.10187	0.06072	0.09517	0.07462	0.14883	0.06194	0.40936	0.10275	0.01199	0.0611
908	0.02709	0.10559	0.06026	0.10098	0.07607	0.14975	0.06142	0.43764	0.10346	0.01168	0.05961
909	0.02439	0.10908	0.06048	0.10787	0.07728	0.14838	0.06055	0.46685	0.10631	0.01271	0.06371
910	0.0218	0.11222	0.06147	0.11596	0.07859	0.15111	0.05953	0.50162	0.1081	0.0122	0.06259
911	0.01936	0.11501	0.06319	0.12497	0.08035	0.15066	0.05879	0.53778	0.10917	0.01322	0.06297
912	0.01721	0.11755	0.06546	0.13423	0.08264	0.14944	0.05848	0.5809	0.10988	0.01322	0.0693
913	0.01547	0.11994	0.06798	0.14277	0.08513	0.15035	0.05849	0.62216	0.10881	0.01414	0.06744
914	0.01417	0.12224	0.07043	0.14963	0.08724	0.15051	0.05862	0.66898	0.10881	0.01455	0.07004
915	0.01325	0.1244	0.07249	0.15424	0.08844	0.15142	0.05874	0.71395	0.10846	0.01547	0.0734
916	0.01254	0.12631	0.07394	0.15666	0.08862	0.15066	0.05891	0.75985	0.1106	0.01681	0.07191
917	0.01185	0.12788	0.07471	0.15743	0.08818	0.15187	0.05929	0.80204	0.11095	0.01773	0.06893
918	0.01106	0.12908	0.07483	0.15737	0.08786	0.15096	0.05997	0.84423	0.11167	0.01855	0.07228
919	0.01015	0.12998	0.07443	0.15711	0.08836	0.15218	0.06087	0.88549	0.10988	0.01957	0.07414
920	0.00925	0.13064	0.07369	0.15692	0.08998	0.15005	0.06197	0.92165	0.10917	0.0207	0.0693
921	0.00858	0.13116	0.07278	0.15672	0.09246	0.15142	0.06326	0.95364	0.10917	0.02152	0.08159
922	0.00835	0.13158	0.07181	0.15637	0.09511	0.15127	0.06449	0.97728	0.10846	0.02224	0.07303
923	0.00868	0.13194	0.07087	0.15593	0.09732	0.15324	0.06528	0.99444	0.1081	0.02326	0.08271
924	0.00954	0.13227	0.07002	0.15586	0.09891	0.15324	0.06562	1	0.10631	0.0247	0.07452
925	0.01071	0.13252	0.06932	0.15692	0.10024	0.15218	0.06597	0.9949	0.10703	0.02542	0.07936
926	0.01188	0.13266	0.06885	0.15979	0.10196	0.15385	0.06665	0.9796	0.1056	0.02634	0.08048
927	0.01276	0.13272	0.06874	0.16478	0.10437	0.1575	0.06764	0.95642	0.10382	0.02705	0.08122
928	0.01312	0.13282	0.06918	0.17162	0.10725	0.15187	0.06874	0.9249	0.10346	0.02828	0.08607
929	0.01292	0.13319	0.07035	0.17972	0.11002	0.15172	0.0698	0.8841	0.10239	0.029	0.07563
930	0.01225	0.13397	0.07241	0.18855	0.11213	0.15324	0.07066	0.83727	0.10061	0.03013	0.08085
931	0.01131	0.13507	0.07547	0.19794	0.11347	0.15522	0.07121	0.7872	0.09847	0.03095	0.08197
932	0.01029	0.13618	0.07954	0.20811	0.11436	0.154	0.07144	0.73806	0.09847	0.03218	0.08718
933	0.00931	0.13693	0.08453	0.21948	0.11528	0.15705	0.07154	0.68846	0.09989	0.0331	0.08532
934	0.0084	0.13704	0.09024	0.23243	0.11655	0.15507	0.07175	0.64395	0.10025	0.03443	0.08905
935	0.00755	0.13649	0.09642	0.24724	0.1181	0.15431	0.07208	0.60037	0.10168	0.03587	0.08681
936	0.00673	0.13539	0.10284	0.26419	0.11957	0.15887	0.07231	0.55911	0.10239	0.03761	0.08048
937	0.00593	0.13395	0.10932	0.28361	0.12049	0.15963	0.07219	0.51924	0.10524	0.03884	0.08644
938	0.00522	0.13234	0.11583	0.30589	0.1206	0.15994	0.07174	0.48354	0.1081	0.04038	0.08569
939	0.00466	0.13074	0.12247	0.33138	0.1199	0.15644	0.0712	0.45016	0.11131	0.04181	0.08681
940	0.00429	0.12936	0.12946	0.36028	0.11868	0.15598	0.07069	0.41956	0.11345	0.04396	0.08756
941	0.00406	0.1284	0.13709	0.39267	0.11724	0.15765	0.07013	0.39082	0.11737	0.04571	0.0883
942	0.00384	0.12805	0.14564	0.42872	0.11583	0.15918	0.06953	0.36532	0.12273	0.04765	0.08569
943	0.00347	0.12842	0.15531	0.46873	0.11463	0.15537	0.06899	0.34029	0.12879	0.04929	0.09873
944	0.00286	0.12949	0.16616	0.51325	0.11373	0.15963	0.06847	0.3185	0.13414	0.05155	0.08495
945	0.00201	0.13116	0.17809	0.56279	0.11318	0.15705	0.06784	0.29764	0.13949	0.0537	0.09091
946	0.0011	0.1333	0.19085	0.61748	0.11284	0.15933	0.06697	0.27909	0.14627	0.05585	0.0965
947	0.000343331	0.13588	0.20409	0.67667	0.11235	0.161	0.06598	0.26101	0.15376	0.05811	0.09575
948	0	0.13896	0.2174	0.73884	0.11129	0.16359	0.06502	0.24525	0.16233	0.06077	0.09463
949	0.000214992	0.14269	0.23028	0.80156	0.10953	0.16222	0.0642	0.23134	0.17125	0.06333	0.08867
950	0.000981248	0.14723	0.24225	0.86169	0.10729	0.16359	0.06347	0.21836	0.18159	0.06579	0.08383
951	0.00213	0.15265	0.25275	0.91553	0.10508	0.16343	0.06284	0.20631	0.19194	0.06887	0.08756
952	0.0034	0.159	0.2612	0.95905	0.10336	0.16191	0.06244	0.19425	0.20371	0.07174	0.08458
953	0.00448	0.16633	0.26703	0.9883	0.1021	0.16572	0.06246	0.18405	0.21655	0.0745	0.08718
954	0.00515	0.17479	0.2697	1	0.10088	0.16526	0.06287	0.17432	0.22904	0.07737	0.0883
955	0.00529	0.18467	0.26883	0.99222	0.09916	0.16678	0.06343	0.16829	0.24188	0.08014	0.09426
956	0.00492	0.1964	0.26425	0.96476	0.09656	0.16526	0.06399	0.16273	0.25187	0.0828	0.08234
957	0.00419	0.21044	0.2561	0.91926	0.09313	0.16572	0.0647	0.15716	0.26293	0.08506	0.07787
958	0.00332	0.22721	0.24484	0.859	0.08924	0.16648	0.06586	0.15206	0.27078	0.08783	0.08569
959	0.00259	0.24703	0.23126	0.7884	0.08536	0.16754	0.06762	0.1465	0.28184	0.08987	0.08085
960	0.00226	0.27015	0.21632	0.71241	0.08198	0.16967	0.0699	0.14233	0.28969	0.09223	0.07601
961	0.00259	0.29677	0.20109	0.63591	0.07948	0.17074	0.07247	0.13769	0.29932	0.09387	0.07899
962	0.00376	0.32708	0.1865	0.56297	0.07795	0.17013	0.07515	0.13491	0.3061	0.09551	0.07414
963	0.00581	0.36121	0.1733	0.49655	0.0771	0.16952	0.07789	0.1312	0.31288	0.09633	0.07303
964	0.00865	0.39917	0.16194	0.43835	0.07634	0.16769	0.08083	0.12796	0.31538	0.09715	0.06706
965	0.01207	0.44085	0.15261	0.389	0.07499	0.16861	0.08416	0.12517	0.31573	0.09736	0.06595
966	0.01572	0.48601	0.14525	0.34832	0.07282	0.17058	0.08806	0.12471	0.31324	0.09705	0.06557
967	0.01925	0.5343	0.13966	0.31562	0.07017	0.16648	0.0926	0.12146	0.30824	0.09623	0.06222
968	0.02235	0.58526	0.13559	0.29002	0.06776	0.16724	0.09765	0.11915	0.30325	0.0951	0.05812
969	0.02484	0.63824	0.13279	0.27059	0.06624	0.16739	0.1031	0.1159	0.29682	0.09377	0.05589
970	0.02667	0.69239	0.13104	0.25643	0.06581	0.16556	0.10898	0.11405	0.28969	0.09203	0.05477
971	0.02793	0.74658	0.13014	0.24658	0.06616	0.16876	0.11546	0.11127	0.28041	0.09069	0.05514
972	0.0288	0.79944	0.12992	0.23997	0.06682	0.16632	0.12261	0.10848	0.27078	0.08906	0.05887
973	0.02946	0.84937	0.1302	0.23546	0.06738	0.16708	0.13041	0.10709	0.26079	0.08701	0.05626
974	0.03009	0.89465	0.13079	0.23209	0.06773	0.16602	0.13888	0.10709	0.25152	0.08506	0.04434
975	0.03079	0.93354	0.13152	0.22921	0.06791	0.16982	0.14813	0.1057	0.24117	0.0826	0.0462
976	0.03163	0.96451	0.13221	0.22648	0.06805	0.16754	0.15839	0.10524	0.23189	0.08055	0.04322
977	0.03263	0.98635	0.13274	0.22376	0.06819	0.16876	0.16987	0.10292	0.22262	0.07809	0.05142
978	0.03376	0.99828	0.13303	0.22085	0.06836	0.16663	0.18269	0.10246	0.21299	0.07594	0.04396
979	0.03496	1	0.13307	0.21756	0.06853	0.16572	0.19684	0.10199	0.20514	0.07327	0.0421
980	0.03612	0.99165	0.13292	0.21371	0.06868	0.16572	0.21232	0.10107	0.19693	0.07071	0.04657
981	0.03708	0.97382	0.13271	0.20929	0.0688	0.16769	0.22918	0.10246	0.18944	0.06774	0.04247
982	0.03764	0.94751	0.13264	0.2045	0.0689	0.16845	0.24747	0.10292	0.18016	0.06507	0.03949
983	0.03764	0.9141	0.13294	0.19974	0.06901	0.16526	0.26732	0.10431	0.17339	0.0621	0.04359
984	0.03703	0.87521	0.13382	0.19554	0.06916	0.16967	0.28904	0.10385	0.16589	0.05964	0.04359
985	0.03586	0.83246	0.13545	0.19241	0.06934	0.16724	0.31309	0.10246	0.15876	0.05698	0.03838
986	0.03433	0.78731	0.13789	0.19065	0.06946	0.16617	0.33985	0.10292	0.15162	0.05452	0.04583
987	0.03273	0.74092	0.14108	0.19022	0.06947	0.16785	0.36937	0.10292	0.14413	0.05216	0.03614
988	0.03135	0.69419	0.14489	0.19075	0.06947	0.16648	0.40153	0.10385	0.13878	0.04981	0.03539
989	0.03038	0.64792	0.14909	0.19176	0.06978	0.16754	0.43636	0.10385	0.13093	0.04745	0.04098
990	0.02982	0.60288	0.1535	0.19284	0.0708	0.16876	0.47411	0.10385	0.12487	0.04509	0.03838
991	0.02952	0.55976	0.15801	0.19376	0.07277	0.1715	0.51492	0.10431	0.11844	0.04294	0.04061
992	0.02922	0.51909	0.16264	0.19444	0.07551	0.16967	0.55854	0.10524	0.11274	0.04109	0.04545
993	0.02866	0.48113	0.16757	0.19483	0.07855	0.16693	0.60435	0.10663	0.10703	0.03945	0.03949
994	0.02768	0.44595	0.17306	0.19492	0.08144	0.17028	0.65166	0.10709	0.10168	0.03792	0.03912
995	0.0263	0.41349	0.17944	0.19483	0.08402	0.17104	0.70009	0.10709	0.09633	0.03669	0.04173
996	0.0247	0.38364	0.18702	0.19496	0.08647	0.16876	0.74924	0.10663	0.09097	0.03546	0.04769
997	0.02317	0.35619	0.19603	0.19599	0.08898	0.17013	0.79825	0.10756	0.08562	0.03454	0.04508
998	0.022	0.33082	0.20657	0.19869	0.09155	0.17058	0.84569	0.10756	0.0817	0.03372	0.03987
999	0.02139	0.3071	0.2186	0.2036	0.09403	0.17104	0.88987	0.10709	0.07777	0.0332	0.04471
1000	0.0214	0.28461	0.23197	0.21086	0.09633	0.16982	0.92895	0.10617	0.07492	0.03249	0.04396
1001	0.02196	0.26307	0.24651	0.22011	0.09867	0.17104	0.96103	0.10524	0.07242	0.03218	0.04061
1002	0.02291	0.24237	0.26206	0.23068	0.10139	0.17104	0.98431	0.10478	0.06993	0.03238	0.04881
1003	0.02407	0.22253	0.2786	0.24191	0.10473	0.17195	0.99754	0.10524	0.06885	0.0329	0.04732
1004	0.02527	0.20366	0.29628	0.25353	0.10861	0.17256	1	0.10524	0.06743	0.03331	0.04769
1005	0.02641	0.18584	0.3154	0.26582	0.11272	0.17347	0.99151	0.10338	0.06636	0.03392	0.05328
1006	0.02746	0.16913	0.33643	0.27954	0.11666	0.17591	0.97241	0.1006	0.06457	0.03484	0.05663
1007	0.0284	0.1536	0.35988	0.29552	0.12036	0.17363	0.9435	0.09782	0.0635	0.03607	0.05365
1008	0.02923	0.13929	0.38618	0.31416	0.12401	0.1756	0.90607	0.09597	0.06422	0.0373	0.05328
1009	0.02998	0.12628	0.41564	0.33523	0.12798	0.17454	0.86193	0.09365	0.06457	0.03863	0.05514
1010	0.03065	0.11469	0.4484	0.35808	0.1326	0.17499	0.81326	0.09133	0.06564	0.04058	0.05402
1011	0.03123	0.10461	0.48442	0.38218	0.13793	0.17697	0.76226	0.08948	0.06564	0.04273	0.06371
1012	0.03174	0.09607	0.52355	0.40739	0.14363	0.17469	0.7108	0.08669	0.06636	0.0454	0.06483
1013	0.03218	0.08899	0.56556	0.43388	0.1493	0.17712	0.66022	0.08438	0.06778	0.04806	0.06669
1014	0.03257	0.08318	0.61016	0.46173	0.15462	0.17758	0.61148	0.08067	0.06885	0.05093	0.06893
1015	0.03292	0.07841	0.657	0.49057	0.15952	0.17925	0.56531	0.07789	0.07064	0.0538	0.07265
1016	0.03327	0.07448	0.70557	0.51964	0.1642	0.18062	0.52217	0.07557	0.07314	0.05688	0.07563
1017	0.03362	0.07125	0.75511	0.54808	0.16886	0.18017	0.48225	0.07371	0.07563	0.06046	0.08085
1018	0.03397	0.06862	0.80455	0.57516	0.17349	0.17895	0.44551	0.07232	0.07777	0.06425	0.08122
1019	0.03434	0.06644	0.85241	0.60016	0.17796	0.18458	0.41176	0.07047	0.08063	0.06835	0.08495
1020	0.03471	0.06455	0.8969	0.62227	0.18202	0.1826	0.38082	0.06861	0.08384	0.07276	0.08458
1021	0.03508	0.06277	0.93597	0.64045	0.18534	0.18564	0.35255	0.0663	0.08776	0.07747	0.09463
1022	0.03545	0.0609	0.96748	0.6536	0.18766	0.18458	0.32682	0.06444	0.09169	0.0825	0.09165
1023	0.03581	0.05877	0.9894	0.66077	0.18866	0.18534	0.30342	0.06351	0.09633	0.08752	0.09799
1024	0.03618	0.05628	1	0.66115	0.18811	0.18686	0.28203	0.06259	0.10168	0.09305	0.09911
1025	0.03654	0.05339	0.99807	0.65414	0.18595	0.18595	0.26231	0.0612	0.10774	0.099	0.1032
1026	0.0369	0.05019	0.98302	0.63935	0.18236	0.18701	0.24414	0.05981	0.11381	0.10504	0.10768
1027	0.03727	0.0468	0.95505	0.61682	0.1778	0.18686	0.22763	0.05749	0.12023	0.11119	0.11215
1028	0.03764	0.0434	0.9151	0.58734	0.17282	0.18914	0.21279	0.05702	0.12701	0.11744	0.11028
1029	0.03802	0.04016	0.86484	0.55248	0.16798	0.19066	0.19936	0.05656	0.13521	0.1241	0.11289
1030	0.03841	0.03718	0.80649	0.5142	0.16361	0.19279	0.18694	0.05702	0.14342	0.13087	0.11624
1031	0.03881	0.03446	0.74263	0.47436	0.15968	0.19309	0.17533	0.0561	0.15269	0.13784	0.11662
1032	0.03919	0.03195	0.67592	0.43434	0.1559	0.19416	0.1645	0.05563	0.16233	0.1448	0.11848
1033	0.03953	0.02957	0.60888	0.39497	0.15187	0.19279	0.15448	0.05471	0.17232	0.15177	0.11587
1034	0.03979	0.02728	0.54368	0.35679	0.14731	0.19583	0.14533	0.05378	0.18373	0.15884	0.12146
1035	0.03996	0.02508	0.48203	0.32036	0.14229	0.19431	0.13704	0.05285	0.19479	0.16551	0.11699
1036	0.04007	0.023	0.42512	0.28636	0.13728	0.19766	0.12952	0.05239	0.20763	0.17237	0.12407
1037	0.04021	0.02107	0.37369	0.25554	0.13294	0.19766	0.12248	0.05146	0.21976	0.17883	0.11736
1038	0.04054	0.0193	0.32806	0.22854	0.12978	0.19811	0.11564	0.051	0.23332	0.18549	0.12221
1039	0.04124	0.01771	0.28825	0.20562	0.12788	0.20085	0.10893	0.04961	0.24652	0.19143	0.11997
1040	0.04248	0.01629	0.25403	0.1865	0.12671	0.19918	0.10254	0.04961	0.26151	0.19758	0.11773
1041	0.04437	0.01505	0.225	0.17049	0.12546	0.201	0.09676	0.04914	0.27613	0.20281	0.11624
1042	0.04687	0.01396	0.20065	0.1567	0.12341	0.19979	0.09165	0.04961	0.29254	0.20773	0.11513
1043	0.04982	0.01301	0.18039	0.1444	0.12043	0.20146	0.08704	0.04868	0.30895	0.21172	0.11289
1044	0.05292	0.01216	0.16356	0.13322	0.11702	0.20313	0.08272	0.04822	0.32715	0.21521	0.11252
1045	0.05586	0.01137	0.14955	0.12312	0.11395	0.20389	0.07865	0.04822	0.34641	0.21797	0.11513
1046	0.05831	0.01055	0.13781	0.11424	0.11182	0.20374	0.07488	0.04775	0.36782	0.22002	0.11401
1047	0.06009	0.00963	0.12789	0.10676	0.11074	0.20541	0.07143	0.04729	0.39101	0.22156	0.11513
1048	0.06115	0.0086	0.11943	0.10069	0.11041	0.20496	0.06836	0.04682	0.41634	0.22279	0.11252
1049	0.06162	0.00751	0.1122	0.09589	0.11033	0.20587	0.06568	0.04682	0.44345	0.22341	0.11252
1050	0.06175	0.00646	0.106	0.09201	0.11011	0.20648	0.06341	0.0459	0.47413	0.22371	0.11177
1051	0.06187	0.00555	0.10067	0.08851	0.10963	0.20481	0.06149	0.04497	0.5066	0.22371	0.10991
1052	0.06228	0.00483	0.096	0.08487	0.10907	0.20754	0.05992	0.04543	0.54156	0.22371	0.11438
1053	0.06322	0.00426	0.09176	0.0809	0.10884	0.20435	0.05867	0.04543	0.57795	0.22351	0.10991
1054	0.06481	0.00376	0.0877	0.07684	0.10941	0.20739	0.05775	0.0459	0.61648	0.22341	0.11364
1055	0.06703	0.00327	0.08363	0.07329	0.11104	0.20633	0.05714	0.04543	0.65858	0.2233	0.11401
1056	0.06978	0.00274	0.07943	0.07085	0.1135	0.20694	0.0569	0.04636	0.70068	0.2233	0.11811
1057	0.07287	0.00218	0.07511	0.06975	0.11615	0.20724	0.05712	0.04636	0.74492	0.22341	0.1196
1058	0.07612	0.00163	0.07082	0.06976	0.11837	0.20481	0.05782	0.04636	0.78701	0.22341	0.12183
1059	0.07939	0.00114	0.06679	0.07025	0.11993	0.2045	0.05889	0.04636	0.82947	0.22392	0.1196
1060	0.08259	0.00070726	0.06328	0.07061	0.12117	0.20405	0.06016	0.04682	0.86871	0.22433	0.12183
1061	0.0857	0.000354738	0.0605	0.07044	0.12267	0.20465	0.06161	0.04729	0.90474	0.22505	0.12332
1062	0.08872	0.00010383	0.05858	0.06973	0.12474	0.20344	0.06336	0.04775	0.93614	0.22556	0.12444
1063	0.09171	0	0.05752	0.06879	0.12724	0.20435	0.06561	0.04868	0.96254	0.22617	0.1304
1064	0.09474	8.22453e-05	0.05719	0.06796	0.12981	0.20176	0.06842	0.04914	0.98252	0.22679	0.12854
1065	0.09784	0.000350646	0.05737	0.06732	0.13219	0.2004	0.07169	0.04961	0.99572	0.2272	0.13301
1066	0.10105	0.000759186	0.05777	0.06664	0.13442	0.19979	0.07525	0.04961	1	0.22751	0.13487
1067	0.10433	0.00124	0.05807	0.06556	0.13672	0.19811	0.07897	0.04961	0.9975	0.2274	0.13599
1068	0.10761	0.00172	0.05795	0.06404	0.13926	0.1972	0.08292	0.04961	0.98716	0.2273	0.13897
1069	0.11076	0.00216	0.05717	0.06256	0.14218	0.1972	0.08728	0.04961	0.96968	0.22679	0.14456
1070	0.11365	0.00253	0.05557	0.06195	0.14557	0.19522	0.09215	0.05053	0.9447	0.22597	0.14419
1071	0.11616	0.00281	0.05312	0.06284	0.14956	0.19264	0.09739	0.05053	0.91402	0.22494	0.15052
1072	0.11822	0.00303	0.04993	0.06525	0.15416	0.19218	0.1028	0.05007	0.87799	0.22371	0.15425
1073	0.1198	0.00324	0.04626	0.06855	0.15915	0.19051	0.10824	0.04914	0.8391	0.22228	0.15648
1074	0.12091	0.00353	0.04246	0.07179	0.16422	0.18929	0.11366	0.04868	0.79879	0.22074	0.16319
1075	0.12158	0.00394	0.03891	0.07425	0.16915	0.18838	0.11903	0.04729	0.75776	0.219	0.16468
1076	0.12178	0.00448	0.03593	0.07573	0.17403	0.18686	0.12428	0.04729	0.71602	0.21726	0.17064
1077	0.12147	0.0051	0.03374	0.07642	0.17918	0.18686	0.12921	0.04636	0.67321	0.21562	0.17474
1078	0.12057	0.00572	0.03242	0.07667	0.18495	0.18564	0.13357	0.04682	0.63182	0.21398	0.18219
1079	0.11904	0.00627	0.03188	0.07668	0.1915	0.18473	0.13717	0.04682	0.5908	0.21254	0.18517
1080	0.11684	0.00667	0.03196	0.07662	0.19873	0.18473	0.13992	0.04636	0.5512	0.21131	0.19635
1081	0.11404	0.00692	0.03245	0.07671	0.20648	0.18412	0.14179	0.04543	0.51302	0.21029	0.19858
1082	0.11073	0.00706	0.03317	0.07742	0.2147	0.18306	0.14275	0.04451	0.47628	0.20947	0.20939
1083	0.10709	0.00716	0.03398	0.07928	0.22352	0.18336	0.14276	0.04312	0.44167	0.20885	0.22019
1084	0.10328	0.00732	0.03478	0.08258	0.23331	0.18123	0.1418	0.04312	0.4092	0.20855	0.22914
1085	0.09948	0.00763	0.03553	0.08703	0.24443	0.18306	0.13983	0.04126	0.38031	0.20865	0.24106
1086	0.09583	0.00808	0.03622	0.09187	0.25711	0.18153	0.13678	0.04033	0.35319	0.20906	0.24963
1087	0.09245	0.00862	0.03679	0.09625	0.27132	0.18351	0.13271	0.03987	0.32893	0.20998	0.26602
1088	0.08938	0.00917	0.03723	0.09981	0.28667	0.18306	0.12779	0.03987	0.30646	0.21111	0.27534
1089	0.08663	0.00964	0.03752	0.10284	0.30265	0.18412	0.12226	0.03987	0.28612	0.21254	0.28875
1090	0.08414	0.00996	0.03768	0.10599	0.31896	0.18458	0.11626	0.03894	0.26614	0.21439	0.30179
1091	0.08181	0.01015	0.03782	0.10981	0.33576	0.18655	0.10987	0.03848	0.24795	0.21654	0.31706
1092	0.07958	0.01025	0.03813	0.11442	0.35377	0.18579	0.10322	0.03802	0.23011	0.21951	0.32973
1093	0.07742	0.01035	0.03885	0.11959	0.37398	0.18655	0.09648	0.03802	0.21477	0.22289	0.35097
1094	0.07536	0.01052	0.04024	0.12505	0.3971	0.18808	0.08979	0.03755	0.19979	0.22669	0.37295
1095	0.07351	0.01081	0.04249	0.13081	0.42324	0.18701	0.08319	0.03802	0.18587	0.23089	0.39158
1096	0.07201	0.01124	0.04568	0.13714	0.45202	0.19066	0.07669	0.03709	0.17196	0.23581	0.41915
1097	0.0709	0.01179	0.04972	0.1443	0.48288	0.19005	0.07042	0.03616	0.16019	0.24134	0.43852
1098	0.07014	0.01244	0.05435	0.15239	0.51559	0.19431	0.06453	0.03616	0.14877	0.24769	0.46796
1099	0.06957	0.01312	0.05923	0.16117	0.5503	0.19477	0.05902	0.03709	0.13771	0.25446	0.49702
1100	0.06893	0.01383	0.06397	0.17023	0.58727	0.19857	0.05381	0.03755	0.12736	0.26225	0.53428
1101	0.068	0.01455	0.06825	0.17914	0.62654	0.19903	0.04889	0.03709	0.11844	0.27065	0.56222
1102	0.06664	0.01533	0.07186	0.18747	0.66786	0.20161	0.04435	0.03755	0.11024	0.27957	0.59501
1103	0.06488	0.01619	0.07471	0.19486	0.71062	0.20298	0.04022	0.03709	0.10203	0.28951	0.62817
1104	0.06291	0.01716	0.07679	0.20097	0.75412	0.20526	0.03641	0.03802	0.09454	0.29986	0.66542
1105	0.061	0.01821	0.07814	0.20555	0.79757	0.20785	0.03293	0.03848	0.08812	0.31123	0.69709
1106	0.05943	0.01927	0.07879	0.20864	0.84005	0.21028	0.02991	0.03848	0.08205	0.32312	0.73733
1107	0.0584	0.02025	0.07875	0.21058	0.88048	0.21332	0.02741	0.03941	0.07635	0.33613	0.77459
1108	0.05795	0.02107	0.078	0.2119	0.91754	0.21561	0.02529	0.03941	0.07064	0.34997	0.81259
1109	0.05802	0.0217	0.07659	0.21298	0.94964	0.21895	0.02335	0.03987	0.066	0.36514	0.85171
1110	0.05847	0.02216	0.07459	0.21378	0.97506	0.22123	0.02147	0.03987	0.06065	0.38153	0.88376
1111	0.05916	0.02253	0.07218	0.21374	0.99224	0.22306	0.01963	0.03987	0.05672	0.39916	0.91915
1112	0.05995	0.02288	0.06959	0.21207	1	0.22534	0.01788	0.04033	0.05209	0.41822	0.94449
1113	0.06078	0.02329	0.06703	0.2082	0.99779	0.22717	0.01621	0.04033	0.04852	0.4379	0.97243
1114	0.06157	0.02374	0.06465	0.20206	0.98558	0.2293	0.01459	0.04126	0.0446	0.45921	0.98323
1115	0.06225	0.02418	0.0625	0.19417	0.96372	0.22975	0.01302	0.04219	0.04174	0.48073	0.99963
1116	0.06271	0.02455	0.06051	0.1853	0.93303	0.23051	0.01152	0.04312	0.03817	0.5041	1
1117	0.06277	0.02481	0.05853	0.17618	0.89472	0.23203	0.0101	0.04358	0.03532	0.52746	0.99665
1118	0.0623	0.02496	0.05639	0.16722	0.85048	0.23462	0.00876	0.04451	0.03247	0.55237	0.98659
1119	0.06121	0.02505	0.05397	0.1585	0.80216	0.23447	0.0075	0.04497	0.02961	0.57696	0.96982
1120	0.05952	0.02512	0.05122	0.14988	0.75147	0.23477	0.00628	0.04636	0.02747	0.6034	0.94598
1121	0.0574	0.02519	0.04816	0.14121	0.69986	0.23401	0.005	0.04636	0.02497	0.62984	0.91915
1122	0.05511	0.02524	0.04491	0.13247	0.64866	0.2334	0.00363	0.04775	0.02319	0.65854	0.88711
1123	0.05298	0.02524	0.04161	0.12385	0.59923	0.23355	0.00234	0.04822	0.02034	0.68713	0.84948
1124	0.05126	0.02517	0.0384	0.11568	0.55294	0.23295	0.00163	0.04914	0.01891	0.71664	0.81371
1125	0.05015	0.02501	0.0356	0.10816	0.51086	0.23295	0.00187	0.04914	0.01677	0.74441	0.7731
1126	0.04969	0.02474	0.0317	0.10128	0.47347	0.23066	0.0024	0.05053	0.01605	0.77239	0.74106
1127	0.04981	0.02431	0.02889	0.09479	0.44065	0.23386	0.00211	0.051	0.01463	0.79945	0.69747
1128	0.05039	0.02364	0.02848	0.08838	0.41197	0.23082	0.00106	0.05285	0.01391	0.8264	0.66356
1129	0.05125	0.02262	0.02979	0.08205	0.38698	0.23188	0.000220172	0.05331	0.0132	0.85099	0.62854
1130	0.05219	0.02115	0.02973	0.07611	0.36532	0.23082	0	0.05424	0.01213	0.87538	0.59762
1131	0.05304	0.01921	0.02906	0.07099	0.34672	0.23112	9.91539e-05	0.05471	0.01142	0.89762	0.56371
1132	0.05362	0.01684	0.02854	0.06691	0.33079	0.22884	0.000255033	0.05563	0.00999	0.91904	0.5313
1133	0.05375	0.01419	0.02802	0.06366	0.317	0.23127	0.000413142	0.05656	0.00963	0.93779	0.50559
1134	0.05329	0.01141	0.0275	0.06072	0.30476	0.23097	0.000573496	0.05888	0.00821	0.95501	0.47317
1135	0.05217	0.00867	0.02698	0.05756	0.29362	0.23066	0.000736108	0.06027	0.00821	0.96905	0.45156
1136	0.05046	0.00611	0.02646	0.05403	0.28326	0.23279	0.000900993	0.06259	0.00714	0.98094	0.42809
1137	0.04832	0.00383	0.02594	0.0503	0.27354	0.23507	0.00107	0.06398	0.00714	0.98944	0.40611
1138	0.04603	0.002	0.02542	0.04674	0.26438	0.23614	0.00124	0.06676	0.00642	0.9957	0.3845
1139	0.04391	0.00073507	0.02491	0.04367	0.25558	0.23644	0.00141	0.06769	0.00678	0.99908	0.36475
1140	0.04223	0.000119575	0.02439	0.04102	0.24688	0.23599	0.00158	0.06908	0.00678	1	0.34911
1141	0.04114	0.000132729	0.02387	0.03843	0.23801	0.23857	0.00176	0.07047	0.00642	0.99816	0.33271
1142	0.04069	0.000659579	0.02335	0.03541	0.22862	0.23796	0.00194	0.07232	0.00606	0.99313	0.31706
1143	0.04078	0.00154	0.02283	0.03165	0.21841	0.24374	0.00212	0.07603	0.00535	0.98606	0.30291
1144	0.04125	0.00263	0.02232	0.0273	0.20727	0.2439	0.0023	0.07603	0.00464	0.97571	0.2813
1145	0.0419	0.00383	0.0217	0.02294	0.19529	0.24648	0.00249	0.07928	0.00428	0.96423	0.27683
1146	0.04259	0.00509	0.02094	0.01924	0.18288	0.25165	0.00268	0.07928	0.00499	0.94927	0.25224
1147	0.04323	0.0064	0.02012	0.01647	0.17062	0.25333	0.00287	0.08345	0.00749	0.93318	0.25298
1148	0.0438	0.00777	0.01931	0.01434	0.15889	0.25409	0.00306	0.0853	0.0107	0.91402	0.24367
1149	0.04431	0.00925	0.0185	0.01221	0.14775	0.255	0.00326	0.08809	0.01142	0.89424	0.2351
1150	0.04479	0.01087	0.01769	0.00967	0.1369	0.2547	0.00346	0.08855	0.01177	0.87251	0.21945
1151	0.04523	0.01268	0.01689	0.00682	0.12602	0.25743	0.00366	0.08809	0.01035	0.85069	0.21535
1152	0.04561	0.01469	0.01608	0.00424	0.11509	0.25911	0.00385	0.08669	0.01106	0.82722	0.20194
1153	0.0459	0.01687	0.01527	0.0025	0.10467	0.25941	0.00403	0.08623	0.01249	0.80365	0.19188
1154	0.04606	0.01916	0.01446	0.0017	0.09555	0.26169	0.00426	0.0853	0.01391	0.77936	0.1889
1155	0.04607	0.02144	0.01365	0.00154	0.08844	0.26352	0.00478	0.0853	0.01605	0.75548	0.17958
1156	0.04594	0.02357	0.01286	0.00163	0.08352	0.26473	0.00579	0.08391	0.01748	0.73181	0.17511
1157	0.04571	0.02544	0.01195	0.00194	0.08025	0.26504	0.00723	0.08206	0.02105	0.70814	0.16766
1158	0.0454	0.02698	0.01119	0.00288	0.07769	0.26671	0.00884	0.07881	0.02319	0.68487	0.16505
1159	0.04504	0.02819	0.0107	0.00485	0.07493	0.26702	0.01049	0.07742	0.02747	0.66171	0.15499
1160	0.04458	0.02914	0.01046	0.00788	0.07156	0.26823	0.01214	0.07464	0.03104	0.63886	0.15052
1161	0.0439	0.02993	0.01015	0.01143	0.06786	0.26945	0.01379	0.07279	0.03603	0.61631	0.14382
1162	0.04285	0.03068	0.00985	0.01462	0.06451	0.26991	0.01545	0.07093	0.0396	0.59449	0.14158
1163	0.04126	0.03146	0.00955	0.01676	0.06212	0.27082	0.0171	0.07	0.04388	0.57338	0.13525
1164	0.03902	0.03233	0.00925	0.01771	0.06091	0.27204	0.01877	0.06908	0.04709	0.55339	0.13115
1165	0.03614	0.0333	0.00894	0.0178	0.06061	0.27386	0.02043	0.06769	0.05209	0.53413	0.12705
1166	0.03278	0.03438	0.00867	0.0176	0.06076	0.27629	0.02206	0.06444	0.05458	0.51578	0.12258
1167	0.02922	0.03556	0.00835	0.01746	0.06096	0.27706	0.02356	0.0612	0.05922	0.49785	0.1196
1168	0.02584	0.03684	0.00794	0.01738	0.06097	0.27903	0.02472	0.05934	0.06279	0.48012	0.11587
1169	0.02299	0.03823	0.00743	0.01707	0.06073	0.28086	0.02543	0.05795	0.06707	0.46341	0.11438
1170	0.02096	0.03977	0.00695	0.01633	0.06018	0.28344	0.02583	0.05656	0.07135	0.44712	0.10917
1171	0.01992	0.04154	0.00646	0.01526	0.05924	0.28466	0.02611	0.05424	0.07385	0.43206	0.1032
1172	0.01983	0.04357	0.00598	0.01437	0.0579	0.28664	0.02637	0.05239	0.0767	0.4173	0.1032
1173	0.02056	0.04589	0.00549	0.01433	0.05633	0.28801	0.02663	0.04822	0.07956	0.40357	0.10209
1174	0.02185	0.04844	0.00501	0.01551	0.05492	0.2912	0.02689	0.04729	0.08241	0.38973	0.1006
1175	0.02346	0.05111	0.00452	0.01766	0.05411	0.29227	0.02714	0.04451	0.08527	0.37672	0.09613
1176	0.02517	0.05371	0.00404	0.01994	0.05412	0.29546	0.02738	0.04451	0.08562	0.36411	0.09613
1177	0.02687	0.05604	0.00354	0.0214	0.05473	0.29759	0.02768	0.04265	0.08598	0.35222	0.09277
1178	0.02852	0.05789	0.00307	0.02156	0.05539	0.30033	0.02826	0.04126	0.08527	0.34105	0.09165
1179	0.03015	0.05918	0.0028	0.0207	0.05553	0.30185	0.02934	0.03987	0.08384	0.32999	0.08681
1180	0.03182	0.05992	0.00274	0.01968	0.05491	0.30413	0.03083	0.03848	0.0817	0.31943	0.08979
1181	0.03354	0.06024	0.00276	0.01934	0.05367	0.30565	0.03243	0.03709	0.07813	0.30908	0.08495
1182	0.03529	0.06033	0.00276	0.01998	0.05217	0.30656	0.03384	0.0357	0.07528	0.29863	0.08681
1183	0.03703	0.06037	0.00276	0.02119	0.05074	0.30854	0.03488	0.03523	0.07207	0.28828	0.08271
1184	0.0387	0.0605	0.00276	0.02217	0.04956	0.31006	0.03552	0.0357	0.06885	0.27793	0.07973
1185	0.04032	0.06082	0.00276	0.02231	0.04863	0.31113	0.03592	0.03431	0.06457	0.26819	0.08197
1186	0.04194	0.06142	0.00276	0.02155	0.04776	0.31067	0.03633	0.03431	0.05958	0.25876	0.0775
1187	0.04361	0.06231	0.00276	0.02044	0.04667	0.31295	0.03727	0.03292	0.05494	0.24933	0.07563
1188	0.04537	0.06349	0.00276	0.01967	0.04516	0.3125	0.03938	0.03245	0.05102	0.24001	0.07526
1189	0.04718	0.06488	0.00276	0.01959	0.04329	0.31265	0.04267	0.03013	0.04674	0.23109	0.07899
1190	0.0489	0.06636	0.00276	0.0199	0.04146	0.31356	0.04635	0.02921	0.04317	0.22248	0.07377
1191	0.05034	0.06779	0.00276	0.01988	0.04029	0.31371	0.04964	0.03013	0.03853	0.21367	0.07004
1192	0.05135	0.06905	0.00276	0.01891	0.04006	0.3125	0.0519	0.0306	0.03568	0.20527	0.07377
1193	0.05188	0.07009	0.00276	0.01701	0.04053	0.31173	0.05276	0.03013	0.03211	0.19707	0.07116
1194	0.05202	0.07093	0.00276	0.01495	0.04101	0.31234	0.05307	0.02967	0.03032	0.18959	0.0693
1195	0.052	0.0716	0.00276	0.0137	0.04075	0.31082	0.05418	0.03013	0.02783	0.1819	0.06781
1196	0.0521	0.07218	0.00276	0.01387	0.03939	0.31326	0.05617	0.03013	0.02604	0.17504	0.06706
1197	0.05256	0.07271	0.00276	0.01519	0.03717	0.31113	0.05828	0.02967	0.02355	0.16766	0.06632
1198	0.05351	0.07323	0.00276	0.01672	0.0347	0.31234	0.06037	0.02921	0.02141	0.1612	0.06259
1199	0.05493	0.07373	0.00276	0.01745	0.03256	0.31234	0.0624	0.02967	0.01962	0.15444	0.06595
1200	0.05672	0.07422	0.00282	0.01691	0.03106	0.31189	0.06392	0.02967	0.01819	0.1487	0.06222
1201	0.0587	0.07468	0.00275	0.01536	0.03009	0.31356	0.06478	0.03106	0.01605	0.14224	0.06297
1202	0.06076	0.07508	0.00247	0.01346	0.02936	0.31326	0.06526	0.03199	0.01427	0.1362	0.05961
1203	0.06286	0.07545	0.00203	0.01174	0.02868	0.31478	0.06562	0.03431	0.01249	0.13025	0.06259
1204	0.06509	0.07579	0.00162	0.01042	0.02802	0.31554	0.06598	0.03338	0.01213	0.12492	0.05738
1205	0.06757	0.07612	0.00122	0.00956	0.02742	0.3163	0.06633	0.03292	0.01106	0.11959	0.05887
1206	0.07041	0.07646	0.000814597	0.00933	0.02684	0.31736	0.0667	0.03245	0.01035	0.11437	0.05663
1207	0.07367	0.07682	0.000384216	0.01002	0.02612	0.3198	0.06706	0.03384	0.00856	0.10924	0.05961
1208	0.07727	0.07721	9.57152e-05	0.01168	0.02514	0.3204	0.06743	0.03292	0.00785	0.10484	0.05663
1209	0.08104	0.07764	0	0.01384	0.02405	0.3236	0.0678	0.03384	0.00678	0.10033	0.05887
1210	0.08467	0.0781	3.25801e-05	0.01552	0.0233	0.32603	0.06818	0.03431	0.00678	0.09633	0.05812
1211	0.08785	0.07859	3.25801e-05	0.01588	0.02333	0.32953	0.06856	0.03523	0.00642	0.09151	0.05589
1212	0.09027	0.0791	3.25801e-05	0.01475	0.02429	0.33212	0.06894	0.03523	0.00606	0.08752	0.05402
1213	0.09167	0.07962	2.23927e-05	0.01278	0.02587	0.33455	0.06932	0.03384	0.00464	0.08311	0.05365
1214	0.09195	0.08014	2.85076e-05	0.01107	0.02753	0.33927	0.06971	0.03384	0.00392	0.07942	0.05402
1215	0.0911	0.08061	0.000190075	0.0104	0.02894	0.34216	0.07011	0.03338	0.00285	0.07563	0.0544
1216	0.08923	0.08103	0.000530846	0.01086	0.03021	0.34626	0.0705	0.03338	0.0025	0.07215	0.0544
1217	0.08653	0.08137	0.000959184	0.01191	0.03172	0.35037	0.0709	0.03292	0.00214	0.06876	0.05626
1218	0.0832	0.08162	0.00136	0.01293	0.0338	0.35508	0.0713	0.03153	0.00143	0.06559	0.057
1219	0.07944	0.08176	0.00179	0.01367	0.03638	0.36086	0.07171	0.03013	0	0.06262	0.057
1220	0.0754	0.08175	0.00208	0.01434	0.03908	0.36695	0.07212	0.02874	0	0.05985	0.05477
1221	0.07121	0.0815	0.00249	0.01527	0.0415	0.37212	0.07254	0.02782	0.000356761	0.05698	0.05589
1222	0.06697	0.08096	0.00316	0.01652	0.04349	0.37942	0.07295	0.02689	0.00107	0.05472	0.05626
1223	0.0628	0.08009	0.00409	0.01778	0.04518	0.38596	0.07338	0.02643	0.000713521	0.05247	0.05663
1224	0.05882	0.0789	0.00495	0.01864	0.04683	0.39265	0.07377	0.02364	0.000713521	0.05022	0.05924
1225	0.05517	0.07748	0.00582	0.01892	0.04861	0.40117	0.07394	0.02272	0.00143	0.04837	0.05812
1226	0.05202	0.07589	0.00669	0.01885	0.05053	0.41075	0.07344	0.0204	0.00214	0.04663	0.05738
1227	0.04953	0.07424	0.00755	0.01887	0.05261	0.42064	0.07189	0.01947	0.00214	0.04509	0.05924
1228	0.04782	0.07258	0.00842	0.01921	0.0548	0.43098	0.06942	0.01715	0.00143	0.04325	0.06148
1229	0.04692	0.07097	0.00928	0.01977	0.05698	0.44376	0.06663	0.01576	0.00143	0.04191	0.06334
1230	0.0468	0.06944	0.01015	0.02014	0.05894	0.45638	0.06397	0.01576	0.00214	0.04089	0.06371
1231	0.04729	0.06805	0.01101	0.01998	0.06044	0.47038	0.06156	0.0153	0.00428	0.03997	0.06855
1232	0.0482	0.06686	0.01188	0.0192	0.06139	0.48452	0.05935	0.01391	0.00535	0.03894	0.0693
1233	0.04927	0.06591	0.01274	0.01811	0.06207	0.50171	0.05727	0.01159	0.00571	0.03802	0.07414
1234	0.05029	0.06522	0.01361	0.01728	0.0629	0.51966	0.0553	0.0102	0.00642	0.03741	0.07526
1235	0.05108	0.06477	0.01425	0.01724	0.06421	0.53639	0.05347	0.00974	0.00678	0.037	0.07563
1236	0.05155	0.06452	0.01599	0.01819	0.0659	0.55571	0.05205	0.00788	0.00963	0.0371	0.08048
1237	0.05165	0.0644	0.01823	0.01979	0.06752	0.577	0.05148	0.00649	0.0107	0.037	0.08308
1238	0.05136	0.06435	0.02031	0.02132	0.06845	0.5983	0.05173	0.00556	0.01249	0.0371	0.08718
1239	0.0507	0.06433	0.02122	0.02204	0.06846	0.62035	0.05208	0.00371	0.01284	0.037	0.08979
1240	0.04969	0.06432	0.02184	0.02165	0.06788	0.64408	0.05192	0.00325	0.01356	0.0371	0.09165
1241	0.04839	0.06432	0.02194	0.02052	0.06741	0.66796	0.05126	0.00185	0.01498	0.0373	0.09613
1242	0.04692	0.06432	0.02189	0.0195	0.06771	0.69564	0.05036	0.00185	0.01677	0.03771	0.10171
1243	0.04548	0.06432	0.02184	0.01948	0.06901	0.72074	0.04937	0.000927214	0.01855	0.03853	0.10469
1244	0.0443	0.06432	0.02199	0.0209	0.07099	0.74964	0.04839	0.00232	0.01962	0.03925	0.10544
1245	0.04359	0.06433	0.02243	0.02357	0.07296	0.77565	0.04757	0.00232	0.02105	0.04017	0.1114
1246	0.04352	0.06437	0.02309	0.02679	0.0742	0.80379	0.047	0.00232	0.02176	0.04109	0.11438
1247	0.04412	0.06449	0.02372	0.02954	0.07429	0.82904	0.04662	0.000927214	0.02426	0.04202	0.12034
1248	0.04529	0.06473	0.02428	0.03094	0.0733	0.85718	0.04631	0.00139	0.02569	0.04304	0.1196
1249	0.04677	0.06518	0.02458	0.03052	0.07175	0.88106	0.04602	0.00139	0.02818	0.04407	0.12668
1250	0.04825	0.06592	0.02463	0.02848	0.07035	0.90463	0.04573	0.000927214	0.02997	0.0453	0.12742
1251	0.0494	0.06703	0.02482	0.02566	0.06966	0.92608	0.04549	0.000927214	0.03247	0.04622	0.13003
1252	0.04996	0.06853	0.02532	0.02316	0.06985	0.94387	0.04535	0.00139	0.03389	0.04745	0.13115
1253	0.04979	0.07038	0.02597	0.02181	0.07068	0.96091	0.04528	0.000927214	0.03532	0.04837	0.13189
1254	0.04894	0.07246	0.02657	0.02184	0.07175	0.97612	0.04517	0.000463607	0.0371	0.0495	0.13562
1255	0.04761	0.07463	0.02718	0.02291	0.07272	0.98707	0.04501	0	0.03996	0.05063	0.13934
1256	0.04611	0.07673	0.02778	0.02437	0.07344	0.99483	0.04487	0.000927214	0.04317	0.05175	0.13748
1257	0.04477	0.07866	0.02839	0.0257	0.07391	0.99817	0.04478	0.00139	0.04531	0.05329	0.13934
1258	0.04387	0.08038	0.029	0.02671	0.07426	1	0.04473	0.00232	0.04816	0.05442	0.14046
1259	0.04359	0.08192	0.02961	0.02745	0.07466	0.99605	0.04475	0.00185	0.04995	0.05585	0.14307
1260	0.04395	0.08333	0.03011	0.02811	0.07523	0.99118	0.04485	0.000927214	0.05316	0.05667	0.14121
1261	0.04486	0.0847	0.03047	0.02883	0.0759	0.98068	0.04497	0.00139	0.05458	0.05821	0.14046
1262	0.04614	0.08603	0.03075	0.02967	0.07638	0.9708	0.045	0.000927214	0.0578	0.05954	0.14121
1263	0.04761	0.0873	0.03106	0.03068	0.07619	0.95346	0.0449	0.00278	0.05994	0.06128	0.13562
1264	0.0491	0.08845	0.03136	0.0319	0.075	0.93749	0.04474	0.00278	0.06243	0.06241	0.14083
1265	0.05053	0.08945	0.03166	0.0333	0.07285	0.91786	0.04457	0.00278	0.06422	0.06374	0.13711
1266	0.05186	0.09038	0.03196	0.03468	0.07033	0.89794	0.04443	0.00232	0.066	0.06487	0.13972
1267	0.05311	0.09145	0.03227	0.03558	0.0682	0.8733	0.04432	0.00139	0.06743	0.06569	0.13711
1268	0.05433	0.09296	0.03257	0.03544	0.06707	0.84531	0.04424	0.000927214	0.0685	0.06651	0.13264
1269	0.05556	0.09511	0.0329	0.03396	0.06708	0.81976	0.04419	0.00185	0.07064	0.06712	0.13264
1270	0.05684	0.098	0.03329	0.03131	0.06789	0.79299	0.04412	0.00232	0.07171	0.06794	0.1304
1271	0.05818	0.10153	0.0337	0.0282	0.06902	0.76941	0.044	0.00278	0.07349	0.06846	0.12779
1272	0.05959	0.10553	0.0341	0.02561	0.07011	0.74279	0.04396	0.00185	0.07385	0.06897	0.12481
1273	0.06099	0.10982	0.03451	0.02425	0.07103	0.72089	0.04418	0.00232	0.07456	0.06917	0.12668
1274	0.0623	0.11426	0.03493	0.02433	0.07183	0.69595	0.04462	0.00278	0.07456	0.06938	0.12332
1275	0.06339	0.11878	0.03531	0.02553	0.07263	0.67328	0.04494	0.00371	0.07456	0.06979	0.11848
1276	0.06413	0.1233	0.03553	0.02739	0.07352	0.65153	0.04491	0.00417	0.07492	0.06999	0.1196
1277	0.06439	0.12774	0.03557	0.02952	0.0746	0.62978	0.04478	0.00371	0.07421	0.0704	0.11587
1278	0.06415	0.13204	0.03555	0.03174	0.07589	0.61092	0.04492	0.00464	0.07421	0.0704	0.11289
1279	0.06343	0.13614	0.03555	0.03382	0.07727	0.59176	0.04531	0.00464	0.07278	0.07071	0.11177
1280	0.06239	0.14003	0.03555	0.0354	0.07842	0.57563	0.0456	0.00417	0.07349	0.07071	0.10954
1281	0.06122	0.14373	0.03555	0.03595	0.07891	0.55647	0.04554	0.00417	0.07242	0.07051	0.10805
1282	0.06015	0.14726	0.03555	0.0352	0.07846	0.54156	0.04523	0.00464	0.071	0.0703	0.1032
1283	0.05941	0.15068	0.03555	0.03333	0.07718	0.52453	0.04498	0.0051	0.06957	0.0702	0.10022
1284	0.05916	0.15401	0.03555	0.03109	0.07564	0.50886	0.04504	0.00556	0.0685	0.0701	0.09687
1285	0.05946	0.15727	0.03555	0.02947	0.07455	0.49456	0.04529	0.00695	0.06778	0.06989	0.09687
1286	0.0603	0.16048	0.03552	0.02924	0.07444	0.47996	0.04546	0.00742	0.066	0.06969	0.09165
1287	0.0616	0.16361	0.03572	0.03051	0.0754	0.46703	0.04543	0.00788	0.06386	0.06897	0.09128
1288	0.06317	0.16665	0.0362	0.03269	0.07697	0.45593	0.04537	0.00695	0.06136	0.06856	0.08756
1289	0.0648	0.16958	0.03683	0.03474	0.07844	0.44315	0.04546	0.00788	0.05994	0.06743	0.08271
1290	0.06624	0.17238	0.03756	0.03572	0.07918	0.43387	0.04576	0.00881	0.05851	0.06671	0.08197
1291	0.06723	0.17501	0.03812	0.03518	0.07889	0.42338	0.04615	0.00974	0.05744	0.06579	0.07936
1292	0.06762	0.17742	0.03836	0.03343	0.07776	0.41349	0.04651	0.01159	0.05601	0.06466	0.07712
1293	0.06733	0.17957	0.03828	0.03127	0.07625	0.40406	0.04678	0.0102	0.05316	0.06374	0.0734
1294	0.06643	0.18146	0.03828	0.02951	0.07477	0.39402	0.04696	0.01066	0.05066	0.06221	0.07414
1295	0.06517	0.18314	0.03825	0.02842	0.07346	0.38596	0.0471	0.00974	0.04781	0.06108	0.06557
1296	0.06384	0.18466	0.03844	0.02772	0.0722	0.3779	0.04723	0.01205	0.04567	0.05964	0.06744
1297	0.06275	0.18603	0.03892	0.02687	0.07089	0.37045	0.04734	0.01391	0.04281	0.05841	0.06595
1298	0.06213	0.18727	0.03957	0.02553	0.06964	0.36132	0.04744	0.0153	0.04067	0.05677	0.06073
1299	0.06202	0.18836	0.04014	0.02382	0.06865	0.35372	0.04757	0.01715	0.03746	0.05493	0.06073
1300	0.06232	0.18933	0.04076	0.02209	0.068	0.34672	0.04776	0.01808	0.03532	0.05288	0.05551
1301	0.06281	0.19021	0.04148	0.02064	0.06745	0.34018	0.04801	0.01994	0.03282	0.05165	0.05365
1302	0.06325	0.19104	0.04232	0.01952	0.06659	0.33242	0.0483	0.02133	0.03068	0.05001	0.0462
1303	0.06349	0.19183	0.04312	0.01863	0.06519	0.32649	0.04856	0.02133	0.02854	0.04837	0.05663
1304	0.06348	0.19254	0.04393	0.01789	0.06335	0.32177	0.04864	0.02411	0.0264	0.04663	0.05663
1305	0.06327	0.19308	0.04473	0.01729	0.06148	0.3163	0.04845	0.02643	0.02497	0.0453	0.05663
1306	0.06299	0.19336	0.04565	0.01679	0.05996	0.30991	0.04815	0.03153	0.02212	0.04386	0.04955
1307	0.06271	0.19331	0.04631	0.01625	0.05886	0.30641	0.04801	0.03431	0.02034	0.04243	0.04545
1308	0.06249	0.19291	0.04656	0.01551	0.05799	0.30094	0.04816	0.03709	0.01748	0.04079	0.04136
1309	0.06229	0.19224	0.04648	0.01452	0.05706	0.29668	0.04848	0.03941	0.01605	0.03925	0.04247
1310	0.06208	0.19143	0.04648	0.01335	0.05592	0.29318	0.04884	0.04126	0.01391	0.03751	0.04247
1311	0.06183	0.19056	0.04648	0.01208	0.0546	0.28694	0.0492	0.04404	0.01213	0.03587	0.04061
1312	0.06156	0.1897	0.04646	0.01067	0.05328	0.28344	0.04957	0.0459	0.0107	0.03413	0.03838
1313	0.06133	0.18886	0.04624	0.00907	0.0521	0.27918	0.04993	0.04822	0.00892	0.03238	0.03763
1314	0.0612	0.18799	0.04755	0.00735	0.05106	0.27706	0.05015	0.05007	0.00821	0.03095	0.03763
1315	0.06124	0.1871	0.04924	0.00576	0.05012	0.27188	0.0501	0.05239	0.00714	0.02921	0.03763
1316	0.06146	0.18617	0.05026	0.00466	0.04922	0.2693	0.04976	0.05378	0.00642	0.02746	0.03726
1317	0.06183	0.18516	0.04977	0.00419	0.04834	0.26397	0.0492	0.05563	0.00428	0.02562	0.03726
1318	0.06226	0.18398	0.04958	0.00411	0.0475	0.26565	0.04856	0.05795	0.00214	0.02378	0.03726
1319	0.06268	0.18245	0.0494	0.00379	0.04673	0.26154	0.04797	0.06027	0.000713521	0.02203	0.038
1320	0.06298	0.18025	0.0493	0.00258	0.04594	0.2588	0.04752	0.06351	0	0.01988	0.0339
1321	0.0631	0.1771	0.0494	0.000217541	0.04506	0.2547	0.04722	0.06676	-0.00214	0.01773	0.03018
1322	0.06297	0.17282	0.04983	-0.0029	0.044	0.24907	0.04706	0.0714	-0.00392	0.01506	0.02794
1323	0.06253	0.16754	0.05066	-0.00587	0.04272	0.24085	0.04703	0.07464	-0.00785	0.01271	0.02794
1324	0.06178	0.16166	0.0519	-0.0078	0.04131	0.2366	0.04709	0.07789	-0.00892	0.01035	0.02794
1325	0.06073	0.15572	0.05343	-0.00837	0.03992	0.2331	0.04712	0.07928	-0.01213	0.00779	0.02794
1326	0.05943	0.15022	0.05512	-0.00803	0.03873	0.2331	0.04694	0.08252	-0.01284	0.00533	0.02794
1327	0.058	0.1454	0.05678	-0.0077	0.0379	0.22884	0.04643	0.08716	-0.01534	0.00287	0.02794
1328	0.05654	0.14132	0.05831	-0.00811	0.03746	0.22899	0.04579	0.0904	-0.0157	0.00133	0.0231
1329	0.05522	0.13783	0.05969	-0.00945	0.03721	0.22656	0.04543	0.09458	-0.01677	-0.00081984	0.02086
1330	0.05416	0.13468	0.06099	-0.01128	0.03685	0.22625	0.04563	0.09597	-0.01748	-0.00256	0.01863
1331	0.05347	0.13159	0.06235	-0.01293	0.0361	0.22275	0.04611	0.1006	-0.01748	-0.00461	0.01677
1332	0.05318	0.12833	0.06391	-0.01393	0.03488	0.22017	0.04627	0.10153	-0.01677	-0.00594	0.01453
1333	0.05325	0.12478	0.06576	-0.01413	0.03339	0.21986	0.0458	0.1057	-0.01748	-0.00789	0.0123
1334	0.05358	0.12097	0.0679	-0.01364	0.03193	0.2185	0.04498	0.10663	-0.01891	-0.00943	0.01043
1335	0.05401	0.11711	0.07022	-0.0127	0.03073	0.21728	0.04431	0.11219	-0.02069	-0.01107	0.00931
1336	0.05439	0.11339	0.07256	-0.01164	0.02983	0.22047	0.04389	0.1159	-0.01998	-0.01199	0.00857
1337	0.05464	0.11	0.07474	-0.01089	0.02912	0.21728	0.04345	0.12193	-0.02069	-0.01332	0.00782
1338	0.05477	0.10698	0.07666	-0.01087	0.02841	0.21789	0.04278	0.1261	-0.01962	-0.01476	0.00671
1339	0.05488	0.10434	0.07827	-0.01186	0.02759	0.21408	0.04198	0.1312	-0.02069	-0.01619	0.00596
1340	0.05511	0.10201	0.07965	-0.01379	0.02662	0.21439	0.04124	0.13537	-0.02034	-0.01752	0.00522
1341	0.05558	0.09989	0.08092	-0.0162	0.02549	0.21469	0.0406	0.13955	-0.02105	-0.01845	0.0041
1342	0.05631	0.09784	0.08222	-0.0185	0.02422	0.21287	0.03996	0.14465	-0.02034	-0.01947	0.00335
1343	0.05722	0.09576	0.08362	-0.0202	0.0228	0.21424	0.03914	0.14975	-0.01998	-0.0206	0.00261
1344	0.05814	0.09363	0.08507	-0.0211	0.02122	0.21454	0.038	0.15531	-0.02034	-0.02142	0.00149
1345	0.05886	0.09154	0.08644	-0.02132	0.01953	0.21408	0.03671	0.15994	-0.01927	-0.02244	0.000745156
1346	0.05918	0.08965	0.08755	-0.02117	0.01791	0.21332	0.03567	0.16504	-0.01891	-0.02306	0
1347	0.05898	0.08816	0.08823	-0.02095	0.01662	0.21424	0.03522	0.16875	-0.01748	-0.02398	0
1348	0.05825	0.08723	0.0884	-0.02084	0.01589	0.21378	0.03525	0.17246	-0.01891	-0.02449	0
1349	0.05711	0.08702	0.08812	-0.02091	0.01577	0.215	0.03535	0.1771	-0.01712	-0.02511	0
1350	0.05573	0.08771	0.08756	-0.02108	0.01606	0.2153	0.03517	0.18452	-0.0157	-0.02572	0
