# Supplementary material for: Preparing high-concentration individualized carbon nanotubes for industrial separation of multiple single-chirality species
Source: Nat Commun. 2023 Apr 29;14:2491. doi: 10.1038/s41467-023-38133-0 (PMC10148823; doi:10.1038/s41467-023-38133-0)
Supplement: Supplementary file 3 — Source Data [file 41467_2023_38133_MOESM3_ESM.zip › 7 Source data/Figure 4/Figure 4b-Purity evaluation.xlsx]

## Sheet: Figure 4b
Y	G-SWCNT	HiPco-SWCNT
1	88	95
2	92	93
3	77	96
4	92	86
5	75	91
6	79	91
7	81	86
8	91	72
9	67	89
10	88	82
