# Supplementary material for: Preparing high-concentration individualized carbon nanotubes for industrial separation of multiple single-chirality species
Source: Nat Commun. 2023 Apr 29;14:2491. doi: 10.1038/s41467-023-38133-0 (PMC10148823; doi:10.1038/s41467-023-38133-0)
Supplement: Supplementary file 3 — Source Data [file 41467_2023_38133_MOESM3_ESM.zip › 7 Source data/Figure 5/Figure 5a-Optical absorption spectra of (6,4).xlsx]

## Sheet: Figure 5a
X	0.176 mg/ml	0.132 mg/ml	0.088 mg/ml	0.044 mg/ml	0.033 mg/ml	0.022 mg/ml	0.011 mg/ml
300	0.03776	0.03141	0.02514	0.01484	0.0053	0.00309	0.0015
301	0.03863	0.03187	0.02483	0.01481	0.00536	0.00301	0.00164
302	0.04017	0.03264	0.0253	0.01569	0.00576	0.00302	0.00158
303	0.04121	0.03356	0.02704	0.01586	0.00722	0.00359	0.0016
304	0.04214	0.03442	0.02705	0.01615	0.00793	0.00323	0.00157
305	0.04334	0.03525	0.02777	0.01705	0.00765	0.00331	0.00144
306	0.04441	0.03593	0.02768	0.01612	0.00774	0.0036	0.00148
307	0.04512	0.03626	0.02743	0.01645	0.0081	0.00348	0.0015
308	0.04508	0.03676	0.02892	0.01612	0.00907	0.00382	0.00159
309	0.04495	0.03676	0.02745	0.01693	0.00885	0.00359	0.00172
310	0.04514	0.03637	0.027	0.01579	0.0077	0.00354	0.0017
311	0.04437	0.03599	0.02771	0.01602	0.00821	0.00381	0.00149
312	0.04364	0.03534	0.02654	0.0162	0.00927	0.00386	0.00169
313	0.04272	0.03476	0.02697	0.01496	0.00913	0.00339	0.00153
314	0.04254	0.03421	0.02518	0.01522	0.00884	0.00329	0.00154
315	0.04222	0.03379	0.02616	0.01535	0.0088	0.00313	0.00129
316	0.04097	0.03335	0.02565	0.01442	0.00851	0.0034	0.00163
317	0.04075	0.033	0.02511	0.01441	0.00857	0.00343	0.00126
318	0.04117	0.03362	0.02471	0.01477	0.00866	0.00356	0.00133
319	0.04116	0.03325	0.02482	0.01511	0.00826	0.00313	0.00148
320	0.04143	0.03405	0.026	0.01553	0.00786	0.00388	0.00137
321	0.04228	0.03422	0.02585	0.01308	0.0081	0.00307	0.00144
322	0.04327	0.03477	0.0245	0.01466	0.00811	0.00361	0.00155
323	0.04247	0.03473	0.0262	0.01509	0.00737	0.00311	0.00148
324	0.04343	0.03484	0.02538	0.01419	0.00765	0.00359	0.00155
325	0.04297	0.03486	0.02619	0.01502	0.00812	0.0037	0.00167
326	0.04307	0.03417	0.02582	0.01436	0.00768	0.00335	0.00149
327	0.04262	0.03341	0.02572	0.01516	0.00775	0.00342	0.00128
328	0.04113	0.03331	0.02424	0.01512	0.00752	0.00323	0.00134
329	0.03996	0.0318	0.02374	0.01404	0.00692	0.00327	0.0013
330	0.03845	0.03075	0.02259	0.01234	0.00666	0.00338	0.00126
331	0.03629	0.02914	0.02205	0.01296	0.00655	0.0031	0.00128
332	0.03484	0.02771	0.02119	0.01248	0.00613	0.00248	0.00127
333	0.03311	0.02598	0.01985	0.01143	0.00557	0.00285	0.0011
334	0.03078	0.02527	0.01845	0.01117	0.00585	0.00282	0.00118
335	0.02903	0.02355	0.01805	0.01147	0.00613	0.00245	0.00131
336	0.02838	0.02215	0.01741	0.01056	0.00569	0.00255	0.00119
337	0.02632	0.02133	0.0161	0.00915	0.00513	0.00205	0.00111
338	0.02482	0.02	0.0158	0.00991	0.00507	0.0026	0.0009815
339	0.02362	0.01888	0.01458	0.0095	0.00501	0.0024	0.00103
340	0.02274	0.01797	0.01427	0.00981	0.00459	0.00183	0.0009685
341	0.02173	0.01751	0.01391	0.00888	0.00413	0.00191	0.00105
342	0.02092	0.0171	0.01395	0.00838	0.00421	0.00181	0.000949
343	0.02009	0.01596	0.01341	0.00807	0.00458	0.00214	0.000949
344	0.01916	0.01588	0.01256	0.00834	0.00453	0.00201	0.0009165
345	0.01832	0.01509	0.01258	0.0084	0.00442	0.00183	0.0008255
346	0.01804	0.01472	0.01186	0.00831	0.00448	0.0021	0.0007475
347	0.01764	0.01435	0.01231	0.0088	0.00447	0.00165	0.000845
348	0.01732	0.01391	0.01155	0.00754	0.0041	0.00181	0.0009165
349	0.01647	0.01328	0.01133	0.00844	0.00405	0.0018	0.0008775
350	0.01668	0.01297	0.01037	0.00703	0.00409	0.00171	0.000754
351	0.01603	0.01308	0.01054	0.00726	0.00395	0.00172	0.000845
352	0.01571	0.01233	0.01105	0.00699	0.00403	0.0016	0.0007085
353	0.01522	0.01206	0.00966	0.00733	0.00359	0.0016	0.0007995
354	0.01493	0.01167	0.00962	0.00657	0.00287	0.00186	0.000633181
355	0.01435	0.01153	0.00925	0.00674	0.00315	0.00189	0.000793
356	0.01404	0.01091	0.00969	0.00673	0.00366	0.00154	0.0007215
357	0.01344	0.01103	0.00963	0.00679	0.00338	0.00118	0.000754
358	0.01314	0.01082	0.00878	0.00627	0.00316	0.00118	0.0007215
359	0.01319	0.00997	0.0093	0.00635	0.00315	0.00113	0.000569545
360	0.01245	0.01009	0.00858	0.00645	0.00307	0.00137	0.0006825
361	0.0124	0.00985	0.00762	0.00575	0.00294	0.00144	0.000527272
362	0.01241	0.00978	0.00803	0.00581	0.00292	0.00142	0.0006565
363	0.01207	0.00932	0.00779	0.00542	0.00277	0.00136	0.000485454
364	0.01188	0.00929	0.00745	0.00519	0.00199	0.0011	0.000352727
365	0.01201	0.00877	0.00804	0.00539	0.00149	0.00123	0.000754
366	0.01132	0.00864	0.00732	0.00575	0.00207	0.00131	0.000526363
367	0.01144	0.00858	0.00712	0.00528	0.00257	0.00135	0.0006565
368	0.0108	0.00844	0.00774	0.00398	0.00236	0.00129	0.00061409
369	0.01095	0.00873	0.00712	0.00493	0.00274	0.00134	0.0006565
370	0.01085	0.00803	0.00721	0.00489	0.00365	0.00115	0.00059909
371	0.01078	0.00848	0.00662	0.00476	0.00349	0.00155	0.0006695
372	0.01042	0.00795	0.00783	0.00521	0.00248	0.000807803	0.000607272
373	0.01045	0.00802	0.00744	0.00445	0.00195	0.00124	0.000385909
374	0.0105	0.00813	0.00605	0.00533	0.0019	0.0012	0.0006565
375	0.01057	0.00795	0.00664	0.00481	0.00192	0.00162	0.000443181
376	0.01053	0.0082	0.00705	0.00444	0.00199	0.0012	0.000597272
377	0.01035	0.00793	0.00693	0.00504	0.00233	0.00138	0.0006955
378	0.01011	0.00789	0.00626	0.00445	0.00271	0.00134	0.000623636
379	0.01014	0.00785	0.00671	0.00503	0.00272	0.00147	0.00047409
380	0.01022	0.00772	0.00631	0.0041	0.00258	0.00126	0.00062909
381	0.00971	0.00778	0.00678	0.005	0.00236	0.00144	0.000632727
382	0.00984	0.00737	0.00686	0.00454	0.00259	0.00124	0.000613636
383	0.00972	0.00726	0.00722	0.00447	0.0025	0.00133	0.00062909
384	0.00986	0.00761	0.00611	0.00455	0.00191	0.00127	0.0006565
385	0.0094	0.00717	0.00596	0.00444	0.00214	0.00151	0.000561363
386	0.00938	0.00736	0.00672	0.00467	0.00233	0.00106	0.000412727
387	0.00932	0.00727	0.00517	0.00396	0.00269	0.000924	0.0006825
388	0.00928	0.00715	0.00606	0.00508	0.00322	0.00129	0.000592727
389	0.00917	0.00714	0.00519	0.00386	0.00313	0.00105	0.000498181
390	0.00924	0.00697	0.00587	0.00443	0.00278	0.00118	0.000468181
391	0.00901	0.00688	0.00624	0.00341	0.00233	0.000966	0.000265
392	0.00892	0.0068	0.00591	0.0049	0.00225	0.00134	0.000534545
393	0.00902	0.00684	0.0059	0.00426	0.00232	0.0009828	0.00052909
394	0.00846	0.00689	0.00568	0.00417	0.00241	0.00155	0.000342727
395	0.00888	0.00683	0.00535	0.00402	0.00239	0.0009996	0.000489091
396	0.00867	0.00681	0.00525	0.00385	0.00228	0.00117	0.00045
397	0.00838	0.0069	0.0056	0.00449	0.0026	0.00116	0.000457272
398	0.00857	0.0068	0.00497	0.00318	0.00272	0.00108	0.000540454
399	0.00864	0.00672	0.00571	0.004	0.00242	0.0011	0.000316818
400	0.0086	0.00679	0.00691	0.00367	0.00224	0.000924	0.000572727
401	0.00808	0.00672	0.006	0.00381	0.00227	0.00108	0.000505909
402	0.00814	0.00661	0.00563	0.0043	0.00239	0.0009912	0.000550909
403	0.00823	0.00641	0.00556	0.00373	0.00236	0.000820824	0.000497726
404	0.00811	0.00618	0.00509	0.00403	0.00205	0.0009996	0.000385454
405	0.0086	0.00649	0.00508	0.00356	0.00197	0.0009912	0.000469999
406	0.00789	0.00647	0.00523	0.00392	0.00234	0.00105	0.000475909
407	0.00809	0.0066	0.00568	0.00375	0.00209	0.00109	0.000471817
408	0.00802	0.00681	0.00524	0.00424	0.00191	0.0009576	0.000439999
409	0.00817	0.00657	0.00538	0.0035	0.00249	0.00115	0.000412272
410	0.00814	0.00662	0.00527	0.00379	0.0024	0.00117	0.000410454
411	0.00806	0.00653	0.00618	0.00418	0.00227	0.00108	0.000439545
412	0.00779	0.00658	0.00473	0.00319	0.00234	0.00108	0.000389999
413	0.00796	0.00643	0.00566	0.0039	0.00191	0.00115	0.000413636
414	0.00781	0.00639	0.00549	0.00363	0.00181	0.0011	0.000419999
415	0.00766	0.00645	0.00521	0.00384	0.00181	0.00118	0.000527727
416	0.00825	0.00648	0.0059	0.00369	0.00174	0.0007996	0.000388636
417	0.00738	0.00623	0.00542	0.00388	0.00199	0.00102	0.000365454
418	0.00791	0.00639	0.0056	0.00328	0.00216	0.00101	0.000537272
419	0.0077	0.00647	0.00455	0.00331	0.00198	0.00068948	0.000413182
420	0.00802	0.00614	0.00513	0.00403	0.00176	0.00102	0.000499545
421	0.00765	0.00612	0.00529	0.00329	0.002	0.0009996	0.000350454
422	0.00784	0.0063	0.00499	0.0039	0.00237	0.00105	0.000405909
423	0.00752	0.00603	0.00479	0.00348	0.0022	0.000718979	0.000264545
424	0.00753	0.00623	0.00425	0.00381	0.00203	0.0012	0.000457727
425	0.00751	0.00618	0.00463	0.00372	0.00221	0.00108	0.000495908
426	0.00716	0.00622	0.00516	0.0036	0.00203	0.000793624	0.000378182
427	0.00734	0.00634	0.00393	0.00385	0.00165	0.0009912	0.000538636
428	0.00739	0.00635	0.00495	0.00401	0.00168	0.00115	0.000220909
429	0.00768	0.006	0.00404	0.00413	0.00184	0.00084	0.000433636
430	0.00758	0.00612	0.00473	0.0035	0.00169	0.0009744	0.000368636
431	0.00762	0.00618	0.00385	0.0032	0.00156	0.000735114	0.000323181
432	0.00716	0.00623	0.00365	0.00375	0.00194	0.000793455	0.000493636
433	0.00755	0.0062	0.00489	0.00403	0.00235	0.0008484	0.000281364
434	0.00762	0.00614	0.00462	0.00358	0.00221	0.0009408	0.000335454
435	0.00749	0.00626	0.00382	0.00347	0.00221	0.000728815	0.000301363
436	0.00776	0.00621	0.00544	0.00364	0.00246	0.0009324	0.000293182
437	0.00756	0.00618	0.00501	0.0036	0.00258	0.000792823	0.000420909
438	0.00755	0.0063	0.0042	0.0041	0.00243	0.000924	0.000242273
439	0.0075	0.00646	0.00458	0.00346	0.00197	0.0008904	0.000401818
440	0.00742	0.00621	0.00478	0.00358	0.00185	0.000657076	0.00035
441	0.00793	0.0065	0.00392	0.00339	0.0019	0.0008736	0.000332727
442	0.00741	0.00654	0.00514	0.00332	0.00199	0.0008652	0.000305909
443	0.00778	0.00634	0.00418	0.00344	0.002	0.000825119	0.000449545
444	0.00702	0.00636	0.00463	0.00379	0.00178	0.00113	0.000329545
445	0.00758	0.00661	0.0043	0.00371	0.00189	0.000836062	0.000419091
446	0.00726	0.00657	0.00458	0.00389	0.00189	0.000734913	0.000311363
447	0.00773	0.0064	0.00489	0.00359	0.00175	0.0009324	0.000289999
448	0.00752	0.00653	0.00444	0.00339	0.00207	0.000882	0.000512726
449	0.00743	0.00666	0.00399	0.00344	0.0022	0.000496678	0.000256818
450	0.00806	0.0066	0.0051	0.00309	0.00197	0.000696705	0.000433636
451	0.0075	0.00641	0.00553	0.00363	0.00207	0.0008568	0.000368636
452	0.00788	0.00661	0.00429	0.00353	0.00209	0.0008904	0.000416818
453	0.00751	0.00667	0.00456	0.00291	0.00188	0.000692081	0.000273636
454	0.00798	0.00659	0.00483	0.00369	0.00201	0.0008988	0.000400909
455	0.00784	0.00659	0.00481	0.00377	0.00223	0.0009828	0.000268182
456	0.00778	0.00674	0.00468	0.00337	0.00244	0.000720786	0.000310909
457	0.00779	0.0067	0.00446	0.00372	0.00246	0.00064995	0.000343181
458	0.00787	0.00655	0.00506	0.00355	0.00222	0.000819152	0.000200454
459	0.00781	0.00663	0.00481	0.00329	0.00215	0.000803146	0.000388636
460	0.00789	0.00663	0.00456	0.00372	0.00212	0.00076687	0.000228636
461	0.00787	0.00701	0.00492	0.00337	0.002	0.000836181	0.000405454
462	0.00743	0.00671	0.00504	0.0042	0.00194	0.0008484	0.000274545
463	0.00791	0.00693	0.00444	0.00356	0.00197	0.000738892	0.000421818
464	0.00761	0.00688	0.00467	0.00345	0.00212	0.0009408	0.000265454
465	0.0081	0.00693	0.00449	0.00376	0.00218	0.0008568	0.000383182
466	0.00773	0.00691	0.00475	0.00343	0.00208	0.0008904	0.000267727
467	0.00788	0.007	0.00511	0.00305	0.00221	0.000833424	0.000313182
468	0.00796	0.00686	0.00401	0.00313	0.00234	0.000966	0.000321818
469	0.00795	0.00681	0.00561	0.00337	0.00219	0.00113	0.000202272
470	0.00778	0.00707	0.0046	0.00301	0.00224	0.0009156	0.000420909
471	0.00777	0.00686	0.00435	0.00372	0.00239	0.000620063	0.000269545
472	0.00783	0.00713	0.00506	0.00306	0.00246	0.0008904	0.000368181
473	0.00723	0.00713	0.00461	0.00332	0.00229	0.000822483	0.000345909
474	0.0077	0.0072	0.00352	0.00329	0.002	0.000805737	0.000388181
475	0.0073	0.00713	0.0046	0.0032	0.00211	0.00084	0.000229091
476	0.0077	0.00712	0.00379	0.00312	0.00229	0.0009996	0.000378182
477	0.00747	0.00709	0.00453	0.00383	0.00211	0.000787093	0.000251818
478	0.00765	0.00705	0.00434	0.00372	0.00197	0.00068145	0.00032
479	0.00764	0.00696	0.00382	0.00369	0.00208	0.000802554	0.000236363
480	0.0076	0.00693	0.0047	0.00398	0.00211	0.000829907	0.000355454
481	0.00777	0.00701	0.00413	0.00326	0.00204	0.000518837	0.000438181
482	0.00774	0.00707	0.00369	0.00388	0.00219	0.000701856	0.000305454
483	0.00814	0.0071	0.00482	0.00353	0.00234	0.000746567	0.000390454
484	0.00801	0.00721	0.00396	0.00381	0.00206	0.000697526	0.000382727
485	0.00846	0.00716	0.00412	0.00366	0.00186	0.000611798	0.00039909
486	0.00808	0.00704	0.00418	0.00317	0.00199	0.000647287	0.000221363
487	0.00864	0.00719	0.00356	0.00382	0.00197	0.000718005	0.000336363
488	0.00826	0.00732	0.00435	0.00355	0.00179	0.0009324	0.000283182
489	0.0085	0.00737	0.00433	0.00344	0.00191	0.000829892	0.000318182
490	0.00862	0.00746	0.00393	0.00331	0.00209	0.000807744	0.000219545
491	0.00869	0.00737	0.00462	0.00375	0.002	0.000831768	0.000295
492	0.00888	0.00746	0.00393	0.0035	0.00199	0.00102	0.000544545
493	0.00877	0.00758	0.00421	0.00445	0.00214	0.00084	0.000256363
494	0.00899	0.00752	0.00491	0.00352	0.0021	0.000699341	0.000418636
495	0.0086	0.00767	0.00435	0.00396	0.00198	0.0009072	0.000190455
496	0.00903	0.00764	0.00415	0.00342	0.00192	0.000629812	0.000364545
497	0.00869	0.00768	0.00455	0.0035	0.00201	0.000745601	0.000229091
498	0.00926	0.00764	0.00429	0.00372	0.00201	0.0008904	0.000321818
499	0.00906	0.00775	0.00437	0.00316	0.00173	0.000693571	0.000225454
500	0.00902	0.00776	0.0045	0.0036	0.00193	0.00076808	0.000335909
501	0.00922	0.00785	0.00407	0.00358	0.00235	0.000882	0.000244091
502	0.00904	0.00801	0.00494	0.00384	0.00222	0.0008652	0.000255455
503	0.00897	0.00788	0.00472	0.00359	0.0021	0.0008568	0.00043
504	0.00896	0.00788	0.00465	0.00416	0.00217	0.000787541	0.000191363
505	0.00957	0.00825	0.00493	0.00384	0.00217	0.0008652	0.000411364
506	0.00926	0.00829	0.00507	0.00402	0.00217	0.0009072	0.000257727
507	0.00984	0.00838	0.00502	0.00337	0.00211	0.000678943	0.00047909
508	0.00939	0.00842	0.00502	0.00426	0.00208	0.0009576	0.000272273
509	0.00959	0.00861	0.00501	0.00405	0.00216	0.0008568	0.000322727
510	0.00965	0.00866	0.00495	0.00391	0.00216	0.000663797	0.000274091
511	0.00994	0.00864	0.00541	0.00407	0.00235	0.0009828	0.000487727
512	0.01007	0.00874	0.00525	0.00472	0.00256	0.0009324	0.000330454
513	0.01036	0.0088	0.0053	0.00429	0.00259	0.000796816	0.000332272
514	0.01016	0.00902	0.00522	0.00428	0.00267	0.0009492	0.000499999
515	0.01066	0.00903	0.00546	0.00418	0.0026	0.000768211	0.000485454
516	0.01125	0.00942	0.0053	0.00433	0.00256	0.00103	0.000373181
517	0.01074	0.00948	0.00557	0.00446	0.00256	0.0008904	0.000328182
518	0.0113	0.00987	0.00558	0.00436	0.00246	0.0008568	0.000436818
519	0.01115	0.00984	0.00624	0.00433	0.00239	0.0009744	0.000420909
520	0.01196	0.01013	0.00557	0.00439	0.0024	0.0009576	0.000405454
521	0.01168	0.01019	0.0056	0.00481	0.00256	0.000882	0.000411364
522	0.01199	0.01028	0.00579	0.00428	0.0026	0.00113	0.000311818
523	0.01213	0.0104	0.00567	0.00486	0.00236	0.000966	0.000432727
524	0.01226	0.0105	0.00583	0.00497	0.00236	0.000818767	0.000365454
525	0.01253	0.01076	0.00553	0.00457	0.00264	0.0009408	0.000411364
526	0.01263	0.01039	0.00667	0.00492	0.00271	0.00107	0.000402272
527	0.01284	0.01076	0.00632	0.00454	0.00276	0.00101	0.000487727
528	0.01256	0.01088	0.00634	0.00527	0.00272	0.00105	0.000367272
529	0.01321	0.01094	0.00678	0.00459	0.00272	0.0008988	0.000461818
530	0.01283	0.01094	0.00684	0.00511	0.00291	0.0011	0.000322273
531	0.01321	0.01117	0.00689	0.00506	0.003	0.00118	0.000376363
532	0.01304	0.01112	0.00701	0.00466	0.00289	0.0009744	0.000402727
533	0.01344	0.01118	0.00657	0.00447	0.0029	0.000966	0.000427272
534	0.013	0.01102	0.00648	0.00495	0.00293	0.000966	0.000552272
535	0.01315	0.011	0.00625	0.00454	0.0026	0.00106	0.000371363
536	0.01328	0.01099	0.0073	0.0048	0.00229	0.00114	0.000386818
537	0.01304	0.01093	0.00719	0.00431	0.00242	0.00124	0.000381363
538	0.01281	0.0108	0.00673	0.00451	0.00245	0.00111	0.000419545
539	0.01284	0.01088	0.00643	0.00429	0.00242	0.00123	0.00021
540	0.01299	0.01062	0.00672	0.00506	0.00282	0.0009492	0.00039409
541	0.01266	0.01049	0.00668	0.0045	0.00296	0.0009912	0.000382727
542	0.0126	0.01058	0.00623	0.00482	0.00292	0.00105	0.000435454
543	0.01242	0.01048	0.0063	0.00413	0.00294	0.00113	0.000407727
544	0.01241	0.01031	0.00571	0.00441	0.00276	0.00116	0.000546818
545	0.01223	0.01047	0.0064	0.00472	0.00254	0.0009912	0.00044409
546	0.0124	0.01053	0.00642	0.00441	0.00252	0.00142	0.000347272
547	0.01259	0.01026	0.00665	0.0053	0.0026	0.0012	0.000486363
548	0.01231	0.0106	0.00642	0.00447	0.00268	0.00126	0.000322727
549	0.0124	0.01054	0.00664	0.00487	0.00258	0.00108	0.000402727
550	0.0125	0.01071	0.00673	0.00432	0.0025	0.00139	0.000428636
551	0.01251	0.01082	0.00612	0.00477	0.00269	0.000966	0.000448181
552	0.01258	0.01103	0.00639	0.00492	0.00269	0.00124	0.000348182
553	0.01289	0.01113	0.0071	0.00507	0.00267	0.00123	0.000292273
554	0.01308	0.01142	0.00703	0.00494	0.00269	0.0011	0.00039409
555	0.01361	0.01158	0.00731	0.00483	0.00281	0.00135	0.000497726
556	0.01388	0.01206	0.00708	0.00539	0.00311	0.0009828	0.000492272
557	0.01443	0.0124	0.00744	0.00489	0.00319	0.00132	0.000352727
558	0.01481	0.01247	0.00808	0.00548	0.00304	0.00133	0.000539545
559	0.01493	0.01289	0.00845	0.00549	0.00299	0.00126	0.000374545
560	0.01555	0.01335	0.00874	0.00565	0.00309	0.00136	0.000490454
561	0.0159	0.01393	0.00868	0.00553	0.00323	0.00129	0.00043409
562	0.01673	0.0144	0.00972	0.00624	0.00337	0.00113	0.000513181
563	0.017	0.01485	0.00953	0.00631	0.00349	0.00143	0.000524999
564	0.01795	0.01544	0.01016	0.00621	0.00373	0.00146	0.000576363
565	0.01871	0.01612	0.01062	0.00685	0.00394	0.00151	0.000552727
566	0.01993	0.01694	0.01089	0.00695	0.00407	0.00165	0.000568181
567	0.02069	0.01774	0.0121	0.00743	0.00416	0.00141	0.000584545
568	0.02204	0.01867	0.01205	0.00773	0.00429	0.00166	0.000585454
569	0.02326	0.01954	0.01326	0.008	0.0045	0.00179	0.000767
570	0.02427	0.02062	0.01443	0.00828	0.00468	0.00183	0.000663
571	0.02581	0.02157	0.01483	0.00897	0.00477	0.00187	0.000754
572	0.02724	0.02276	0.01554	0.00933	0.00501	0.00218	0.0007085
573	0.02896	0.02418	0.01675	0.00967	0.00544	0.00199	0.000793
574	0.0305	0.02551	0.01716	0.00957	0.00561	0.00228	0.000613636
575	0.03282	0.02696	0.01819	0.01018	0.00579	0.00234	0.0008385
576	0.03493	0.02848	0.01913	0.01147	0.00607	0.00246	0.0008515
577	0.03711	0.03031	0.02064	0.01175	0.00648	0.00279	0.00091
578	0.03944	0.03223	0.02209	0.0125	0.00712	0.00268	0.0008905
579	0.04147	0.03371	0.02229	0.0123	0.0074	0.00296	0.00101
580	0.04398	0.03544	0.02377	0.0133	0.0074	0.00304	0.00118
581	0.04581	0.03683	0.02512	0.01311	0.00753	0.00321	0.00102
582	0.04753	0.03781	0.02506	0.01447	0.00754	0.00335	0.00103
583	0.04844	0.03866	0.02499	0.01403	0.00736	0.00329	0.00101
584	0.04913	0.03888	0.02515	0.0152	0.00719	0.00297	0.00107
585	0.04906	0.03895	0.0244	0.01423	0.00703	0.00309	0.00091
586	0.04871	0.03829	0.02367	0.01438	0.00697	0.00293	0.0009425
587	0.04748	0.03708	0.02285	0.014	0.00685	0.00281	0.000936
588	0.0455	0.03543	0.0219	0.01358	0.00672	0.00281	0.000806
589	0.04322	0.03367	0.02062	0.01325	0.00657	0.00243	0.0008645
590	0.04121	0.03152	0.01909	0.01205	0.0061	0.00244	0.000806
591	0.03849	0.02947	0.01774	0.01135	0.00553	0.00227	0.0008255
592	0.03577	0.02765	0.01656	0.01031	0.00534	0.00219	0.000607272
593	0.03351	0.02538	0.0158	0.01002	0.0052	0.00197	0.0006955
594	0.03083	0.02385	0.01459	0.00945	0.00481	0.00186	0.000549545
595	0.02885	0.02188	0.01342	0.00946	0.00452	0.00181	0.000638635
596	0.02646	0.02039	0.01265	0.00825	0.0043	0.00185	0.000462272
597	0.02457	0.01916	0.01189	0.00752	0.00413	0.00144	0.00048409
598	0.02277	0.01799	0.01074	0.00694	0.00385	0.0015	0.000485454
599	0.02122	0.01664	0.01104	0.00667	0.00348	0.0015	0.000427727
600	0.01963	0.01585	0.01075	0.00616	0.00324	0.00108	0.000387273
601	0.01831	0.01467	0.00915	0.00591	0.00321	0.00108	0.000400909
602	0.01716	0.01398	0.00879	0.00587	0.00325	0.00118	0.000469999
603	0.01596	0.01326	0.00826	0.00575	0.00314	0.00143	0.000386818
604	0.01524	0.01259	0.00825	0.006	0.00301	0.00114	0.000382272
605	0.01429	0.01185	0.00756	0.00511	0.00293	0.000882	0.000306363
606	0.01357	0.01133	0.00709	0.00526	0.0028	0.000812868	0.000355454
607	0.01276	0.01095	0.0071	0.00499	0.00263	0.00107	0.000322273
608	0.01249	0.01046	0.00687	0.00496	0.00248	0.0009576	0.000313636
609	0.0116	0.01019	0.00637	0.0046	0.00221	0.000828816	0.000309545
610	0.01123	0.00968	0.00625	0.0039	0.00222	0.0009912	0.000319545
611	0.01017	0.00924	0.00598	0.00367	0.00245	0.00105	0.000278182
612	0.00962	0.00877	0.00524	0.00382	0.0025	0.0008652	0.000157273
613	0.00975	0.00846	0.00505	0.00401	0.00238	0.000439863	0.000273636
614	0.00895	0.00829	0.00555	0.00378	0.0021	0.000780605	0.000127727
615	0.00843	0.00772	0.00466	0.00386	0.00199	0.000660152	0.000267727
616	0.00821	0.0076	0.00455	0.00325	0.00215	0.000542055	0.000220909
617	0.00817	0.00735	0.00474	0.00425	0.00222	0.000344235	0.000286363
618	0.00743	0.00711	0.00455	0.00384	0.00205	0.000750681	0.000169545
619	0.00731	0.00678	0.00473	0.00351	0.00192	0.000750652	0.000200909
620	0.00696	0.00673	0.00388	0.00297	0.00182	0.000631032	0.000242273
621	0.00681	0.0064	0.00464	0.00236	0.00172	0.000632585	0.000177727
622	0.00637	0.00638	0.00467	0.00356	0.00179	0.000581771	0.000114091
623	0.00657	0.00608	0.00356	0.00285	0.00183	0.000605229	0.000177727
624	0.00617	0.00588	0.00391	0.00313	0.00177	0.000517694	0.000172727
625	0.00574	0.00588	0.00316	0.00305	0.00175	0.000564619	0.000114091
626	0.00576	0.00563	0.00364	0.00315	0.00163	0.000356715	0.000118636
627	0.0053	0.00556	0.00395	0.0026	0.00169	0.000363788	9.77275e-05
628	0.00521	0.00534	0.00375	0.00305	0.002	0.0005233	0.000187727
629	0.00485	0.00501	0.00356	0.00306	0.00194	0.0008032	4.04545e-05
630	0.0052	0.00521	0.00348	0.00287	0.0018	0.00066646	2.18182e-05
631	0.00483	0.00503	0.00289	0.00211	0.00181	0.000579754	0.000111818
632	0.00467	0.00501	0.00345	0.00268	0.00186	0.000595457	6.49999e-05
633	0.00458	0.0051	0.00348	0.00318	0.00194	0.000573643	6.86361e-05
634	0.00446	0.00487	0.00327	0.00285	0.00171	0.000698013	-1.81818e-05
635	0.0046	0.00485	0.00424	0.00309	0.00142	0.000656667	0.000173636
636	0.00447	0.00482	0.00364	0.00234	0.00161	0.000757594	6.77274e-05
637	0.00446	0.00461	0.00319	0.00298	0.00169	0.000509886	8.59092e-05
638	0.00425	0.00462	0.00325	0.00282	0.0015	0.000724169	0.000118182
639	0.00441	0.00466	0.00253	0.00312	0.00159	0.000574963	0.000149091
640	0.00409	0.00458	0.00326	0.00256	0.00183	0.000688413	1.31818e-05
641	0.0041	0.00476	0.00319	0.00297	0.00209	0.000529051	0.000169091
642	0.00396	0.00457	0.00392	0.00277	0.00203	0.000572935	0.000113636
643	0.00404	0.00459	0.00389	0.00261	0.00183	0.0009072	0.000152727
644	0.00371	0.00449	0.00369	0.00283	0.00188	0.000756076	7.18178e-05
645	0.00424	0.00443	0.00358	0.00261	0.00193	0.000570146	0.000124091
646	0.00402	0.00443	0.00407	0.00306	0.00184	0.000410012	0.00012
647	0.00375	0.0046	0.00329	0.00252	0.0018	0.000758769	0.00019909
648	0.00383	0.00445	0.00352	0.00288	0.00168	0.000351619	0.000203636
649	0.0039	0.00444	0.00378	0.00248	0.00156	0.00064644	0.000122727
650	0.00396	0.00437	0.00307	0.00258	0.00177	0.000542592	0.000160909
651	0.00368	0.0042	0.00354	0.00268	0.00197	0.000554437	9.31814e-05
652	0.00408	0.00409	0.00394	0.00321	0.00223	0.00041463	0.00027
653	0.00384	0.00415	0.0036	0.00272	0.00231	0.000597668	0.000203636
654	0.0041	0.00418	0.00322	0.00287	0.00202	0.000599348	9.45451e-05
655	0.0037	0.00426	0.0034	0.00271	0.00186	0.000513477	0.000107273
656	0.00393	0.0041	0.00345	0.00259	0.00188	0.000504994	7.68183e-05
657	0.00378	0.00397	0.00346	0.0031	0.00174	0.000483219	0.000106363
658	0.00379	0.00416	0.00298	0.00279	0.00171	0.000685011	3.72727e-05
659	0.0038	0.00402	0.00369	0.00274	0.00193	0.000374002	0.000225454
660	0.00394	0.00404	0.00366	0.00268	0.00187	0.000779033	6.77274e-05
661	0.00389	0.00412	0.00322	0.00251	0.00166	0.000598564	4.13636e-05
662	0.00384	0.00407	0.00294	0.00226	0.00163	0.000725302	4.5e-05
663	0.00398	0.00385	0.0027	0.00289	0.0017	0.000810607	0.000167272
664	0.0039	0.00389	0.0029	0.00252	0.00153	0.000632475	3.72727e-05
665	0.00378	0.00398	0.00298	0.00271	0.0015	0.000709174	4.18181e-05
666	0.00366	0.00399	0.00305	0.00285	0.00166	0.000638909	0.000154545
667	0.00397	0.00383	0.0028	0.00236	0.00165	0.000635085	0.000214545
668	0.00381	0.00386	0.00272	0.00295	0.00168	0.000620312	6.95455e-05
669	0.00365	0.0039	0.00312	0.00204	0.00163	0.000779074	0.000315454
670	0.00386	0.00382	0.00306	0.00271	0.00153	0.000461773	0.00016
671	0.0039	0.00386	0.00313	0.00223	0.00165	0.000525939	0.000132727
672	0.00427	0.00368	0.0029	0.0021	0.00163	0.000578374	0.000213636
673	0.00403	0.00387	0.00247	0.00245	0.00146	0.000529182	-4.13636e-05
674	0.00399	0.00367	0.00255	0.00268	0.00155	0.000366637	0.000135454
675	0.00413	0.00383	0.00385	0.00167	0.00171	0.000795055	-4.95454e-05
676	0.00409	0.0037	0.00265	0.00249	0.0018	0.000774769	0.000227273
677	0.00398	0.0037	0.00341	0.00194	0.00173	0.000803724	3.5e-05
678	0.00384	0.0035	0.00213	0.00254	0.00155	0.000533279	0.000115909
679	0.0039	0.00356	0.00337	0.00233	0.00156	0.000669315	0.000154545
680	0.00395	0.00342	0.00279	0.00233	0.00166	0.000795961	0.00023
681	0.00409	0.00385	0.00313	0.00245	0.00145	0.000547384	0.000116818
682	0.00406	0.0038	0.00275	0.00265	0.00122	0.000696687	0.000108636
683	0.00463	0.00374	0.00269	0.00231	0.00136	0.000834256	8.49998e-05
684	0.00409	0.00373	0.00296	0.00258	0.00171	0.000459021	0.00018
685	0.00434	0.00387	0.0038	0.00201	0.00181	0.000775585	0.000150909
686	0.00438	0.00363	0.00308	0.00223	0.00165	0.000411277	0.000222273
687	0.00428	0.00367	0.00322	0.00169	0.0017	0.000415924	0.000100454
688	0.00462	0.00366	0.00302	0.00258	0.00162	0.000447924	0.000279091
689	0.00444	0.00367	0.00325	0.00151	0.00146	0.000540887	0.000201818
690	0.0046	0.00357	0.0029	0.00266	0.00156	0.000540037	0.000122273
691	0.0043	0.00361	0.00296	0.00127	0.00151	0.000722097	0.000119545
692	0.00435	0.00354	0.00248	0.00197	0.00135	0.000575051	0.000186363
693	0.00449	0.0038	0.00372	0.00252	0.00145	0.00065078	0.000160454
694	0.00483	0.00366	0.00306	0.00195	0.00172	0.000713992	9.50001e-05
695	0.00464	0.00375	0.00328	0.0027	0.00191	0.000643524	0.000170454
696	0.00465	0.00386	0.00319	0.00287	0.00194	0.000833354	7.95451e-05
697	0.00461	0.00365	0.00355	0.00284	0.00194	0.000641701	0.00015
698	0.00488	0.00391	0.00348	0.00237	0.00189	0.000569639	4.0909e-06
699	0.00486	0.00385	0.00275	0.00259	0.00174	0.000582774	0.000208636
700	0.00492	0.00388	0.0042	0.00204	0.00179	0.00049193	8.04544e-05
701	0.00495	0.00392	0.00288	0.00211	0.00191	0.000480028	0.000107727
702	0.00485	0.00395	0.0037	0.00204	0.00169	0.000716697	2.5e-05
703	0.00503	0.00377	0.00242	0.00232	0.0015	0.00066178	0.000151818
704	0.00505	0.00382	0.00383	0.00234	0.00162	0.000690493	0.000282272
705	0.00538	0.00375	0.00326	0.00244	0.00168	0.000655097	0.00018409
706	0.00534	0.004	0.00403	0.00233	0.00158	0.00051963	0.000204091
707	0.00541	0.00413	0.00324	0.0017	0.00158	0.000703087	0.000109091
708	0.0053	0.00399	0.00379	0.0023	0.0016	0.000648113	2.63636e-05
709	0.00554	0.0042	0.00354	0.00209	0.00161	0.000450075	0.000146364
710	0.00536	0.00406	0.00387	0.00263	0.00148	0.000682744	0.000217272
711	0.00596	0.00436	0.00376	0.00191	0.00147	0.000662129	7.27272e-05
712	0.00603	0.0042	0.00356	0.00254	0.00187	0.000678243	0.000160454
713	0.00629	0.00426	0.00375	0.00242	0.00199	0.000882	0.000178636
714	0.0066	0.00435	0.00354	0.0023	0.00184	0.000676037	0.000177727
715	0.00658	0.0043	0.00348	0.00325	0.0018	0.000714001	4.45454e-05
716	0.00656	0.00425	0.00366	0.0021	0.00179	0.000966	6.72724e-05
717	0.00693	0.00421	0.00363	0.00242	0.00194	0.000754713	0.000193636
718	0.00713	0.00437	0.00346	0.00224	0.00198	0.0008988	2.86363e-05
719	0.00707	0.00453	0.00318	0.00252	0.00185	0.000624963	0.000139091
720	0.00753	0.00446	0.00376	0.00205	0.00176	0.000827802	5.81818e-05
721	0.00732	0.00445	0.00404	0.00243	0.00174	0.0009072	7.7727e-05
722	0.00788	0.00486	0.00441	0.00187	0.0018	0.000924	0.00016
723	0.00785	0.00473	0.0036	0.00219	0.00171	0.000723327	0.000159545
724	0.00837	0.00488	0.00457	0.00191	0.00182	0.000749448	3.81818e-05
725	0.00841	0.005	0.00437	0.00232	0.00188	0.0007224	0.000192273
726	0.00866	0.00512	0.00407	0.00261	0.00157	0.000682049	0.000248182
727	0.00887	0.00523	0.00423	0.0022	0.00155	0.000568986	0.000252272
728	0.00905	0.00537	0.00436	0.00208	0.00178	0.000669315	0.000213636
729	0.00918	0.00556	0.00456	0.00257	0.00181	0.0008736	0.000160909
730	0.00932	0.00587	0.00384	0.00254	0.00194	0.000577573	0.000432727
731	0.00954	0.00579	0.00456	0.00245	0.00213	0.0008484	0.000150909
732	0.01013	0.00585	0.00488	0.00256	0.00216	0.000761717	0.000185
733	0.01017	0.0062	0.00582	0.00294	0.00213	0.000966	0.000127727
734	0.01033	0.0063	0.00438	0.00229	0.00197	0.0008904	0.000210454
735	0.01045	0.00632	0.00531	0.00239	0.00183	0.000826376	0.000178636
736	0.01051	0.00654	0.00518	0.00255	0.00203	0.000750709	9.86362e-05
737	0.01069	0.00681	0.00517	0.00319	0.00227	0.00075867	0.000235454
738	0.01086	0.00684	0.00473	0.00245	0.00235	0.00072284	0.000204545
739	0.01124	0.00673	0.00493	0.00316	0.00248	0.0009576	0.000255455
740	0.01113	0.00726	0.00547	0.003	0.0025	0.000882	0.000108181
741	0.01118	0.00731	0.00501	0.00376	0.00232	0.0008736	0.000125
742	0.01148	0.00739	0.00557	0.00264	0.00218	0.00113	0.000124091
743	0.01145	0.00733	0.00569	0.00261	0.00219	0.000781896	0.000279091
744	0.01217	0.00766	0.00626	0.00401	0.00236	0.00102	0.000221363
745	0.01195	0.00782	0.00585	0.00277	0.00242	0.000594357	0.000230909
746	0.01266	0.00787	0.0061	0.00309	0.00249	0.000685829	0.000233182
747	0.01229	0.00798	0.00656	0.00323	0.00266	0.0008904	0.000155455
748	0.01259	0.00822	0.00641	0.00402	0.00268	0.000771015	0.000178636
749	0.01283	0.00829	0.00648	0.00284	0.00282	0.000760822	0.000151364
750	0.01326	0.00851	0.00638	0.00371	0.00306	0.0008652	0.000201364
751	0.01321	0.00848	0.00642	0.00359	0.00288	0.0009072	0.000299545
752	0.01315	0.00863	0.00598	0.00395	0.00265	0.0009156	0.000313636
753	0.01343	0.00871	0.00703	0.00336	0.00263	0.00102	0.000147727
754	0.01328	0.00866	0.00696	0.00363	0.00254	0.0009324	0.000240909
755	0.01369	0.00893	0.00725	0.00382	0.00252	0.00116	0.000223636
756	0.01378	0.00893	0.00571	0.00373	0.00252	0.00101	0.000241363
757	0.01398	0.00903	0.00645	0.00419	0.0024	0.0009912	0.000158181
758	0.01372	0.00906	0.00686	0.00376	0.00238	0.0009744	0.000321363
759	0.01407	0.00897	0.00647	0.00391	0.0025	0.0009072	0.000244091
760	0.01427	0.00906	0.00729	0.00377	0.0026	0.00102	0.000167272
761	0.01446	0.00941	0.00729	0.00404	0.0027	0.000796019	0.000330454
762	0.01435	0.0097	0.00682	0.00387	0.00277	0.00103	0.000189545
763	0.01435	0.00954	0.00659	0.00389	0.00293	0.000966	0.000333636
764	0.01479	0.00988	0.00731	0.00388	0.00307	0.00102	0.000242273
765	0.01475	0.00982	0.00733	0.0043	0.00276	0.00115	0.000201364
766	0.01505	0.01003	0.00747	0.00474	0.0026	0.00117	0.000341363
767	0.01474	0.00992	0.00671	0.0041	0.00289	0.0009996	0.000310454
768	0.01488	0.0103	0.00705	0.00451	0.00278	0.0009996	0.000207273
769	0.01511	0.0103	0.00725	0.00397	0.0026	0.000754714	0.000268182
770	0.01509	0.0102	0.00744	0.00471	0.00292	0.00084	0.000272273
771	0.01468	0.01016	0.00741	0.00365	0.00304	0.0009324	0.000324091
772	0.01497	0.01001	0.007	0.00454	0.00283	0.000838061	0.000375454
773	0.01466	0.00999	0.00751	0.00407	0.00292	0.00104	0.000316818
774	0.01432	0.00993	0.00708	0.00408	0.00294	0.000839615	0.00025
775	0.01451	0.00961	0.00699	0.00422	0.0027	0.000882	0.000218182
776	0.01371	0.00936	0.00702	0.00378	0.00261	0.000650375	0.000268182
777	0.0135	0.00874	0.00612	0.00375	0.00266	0.000709338	0.000301363
778	0.01297	0.00855	0.00525	0.00362	0.00268	0.000557226	0.000277727
779	0.01271	0.0085	0.00579	0.00356	0.00251	0.000808459	0.000254545
780	0.01221	0.00779	0.00524	0.00287	0.00225	0.000613325	0.000271818
781	0.01152	0.00741	0.00524	0.00366	0.00218	0.00084	0.000237727
782	0.01087	0.00725	0.00571	0.00289	0.00217	0.000646698	0.000208636
783	0.01043	0.00679	0.00427	0.0035	0.00214	0.000433541	0.000260454
784	0.01011	0.0064	0.00511	0.00285	0.00211	0.000624511	0.000185454
785	0.00954	0.0059	0.00403	0.00272	0.00204	0.000593464	0.000261363
786	0.00937	0.00554	0.00422	0.00269	0.00196	0.000427168	0.000156363
787	0.00864	0.00534	0.00388	0.00319	0.00193	0.000448467	0.000105455
788	0.00852	0.00493	0.00353	0.00293	0.00211	0.000482258	0.000176363
789	0.0079	0.00435	0.0035	0.00268	0.00221	0.00027918	0.000160909
790	0.00789	0.00454	0.00421	0.00272	0.0021	0.000380171	0.000163182
791	0.00752	0.00405	0.00348	0.00213	0.00198	0.000345914	0.000296364
792	0.00732	0.00402	0.00314	0.00263	0.00177	0.00040232	0.000204545
793	0.00705	0.00398	0.00333	0.00127	0.0017	0.000472784	0.000268182
794	0.00685	0.00377	0.00348	0.00225	0.00183	0.000227425	0.000365
795	0.00674	0.00375	0.00334	0.0019	0.00174	0.000612888	0.000192727
796	0.00637	0.00353	0.00318	0.00203	0.00164	0.000303404	0.000217727
797	0.00674	0.00351	0.00335	0.0016	0.00175	0.00036756	0.000145
798	0.00637	0.0034	0.00312	0.00214	0.0018	0.000330082	0.000290909
799	0.00667	0.00339	0.00298	0.00206	0.0018	0.000498961	0.000265454
800	0.00638	0.00339	0.0029	0.00213	0.00169	0.000481674	0.000304816
801	0.00676	0.00343	0.00287	0.00211	0.00168	0.00054953	0.00027247
802	0.00668	0.00348	0.00298	0.00201	0.00174	0.000678772	0.000288181
803	0.00656	0.00362	0.00306	0.00238	0.00168	0.000337948	0.000198182
804	0.00663	0.00347	0.00378	0.00199	0.00166	0.000434884	0.000261818
805	0.0068	0.00353	0.00326	0.00221	0.0017	0.000426277	0.000254091
806	0.00675	0.00371	0.00349	0.00215	0.00179	0.000425474	0.00023
807	0.00689	0.00373	0.00357	0.0019	0.00176	0.000294115	0.000271818
808	0.00744	0.00395	0.00314	0.00227	0.0018	0.000183849	0.000296818
809	0.00711	0.00399	0.00378	0.00258	0.00204	0.000334659	0.00034909
810	0.00752	0.004	0.00357	0.00217	0.00213	0.000322082	0.000285
811	0.00748	0.00398	0.00366	0.00261	0.00204	0.000320436	0.000328636
812	0.00768	0.00428	0.00378	0.00255	0.00204	0.000239044	0.000295909
813	0.0078	0.00429	0.00411	0.0024	0.00209	0.000483611	0.000246364
814	0.00799	0.00455	0.00367	0.0029	0.002	0.000291975	0.000326818
815	0.00809	0.00471	0.00352	0.0024	0.00186	0.000373923	0.00034909
816	0.00826	0.00491	0.00393	0.00292	0.00187	0.000292484	0.000367272
817	0.00823	0.0052	0.00476	0.00252	0.00193	0.000454926	0.000193181
818	0.00855	0.00523	0.00419	0.00252	0.00198	0.000446943	0.000369999
819	0.00911	0.0054	0.00366	0.0033	0.00197	0.000401428	0.000321363
820	0.00873	0.00544	0.00445	0.00297	0.00194	0.000488792	0.000380454
821	0.00942	0.00565	0.00436	0.00274	0.002	0.000531587	0.000333182
822	0.0094	0.00567	0.00442	0.00316	0.002	0.000643162	0.000359091
823	0.00965	0.00593	0.00481	0.00288	0.00212	0.000419375	0.000369545
824	0.00977	0.00596	0.00481	0.00278	0.00225	0.00060519	0.000261363
825	0.00981	0.00613	0.00467	0.00302	0.00231	0.000508017	0.000395909
826	0.00998	0.0062	0.00503	0.00303	0.00236	0.000457736	0.00034409
827	0.00997	0.00642	0.00466	0.00339	0.0023	0.000465291	0.000378636
828	0.01002	0.0065	0.00535	0.00295	0.00232	0.000700312	0.000485909
829	0.00994	0.00653	0.0052	0.00329	0.00239	0.00059919	0.000411364
830	0.01017	0.00668	0.00519	0.00328	0.00244	0.000576229	0.000359091
831	0.0104	0.00673	0.0057	0.00333	0.00254	0.0008652	0.000393636
832	0.0104	0.00681	0.00574	0.00309	0.00252	0.000659258	0.000438636
833	0.0104	0.00691	0.00583	0.00333	0.00231	0.000805116	0.000385
834	0.01054	0.00692	0.00539	0.00332	0.00222	0.000753976	0.000410454
835	0.01068	0.00694	0.00612	0.00334	0.00228	0.0008736	0.000373636
836	0.01075	0.00704	0.00613	0.00326	0.00234	0.0008988	0.000434545
837	0.01084	0.0072	0.0059	0.00336	0.00248	0.000924	0.000442727
838	0.01107	0.00723	0.00638	0.00338	0.00263	0.0009576	0.000382727
839	0.01118	0.00736	0.00641	0.00359	0.00258	0.0009408	0.000358181
840	0.01141	0.00736	0.00627	0.00317	0.00252	0.00107	0.000376818
841	0.01165	0.00756	0.00658	0.00347	0.00263	0.0009828	0.000376818
842	0.01192	0.00765	0.00678	0.00335	0.00261	0.00102	0.000388636
843	0.01216	0.00782	0.007	0.00363	0.00246	0.00107	0.000451818
844	0.01253	0.008	0.0071	0.00336	0.00243	0.0011	0.000430454
845	0.01289	0.0083	0.00708	0.00348	0.00254	0.00103	0.000426818
846	0.01351	0.00838	0.00779	0.00357	0.00266	0.0009996	0.000301363
847	0.01378	0.00882	0.00737	0.00369	0.0026	0.00112	0.000500909
848	0.01446	0.00907	0.00783	0.00372	0.00256	0.00119	0.000430454
849	0.01493	0.00946	0.00838	0.00372	0.00268	0.00132	0.000435909
850	0.01579	0.00994	0.00831	0.00401	0.00273	0.0013	0.000552272
851	0.01627	0.01025	0.00873	0.00356	0.00283	0.00128	0.000509545
852	0.0172	0.01094	0.00867	0.00428	0.00301	0.00123	0.000470909
853	0.018	0.01124	0.00935	0.00397	0.00319	0.00134	0.000445
854	0.01885	0.01197	0.00992	0.00458	0.0034	0.00139	0.00056
855	0.01993	0.01285	0.01057	0.00457	0.00344	0.00129	0.000453181
856	0.02097	0.01343	0.01028	0.00447	0.00357	0.0014	0.000545908
857	0.02245	0.01439	0.01108	0.00535	0.00384	0.00139	0.000580908
858	0.02371	0.01539	0.01155	0.00492	0.00396	0.00164	0.000616818
859	0.02517	0.01653	0.01238	0.00575	0.00411	0.0018	0.00058909
860	0.02674	0.01765	0.01302	0.00613	0.00436	0.00179	0.000741
861	0.02855	0.01904	0.01375	0.0063	0.00452	0.00178	0.0007865
862	0.03068	0.02061	0.01485	0.00693	0.00472	0.0021	0.000715
863	0.03313	0.02237	0.01598	0.00762	0.00512	0.00193	0.0009295
864	0.03578	0.0244	0.01722	0.00835	0.00561	0.0022	0.0008125
865	0.03866	0.02652	0.01818	0.00845	0.00606	0.00236	0.000975
866	0.04132	0.02875	0.0197	0.00949	0.00641	0.0026	0.0009295
867	0.04482	0.0311	0.02115	0.01046	0.00675	0.00265	0.001
868	0.04817	0.03396	0.02271	0.01145	0.00727	0.00302	0.00112
869	0.05218	0.03708	0.02482	0.01246	0.00785	0.00298	0.00124
870	0.05678	0.04065	0.02691	0.01348	0.00847	0.00331	0.00133
871	0.06165	0.04488	0.0291	0.01483	0.00924	0.00373	0.00133
872	0.06704	0.04961	0.03136	0.01639	0.01004	0.00395	0.00144
873	0.07303	0.05448	0.03465	0.018	0.01084	0.00429	0.00161
874	0.07933	0.06048	0.03825	0.01969	0.01162	0.00469	0.00175
875	0.08643	0.06629	0.04155	0.02202	0.01242	0.00515	0.00184
876	0.09365	0.07253	0.0452	0.02382	0.01334	0.00566	0.00202
877	0.10081	0.07891	0.04985	0.0262	0.01427	0.00612	0.00218
878	0.10859	0.08563	0.05368	0.02826	0.01518	0.00647	0.00236
879	0.11665	0.09263	0.05829	0.03065	0.01593	0.00695	0.00247
880	0.12383	0.09883	0.06203	0.03318	0.01645	0.00731	0.00256
881	0.13089	0.10463	0.06612	0.03487	0.01706	0.00783	0.00268
882	0.13689	0.10919	0.06941	0.037	0.0177	0.00821	0.00271
883	0.14148	0.1129	0.07265	0.0381	0.01814	0.00844	0.00278
884	0.14469	0.11526	0.07333	0.0394	0.01839	0.00852	0.00274
885	0.14622	0.11612	0.07434	0.03987	0.01847	0.00858	0.0028
886	0.14593	0.11537	0.07381	0.03951	0.01823	0.00848	0.00266
887	0.14374	0.1133	0.07251	0.03922	0.01784	0.00826	0.00259
888	0.1397	0.10978	0.06997	0.03805	0.01747	0.00802	0.00236
889	0.13352	0.10417	0.06728	0.03669	0.01699	0.00748	0.00233
890	0.12615	0.09769	0.06334	0.03432	0.01635	0.00723	0.00218
891	0.11814	0.09072	0.05958	0.03195	0.01545	0.0066	0.00201
892	0.1086	0.0828	0.0552	0.02947	0.01455	0.00617	0.0018
893	0.09934	0.0748	0.05099	0.02709	0.01368	0.00563	0.00169
894	0.08919	0.06647	0.04669	0.02393	0.01268	0.00522	0.00153
895	0.08072	0.059	0.04225	0.02156	0.0118	0.00465	0.00137
896	0.07155	0.05169	0.03799	0.01914	0.01093	0.00435	0.00135
897	0.06437	0.04581	0.03446	0.01678	0.00999	0.00378	0.00118
898	0.0571	0.03993	0.03072	0.01477	0.00914	0.00346	0.00109
899	0.05143	0.03538	0.02766	0.01297	0.00839	0.00307	0.00102
900	0.04564	0.03062	0.02459	0.01132	0.00774	0.00277	0.000949
901	0.04093	0.02719	0.02207	0.0099	0.00715	0.00259	0.0008125
902	0.03635	0.0237	0.01981	0.00889	0.0065	0.00224	0.000767
903	0.03312	0.02118	0.01786	0.00765	0.00594	0.00207	0.000715
904	0.02959	0.01861	0.01636	0.00692	0.00545	0.00195	0.0007475
905	0.02714	0.01666	0.01485	0.00616	0.00494	0.00179	0.000590454
906	0.02441	0.01481	0.01366	0.00559	0.00457	0.0016	0.000599999
907	0.02235	0.01331	0.01227	0.0047	0.0043	0.0015	0.000578636
908	0.0203	0.0119	0.01144	0.00448	0.00402	0.00122	0.000483636
909	0.01889	0.01081	0.01051	0.00394	0.00385	0.00131	0.00051409
910	0.01732	0.00968	0.00964	0.00375	0.00378	0.00114	0.000463636
911	0.01581	0.00878	0.00915	0.00338	0.00357	0.00108	0.000397727
912	0.01456	0.0078	0.00856	0.00278	0.00322	0.0009744	0.000447727
913	0.0134	0.00712	0.00819	0.00287	0.003	0.000966	0.000397727
914	0.01236	0.0064	0.00731	0.00232	0.00288	0.000815547	0.000390454
915	0.01136	0.00588	0.00715	0.00247	0.00275	0.0009156	0.000361363
916	0.01061	0.00525	0.00674	0.00191	0.00265	0.000742558	0.00040909
917	0.00984	0.00483	0.00626	0.00212	0.00251	0.000791277	0.000341363
918	0.00921	0.00436	0.0059	0.00162	0.00237	0.00067506	0.000321363
919	0.00856	0.00398	0.00574	0.00172	0.00234	0.00070581	0.000317272
920	0.00788	0.00364	0.00539	0.00155	0.00234	0.000608366	0.000334545
921	0.00752	0.00335	0.00537	0.0014	0.00233	0.000718859	0.000286818
922	0.00699	0.00301	0.00485	0.00141	0.00226	0.000576087	0.000337727
923	0.00672	0.00275	0.00481	0.00127	0.00218	0.00062093	0.000287273
924	0.00636	0.00248	0.0046	0.00125	0.00216	0.000569629	0.000255455
925	0.00595	0.00246	0.00444	0.00112	0.00215	0.000618392	0.000296364
926	0.00579	0.00209	0.00422	0.00119	0.00207	0.000512384	0.000232272
927	0.00541	0.00182	0.00411	0.00102	0.00199	0.000610408	0.000297272
928	0.00528	0.00161	0.00403	0.00131	0.00194	0.000537245	0.000187273
929	0.00508	0.00139	0.00345	0.00122	0.00195	0.000584471	0.000179545
930	0.00468	0.00141	0.00413	0.00123	0.00197	0.000429243	0.000269091
931	0.00466	0.00125	0.00376	0.0008132	0.00193	0.000568725	0.000194545
932	0.00442	0.00139	0.00385	0.00076	0.00187	0.00044947	0.000143182
933	0.00413	0.00106	0.00365	0.0009044	0.00182	0.000523302	0.000259545
934	0.00411	0.000813208	0.00336	0.00070846	0.00181	0.000393119	0.000304999
935	0.00412	0.00074087	0.00275	0.00105	0.00178	0.000456023	0.000303636
936	0.00388	0.000724217	0.00341	0.0008208	0.00174	0.000593198	0.000234091
937	0.00402	0.000772534	0.00306	0.0008968	0.0017	0.000440369	0.000215909
938	0.00388	0.000682972	0.00316	0.000798	0.00163	0.000628371	0.000179545
939	0.00384	0.000523383	0.00286	0.000616731	0.00155	0.000568581	0.000237273
940	0.00378	0.000413048	0.00318	0.00105	0.00148	0.000665141	0.000178636
941	0.00366	0.000424109	0.00283	0.0009348	0.0014	0.000533451	0.00024909
942	0.00383	0.000434426	0.0034	0.0008208	0.00135	0.000665205	0.000121363
943	0.0036	0.000328289	0.0028	0.00101	0.00127	0.000694565	0.000233636
944	0.00359	0.000419256	0.00301	0.0008284	0.0012	0.000802886	0.000183182
945	0.0035	0.000294485	0.00295	0.0009576	0.00118	0.000682959	0.000207727
946	0.00367	0.000236825	0.0032	0.000874	0.00118	0.000838202	0.000280454
947	0.0037	0.000325554	0.00277	0.00119	0.00118	0.000671391	0.000194545
948	0.00377	0.000244974	0.00318	0.0009728	0.00109	0.000759426	0.000244091
949	0.00367	0.000219358	0.00289	0.00115	0.00096642	0.000786498	0.000233636
950	0.00372	0.000134426	0.00315	0.00108	0.00092274	0.000783094	0.000288636
951	0.00368	0.000245167	0.00282	0.00106	0.0009009	0.000754685	0.000227727
952	0.00361	0.00020088	0.00304	0.00144	0.0008736	0.000838071	0.000223181
953	0.00371	0.00020513	0.00323	0.00139	0.00086268	0.0009996	0.000176363
954	0.00389	9.64916e-05	0.00288	0.00114	0.000819	0.0009996	0.000229545
955	0.00395	0.000121386	0.00337	0.00152	0.00075348	0.0008484	0.000243182
956	0.00409	-2.80347e-05	0.00312	0.00191	0.00072072	0.0008568	0.000132727
957	0.00393	0.000269636	0.0029	0.00184	0.00069342	0.0008568	0.000218182
958	0.00421	0.000250855	0.00338	0.00165	0.00061152	0.0008652	0.000187273
959	0.00429	0.000123469	0.00334	0.0016	0.000536296	0.0008652	0.000191363
960	0.00436	0.000291751	0.0037	0.00183	0.000545928	0.000836469	0.000239545
961	0.00442	0.000180007	0.00348	0.00185	0.00057876	0.000924	0.000325454
962	0.00435	0.000389642	0.00348	0.00174	0.00057876	0.000924	0.000228636
963	0.00448	0.000277824	0.00356	0.00241	0.00056784	0.0008988	0.0002
964	0.00432	0.000488098	0.004	0.00239	0.00055692	0.000882	0.000254545
965	0.00443	0.000447631	0.00391	0.00198	0.00057876	0.0008568	0.000206818
966	0.00434	0.000476408	0.00416	0.00246	0.00059514	0.0009996	0.000267272
967	0.00467	0.000588715	0.00377	0.00226	0.00060606	0.0009996	0.000166364
968	0.0045	0.00061313	0.004	0.00216	0.0006006	0.0009996	0.000318182
969	0.00449	0.000598222	0.00392	0.00228	0.00056784	0.0009072	0.000193636
970	0.00433	0.000677557	0.00351	0.00222	0.00057876	0.00102	0.000201818
971	0.00446	0.000825421	0.00402	0.00255	0.00061152	0.000966	0.000223636
972	0.00459	0.000815395	0.00383	0.00264	0.00063882	0.0009156	0.000351363
973	0.00443	0.000828185	0.00421	0.00255	0.00070434	0.0008652	0.000320454
974	0.00463	0.0009894	0.00412	0.00222	0.00074256	0.0008736	0.000344545
975	0.00452	0.00101	0.00439	0.00242	0.00072618	0.00084	0.000229091
976	0.00447	0.000956309	0.004	0.00241	0.00068796	0.000822703	0.00026
977	0.00448	0.00112	0.00411	0.00243	0.000546	0.000821964	0.000306363
978	0.00465	0.00118	0.00423	0.00268	0.000486808	0.0008904	0.000354545
979	0.00455	0.00125	0.00457	0.00239	0.00055692	0.000622299	0.000335909
980	0.00448	0.00135	0.00418	0.00236	0.00057876	0.000621602	0.000259091
981	0.00465	0.00121	0.00464	0.00258	0.000546	0.000813325	0.000269545
982	0.00448	0.00145	0.00465	0.00272	0.000538974	0.000778282	0.00027
983	0.00455	0.00153	0.0045	0.00256	0.00068796	0.000757923	0.000339091
984	0.0045	0.00148	0.00429	0.00261	0.00078624	0.000737578	0.000198182
985	0.00453	0.00152	0.0048	0.0023	0.00068796	0.000717247	0.000274091
986	0.00427	0.00145	0.00427	0.00241	0.00057876	0.00069693	0.000244091
987	0.00443	0.00142	0.0044	0.00271	0.00067704	0.000676628	0.000319545
988	0.00425	0.00151	0.00488	0.00271	0.0007644	0.00064793	0.000295454
989	0.00419	0.00146	0.00414	0.00235	0.0006006	0.000617805	0.000297272
990	0.00435	0.00135	0.00438	0.00238	0.000454494	0.000627093	0.000326818
991	0.00425	0.00143	0.00437	0.00271	0.000369323	0.000608819	0.000288636
992	0.00419	0.00138	0.00428	0.00257	0.000429798	0.000590559	0.000324545
993	0.00404	0.00146	0.00467	0.00235	0.0005733	0.000478399	0.000249545
994	0.00411	0.00134	0.00455	0.00241	0.00051044	0.00053701	0.000281364
995	0.00412	0.00135	0.0044	0.00202	0.000481479	0.00047124	0.000259091
996	0.0039	0.00133	0.00449	0.00196	0.00066612	0.000470772	0.000341818
997	0.00382	0.00138	0.00448	0.00192	0.00076986	0.00046898	0.000240455
998	0.00364	0.00121	0.00415	0.00177	0.0007098	0.000463617	0.000230909
999	0.00377	0.00133	0.00468	0.00195	0.00054126	0.000458268	0.000296364
1000	0.00364	0.00119	0.00442	0.00169	0.000456674	0.000452935	0.000226818
1001	0.0036	0.00123	0.00395	0.00169	0.000525193	0.000355384	0.000351818
1002	0.00351	0.00123	0.00429	0.00137	0.00055146	0.000355007	0.000228636
1003	0.00341	0.00111	0.00416	0.00144	0.00058968	0.000354645	0.000360909
1004	0.00323	0.00119	0.00418	0.00116	0.0006006	0.000269342	0.000296818
1005	0.0034	0.00111	0.00378	0.00095	0.00058422	0.000269011	0.000283636
1006	0.00332	0.00118	0.0042	0.00109	0.00064428	0.00025953	0.000288636
1007	0.00328	0.00107	0.00385	0.0009196	0.00075348	0.000288783	0.000305454
1008	0.00325	0.00112	0.00446	0.000912	0.00090636	0.000318052	0.000266818
1009	0.00318	0.00101	0.00396	0.00104	0.0009828	0.000347337	0.00024
1010	0.00326	0.0011	0.00419	0.000714063	0.00078078	0.000393525	0.000284545
1011	0.00306	0.0011	0.00394	0.0007676	0.0006006	0.000304623	0.000250454
1012	0.00299	0.00109	0.004	0.0008208	0.00058968	0.000269312	0.000309545
1013	0.00314	0.00105	0.00432	0.000874	0.00060606	0.000232161	0.000237727
1014	0.00295	0.00104	0.00398	0.0009272	0.00069342	0.000195027	0.000305909
1015	0.00296	0.00103	0.00407	0.000988	0.00078078	0.000157908	0.000291818
1016	0.00302	0.00104	0.00397	0.00104	0.00078078	0.000127987	0.000284545
1017	0.00303	0.00102	0.00402	0.00109	0.00078078	0.000157397	0.000242273
1018	0.00289	0.00101	0.00397	0.00108	0.0008736	0.000186822	0.000276363
1019	0.0029	0.0009894	0.00381	0.0008284	0.00093912	0.000216263	0.000267272
1020	0.00281	0.000901236	0.00378	0.000696613	0.00088452	0.000237584	0.000230909
1021	0.00296	0.00101	0.00407	0.000696613	0.00079716	0.000237502	0.000220909
1022	0.00288	0.0009526	0.00384	0.000696613	0.00085176	0.000226829	0.000224545
1023	0.00289	0.0009894	0.00389	0.00118	0.0009282	0.000197225	0.000320909
1024	0.00277	0.000893074	0.0039	0.0009348	0.00081354	0.000167636	0.000278636
1025	0.00286	0.000762178	0.00361	0.000585816	0.00074802	9.6049e-05	0.000249545
1026	0.00281	0.000815514	0.00363	0.000561086	0.00082992	0.000155154	0.000268636
1027	0.00281	0.00081381	0.00375	0.000536356	0.00090636	0.000243108	0.000229545
1028	0.00275	0.000733491	0.00389	0.000511626	0.00090636	0.000228359	0.000230454
1029	0.00288	0.000733841	0.00365	0.000757551	0.0009282	0.000180776	0.000257273
1030	0.00282	0.000685575	0.00362	0.000757551	0.00099918	0.000180835	0.000238181
1031	0.00266	0.000637267	0.00353	0.0007828	0.00096642	0.000177615	0.000227727
1032	0.00283	0.000711767	0.00364	0.000718107	0.00087906	0.000192483	0.0002
1033	0.00278	0.000679082	0.0033	0.000656283	0.0009009	0.000217664	0.000210454
1034	0.00284	0.000656355	0.00335	0.000594458	0.00088452	0.000158678	0.000240909
1035	0.00284	0.000561444	0.00327	0.000494962	0.00083538	9.55878e-05	0.000220454
1036	0.00284	0.00050863	0.0033	0.000556787	0.00087906	0.000110517	0.000250909
1037	0.00281	0.000520057	0.00314	0.000618612	0.0009009	0.000125189	0.000201364
1038	0.00275	0.000425014	0.00315	0.000680436	0.00098826	0.000130298	0.000213636
1039	0.00281	0.000453496	0.00316	0.000757551	0.00108	0.000184267	0.000215
1040	0.00273	0.000323369	0.00299	0.000757551	0.00106	0.000204186	0.000178182
1041	0.00275	0.000306052	0.00288	0.000290431	0.00109	7.50081e-05	0.000203182
1042	0.00273	0.000296549	0.00287	0.000475905	0.00107	0.000104808	0.000215454
1043	0.00277	0.000285575	0.00316	0.00042937	0.00101	0.000134622	0.000218182
1044	0.00267	0.000203133	0.0029	0.00055302	0.00103	0.000164452	0.000201818
1045	0.00278	0.000177074	0.0029	0.000676669	0.00101	0.00011624	0.000187727
1046	0.00274	9.38321e-05	0.0029	0.000798	0.00098826	8.69921e-05	0.000182727
1047	0.00274	8.48313e-05	0.0027	0.0008968	0.00108	5.77582e-05	0.0002
1048	0.00279	8.57884e-05	0.00255	0.0007752	0.0011	0.000156745	0.000162727
1049	0.0028	5.45617e-05	0.00263	0.0009728	0.00102	0.000115596	0.000202727
1050	0.00272	5.43777e-06	0.00282	0.000663374	0.00098826	0.000145516	0.000145909
1051	0.00273	2.48409e-05	0.00275	0.000325166	0.00103	0.000166387	0.000171363
1052	0.00273	7.06307e-05	0.00266	0.000402447	0.00103	0.000181559	0.000157273
1053	0.00271	-4.21861e-05	0.00251	0.000479728	0.00107	0.000268829	0.000131818
1054	0.00272	-5.3619e-05	0.00259	0.000557009	0.00114	0.000224921	0.00018
1055	0.00267	3.47644e-06	0.0026	0.000636229	0.00111	0.000181028	0.000164546
1056	0.00275	-9.23197e-05	0.00255	0.000605316	0.00109	0.000137149	0.000163182
1057	0.00274	-0.000134587	0.00254	0.000210768	0.00115	0.000185448	0.000157273
1058	0.00266	-0.000157609	0.00251	0.00036533	0.00118	0.000215484	0.000167727
1059	0.00265	-0.000164956	0.00243	0.000519892	0.00115	0.000245532	0.000146818
1060	0.00265	-0.000190201	0.00239	0.000674454	0.00116	0.000275596	0.000149546
1061	0.00267	-0.000173342	0.00236	0.000396131	0.0012	0.000135762	0.000166818
1062	0.00277	-0.000222235	0.00223	0.000457956	0.00121	0.000165852	0.000165454
1063	0.00276	-0.000239738	0.00238	0.000519781	0.0012	0.000195957	0.000182727
1064	0.00265	-0.000235139	0.00219	0.000581605	0.00117	0.000226075	0.000122273
1065	0.00268	-0.000267719	0.00249	0.00064343	0.00117	0.000256207	0.000157727
1066	0.00271	-0.000327479	0.00216	0.000705255	0.00121	0.000257158	0.000126363
1067	0.00273	-0.000319422	0.00241	0.000757551	0.00123	0.000183876	0.000134091
1068	0.00267	-0.000367829	0.00231	0.000757551	0.00128	0.000148452	0.00014
1069	0.00276	-0.000304134	0.00217	0.000466986	0.00132	0.000178635	0.000185454
1070	0.00259	-0.000334045	0.00245	0.000544267	0.00134	0.000212154	0.000128636
1071	0.00274	-0.000420418	0.0024	0.000621548	0.00135	0.000249752	0.000175909
1072	0.00263	-0.000411831	0.00222	0.000698828	0.00132	0.000287364	0.000162727
1073	0.0027	-0.000439708	0.0021	0.0008208	0.00135	0.000182451	0.000169091
1074	0.0027	-0.000394766	0.00218	0.0008208	0.00144	0.00022255	0.000190455
1075	0.0026	-0.000422713	0.00211	0.000364222	0.00143	0.000262662	0.000138182
1076	0.00269	-0.000447125	0.00221	0.000487871	0.00143	0.000302786	0.000159545
1077	0.0026	-0.000440144	0.00215	0.000579334	0.00145	0.000342921	0.000118636
1078	0.0026	-0.000409627	0.00219	0.00059479	0.00145	0.000383069	0.000182272
1079	0.00263	-0.000515569	0.00229	0.000610247	0.00145	8.27539e-05	0.000136364
1080	0.00264	-0.000486548	0.00194	0.000625703	0.00149	0.000127851	0.000174091
1081	0.00273	-0.00048256	0.00224	0.000641159	0.00151	0.000141757	0.000128182
1082	0.0027	-0.000555747	0.00212	0.000656615	0.00153	0.000245985	0.000163636
1083	0.00269	-0.000496828	0.00225	0.000672071	0.00156	0.000286378	0.000148182
1084	0.00262	-0.000527224	0.00202	0.000687527	0.00155	0.000183749	0.000120909
1085	0.00265	-0.000477655	0.00218	0.000676669	0.00157	0.000237895	0.000172727
1086	0.00265	-0.000540971	0.00198	0.0009272	0.00157	0.000263355	0.000136818
1087	0.00273	-0.000474324	0.00214	0.000419177	0.00155	0.000288826	0.000185454
1088	0.00263	-0.00054556	0.00209	0.000481002	0.00157	0.000314307	0.000106818
1089	0.00267	-0.000489689	0.00231	0.000542826	0.00158	0.000339798	0.000172727
1090	0.00265	-0.00052813	0.00224	0.000604651	0.00151	0.0003653	0.000121363
1091	0.00271	-0.000574458	0.00204	0.000666476	0.00144	0.000210775	0.000161818
1092	0.00268	-0.000490108	0.002	0.000725863	0.00142	0.000285553	0.000111818
1093	0.00264	-0.000544352	0.00209	0.000664039	0.00143	0.000315032	0.00017
1094	0.00265	-0.000522915	0.00216	0.00109	0.0014	0.000235982	0.000105455
1095	0.00273	-0.000522934	0.00221	0.0008968	0.0014	0.00025168	0.000137727
1096	0.00265	-0.000525838	0.00225	0.000571412	0.00143	0.00036331	0.000144545
1097	0.00265	-0.000570912	0.00201	0.000725974	0.00145	0.000275586	0.000140909
1098	0.00274	-0.000466018	0.00226	0.000646533	0.00144	0.000158694	0.000162727
1099	0.00267	-0.000514718	0.00205	0.000461059	0.00138	0.000169502	0.000167727
1100	0.00269	-0.00052416	0.00222	2.28471e-06	0.00134	0.000434103	0.000166818
1101	0.00273	-0.000501487	0.00224	6.92615e-05	0.00133	0.00036119	0.000185454
1102	0.00276	-0.000493126	0.00218	0.000136238	0.00132	0.000274949	0.000150454
1103	0.00266	-0.000501217	0.00238	0.000203215	0.00129	0.000305491	0.000126818
1104	0.0027	-0.00047005	0.00204	0.00108	0.00122	0.000336041	0.000142273
1105	0.00275	-0.000466764	0.00231	0.0008284	0.00117	0.000366599	0.000166364
1106	0.00276	-0.000488501	0.00221	0.000513798	0.00123	0.000397163	0.000154545
1107	0.00276	-0.000463121	0.00244	0.000513798	0.00128	0.000427735	0.000171818
1108	0.00276	-0.000442764	0.00226	0.000513798	0.00123	0.000456511	0.000149546
1109	0.00278	-0.000428859	0.00247	0.000513798	0.00122	0.000472318	0.000187273
1110	0.00278	-0.000485688	0.00239	0.000513798	0.00127	0.000237822	0.000170454
1111	0.00284	-0.000419687	0.00242	0.000513798	0.00124	0.000275808	0.000160454
1112	0.00276	-0.000397992	0.00253	0.000513798	0.00124	0.0003138	0.000161363
1113	0.00282	-0.000433459	0.00254	0.000513798	0.00129	0.000351797	0.000151818
1114	0.00284	-0.000392521	0.0026	0.000572298	0.00125	0.000439867	0.000127727
1115	0.00296	-0.000380174	0.0024	0.000587754	0.00121	0.000352996	0.000153636
1116	0.00285	-0.000399274	0.00258	0.000603211	0.00125	0.000301638	0.000131364
1117	0.00285	-0.000379825	0.00258	0.000618667	0.00127	0.000321185	0.000198636
1118	0.00294	-0.000381822	0.00282	0.000498286	0.00121	0.000340736	0.000169091
1119	0.00295	-0.000326697	0.00264	0.000652848	0.00117	0.000360292	0.000203636
1120	0.00299	-0.00033016	0.00269	0.0008208	0.0012	0.000379852	0.000219545
1121	0.00296	-0.000332212	0.00279	0.00076	0.00121	0.000399416	0.000186818
1122	0.003	-0.000244285	0.00298	0.000699272	0.00117	0.000418984	0.000211818
1123	0.00302	-0.000289941	0.00281	0.000637447	0.00112	0.000297735	0.000195
1124	0.00306	-0.000258473	0.0028	0.000572963	0.00111	0.000313615	0.000152272
1125	0.00302	-0.000302733	0.00294	0.000696613	0.00112	0.000329498	0.000192727
1126	0.00299	-0.000277011	0.00301	0.0009956	0.00117	0.000345384	0.0002
1127	0.00298	-0.000199877	0.00288	0.0008436	0.00121	0.000360037	0.000150909
1128	0.00297	-0.000271324	0.00294	0.00069617	0.00124	0.000405482	0.00019
1129	0.00296	-0.000270644	0.00318	0.000685866	0.00126	0.000391821	0.000205909
1130	0.00296	-0.000257121	0.00284	0.000675561	0.00121	0.000378162	0.00018
1131	0.00295	-0.000253611	0.00316	0.000665257	0.00114	0.000364505	0.000240909
1132	0.00295	-0.000235828	0.0032	0.000654953	0.0012	0.00035085	0.000179091
1133	0.00294	-0.000363053	0.00326	0.000644649	0.00117	0.000343373	0.000224999
1134	0.00293	-0.000140301	0.00312	0.000635675	0.00106	0.000359273	0.000177727
1135	0.00292	-0.000316116	0.00335	0.000635675	0.00103	0.000388149	0.000208636
1136	0.00291	-0.000294807	0.0035	0.000644206	0.00092274	0.000448382	0.000162727
1137	0.0029	-0.00028065	0.00364	0.000698302	0.00088452	0.000458569	0.000161818
1138	0.00289	-0.000201507	0.00364	0.000752399	0.00093366	0.000385808	0.000205455
1139	0.00288	-0.000287364	0.00346	0.0008056	0.00097188	0.000460302	0.000222273
1140	0.00287	-0.000286806	0.00407	0.0008588	0.00099372	0.000259825	0.000215
1141	0.00286	-0.000257684	0.00383	0.000912	0.0009282	0.000268336	0.000272727
1142	0.00285	-0.000257141	0.00412	0.0009652	0.00085176	0.000276846	0.000237273
1143	0.00284	-0.000383029	0.00364	0.00103	0.0007917	0.000285356	0.000271818
1144	0.00283	-0.000343214	0.00442	0.000604208	0.00069342	0.000405525	0.000203636
1145	0.00282	-0.000314119	0.00448	0.000712401	0.00069888	0.000420895	0.000338181
1146	0.00281	-0.000248603	0.00473	0.0008208	0.00083538	0.000436788	0.000234545
1147	0.0028	-0.000389511	0.00424	0.0009272	0.00085176	0.000374622	0.000320454
1148	0.00279	-0.000306861	0.00493	0.0009196	0.00075348	0.000434841	0.00029909
1149	0.00278	-0.000421351	0.00424	0.000672459	0.00070434	0.000270878	0.000295
1150	0.00277	-0.000265853	0.00507	0.000661527	0.00069342	0.000301537	0.000342272
1151	0.00276	-0.000483916	0.0049	0.000733656	0.00075894	0.000346301	0.000352273
1152	0.00275	-0.000356278	0.0052	0.0008056	0.00082992	0.000362176	0.000273636
1153	0.00271	-0.000387921	0.00506	0.0008816	0.00080808	0.000475875	0.000370909
1154	0.00268	-0.000296714	0.00515	0.00095	0.00084084	0.000476965	0.000280909
1155	0.00265	-0.000383357	0.00503	0.00102	0.00091728	0.000478052	0.000360909
1156	0.00262	-0.000471428	0.00543	0.00109	0.00092274	0.000479133	0.000312727
1157	0.00258	-0.00042236	0.00503	0.00103	0.00091728	0.000283114	0.000335909
1158	0.00256	-0.000407576	0.00532	0.0009728	0.00090636	0.000348442	0.000365
1159	0.00253	-0.000433502	0.00536	0.000836	0.00090636	0.000379063	0.000319545
1160	0.0025	-0.000407999	0.00527	0.0009272	0.00091728	0.000409678	0.000332272
1161	0.00247	-0.000501059	0.0052	0.000580497	0.0009009	0.000440287	0.000265454
1162	0.00245	-0.000399124	0.00505	0.0008284	0.00090636	0.000434797	0.000312272
1163	0.00242	-0.000574317	0.00503	0.0009272	0.0009009	0.00046493	0.000395
1164	0.0024	-0.000441657	0.00482	0.0009576	0.0008736	0.000451189	0.000328636
1165	0.00237	-0.000536843	0.00488	0.000988	0.00091728	0.000307794	0.000348182
1166	0.00235	-0.000449885	0.00504	0.00102	0.0009555	0.00033837	0.000319091
1167	0.00233	-0.000507201	0.00471	0.00105	0.0008736	0.00036894	0.000284545
1168	0.0023	-0.000495227	0.00514	0.00108	0.000819	0.000399501	0.000330454
1169	0.00228	-0.000398247	0.00494	0.0009576	0.00085176	0.000251185	0.000274999
1170	0.00225	-0.000501966	0.00494	0.00108	0.00089544	0.000326062	0.000329545
1171	0.00225	-0.000399969	0.00481	0.0008056	0.00094458	0.000354798	0.000309545
1172	0.00216	-0.000395815	0.00451	0.000836	0.00098826	0.000340995	0.000237273
1173	0.00204	-0.000443792	0.0045	0.000874	0.00096642	0.000327183	0.000254091
1174	0.00203	-0.000516757	0.00404	0.0009044	0.00087906	0.000313363	0.000314545
1175	0.00201	-0.000419716	0.00417	0.000610745	0.00085722	0.000355449	0.000254091
1176	0.002	-0.000577653	0.00422	0.000703482	0.00092274	0.000326832	0.000231818
1177	0.00201	-0.000447731	0.00392	0.000798	0.00102	0.000200584	0.000255
1178	0.00192	-0.000436362	0.00402	0.0008892	0.00112	0.000290165	0.000322273
1179	0.00181	-0.00052569	0.00398	0.000573428	0.00117	0.000250501	0.000237727
1180	0.00181	-0.00045358	0.00363	0.000579611	0.0011	0.000266175	0.00024909
1181	0.0018	-0.00053359	0.00386	0.00111	0.00096642	0.000284052	0.00026
1182	0.00175	-0.000424307	0.00394	0.0012	0.0009009	0.000307093	0.000235454
1183	0.00169	-0.000574283	0.00416	0.000874	0.00091728	0.000330123	0.000292273
1184	0.00164	-0.000409252	0.00376	0.0009272	0.00097188	0.000353141	0.000344545
1185	0.00159	-0.000484908	0.00358	0.0009804	0.00103	0.000355449	0.000240455
1186	0.00154	-0.000352695	0.00361	0.00103	0.0009828	0.000334113	0.000267727
1187	0.00148	-0.000481168	0.00385	0.00109	0.00086268	0.000312764	0.000234091
1188	0.00143	-0.000351059	0.00368	0.00114	0.00089544	0.000261668	0.000259545
1189	0.00138	-0.000405921	0.00353	0.00119	0.00102	0.000321569	0.000254091
1190	0.00133	-0.000504331	0.00326	0.00125	0.00106	0.000393968	0.000253636
1191	0.00127	-0.000347015	0.0037	0.00131	0.00105	0.000409511	0.000253636
1192	0.00123	-0.000520377	0.00376	0.00124	0.00104	0.000223877	0.000323181
1193	0.00118	-0.000468009	0.00366	0.00116	0.00103	0.000254171	0.000197727
1194	0.00112	-0.000405616	0.00356	0.00109	0.00102	0.000288981	0.000329545
1195	0.00107	-0.000424624	0.00341	0.00102	0.00103	0.000279841	0.000195
1196	0.00102	-0.00039218	0.00343	0.00095	0.00111	0.000270687	0.000280909
1197	0.000969	-0.000453275	0.00372	0.0008816	0.00123	0.000261519	0.000333636
1198	0.000915808	-0.000433633	0.00312	0.0009424	0.00121	0.000290609	0.000246364
1199	0.000864304	-0.000592527	0.0037	0.001	0.00118	0.000291263	0.000271818
1200	0.000812852	-0.000359263	0.00348	0.00106	0.0012	0.000289894	0.000243182
1201	0.000765671	-0.000428816	0.00284	0.0007676	0.00121	0.000275741	0.000312727
1202	0.000754904	-0.000514052	0.00306	0.000874	0.00121	0.000261572	0.000350909
1203	0.000744197	-0.000403549	0.00326	0.0009728	0.00122	0.000247388	0.000382272
1204	0.000733549	-0.000399439	0.00339	0.00108	0.00122	0.000233188	0.000290454
1205	0.000718603	-0.000568146	0.00328	0.00118	0.00123	0.000218972	0.000392727
1206	0.000681034	-0.000526828	0.00297	0.00128	0.00123	0.000204741	0.000321363
1207	0.000643534	-0.000466905	0.00269	0.00103	0.00127	0.000190493	0.000349545
1208	0.000606104	-0.000500514	0.00316	0.00122	0.00129	0.000200556	0.00039409
1209	0.000568748	-0.000478376	0.0029	0.00133	0.00115	0.000237995	0.000350909
1210	0.000531469	-0.000471199	0.00326	0.00114	0.00098826	0.000275417	0.00031
1211	0.000332054	-0.000486127	0.0027	0.00116	0.00097734	0.000186161	0.00035
1212	0.000285917	-0.000529587	0.00313	0.00105	0.00106	0.000260492	0.000391818
1213	0.000239863	-0.000482297	0.00288	0.0009424	0.00115	0.000176222	0.000412272
1214	0.000193895	-0.000471394	0.00269	0.000836	0.00121	0.000209881	0.000372273
1215	0.000148016	-0.000415451	0.00292	0.000798	0.00115	0.000243522	0.000403181
1216	0.000102228	-0.000400893	0.00288	0.0009196	0.00106	0.000277146	0.000392727
1217	5.65321e-05	-0.000526289	0.00299	0.000656283	0.00112	0.000310752	0.000358636
1218	1.09326e-05	-0.000595927	0.00245	0.000718107	0.00121	0.00034434	0.000383636
1219	-3.45688e-05	-0.000529098	0.00298	0.0007828	0.00117	0.00037791	0.000326818
1220	-7.99699e-05	-0.000453653	0.0027	0.0008436	0.00116	0.000411462	0.000353636
1221	-0.000125268	-0.000544584	0.00301	0.0009044	0.00119	0.000443142	0.000349545
1222	-0.000170461	-0.000572612	0.00271	0.0009652	0.00119	0.000443408	0.000250909
1223	-0.000215547	-0.000513454	0.00262	0.00118	0.00116	0.000461677	0.0003
1224	-0.000260523	-0.000524958	0.00275	0.0008664	0.00107	0.000388021	0.000252272
1225	-0.000305388	-0.000610696	0.00251	0.000719696	0.00096642	0.000262343	0.000318636
1226	-0.000350139	-0.000562816	0.00224	0.0007676	0.00096096	0.00033642	0.000218182
1227	-0.000394773	-0.000571311	0.00229	0.0008208	0.00103	0.000396885	0.000305909
1228	-0.000457128	-0.000614752	0.00246	0.000874	0.00103	0.000426593	0.000229545
1229	-0.000465454	-0.000622427	0.00208	0.0009272	0.00105	0.000247672	0.000241363
1230	-0.000473657	-0.000483624	0.00246	0.0009956	0.00118	0.000250743	0.000279091
1231	-0.000481736	-0.000547614	0.00227	0.00101	0.00128	0.000253794	0.000229091
1232	-0.000489687	-0.000672976	0.00223	0.000568089	0.00124	0.000256827	0.000265454
1233	-0.000497509	-0.000567573	0.00194	0.00072265	0.00114	0.000259839	0.000217727
1234	-0.0005052	-0.000567823	0.00197	0.000874	0.00106	0.000262833	0.000218636
1235	-0.000512759	-0.000674438	0.00212	0.00103	0.00104	0.000265806	0.000174091
1236	-0.000520182	-0.000565287	0.00194	0.0008436	0.0011	0.000268761	0.000142727
1237	-0.000527468	-0.000642495	0.00218	0.0009348	0.00118	0.000271695	0.000155909
1238	-0.000534616	-0.000563933	0.00178	0.00103	0.00115	0.000150575	0.000172273
1239	-0.000541624	-0.000575303	0.00228	0.00112	0.00102	0.000209624	0.000148636
1240	-0.000548488	-0.000567325	0.0022	0.0007904	0.0009828	0.000268652	0.000113636
1241	-0.000555209	-0.000628563	0.00172	0.0008816	0.00106	0.000327661	0.000136818
1242	-0.000561784	-0.000619023	0.00204	0.0009728	0.00106	0.000333619	0.000140455
1243	-0.000568211	-0.000564417	0.00203	0.00106	0.00098826	0.000244817	8.45455e-05
1244	-0.000574489	-0.000576882	0.0018	0.00163	0.00097188	0.000356852	9.99999e-05
1245	-0.000580616	-0.000589992	0.00196	0.00132	0.0009555	0.000312343	0.000142727
1246	-0.000586591	-0.000490892	0.00199	0.0008588	0.0009828	0.000280481	4.86363e-05
1247	-0.00059241	-0.00057814	0.00186	0.0012	0.00105	0.000324595	0.000107727
1248	-0.000598076	-0.000498894	0.00168	0.00128	0.00109	0.00035865	5.77272e-05
1249	-0.000603583	-0.00054671	0.00169	0.00109	0.00111	0.000358394	6.90911e-05
1250	-0.000608934	-0.000589453	0.00151	0.00164	0.00104	0.000286911	5.13636e-05
1251	-0.000614124	-0.000425695	0.00166	0.00146	0.00095004	0.000330948	7.31816e-05
1252	-0.000619152	-0.000485424	0.00207	0.00127	0.00094458	0.000227556	2.81818e-05
1253	-0.000624018	-0.000570786	0.00181	0.00109	0.001	0.000256777	2.13636e-05
1254	-0.000628721	-0.000470361	0.00186	0.0008816	0.00105	0.000219938	5.0909e-05
1255	-0.00063326	-0.000542703	0.00146	0.0008816	0.00093912	0.000229418	1.31818e-05
1256	-0.000637631	-0.000572823	0.00187	0.0008816	0.00075348	0.00023888	2.09091e-05
1257	-0.000641836	-0.000502861	0.00156	0.0008816	0.00073164	0.000248323	2.36363e-05
1258	-0.000645874	-0.000454241	0.00188	0.0008816	0.00080262	0.000257748	8.45455e-05
1259	-0.000649742	-0.000454105	0.00225	0.0008816	0.00087906	0.00028188	4.63636e-05
1260	-0.000654688	-0.000441737	0.00183	0.000692181	0.00095004	0.000237085	-5.63636e-05
1261	-0.000623435	-0.000439994	0.00213	0.0008132	0.00093366	0.000192272	3.22727e-05
1262	-0.000592011	-0.000444589	0.00152	0.0008816	0.00082992	0.000147441	-2.72727e-05
1263	-0.000560415	-0.000476947	0.00229	0.0009424	0.00082446	0.000153051	-8.63635e-06
1264	-0.000528646	-0.000379216	0.0019	0.00106	0.00090636	0.000167293	-1.86363e-05
1265	-0.000496703	-0.000454241	0.00214	0.0009652	0.00098826	1.16064e-05	9.0909e-07
1266	-0.000464586	-0.000396318	0.00206	0.000874	0.00097188	2.58137e-05	-4.31818e-05
1267	-0.000432295	-0.000449721	0.00212	0.0007828	0.00078624	4.09307e-05	2.27273e-05
1268	-0.000399828	-0.000438027	0.0021	0.0009576	0.0006006	6.98813e-05	9.54544e-06
1269	-0.000367187	-0.000506944	0.00202	0.00117	0.00055146	0.000122809	3.54545e-05
1270	-0.000334371	-0.000431479	0.00238	0.00106	0.00058422	0.000122172	-7.27272e-06
1271	-0.000301378	-0.000425907	0.00236	0.00111	0.00064974	0.000136245	3.54545e-05
1272	-0.00026821	-0.000403088	0.00245	0.00115	0.0007371	7.64684e-05	2e-05
1273	-0.000234866	-0.000373733	0.00267	0.00119	0.0007917	4.67967e-05	-1.36364e-06
1274	-0.00020708	-0.000420697	0.00204	0.00123	0.00075348	8.30402e-05	3.68181e-05
1275	-0.000208165	-0.000387554	0.0022	0.00127	0.00070434	0.000169521	1.90909e-05
1276	-0.000209074	-0.000325728	0.00216	0.0009576	0.00072072	0.000154016	4.5909e-05
1277	-0.000209808	-0.00035093	0.00204	0.00105	0.00074802	8.18583e-05	1.45454e-05
1278	-0.000203152	-0.000354588	0.00228	0.00114	0.00078078	4.70161e-05	-2.13636e-05
1279	-0.000171073	-0.000335989	0.00221	0.00124	0.00082992	7.57997e-05	1.36364e-06
1280	-0.00013882	-0.000335128	0.00249	0.000704369	0.00078078	0.000130571	2.27272e-06
1281	-0.000106393	-0.000314149	0.00233	0.000735281	0.00066066	8.54431e-05	2.5e-05
1282	-7.37932e-05	-0.00032019	0.00244	0.0007676	0.00061698	2.2462e-05	4.5909e-05
1283	-4.10206e-05	-0.000341821	0.00226	0.000798	0.00061698	4.38062e-05	1.90909e-05
1284	-8.07634e-06	-0.000296902	0.0025	0.000617615	0.0006552	6.51386e-05	4.09091e-05
1285	2.50388e-05	-0.000346853	0.00234	0.00075672	0.00072618	8.64595e-05	1.54545e-05
1286	5.83236e-05	-0.000306679	0.00238	0.0008968	0.00075894	-6.73668e-05	-9.0909e-07
1287	9.17772e-05	-0.000332801	0.00242	0.00103	0.0007371	5.65285e-06	2.36363e-05
1288	0.000125399	-0.000315221	0.00238	0.00108	0.00074256	8.07221e-05	2.95454e-05
1289	0.000159187	-0.000351077	0.00259	0.0009576	0.00074802	3.55055e-05	1.18182e-05
1290	0.00019314	-0.000278944	0.00245	0.000874	0.00066066	-2.9234e-05	5e-06
1291	0.000227256	-0.000330954	0.00256	0.0008588	0.00057876	5.85258e-05	1.18182e-05
1292	0.000261535	-0.00032997	0.0025	0.0008436	0.00062244	0.000131887	-8.18181e-06
1293	0.000295974	-0.000315273	0.00257	0.0008284	0.00074256	0.00012358	2.36363e-05
1294	0.000330572	-0.000327575	0.00241	0.00106	0.00075894	0.000115266	1.54545e-05
1295	0.000365327	-0.000289733	0.00253	0.00135	0.00066612	0.000106946	3.18182e-05
1296	0.000400237	-0.000393167	0.00248	0.000724755	0.0006552	2.2255e-05	1.77273e-05
1297	0.000371539	-0.000286459	0.0024	0.000646015	0.00074256	4.10154e-05	1.81818e-06
1298	0.000536601	-0.000343166	0.0024	0.000749057	0.00075348	5.9771e-05	4.40909e-05
1299	0.000764351	-0.000337577	0.00277	0.0008512	0.0007371	7.85228e-05	6.36363e-06
1300	0.000794449	-0.000304692	0.00241	0.0009576	0.00075894	9.72712e-05	9.0909e-06
1301	0.00082469	-0.000400928	0.00253	0.00106	0.0006279	0.000127722	4.22727e-05
1302	0.000855074	-0.000319868	0.00252	0.00116	0.000454932	0.000119374	2.13636e-05
1303	0.000885596	-0.000401497	0.00235	0.000732511	0.000518155	0.000111025	6.90911e-05
1304	0.000916253	-0.000416535	0.00273	0.000798	0.00063336	0.000102675	7.27272e-06
1305	0.0009595	-0.000394265	0.0023	0.0008588	0.00066612	9.43253e-05	5.81818e-05
1306	0.0009595	-0.000398968	0.00275	0.0009196	0.00066612	8.59765e-05	6.0909e-05
1307	0.00095	-0.000332787	0.00243	0.00126	0.00063336	7.76289e-05	1.54545e-05
1308	0.000988	-0.000397855	0.00256	0.00104	0.00058968	6.92837e-05	3.95454e-05
1309	0.00103	-0.000351322	0.00253	0.0007676	0.0006006	5.8779e-05	7.27272e-05
1310	0.00106	-0.000395323	0.00274	0.0009272	0.00060606	7.26063e-05	5.68181e-05
1311	0.0011	-0.00026129	0.00254	0.00112	0.00063336	8.72617e-05	2.63636e-05
1312	0.00114	-0.00042492	0.00259	0.00112	0.00063336	4.19912e-05	5.86363e-05
1313	0.00118	-0.000315517	0.00254	0.00118	0.000478943	-1.21391e-06	1.40909e-05
1314	0.00122	-0.000437346	0.0025	0.0009652	0.00067158	-1.69172e-05	1.81818e-06
1315	0.00125	-0.00041613	0.00251	0.000682209	0.00064974	-3.26123e-05	7.5909e-05
1316	0.00128	-0.000527572	0.00257	0.000744034	0.0006279	-4.82985e-05	5.22727e-05
1317	0.00133	-0.000278117	0.00258	0.00112	0.00060606	-5.60971e-05	0.000124091
1318	0.00134	-0.000482017	0.00238	0.0008436	0.000407652	-3.85141e-05	5.54545e-05
1319	0.00133	-0.000390726	0.00246	0.000492082	0.000396709	-2.09194e-05	4.90909e-05
1320	0.00142	-0.000481365	0.00238	0.000615731	0.0003857	-3.31178e-06	5.04545e-05
1321	0.00151	-0.000450373	0.00279	0.00073938	0.000374624	1.43096e-05	7.27272e-05
1322	0.00152	-0.000527022	0.00261	0.0008664	0.000414704	3.19456e-05	7.27272e-05
1323	0.00152	-0.000619173	0.00253	0.0009956	0.00061698	4.95975e-05	6.13636e-05
1324	0.00156	2.10091e-05	0.00237	0.00107	0.000455527	-7.27429e-05	3.54545e-05
1325	0.0016	-0.000563544	0.00233	0.00115	0.000280831	-5.87504e-05	8.27275e-05
1326	0.00163	-0.000584324	0.0021	0.00122	0.000281038	-4.4739e-05	0.000146364
1327	0.00167	-0.000669162	0.00275	0.00133	0.000281159	-3.07075e-05	0.000154545
1328	0.00171	-0.00041307	0.00224	0.0008968	0.000281191	-1.66546e-05	0.000138182
1329	0.00175	-0.000690298	0.00278	0.000449369	0.000376795	-2.57928e-06	0.000131364
1330	0.00179	-0.000498021	0.00193	0.000557563	0.000341632	1.15196e-05	0.000124091
1331	0.00182	-0.000611211	0.00278	0.000665755	0.000413783	2.56434e-05	0.000148636
1332	0.00186	-0.000493453	0.00205	0.0007752	0.000425092	4.11833e-05	8.31818e-05
1333	0.0019	-0.000621869	0.00263	0.00106	0.000436293	4.05833e-05	0.00014
1334	0.00191	-0.00066147	0.00193	0.0009804	0.000447383	4.00117e-05	7.50002e-05
1335	0.00191	-0.000597966	0.00276	0.001	0.000325616	3.947e-05	0.000129091
1336	0.00192	-0.000750628	0.00253	0.0009804	0.000355921	3.89594e-05	0.000102727
1337	0.00192	-0.000503045	0.00279	0.0009576	0.000386105	3.84813e-05	9.54545e-05
1338	0.00193	-0.000885178	0.00225	0.0009348	0.000416162	3.8037e-05	0.000104091
1339	0.00193	-0.000716352	0.00274	0.0009196	0.00044609	3.76279e-05	0.00015
1340	0.00193	-0.000800818	0.00277	0.0008968	0.000475883	3.72553e-05	0.000189091
1341	0.00193	-0.000815729	0.0027	0.00121	0.000505538	3.69209e-05	0.000169545
1342	0.00193	-0.00071894	0.00261	0.0014	0.000535049	6.25501e-05	0.000106818
1343	0.00193	-0.000834719	0.00227	0.00147	0.00056238	5.49074e-05	0.000265908
1344	0.00193	-0.000853075	0.00308	0.0009728	0.00059514	4.73073e-05	0.00018409
1345	0.00193	-0.000881857	0.00209	0.00058083	0.00062244	3.9751e-05	0.000205909
1346	0.00193	-0.000947489	0.00259	0.000611742	0.00012822	1.91622e-05	0.000194091
1347	0.00193	-0.000834261	0.00252	0.0008816	0.000230851	0.000100362	0.000272727
1348	0.00192	-0.00108	0.00307	0.0008816	0.000144014	0.000181609	0.000206818
1349	0.00192	-0.00108	0.00243	0.0008816	0.000211293	1.81318e-05	0.000205909
1350	0.00192	-0.00105	0.00294	0.0008816	0.000278392	6.99274e-05	0.000354545
1351	0.00192	-0.0009797	0.00284	0.000522883	0.000345305	0.000121776	0.000238181
1352	0.00192	-0.00107	0.00292	0.0007676	3.39215e-05	0.000173681	0.000305454
1353	0.00191	-0.00113	0.00284	0.0009272	0.000217133	3.89978e-05	0.000330454
1354	0.00191	-0.00113	0.00207	0.0008968	0.000326554	2.45211e-05	0.000375454
1355	0.00191	-0.00091369	0.00273	0.00106	0.000334331	-6.04609e-07	0.000306818
1356	0.00191	-0.000906895	0.00295	0.00108	0.000341894	0.000103259	0.000360454
1357	0.0019	-0.000953332	0.00345	0.00109	0.00034924	0.000208421	0.000296364
1358	0.0019	-0.00134	0.00341	0.00109	0.000358151	0.000135089	0.000318182
1359	0.0019	-0.00113	0.00333	0.00111	0.00038838	5.04976e-05	0.000151818
1360	0.00189	-0.00144	0.00242	0.00112	0.000418374	0.00019896	0.000386818
1361	0.00189	-0.00139	0.00315	0.00112	0.000448126	0.000326178	0.000398182
1362	0.00188	-0.00123	0.00324	0.00112	0.000486168	0.000341792	0.000322727
1363	0.00188	-0.00136	0.00313	0.0011	0.00055146	0.000123724	0.000416363
1364	0.00187	-0.00127	0.00294	0.00106	0.00061698	0.000109938	0.000429545
1365	0.00186	-0.00137	0.00216	0.00102	0.00067704	0.000153589	0.000376818
1366	0.00183	-0.00169	0.00278	0.00106	0.000454074	0.000228626	0.000346818
1367	0.00181	-0.00161	0.0024	0.00106	0.000470574	0.000342158	0.000456363
1368	0.00178	-0.00139	0.00336	0.00106	0.000509879	0.000373034	0.000488181
1369	0.00175	-0.00136	0.00289	0.00106	0.00058422	0.000396687	0.000648181
1370	0.00175	-0.00134	0.00209	0.00106	0.00062244	0.000133179	0.000467727
1371	0.00166	-0.00131	0.00185	0.0009044	0.00067704	0.000208659	0.000558636
1372	0.00155	-0.00128	0.00195	0.00106	0.00066066	0.000284233	0.000510908
1373	0.00154	-0.00125	0.00251	0.00108	0.00063882	0.000359905	0.000425454
1374	0.00152	-0.00123	0.00194	0.00101	0.00061698	0.000450711	0.000447272
1375	0.0015	-0.0012	0.00194	0.0009348	0.000420709	0.000467477	0.000607727
1376	0.00148	-0.00117	0.00194	0.0008664	0.00038769	0.000160228	0.000304545
1377	0.00147	-0.00114	0.00194	0.0007904	0.000254708	0.00025109	0.000411364
1378	0.00145	-0.00112	0.00194	0.000719363	0.000337657	0.000349785	0.000355454
1379	0.00143	-0.00108	0.00194	0.0008664	0.000420236	0.000352206	0.000594545
1380	0.00142	-0.00105	0.00194	0.00111	0.000502437	0.000354741	0.000579545
1381	0.0014	-0.00102	0.00194	0.000621379	0.000487325	0.000357393	0.000610908
1382	0.00137	-0.0009894	0.00194	0.000617474	0.000475396	0.000360164	0.000754
1383	0.00135	-0.000956053	0.00194	0.000613569	0.000463063	0.000363058	0.0009685
1384	0.00133	-0.000908634	0.00194	0.000609665	0.000450317	0.000222065	0.00117
1385	0.00132	-0.00094076	0.00194	0.00060576	0.00043715	0.000210433	7.95451e-05
1386	0.00131	-0.00097	0.00194	0.000601855	0.000423552	0.000187065	0.0007475
1387	0.0013	-0.0009991	0.00194	0.000597951	0.000401789	0.000242194	-0.000198182
1388	0.00128	-0.00105	0.00194	0.000594046	0.000363965	0.000297459	0.000418181
1389	0.00127	-0.00101	0.00194	0.000590142	0.000325681	0.000352863	0.00253
1390	0.00126	-0.00097	0.00194	0.000586237	0.00028693	0.000500238	0.00153
1391	0.00124	-0.000938729	0.00194	0.000582332	0.000247701	0.000504207	0.00216
1392	0.00124	-0.000902127	0.00194	0.000578427	0.000207983	0.000508324	0.00133
1393	0.00122	-0.000864981	0.00194	0.000574522	-5.85208e-05	0.000230575	-0.00476
1394	0.00121	-0.000827281	0.00194	0.000570618	-5.76958e-05	0.000234996	0.000156818
1395	0.00119	-0.000789021	0.00194	0.000566713	-5.6428e-05	0.000239574	-0.0014
1396	0.00117	-0.000750194	0.00194	0.000562808	-5.47059e-05	0.000244311	0.00175
1397	0.00115	-0.000710793	0.0019	0.000558903	-5.25179e-05	0.000249211	-0.00018
1398	0.00113	-0.000668941	0.00206	0.000554998	-4.98533e-05	0.000254277	0.000104545
1399	0.00111	-0.00069347	0.00224	0.000551094	-4.6943e-05	0.000259512	-0.00317
1400	0.00109	-0.00162	0.00227	0.00109	-4.08716e-05	0.000264919	-0.0007865
