# Supplementary material for: Preparing high-concentration individualized carbon nanotubes for industrial separation of multiple single-chirality species
Source: Nat Commun. 2023 Apr 29;14:2491. doi: 10.1038/s41467-023-38133-0 (PMC10148823; doi:10.1038/s41467-023-38133-0)
Supplement: Supplementary file 3 — Source Data [file 41467_2023_38133_MOESM3_ESM.zip › 7 Source data/Figure 5/Figure 5b-Relation between the yield of (6,4) and SWCNT concentration.xlsx]

## Sheet: Figure 5b
X	increase rate	X	Experiment	error bars	X	Fitting
0	0.14218	0	0	0	0	0.000834615
0.000176176	0.13905	0.011	0.00274	0.001	0.000176176	0.000717958
0.000352352	0.13694	0.022	0.0084	0.002	0.000352352	0.00060215
0.000528529	0.13647	0.033	0.0184	0.006	0.000528529	0.000488157
0.000704705	0.13764	0.044	0.0396	0.008	0.000704705	0.000377172
0.000880881	0.13998	0.088	0.074	0.008	0.000880881	0.000270709
0.00106	0.14285	0.132	0.112	0.014	0.00106	0.000170653
0.00123	0.14579	0.176	0.146	0.006	0.00123	7.92429e-05
0.00141	0.1486				0.00141	-1.0341e-06
0.00159	0.1513				0.00159	-6.76441e-05
0.00176	0.15402				0.00176	-0.000118273
0.00194	0.15681				0.00194	-0.000151115
0.00211	0.15832				0.00211	-0.000146829
0.00229	0.16169				0.00229	-0.000163464
0.00247	0.16503				0.00247	-0.000168357
0.00264	0.16813				0.00264	-0.000162204
0.00282	0.17133				0.00282	-0.000146022
0.00299	0.17435				0.00299	-0.000121201
0.00317	0.17757				0.00317	-8.69649e-05
0.00335	0.18084				0.00335	-4.5232e-05
0.00352	0.18401				0.00352	8.36974e-07
0.0037	0.18741				0.0037	5.44087e-05
0.00388	0.19085				0.00388	0.000112891
0.00405	0.19415				0.00405	0.000172503
0.00423	0.19766				0.00423	0.000238877
0.0044	0.20093				0.0044	0.000307094
0.00458	0.20441				0.00458	0.000381773
0.00476	0.20791				0.00476	0.000459094
0.00493	0.21124				0.00493	0.000534654
0.00511	0.21477				0.00511	0.000615858
0.00529	0.21831				0.00529	0.000698706
0.00546	0.22164				0.00546	0.000778247
0.00564	0.22517				0.00564	0.000862808
0.00581	0.2285				0.00581	0.00094353
0.00599	0.23203				0.00599	0.00103
0.00617	0.23555				0.00617	0.00111
0.00634	0.23888				0.00634	0.00119
0.00652	0.24241				0.00652	0.00128
0.00669	0.24574				0.00669	0.00136
0.00687	0.24928				0.00687	0.00144
0.00705	0.25281				0.00705	0.00152
0.00722	0.25615				0.00722	0.0016
0.0074	0.25971				0.0074	0.00168
0.00758	0.26327				0.00758	0.00176
0.00775	0.26665				0.00775	0.00183
0.00793	0.27026				0.00793	0.00191
0.0081	0.27367				0.0081	0.00198
0.00828	0.27732				0.00828	0.00205
0.00846	0.281				0.00846	0.00212
0.00863	0.28449				0.00863	0.00219
0.00881	0.28824				0.00881	0.00226
0.00898	0.29182				0.00898	0.00232
0.00916	0.29566				0.00916	0.00239
0.00934	0.29955				0.00934	0.00246
0.00951	0.30326				0.00951	0.00252
0.00969	0.30725				0.00969	0.00258
0.00987	0.3113				0.00987	0.00265
0.01004	0.31519				0.01004	0.00271
0.01022	0.31939				0.01022	0.00277
0.01039	0.32344				0.01039	0.00283
0.01057	0.32782				0.01057	0.00289
0.01075	0.3323				0.01075	0.00295
0.01092	0.33663				0.01092	0.00301
0.011	0.33866				0.011	0.00303
0.0111	0.34125				0.0111	0.00307
0.01128	0.34607				0.01128	0.00313
0.01145	0.35074				0.01145	0.00319
0.01163	0.35582				0.01163	0.00325
0.0118	0.36074				0.0118	0.00331
0.01198	0.36609				0.01198	0.00338
0.01216	0.37159				0.01216	0.00344
0.01233	0.37693				0.01233	0.00351
0.01251	0.38273				0.01251	0.00358
0.01268	0.38836				0.01268	0.00364
0.01286	0.39448				0.01286	0.00371
0.01304	0.40076				0.01304	0.00378
0.01321	0.40683				0.01321	0.00385
0.01339	0.41342				0.01339	0.00393
0.01357	0.42016				0.01357	0.004
0.01374	0.42667				0.01374	0.00407
0.01392	0.43371				0.01392	0.00415
0.01409	0.44051				0.01409	0.00423
0.01427	0.44784				0.01427	0.00431
0.01445	0.45532				0.01445	0.00439
0.01462	0.46252				0.01462	0.00447
0.0148	0.47026				0.0148	0.00456
0.01497	0.47769				0.01497	0.00464
0.01515	0.48568				0.01515	0.00473
0.01533	0.49378				0.01533	0.00482
0.0155	0.50153				0.0155	0.0049
0.01568	0.50984				0.01568	0.005
0.01586	0.51823				0.01586	0.00509
0.01603	0.52625				0.01603	0.00518
0.01621	0.53481				0.01621	0.00528
0.01638	0.54297				0.01638	0.00538
0.01656	0.55167				0.01656	0.00548
0.01674	0.56042				0.01674	0.00558
0.01691	0.56875				0.01691	0.00568
0.01709	0.5776				0.01709	0.00579
0.01727	0.58649				0.01727	0.0059
0.01744	0.59493				0.01744	0.006
0.01762	0.60388				0.01762	0.00611
0.01779	0.61237				0.01779	0.00622
0.01797	0.62138				0.01797	0.00633
0.01815	0.6304				0.01815	0.00645
0.01832	0.63895				0.01832	0.00656
0.0185	0.64802				0.0185	0.00668
0.01867	0.65661				0.01867	0.0068
0.01885	0.66572				0.01885	0.00692
0.01903	0.67486				0.01903	0.00705
0.0192	0.6835				0.0192	0.00717
0.01938	0.69269				0.01938	0.0073
0.01956	0.70191				0.01956	0.00744
0.01973	0.71065				0.01973	0.00756
0.01991	0.71995				0.01991	0.0077
0.02008	0.72879				0.02008	0.00783
0.02026	0.7382				0.02026	0.00797
0.02044	0.74767				0.02044	0.00811
0.02061	0.75665				0.02061	0.00825
0.02079	0.76624				0.02079	0.0084
0.02096	0.77536				0.02096	0.00854
0.02114	0.78511				0.02114	0.00869
0.02132	0.79497				0.02132	0.00884
0.02149	0.80438				0.02149	0.00899
0.02167	0.81446				0.02167	0.00914
0.02185	0.82466				0.02185	0.0093
0.022	0.83325				0.022	0.00943
0.02202	0.83434				0.02202	0.00945
0.0222	0.84482				0.0222	0.00961
0.02237	0.85484				0.02237	0.00977
0.02255	0.8656				0.02255	0.00993
0.02273	0.87651				0.02273	0.01009
0.0229	0.88696				0.0229	0.01025
0.02308	0.89817				0.02308	0.01041
0.02326	0.90956				0.02326	0.01058
0.02343	0.92046				0.02343	0.01074
0.02361	0.93216				0.02361	0.0109
0.02378	0.94337				0.02378	0.01106
0.02396	0.9554				0.02396	0.01123
0.02414	0.9676				0.02414	0.01139
0.02431	0.97927				0.02431	0.01155
0.02449	0.99179				0.02449	0.01172
0.02466	1.00376				0.02466	0.01188
0.02484	1.0166				0.02484	0.01204
0.02502	1.0296				0.02502	0.01221
0.02519	1.04204				0.02519	0.01237
0.02537	1.05537				0.02537	0.01253
0.02555	1.06886				0.02555	0.0127
0.02572	1.08176				0.02572	0.01286
0.0259	1.09557				0.0259	0.01302
0.02607	1.10878				0.02607	0.01318
0.02625	1.12291				0.02625	0.01335
0.02643	1.13721				0.02643	0.01352
0.0266	1.15087				0.0266	0.01368
0.02678	1.16548				0.02678	0.01385
0.02695	1.17942				0.02695	0.01401
0.02713	1.19432				0.02713	0.01418
0.02731	1.20935				0.02731	0.01435
0.02748	1.22368				0.02748	0.01451
0.02766	1.23895				0.02766	0.01468
0.02784	1.25433				0.02784	0.01486
0.02801	1.26896				0.02801	0.01502
0.02819	1.28449				0.02819	0.0152
0.02836	1.29924				0.02836	0.01537
0.02854	1.31486				0.02854	0.01555
0.02872	1.3305				0.02872	0.01573
0.02889	1.34528				0.02889	0.0159
0.02907	1.36087				0.02907	0.01608
0.02925	1.37639				0.02925	0.01626
0.02942	1.39098				0.02942	0.01644
0.0296	1.40627				0.0296	0.01662
0.02977	1.4206				0.02977	0.01679
0.02995	1.43555				0.02995	0.01698
0.03013	1.45028				0.03013	0.01717
0.0303	1.46399				0.0303	0.01734
0.03048	1.4782				0.03048	0.01753
0.03065	1.49137				0.03065	0.01771
0.03083	1.50494				0.03083	0.01789
0.03101	1.51808				0.03101	0.01808
0.03118	1.53015				0.03118	0.01826
0.03136	1.54254				0.03136	0.01844
0.03154	1.5545				0.03154	0.01863
0.03171	1.56539				0.03171	0.01881
0.03189	1.57643				0.03189	0.01899
0.03206	1.58639				0.03206	0.01917
0.03224	1.5965				0.03224	0.01935
0.03242	1.60595				0.03242	0.01954
0.03259	1.61435				0.03259	0.01972
0.03277	1.6227				0.03277	0.01992
0.03294	1.6301				0.03294	0.0201
0.033	1.6326				0.033	0.02016
0.03312	1.63738				0.03312	0.02029
0.0333	1.64409				0.0333	0.02049
0.03347	1.64991				0.03347	0.02068
0.03365	1.65553				0.03365	0.02088
0.03383	1.66059				0.03383	0.02108
0.034	1.66486				0.034	0.02128
0.03471	1.67796				0.03471	0.02213
0.03488	1.67982				0.03488	0.02234
0.03506	1.68132				0.03506	0.02257
0.03524	1.68232				0.03524	0.0228
0.03541	1.68281				0.03541	0.02303
0.03559	1.68288				0.03559	0.02327
0.03576	1.68248				0.03576	0.0235
0.03594	1.68158				0.03594	0.02374
0.03612	1.6802				0.03612	0.02399
0.03629	1.67846				0.03629	0.02424
0.03647	1.67614				0.03647	0.0245
0.03664	1.6735				0.03664	0.02475
0.03682	1.67016				0.03682	0.02502
0.037	1.66646				0.037	0.02529
0.03717	1.66254				0.03717	0.02555
0.03735	1.65795				0.03735	0.02583
0.03753	1.6529				0.03753	0.02612
0.0377	1.64772				0.0377	0.02639
0.03788	1.6418				0.03788	0.02669
0.03805	1.6358				0.03805	0.02697
0.03823	1.62905				0.03823	0.02726
0.03841	1.62186				0.03841	0.02757
0.03858	1.61469				0.03858	0.02785
0.03876	1.60671				0.03876	0.02816
0.03893	1.59881				0.03893	0.02845
0.03911	1.59007				0.03911	0.02875
0.03929	1.58099				0.03929	0.02906
0.03946	1.57207				0.03946	0.02935
0.03964	1.56233				0.03964	0.02966
0.03982	1.55229				0.03982	0.02996
0.03999	1.54252				0.03999	0.03025
0.04017	1.53197				0.04017	0.03056
0.04034	1.52176				0.04034	0.03084
0.04052	1.5108				0.04052	0.03114
0.0407	1.49967				0.0407	0.03144
0.04087	1.48901				0.04087	0.03171
0.04105	1.47765				0.04105	0.032
0.04123	1.46621				0.04123	0.03229
0.0414	1.45533				0.0414	0.03256
0.04158	1.44384				0.04158	0.03284
0.04175	1.43297				0.04175	0.0331
0.04193	1.42157				0.04193	0.03337
0.04211	1.41029				0.04211	0.03364
0.04228	1.39967				0.04228	0.0339
0.04246	1.38853				0.04246	0.03416
0.04263	1.37811				0.04263	0.03441
0.04281	1.36726				0.04281	0.03466
0.04299	1.35662				0.04299	0.03492
0.04316	1.34675				0.04316	0.03516
0.04334	1.33655				0.04334	0.03541
0.04352	1.32661				0.04352	0.03566
0.04369	1.31745				0.04369	0.03589
0.04387	1.30803				0.04387	0.03613
0.044	1.30138				0.044	0.03631
0.04404	1.29935				0.04404	0.03636
0.04422	1.2905				0.04422	0.0366
0.0444	1.28191				0.0444	0.03685
0.04457	1.27407				0.04457	0.03707
0.04475	1.26602				0.04475	0.03731
0.04492	1.25866				0.04492	0.03754
0.0451	1.25111				0.0451	0.03778
0.04528	1.2438				0.04528	0.03802
0.04545	1.23711				0.04545	0.03825
0.04563	1.23021				0.04563	0.03849
0.04581	1.22351				0.04581	0.03872
0.04598	1.21733				0.04598	0.03895
0.04616	1.21094				0.04616	0.03919
0.04633	1.20509				0.04633	0.03941
0.04651	1.19904				0.04651	0.03965
0.04669	1.19311				0.04669	0.03989
0.04686	1.18764				0.04686	0.04011
0.04704	1.18193				0.04704	0.04035
0.04722	1.17634				0.04722	0.04058
0.04739	1.17114				0.04739	0.0408
0.04757	1.1657				0.04757	0.04104
0.04774	1.16064				0.04774	0.04126
0.04792	1.15533				0.04792	0.04149
0.0481	1.15009				0.0481	0.04172
0.04827	1.14518				0.04827	0.04193
0.04845	1.14002				0.04845	0.04216
0.04862	1.13518				0.04862	0.04237
0.0488	1.13009				0.0488	0.0426
0.04898	1.12503				0.04898	0.04282
0.04915	1.12028				0.04915	0.04303
0.04933	1.11528				0.04933	0.04325
0.04951	1.1103				0.04951	0.04346
0.04968	1.10562				0.04968	0.04366
0.04986	1.10069				0.04986	0.04387
0.05003	1.09606				0.05003	0.04407
0.05021	1.09119				0.05021	0.04427
0.05039	1.08634				0.05039	0.04447
0.05056	1.08179				0.05056	0.04466
0.05074	1.077				0.05074	0.04485
0.05091	1.07252				0.05091	0.04503
0.05109	1.0678				0.05109	0.04521
0.05127	1.06313				0.05127	0.04539
0.05144	1.05875				0.05144	0.04556
0.05162	1.05416				0.05162	0.04573
0.0518	1.04962				0.0518	0.0459
0.05197	1.04537				0.05197	0.04605
0.05215	1.04093				0.05215	0.04621
0.05232	1.03678				0.05232	0.04636
0.0525	1.03245				0.0525	0.04651
0.05268	1.02817				0.05268	0.04665
0.05285	1.02419				0.05285	0.04679
0.05303	1.02003				0.05303	0.04693
0.05321	1.01593				0.05321	0.04707
0.05338	1.01212				0.05338	0.04719
0.05356	1.00814				0.05356	0.04733
0.05373	1.00445				0.05373	0.04745
0.05391	1.0006				0.05391	0.04758
0.05409	0.99683				0.05409	0.04771
0.05426	0.99332				0.05426	0.04783
0.05444	0.98967				0.05444	0.04796
0.05461	0.98628				0.05461	0.04809
0.05479	0.98276				0.05479	0.04822
0.05497	0.9793				0.05497	0.04835
0.05514	0.9761				0.05514	0.04848
0.05532	0.97278				0.05532	0.04861
0.0555	0.96952				0.0555	0.04875
0.05567	0.9665				0.05567	0.04888
0.05585	0.96337				0.05585	0.04902
0.05602	0.96047				0.05602	0.04916
0.0562	0.95747				0.0562	0.04931
0.05638	0.95454				0.05638	0.04946
0.05655	0.95182				0.05655	0.0496
0.05673	0.94902				0.05673	0.04975
0.0569	0.94642				0.0569	0.0499
0.05708	0.94374				0.05708	0.05005
0.05726	0.94113				0.05726	0.05021
0.05743	0.93872				0.05743	0.05036
0.05761	0.93622				0.05761	0.05052
0.05779	0.9338				0.05779	0.05069
0.05796	0.93156				0.05796	0.05084
0.05814	0.92926				0.05814	0.051
0.05831	0.92714				0.05831	0.05116
0.05849	0.92495				0.05849	0.05132
0.05867	0.92282				0.05867	0.05148
0.05884	0.92086				0.05884	0.05164
0.05902	0.91885				0.05902	0.0518
0.0592	0.91688				0.0592	0.05197
0.05937	0.91508				0.05937	0.05212
0.05955	0.91321				0.05955	0.05229
0.05972	0.9115				0.05972	0.05244
0.0599	0.90973				0.0599	0.0526
0.06008	0.908				0.06008	0.05276
0.06025	0.90641				0.06025	0.05292
0.06043	0.90476				0.06043	0.05308
0.0606	0.90323				0.0606	0.05323
0.06078	0.90165				0.06078	0.05338
0.06096	0.9001				0.06096	0.05354
0.06113	0.89867				0.06113	0.05369
0.06131	0.89717				0.06131	0.05384
0.06149	0.89571				0.06149	0.05399
0.06166	0.89434				0.06166	0.05413
0.06184	0.89292				0.06184	0.05428
0.06201	0.89159				0.06201	0.05442
0.06219	0.8902				0.06219	0.05457
0.06237	0.88883				0.06237	0.05472
0.06254	0.88755				0.06254	0.05485
0.06272	0.88621				0.06272	0.055
0.06289	0.88496				0.06289	0.05513
0.06307	0.88364				0.06307	0.05527
0.06325	0.88234				0.06325	0.05541
0.06342	0.88112				0.06342	0.05554
0.0636	0.87984				0.0636	0.05568
0.06378	0.87857				0.06378	0.05582
0.06395	0.87738				0.06395	0.05595
0.06413	0.87613				0.06413	0.05609
0.0643	0.87496				0.0643	0.05622
0.06448	0.87374				0.06448	0.05636
0.06466	0.87252				0.06466	0.0565
0.06483	0.87137				0.06483	0.05663
0.06501	0.87017				0.06501	0.05677
0.06519	0.86898				0.06519	0.05691
0.06536	0.86786				0.06536	0.05704
0.06554	0.86668				0.06554	0.05718
0.06571	0.86558				0.06571	0.05731
0.06589	0.86442				0.06589	0.05745
0.06607	0.86326				0.06607	0.0576
0.06624	0.86217				0.06624	0.05773
0.06642	0.86103				0.06642	0.05787
0.06659	0.85995				0.06659	0.05801
0.06677	0.85881				0.06677	0.05815
0.06695	0.85768				0.06695	0.0583
0.06712	0.85661				0.06712	0.05844
0.0673	0.85549				0.0673	0.05858
0.06748	0.85437				0.06748	0.05873
0.06765	0.85331				0.06765	0.05886
0.06783	0.8522				0.06783	0.05901
0.068	0.85115				0.068	0.05915
0.06818	0.85005				0.06818	0.05929
0.06836	0.84895				0.06836	0.05944
0.06853	0.84791				0.06853	0.05958
0.06871	0.84683				0.06871	0.05972
0.06888	0.84581				0.06888	0.05986
0.06906	0.84475				0.06906	0.06001
0.06924	0.84369				0.06924	0.06015
0.06941	0.84271				0.06941	0.06029
0.06959	0.84168				0.06959	0.06043
0.06977	0.84067				0.06977	0.06058
0.06994	0.83972				0.06994	0.06072
0.07012	0.83874				0.07012	0.06086
0.07029	0.83784				0.07029	0.061
0.07047	0.8369				0.07047	0.06114
0.07065	0.83598				0.07065	0.06128
0.07082	0.83513				0.07082	0.06142
0.071	0.83426				0.071	0.06156
0.07118	0.83341				0.07118	0.0617
0.07135	0.83263				0.07135	0.06184
0.07153	0.83183				0.07153	0.06198
0.0717	0.83109				0.0717	0.06211
0.07188	0.83033				0.07188	0.06225
0.07206	0.82959				0.07206	0.06238
0.07223	0.82892				0.07223	0.06251
0.07241	0.82822				0.07241	0.06265
0.07258	0.82758				0.07258	0.06278
0.07276	0.82692				0.07276	0.06291
0.07294	0.82627				0.07294	0.06305
0.07311	0.82568				0.07311	0.06317
0.07329	0.82506				0.07329	0.06331
0.07347	0.82445				0.07347	0.06344
0.07364	0.82388				0.07364	0.06357
0.07382	0.82328				0.07382	0.0637
0.07399	0.82273				0.07399	0.06382
0.07417	0.82214				0.07417	0.06396
0.07435	0.82155				0.07435	0.06409
0.07452	0.82099				0.07452	0.06422
0.0747	0.8204				0.0747	0.06435
0.07487	0.81984				0.07487	0.06447
0.07505	0.81924				0.07505	0.06461
0.07523	0.81864				0.07523	0.06474
0.0754	0.81806				0.0754	0.06487
0.07558	0.81745				0.07558	0.06501
0.07576	0.81682				0.07576	0.06514
0.07593	0.81623				0.07593	0.06527
0.07611	0.81559				0.07611	0.06541
0.07628	0.81498				0.07628	0.06554
0.07646	0.81434				0.07646	0.06568
0.07664	0.81369				0.07664	0.06582
0.07681	0.81307				0.07681	0.06595
0.07699	0.81241				0.07699	0.06609
0.07717	0.81176				0.07717	0.06623
0.07734	0.81114				0.07734	0.06636
0.07752	0.81049				0.07752	0.0665
0.07769	0.80989				0.07769	0.06663
0.07787	0.80926				0.07787	0.06678
0.07805	0.80864				0.07805	0.06692
0.07822	0.80806				0.07822	0.06705
0.0784	0.80747				0.0784	0.0672
0.07857	0.80692				0.07857	0.06733
0.07875	0.80636				0.07875	0.06748
0.07893	0.80582				0.07893	0.06762
0.0791	0.80533				0.0791	0.06776
0.07928	0.80483				0.07928	0.0679
0.07946	0.80434				0.07946	0.06804
0.07963	0.8039				0.07963	0.06818
0.07981	0.80346				0.07981	0.06832
0.07998	0.80305				0.07998	0.06846
0.08016	0.80263				0.08016	0.06861
0.08034	0.80223				0.08034	0.06875
0.08051	0.80186				0.08051	0.06889
0.08069	0.80148				0.08069	0.06903
0.08086	0.80112				0.08086	0.06917
0.08104	0.80076				0.08104	0.06931
0.08122	0.80039				0.08122	0.06945
0.08139	0.80006				0.08139	0.06959
0.08157	0.7997				0.08157	0.06973
0.08175	0.79935				0.08175	0.06987
0.08192	0.79902				0.08192	0.07
0.0821	0.79866				0.0821	0.07014
0.08227	0.79833				0.08227	0.07028
0.08245	0.79798				0.08245	0.07042
0.08263	0.79763				0.08263	0.07055
0.0828	0.79729				0.0828	0.07068
0.08298	0.79694				0.08298	0.07082
0.08316	0.79659				0.08316	0.07096
0.08333	0.79625				0.08333	0.07109
0.08351	0.7959				0.08351	0.07122
0.08368	0.79556				0.08368	0.07135
0.08386	0.7952				0.08386	0.07149
0.08404	0.79484				0.08404	0.07162
0.08421	0.7945				0.08421	0.07174
0.08439	0.79413				0.08439	0.07188
0.08456	0.79379				0.08456	0.072
0.08474	0.79341				0.08474	0.07213
0.08492	0.79303				0.08492	0.07227
0.08509	0.79267				0.08509	0.07239
0.08527	0.79228				0.08527	0.07252
0.08545	0.79189				0.08545	0.07265
0.08562	0.7915				0.08562	0.07277
0.0858	0.7911				0.0858	0.0729
0.08597	0.79071				0.08597	0.07302
0.08615	0.79031				0.08615	0.07315
0.08633	0.78989				0.08633	0.07328
0.0865	0.7895				0.0865	0.07341
0.08668	0.78909				0.08668	0.07353
0.08685	0.7887				0.08685	0.07366
0.08703	0.78829				0.08703	0.07379
0.08721	0.78788				0.08721	0.07391
0.08738	0.7875				0.08738	0.07404
0.08756	0.78711				0.08756	0.07416
0.08791	0.78638				0.08791	0.07442
0.088	0.78619				0.088	0.07448
0.08809	0.786				0.08809	0.07455
0.08826	0.78566				0.08826	0.07467
0.08844	0.78531				0.08844	0.0748
0.08862	0.78497				0.08862	0.07493
0.08879	0.78465				0.08879	0.07505
0.08897	0.78433				0.08897	0.07518
0.08915	0.78402				0.08915	0.07531
0.08932	0.78373				0.08932	0.07544
0.0895	0.78343				0.0895	0.07557
0.08967	0.78316				0.08967	0.07569
0.08985	0.78287				0.08985	0.07582
0.09003	0.7826				0.09003	0.07596
0.0902	0.78235				0.0902	0.07608
0.09038	0.78209				0.09038	0.07621
0.09055	0.78185				0.09055	0.07634
0.09073	0.78161				0.09073	0.07647
0.09091	0.78138				0.09091	0.07661
0.09108	0.78116				0.09108	0.07674
0.09126	0.78094				0.09126	0.07687
0.09144	0.78074				0.09144	0.07701
0.09161	0.78055				0.09161	0.07713
0.09179	0.78036				0.09179	0.07727
0.09196	0.78019				0.09196	0.0774
0.09214	0.78002				0.09214	0.07754
0.09232	0.77985				0.09232	0.07767
0.09249	0.77971				0.09249	0.0778
0.09267	0.77956				0.09267	0.07794
0.09284	0.77943				0.09284	0.07807
0.09302	0.77929				0.09302	0.07821
0.0932	0.77916				0.0932	0.07835
0.09337	0.77904				0.09337	0.07849
0.09355	0.77892				0.09355	0.07863
0.09373	0.7788				0.09373	0.07877
0.0939	0.77869				0.0939	0.0789
0.09408	0.77857				0.09408	0.07904
0.09425	0.77846				0.09425	0.07918
0.09443	0.77834				0.09443	0.07932
0.09461	0.77822				0.09461	0.07947
0.09478	0.7781				0.09478	0.0796
0.09496	0.77797				0.09496	0.07975
0.09514	0.77784				0.09514	0.07989
0.09531	0.77772				0.09531	0.08003
0.09549	0.77758				0.09549	0.08018
0.09566	0.77744				0.09566	0.08032
0.09584	0.77729				0.09584	0.08047
0.09602	0.77714				0.09602	0.08062
0.09619	0.777				0.09619	0.08076
0.09637	0.77684				0.09637	0.08091
0.09654	0.77669				0.09654	0.08105
0.09672	0.77652				0.09672	0.0812
0.0969	0.77635				0.0969	0.08136
0.09707	0.77619				0.09707	0.0815
0.09725	0.77602				0.09725	0.08166
0.09743	0.77584				0.09743	0.08181
0.0976	0.77567				0.0976	0.08196
0.09778	0.77549				0.09778	0.08211
0.09795	0.77532				0.09795	0.08226
0.09813	0.77513				0.09813	0.08242
0.09831	0.77494				0.09831	0.08258
0.09848	0.77476				0.09848	0.08273
0.09866	0.77457				0.09866	0.08288
0.09883	0.77439				0.09883	0.08303
0.09901	0.7742				0.09901	0.08319
0.09919	0.774				0.09919	0.08335
0.09936	0.77381				0.09936	0.0835
0.09954	0.77361				0.09954	0.08366
0.09972	0.77341				0.09972	0.08382
0.09989	0.77322				0.09989	0.08397
0.10007	0.77302				0.10007	0.08413
0.10024	0.77283				0.10024	0.08428
0.10042	0.77262				0.10042	0.08444
0.1006	0.77241				0.1006	0.0846
0.10077	0.77222				0.10077	0.08475
0.10095	0.77201				0.10095	0.08491
0.10113	0.7718				0.10113	0.08506
0.1013	0.7716				0.1013	0.08521
0.10148	0.77139				0.10148	0.08537
0.10165	0.77119				0.10165	0.08551
0.10183	0.77098				0.10183	0.08567
0.10201	0.77077				0.10201	0.08582
0.10218	0.77056				0.10218	0.08596
0.10236	0.77035				0.10236	0.08612
0.10253	0.77015				0.10253	0.08626
0.10271	0.76994				0.10271	0.08641
0.10289	0.76972				0.10289	0.08656
0.10306	0.76952				0.10306	0.0867
0.10324	0.76931				0.10324	0.08685
0.10342	0.7691				0.10342	0.08699
0.10359	0.7689				0.10359	0.08713
0.10377	0.76868				0.10377	0.08728
0.10394	0.76848				0.10394	0.08741
0.10412	0.76827				0.10412	0.08756
0.1043	0.76806				0.1043	0.0877
0.10447	0.76786				0.10447	0.08784
0.10465	0.76764				0.10465	0.08798
0.10482	0.76744				0.10482	0.08811
0.105	0.76723				0.105	0.08825
0.10518	0.76702				0.10518	0.0884
0.10535	0.76682				0.10535	0.08853
0.10553	0.76661				0.10553	0.08867
0.10571	0.7664				0.10571	0.08881
0.10588	0.7662				0.10588	0.08895
0.10606	0.76598				0.10606	0.08909
0.10623	0.76578				0.10623	0.08922
0.10641	0.76557				0.10641	0.08936
0.10659	0.76535				0.10659	0.08951
0.10676	0.76515				0.10676	0.08964
0.10694	0.76494				0.10694	0.08979
0.10712	0.76472				0.10712	0.08993
0.10729	0.76452				0.10729	0.09007
0.10747	0.7643				0.10747	0.09021
0.10764	0.7641				0.10764	0.09035
0.10782	0.76388				0.10782	0.0905
0.108	0.76366				0.108	0.09065
0.10817	0.76346				0.10817	0.09079
0.10835	0.76324				0.10835	0.09094
0.10852	0.76304				0.10852	0.09108
0.1087	0.76282				0.1087	0.09123
0.10888	0.7626				0.10888	0.09138
0.10905	0.7624				0.10905	0.09153
0.10923	0.76218				0.10923	0.09168
0.10941	0.76197				0.10941	0.09184
0.10958	0.76177				0.10958	0.09198
0.10976	0.76155				0.10976	0.09214
0.10993	0.76135				0.10993	0.09229
0.11011	0.76114				0.11011	0.09244
0.11029	0.76093				0.11029	0.0926
0.11046	0.76073				0.11046	0.09275
0.11064	0.76053				0.11064	0.09291
0.11081	0.76033				0.11081	0.09307
0.11099	0.76012				0.11099	0.09323
0.11117	0.75992				0.11117	0.09339
0.11134	0.75973				0.11134	0.09354
0.11152	0.75952				0.11152	0.09371
0.1117	0.75932				0.1117	0.09387
0.11187	0.75912				0.11187	0.09402
0.11205	0.75892				0.11205	0.09419
0.11222	0.75872				0.11222	0.09434
0.1124	0.75851				0.1124	0.09451
0.11258	0.7583				0.11258	0.09468
0.11275	0.7581				0.11275	0.09483
0.11293	0.75789				0.11293	0.095
0.11311	0.75766				0.11311	0.09517
0.11328	0.75745				0.11328	0.09532
0.11346	0.75722				0.11346	0.09549
0.11363	0.757				0.11363	0.09565
0.11381	0.75676				0.11381	0.09582
0.11399	0.75651				0.11399	0.09599
0.11416	0.75626				0.11416	0.09615
0.11434	0.756				0.11434	0.09632
0.11451	0.75574				0.11451	0.09648
0.11469	0.75546				0.11469	0.09665
0.11487	0.75517				0.11487	0.09682
0.11504	0.75488				0.11504	0.09698
0.11522	0.75457				0.11522	0.09715
0.1154	0.75425				0.1154	0.09732
0.11557	0.75394				0.11557	0.09748
0.11575	0.7536				0.11575	0.09765
0.11592	0.75327				0.11592	0.09781
0.1161	0.75292				0.1161	0.09799
0.11628	0.75255				0.11628	0.09816
0.11645	0.7522				0.11645	0.09832
0.11663	0.75182				0.11663	0.09849
0.1168	0.75146				0.1168	0.09866
0.11698	0.75107				0.11698	0.09883
0.11716	0.75068				0.11716	0.099
0.11733	0.7503				0.11733	0.09917
0.11751	0.7499				0.11751	0.09934
0.11769	0.7495				0.11769	0.09951
0.11786	0.74912				0.11786	0.09968
0.11804	0.74872				0.11804	0.09985
0.11821	0.74834				0.11821	0.10002
0.11839	0.74794				0.11839	0.10019
0.11857	0.74755				0.11857	0.10036
0.11874	0.74718				0.11874	0.10053
0.11892	0.7468				0.11892	0.1007
0.1191	0.74642				0.1191	0.10087
0.11927	0.74608				0.11927	0.10103
0.11945	0.74572				0.11945	0.10121
0.11962	0.74538				0.11962	0.10137
0.1198	0.74504				0.1198	0.10154
0.11998	0.74471				0.11998	0.10171
0.12015	0.7444				0.12015	0.10187
0.12033	0.74409				0.12033	0.10204
0.1205	0.74381				0.1205	0.1022
0.12068	0.74352				0.12068	0.10236
0.12086	0.74324				0.12086	0.10253
0.12103	0.74298				0.12103	0.10269
0.12121	0.74272				0.12121	0.10285
0.12139	0.74247				0.12139	0.10302
0.12156	0.74225				0.12156	0.10317
0.12174	0.74202				0.12174	0.10333
0.12191	0.74181				0.12191	0.10349
0.12209	0.7416				0.12209	0.10365
0.12227	0.74139				0.12227	0.10381
0.12244	0.74121				0.12244	0.10395
0.12262	0.74102				0.12262	0.10411
0.12279	0.74085				0.12279	0.10426
0.12297	0.74067				0.12297	0.10442
0.12315	0.7405				0.12315	0.10457
0.12332	0.74035				0.12332	0.10472
0.1235	0.74019				0.1235	0.10487
0.12368	0.74003				0.12368	0.10502
0.12385	0.73989				0.12385	0.10516
0.12403	0.73975				0.12403	0.10531
0.1242	0.73961				0.1242	0.10546
0.12438	0.73948				0.12438	0.10561
0.12456	0.73935				0.12456	0.10575
0.12473	0.73923				0.12473	0.1059
0.12491	0.73911				0.12491	0.10604
0.12509	0.73899				0.12509	0.10619
0.12526	0.73888				0.12526	0.10633
0.12544	0.73877				0.12544	0.10648
0.12561	0.73868				0.12561	0.10662
0.12579	0.73858				0.12579	0.10676
0.12597	0.73849				0.12597	0.10691
0.12614	0.73841				0.12614	0.10705
0.12632	0.73833				0.12632	0.1072
0.12649	0.73826				0.12649	0.10734
0.12667	0.73819				0.12667	0.10749
0.12685	0.73813				0.12685	0.10764
0.12702	0.73808				0.12702	0.10778
0.1272	0.73803				0.1272	0.10793
0.12738	0.73799				0.12738	0.10808
0.12755	0.73796				0.12755	0.10822
0.12773	0.73793				0.12773	0.10837
0.1279	0.73791				0.1279	0.10852
0.12808	0.7379				0.12808	0.10867
0.12826	0.73788				0.12826	0.10882
0.12843	0.73788				0.12843	0.10897
0.12861	0.73788				0.12861	0.10913
0.12878	0.73788				0.12878	0.10927
0.12896	0.73788				0.12896	0.10943
0.12914	0.73789				0.12914	0.10959
0.12931	0.73789				0.12931	0.10974
0.12949	0.7379				0.12949	0.1099
0.12967	0.73791				0.12967	0.11006
0.12984	0.73792				0.12984	0.11021
0.13002	0.73792				0.13002	0.11037
0.13019	0.73792				0.13019	0.11052
0.13037	0.73792				0.13037	0.11069
0.13055	0.73792				0.13055	0.11085
0.13072	0.73791				0.13072	0.111
0.1309	0.73789				0.1309	0.11117
0.13108	0.73787				0.13108	0.11133
0.13125	0.73785				0.13125	0.11148
0.13143	0.73781				0.13143	0.11165
0.1316	0.73777				0.1316	0.1118
0.13178	0.73772				0.13178	0.11196
0.13196	0.73766				0.13196	0.11213
0.132	0.73765				0.132	0.11216
0.13213	0.7376				0.13213	0.11228
0.13231	0.73752				0.13231	0.11244
0.13248	0.73744				0.13248	0.11259
0.13266	0.73735				0.13266	0.11275
0.13284	0.73725				0.13284	0.11291
0.13301	0.73715				0.13301	0.11306
0.13319	0.73704				0.13319	0.11321
0.13337	0.73692				0.13337	0.11337
0.13354	0.73681				0.13354	0.11351
0.13372	0.73668				0.13372	0.11366
0.13389	0.73656				0.13389	0.1138
0.13407	0.73643				0.13407	0.11395
0.13425	0.7363				0.13425	0.1141
0.13442	0.73618				0.13442	0.11423
0.1346	0.73605				0.1346	0.11438
0.13477	0.73593				0.13477	0.11451
0.13495	0.7358				0.13495	0.11465
0.13513	0.73567				0.13513	0.11479
0.1353	0.73556				0.1353	0.11492
0.13548	0.73545				0.13548	0.11506
0.13566	0.73534				0.13566	0.11519
0.13583	0.73524				0.13583	0.11532
0.13601	0.73514				0.13601	0.11545
0.13618	0.73506				0.13618	0.11557
0.13636	0.73498				0.13636	0.11571
0.13654	0.73491				0.13654	0.11583
0.13671	0.73485				0.13671	0.11596
0.13689	0.7348				0.13689	0.11608
0.13707	0.73476				0.13707	0.11621
0.13724	0.73474				0.13724	0.11633
0.13742	0.73472				0.13742	0.11646
0.13759	0.73472				0.13759	0.11658
0.13777	0.73473				0.13777	0.11671
0.13795	0.73475				0.13795	0.11683
0.13812	0.73478				0.13812	0.11695
0.1383	0.73482				0.1383	0.11708
0.13847	0.73489				0.13847	0.1172
0.13865	0.73496				0.13865	0.11733
0.13883	0.73503				0.13883	0.11746
0.139	0.73511				0.139	0.11758
0.13918	0.73519				0.13918	0.11771
0.13936	0.73528				0.13936	0.11784
0.13953	0.73537				0.13953	0.11796
0.13971	0.73547				0.13971	0.1181
0.13988	0.73557				0.13988	0.11822
0.14006	0.73568				0.14006	0.11836
0.14024	0.73578				0.14024	0.11849
0.14041	0.73588				0.14041	0.11862
0.14094	0.73613				0.14094	0.11903
0.14112	0.73622				0.14112	0.11917
0.14129	0.7363				0.14129	0.1193
0.14147	0.73638				0.14147	0.11944
0.14165	0.73644				0.14165	0.11959
0.14182	0.73649				0.14182	0.11972
0.142	0.73654				0.142	0.11987
0.14217	0.73657				0.14217	0.12
0.14235	0.7366				0.14235	0.12015
0.14253	0.73662				0.14253	0.1203
0.1427	0.73663				0.1427	0.12044
0.14288	0.73663				0.14288	0.12059
0.14306	0.73662				0.14306	0.12074
0.14323	0.7366				0.14323	0.12088
0.14341	0.73658				0.14341	0.12103
0.14358	0.73656				0.14358	0.12117
0.14376	0.73653				0.14376	0.12132
0.14394	0.7365				0.14394	0.12147
0.14411	0.73647				0.14411	0.12162
0.14429	0.73644				0.14429	0.12177
0.14446	0.73641				0.14446	0.12191
0.14464	0.73638				0.14464	0.12207
0.14482	0.73636				0.14482	0.12222
0.14499	0.73634				0.14499	0.12236
0.14517	0.73632				0.14517	0.12251
0.14535	0.7363				0.14535	0.12267
0.14552	0.73629				0.14552	0.12281
0.1457	0.73628				0.1457	0.12296
0.14587	0.73628				0.14587	0.1231
0.14605	0.73628				0.14605	0.12325
0.14623	0.73627				0.14623	0.1234
0.1464	0.73627				0.1464	0.12354
0.14658	0.73628				0.14658	0.12369
0.14675	0.73628				0.14675	0.12383
0.14693	0.73628				0.14693	0.12398
0.14711	0.73629				0.14711	0.12412
0.14728	0.73629				0.14728	0.12426
0.14746	0.73629				0.14746	0.12441
0.14764	0.7363				0.14764	0.12455
0.14781	0.7363				0.14781	0.12468
0.14799	0.7363				0.14799	0.12483
0.14816	0.73631				0.14816	0.12496
0.14834	0.73631				0.14834	0.1251
0.14852	0.73631				0.14852	0.12524
0.14869	0.73631				0.14869	0.12538
0.14887	0.73631				0.14887	0.12551
0.14905	0.73631				0.14905	0.12565
0.14922	0.73631				0.14922	0.12578
0.1494	0.73631				0.1494	0.12592
0.14957	0.73631				0.14957	0.12605
0.14975	0.73631				0.14975	0.12619
0.14993	0.73631				0.14993	0.12632
0.1501	0.73631				0.1501	0.12645
0.15028	0.73631				0.15028	0.12659
0.15045	0.73631				0.15045	0.12671
0.15063	0.73631				0.15063	0.12685
0.15081	0.73631				0.15081	0.12698
0.15098	0.73631				0.15098	0.12711
0.15116	0.73632				0.15116	0.12724
0.15134	0.73632				0.15134	0.12738
0.15151	0.73632				0.15151	0.1275
0.15169	0.73632				0.15169	0.12764
0.15186	0.73632				0.15186	0.12776
0.15204	0.73632				0.15204	0.1279
0.15222	0.73632				0.15222	0.12803
0.15239	0.73632				0.15239	0.12816
0.15257	0.73631				0.15257	0.12829
0.15274	0.7363				0.15274	0.12842
0.15292	0.73629				0.15292	0.12855
0.1531	0.73628				0.1531	0.12869
0.15327	0.73626				0.15327	0.12882
0.15345	0.73624				0.15345	0.12895
0.15363	0.73622				0.15363	0.12909
0.1538	0.73619				0.1538	0.12921
0.15398	0.73617				0.15398	0.12935
0.15415	0.73615				0.15415	0.12948
0.15433	0.73612				0.15433	0.12962
0.15451	0.7361				0.15451	0.12975
0.15468	0.73609				0.15468	0.12988
0.15486	0.73608				0.15486	0.13002
0.15504	0.73608				0.15504	0.13016
0.15521	0.73609				0.15521	0.13029
0.15539	0.73612				0.15539	0.13043
0.15556	0.73616				0.15556	0.13056
0.15574	0.73622				0.15574	0.1307
0.15592	0.7363				0.15592	0.13083
0.15609	0.7364				0.15609	0.13097
0.15627	0.73653				0.15627	0.13111
0.15644	0.73682				0.15644	0.13124
0.15662	0.7371				0.15662	0.13138
0.1568	0.73735				0.1568	0.13152
0.15697	0.73758				0.15697	0.13165
0.15715	0.73778				0.15715	0.13179
0.15733	0.73735				0.15733	0.13193
0.1575	0.73784				0.1575	0.13206
0.15768	0.73835				0.15768	0.1322
0.15785	0.73884				0.15785	0.13234
0.15803	0.73936				0.15803	0.13248
0.15821	0.73988				0.15821	0.13262
0.15838	0.74027				0.15838	0.13275
0.15856	0.74027				0.15856	0.13289
0.15873	0.74027				0.15873	0.13302
0.15891	0.74027				0.15891	0.13317
0.15909	0.74027				0.15909	0.13331
0.15926	0.74027				0.15926	0.13344
0.15944	0.74027				0.15944	0.13358
0.15962	0.74027				0.15962	0.13372
0.15979	0.74013				0.15979	0.13385
0.15997	0.7394				0.15997	0.13399
0.16014	0.73872				0.16014	0.13412
0.16032	0.73799				0.16032	0.13426
0.1605	0.73742				0.1605	0.1344
0.16067	0.73742				0.16067	0.13453
0.16085	0.73742				0.16085	0.13467
0.16103	0.73742				0.16103	0.13481
0.1612	0.7381				0.1612	0.13494
0.16138	0.73806				0.16138	0.13508
0.16155	0.738				0.16155	0.13521
0.16173	0.73793				0.16173	0.13534
0.16191	0.73784				0.16191	0.13548
0.16208	0.73774				0.16208	0.13561
0.16226	0.73762				0.16226	0.13575
0.16243	0.73749				0.16243	0.13587
0.16261	0.73734				0.16261	0.13601
0.16279	0.73717				0.16279	0.13614
0.16296	0.73722				0.16296	0.13627
0.16314	0.73728				0.16314	0.13641
0.16332	0.73734				0.16332	0.13654
0.16349	0.73739				0.16349	0.13667
0.16367	0.73739				0.16367	0.1368
0.16384	0.73739				0.16384	0.13693
0.16402	0.73739				0.16402	0.13706
0.1642	0.73739				0.1642	0.13719
0.16437	0.73739				0.16437	0.13732
0.16455	0.73739				0.16455	0.13745
0.16472	0.73739				0.16472	0.13757
0.1649	0.73739				0.1649	0.1377
0.16508	0.73739				0.16508	0.13783
0.16525	0.73739				0.16525	0.13796
0.16543	0.73739				0.16543	0.13809
0.16561	0.73739				0.16561	0.13822
0.16578	0.73739				0.16578	0.13834
0.16596	0.73739				0.16596	0.13847
0.16613	0.73739				0.16613	0.13859
0.16631	0.73739				0.16631	0.13872
0.16649	0.73739				0.16649	0.13885
0.16666	0.73739				0.16666	0.13897
0.16684	0.73739				0.16684	0.1391
0.16702	0.73739				0.16702	0.13922
0.16719	0.73739				0.16719	0.13934
0.16737	0.73739				0.16737	0.13947
0.16754	0.73739				0.16754	0.13959
0.16772	0.73739				0.16772	0.13972
0.1679	0.73739				0.1679	0.13985
0.16807	0.73739				0.16807	0.13997
0.16825	0.73739				0.16825	0.1401
0.16842	0.73739				0.16842	0.14022
0.1686	0.73739				0.1686	0.14034
0.16878	0.73739				0.16878	0.14047
0.16895	0.73739				0.16895	0.14059
0.16913	0.73739				0.16913	0.14072
0.16931	0.73739				0.16931	0.14085
0.16948	0.73739				0.16948	0.14097
0.16966	0.73738				0.16966	0.14109
0.16983	0.73739				0.16983	0.14121
0.17001	0.73739				0.17001	0.14134
0.17019	0.73739				0.17019	0.14147
0.17036	0.73739				0.17036	0.14159
0.17054	0.73739				0.17054	0.14172
0.17071	0.73739				0.17071	0.14184
0.17089	0.73739				0.17089	0.14197
0.17107	0.73739				0.17107	0.14209
0.17124	0.73739				0.17124	0.14222
0.17142	0.73739				0.17142	0.14234
0.1716	0.73739				0.1716	0.14247
0.17177	0.73739				0.17177	0.14259
0.17195	0.73739				0.17195	0.14272
0.17212	0.73739				0.17212	0.14284
0.1723	0.73739				0.1723	0.14297
0.17248	0.73739				0.17248	0.1431
0.17265	0.73739				0.17265	0.14322
0.17283	0.73739				0.17283	0.14335
0.17301	0.73739				0.17301	0.14348
0.17318	0.73739				0.17318	0.14359
0.17336	0.73739				0.17336	0.14372
0.17353	0.73739				0.17353	0.14385
0.17371	0.73739				0.17371	0.14398
0.17389	0.73725				0.17389	0.14412
0.17406	0.73739				0.17406	0.14422
0.17424	0.73739				0.17424	0.14435
0.17441	0.73739				0.17441	0.14447
0.17459	0.73739				0.17459	0.14459
0.17477	0.73739				0.17477	0.14475
0.17494	0.73739				0.17494	0.14483
0.17512	0.73739				0.17512	0.145
0.1753	0.73739				0.1753	0.14516
0.17547	0.73739				0.17547	0.14531
0.17565	0.73739				0.17565	0.14531
0.17582	0.73739				0.17582	0.14533
0.176	0.74023				0.176	0.14548
