# Supplementary material for: Preparing high-concentration individualized carbon nanotubes for industrial separation of multiple single-chirality species
Source: Nat Commun. 2023 Apr 29;14:2491. doi: 10.1038/s41467-023-38133-0 (PMC10148823; doi:10.1038/s41467-023-38133-0)
Supplement: Supplementary file 3 — Source Data [file 41467_2023_38133_MOESM3_ESM.zip › 7 Source data/Figure 5/Figure 5c-Concentration effect on the yield of (6,4).xlsx]

## Sheet: Figure 5c
X	loading amount 1.32 mg Fitting		X	loading amount 1.32 mg	error bars		X	loading amount 0.33 mg Fitting		X	loading amount 0.33 mg	error bars
0.011	0.04068		0.011	0.038	0.008		0.011	0.00975		0.011	0.01	0.005
0.01422	0.04597		0.01651	0.052	0.008		0.01422	0.01083		0.01651	0.012	0.005
0.01745	0.05051		0.03303	0.068	0.006		0.01745	0.01188		0.03303	0.016	0.007
0.02067	0.05449		0.06606	0.083	0.012		0.02067	0.01289		0.06606	0.023	0.004
0.0239	0.05804		0.10999	0.102	0.014		0.0239	0.01387		0.10999	0.033	0.006
0.02713	0.06124		0.16515	0.113	0.006		0.02713	0.01481		0.16515	0.042	0.006
0.03035	0.06416		0.21998	0.12	0.008		0.03035	0.01572		0.21998	0.046	0.008
0.03358	0.06684		0.27514	0.128	0.008		0.03358	0.0166		0.27514	0.049	0.007
0.0368	0.06933		0.3303	0.132	0.01		0.0368	0.01746		0.3303	0.054	0.007
0.04003	0.07164						0.04003	0.01829
0.04325	0.07379						0.04325	0.0191
0.04648	0.07582						0.04648	0.01989
0.0497	0.07772						0.0497	0.02065
0.05293	0.07952						0.05293	0.02139
0.05615	0.08123						0.05615	0.02212
0.05938	0.08285						0.05938	0.02283
0.0626	0.08439						0.0626	0.02351
0.06583	0.08585						0.06583	0.02419
0.06905	0.08726						0.06905	0.02485
0.07228	0.0886						0.07228	0.02549
0.0755	0.08989						0.0755	0.02612
0.07873	0.09112						0.07873	0.02673
0.08195	0.09231						0.08195	0.02733
0.08518	0.09346						0.08518	0.02792
0.08841	0.09456						0.08841	0.0285
0.09163	0.09562						0.09163	0.02906
0.09486	0.09665						0.09486	0.02962
0.09808	0.09764						0.09808	0.03016
0.10131	0.0986						0.10131	0.0307
0.10453	0.09953						0.10453	0.03122
0.10776	0.10043						0.10776	0.03173
0.11098	0.1013						0.11098	0.03224
0.11421	0.10215						0.11421	0.03273
0.11743	0.10297						0.11743	0.03322
0.12066	0.10377						0.12066	0.0337
0.12388	0.10455						0.12388	0.03417
0.12711	0.10531						0.12711	0.03464
0.13033	0.10604						0.13033	0.03509
0.13356	0.10676						0.13356	0.03554
0.13678	0.10746						0.13678	0.03598
0.14001	0.10814						0.14001	0.03642
0.14323	0.10881						0.14323	0.03685
0.14646	0.10946						0.14646	0.03727
0.14969	0.11009						0.14969	0.03768
0.15291	0.11071						0.15291	0.03809
0.15614	0.11132						0.15614	0.0385
0.15936	0.11191						0.15936	0.0389
0.16259	0.11249						0.16259	0.03929
0.16581	0.11306						0.16581	0.03968
0.16904	0.11361						0.16904	0.04006
0.17226	0.11415						0.17226	0.04044
0.17549	0.11469						0.17549	0.04081
0.17871	0.11521						0.17871	0.04117
0.18194	0.11572						0.18194	0.04154
0.18516	0.11622						0.18516	0.0419
0.18839	0.11671						0.18839	0.04225
0.19161	0.11719						0.19161	0.0426
0.19484	0.11766						0.19484	0.04294
0.19806	0.11813						0.19806	0.04328
0.20129	0.11858						0.20129	0.04362
0.20451	0.11903						0.20451	0.04395
0.20774	0.11947						0.20774	0.04428
0.21097	0.1199						0.21097	0.04461
0.21419	0.12032						0.21419	0.04493
0.21742	0.12074						0.21742	0.04525
0.22064	0.12115						0.22064	0.04556
0.22387	0.12155						0.22387	0.04587
0.22709	0.12195						0.22709	0.04618
0.23032	0.12234						0.23032	0.04648
0.23354	0.12272						0.23354	0.04678
0.23677	0.1231						0.23677	0.04708
0.23999	0.12347						0.23999	0.04737
0.24322	0.12383						0.24322	0.04767
0.24644	0.12419						0.24644	0.04795
0.24967	0.12455						0.24967	0.04824
0.25289	0.1249						0.25289	0.04852
0.25612	0.12524						0.25612	0.0488
0.25934	0.12558						0.25934	0.04908
0.26257	0.12591						0.26257	0.04936
0.26579	0.12624						0.26579	0.04963
0.26902	0.12657						0.26902	0.0499
0.27225	0.12689						0.27225	0.05016
0.27547	0.1272						0.27547	0.05043
0.2787	0.12751						0.2787	0.05069
0.28192	0.12782						0.28192	0.05095
0.28515	0.12812						0.28515	0.05121
0.28837	0.12842						0.28837	0.05146
0.2916	0.12871						0.2916	0.05171
0.29482	0.129						0.29482	0.05196
0.29805	0.12929						0.29805	0.05221
0.30127	0.12957						0.30127	0.05246
0.3045	0.12985						0.3045	0.0527
0.30772	0.13013						0.30772	0.05294
0.31095	0.1304						0.31095	0.05318
0.31417	0.13067						0.31417	0.05342
0.3174	0.13093						0.3174	0.05366
0.32062	0.1312						0.32062	0.05389
0.32385	0.13145						0.32385	0.05412
0.32707	0.13171						0.32707	0.05435
0.3303	0.13196						0.3303	0.05458
