# Supplementary material for: Preparing high-concentration individualized carbon nanotubes for industrial separation of multiple single-chirality species
Source: Nat Commun. 2023 Apr 29;14:2491. doi: 10.1038/s41467-023-38133-0 (PMC10148823; doi:10.1038/s41467-023-38133-0)
Supplement: Supplementary file 3 — Source Data [file 41467_2023_38133_MOESM3_ESM.zip › 7 Source data/Figure 5/Figure 5d-Loading amount effect on the yield of (6,4).xlsx]

## Sheet: Figure 5d
X	0.132 mg/ml Experiment	error bars		X	0.132 mg/ml Fitting		X	0.033 mg/ml Experiment	error bars		X	0.033 mg/ml Fitting
0	0	0		0	-0.000167953		0.132	0.004	0.002		0	0
0.132	0.008	0.002		0.01919	0.000786297		0.198	0.005	0.002		0.01919	0.000195955
0.198	0.016	0.004		0.03838	0.00181		0.33	0.018	0.004		0.03838	0.000396587
0.33	0.038	0.0042		0.05758	0.00291		0.66	0.038	0.006		0.05758	0.000608301
0.66	0.065	0.0052		0.07677	0.00412		0.99	0.058	0.0076		0.07677	0.00084039
0.99	0.092	0.0082		0.09596	0.00545		1.32	0.074	0.01		0.09596	0.00111
1.32	0.114	0.0096		0.11515	0.00693		1.9	0.093	0.014		0.11515	0.00142
1.9	0.15	0.012		0.13434	0.00859						0.13434	0.00179
				0.15354	0.01046						0.15354	0.00224
				0.17273	0.01257						0.17273	0.00278
				0.19192	0.01494						0.19192	0.00362
				0.21111	0.01759						0.21111	0.00521
				0.2303	0.02051						0.2303	0.00755
				0.2495	0.02367						0.24949	0.00912
				0.26869	0.02702						0.26869	0.01082
				0.28788	0.03048						0.28788	0.01263
				0.30707	0.03397						0.30707	0.01449
				0.32626	0.03739						0.32626	0.01639
				0.34546	0.04067						0.34545	0.01829
				0.36465	0.04374						0.36465	0.02019
				0.38384	0.04657						0.38384	0.02205
				0.40303	0.04915						0.40303	0.02386
				0.42222	0.05149						0.42222	0.02559
				0.44141	0.05361						0.44141	0.02722
				0.46061	0.05553						0.46061	0.0288
				0.4798	0.05729						0.4798	0.0303
				0.49899	0.05892						0.49899	0.0317
				0.51818	0.06044						0.51818	0.03301
				0.53737	0.06188						0.53737	0.03429
				0.55657	0.06326						0.55657	0.0356
				0.57576	0.06458						0.57576	0.03689
				0.59495	0.06588						0.59495	0.03817
				0.61414	0.06714						0.61414	0.0394
				0.63333	0.06839						0.63333	0.04063
				0.65253	0.06963						0.65253	0.04181
				0.67172	0.07087						0.67172	0.04298
				0.69091	0.07209						0.69091	0.0441
				0.7101	0.07332						0.7101	0.04519
				0.72929	0.07455						0.72929	0.04627
				0.74848	0.07579						0.74848	0.04729
				0.76768	0.07702						0.76768	0.04826
				0.78687	0.07827						0.78687	0.04921
				0.80606	0.07951						0.80606	0.05013
				0.82525	0.08077						0.82525	0.05104
				0.84444	0.08202						0.84444	0.05194
				0.86364	0.08329						0.86364	0.05282
				0.88283	0.08456						0.88283	0.05369
				0.90202	0.08583						0.90202	0.05456
				0.92121	0.08711						0.92121	0.05543
				0.9404	0.08839						0.9404	0.05629
				0.9596	0.08968						0.9596	0.05715
				0.97879	0.09097						0.97879	0.05801
				0.99798	0.09227						0.99798	0.05887
				1.01717	0.09357						1.01717	0.05973
				1.03636	0.09487						1.03636	0.06059
				1.05556	0.09617						1.05556	0.06145
				1.07475	0.09748						1.07475	0.06231
				1.09394	0.09879						1.09394	0.06316
				1.11313	0.1001						1.11313	0.06401
				1.13232	0.10141						1.13232	0.06486
				1.15152	0.10272						1.15152	0.0657
				1.17071	0.10403						1.17071	0.06654
				1.1899	0.10534						1.1899	0.06737
				1.20909	0.10665						1.20909	0.0682
				1.22828	0.10796						1.22828	0.06901
				1.24748	0.10926						1.24747	0.06982
				1.26667	0.11057						1.26667	0.07062
				1.28586	0.11187						1.28586	0.07141
				1.30505	0.11317						1.30505	0.0722
				1.32424	0.11446						1.32424	0.07297
				1.34343	0.11575						1.34343	0.07374
				1.36263	0.11704						1.36263	0.0745
				1.38182	0.11832						1.38182	0.07525
				1.40101	0.1196						1.40101	0.07599
				1.4202	0.12087						1.4202	0.07672
				1.43939	0.12214						1.43939	0.07745
				1.45859	0.1234						1.45859	0.07819
				1.47778	0.12466						1.47778	0.07891
				1.49697	0.1259						1.49697	0.07962
				1.51616	0.12714						1.51616	0.08033
				1.53535	0.12837						1.53535	0.08103
				1.55455	0.1296						1.55455	0.08175
				1.57374	0.13082						1.57374	0.08246
				1.59293	0.13202						1.59293	0.08318
				1.61212	0.13322						1.61212	0.08391
				1.63131	0.13441						1.63131	0.08463
				1.65051	0.13559						1.65051	0.08536
				1.6697	0.13676						1.6697	0.08609
				1.68889	0.13792						1.68889	0.08661
				1.70808	0.13907						1.70808	0.08746
				1.72727	0.14021						1.72727	0.08829
				1.74646	0.14134						1.74646	0.08909
				1.76566	0.14246						1.76566	0.08985
				1.78485	0.14357						1.78485	0.09057
				1.80404	0.14467						1.80404	0.09127
				1.82323	0.14575						1.82323	0.09196
				1.84242	0.14682						1.84242	0.09264
				1.86162	0.14788						1.86162	0.09333
				1.88081	0.14893						1.88081	0.09403
				1.9	0.14997						1.9	0.09473
