# Supplementary material for: Preparing high-concentration individualized carbon nanotubes for industrial separation of multiple single-chirality species
Source: Nat Commun. 2023 Apr 29;14:2491. doi: 10.1038/s41467-023-38133-0 (PMC10148823; doi:10.1038/s41467-023-38133-0)
Supplement: Supplementary file 3 — Source Data [file 41467_2023_38133_MOESM3_ESM.zip › 7 Source data/Figure 6/Figure 6a-GWP for single-chirality species.xlsx]

## Sheet: Figure 6a
	X	global warming potential
1 mg/ml HiPco	1	121
4 mg/ml HiPco	2	25.2
1 mg/ml G-SWCNT	3	1970
4 mg/ml G-SWCNT	4	197
