# Supplementary material for: Preparing high-concentration individualized carbon nanotubes for industrial separation of multiple single-chirality species
Source: Nat Commun. 2023 Apr 29;14:2491. doi: 10.1038/s41467-023-38133-0 (PMC10148823; doi:10.1038/s41467-023-38133-0)
Supplement: Supplementary file 3 — Source Data [file 41467_2023_38133_MOESM3_ESM.zip › 7 Source data/Supplementary Figure 1/Supplementary Figure 1-Optical absorption spectra of dispersions under different time.xlsx]

## Sheet: Supplementary Fig 1
X	8 mg/mL 11h	4 mg/mL 6h	8 mg/mL 2h	4mg/mL 2h	1 mg/mL 1h
200	155.121	1172.64	509.375	1146.48	134.4
201	156.588	1211.13	517.81	-15.4775	134.4
202	159.389	227.173	553.8	-9.36292	134.4
203	161.523	182.86	517.086	118.852	134.4
204	162.99	1201.77	155.129	76.8142	134.4
205	166.592	427.051	514.239	56.3686	134.4
206	169.126	291.984	154.557	72.4193	44.2848
207	171.66	126.858	58.4805	66.4958	27.0144
208	175.128	117.146	70.2874	50.4451	26.8352
209	178.462	121.369	68.6391	49.2986	31.808
210	180.863	119.817	68.9369	48.1522	33.2864
211	184.331	119.386	73.932	49.4897	32.8832
212	187.932	126.64	74.9865	50.4451	33.152
213	191.8	129.121	77.1309	53.8846	34.5408
214	195.268	133.782	80.5782	54.84	35.3472
215	199.136	139.183	83.0161	56.7508	36.0864
216	202.604	142.832	85.4179	57.7062	36.9152
217	206.205	146.557	88.1918	59.9991	37.9008
218	210.34	149.836	90.6539	60.7634	38.5504
219	213.408	153.409	92.6545	63.0564	39.2
220	217.276	157.2	94.9343	64.0118	40.32
221	220.611	160.535	97.2118	65.7315	40.9024
222	223.545	163.432	98.6335	66.878	41.7088
223	226.879	166.609	100.79	68.2156	42.2912
224	229.013	168.519	102.259	68.9799	42.9856
225	231.281	171.132	104.079	70.1264	43.3888
226	232.748	172.816	105.351	71.0818	43.8144
227	234.215	174.621	106.498	71.8461	44.128
228	236.083	175.755	107.64	72.4193	44.3968
229	237.016	176.976	108.526	72.6104	44.5984
230	237.683	178.229	109.034	73.3747	44.8224
231	238.217	178.759	110.035	73.5658	45.0016
232	238.483	179.283	110.273	73.7569	45.024
233	238.35	179.596	110.977	73.7569	44.9792
234	238.35	179.414	110.675	73.7569	44.9568
235	237.817	179.453	110.756	73.7569	44.7328
236	237.283	178.899	110.68	73.5658	44.7552
237	236.616	178.681	110.489	73.3747	44.4864
238	235.549	177.631	110.242	72.9926	44.2848
239	233.949	176.771	109.766	72.4193	43.904
240	232.481	175.913	109.279	72.0372	43.6128
241	231.281	174.715	108.44	71.655	43.2768
242	229.68	173.229	107.624	70.8907	42.8512
243	227.946	172.074	106.998	70.3174	42.6272
244	226.346	170.641	106.1	69.7442	42.1344
245	224.212	169.461	105.25	68.7888	41.7536
246	222.878	167.846	104.2	68.4066	41.3504
247	220.877	166.333	103.548	67.6423	41.0144
248	219.277	165.157	102.524	67.0691	40.5888
249	218.076	163.746	101.762	66.4958	40.2528
250	216.209	162.736	100.868	65.9226	40.0288
251	214.875	161.669	100.351	65.7315	39.7152
252	213.675	160.768	99.7922	64.9672	39.424
253	212.874	159.741	98.9725	64.585	39.2
254	211.541	159.087	98.4967	64.2029	38.9984
255	210.874	158.37	98.1193	64.0118	38.8416
256	210.073	157.676	97.8661	63.8207	38.6848
257	209.14	157.329	97.5435	63.4386	38.5056
258	208.606	156.909	97.3496	63.2475	38.4608
259	208.073	156.672	97.2316	63.2475	38.3936
260	207.539	156.08	97.1764	63.0564	38.2816
261	207.006	156.159	97.1909	62.8653	38.2592
262	206.739	156.424	97.0353	62.8653	38.2368
263	206.606	155.849	97.0525	62.8653	38.2368
264	206.339	156.273	97.0262	62.6742	38.2368
265	206.339	155.853	97.0715	62.8653	38.1696
266	205.805	156.08	97.2272	62.4832	38.2368
267	206.072	156.111	97.2048	62.8653	38.2592
268	205.539	156.307	97.3614	62.4832	38.2816
269	205.939	156.289	97.2659	62.6742	38.3712
270	205.405	156.664	97.6192	62.6742	38.2816
271	205.405	156.776	97.4628	62.6742	38.3936
272	205.005	156.607	97.7483	62.4832	38.4384
273	205.138	157.001	97.5931	62.4832	38.4384
274	204.872	156.825	97.6671	62.6742	38.416
275	204.205	157.219	97.6162	62.4832	38.416
276	204.205	156.482	97.4455	62.2921	38.3712
277	203.805	156.568	97.4643	62.101	38.3936
278	203.405	156.352	97.1435	62.101	38.2592
279	202.738	156.245	96.9639	61.7188	38.2368
280	202.604	155.783	96.5435	61.7188	38.1248
281	201.804	155.589	96.5647	61.5278	38.1024
282	201.004	155.193	96.1337	61.5278	37.9904
283	200.737	154.978	95.9008	61.1456	37.9904
284	200.07	154.875	95.6789	60.9545	37.9008
285	199.536	154.357	95.5859	61.3367	37.8336
286	199.136	154.432	95.3637	60.7634	37.8336
287	198.469	153.631	94.897	60.5724	37.744
288	197.936	153.562	94.7511	60.5724	37.6992
289	197.136	152.976	94.389	60.3813	37.52
290	195.935	152.73	94.0832	60.1902	37.4752
291	195.268	152.081	93.4477	59.808	37.3408
292	194.201	151.321	93.1106	59.617	37.184
293	193.401	150.547	92.4547	59.2348	36.9824
294	192.067	149.672	91.9064	58.8526	36.848
295	191.134	149.069	91.3065	58.4705	36.6016
296	190.066	147.952	90.695	58.2794	36.4224
297	188.999	147.477	90.1154	57.8972	36.2432
298	188.066	146.294	89.4798	57.5151	36.0192
299	186.865	145.816	88.9934	57.1329	35.9072
300	186.065	144.941	88.2487	57.1329	35.6832
301	184.865	144.213	88.0581	56.5597	35.5712
302	183.798	143.525	87.48	56.3686	35.4368
303	182.731	142.96	86.9952	55.9864	35.2352
304	181.263	142.095	86.3394	55.6043	35.056
305	180.33	141.03	85.9717	55.6043	34.832
306	178.996	140.472	85.3303	55.031	34.6304
307	178.062	139.535	84.7128	54.84	34.4064
308	176.328	138.481	84.0773	54.2667	34.1824
309	175.395	137.299	83.2168	53.6935	33.9136
310	173.661	136.196	82.6493	53.5024	33.6672
311	172.86	135.064	81.9428	53.3113	33.3984
312	171.26	133.971	81.3558	52.7381	33.1072
313	169.926	133.126	80.4368	52.547	32.7712
314	168.726	131.549	79.9047	51.9738	32.6144
315	167.392	130.968	79.1317	51.5916	32.3904
316	166.325	129.856	78.6912	51.2094	32.1216
317	165.258	128.852	78.0239	51.2094	31.92
318	163.791	128.012	77.4104	50.6362	31.6512
319	162.457	126.733	76.8293	50.254	31.5168
320	161.39	126.294	76.2475	49.8719	31.2928
321	160.456	125.641	75.7855	49.6808	31.1136
322	159.256	124.586	75.3104	49.1076	30.9792
323	157.922	123.873	74.7515	48.9165	30.6432
324	156.321	122.582	74.1351	48.5343	30.464
325	155.521	121.622	73.586	48.1522	30.1952
326	154.054	120.808	73.0008	47.5789	29.9712
327	152.853	119.807	72.3708	47.3878	29.6576
328	151.52	118.787	71.7963	46.8146	29.3888
329	150.319	117.616	71.0256	46.4324	29.1872
330	149.386	116.779	70.3294	46.0503	28.8512
331	147.918	115.492	69.8185	45.477	28.6048
332	146.985	114.223	69.1051	45.0949	28.3808
333	145.918	113.617	68.4851	44.9038	28.0896
334	144.851	112.441	67.8909	44.3306	27.8656
335	143.784	111.778	67.3726	44.1395	27.664
336	142.983	110.841	66.7886	43.7573	27.4624
337	142.05	110.145	66.3661	43.7573	27.3056
338	141.116	109.485	65.9244	43.3752	27.216
339	140.316	108.901	65.629	43.1841	27.0368
340	139.649	108.542	65.1671	42.993	26.9024
341	138.849	108.073	64.9113	42.8019	26.8128
342	137.782	107.418	64.7002	42.6108	26.6784
343	137.115	107.096	64.3437	42.6108	26.5888
344	136.581	106.618	64.0337	42.4198	26.4992
345	135.781	106.189	63.7792	42.0376	26.3648
346	134.981	105.864	63.5955	42.0376	26.2752
347	134.18	105.257	63.2607	41.6554	26.1408
348	133.513	104.565	62.8947	41.6554	25.984
349	132.713	103.944	62.5582	41.0822	25.8272
350	132.046	103.443	62.2471	40.8911	25.648
351	131.113	102.625	61.7812	40.8911	25.5136
352	130.446	101.792	61.3006	40.3179	25.2672
353	129.512	101.004	60.8284	39.9357	25.0432
354	128.312	100.223	60.2563	39.7446	24.8192
355	127.378	99.1791	59.7729	39.1714	24.5728
356	126.578	98.2403	59.1707	38.7892	24.3488
357	125.377	97.3705	58.6533	38.4071	24.1024
358	124.444	96.3389	58.0213	38.0249	23.8784
359	123.376	95.5735	57.5249	37.8338	23.6096
360	122.309	94.5318	56.9978	37.2606	23.4304
361	121.643	93.6115	56.4821	36.8784	23.184
362	120.442	93.0243	56.0393	36.6874	23.0496
363	119.909	92.3571	55.6898	36.4963	22.8928
364	119.375	91.7198	55.4262	36.3052	22.7584
365	118.441	91.2025	55.1287	36.1141	22.6464
366	117.908	90.9232	54.8719	35.923	22.5792
367	117.374	90.4803	54.6969	35.923	22.4672
368	116.974	90.3252	54.6252	35.923	22.4896
369	116.574	90.1196	54.5822	35.923	22.4448
370	116.174	90.2613	54.6175	36.1141	22.4896
371	116.041	90.1773	54.7033	35.923	22.512
372	115.774	90.3658	54.775	36.3052	22.5344
373	115.374	90.5465	54.8202	36.1141	22.5792
374	114.974	90.4819	54.7932	36.1141	22.5792
375	114.44	90.2918	54.772	36.1141	22.5568
376	113.907	90.1294	54.6556	35.923	22.4672
377	113.506	89.5668	54.3589	35.732	22.3776
378	112.973	89.1585	54.1297	35.5409	22.2208
379	112.439	88.4381	53.7638	35.1587	22.0864
380	111.772	87.8295	53.3819	34.9676	21.8848
381	111.239	87.3347	52.9984	34.5855	21.7056
382	110.572	86.5242	52.6474	34.3944	21.5488
383	109.772	86.1364	52.1608	34.0122	21.3472
384	109.105	85.2434	51.7539	33.6301	21.168
385	108.438	84.6197	51.3717	33.2479	20.9664
386	107.771	83.7084	50.8028	33.0568	20.7648
387	106.837	82.9347	50.3788	32.4836	20.5408
388	106.17	82.1226	49.8591	32.2925	20.3392
389	105.37	81.3187	49.4926	31.9104	20.16
390	104.703	80.6661	48.9952	31.7193	19.9808
391	103.903	79.703	48.5483	31.3371	19.8016
392	103.236	79.0771	48.1865	31.146	19.6448
393	102.569	78.5436	47.8436	30.955	19.488
394	101.902	77.9776	47.5497	30.7639	19.3536
395	101.369	77.4963	47.2497	30.5728	19.2192
396	100.835	77.0679	47.0071	30.5728	19.1296
397	100.168	76.8408	46.7544	30.1906	19.0176
398	99.7682	76.3811	46.607	30.3817	18.9728
399	99.2347	76.2068	46.5558	30.1906	18.9056
400	98.8346	75.9741	46.4462	30.1906	18.8832
401	98.5678	75.8648	46.4321	30.1906	18.8608
402	98.3011	75.7932	46.4044	29.9996	18.8384
403	97.9009	75.5929	46.4447	30.1906	18.8384
404	97.6342	75.7261	46.4703	29.9996	18.8384
405	97.5008	75.5207	46.4815	30.3817	18.8384
406	97.234	75.6712	46.5349	30.1906	18.8608
407	96.8339	75.6273	46.4879	29.9996	18.8384
408	96.7005	75.5198	46.5656	30.3817	18.8832
409	96.3004	75.5659	46.5204	29.9996	18.8384
410	96.0336	75.4061	46.421	30.1906	18.816
411	95.6335	75.1121	46.2602	29.9996	18.7264
412	95.2333	74.755	46.0773	29.8085	18.6592
413	94.9666	74.3866	45.8417	29.6174	18.5696
414	94.5664	74.1704	45.4934	29.4263	18.4352
415	94.1663	73.6354	45.2169	29.2352	18.3232
416	93.8995	73.1371	44.8871	29.0442	18.2112
417	93.366	72.7287	44.5472	28.8531	18.0768
418	92.9659	72.1754	44.2717	28.4709	17.92
419	92.5657	71.7901	43.9571	28.2798	17.8304
420	92.1656	71.1679	43.6386	28.0888	17.6736
421	91.7654	70.8806	43.3417	27.8977	17.5616
422	91.3653	70.3828	43.0327	27.7066	17.472
423	91.0985	70.0048	42.7751	27.5155	17.36
424	90.565	69.5084	42.491	27.3244	17.248
425	90.2983	69.27	42.3256	27.1334	17.1584
426	89.8981	68.71	42.0747	27.1334	17.0688
427	89.6314	68.5089	41.8811	26.9423	16.9792
428	89.2312	68.0853	41.7041	26.7512	16.8896
429	88.9645	67.8037	41.5624	26.5601	16.8224
430	88.5643	67.6153	41.3599	26.5601	16.7552
431	88.2976	67.2024	41.2171	26.5601	16.688
432	87.8974	67.1023	41.0768	26.369	16.5984
433	87.6307	66.8403	40.9257	26.178	16.5536
434	87.3639	66.666	40.8601	26.178	16.5088
435	86.9638	66.3204	40.7448	26.178	16.464
436	86.8304	66.3232	40.655	25.9869	16.4192
437	86.4302	66.0912	40.6335	25.9869	16.3968
438	86.1635	66.0111	40.5869	25.9869	16.3744
439	85.8967	65.912	40.5576	25.9869	16.352
440	85.63	65.8728	40.5248	25.9869	16.352
441	85.3632	65.8934	40.5368	26.178	16.352
442	85.2298	65.7106	40.4789	25.9869	16.3072
443	84.9631	65.7594	40.383	25.9869	16.3072
444	84.6963	65.5435	40.3457	25.9869	16.3072
445	84.5629	65.4394	40.3077	25.9869	16.2848
446	84.2962	65.5325	40.2288	25.9869	16.2624
447	84.1628	65.3351	40.1518	25.9869	16.24
448	84.0294	65.3975	40.1225	25.7958	16.2176
449	83.7626	65.2552	39.9628	25.9869	16.2176
450	83.6293	65.1958	39.919	25.7958	16.1728
451	83.4959	65.1137	39.7942	25.9869	16.1728
452	83.3625	64.9252	39.7428	25.7958	16.1504
453	83.3625	64.978	39.6588	25.7958	16.128
454	83.2291	64.7459	39.5192	25.6047	16.0832
455	83.0957	64.7377	39.398	25.6047	16.0608
456	83.0957	64.4415	39.2856	25.6047	16.016
457	82.829	64.4628	39.146	25.4136	15.9712
458	82.6956	64.1322	39.0081	25.2226	15.904
459	82.6956	63.9988	38.8577	25.2226	15.8592
460	82.5622	63.7416	38.6898	25.2226	15.792
461	82.4288	63.5348	38.5507	25.0315	15.7248
462	82.2955	63.3804	38.347	25.0315	15.68
463	82.2955	63.0934	38.2179	24.8404	15.6128
464	82.0287	62.8763	38.0435	24.6493	15.5456
465	82.0287	62.5842	37.8935	24.6493	15.4784
466	81.7619	62.4223	37.788	24.4582	15.4336
467	81.4952	61.9408	37.6342	24.4582	15.3664
468	81.2284	61.9127	37.4952	24.2672	15.2992
469	80.9617	61.5597	37.4195	24.2672	15.232
470	80.6949	61.4481	37.2807	24.0761	15.1872
471	80.4281	61.1105	37.1786	24.0761	15.12
472	80.1614	60.902	37.1129	23.885	15.0528
473	79.7612	60.6931	37.012	23.885	15.008
474	79.4945	60.4341	36.9403	23.6939	14.9632
475	79.2277	60.2557	36.8069	23.6939	14.9184
476	78.961	59.9387	36.714	23.5028	14.8512
477	78.6942	59.9395	36.6026	23.5028	14.8064
478	78.4274	59.532	36.5202	23.5028	14.7616
479	78.1607	59.4861	36.4053	23.5028	14.7168
480	77.8939	59.1721	36.3148	23.3118	14.6496
481	77.7605	59.1496	36.2396	23.3118	14.6272
482	77.3604	58.8497	36.0966	23.3118	14.5824
483	77.3604	58.8232	36.025	23.1207	14.5376
484	77.0936	58.7427	35.9011	23.1207	14.4928
485	76.9603	58.5664	35.8674	23.1207	14.4928
486	76.8269	58.5733	35.755	23.1207	14.4704
487	76.6935	58.4091	35.7043	23.1207	14.4704
488	76.5601	58.577	35.6795	23.1207	14.4704
489	76.4267	58.3851	35.6487	23.3118	14.448
490	76.4267	58.5866	35.6239	23.3118	14.4704
491	76.2934	58.6281	35.6826	23.3118	14.4928
492	76.2934	58.8142	35.7076	23.3118	14.5376
493	76.2934	58.8164	35.7231	23.5028	14.56
494	76.4267	59.1438	35.8327	23.5028	14.6048
495	76.2934	59.2804	35.8725	23.6939	14.672
496	76.5601	59.4923	36.0149	23.885	14.7392
497	76.5601	59.8169	36.1078	24.0761	14.8064
498	76.6935	59.9556	36.2372	24.0761	14.8736
499	76.6935	60.3068	36.3768	24.2672	14.9408
500	76.8269	60.4288	36.5052	24.2672	15.008
501	76.8269	60.8107	36.6296	24.2672	15.0976
502	76.9603	60.9105	36.7091	24.2672	15.1424
503	77.0936	61.1171	36.7743	24.4582	15.2096
504	77.0936	61.0913	36.8219	24.4582	15.2096
505	77.227	61.2165	36.8314	24.2672	15.2096
506	77.227	61.1373	36.7516	24.2672	15.2096
507	77.227	61.0086	36.7059	24.0761	15.1648
508	77.227	60.849	36.5719	24.0761	15.12
509	77.227	60.4872	36.4509	23.885	15.0304
510	76.9603	60.37	36.2503	23.6939	14.9856
511	76.9603	59.8479	36.1214	23.5028	14.8736
512	76.6935	59.654	35.8802	23.3118	14.8064
513	76.5601	59.1471	35.6988	23.3118	14.6944
514	76.2934	58.8748	35.4795	23.1207	14.5824
515	76.0266	58.3848	35.2541	22.9296	14.4704
516	75.8932	57.9612	35.0093	22.5474	14.3808
517	75.4931	57.6383	34.7792	22.5474	14.2688
518	75.2263	57.2518	34.6028	22.3564	14.1792
519	74.9596	56.9597	34.3907	22.3564	14.0896
520	74.6928	56.479	34.1798	22.1653	14
521	74.2927	56.3668	34.0442	21.9742	13.9328
522	74.0259	55.8664	33.9044	21.9742	13.8432
523	73.6258	55.7944	33.7421	21.7831	13.776
524	73.359	55.466	33.601	21.7831	13.7312
525	73.0922	55.2616	33.4926	21.7831	13.664
526	72.6921	54.9731	33.4	21.592	13.5968
527	72.5587	54.8338	33.2961	21.592	13.552
528	72.292	54.7305	33.1811	21.592	13.5296
529	72.1586	54.5246	33.159	21.401	13.4848
530	71.8918	54.531	33.121	21.592	13.4848
531	71.7584	54.4019	33.0654	21.401	13.4624
532	71.6251	54.2881	33.0897	21.401	13.44
533	71.4917	54.3574	33.0498	21.401	13.44
534	71.3583	54.2485	33.0765	21.592	13.4624
535	71.2249	54.3284	33.1063	21.592	13.4624
536	71.0915	54.3017	33.0933	21.592	13.4848
537	71.0915	54.4008	33.216	21.592	13.4848
538	71.0915	54.536	33.2309	21.592	13.5072
539	70.9582	54.5753	33.3147	21.7831	13.5296
540	70.9582	54.7477	33.4068	21.7831	13.5744
541	70.9582	54.7959	33.4828	21.9742	13.5968
542	70.9582	55.0436	33.5947	21.9742	13.6416
543	71.0915	55.1198	33.682	21.9742	13.7088
544	71.0915	55.3173	33.7983	21.9742	13.7312
545	71.2249	55.4973	33.9345	22.1653	13.7984
546	71.3583	55.6919	34.0496	22.1653	13.8432
547	71.3583	55.8897	34.1211	22.3564	13.9104
548	71.6251	56.066	34.2778	22.3564	13.9552
549	71.6251	56.2895	34.3803	22.3564	14.0224
550	71.7584	56.3609	34.4896	22.5474	14.0672
551	71.8918	56.6405	34.5943	22.5474	14.1344
552	72.0252	56.7898	34.6499	22.7385	14.1568
553	72.1586	56.8499	34.7043	22.5474	14.2016
554	72.1586	56.8691	34.7106	22.5474	14.224
555	72.292	56.974	34.7132	22.5474	14.2464
556	72.4253	56.9704	34.6598	22.5474	14.2464
557	72.4253	56.872	34.6358	22.5474	14.2464
558	72.5587	56.8915	34.5893	22.5474	14.2464
559	72.6921	56.9269	34.5203	22.5474	14.224
560	72.6921	56.8256	34.4298	22.5474	14.224
561	72.8255	56.7871	34.4149	22.5474	14.2016
562	72.8255	56.8044	34.3204	22.5474	14.224
563	72.9589	56.778	34.2773	22.5474	14.224
564	72.9589	56.8616	34.2172	22.3564	14.224
565	72.9589	56.7385	34.1531	22.5474	14.224
566	72.9589	56.7283	34.0632	22.3564	14.224
567	72.9589	56.6991	33.9919	22.3564	14.224
568	72.8255	56.5745	33.9044	22.3564	14.2016
569	72.6921	56.4776	33.7874	22.3564	14.1568
570	72.5587	56.3616	33.7147	22.1653	14.112
571	72.292	56.221	33.5797	22.1653	14.0672
572	72.1586	55.985	33.4899	22.1653	14
573	72.0252	55.891	33.3682	21.9742	13.9552
574	72.0252	55.6435	33.2561	21.9742	13.8656
575	71.7584	55.4827	33.1523	21.7831	13.8208
576	71.6251	55.3088	33.0743	21.7831	13.776
577	71.6251	55.1644	33.0012	21.592	13.7312
578	71.3583	55.0471	32.9495	21.592	13.7088
579	71.3583	54.9828	32.9006	21.592	13.664
580	71.2249	54.8667	32.8582	21.592	13.664
581	71.2249	54.7888	32.8418	21.592	13.6192
582	71.0915	54.7828	32.8479	21.592	13.6416
583	70.9582	54.7407	32.8563	21.592	13.6192
584	70.8248	54.7757	32.8768	21.7831	13.6416
585	70.8248	54.7557	32.9224	21.7831	13.6192
586	70.6914	54.7261	32.9436	21.592	13.6416
587	70.558	54.6669	32.9858	21.7831	13.6416
588	70.558	54.7405	33.0253	21.592	13.664
589	70.2913	54.7029	33.0275	21.7831	13.664
590	70.1579	54.6714	33.067	21.592	13.664
591	69.8911	54.5716	33.0333	21.592	13.6416
592	69.8911	54.4875	33.025	21.592	13.6192
593	69.6244	54.3591	32.97	21.401	13.5968
594	69.491	54.1752	32.9155	21.401	13.552
595	69.2242	54.0548	32.8365	21.2099	13.4848
596	69.0908	53.8326	32.7435	21.2099	13.44
597	68.8241	53.6449	32.6549	21.0188	13.3728
598	68.8241	53.3557	32.5262	20.8277	13.3056
599	68.6907	53.2353	32.4427	20.6366	13.2384
600	68.5573	53.0084	32.3166	20.6366	13.1936
601	68.4239	52.8669	32.2078	20.6366	13.1264
602	68.2906	52.5926	32.0984	20.4456	13.0816
603	68.1572	52.4443	32.0233	20.4456	13.0368
604	68.0238	52.3113	31.9042	20.4456	12.9696
605	68.0238	52.1027	31.8393	20.2545	12.9472
606	67.757	51.9736	31.7765	20.2545	12.9024
607	67.757	51.8302	31.7111	20.2545	12.8576
608	67.6237	51.7558	31.6312	20.0634	12.8352
609	67.4903	51.57	31.5417	20.0634	12.8128
610	67.3569	51.4329	31.4746	20.0634	12.7904
611	67.0901	51.3322	31.3927	20.0634	12.768
612	66.9568	51.2137	31.3224	19.8723	12.7232
613	66.8234	51.0751	31.2431	19.8723	12.7008
614	66.69	50.9051	31.1524	19.8723	12.656
615	66.4232	50.8406	31.0091	19.6812	12.6336
616	66.4232	50.6836	30.9458	19.6812	12.5664
617	66.1565	50.5671	30.8449	19.6812	12.544
618	66.1565	50.3937	30.748	19.6812	12.4992
619	66.0231	50.3544	30.6729	19.4902	12.4768
620	66.0231	50.2186	30.623	19.4902	12.4544
621	65.8897	50.1647	30.5738	19.4902	12.432
622	65.8897	50.1317	30.5073	19.4902	12.4096
623	65.8897	50.109	30.4848	19.4902	12.4096
624	65.8897	50.0941	30.5042	19.4902	12.4096
625	66.0231	50.1833	30.5128	19.4902	12.432
626	66.0231	50.3306	30.5514	19.6812	12.4544
627	66.1565	50.327	30.6322	19.6812	12.4768
628	66.1565	50.4476	30.7061	19.6812	12.5216
629	66.2899	50.6052	30.781	19.8723	12.5664
630	66.4232	50.807	30.9076	20.0634	12.6336
631	66.5566	51.0081	31.0237	20.0634	12.7008
632	66.69	51.261	31.1999	20.2545	12.7456
633	66.8234	51.4626	31.3215	20.2545	12.8576
634	66.9568	51.7926	31.4616	20.4456	12.9024
635	67.0901	52.073	31.6338	20.6366	13.0144
636	67.2235	52.4016	31.8146	20.6366	13.104
637	67.3569	52.6898	31.9555	20.8277	13.1936
638	67.6237	52.9358	32.1532	21.0188	13.2832
639	67.757	53.2297	32.2567	21.2099	13.3504
640	68.0238	53.5117	32.4401	21.2099	13.44
641	68.0238	53.7358	32.5906	21.401	13.5072
642	68.2906	54.023	32.6636	21.592	13.5968
643	68.2906	54.3583	32.8195	21.592	13.664
644	68.4239	54.5804	32.9167	21.7831	13.7536
645	68.5573	54.7941	33.0349	21.7831	13.7984
646	68.5573	54.992	33.0871	21.7831	13.8656
647	68.6907	55.1058	33.1231	21.9742	13.888
648	68.5573	55.2788	33.1146	21.9742	13.9104
649	68.6907	55.2963	33.1465	21.9742	13.9328
650	68.5573	55.3835	33.0675	21.7831	13.9328
651	68.6907	55.2186	33.0626	21.7831	13.9104
652	68.5573	55.1973	33.0271	21.7831	13.888
653	68.5573	55.1483	32.9101	21.7831	13.8432
654	68.5573	55.1049	32.833	21.592	13.7984
655	68.5573	54.9719	32.7226	21.592	13.7536
656	68.4239	54.845	32.6239	21.401	13.7088
657	68.4239	54.7462	32.4956	21.401	13.664
658	68.4239	54.6217	32.3864	21.401	13.6192
659	68.2906	54.4845	32.3035	21.2099	13.5744
660	68.4239	54.3612	32.236	21.2099	13.5296
661	68.2906	54.2204	32.1305	21.0188	13.4848
662	68.2906	54.054	32.0429	21.2099	13.44
663	68.1572	53.9372	31.9779	21.0188	13.4176
664	68.0238	53.8106	31.8963	21.0188	13.3728
665	68.0238	53.695	31.8324	20.8277	13.328
666	67.8904	53.4498	31.7355	20.8277	13.3056
667	67.757	53.316	31.6988	20.6366	13.2384
668	67.6237	53.2336	31.6181	20.6366	13.1936
669	67.3569	53.1124	31.5421	20.6366	13.1712
670	67.2235	52.8778	31.4814	20.4456	13.104
671	67.0901	52.7447	31.4267	20.4456	13.0592
672	66.8234	52.5416	31.3278	20.4456	13.0368
673	66.69	52.3503	31.3025	20.2545	12.9696
674	66.4232	52.3251	31.2311	20.2545	12.9248
675	66.2899	51.9855	31.1564	20.2545	12.88
676	66.0231	51.9208	31.101	20.0634	12.8352
677	65.8897	51.7448	30.9886	20.0634	12.7904
678	65.623	51.5642	30.9548	20.0634	12.7456
679	65.4896	51.4294	30.868	19.8723	12.7008
680	65.2228	51.2798	30.8246	19.8723	12.656
681	65.0894	51.0859	30.7205	19.6812	12.6112
682	64.9561	50.8933	30.6442	19.8723	12.5664
683	64.8227	50.6863	30.5861	19.4902	12.5216
684	64.5559	50.5686	30.4687	19.6812	12.4992
685	64.5559	50.3504	30.4186	19.4902	12.432
686	64.2892	50.2457	30.3208	19.4902	12.4096
687	64.1558	50.0997	30.2946	19.2991	12.3648
688	64.0224	49.9811	30.2167	19.2991	12.3424
689	64.0224	49.827	30.1735	19.2991	12.2976
690	63.7556	49.7642	30.1013	19.2991	12.2976
691	63.7556	49.6633	30.0465	19.2991	12.2528
692	63.4889	49.5404	29.9615	19.108	12.2304
693	63.3555	49.3516	29.8877	19.108	12.1856
694	63.3555	49.2384	29.8597	19.108	12.1632
695	63.2221	49.0755	29.8066	19.108	12.1408
696	63.0887	49.0198	29.7244	19.108	12.096
697	62.9554	48.8862	29.6841	19.108	12.0736
698	62.9554	48.8439	29.5996	19.108	12.0288
699	62.822	48.6962	29.6265	19.108	12.0064
700	62.6886	48.6905	29.5051	18.9169	12.0064
701	62.822	48.583	29.5666	18.9169	11.984
702	62.6886	48.6007	29.5102	18.9169	11.984
703	62.6886	48.5149	29.5581	18.9169	11.984
704	62.6886	48.5519	29.5991	18.9169	11.984
705	62.822	48.6373	29.5895	19.108	12.0064
706	62.822	48.7341	29.7023	19.108	12.0064
707	62.9554	48.8032	29.7888	19.108	12.0512
708	63.0887	48.8903	29.9017	19.2991	12.096
709	63.2221	49.1624	29.9902	19.2991	12.1632
710	63.3555	49.2592	30.1784	19.4902	12.208
711	63.3555	49.5148	30.2921	19.4902	12.2752
712	63.6223	49.6834	30.4736	19.6812	12.3424
713	63.7556	49.9733	30.6295	19.8723	12.432
714	63.889	50.2382	30.8255	20.0634	12.5216
715	63.889	50.4639	31.0287	20.0634	12.5888
716	64.0224	50.79	31.171	20.2545	12.7008
717	64.1558	51.0723	31.3487	20.4456	12.768
718	64.1558	51.2651	31.5534	20.4456	12.8576
719	64.2892	51.6117	31.6804	20.8277	12.9472
720	64.2892	51.7658	31.9038	20.8277	13.0368
721	64.2892	52.0495	31.9811	20.8277	13.0816
722	64.2892	52.1748	32.1383	21.0188	13.1712
723	64.2892	52.4889	32.2132	21.0188	13.216
724	64.2892	52.4938	32.2988	21.2099	13.2608
725	64.2892	52.6246	32.357	21.0188	13.2832
726	64.1558	52.8063	32.3786	21.2099	13.3056
727	64.1558	52.7276	32.3675	21.0188	13.328
728	64.1558	52.7158	32.3755	21.2099	13.328
729	64.0224	52.7075	32.4016	21.0188	13.3056
730	64.0224	52.7282	32.2903	21.0188	13.3056
731	64.0224	52.6511	32.2899	20.8277	13.2832
732	63.889	52.605	32.1866	20.8277	13.2608
733	63.889	52.4199	32.1429	20.6366	13.216
734	63.6223	52.3311	32.0864	20.6366	13.1936
735	63.4889	52.2027	31.943	20.4456	13.1264
736	63.4889	51.9429	31.8202	20.2545	13.0816
737	63.2221	51.759	31.6931	20.2545	13.0144
738	63.0887	51.4578	31.5034	20.0634	12.9248
739	62.822	51.2781	31.361	19.8723	12.8576
740	62.6886	50.9126	31.1524	19.6812	12.7456
741	62.4218	50.5905	30.9494	19.4902	12.6784
742	62.2885	50.3329	30.8166	19.4902	12.5664
743	62.0217	49.9946	30.6233	19.2991	12.4992
744	61.7549	49.6715	30.4857	19.108	12.3872
745	61.6216	49.3009	30.2171	18.9169	12.2976
746	61.3548	49.0656	30.0653	18.7258	12.1856
747	61.088	48.7963	29.8533	18.7258	12.096
748	60.8213	48.4602	29.7228	18.5348	12.0064
749	60.6879	48.0834	29.5461	18.3437	11.9168
750	60.4211	47.8885	29.3692	18.3437	11.8496
751	60.1544	47.4679	29.2657	18.1526	11.76
752	59.8876	47.2231	29.0436	17.9615	11.6704
753	59.6209	46.9691	28.9903	17.9615	11.5808
754	59.3541	46.6557	28.78	17.7704	11.536
755	59.2207	46.3891	28.6877	17.7704	11.4464
756	58.954	46.1401	28.5624	17.5794	11.4016
757	58.6872	45.944	28.4527	17.5794	11.312
758	58.4204	45.7838	28.3638	17.3883	11.2672
759	58.2871	45.5168	28.2541	17.3883	11.2
760	58.0203	45.3391	28.1977	17.1972	11.1552
761	57.7535	45.113	28.0786	17.1972	11.1104
762	57.6202	44.8606	28.0064	17.0061	11.0432
763	57.3534	44.6999	27.8795	17.1972	10.9984
764	57.0866	44.5426	27.8353	17.0061	10.9536
765	56.9533	44.3409	27.7023	17.0061	10.9088
766	56.8199	44.1071	27.6336	17.0061	10.8864
767	56.6865	44.0023	27.5468	17.0061	10.8416
768	56.5531	43.8763	27.4874	16.815	10.7968
769	56.4197	43.6514	27.3659	16.815	10.752
770	56.153	43.5505	27.3537	16.815	10.7072
771	56.0196	43.4169	27.2683	16.624	10.6624
772	55.8862	43.2951	27.1884	16.624	10.64
773	55.8862	43.1506	27.2053	16.624	10.6176
774	55.7528	43.1781	27.0969	16.624	10.6176
775	55.6195	43.0117	27.1148	16.624	10.5728
776	55.4861	42.9387	27.0622	16.624	10.5728
777	55.4861	42.9615	27.0877	16.624	10.5728
778	55.3527	42.8729	27.0923	16.624	10.5728
779	55.3527	43.0164	27.1177	16.624	10.5728
780	55.3527	42.9316	27.1744	16.624	10.5952
781	55.2193	43.0591	27.2101	16.815	10.5952
782	55.3527	42.903	27.2937	16.815	10.6176
783	55.0859	43.0681	27.3534	16.815	10.64
784	55.2193	43.1779	27.5128	17.0061	10.6848
785	55.0859	43.2517	27.5312	17.0061	10.7072
786	55.0859	43.3231	27.6907	17.0061	10.752
787	55.0859	43.3808	27.7777	17.0061	10.7968
788	55.0859	43.4991	27.8949	17.1972	10.8192
789	55.0859	43.6681	28.0021	17.1972	10.8864
790	55.0859	43.7404	28.0988	17.3883	10.9312
791	54.9526	43.8068	28.2207	17.3883	10.976
792	54.9526	43.9544	28.3061	17.3883	10.9984
793	54.9526	44.0614	28.4198	17.3883	11.0208
794	54.8192	44.0999	28.4893	17.5794	11.0656
795	54.6858	44.1278	28.5776	17.3883	11.1104
796	54.6858	44.1673	28.5525	17.5794	11.1328
797	54.6858	44.1419	28.6515	17.3883	11.1328
798	54.5524	44.1839	28.6235	17.5794	11.1552
799	54.5524	44.2098	28.6686	17.3883	11.1552
800	54.2857	44.251	28.6213	17.3883	11.1552
801	54.419	44.3452	28.6603	17.3883	11.1776
802	54.2857	44.255	28.6349	17.1972	11.1552
803	54.1523	44.2392	28.5687	17.1972	11.1328
804	54.1523	44.1051	28.5027	17.1972	11.1104
805	54.0189	44.074	28.439	17.0061	11.0656
806	53.8855	43.9964	28.3264	17.0061	11.0432
807	53.8855	43.8743	28.2751	16.815	10.9984
808	53.7521	43.8065	28.1523	16.815	10.9536
809	53.7521	43.6127	28.0442	16.624	10.9088
810	53.6188	43.4945	27.9565	16.624	10.864
811	53.6188	43.3356	27.8303	16.624	10.8192
812	53.4854	43.242	27.7211	16.624	10.7744
813	53.4854	43.0781	27.6291	16.4329	10.752
814	53.352	42.9876	27.5414	16.4329	10.7072
815	53.2186	42.8437	27.4271	16.4329	10.6624
816	53.2186	42.6997	27.3113	16.2418	10.6176
817	53.0852	42.5898	27.1896	16.2418	10.5952
818	53.0852	42.4061	27.1005	16.0507	10.5504
819	52.9519	42.2844	26.9697	16.0507	10.5056
820	52.9519	42.1452	26.8647	16.0507	10.4608
821	52.8185	42.0081	26.7433	15.8596	10.416
822	52.6851	41.9536	26.662	15.8596	10.3712
823	52.5517	41.7499	26.5347	15.8596	10.3488
824	52.5517	41.5682	26.432	15.8596	10.304
825	52.4183	41.4918	26.3234	15.6686	10.2592
826	52.285	41.3732	26.2135	15.6686	10.2368
827	52.1516	41.2271	26.1093	15.6686	10.192
828	52.0182	41.0721	26.0478	15.6686	10.1696
829	52.0182	40.9908	25.9273	15.4775	10.1248
830	51.8848	40.9334	25.8894	15.4775	10.1024
831	51.6181	40.8141	25.7173	15.2864	10.0128
832	51.4847	40.6888	25.6813	15.2864	9.968
833	51.3513	40.5487	25.5695	15.2864	9.9456
834	51.2179	40.4564	25.5257	15.2864	9.9232
835	51.0845	40.4324	25.4753	15.2864	9.9008
836	50.9512	40.2831	25.405	15.0953	9.8784
837	50.9512	40.2108	25.3673	15.0953	9.8784
838	50.8178	40.1583	25.3246	15.0953	9.856
839	50.6844	40.0414	25.2662	15.0953	9.8336
840	50.551	39.9361	25.2272	15.0953	9.8336
841	50.551	39.9127	25.1965	15.0953	9.7888
842	50.4176	39.8233	25.1714	15.0953	9.7888
843	50.4176	39.7916	25.1186	15.0953	9.7888
844	50.2843	39.7338	25.1091	15.0953	9.7664
845	50.2843	39.6618	25.0832	14.9042	9.7664
846	50.1509	39.6662	25.0778	14.9042	9.7664
847	50.1509	39.6024	25.0944	14.9042	9.7664
848	50.1509	39.6024	25.0914	14.9042	9.7664
849	50.0175	39.5975	25.1359	14.9042	9.7664
850	50.0175	39.6091	25.1455	14.9042	9.7888
851	50.0175	39.6116	25.1761	15.0953	9.7888
852	50.0175	39.6352	25.1968	15.0953	9.8112
853	50.0175	39.6757	25.2463	15.0953	9.8112
854	49.8841	39.669	25.268	15.0953	9.8336
855	50.0175	39.6885	25.3138	15.0953	9.856
856	49.8841	39.7314	25.3468	15.0953	9.856
857	49.8841	39.8313	25.4061	15.0953	9.8784
858	49.8841	39.8002	25.4291	15.0953	9.9008
859	49.8841	39.8725	25.4709	15.2864	9.9232
860	50.0175	39.8833	25.4962	15.2864	9.9232
861	50.0175	39.9608	25.5236	15.2864	9.9456
862	50.0175	39.9915	25.5404	15.2864	9.968
863	50.0175	40.0086	25.5677	15.2864	9.968
864	50.0175	40.0795	25.588	15.2864	9.9904
865	50.0175	40.1339	25.5914	15.2864	10.0128
866	50.0175	40.1546	25.588	15.4775	10.0128
867	50.0175	40.1709	25.6076	15.4775	10.0352
868	50.0175	40.2372	25.6102	15.4775	10.0352
869	50.0175	40.2942	25.6129	15.4775	10.0576
870	49.8841	40.2679	25.6194	15.4775	10.08
871	49.8841	40.3056	25.611	15.4775	10.08
872	49.8841	40.3808	25.5998	15.4775	10.1024
873	49.7507	40.3631	25.5751	15.6686	10.1024
874	49.7507	40.4298	25.5527	15.6686	10.1024
875	49.6174	40.4359	25.5431	15.6686	10.1024
876	49.484	40.4146	25.4983	15.6686	10.08
877	49.484	40.3562	25.4551	15.6686	10.0576
878	49.3506	40.3204	25.3857	15.4775	10.0352
879	49.2172	40.2828	25.3392	15.4775	10.0128
880	49.2172	40.1219	25.2825	15.4775	9.968
881	49.0838	40.0232	25.1799	15.2864	9.9456
882	48.9505	39.9202	25.0843	15.2864	9.9008
883	48.9505	39.8477	25.0156	15.2864	9.856
884	48.8171	39.6945	24.9149	15.0953	9.8112
885	48.8171	39.5661	24.8255	15.0953	9.7664
886	48.8171	39.4124	24.7277	14.9042	9.7216
887	48.6837	39.3453	24.6466	14.9042	9.6768
888	48.6837	39.1673	24.5636	14.7132	9.632
889	48.6837	39.0132	24.4565	14.7132	9.5872
890	48.6837	38.8975	24.3659	14.7132	9.5424
891	48.6837	38.7836	24.2705	14.5221	9.52
892	48.6837	38.6756	24.1987	14.5221	9.4976
893	48.6837	38.5792	24.1368	14.5221	9.4528
894	48.6837	38.4888	24.0443	14.331	9.4304
895	48.6837	38.3759	23.9794	14.331	9.408
896	48.6837	38.3055	23.9043	14.331	9.3856
897	48.6837	38.236	23.8809	14.331	9.3856
898	48.6837	38.1795	23.7865	14.331	9.3632
899	48.8171	38.1399	23.7596	14.331	9.3632
900	48.8171	38.0646	23.6927	14.331	9.3408
901	48.8171	38.0408	23.6317	14.331	9.3408
902	48.9505	38.0062	23.6111	14.331	9.3408
903	48.9505	37.9853	23.5946	14.331	9.3408
904	48.9505	38.0052	23.5845	14.331	9.3632
905	49.0838	38.0337	23.5721	14.331	9.3632
906	49.0838	38.0291	23.5612	14.331	9.3856
907	49.0838	38.0464	23.5721	14.5221	9.408
908	49.2172	38.1471	23.6215	14.5221	9.4528
909	49.2172	38.2396	23.6416	14.5221	9.4752
910	49.2172	38.351	23.6776	14.7132	9.52
911	49.2172	38.431	23.7293	14.7132	9.5872
912	49.0838	38.603	23.8002	14.9042	9.6544
913	49.0838	38.7263	23.8672	14.9042	9.6992
914	48.9505	38.839	23.9533	15.0953	9.7664
915	48.8171	39.0145	24.0204	15.2864	9.8336
916	48.6837	39.175	24.0782	15.2864	9.8784
917	48.5503	39.2646	24.1384	15.2864	9.9232
918	48.4169	39.3797	24.1947	15.4775	9.968
919	48.4169	39.4206	24.2272	15.4775	9.968
920	48.2836	39.484	24.2407	15.4775	9.9904
921	48.1502	39.4828	24.2442	15.4775	9.968
922	48.0168	39.4649	24.2152	15.4775	9.9456
923	48.0168	39.4481	24.1909	15.4775	9.9232
924	48.0168	39.375	24.1259	15.2864	9.8784
925	48.0168	39.2747	24.0612	15.2864	9.8336
926	48.0168	39.1474	23.9945	15.0953	9.7888
927	48.0168	39.0703	23.9174	15.0953	9.744
928	48.1502	38.97	23.8408	15.0953	9.6992
929	48.1502	38.8472	23.7796	14.9042	9.6768
930	48.2836	38.7951	23.7234	14.9042	9.632
931	48.4169	38.7559	23.6759	14.9042	9.632
932	48.4169	38.6831	23.6324	14.7132	9.6096
933	48.5503	38.6485	23.6128	14.7132	9.6096
934	48.6837	38.6767	23.5979	14.7132	9.6096
935	48.8171	38.7228	23.6011	14.7132	9.632
936	48.9505	38.7569	23.5988	14.9042	9.6544
937	49.2172	38.797	23.6142	14.9042	9.6768
938	49.3506	38.9139	23.6441	14.9042	9.6992
939	49.6174	38.9688	23.6609	14.9042	9.7216
940	49.7507	39.0656	23.6939	15.0953	9.7664
941	50.0175	39.1933	23.7311	15.0953	9.8112
942	50.1509	39.3229	23.7757	15.0953	9.856
943	50.4176	39.4744	23.8358	15.2864	9.9008
944	50.6844	39.6042	23.8919	15.2864	9.9456
945	50.9512	39.8008	24.0001	15.4775	10.0128
946	51.0845	39.9859	24.0552	15.6686	10.1024
947	51.3513	40.2405	24.1837	15.6686	10.1696
948	51.4847	40.4669	24.283	15.8596	10.2592
949	51.6181	40.7037	24.4013	16.0507	10.3712
950	51.7514	41.0247	24.5125	16.2418	10.4832
951	51.8848	41.3163	24.635	16.4329	10.5952
952	52.0182	41.6592	24.8178	16.624	10.7072
953	52.0182	41.9712	24.969	16.815	10.8416
954	52.1516	42.2909	25.1222	17.1972	10.976
955	52.285	42.6446	25.2559	17.1972	11.088
956	52.285	42.9181	25.4	17.5794	11.2
957	52.4183	43.2339	25.527	17.5794	11.2896
958	52.5517	43.4871	25.6434	17.7704	11.3792
959	52.5517	43.74	25.7411	17.9615	11.4688
960	52.6851	43.9531	25.8129	18.1526	11.5136
961	52.8185	44.2055	25.8755	18.1526	11.5584
962	52.9519	44.3283	25.9285	18.1526	11.6032
963	53.2186	44.576	25.956	18.3437	11.648
964	53.4854	44.737	26.0241	18.3437	11.6704
965	53.6188	44.9042	26.0642	18.3437	11.6928
966	53.8855	45.0939	26.1198	18.5348	11.7376
967	54.1523	45.2803	26.1654	18.5348	11.8048
968	54.419	45.5724	26.2593	18.7258	11.872
969	54.5524	45.7899	26.35	18.7258	11.9392
970	54.8192	46.0962	26.4676	18.9169	12.0512
971	55.0859	46.4656	26.6207	18.9169	12.1632
972	55.2193	46.7779	26.7594	19.108	12.2752
973	55.3527	47.2377	26.928	19.2991	12.432
974	55.3527	47.5985	27.1028	19.4902	12.5664
975	55.4861	48.057	27.2688	19.6812	12.7008
976	55.4861	48.3397	27.4224	19.8723	12.8128
977	55.4861	48.6455	27.5833	20.0634	12.9248
978	55.4861	48.9286	27.6885	20.0634	13.0144
979	55.4861	49.1443	27.7743	20.0634	13.0592
980	55.3527	49.2832	27.833	20.0634	13.0592
981	55.2193	49.3887	27.8442	20.2545	13.0592
982	55.0859	49.3865	27.8067	20.0634	12.992
983	55.0859	49.3644	27.7512	19.8723	12.9024
984	54.9526	49.2573	27.6719	19.8723	12.8128
985	54.8192	49.1609	27.5857	19.6812	12.7008
986	54.6858	48.8981	27.4697	19.4902	12.5888
987	54.6858	48.6859	27.3337	19.2991	12.4544
988	54.6858	48.5149	27.1977	19.108	12.32
989	54.5524	48.3111	27.0651	18.9169	12.208
990	54.5524	48.0868	26.928	18.7258	12.096
991	54.5524	47.9678	26.8231	18.5348	12.0064
992	54.5524	47.7749	26.7149	18.3437	11.9168
993	54.419	47.6041	26.614	18.3437	11.8496
994	54.419	47.4928	26.5163	18.1526	11.76
995	54.419	47.3295	26.4457	17.9615	11.7152
996	54.419	47.1796	26.3293	17.7704	11.6704
997	54.419	47.0581	26.2642	17.7704	11.6032
998	54.5524	46.944	26.1788	17.5794	11.5584
999	54.5524	46.7565	26.0914	17.5794	11.4912
1000	54.5524	46.5863	26.0168	17.3883	11.4464
1001	54.5524	46.4342	25.9204	17.1972	11.3792
1002	54.6858	46.2987	25.8311	17.1972	11.3344
1003	54.6858	46.1112	25.7515	17.0061	11.2672
1004	54.8192	45.9624	25.6662	17.0061	11.2
1005	54.8192	45.8171	25.5743	16.815	11.1552
1006	54.9526	45.5955	25.4967	16.815	11.088
1007	54.9526	45.4488	25.4289	16.624	11.0432
1008	55.0859	45.2617	25.3796	16.624	11.0208
1009	55.0859	45.1876	25.3258	16.624	10.976
1010	55.2193	45.0492	25.2918	16.4329	10.9536
1011	55.3527	44.9724	25.2732	16.4329	10.9312
1012	55.4861	44.8747	25.2519	16.4329	10.9088
1013	55.6195	44.9055	25.2736	16.4329	10.9312
1014	55.6195	44.8838	25.2938	16.4329	10.9312
1015	55.6195	44.8679	25.3296	16.624	10.9536
1016	55.6195	44.874	25.3726	16.624	10.9984
1017	55.7528	44.9343	25.4188	16.624	11.0432
1018	55.6195	45.0098	25.5154	16.624	11.088
1019	55.6195	45.1194	25.6169	16.815	11.1552
1020	55.4861	45.179	25.6816	16.815	11.2224
1021	55.4861	45.3204	25.7922	17.0061	11.2896
1022	55.3527	45.4502	25.909	17.0061	11.3568
1023	55.2193	45.5328	25.9888	17.1972	11.424
1024	54.9526	45.6739	26.0852	17.1972	11.5136
1025	54.8192	45.701	26.1726	17.3883	11.5584
1026	54.5524	45.7716	26.2314	17.3883	11.6032
1027	54.2857	45.7519	26.2915	17.3883	11.648
1028	54.0189	45.7959	26.3117	17.3883	11.6704
1029	53.8855	45.7035	26.2898	17.3883	11.648
1030	53.6188	45.613	26.2512	17.3883	11.6256
1031	53.352	45.4438	26.1893	17.3883	11.5584
1032	53.2186	45.2956	26.0962	17.1972	11.5136
1033	52.9519	45.1148	25.9828	17.1972	11.424
1034	52.8185	44.9051	25.8746	17.0061	11.3344
1035	52.6851	44.6407	25.7312	17.0061	11.2448
1036	52.5517	44.4753	25.6349	16.815	11.1776
1037	52.4183	44.272	25.5333	16.624	11.088
1038	52.4183	44.1239	25.437	16.624	11.0208
1039	52.285	43.9256	25.3502	16.4329	10.976
1040	52.1516	43.8006	25.2679	16.4329	10.9312
1041	52.1516	43.6802	25.2218	16.4329	10.8864
1042	52.0182	43.5901	25.1801	16.2418	10.864
1043	52.0182	43.5067	25.1619	16.2418	10.8416
1044	52.0182	43.4205	25.1314	16.2418	10.8192
1045	52.0182	43.3959	25.1082	16.2418	10.8192
1046	51.8848	43.3534	25.1142	16.2418	10.7968
1047	51.8848	43.3253	25.1116	16.2418	10.7968
1048	51.8848	43.3184	25.1214	16.0507	10.7744
1049	51.8848	43.3119	25.1347	16.0507	10.7744
1050	51.7514	43.3079	25.1514	16.0507	10.7968
1051	51.7514	43.3117	25.1756	16.0507	10.7968
1052	51.6181	43.319	25.2175	16.0507	10.8192
1053	51.4847	43.3567	25.2586	16.2418	10.864
1054	51.3513	43.3437	25.3016	16.2418	10.8864
1055	51.2179	43.3354	25.3243	16.2418	10.9312
1056	51.0845	43.3883	25.3573	16.2418	10.9536
1057	50.9512	43.3521	25.3677	16.2418	10.976
1058	50.8178	43.3143	25.3661	16.2418	10.9984
1059	50.6844	43.2487	25.3466	16.2418	10.9984
1060	50.551	43.1823	25.2914	16.2418	10.976
1061	50.2843	43.0457	25.2326	16.2418	10.9312
1062	50.1509	42.9105	25.1419	16.0507	10.8864
1063	50.0175	42.7311	25.0367	16.0507	10.8192
1064	49.8841	42.5651	24.9268	15.8596	10.752
1065	49.7507	42.3837	24.8005	15.8596	10.6848
1066	49.7507	42.2015	24.6945	15.8596	10.5952
1067	49.6174	42.0191	24.5529	15.6686	10.528
1068	49.6174	41.8446	24.449	15.4775	10.4608
1069	49.484	41.6644	24.3247	15.4775	10.3712
1070	49.484	41.5007	24.2231	15.4775	10.304
1071	49.484	41.3447	24.1105	15.2864	10.2368
1072	49.484	41.193	24.038	15.2864	10.192
1073	49.484	41.0703	23.9541	15.0953	10.1248
1074	49.484	40.9801	23.8989	15.0953	10.1024
1075	49.484	40.9005	23.8422	15.0953	10.0576
1076	49.6174	40.8255	23.8086	15.0953	10.0352
1077	49.6174	40.7753	23.7769	15.0953	10.0128
1078	49.7507	40.7062	23.7595	14.9042	9.9904
1079	49.8841	40.6525	23.7296	14.9042	9.968
1080	49.8841	40.6486	23.7307	14.9042	9.968
1081	50.0175	40.6311	23.7313	14.9042	9.968
1082	50.1509	40.6425	23.7322	15.0953	9.968
1083	50.4176	40.637	23.7661	15.0953	9.968
1084	50.551	40.7005	23.7896	15.0953	9.9904
1085	50.6844	40.7412	23.8369	15.0953	9.9904
1086	50.9512	40.8112	23.8847	15.2864	10.0128
1087	51.0845	40.8528	23.9437	15.2864	10.0576
1088	51.3513	40.9873	24.0051	15.2864	10.08
1089	51.6181	41.0855	24.0869	15.4775	10.1248
1090	51.8848	41.2144	24.1844	15.4775	10.192
1091	52.1516	41.3852	24.3008	15.6686	10.2368
1092	52.285	41.5583	24.4183	15.8596	10.3264
1093	52.5517	41.8288	24.5719	15.8596	10.416
1094	52.8185	42.0212	24.7484	16.0507	10.5056
1095	53.2186	42.3108	24.9412	16.2418	10.5952
1096	53.4854	42.6293	25.1357	16.4329	10.7296
1097	53.6188	42.96	25.3593	16.815	10.864
1098	53.8855	43.2905	25.6048	17.0061	10.9984
1099	54.1523	43.7066	25.8736	17.1972	11.1552
1100	54.419	44.1349	26.1478	17.3883	11.312
1101	54.5524	44.5717	26.4512	17.7704	11.5136
1102	54.6858	45.0238	26.731	17.9615	11.6704
1103	54.8192	45.4934	27.0745	18.3437	11.872
1104	54.9526	45.9776	27.3676	18.5348	12.0512
1105	55.0859	46.4686	27.7098	18.9169	12.2528
1106	55.2193	46.9502	28.0199	19.2991	12.4544
1107	55.2193	47.4665	28.3629	19.4902	12.656
1108	55.3527	47.9695	28.6818	19.8723	12.8352
1109	55.2193	48.4745	28.9994	20.0634	13.0368
1110	55.2193	48.9735	29.3058	20.4456	13.216
1111	55.2193	49.4483	29.5875	20.6366	13.3952
1112	55.0859	49.9057	29.8767	20.8277	13.5744
1113	55.0859	50.3249	30.1258	21.0188	13.7312
1114	54.9526	50.7373	30.3586	21.401	13.8656
1115	54.8192	51.1062	30.5496	21.401	13.9776
1116	54.6858	51.4665	30.7429	21.592	14.112
1117	54.5524	51.7465	30.8703	21.7831	14.1792
1118	54.419	51.9911	31.0121	21.7831	14.2688
1119	54.2857	52.2451	31.1187	21.9742	14.3136
1120	54.1523	52.4485	31.2069	21.9742	14.3584
1121	54.0189	52.6315	31.2573	21.9742	14.4032
1122	53.8855	52.7823	31.3107	21.9742	14.4256
1123	53.6188	52.9273	31.3381	21.9742	14.4256
1124	53.4854	53.0188	31.3406	21.9742	14.4256
1125	53.4854	53.0647	31.3337	21.9742	14.4256
1126	53.352	53.1153	31.3114	21.9742	14.4256
1127	53.2186	53.1501	31.2728	21.9742	14.4032
1128	53.0852	53.2033	31.2084	21.7831	14.3584
1129	53.0852	53.1508	31.1379	21.7831	14.336
1130	53.0852	53.1235	31.0555	21.7831	14.2912
1131	52.9519	53.0709	30.9442	21.592	14.224
1132	52.9519	53.0091	30.8456	21.592	14.1568
1133	53.0852	52.9532	30.7274	21.401	14.0896
1134	53.0852	52.8317	30.5656	21.2099	14.0224
1135	53.0852	52.7277	30.4317	21.2099	13.9552
1136	53.0852	52.6048	30.3044	21.0188	13.8656
1137	53.2186	52.5151	30.1844	21.0188	13.7984
1138	53.2186	52.3595	30.0348	20.8277	13.7312
1139	53.2186	52.2644	29.8894	20.6366	13.664
1140	53.352	52.105	29.76	20.6366	13.5968
1141	53.352	52.0122	29.6362	20.4456	13.5296
1142	53.4854	51.8564	29.4979	20.2545	13.4624
1143	53.6188	51.7388	29.3832	20.2545	13.3728
1144	53.6188	51.558	29.2475	20.0634	13.3056
1145	53.7521	51.3985	29.1212	20.0634	13.216
1146	53.8855	51.2442	28.9747	19.8723	13.1264
1147	54.0189	51.0151	28.8451	19.6812	13.0368
1148	54.1523	50.8095	28.705	19.4902	12.9024
1149	54.2857	50.6004	28.5724	19.4902	12.8128
1150	54.419	50.3781	28.4363	19.2991	12.7008
1151	54.5524	50.182	28.3108	19.108	12.6112
1152	54.5524	49.9449	28.1915	19.108	12.5216
1153	54.6858	49.7936	28.0879	18.9169	12.432
1154	54.8192	49.5583	27.9837	18.9169	12.3648
1155	54.9526	49.4688	27.9132	18.7258	12.2976
1156	54.9526	49.2897	27.856	18.7258	12.2304
1157	55.0859	49.1735	27.8175	18.7258	12.208
1158	55.0859	49.1225	27.7973	18.7258	12.1632
1159	55.2193	49.0426	27.7948	18.7258	12.1408
1160	55.2193	48.9815	27.8045	18.7258	12.1408
1161	55.2193	48.9439	27.8471	18.7258	12.1408
1162	55.0859	48.969	27.896	18.7258	12.1408
1163	55.0859	48.9528	27.9616	18.7258	12.1632
1164	55.0859	48.9873	28.0304	18.7258	12.208
1165	54.9526	49.0445	28.1275	18.9169	12.2304
1166	54.8192	49.0648	28.2214	18.9169	12.2752
1167	54.5524	49.1562	28.3397	18.9169	12.32
1168	54.419	49.2225	28.4602	19.108	12.3872
1169	54.1523	49.2498	28.5694	19.108	12.432
1170	54.0189	49.3204	28.6882	19.108	12.4992
1171	53.7521	49.3861	28.7999	19.2991	12.5664
1172	53.4854	49.3652	28.893	19.2991	12.6112
1173	53.2186	49.4323	28.9748	19.2991	12.656
1174	52.9519	49.3754	29.0474	19.4902	12.7008
1175	52.6851	49.3537	29.0897	19.4902	12.7232
1176	52.4183	49.2486	29.1093	19.4902	12.7232
1177	52.1516	49.1833	29.1099	19.2991	12.7232
1178	51.8848	49.0483	29.0799	19.2991	12.7008
1179	51.6181	48.9066	29.0354	19.2991	12.656
1180	51.3513	48.7461	28.9627	19.2991	12.6112
1181	51.0845	48.5418	28.875	19.108	12.544
1182	50.8178	48.376	28.7799	18.9169	12.4768
1183	50.551	48.1316	28.6688	18.9169	12.4096
1184	50.4176	47.9425	28.5515	18.7258	12.32
1185	50.1509	47.7048	28.4483	18.7258	12.2304
1186	49.8841	47.5236	28.3206	18.5348	12.1632
1187	49.7507	47.2873	28.2084	18.3437	12.0736
1188	49.484	47.047	28.0722	18.1526	11.984
1189	49.3506	46.8535	27.9541	18.1526	11.8944
1190	49.2172	46.6288	27.8349	17.9615	11.8272
1191	49.0838	46.4234	27.7158	17.7704	11.7376
1192	48.8171	46.209	27.601	17.5794	11.6704
1193	48.6837	46.0317	27.4859	17.5794	11.5808
1194	48.5503	45.8393	27.3878	17.3883	11.536
1195	48.4169	45.6604	27.2891	17.1972	11.4688
1196	48.2836	45.4729	27.2011	17.1972	11.4016
1197	48.1502	45.3323	27.1188	17.0061	11.3568
1198	48.0168	45.1927	27.0444	16.815	11.2896
1199	47.8834	45.03	26.978	16.815	11.2448
1200	47.75	44.8606	26.8881	16.624	11.2
1201	47.6167	44.6887	26.8278	16.4329	11.1552
1202	47.4833	44.527	26.7445	16.4329	11.088
1203	47.4833	44.3796	26.6715	16.2418	11.0432
1204	47.3499	44.1822	26.5844	16.0507	10.976
1205	47.2165	44.0014	26.4979	16.0507	10.9312
1206	47.2165	43.82	26.4002	15.8596	10.864
1207	47.2165	43.6327	26.3051	15.8596	10.7968
1208	47.0831	43.4507	26.2017	15.6686	10.7296
1209	47.0831	43.2616	26.0955	15.6686	10.6624
1210	47.0831	43.0613	25.9858	15.4775	10.5952
1211	46.9498	42.866	25.8855	15.4775	10.528
1212	46.9498	42.6936	25.7841	15.2864	10.4608
1213	46.9498	42.5254	25.6871	15.2864	10.3936
1214	46.9498	42.3417	25.603	15.0953	10.3488
1215	46.9498	42.2466	25.5211	15.0953	10.2816
1216	46.9498	42.0916	25.4545	15.0953	10.2368
1217	46.9498	41.9872	25.3973	14.9042	10.2144
1218	47.0831	41.835	25.3251	14.9042	10.1696
1219	47.0831	41.7683	25.2895	14.9042	10.1472
1220	47.0831	41.6485	25.2461	14.9042	10.1024
1221	47.2165	41.5837	25.2144	14.9042	10.08
1222	47.2165	41.5247	25.1887	14.9042	10.0576
1223	47.3499	41.4397	25.1759	14.9042	10.0576
1224	47.3499	41.3988	25.1676	14.9042	10.0352
1225	47.4833	41.3586	25.1704	14.9042	10.0352
1226	47.6167	41.358	25.1795	14.9042	10.0352
1227	47.6167	41.3558	25.2091	14.9042	10.0352
1228	47.75	41.4225	25.2576	15.0953	10.0576
1229	47.8834	41.4103	25.3103	15.0953	10.08
1230	47.8834	41.4827	25.386	15.0953	10.1024
1231	48.0168	41.5639	25.475	15.2864	10.1248
1232	48.1502	41.6841	25.59	15.2864	10.1696
1233	48.1502	41.7831	25.7117	15.4775	10.2144
1234	48.2836	41.9371	25.8544	15.6686	10.2816
1235	48.2836	42.0896	26.0149	15.8596	10.3488
1236	48.2836	42.2471	26.1806	15.8596	10.416
1237	48.4169	42.4624	26.3755	16.0507	10.528
1238	48.4169	42.6279	26.5596	16.2418	10.5952
1239	48.4169	42.9194	26.7933	16.4329	10.7072
1240	48.2836	43.1466	27.0158	16.624	10.8192
1241	48.2836	43.4637	27.273	16.815	10.9536
1242	48.1502	43.7079	27.5121	17.0061	11.0656
1243	48.1502	44.0085	27.7806	17.1972	11.2224
1244	48.0168	44.2904	28.0409	17.3883	11.3344
1245	47.8834	44.6062	28.3197	17.5794	11.4912
1246	47.75	44.9026	28.5782	17.7704	11.6256
1247	47.6167	45.1816	28.8447	17.9615	11.7824
1248	47.3499	45.4818	29.1052	18.1526	11.9168
1249	47.2165	45.7621	29.3605	18.3437	12.0736
1250	47.0831	46.0578	29.5985	18.5348	12.208
1251	46.8164	46.2522	29.8237	18.7258	12.3424
1252	46.683	46.5309	30.0284	18.9169	12.4544
1253	46.5496	46.7139	30.2173	19.108	12.5664
1254	46.2829	46.946	30.3964	19.108	12.656
1255	46.1495	47.0756	30.5375	19.2991	12.7456
1256	45.8827	47.2338	30.6711	19.2991	12.8128
1257	45.7493	47.3401	30.7763	19.2991	12.88
1258	45.616	47.4292	30.8688	19.2991	12.9248
1259	45.3492	47.5204	30.9508	19.4902	12.9696
1260	45.2158	47.5846	31.0081	19.4902	12.992
1261	44.9491	47.6458	31.0562	19.4902	13.0144
1262	44.8157	47.6879	31.0971	19.4902	13.0368
1263	44.5489	47.7473	31.1299	19.4902	13.0368
1264	44.4155	47.7447	31.1568	19.2991	13.0368
1265	44.1488	47.7859	31.1785	19.2991	13.0592
1266	44.0154	47.7764	31.1779	19.2991	13.0592
1267	43.7486	47.7811	31.1757	19.2991	13.0368
1268	43.6153	47.7565	31.1367	19.2991	13.0144
1269	43.3485	47.6669	31.0787	19.108	12.992
1270	43.2151	47.6208	31.0177	19.108	12.9696
1271	42.9484	47.5008	30.9277	18.9169	12.9248
1272	42.815	47.413	30.8186	18.9169	12.88
1273	42.6816	47.2553	30.695	18.7258	12.8352
1274	42.5482	47.1408	30.5533	18.5348	12.768
1275	42.4148	46.9026	30.366	18.3437	12.6784
1276	42.2815	46.7235	30.1909	18.3437	12.5888
1277	42.1481	46.4761	29.9698	18.1526	12.4768
1278	42.0147	46.2642	29.7829	17.9615	12.3872
1279	41.8813	46.0037	29.549	17.7704	12.2752
1280	41.8813	45.7484	29.3269	17.5794	12.1632
1281	41.7479	45.4769	29.0875	17.3883	12.0512
1282	41.6146	45.1885	28.8459	17.1972	11.9168
1283	41.6146	44.9379	28.6179	17.0061	11.8048
1284	41.4812	44.6364	28.3767	16.815	11.6704
1285	41.4812	44.414	28.1671	16.624	11.5584
1286	41.3478	44.1482	27.9527	16.4329	11.4464
1287	41.3478	43.9034	27.7594	16.2418	11.3568
1288	41.2144	43.6942	27.583	16.0507	11.2448
1289	41.2144	43.4542	27.4154	15.8596	11.1552
1290	41.2144	43.2585	27.2662	15.6686	11.0656
1291	41.081	43.0609	27.1219	15.6686	10.976
1292	41.081	42.8416	26.9632	15.4775	10.8864
1293	40.9477	42.6374	26.8363	15.2864	10.8192
1294	40.9477	42.4515	26.6965	15.0953	10.7296
1295	40.8143	42.246	26.5796	15.0953	10.6624
1296	40.8143	42.1111	26.452	14.9042	10.5952
1297	40.6809	41.9	26.3356	14.9042	10.528
1298	40.6809	41.7194	26.2255	14.7132	10.4832
1299	40.5475	41.5441	26.1225	14.7132	10.416
1300	40.5475	41.3879	26.0168	14.5221	10.3712
1301	40.4141	41.2238	25.9324	14.5221	10.304
1302	40.4141	41.0378	25.8336	14.331	10.2592
1303	40.2808	40.8822	25.7456	14.331	10.2144
1304	40.2808	40.7193	25.6513	14.1399	10.1696
1305	40.1474	40.5589	25.5646	14.1399	10.1248
1306	40.1474	40.3401	25.4738	14.1399	10.08
1307	40.014	40.1993	25.3817	13.9488	10.0128
1308	40.014	40.0147	25.2966	13.9488	9.9904
1309	39.8806	39.8596	25.2172	13.9488	9.9456
1310	39.8806	39.6985	25.1221	13.9488	9.9008
1311	39.7472	39.5542	25.0482	13.7578	9.856
1312	39.7472	39.3411	24.9532	13.7578	9.8112
1313	39.6139	39.1448	24.8717	13.7578	9.7664
1314	39.4805	39.0182	24.7636	13.5667	9.744
1315	39.4805	38.8197	24.6862	13.5667	9.6992
1316	39.3471	38.6515	24.574	13.5667	9.6544
1317	39.3471	38.4708	24.4988	13.5667	9.6096
1318	39.2137	38.292	24.3901	13.5667	9.5648
1319	39.0803	38.1249	24.2986	13.5667	9.52
1320	39.0803	37.9612	24.1936	13.5667	9.4528
1321	38.947	37.7288	24.0553	13.3756	9.408
1322	38.947	37.4815	23.9339	13.3756	9.3184
1323	38.8136	37.2311	23.7699	13.3756	9.2288
1324	38.6802	36.829	23.5909	13.3756	9.1616
1325	38.5468	36.5993	23.4073	13.1845	9.0944
1326	38.5468	36.3852	23.3253	13.1845	9.0272
1327	38.4134	36.2186	23.1896	13.1845	8.9824
1328	38.4134	35.9936	23.1266	13.1845	8.9376
1329	38.2801	35.8435	22.997	13.1845	8.8928
1330	38.1467	35.5917	22.8728	13.1845	8.8256
1331	38.1467	35.4464	22.7928	13.1845	8.7808
1332	38.0133	35.2251	22.673	12.9934	8.736
1333	38.0133	35.0954	22.5644	12.9934	8.6688
1334	38.0133	34.8553	22.4819	12.9934	8.624
1335	37.8799	34.7363	22.3652	12.9934	8.5792
1336	37.8799	34.4897	22.286	12.9934	8.5344
1337	37.7465	34.3428	22.1864	12.9934	8.4672
1338	37.7465	34.1461	22.1091	12.9934	8.4224
1339	37.7465	34.0216	21.9904	12.9934	8.3776
1340	37.6132	33.8563	21.9379	12.8024	8.3328
1341	37.6132	33.6792	21.8562	12.8024	8.288
1342	37.6132	33.5216	21.7947	12.8024	8.2656
1343	37.4798	33.3758	21.6968	12.8024	8.2208
1344	37.4798	33.2424	21.6437	12.8024	8.176
1345	37.4798	33.1377	21.5834	12.8024	8.1536
1346	37.4798	32.973	21.5058	12.8024	8.1312
1347	37.4798	32.96	21.4581	12.8024	8.1088
1348	37.3464	32.7929	21.3918	12.8024	8.064
1349	37.3464	32.6894	21.3416	12.8024	8.0416
1350	37.3464	32.5711	21.2803	12.8024	8.0192
1351	37.3464	32.4627	21.252	12.8024	7.9968
1352	37.213	32.3939	21.1712	12.8024	7.9744
1353	37.3464	32.2397	21.142	12.9934	7.9744
1354	37.4798	32.3746	21.2161	12.9934	8.1088
1355	37.6132	32.9866	21.557	13.1845	8.1984
1356	37.4798	33.0992	21.5662	13.1845	8.0416
1357	37.213	32.2493	21.1099	13.1845	7.8848
1358	37.213	31.8096	20.8968	12.9934	7.8624
1359	37.213	31.7383	20.8709	12.9934	7.8624
1360	37.213	31.6598	20.8249	12.9934	7.84
1361	37.213	31.66	20.7799	12.9934	7.8176
1362	37.213	31.5353	20.7713	13.1845	7.8176
1363	37.213	31.52	20.7489	13.1845	7.8176
1364	37.213	31.3687	20.7266	13.3756	7.7952
1365	37.213	31.3268	20.6786	13.3756	7.7952
1366	37.213	31.1461	20.6693	13.3756	7.7952
1367	37.213	31.1233	20.6259	13.5667	7.7728
1368	37.213	30.8845	20.5494	13.5667	7.7504
1369	37.3464	30.8792	20.4566	13.5667	7.7504
1370	37.3464	30.6451	20.4122	13.5667	7.7504
1371	37.3464	30.4986	20.3093	13.7578	7.7056
1372	37.3464	30.3048	20.2002	13.7578	7.6832
1373	37.4798	29.9198	20.0202	13.9488	7.6384
1374	37.3464	29.7751	19.73	13.7578	7.5488
1375	37.6132	29.4114	19.6075	13.7578	7.4592
1376	37.4798	28.758	19.2413	13.9488	7.3472
1377	37.3464	28.368	18.9331	13.9488	7.168
1378	37.3464	27.537	18.3357	14.1399	6.9664
1379	37.213	26.4225	17.7039	13.7578	6.6752
1380	36.8129	25.5458	17.0777	13.3756	6.3616
1381	36.2794	24.5481	16.0633	13.1845	5.8912
1382	35.2123	22.9793	14.9367	12.8024	5.4208
1383	34.1453	21.0788	12.8132	12.8024	4.6816
1384	32.1446	18.7913	11.2687	11.2737	4.144
1385	30.544	15.2195	9.34579	11.0826	3.4048
1386	26.5426	13.8575	7.15865	10.8916	2.6432
1387	23.875	11.8878	5.21217	8.98076	1.9712
1388	22.4078	7.95363	3.45739	5.7324	1.456
1389	17.0726	6.69689	4.27605	3.8216	1.1872
1390	12.6711	2.35837	-0.32975	2.8662	0.2016
1391	8.40294	7.60176	1.21228	1.9108	0.4256
1392	8.93646	2.51862	2.71513	4.20376	0.6048
1393	5.06844	-2.00957	1.31248	4.20376	0.896
1394	5.06844	8.02707	2.41738	6.11456	1.12
1395	6.93576	-0.44322	1.46016	2.67512	0.6944
1396	1.73394	4.91963	0.18713	-0.19108	0.1344
1397	6.0021	0.64863	1.02337	-0.76432	1.12
1398	4.93506	3.60279	-1.03012	-1.33756	0.4256
1399	3.60126	3.59912	1.24284	0.38216	0.6496
1400	3.73464	4.21496	0.25162	-3.05728	-0.5376
