# Supplementary material for: Preparing high-concentration individualized carbon nanotubes for industrial separation of multiple single-chirality species
Source: Nat Commun. 2023 Apr 29;14:2491. doi: 10.1038/s41467-023-38133-0 (PMC10148823; doi:10.1038/s41467-023-38133-0)
Supplement: Supplementary file 3 — Source Data [file 41467_2023_38133_MOESM3_ESM.zip › 7 Source data/Supplementary Figure 10/Supplemenatry Figure 10- variation of gel performance with cycles.xlsx]

## Sheet: Supplementary Fig 10a
X	New gel	5 cycles	10 cyeles	20 cycles	2 cycles	3 cycles	4 cycles
300	0.21389	0.25635	0.20154	0.15213	0.27111	0.27937	0.27354
301	0.21668	0.25682	0.19998	0.15564	0.27694	0.284	0.27175
302	0.22135	0.26462	0.2077	0.15815	0.2834	0.29035	0.28033
303	0.22696	0.2742	0.21475	0.1613	0.28947	0.29628	0.29004
304	0.23212	0.2807	0.21751	0.16547	0.2987	0.3035	0.29498
305	0.23721	0.28531	0.22077	0.16885	0.30589	0.31045	0.2988
306	0.24132	0.29186	0.22528	0.17115	0.30961	0.31432	0.30483
307	0.24324	0.29342	0.22631	0.17198	0.31148	0.31653	0.30566
308	0.24622	0.29738	0.22722	0.17359	0.31685	0.32056	0.30865
309	0.24606	0.2968	0.22753	0.17352	0.3162	0.32061	0.30842
310	0.24352	0.29645	0.22747	0.17283	0.31366	0.31755	0.30777
311	0.24094	0.29171	0.22235	0.17437	0.3107	0.3145	0.30186
312	0.23674	0.28971	0.22127	0.17109	0.30485	0.30885	0.30036
313	0.2329	0.28265	0.21403	0.16795	0.30142	0.30489	0.29163
314	0.22938	0.28131	0.21478	0.16677	0.2986	0.30173	0.29128
315	0.2266	0.27511	0.20912	0.1648	0.29209	0.29686	0.28361
316	0.2237	0.2736	0.20638	0.16282	0.2895	0.29331	0.28181
317	0.22133	0.27698	0.21047	0.16261	0.28992	0.29199	0.28679
318	0.2251	0.2723	0.20557	0.16203	0.28938	0.29481	0.27989
319	0.22264	0.27519	0.20755	0.16318	0.29224	0.29425	0.28291
320	0.22742	0.2783	0.21094	0.16253	0.29249	0.29785	0.28677
321	0.22839	0.28073	0.211	0.16563	0.29847	0.30095	0.28739
322	0.23171	0.28204	0.21314	0.16631	0.29514	0.30164	0.28855
323	0.23127	0.2832	0.21175	0.16827	0.3001	0.30344	0.28895
324	0.23184	0.2877	0.21654	0.16822	0.2981	0.30243	0.29399
325	0.2318	0.28365	0.21209	0.16822	0.3031	0.30566	0.28864
326	0.22733	0.28233	0.21239	0.16657	0.29742	0.29994	0.28773
327	0.2224	0.27948	0.21002	0.16562	0.29344	0.29466	0.28457
328	0.22163	0.27304	0.20379	0.16051	0.28746	0.29166	0.27748
329	0.21204	0.26472	0.19735	0.15743	0.2822	0.28328	0.26873
330	0.2053	0.25587	0.19036	0.15093	0.27343	0.27509	0.25959
331	0.1951	0.24517	0.18298	0.1446	0.26275	0.26404	0.24963
332	0.18602	0.23314	0.17321	0.13741	0.24832	0.25128	0.23652
333	0.17507	0.2217	0.16504	0.13217	0.24003	0.24099	0.22513
334	0.17046	0.2122	0.15673	0.12508	0.22951	0.23331	0.21547
335	0.15958	0.20052	0.1483	0.11973	0.22112	0.22306	0.20379
336	0.15062	0.19461	0.14478	0.11521	0.21079	0.21214	0.19806
337	0.14536	0.18287	0.13531	0.1083	0.20643	0.208	0.18593
338	0.13693	0.17613	0.12955	0.10465	0.19846	0.19854	0.17897
339	0.12971	0.17035	0.12643	0.09803	0.19197	0.19127	0.17415
340	0.12397	0.16316	0.11992	0.09601	0.18999	0.187	0.16579
341	0.12093	0.15819	0.1169	0.09394	0.18147	0.18128	0.16136
342	0.11821	0.15051	0.11028	0.08901	0.18004	0.17971	0.15255
343	0.1109	0.14895	0.10924	0.08919	0.17498	0.17203	0.15147
344	0.11025	0.1438	0.10525	0.08345	0.17015	0.1699	0.14618
345	0.10518	0.14186	0.1041	0.08387	0.16839	0.16587	0.14481
346	0.10275	0.13616	0.09948	0.07945	0.16338	0.16222	0.13812
347	0.10026	0.13486	0.09916	0.07799	0.16087	0.1596	0.13727
348	0.09739	0.12903	0.09415	0.07616	0.15646	0.15588	0.13028
349	0.09329	0.12891	0.09479	0.07432	0.15295	0.15142	0.13127
350	0.09121	0.12452	0.09148	0.07268	0.14989	0.14894	0.12586
351	0.09175	0.12449	0.09139	0.07028	0.14451	0.14648	0.12622
352	0.08694	0.12019	0.08766	0.07085	0.14282	0.14268	0.12106
353	0.0851	0.11597	0.08449	0.06752	0.13829	0.13964	0.11654
354	0.0825	0.11315	0.08136	0.0678	0.13374	0.13539	0.1127
355	0.08155	0.11008	0.07973	0.06359	0.13032	0.1337	0.11002
356	0.0775	0.10748	0.07748	0.06385	0.12757	0.12965	0.10696
357	0.07812	0.10496	0.07534	0.06053	0.12067	0.1267	0.10428
358	0.07663	0.10255	0.07294	0.06102	0.12249	0.12699	0.10124
359	0.0712	0.10032	0.07146	0.05999	0.11854	0.12129	0.0986
360	0.07179	0.09936	0.07059	0.0584	0.11616	0.12069	0.09792
361	0.07013	0.0962	0.06877	0.05708	0.11337	0.11871	0.09455
362	0.06961	0.09269	0.06509	0.05563	0.10875	0.116	0.08962
363	0.06663	0.09367	0.0671	0.05603	0.10926	0.11454	0.09179
364	0.0663	0.09093	0.06433	0.05406	0.10652	0.11307	0.08816
365	0.06287	0.09116	0.06524	0.05357	0.10515	0.11005	0.08862
366	0.06199	0.09107	0.06467	0.05348	0.10425	0.10896	0.08867
367	0.06148	0.08841	0.06291	0.05203	0.10137	0.10753	0.08549
368	0.06042	0.08837	0.06258	0.05228	0.10225	0.10736	0.08569
369	0.06214	0.08605	0.06083	0.05165	0.10048	0.10804	0.08271
370	0.05765	0.0859	0.06066	0.0509	0.10054	0.1049	0.08242
371	0.06029	0.08673	0.06174	0.05164	0.10079	0.10708	0.08357
372	0.05688	0.08551	0.06106	0.04943	0.0986	0.10377	0.08252
373	0.05718	0.08349	0.05891	0.05044	0.0983	0.104	0.07958
374	0.05773	0.0838	0.05898	0.04957	0.09822	0.10432	0.07961
375	0.05649	0.08412	0.0598	0.04846	0.09537	0.102	0.08013
376	0.05787	0.08083	0.05695	0.04916	0.09377	0.10259	0.07596
377	0.05612	0.08338	0.05948	0.04852	0.09656	0.10281	0.07934
378	0.05569	0.08227	0.05823	0.04893	0.09402	0.1012	0.07789
379	0.05532	0.08094	0.05761	0.04685	0.09311	0.10082	0.07646
380	0.05444	0.0796	0.05708	0.04798	0.09148	0.0997	0.07503
381	0.05467	0.07882	0.05604	0.04621	0.0903	0.09933	0.07419
382	0.05201	0.07851	0.05553	0.04716	0.0906	0.09755	0.07338
383	0.05117	0.0772	0.05465	0.04686	0.08824	0.09593	0.07194
384	0.05327	0.07644	0.05357	0.04612	0.08906	0.09792	0.07043
385	0.05038	0.07495	0.05158	0.04641	0.08739	0.09494	0.06846
386	0.05145	0.07553	0.05343	0.04448	0.08596	0.09538	0.06997
387	0.05074	0.07519	0.05293	0.0456	0.08965	0.097	0.06934
388	0.04988	0.07278	0.05191	0.04366	0.08401	0.0939	0.06701
389	0.0497	0.07275	0.05075	0.04421	0.08432	0.09364	0.06619
390	0.04859	0.0715	0.05006	0.04472	0.08373	0.09283	0.0647
391	0.04788	0.07092	0.04968	0.04311	0.08175	0.09139	0.06418
392	0.04724	0.06881	0.04778	0.043	0.08104	0.09083	0.06149
393	0.04738	0.06945	0.0484	0.04403	0.08074	0.09074	0.06212
394	0.04759	0.07023	0.04922	0.0432	0.08084	0.09107	0.06361
395	0.04714	0.0691	0.04865	0.04339	0.08046	0.09079	0.06198
396	0.04688	0.06906	0.04868	0.04323	0.07903	0.08989	0.06208
397	0.04732	0.06819	0.04819	0.04273	0.07823	0.09007	0.06139
398	0.04662	0.06839	0.04817	0.0432	0.07786	0.08927	0.06121
399	0.04602	0.06839	0.04851	0.04336	0.07793	0.08902	0.06128
400	0.04636	0.06677	0.04694	0.04257	0.07629	0.08853	0.05913
401	0.0458	0.06821	0.04813	0.0428	0.07813	0.0891	0.06125
402	0.04499	0.06573	0.04625	0.04216	0.07322	0.08616	0.05824
403	0.04366	0.06633	0.04647	0.04285	0.07591	0.08657	0.05861
404	0.04211	0.06537	0.04613	0.04244	0.07261	0.08391	0.05776
405	0.04394	0.06614	0.04702	0.043	0.07292	0.08536	0.0583
406	0.04373	0.06554	0.04577	0.04274	0.07352	0.08553	0.05766
407	0.04444	0.06627	0.04769	0.0428	0.07128	0.08514	0.05915
408	0.04568	0.06667	0.04712	0.04345	0.07442	0.08753	0.05899
409	0.04406	0.06658	0.04838	0.04331	0.07151	0.08516	0.05955
410	0.04427	0.06674	0.04756	0.04259	0.07208	0.08534	0.05904
411	0.04362	0.06589	0.04687	0.04233	0.07161	0.08476	0.05803
412	0.04382	0.06426	0.0456	0.04256	0.07099	0.08489	0.05627
413	0.04286	0.06526	0.04673	0.04141	0.07162	0.08452	0.05742
414	0.04253	0.06219	0.04443	0.04147	0.06981	0.08381	0.05397
415	0.04279	0.06351	0.04506	0.04056	0.07141	0.08463	0.05528
416	0.04289	0.06351	0.04576	0.04165	0.06936	0.0837	0.05512
417	0.04122	0.06334	0.04553	0.0402	0.07156	0.08391	0.05558
418	0.04213	0.06377	0.04608	0.04074	0.0682	0.0826	0.05564
419	0.04254	0.06246	0.04482	0.04004	0.06932	0.08373	0.05405
420	0.04041	0.06389	0.04656	0.04068	0.06895	0.08193	0.05577
421	0.0402	0.06168	0.04444	0.03928	0.06622	0.08051	0.05319
422	0.04125	0.06233	0.04463	0.04087	0.06886	0.08256	0.05346
423	0.03949	0.06176	0.04501	0.03965	0.06599	0.0801	0.05357
424	0.04061	0.06217	0.04497	0.0402	0.06701	0.08132	0.05371
425	0.04027	0.06207	0.04504	0.03974	0.06639	0.08081	0.05363
426	0.04042	0.06111	0.04405	0.03969	0.06519	0.08039	0.05258
427	0.04114	0.06113	0.044	0.03982	0.06538	0.08099	0.05231
428	0.04109	0.06026	0.04374	0.03954	0.0639	0.0804	0.05145
429	0.03881	0.06009	0.04376	0.03997	0.06408	0.07888	0.05099
430	0.03949	0.05996	0.04381	0.03973	0.06351	0.07915	0.05097
431	0.03981	0.06091	0.04429	0.04068	0.06516	0.08011	0.05179
432	0.04005	0.05919	0.04304	0.03921	0.06381	0.0799	0.05019
433	0.03977	0.06041	0.04409	0.04068	0.06605	0.08076	0.05124
434	0.03936	0.05988	0.04366	0.03992	0.06406	0.0794	0.05045
435	0.04004	0.0604	0.04434	0.04056	0.06442	0.08016	0.05131
436	0.03965	0.06003	0.04435	0.04034	0.06502	0.08034	0.05074
437	0.03939	0.05934	0.0432	0.04069	0.06289	0.07887	0.0496
438	0.0401	0.05965	0.04346	0.04027	0.06302	0.07944	0.04993
439	0.041	0.06021	0.04494	0.03996	0.06221	0.07994	0.05126
440	0.03935	0.06002	0.04441	0.04065	0.06419	0.07977	0.05079
441	0.0411	0.05981	0.04417	0.0409	0.06319	0.0804	0.04991
442	0.04132	0.06034	0.04459	0.04067	0.06331	0.08065	0.05097
443	0.04004	0.06134	0.04616	0.04071	0.06411	0.08023	0.05223
444	0.04011	0.05947	0.04455	0.03982	0.06094	0.07884	0.05061
445	0.04159	0.0615	0.04589	0.0408	0.06307	0.08065	0.0522
446	0.04124	0.06066	0.04523	0.04099	0.06187	0.0799	0.05145
447	0.04021	0.0612	0.04573	0.04085	0.06403	0.08023	0.0516
448	0.0409	0.05974	0.04448	0.04086	0.06363	0.08074	0.04996
449	0.04174	0.06131	0.04618	0.04095	0.06362	0.08129	0.05212
450	0.04127	0.06117	0.04634	0.04188	0.06149	0.07972	0.05147
451	0.04001	0.06118	0.04599	0.04056	0.06351	0.07992	0.05171
452	0.04118	0.06082	0.04614	0.04173	0.06325	0.08077	0.05114
453	0.04158	0.06054	0.04612	0.0407	0.06114	0.08004	0.05124
454	0.04098	0.06065	0.04564	0.04204	0.06204	0.07982	0.05047
455	0.04097	0.06237	0.04776	0.04202	0.0612	0.07934	0.05309
456	0.04187	0.06076	0.0461	0.04197	0.06203	0.08059	0.0509
457	0.0416	0.06149	0.04684	0.04241	0.06166	0.08011	0.0518
458	0.04057	0.06257	0.04762	0.04218	0.06155	0.07908	0.05288
459	0.04105	0.06159	0.04689	0.04305	0.06205	0.07988	0.05176
460	0.04106	0.06174	0.04717	0.0429	0.06191	0.07981	0.05191
461	0.04337	0.06303	0.04856	0.04313	0.06067	0.08074	0.05362
462	0.04142	0.06293	0.04813	0.04253	0.06348	0.08088	0.05362
463	0.04274	0.06215	0.04735	0.04392	0.06222	0.08109	0.05209
464	0.04239	0.06235	0.04804	0.0428	0.06111	0.08039	0.05293
465	0.04267	0.06264	0.04801	0.04363	0.06253	0.08117	0.05258
466	0.04251	0.06256	0.0484	0.04328	0.06119	0.0805	0.05311
467	0.04307	0.06264	0.04815	0.04342	0.06174	0.08106	0.05281
468	0.0421	0.06198	0.04785	0.04367	0.06118	0.08018	0.05206
469	0.0418	0.06372	0.0495	0.04355	0.0618	0.08013	0.05424
470	0.04342	0.06181	0.04771	0.04375	0.06085	0.08098	0.0519
471	0.04202	0.06398	0.04978	0.04361	0.06283	0.08085	0.05464
472	0.04371	0.06383	0.04984	0.04401	0.06082	0.08099	0.05446
473	0.04369	0.06318	0.04893	0.04248	0.06179	0.08157	0.05391
474	0.04407	0.06163	0.04741	0.04371	0.06116	0.08151	0.05137
475	0.04366	0.06219	0.04802	0.04316	0.06206	0.08174	0.05246
476	0.04354	0.06269	0.04841	0.04311	0.06081	0.08076	0.05257
477	0.04338	0.06143	0.04756	0.04267	0.06105	0.08104	0.05135
478	0.04308	0.06233	0.04821	0.04314	0.06223	0.08128	0.05212
479	0.0425	0.06213	0.04825	0.04322	0.0612	0.08033	0.05196
480	0.04226	0.06409	0.04993	0.04271	0.06253	0.08064	0.05432
481	0.04279	0.06198	0.04832	0.0435	0.06193	0.08096	0.05166
482	0.04315	0.06402	0.05028	0.04301	0.06072	0.08032	0.05425
483	0.04332	0.06401	0.05063	0.04381	0.0612	0.08074	0.05405
484	0.04395	0.06462	0.05117	0.04306	0.06242	0.08181	0.05486
485	0.04367	0.06539	0.05208	0.04429	0.06337	0.08202	0.05546
486	0.04293	0.06535	0.05207	0.04358	0.06374	0.08173	0.05574
487	0.04379	0.0667	0.05313	0.04467	0.06428	0.08232	0.05671
488	0.04467	0.06618	0.05303	0.04432	0.06316	0.08255	0.05661
489	0.04495	0.06748	0.05392	0.0448	0.06424	0.08306	0.05776
490	0.04546	0.06717	0.05384	0.04463	0.06505	0.08392	0.05735
491	0.04493	0.06874	0.05543	0.04474	0.06427	0.08293	0.05928
492	0.04545	0.06767	0.05425	0.0457	0.06569	0.0841	0.05755
493	0.04617	0.06803	0.05453	0.04538	0.06566	0.08451	0.05802
494	0.04585	0.06931	0.05592	0.04604	0.06639	0.08456	0.05953
495	0.04679	0.06877	0.05478	0.04567	0.06634	0.08509	0.05872
496	0.04661	0.06976	0.05614	0.04676	0.06629	0.08486	0.05981
497	0.04685	0.06928	0.05563	0.04639	0.06665	0.08528	0.05942
498	0.04663	0.07151	0.05764	0.04748	0.06823	0.08563	0.06159
499	0.04731	0.07113	0.05796	0.04684	0.06657	0.08544	0.06171
500	0.04736	0.07147	0.05747	0.04756	0.06883	0.08641	0.06159
501	0.04789	0.07182	0.05805	0.04806	0.06747	0.086	0.06196
502	0.04894	0.07327	0.05914	0.04779	0.0687	0.08722	0.06373
503	0.0481	0.07309	0.05899	0.04871	0.06898	0.08675	0.06354
504	0.04811	0.07287	0.0585	0.04847	0.06947	0.08692	0.06302
505	0.05046	0.07384	0.05965	0.04948	0.07001	0.08877	0.06378
506	0.0507	0.07497	0.0609	0.04907	0.07035	0.0891	0.06561
507	0.05129	0.07535	0.0611	0.0501	0.0709	0.0896	0.06538
508	0.05151	0.07585	0.06149	0.04993	0.07237	0.09056	0.06634
509	0.05275	0.07685	0.06194	0.05083	0.07258	0.09123	0.06705
510	0.05308	0.07744	0.06267	0.05105	0.07201	0.09108	0.06781
511	0.05296	0.07838	0.06329	0.05182	0.07457	0.09218	0.06852
512	0.0536	0.07828	0.06336	0.05243	0.07456	0.09263	0.06833
513	0.05397	0.08202	0.06676	0.0531	0.07596	0.09319	0.07269
514	0.0554	0.08153	0.06592	0.05367	0.07621	0.09426	0.07196
515	0.05545	0.08239	0.0668	0.05418	0.07812	0.09519	0.07258
516	0.0579	0.08384	0.06858	0.05581	0.07914	0.09742	0.0741
517	0.05829	0.08416	0.06762	0.05518	0.081	0.09832	0.07411
518	0.0608	0.08697	0.07048	0.05707	0.08168	0.1002	0.07726
519	0.06059	0.08722	0.07052	0.05677	0.08272	0.10051	0.07753
520	0.06244	0.08927	0.07272	0.05825	0.0837	0.10211	0.07954
521	0.06289	0.08923	0.07201	0.0584	0.08356	0.10212	0.07924
522	0.06345	0.09126	0.07357	0.05941	0.08586	0.1034	0.08127
523	0.06417	0.09128	0.07392	0.06029	0.0843	0.10308	0.08134
524	0.06483	0.09304	0.07514	0.06019	0.08685	0.10461	0.08313
525	0.06647	0.09271	0.07478	0.06126	0.08777	0.10624	0.08239
526	0.0642	0.09369	0.07524	0.06162	0.08771	0.10422	0.0832
527	0.06657	0.09466	0.07636	0.06241	0.08807	0.10602	0.08431
528	0.06736	0.09482	0.07622	0.06174	0.08812	0.1065	0.08456
529	0.06777	0.09668	0.07801	0.06341	0.08925	0.10711	0.08631
530	0.06779	0.09703	0.07822	0.06319	0.09025	0.10762	0.087
531	0.06933	0.09736	0.07843	0.06393	0.09049	0.10869	0.08699
532	0.06897	0.09708	0.07802	0.06386	0.09062	0.10844	0.08664
533	0.06941	0.09727	0.07853	0.06433	0.09009	0.10842	0.08668
534	0.06841	0.0986	0.07999	0.0636	0.09086	0.10809	0.08892
535	0.06835	0.09766	0.07874	0.06475	0.0898	0.10731	0.0873
536	0.06831	0.09796	0.07959	0.06332	0.08925	0.10705	0.08793
537	0.06802	0.09602	0.07731	0.06379	0.0894	0.10693	0.08539
538	0.06723	0.09756	0.07911	0.06294	0.08866	0.10588	0.08782
539	0.06779	0.09651	0.07817	0.0634	0.08627	0.10497	0.08648
540	0.06617	0.09533	0.07742	0.06295	0.08927	0.10565	0.08511
541	0.0654	0.09504	0.07725	0.06321	0.08611	0.10333	0.08513
542	0.06605	0.0946	0.07682	0.06243	0.08705	0.10432	0.08462
543	0.06539	0.09494	0.07727	0.06253	0.08861	0.10472	0.08533
544	0.06445	0.09392	0.07633	0.06251	0.08547	0.10227	0.08407
545	0.06543	0.0946	0.07723	0.06129	0.0867	0.10369	0.08528
546	0.06594	0.09346	0.07598	0.06279	0.08621	0.10372	0.08356
547	0.06426	0.09482	0.07784	0.06164	0.0857	0.10217	0.08554
548	0.06642	0.0942	0.07696	0.06288	0.08644	0.10411	0.08482
549	0.06614	0.09559	0.0783	0.06313	0.08759	0.10435	0.08654
550	0.06718	0.09572	0.078	0.06334	0.08804	0.10511	0.08635
551	0.06794	0.09712	0.07943	0.06321	0.09067	0.107	0.08823
552	0.06928	0.09919	0.08126	0.06475	0.09103	0.10785	0.09073
553	0.06997	0.10054	0.08239	0.06508	0.09252	0.1089	0.09209
554	0.07183	0.10253	0.08423	0.06587	0.09477	0.11123	0.09445
555	0.07289	0.10459	0.08598	0.06757	0.09691	0.1128	0.09647
556	0.07594	0.10726	0.0882	0.06823	0.10047	0.11656	0.09945
557	0.07811	0.10805	0.08893	0.06984	0.10081	0.1181	0.09996
558	0.0787	0.11265	0.09266	0.07079	0.10559	0.12045	0.10509
559	0.08135	0.11374	0.09262	0.07334	0.11011	0.12439	0.10566
560	0.08425	0.11695	0.09535	0.07429	0.11483	0.12861	0.109
561	0.08798	0.12007	0.09745	0.07682	0.11717	0.13193	0.11209
562	0.09101	0.12516	0.10185	0.07889	0.12435	0.13739	0.11758
563	0.09383	0.12813	0.10325	0.08227	0.12658	0.13982	0.12018
564	0.0976	0.1352	0.10981	0.08444	0.13425	0.14599	0.12827
565	0.10194	0.14095	0.11418	0.08783	0.14085	0.15178	0.13425
566	0.10709	0.14534	0.11729	0.09126	0.14618	0.15752	0.13799
567	0.11215	0.1518	0.12223	0.09411	0.15431	0.16461	0.14478
568	0.11807	0.15861	0.12727	0.09901	0.16193	0.17183	0.1513
569	0.12355	0.16681	0.13397	0.1019	0.16895	0.17839	0.15996
570	0.13041	0.17385	0.13878	0.10768	0.17654	0.18616	0.16678
571	0.13639	0.18184	0.14551	0.11168	0.1849	0.19388	0.17503
572	0.14389	0.19061	0.15136	0.11769	0.19415	0.20263	0.18326
573	0.15285	0.20034	0.15866	0.12313	0.20466	0.21318	0.19283
574	0.16125	0.21036	0.16607	0.12979	0.21215	0.22155	0.20281
575	0.17033	0.22223	0.1758	0.13569	0.22254	0.23196	0.21483
576	0.17995	0.2337	0.18438	0.14303	0.2342	0.24331	0.226
577	0.19145	0.24512	0.19257	0.15104	0.24358	0.25459	0.23682
578	0.20355	0.25766	0.20228	0.15734	0.25678	0.26852	0.24922
579	0.21289	0.27019	0.21158	0.16578	0.2666	0.27841	0.26165
580	0.2238	0.28255	0.22173	0.17197	0.27641	0.28973	0.27408
581	0.23255	0.2921	0.22807	0.1794	0.28654	0.29964	0.28277
582	0.23875	0.30121	0.23503	0.18423	0.29396	0.30656	0.29171
583	0.2442	0.30671	0.23867	0.18847	0.29742	0.31121	0.29685
584	0.24556	0.3099	0.24105	0.19086	0.29961	0.31272	0.29979
585	0.24606	0.30873	0.23975	0.191	0.296	0.31098	0.29815
586	0.24207	0.30459	0.23623	0.18908	0.29134	0.30592	0.29338
587	0.23462	0.29748	0.23066	0.18489	0.28276	0.2968	0.28617
588	0.22436	0.2853	0.2205	0.17963	0.27075	0.28435	0.27333
589	0.21338	0.27371	0.21226	0.17122	0.25667	0.27067	0.26244
590	0.20006	0.25847	0.20025	0.16485	0.24289	0.25564	0.24639
591	0.18731	0.24455	0.19002	0.15488	0.2277	0.24041	0.2331
592	0.17604	0.22854	0.1771	0.14748	0.21377	0.22692	0.21662
593	0.16188	0.21753	0.17009	0.1388	0.20047	0.21153	0.20694
594	0.15239	0.20272	0.15799	0.13074	0.18504	0.19828	0.19175
595	0.1402	0.19054	0.14925	0.12351	0.17523	0.18617	0.17985
596	0.13093	0.17962	0.14119	0.11718	0.16165	0.17381	0.16963
597	0.12328	0.16848	0.13301	0.10956	0.1519	0.16479	0.15871
598	0.1161	0.15815	0.12549	0.10403	0.14191	0.15586	0.14866
599	0.10766	0.14938	0.11869	0.09907	0.13337	0.14636	0.13987
600	0.10284	0.14151	0.11281	0.09387	0.12553	0.13986	0.13232
601	0.09554	0.13294	0.10599	0.08996	0.11798	0.13164	0.12341
602	0.09132	0.12824	0.10314	0.08523	0.11251	0.12655	0.11952
603	0.08691	0.1203	0.09677	0.0824	0.10617	0.121	0.11121
604	0.08282	0.1176	0.09576	0.07873	0.10174	0.11631	0.10943
605	0.07829	0.11167	0.09091	0.07566	0.0956	0.11041	0.10319
606	0.07509	0.10686	0.08733	0.07325	0.09336	0.10762	0.09834
607	0.07281	0.10313	0.08448	0.07093	0.08656	0.10272	0.09473
608	0.06982	0.0985	0.08083	0.06871	0.08479	0.10017	0.08951
609	0.0682	0.09533	0.07868	0.06659	0.08177	0.09793	0.08683
610	0.06519	0.0917	0.07594	0.06517	0.07759	0.09391	0.08295
611	0.06254	0.08801	0.07261	0.06228	0.07452	0.09073	0.07927
612	0.05963	0.0843	0.06983	0.06075	0.07123	0.08734	0.0755
613	0.05779	0.08388	0.0705	0.05902	0.06942	0.08525	0.07551
614	0.05686	0.07943	0.06634	0.0582	0.06693	0.08365	0.07056
615	0.05337	0.07732	0.06484	0.05562	0.06537	0.08058	0.06861
616	0.05265	0.07519	0.06339	0.05509	0.06074	0.07776	0.06639
617	0.05127	0.07404	0.06278	0.05421	0.0604	0.07674	0.06523
618	0.04982	0.07148	0.06071	0.05262	0.05744	0.07441	0.06279
619	0.04788	0.0683	0.05801	0.05149	0.05657	0.07282	0.05899
620	0.04768	0.06813	0.05832	0.05093	0.05439	0.07158	0.05934
621	0.04567	0.06718	0.05797	0.05003	0.05363	0.06989	0.05857
622	0.04566	0.06601	0.05691	0.04897	0.05258	0.06938	0.05745
623	0.0439	0.06393	0.05539	0.0489	0.0504	0.06708	0.05481
624	0.04273	0.06333	0.05529	0.04738	0.04898	0.06561	0.05468
625	0.04282	0.06153	0.0533	0.04742	0.0482	0.06528	0.05252
626	0.04131	0.06184	0.0542	0.04641	0.04935	0.06491	0.05325
627	0.04103	0.06068	0.05313	0.04549	0.04692	0.06343	0.05214
628	0.03969	0.05813	0.05053	0.04512	0.04748	0.06286	0.04876
629	0.03775	0.05768	0.0502	0.0445	0.04529	0.06023	0.04853
630	0.03912	0.05807	0.0512	0.04415	0.04516	0.06118	0.04907
631	0.03811	0.05677	0.05041	0.04349	0.04324	0.05959	0.04798
632	0.0381	0.05468	0.04808	0.0432	0.04284	0.05936	0.04513
633	0.03876	0.05561	0.04936	0.04215	0.04272	0.05974	0.04663
634	0.03736	0.05435	0.04785	0.04275	0.04203	0.05825	0.04485
635	0.03735	0.055	0.04922	0.04217	0.04135	0.05794	0.04599
636	0.03726	0.05383	0.04807	0.04243	0.04106	0.05772	0.04453
637	0.03605	0.0543	0.0488	0.04142	0.04288	0.05783	0.04526
638	0.03623	0.05251	0.04677	0.04157	0.04165	0.05726	0.04287
639	0.03654	0.05401	0.04868	0.04111	0.04262	0.05793	0.04493
640	0.03616	0.05323	0.04786	0.04103	0.04165	0.05709	0.04417
641	0.03747	0.05201	0.04645	0.04054	0.04304	0.05877	0.04244
642	0.03634	0.05269	0.04712	0.04127	0.04261	0.05755	0.04346
643	0.03652	0.05157	0.046	0.04096	0.04197	0.0573	0.04192
644	0.03606	0.05243	0.04729	0.03989	0.04323	0.05772	0.04367
645	0.03581	0.05239	0.04738	0.04142	0.04161	0.05645	0.04322
646	0.03591	0.05269	0.04793	0.04005	0.042	0.05676	0.04399
647	0.03703	0.05177	0.04647	0.04059	0.04122	0.05696	0.04269
648	0.03625	0.05289	0.048	0.03972	0.04334	0.05754	0.04436
649	0.03625	0.0536	0.04863	0.04058	0.04142	0.05625	0.04519
650	0.03596	0.05232	0.04746	0.04023	0.04414	0.0576	0.04353
651	0.03498	0.05238	0.04741	0.0401	0.04288	0.05606	0.04383
652	0.03442	0.05228	0.04737	0.0404	0.04459	0.05648	0.04335
653	0.03489	0.05186	0.04693	0.03998	0.04378	0.05633	0.04305
654	0.03514	0.05187	0.04695	0.0407	0.0414	0.055	0.04281
655	0.03576	0.05153	0.04627	0.03961	0.04368	0.05662	0.04255
656	0.03491	0.0505	0.04559	0.04021	0.04113	0.0546	0.04121
657	0.03418	0.05205	0.0474	0.03955	0.04144	0.05414	0.04359
658	0.03543	0.05154	0.0466	0.04033	0.03962	0.05384	0.04274
659	0.03464	0.05093	0.04628	0.03965	0.04046	0.05378	0.04214
660	0.03495	0.05109	0.0467	0.04017	0.03879	0.053	0.04239
661	0.03557	0.05054	0.04588	0.03992	0.04051	0.05429	0.04155
662	0.03537	0.04993	0.04516	0.0399	0.03936	0.05339	0.04074
663	0.03406	0.04965	0.04513	0.0394	0.03928	0.05236	0.04042
664	0.03441	0.04969	0.04517	0.03974	0.03917	0.05245	0.04057
665	0.03504	0.04943	0.04484	0.03975	0.03755	0.05189	0.04033
666	0.03525	0.05008	0.0456	0.03872	0.04004	0.05336	0.04139
667	0.03437	0.04934	0.04499	0.0396	0.03764	0.0513	0.04022
668	0.03465	0.04989	0.0454	0.03903	0.03836	0.05174	0.04103
669	0.03502	0.05057	0.04641	0.03907	0.0386	0.05214	0.04233
670	0.03465	0.04965	0.04526	0.0389	0.03714	0.05087	0.04078
671	0.03501	0.05018	0.04618	0.03801	0.03661	0.0508	0.04172
672	0.03391	0.0514	0.04701	0.03884	0.0391	0.05101	0.04273
673	0.03524	0.04916	0.04504	0.03822	0.03626	0.05056	0.04022
674	0.03408	0.04971	0.0454	0.03881	0.03799	0.05049	0.04086
675	0.03527	0.05034	0.04594	0.03844	0.03562	0.04979	0.04152
676	0.03452	0.04981	0.04596	0.03821	0.0364	0.04981	0.04126
677	0.03463	0.05075	0.04651	0.03862	0.03631	0.04954	0.04238
678	0.03351	0.04903	0.0447	0.0378	0.03553	0.04829	0.04021
679	0.03397	0.04994	0.0456	0.03822	0.03647	0.04896	0.04136
680	0.03325	0.04937	0.04482	0.03847	0.03682	0.04848	0.04045
681	0.03598	0.04962	0.04551	0.03809	0.0351	0.0495	0.04097
682	0.03582	0.04967	0.04513	0.0389	0.03576	0.04949	0.0408
683	0.03557	0.04976	0.04591	0.03787	0.03486	0.04882	0.04086
684	0.03562	0.04922	0.04462	0.03913	0.03553	0.04899	0.04019
685	0.03656	0.04973	0.04555	0.03805	0.03612	0.04998	0.04096
686	0.03515	0.05061	0.04608	0.03935	0.03474	0.04784	0.04188
687	0.03551	0.04981	0.04541	0.03841	0.03632	0.04902	0.04106
688	0.03556	0.05098	0.04665	0.03969	0.03522	0.04819	0.04236
689	0.03573	0.05006	0.04568	0.03887	0.03517	0.04826	0.04135
690	0.03526	0.05174	0.04732	0.03924	0.03556	0.04785	0.04341
691	0.03558	0.05067	0.04565	0.03952	0.0364	0.04837	0.04191
692	0.03529	0.05009	0.04567	0.03903	0.03635	0.04826	0.04157
693	0.037	0.05066	0.04585	0.03974	0.0347	0.04825	0.04197
694	0.03624	0.05287	0.04846	0.03954	0.03568	0.04806	0.04489
695	0.03693	0.05085	0.04576	0.04029	0.03487	0.04794	0.04198
696	0.03771	0.05281	0.04763	0.03927	0.038	0.04999	0.04456
697	0.03651	0.0518	0.04638	0.04033	0.03629	0.04803	0.04313
698	0.03822	0.05111	0.046	0.03957	0.03772	0.05009	0.04222
699	0.03796	0.05292	0.04775	0.04031	0.0379	0.04973	0.04464
700	0.03828	0.05179	0.04658	0.04019	0.03874	0.05039	0.04311
701	0.03864	0.05274	0.04759	0.04023	0.039	0.05063	0.04441
702	0.0389	0.05199	0.04647	0.04092	0.03841	0.05031	0.04333
703	0.03791	0.05233	0.04707	0.04049	0.03798	0.04926	0.04383
704	0.03835	0.05347	0.04767	0.04119	0.03856	0.0495	0.04501
705	0.03798	0.05462	0.04941	0.04041	0.03893	0.04939	0.04665
706	0.03962	0.05473	0.0488	0.04138	0.03849	0.04996	0.04641
707	0.04058	0.05531	0.04951	0.04124	0.0407	0.05181	0.04723
708	0.03978	0.05522	0.04941	0.04195	0.03773	0.04943	0.04727
709	0.04124	0.05551	0.05016	0.04152	0.0402	0.05189	0.04779
710	0.04052	0.05598	0.04965	0.04252	0.041	0.05135	0.04796
711	0.0424	0.05608	0.0504	0.04239	0.04067	0.05253	0.04801
712	0.04158	0.05688	0.05073	0.04303	0.0416	0.05211	0.04873
713	0.042	0.0578	0.05201	0.04296	0.04054	0.0517	0.04998
714	0.04268	0.05805	0.05243	0.04342	0.04161	0.05268	0.05019
715	0.04248	0.05989	0.05374	0.04408	0.04327	0.05303	0.05233
716	0.0423	0.05976	0.05404	0.04337	0.04251	0.05251	0.05254
717	0.04216	0.06028	0.05419	0.04491	0.04258	0.05209	0.05266
718	0.04323	0.06166	0.05598	0.0438	0.04371	0.05339	0.05464
719	0.04433	0.06151	0.0552	0.04554	0.04155	0.05265	0.05412
720	0.04404	0.06212	0.05654	0.04535	0.04345	0.05353	0.05503
721	0.04409	0.06754	0.05982	0.04674	0.04547	0.05347	0.06097
722	0.04675	0.0674	0.06014	0.04724	0.04607	0.0557	0.06062
723	0.04605	0.06845	0.06101	0.04766	0.04581	0.05478	0.06198
724	0.04708	0.06863	0.06133	0.04835	0.04757	0.05636	0.06187
725	0.04786	0.06996	0.06276	0.04811	0.047	0.05641	0.06372
726	0.0488	0.07064	0.06297	0.04923	0.04878	0.05773	0.06409
727	0.04958	0.07178	0.06401	0.04963	0.0485	0.05786	0.0654
728	0.05055	0.07387	0.06571	0.05111	0.04975	0.05883	0.06777
729	0.0518	0.07319	0.06514	0.05017	0.05184	0.06089	0.06689
730	0.05387	0.07554	0.06676	0.05215	0.05049	0.06105	0.06941
731	0.05349	0.07605	0.06742	0.05202	0.05236	0.0617	0.07004
732	0.05396	0.0775	0.06855	0.05425	0.05323	0.06207	0.07122
733	0.05625	0.07869	0.06977	0.05355	0.05529	0.06472	0.07283
734	0.05699	0.0796	0.06987	0.05471	0.0572	0.06583	0.0734
735	0.05723	0.08097	0.07132	0.05562	0.05666	0.06549	0.07519
736	0.05865	0.08143	0.07097	0.05565	0.05766	0.06664	0.07524
737	0.06043	0.08147	0.07081	0.05668	0.05873	0.06833	0.07507
738	0.06071	0.082	0.07115	0.05654	0.05997	0.06897	0.07554
739	0.0602	0.08453	0.07332	0.05861	0.05987	0.06803	0.07831
740	0.06356	0.08509	0.07374	0.05766	0.06323	0.07221	0.07912
741	0.06399	0.08616	0.07428	0.0594	0.06301	0.072	0.08019
742	0.06456	0.08663	0.07462	0.05961	0.06452	0.07301	0.0805
743	0.0643	0.08838	0.07567	0.06075	0.06532	0.07278	0.08241
744	0.06645	0.08786	0.07559	0.06084	0.06561	0.07446	0.08142
745	0.06759	0.0899	0.07683	0.06184	0.06775	0.07599	0.08383
746	0.06795	0.09	0.07714	0.06289	0.06747	0.07591	0.08347
747	0.06879	0.09053	0.0768	0.06291	0.06948	0.07725	0.084
748	0.07036	0.09224	0.07862	0.06419	0.07124	0.07914	0.08611
749	0.07093	0.09225	0.07874	0.06342	0.06995	0.07869	0.08605
750	0.07234	0.09422	0.08009	0.0656	0.0709	0.07969	0.08786
751	0.07224	0.09405	0.07996	0.06447	0.0725	0.08045	0.08778
752	0.07331	0.09577	0.08091	0.06641	0.07374	0.08141	0.08962
753	0.07391	0.09491	0.08056	0.06574	0.07439	0.08229	0.08863
754	0.07367	0.0973	0.08238	0.06691	0.07376	0.08127	0.09162
755	0.07546	0.09712	0.08239	0.06687	0.07391	0.08254	0.09118
756	0.07556	0.09769	0.08244	0.06735	0.07655	0.08375	0.09155
757	0.07625	0.0978	0.08234	0.0684	0.07644	0.08394	0.09142
758	0.07655	0.09893	0.083	0.06767	0.07654	0.0839	0.09292
759	0.07607	0.09915	0.08314	0.06872	0.07722	0.08369	0.09287
760	0.07674	0.09947	0.084	0.06816	0.07682	0.08395	0.09355
761	0.079	0.1005	0.08436	0.06996	0.07842	0.08604	0.09434
762	0.08092	0.10105	0.08485	0.06938	0.07921	0.08773	0.09519
763	0.07997	0.10174	0.0851	0.07037	0.07916	0.08667	0.09586
764	0.08223	0.10273	0.08629	0.07034	0.08094	0.08912	0.09694
765	0.08193	0.103	0.08619	0.0717	0.08123	0.08879	0.09715
766	0.08333	0.10348	0.08678	0.0714	0.08184	0.08998	0.09763
767	0.08274	0.10344	0.08595	0.07189	0.08254	0.08961	0.09739
768	0.08524	0.10405	0.08657	0.07199	0.08332	0.09169	0.09814
769	0.08531	0.10477	0.08704	0.0728	0.08372	0.09165	0.09876
770	0.08478	0.10405	0.08612	0.07317	0.0852	0.09196	0.09778
771	0.08454	0.1045	0.08668	0.07145	0.08425	0.09119	0.0989
772	0.08374	0.10462	0.08677	0.0732	0.08278	0.08956	0.09883
773	0.08373	0.10382	0.08608	0.07158	0.08334	0.0899	0.09823
774	0.0834	0.10325	0.08542	0.07164	0.08176	0.0887	0.0978
775	0.0815	0.10179	0.0848	0.07066	0.08069	0.08694	0.09633
776	0.08003	0.09949	0.08202	0.07009	0.07906	0.08495	0.09381
777	0.07623	0.09646	0.07971	0.06845	0.07747	0.08166	0.09056
778	0.07512	0.09497	0.07825	0.06735	0.07479	0.0794	0.0892
779	0.07483	0.09152	0.07593	0.06589	0.07204	0.07821	0.08572
780	0.07052	0.09018	0.07494	0.06399	0.06962	0.07385	0.08475
781	0.06824	0.08756	0.07289	0.05751	0.06745	0.07133	0.0824
782	0.06727	0.08452	0.07076	0.05529	0.06396	0.06916	0.07971
783	0.06449	0.0818	0.06822	0.05394	0.06106	0.06569	0.07673
784	0.06217	0.0788	0.06651	0.05223	0.05964	0.06379	0.07402
785	0.0591	0.07687	0.06504	0.05003	0.05576	0.05962	0.07241
786	0.05692	0.0729	0.06229	0.04795	0.0533	0.05726	0.06823
787	0.05574	0.07139	0.06091	0.04695	0.05088	0.05517	0.0671
788	0.05325	0.06702	0.05765	0.04533	0.04979	0.05334	0.06227
789	0.0497	0.06668	0.0577	0.04413	0.04768	0.04968	0.06276
790	0.05098	0.06383	0.05619	0.04253	0.04403	0.0491	0.05998
791	0.04801	0.06221	0.05503	0.04208	0.04306	0.04658	0.05857
792	0.04785	0.06122	0.05406	0.04102	0.04335	0.04662	0.05753
793	0.04767	0.06001	0.0537	0.04045	0.04021	0.045	0.05686
794	0.04649	0.05916	0.05262	0.03978	0.03933	0.04352	0.05583
795	0.04644	0.05787	0.0518	0.03891	0.04	0.04402	0.05464
796	0.04509	0.05699	0.05136	0.03854	0.03885	0.04252	0.0542
797	0.04506	0.0566	0.05135	0.03831	0.03912	0.04262	0.05365
798	0.04446	0.05573	0.05033	0.03803	0.03765	0.0413	0.05282
799	0.0444	0.05537	0.05051	0.03768	0.03766	0.04128	0.0525
800	0.04451	0.05456	0.04986	0.03775	0.03646	0.04067	0.05166
801	0.04485	0.05534	0.05055	0.03884	0.03801	0.04158	0.05271
802	0.04527	0.05437	0.04955	0.03866	0.03729	0.04138	0.05134
803	0.04615	0.05537	0.05057	0.03845	0.03734	0.04189	0.05297
804	0.04533	0.05603	0.0508	0.03892	0.03862	0.04172	0.0538
805	0.04573	0.05525	0.05037	0.03955	0.03735	0.04122	0.05249
806	0.04694	0.05561	0.05021	0.03893	0.04001	0.04336	0.05311
807	0.04717	0.05598	0.05082	0.03975	0.03863	0.04259	0.05346
808	0.04853	0.05712	0.05159	0.03974	0.04169	0.04496	0.05466
809	0.04887	0.05848	0.05307	0.03983	0.04118	0.04472	0.05662
810	0.04902	0.05934	0.05346	0.0411	0.04315	0.04558	0.05742
811	0.04894	0.06096	0.05573	0.04099	0.04305	0.04535	0.05961
812	0.05088	0.0603	0.05396	0.04182	0.04407	0.04693	0.05844
813	0.05098	0.06043	0.05449	0.04176	0.04489	0.04736	0.0583
814	0.05267	0.06244	0.05589	0.04247	0.04731	0.04955	0.06098
815	0.05382	0.06331	0.05632	0.04344	0.04621	0.04937	0.06172
816	0.05507	0.06343	0.05677	0.04441	0.0476	0.05093	0.06156
817	0.05697	0.0651	0.05714	0.04455	0.05047	0.05339	0.06376
818	0.0572	0.06578	0.05858	0.0448	0.05006	0.05318	0.06413
819	0.05833	0.06771	0.05982	0.0462	0.05203	0.05464	0.06642
820	0.05862	0.06834	0.06054	0.04658	0.05263	0.05501	0.06715
821	0.06	0.06915	0.06105	0.04773	0.05473	0.05685	0.06776
822	0.06023	0.06981	0.0611	0.04838	0.05533	0.05697	0.06835
823	0.06185	0.07147	0.06252	0.04901	0.05732	0.0589	0.07022
824	0.06208	0.07163	0.06248	0.04942	0.05801	0.05919	0.07002
825	0.06325	0.07278	0.06315	0.05013	0.0596	0.06058	0.07143
826	0.06373	0.07389	0.06363	0.05075	0.0618	0.06174	0.07255
827	0.06515	0.07403	0.06396	0.05162	0.06144	0.0624	0.07246
828	0.06569	0.07498	0.06407	0.0518	0.06396	0.0638	0.07365
829	0.06596	0.07489	0.06405	0.05225	0.064	0.06386	0.07331
830	0.06696	0.07307	0.06403	0.05262	0.06424	0.06512	0.07095
831	0.06733	0.07253	0.06234	0.05224	0.06448	0.06522	0.07061
832	0.06787	0.07255	0.06213	0.05268	0.06659	0.06659	0.07045
833	0.06848	0.0728	0.06165	0.05315	0.06687	0.06682	0.07063
834	0.06864	0.07364	0.06247	0.05411	0.06872	0.06773	0.07152
835	0.06879	0.07332	0.06188	0.05457	0.0693	0.06792	0.07082
836	0.06948	0.07307	0.06129	0.05492	0.06969	0.06841	0.07027
837	0.07052	0.07373	0.06156	0.05517	0.07115	0.06968	0.07104
838	0.07072	0.07369	0.06121	0.05641	0.07192	0.06999	0.07057
839	0.07162	0.07416	0.0614	0.05663	0.07322	0.07109	0.07099
840	0.07168	0.07467	0.06123	0.0571	0.07415	0.07125	0.07132
841	0.07295	0.07584	0.06203	0.05795	0.0756	0.07261	0.07246
842	0.07357	0.07687	0.06264	0.05909	0.07771	0.07385	0.07337
843	0.07467	0.07789	0.06311	0.06015	0.07838	0.07459	0.07426
844	0.07583	0.07993	0.06465	0.06125	0.08033	0.07604	0.0765
845	0.07781	0.08138	0.06536	0.06256	0.08143	0.07756	0.07772
846	0.0783	0.08412	0.0676	0.06381	0.08419	0.07889	0.0806
847	0.08107	0.08665	0.0696	0.06546	0.08586	0.08128	0.08335
848	0.08269	0.0884	0.07054	0.06714	0.08928	0.08378	0.08469
849	0.08516	0.09188	0.07268	0.06907	0.09197	0.08624	0.08843
850	0.08823	0.09483	0.07532	0.07155	0.09477	0.08939	0.09103
851	0.09023	0.09899	0.07783	0.07359	0.09852	0.09198	0.09562
852	0.09451	0.10292	0.08114	0.07615	0.10285	0.09672	0.09933
853	0.09644	0.10775	0.08468	0.07883	0.10645	0.09913	0.10446
854	0.10103	0.11221	0.08769	0.08203	0.10925	0.10298	0.10876
855	0.10658	0.11798	0.09173	0.08546	0.11488	0.10894	0.1146
856	0.11028	0.12406	0.09623	0.08896	0.12132	0.11399	0.12069
857	0.11624	0.13057	0.10115	0.0931	0.12635	0.11979	0.12704
858	0.1226	0.13846	0.10638	0.09738	0.13532	0.12778	0.13517
859	0.12971	0.14619	0.11196	0.10291	0.14229	0.1352	0.14256
860	0.13676	0.15579	0.11817	0.10816	0.15254	0.14401	0.15229
861	0.14547	0.1663	0.12597	0.11482	0.16148	0.15328	0.1627
862	0.15536	0.17822	0.13451	0.12169	0.1738	0.16503	0.17473
863	0.16634	0.19008	0.14331	0.12991	0.18451	0.17663	0.18611
864	0.17904	0.20423	0.15375	0.13802	0.19882	0.19121	0.20044
865	0.19237	0.21815	0.16375	0.14756	0.2113	0.20503	0.21374
866	0.20638	0.23566	0.17634	0.15711	0.22898	0.22186	0.23192
867	0.22108	0.25365	0.18914	0.1691	0.24719	0.23915	0.24948
868	0.239	0.27572	0.20467	0.18123	0.26837	0.25984	0.27224
869	0.25852	0.29879	0.22125	0.19575	0.29169	0.28264	0.29506
870	0.28092	0.32491	0.24008	0.21121	0.3187	0.30911	0.32123
871	0.30739	0.35358	0.25979	0.2287	0.34802	0.3391	0.34979
872	0.33695	0.38527	0.28351	0.2479	0.37999	0.37271	0.38143
873	0.36746	0.42013	0.30746	0.26814	0.41488	0.40759	0.41634
874	0.40495	0.45575	0.33416	0.29143	0.4541	0.45024	0.45099
875	0.44132	0.49593	0.36366	0.31538	0.49485	0.4922	0.49148
876	0.4804	0.53873	0.39548	0.34056	0.53862	0.53755	0.53446
877	0.52032	0.58327	0.42805	0.36768	0.58254	0.58313	0.57916
878	0.56237	0.6302	0.46359	0.39501	0.6317	0.63317	0.6263
879	0.60612	0.67345	0.49751	0.42338	0.67509	0.68204	0.66815
880	0.64497	0.71632	0.53084	0.44774	0.71826	0.72746	0.71093
881	0.6813	0.75213	0.55968	0.47193	0.75426	0.76809	0.74462
882	0.70982	0.78422	0.58637	0.49099	0.78596	0.80162	0.77566
883	0.73296	0.80877	0.60715	0.50668	0.80885	0.82746	0.79874
884	0.74772	0.82544	0.62167	0.51704	0.82451	0.84444	0.81372
885	0.75316	0.83193	0.62958	0.52231	0.82753	0.84948	0.818
886	0.74849	0.82823	0.62887	0.5211	0.82252	0.84431	0.81227
887	0.73554	0.81538	0.62127	0.51353	0.80762	0.82926	0.79771
888	0.71356	0.79191	0.606	0.50069	0.78246	0.80384	0.77241
889	0.67844	0.76082	0.58392	0.48041	0.74784	0.76487	0.74082
890	0.63795	0.72198	0.55591	0.45768	0.70745	0.72012	0.70142
891	0.5944	0.67735	0.52483	0.42978	0.65989	0.67056	0.65675
892	0.54482	0.62726	0.48787	0.39966	0.60902	0.61549	0.60737
893	0.4948	0.57535	0.45047	0.36657	0.55333	0.55797	0.55655
894	0.44273	0.52423	0.40982	0.33391	0.50202	0.50062	0.50757
895	0.39591	0.47315	0.37442	0.30257	0.44818	0.44661	0.45734
896	0.35026	0.42629	0.33527	0.27216	0.40304	0.39641	0.41331
897	0.31347	0.38207	0.30364	0.24629	0.35681	0.35244	0.36987
898	0.27675	0.34338	0.27127	0.2208	0.31823	0.31102	0.3336
899	0.24826	0.30752	0.24614	0.2001	0.2818	0.27717	0.29855
900	0.2185	0.27551	0.21963	0.17981	0.25142	0.24434	0.26843
901	0.19699	0.24734	0.1988	0.16311	0.22334	0.2186	0.24136
902	0.17514	0.22357	0.17858	0.14735	0.20172	0.19497	0.21932
903	0.15944	0.20179	0.16322	0.13494	0.18032	0.17607	0.1979
904	0.14339	0.18338	0.14817	0.12292	0.16283	0.15823	0.18107
905	0.13116	0.16641	0.13612	0.11341	0.14697	0.14408	0.16452
906	0.11962	0.15133	0.1235	0.1039	0.13407	0.13138	0.15034
907	0.11018	0.13837	0.11416	0.09617	0.12219	0.1207	0.13792
908	0.10134	0.12732	0.10548	0.08881	0.1117	0.1108	0.12783
909	0.0945	0.1166	0.09804	0.08289	0.10252	0.10311	0.11733
910	0.0875	0.10728	0.0903	0.07692	0.09409	0.09524	0.1086
911	0.08184	0.09916	0.08485	0.07146	0.08655	0.08896	0.10106
912	0.07567	0.09163	0.0785	0.06711	0.08051	0.08271	0.09399
913	0.07142	0.08511	0.07381	0.06282	0.07465	0.07796	0.08783
914	0.06693	0.07966	0.0694	0.05912	0.07006	0.07346	0.08294
915	0.06363	0.07441	0.06564	0.05611	0.06558	0.06992	0.07801
916	0.0597	0.0696	0.06139	0.05287	0.06214	0.06623	0.07335
917	0.05706	0.06581	0.05891	0.05053	0.05862	0.0635	0.06992
918	0.05408	0.06175	0.0554	0.04781	0.05627	0.06101	0.06594
919	0.05171	0.05871	0.05382	0.04583	0.05189	0.05794	0.06335
920	0.04953	0.05504	0.05056	0.0435	0.05002	0.05624	0.05988
921	0.04776	0.05246	0.04923	0.04183	0.04737	0.05447	0.05759
922	0.04615	0.04894	0.04628	0.03986	0.04557	0.05311	0.05443
923	0.04271	0.0478	0.04532	0.03834	0.0431	0.0501	0.05262
924	0.03965	0.04588	0.0433	0.03658	0.04169	0.04791	0.05007
925	0.03698	0.04516	0.0418	0.03511	0.03938	0.04543	0.04832
926	0.03433	0.04349	0.0408	0.03364	0.03957	0.04439	0.0467
927	0.03211	0.04159	0.0389	0.03255	0.03679	0.04189	0.04454
928	0.02991	0.04025	0.03773	0.03148	0.0349	0.03993	0.0428
929	0.02768	0.03897	0.03662	0.03036	0.03456	0.03882	0.04119
930	0.02592	0.03994	0.03717	0.02938	0.03444	0.03812	0.04212
931	0.02392	0.03952	0.03701	0.02849	0.03294	0.03648	0.04142
932	0.02236	0.03826	0.03446	0.02778	0.03186	0.03573	0.03847
933	0.0207	0.03711	0.03401	0.02684	0.03148	0.03536	0.03789
934	0.01951	0.03546	0.03273	0.02658	0.03144	0.03545	0.03629
935	0.01772	0.03534	0.0327	0.02614	0.03016	0.03452	0.03561
936	0.01664	0.03488	0.03181	0.02535	0.02864	0.03383	0.0349
937	0.01538	0.03398	0.03042	0.0254	0.02805	0.03357	0.03274
938	0.01432	0.03482	0.03156	0.02475	0.029	0.03432	0.03412
939	0.01323	0.03337	0.03027	0.02476	0.02862	0.03427	0.03238
940	0.01225	0.033	0.03007	0.02421	0.02759	0.03393	0.03204
941	0.01159	0.03296	0.02979	0.02415	0.02932	0.03534	0.03185
942	0.01069	0.03293	0.02971	0.0242	0.02811	0.03494	0.03127
943	0.01013	0.03184	0.02856	0.02392	0.02844	0.0356	0.03021
944	0.00933	0.03243	0.02887	0.02388	0.0281	0.0352	0.03034
945	0.00903	0.03195	0.02863	0.02351	0.02838	0.03543	0.03032
946	0.00821	0.03251	0.02961	0.02354	0.02953	0.03587	0.03092
947	0.00801	0.03156	0.02799	0.02355	0.02991	0.03623	0.02917
948	0.00745	0.03193	0.0288	0.02368	0.03056	0.03652	0.0298
949	0.00718	0.03192	0.02877	0.02331	0.03109	0.03692	0.02999
950	0.00677	0.0312	0.02826	0.02346	0.03153	0.03719	0.02918
951	0.00638	0.03257	0.02942	0.02313	0.03225	0.03764	0.03057
952	0.00617	0.03199	0.02883	0.02303	0.03401	0.03877	0.02999
953	0.00594	0.03218	0.02909	0.02324	0.0351	0.03951	0.03016
954	0.00592	0.03265	0.03018	0.02336	0.03561	0.04004	0.03136
955	0.00576	0.03207	0.02945	0.02333	0.03678	0.04086	0.03033
956	0.0057	0.03265	0.03083	0.02358	0.03814	0.04187	0.03188
957	0.00553	0.03303	0.03005	0.02336	0.03976	0.04294	0.0311
958	0.00571	0.03322	0.03049	0.02377	0.03962	0.04432	0.0315
959	0.00547	0.03365	0.03163	0.02373	0.04025	0.0452	0.03258
960	0.0058	0.03494	0.03257	0.02371	0.04128	0.04471	0.03396
961	0.00573	0.03466	0.03278	0.0237	0.04133	0.04496	0.03399
962	0.00587	0.03546	0.03291	0.0236	0.0415	0.04539	0.03437
963	0.00587	0.0356	0.03367	0.02387	0.04159	0.0457	0.0351
964	0.00586	0.03689	0.03435	0.02342	0.0414	0.04584	0.03612
965	0.00632	0.03682	0.03451	0.0236	0.04252	0.04699	0.03653
966	0.00623	0.03771	0.03556	0.0235	0.04361	0.04782	0.03767
967	0.0066	0.03878	0.0366	0.02392	0.04388	0.04844	0.03882
968	0.00678	0.03933	0.03718	0.02373	0.04407	0.04891	0.03973
969	0.00674	0.0403	0.03849	0.02381	0.04415	0.04918	0.04125
970	0.00732	0.04026	0.03806	0.02382	0.0445	0.04998	0.04133
971	0.008	0.04121	0.03885	0.02416	0.04491	0.05085	0.04237
972	0.0078	0.04174	0.03974	0.02437	0.04492	0.05101	0.04291
973	0.00806	0.04282	0.04093	0.02424	0.04513	0.05153	0.04479
974	0.00871	0.04171	0.0391	0.02461	0.04552	0.05238	0.04268
975	0.00949	0.04183	0.03929	0.02467	0.04598	0.05335	0.04332
976	0.00882	0.04179	0.03958	0.02521	0.04575	0.0531	0.04299
977	0.00916	0.04225	0.03946	0.0248	0.04601	0.0537	0.04333
978	0.00959	0.04265	0.03983	0.02526	0.0463	0.05437	0.04375
979	0.00978	0.04291	0.03995	0.02546	0.04647	0.05485	0.04399
980	0.00944	0.04327	0.04004	0.02576	0.04641	0.05487	0.04389
981	0.01008	0.04288	0.04017	0.02606	0.04681	0.05572	0.04442
982	0.01023	0.04373	0.0403	0.0262	0.04695	0.05616	0.04462
983	0.01105	0.04405	0.04049	0.02649	0.04743	0.05716	0.04527
984	0.01065	0.04402	0.0408	0.02673	0.04733	0.05716	0.04512
985	0.01113	0.04413	0.04078	0.02706	0.04764	0.05786	0.04554
986	0.01096	0.04386	0.04074	0.02692	0.04765	0.05804	0.04554
987	0.0113	0.04384	0.04093	0.02735	0.0479	0.05864	0.04588
988	0.0119	0.04415	0.04094	0.02734	0.04826	0.05945	0.04636
989	0.01167	0.04409	0.04114	0.02784	0.04825	0.05959	0.04632
990	0.01239	0.04375	0.04131	0.02793	0.04867	0.06051	0.04688
991	0.01243	0.04409	0.04152	0.02804	0.04877	0.06085	0.04701
992	0.01264	0.04395	0.04155	0.02816	0.04896	0.06136	0.04724
993	0.01265	0.04421	0.04154	0.02844	0.04904	0.06168	0.04734
994	0.01291	0.04385	0.04169	0.0284	0.04925	0.06223	0.04761
995	0.01317	0.04373	0.0416	0.02846	0.04946	0.06276	0.04756
996	0.01294	0.04343	0.04129	0.0287	0.04779	0.06196	0.0472
997	0.01311	0.0434	0.04105	0.02849	0.04748	0.06215	0.04723
998	0.01306	0.04272	0.04084	0.02844	0.04705	0.06215	0.04709
999	0.01325	0.04305	0.04087	0.02849	0.04674	0.06256	0.04712
1000	0.01363	0.04245	0.04072	0.02851	0.04652	0.06323	0.04726
1001	0.01332	0.04252	0.04072	0.02895	0.04598	0.06334	0.04696
1002	0.01323	0.04233	0.04044	0.02831	0.04555	0.06364	0.04683
1003	0.01324	0.04175	0.04023	0.02844	0.04515	0.06347	0.04672
1004	0.01317	0.04185	0.03996	0.02841	0.04472	0.06294	0.04658
1005	0.01325	0.04153	0.04003	0.02793	0.04435	0.06253	0.04652
1006	0.01288	0.04165	0.03992	0.02803	0.04378	0.06175	0.04623
1007	0.01288	0.04121	0.03981	0.02802	0.04332	0.06126	0.04629
1008	0.01232	0.04129	0.03976	0.02764	0.04261	0.06029	0.0459
1009	0.01259	0.04052	0.03918	0.02764	0.04226	0.06001	0.04567
1010	0.0117	0.04058	0.03903	0.02737	0.04141	0.05877	0.04473
1011	0.01141	0.04009	0.03822	0.02717	0.0408	0.05804	0.04414
1012	0.01131	0.03973	0.0378	0.02698	0.0403	0.05745	0.04377
1013	0.01105	0.0395	0.03776	0.02685	0.03973	0.05675	0.04344
1014	0.01034	0.0392	0.03732	0.0264	0.03894	0.05566	0.04284
1015	0.01032	0.03888	0.03691	0.02615	0.03847	0.05515	0.04265
1016	0.00959	0.03878	0.03677	0.02613	0.03768	0.05405	0.04202
1017	0.00948	0.03846	0.03636	0.02595	0.03717	0.05347	0.0418
1018	0.0085	0.03817	0.03599	0.02539	0.03613	0.05209	0.04099
1019	0.00858	0.03778	0.03549	0.02498	0.03545	0.05151	0.04087
1020	0.00807	0.03729	0.03522	0.02503	0.03003	0.04791	0.04033
1021	0.00761	0.03739	0.03495	0.02534	0.02968	0.04721	0.03978
1022	0.00704	0.0369	0.03445	0.02468	0.02929	0.04644	0.03917
1023	0.00673	0.03672	0.03402	0.02431	0.02903	0.04589	0.03874
1024	0.00643	0.03607	0.03355	0.02441	0.02875	0.04533	0.03828
1025	0.006	0.03542	0.03328	0.0241	0.02843	0.04467	0.03774
1026	0.00514	0.03528	0.03283	0.02405	0.02789	0.04366	0.03693
1027	0.00463	0.03487	0.03224	0.02372	0.02745	0.04289	0.03627
1028	0.00431	0.03437	0.03186	0.02318	0.02736	0.04244	0.03595
1029	0.00401	0.03426	0.03175	0.02309	0.02729	0.042	0.03564
1030	0.00345	0.03389	0.03146	0.02318	0.02709	0.04135	0.03516
1031	0.003	0.03342	0.03092	0.02282	0.02703	0.04084	0.0347
1032	0.00228	0.03364	0.03093	0.02273	0.02657	0.03995	0.03427
1033	0.00217	0.03343	0.0307	0.02243	0.02637	0.03956	0.0343
1034	0.00164	0.0332	0.03055	0.02247	0.02599	0.03882	0.03379
1035	0.00137	0.03264	0.03018	0.0221	0.02573	0.0383	0.03343
1036	0.000771158	0.03225	0.02991	0.02192	0.02532	0.03751	0.03286
1037	0.000581514	0.03204	0.0295	0.02167	0.02509	0.03706	0.03257
1038	9.55963e-05	0.03148	0.02918	0.02165	0.02474	0.03636	0.03209
1039	-0.000254937	0.03132	0.02884	0.02165	0.02444	0.03578	0.0316
1040	-0.000599818	0.03134	0.02933	0.02154	0.02411	0.03518	0.03224
1041	-0.00103	0.03095	0.02891	0.02135	0.02375	0.03452	0.03163
1042	-0.0014	0.03078	0.02867	0.02093	0.02341	0.0339	0.03134
1043	-0.00152	0.03021	0.028	0.0208	0.02319	0.03349	0.03059
1044	-0.00202	0.02994	0.02797	0.02092	0.02278	0.03277	0.03044
1045	-0.0023	0.02965	0.02773	0.02064	0.02249	0.03223	0.03006
1046	-0.00273	0.02911	0.02736	0.02057	0.02212	0.03156	0.02955
1047	-0.00283	0.02851	0.02662	0.02028	0.02191	0.03118	0.02881
1048	-0.0031	0.02847	0.02662	0.02065	0.02161	0.03065	0.02864
1049	-0.00325	0.02822	0.02643	0.02039	0.02137	0.03022	0.02844
1050	-0.0037	0.02761	0.02584	0.02018	0.02098	0.02954	0.02764
1051	-0.00365	0.02751	0.0256	0.02013	0.02083	0.02927	0.02759
1052	-0.00401	0.02771	0.02569	0.02027	0.0205	0.02867	0.02748
1053	-0.00421	0.02701	0.02526	0.01993	0.02022	0.0282	0.02702
1054	-0.00437	0.02694	0.02522	0.01996	0.0202	0.02789	0.02698
1055	-0.00447	0.02681	0.02481	0.01955	0.02021	0.02763	0.02656
1056	-0.00482	0.02626	0.02457	0.01981	0.0201	0.02718	0.02605
1057	-0.00477	0.02609	0.02451	0.01956	0.02018	0.02704	0.02618
1058	-0.00513	0.02571	0.02412	0.01935	0.02006	0.02657	0.02558
1059	-0.00522	0.02571	0.02413	0.01932	0.02006	0.02633	0.02571
1060	-0.00521	0.02532	0.02377	0.01915	0.02013	0.02617	0.02535
1061	-0.00544	0.0252	0.0236	0.01907	0.02007	0.02581	0.02501
1062	-0.00552	0.02506	0.02366	0.01908	0.02008	0.02557	0.02501
1063	-0.00554	0.02488	0.02353	0.01868	0.02012	0.02539	0.02492
1064	-0.00591	0.0248	0.02338	0.01878	0.02	0.02492	0.02467
1065	-0.00596	0.02441	0.02302	0.01869	0.02003	0.02471	0.02434
1066	-0.00607	0.02427	0.02314	0.01847	0.0187	0.0237	0.02441
1067	-0.00617	0.02412	0.02293	0.01849	0.01823	0.02318	0.02414
1068	-0.00625	0.02369	0.02259	0.01811	0.01838	0.02295	0.02381
1069	-0.00641	0.02364	0.02234	0.01811	0.01823	0.02244	0.02335
1070	-0.00647	0.02341	0.0221	0.01791	0.01827	0.02209	0.02332
1071	-0.00638	0.02298	0.02202	0.01796	0.01773	0.02148	0.02313
1072	-0.00656	0.02317	0.02221	0.01783	0.01774	0.02106	0.02336
1073	-0.00662	0.0229	0.02201	0.01777	0.01785	0.02074	0.02309
1074	-0.00635	0.02308	0.02207	0.01755	0.01735	0.02026	0.02339
1075	-0.00644	0.02275	0.02181	0.01779	0.01779	0.02013	0.02303
1076	-0.00655	0.02243	0.02157	0.0177	0.01748	0.01956	0.02263
1077	-0.00658	0.02247	0.02156	0.01742	0.01813	0.01958	0.02276
1078	-0.00663	0.02239	0.02138	0.01747	0.01734	0.01876	0.02254
1079	-0.00643	0.02202	0.02139	0.01723	0.01787	0.01884	0.02267
1080	-0.00658	0.02151	0.02071	0.01724	0.01744	0.01818	0.02168
1081	-0.00636	0.02173	0.02103	0.01704	0.01819	0.0184	0.02217
1082	-0.00654	0.02148	0.02106	0.01712	0.01743	0.01772	0.02205
1083	-0.00657	0.02157	0.02093	0.017	0.01739	0.01771	0.02198
1084	-0.00637	0.02141	0.02084	0.01687	0.01803	0.01821	0.0221
1085	-0.00642	0.02128	0.02057	0.01703	0.01756	0.01795	0.02164
1086	-0.00639	0.02134	0.02092	0.01697	0.01798	0.01824	0.02211
1087	-0.00594	0.02125	0.02062	0.01712	0.01807	0.01857	0.02195
1088	-0.00605	0.02074	0.02033	0.01678	0.01807	0.01854	0.02148
1089	-0.00601	0.02082	0.02024	0.01673	0.01792	0.01851	0.02139
1090	-0.00597	0.02092	0.02054	0.01659	0.01806	0.01858	0.02179
1091	-0.0059	0.02061	0.02042	0.01674	0.01824	0.01864	0.02161
1092	-0.00571	0.0208	0.02033	0.01668	0.01843	0.01879	0.02165
1093	-0.00558	0.02064	0.02039	0.01671	0.01862	0.01889	0.02177
1094	-0.00549	0.02069	0.02042	0.01672	0.01845	0.01878	0.02181
1095	-0.0055	0.02066	0.02048	0.01666	0.01911	0.01907	0.02174
1096	-0.00535	0.02047	0.02024	0.01668	0.01895	0.019	0.02166
1097	-0.0053	0.02025	0.02022	0.0166	0.01932	0.01916	0.0216
1098	-0.00529	0.02049	0.02016	0.01669	0.0192	0.01903	0.02142
1099	-0.00506	0.02013	0.01992	0.01633	0.0197	0.01938	0.02137
1100	-0.00472	0.02008	0.01996	0.01662	0.01991	0.01962	0.02151
1101	-0.00484	0.02045	0.02044	0.01657	0.02004	0.01956	0.02183
1102	-0.00463	0.02034	0.0203	0.01651	0.02018	0.01969	0.02178
1103	-0.00437	0.02039	0.0204	0.01645	0.02102	0.02026	0.02212
1104	-0.00445	0.02034	0.02031	0.01648	0.021	0.02013	0.0218
1105	-0.00395	0.02031	0.02029	0.01659	0.02158	0.02068	0.02208
1106	-0.00403	0.02046	0.0207	0.01655	0.02224	0.02094	0.02228
1107	-0.00378	0.02033	0.02044	0.01633	0.0221	0.02095	0.02218
1108	-0.00359	0.02037	0.02047	0.01652	0.02305	0.02154	0.02224
1109	-0.00367	0.02046	0.0206	0.0166	0.02319	0.02152	0.02222
1110	-0.00349	0.02025	0.02059	0.01644	0.02334	0.02163	0.02234
1111	-0.00318	0.02052	0.02073	0.01639	0.02411	0.02219	0.02258
1112	-0.00297	0.02056	0.02074	0.01649	0.02449	0.02247	0.02267
1113	-0.00274	0.02016	0.02048	0.01648	0.02507	0.02288	0.02235
1114	-0.00266	0.02078	0.02115	0.01656	0.0254	0.02305	0.02309
1115	-0.00247	0.02048	0.02083	0.01706	0.02609	0.0235	0.02263
1116	-0.00242	0.02063	0.02109	0.01692	0.02652	0.02372	0.02303
1117	-0.00216	0.0207	0.02113	0.01683	0.02738	0.0243	0.02321
1118	-0.00205	0.0205	0.02102	0.01715	0.02703	0.02411	0.02293
1119	-0.0019	0.02095	0.0214	0.01725	0.02783	0.0246	0.02342
1120	-0.00167	0.02079	0.02129	0.01741	0.02842	0.02502	0.02331
1121	-0.00159	0.02082	0.02138	0.01731	0.02865	0.02515	0.0234
1122	-0.00135	0.02128	0.02166	0.01744	0.0272	0.02441	0.02379
1123	-0.000963644	0.02114	0.02175	0.01757	0.02742	0.02469	0.024
1124	-0.00103	0.02114	0.02176	0.01776	0.02741	0.02461	0.0237
1125	-0.00103	0.02099	0.02177	0.0178	0.02731	0.0245	0.02371
1126	-0.000702408	0.02086	0.02159	0.01817	0.02736	0.02467	0.02353
1127	-0.000566034	0.02139	0.02204	0.01846	0.02734	0.02469	0.02398
1128	-0.000414861	0.02098	0.02187	0.01829	0.02729	0.02472	0.02375
1129	-0.000102656	0.02118	0.02226	0.01871	0.02735	0.02487	0.02412
1130	-9.64559e-05	0.02109	0.02222	0.01879	0.02726	0.02478	0.02382
1131	-4.01087e-05	0.02105	0.02224	0.01884	0.02718	0.02473	0.02369
1132	2.39196e-05	0.021	0.02219	0.01907	0.02711	0.02468	0.02355
1133	0.000550857	0.02065	0.02234	0.01907	0.02726	0.02502	0.02395
1134	0.000748153	0.02154	0.02269	0.01922	0.02726	0.02509	0.02413
1135	0.000408235	0.02094	0.02282	0.01947	0.027	0.02472	0.02376
1136	0.000783571	0.0204	0.02208	0.01941	0.02707	0.02493	0.0231
1137	0.000543828	0.02105	0.02293	0.01969	0.02686	0.02464	0.02372
1138	0.0009344	0.02078	0.02241	0.01955	0.02697	0.02488	0.02312
1139	0.000299459	0.02078	0.02288	0.0199	0.02668	0.02433	0.02297
1140	0.00112	0.02038	0.02239	0.01973	0.02701	0.02495	0.02294
1141	0.00127	0.02119	0.02349	0.0201	0.02683	0.0249	0.02385
1142	0.00137	0.02093	0.02345	0.02014	0.02662	0.0248	0.02317
1143	0.00131	0.02084	0.02394	0.02066	0.02635	0.02458	0.02357
1144	0.00162	0.02052	0.02361	0.02028	0.02624	0.02466	0.02285
1145	0.00185	0.02083	0.02394	0.02055	0.02609	0.02468	0.02325
1146	0.00136	0.02133	0.02463	0.0205	0.02563	0.02411	0.02298
1147	0.00174	0.02143	0.02519	0.02027	0.02566	0.02431	0.02423
1148	0.00197	0.02128	0.02491	0.02023	0.02563	0.02439	0.02351
1149	0.00194	0.02103	0.0252	0.02053	0.02547	0.02425	0.02354
1150	0.00195	0.0221	0.02608	0.02027	0.02531	0.02415	0.02414
1151	0.00198	0.02012	0.02455	0.02018	0.02518	0.02407	0.02233
1152	0.00189	0.02202	0.02643	0.02023	0.02499	0.02388	0.02432
1153	0.00197	0.0203	0.02443	0.01993	0.02488	0.02383	0.02209
1154	0.00227	0.02254	0.02693	0.01994	0.02488	0.02398	0.02498
1155	0.00221	0.02131	0.02589	0.01977	0.02468	0.02381	0.02343
1156	0.00241	0.02145	0.02635	0.01944	0.0247	0.02392	0.0243
1157	0.00236	0.02136	0.02611	0.01914	0.02469	0.02386	0.0238
1158	0.00227	0.02173	0.02648	0.01902	0.02464	0.02377	0.02422
1159	0.00237	0.02096	0.02558	0.01875	0.02484	0.02391	0.02341
1160	0.00256	0.02046	0.02485	0.01847	0.02469	0.02391	0.0227
1161	0.00246	0.0198	0.0245	0.01826	0.0244	0.02368	0.022
1162	0.00247	0.02057	0.02488	0.01799	0.02418	0.02354	0.02283
1163	0.00265	0.01973	0.0246	0.01788	0.02402	0.02354	0.02254
1164	0.0027	0.02007	0.02446	0.01776	0.02382	0.02344	0.02246
1165	0.00278	0.01992	0.02464	0.01768	0.02363	0.02336	0.02279
1166	0.00291	0.01989	0.02426	0.01746	0.02346	0.02332	0.02242
1167	0.00298	0.01932	0.02376	0.01753	0.02326	0.02323	0.02189
1168	0.00308	0.01881	0.02305	0.01715	0.02307	0.02318	0.02122
1169	0.00317	0.019	0.02285	0.01705	0.02289	0.0231	0.02113
1170	0.00309	0.01856	0.02275	0.01705	0.02262	0.0229	0.02094
1171	0.00318	0.01847	0.02213	0.01661	0.02244	0.02283	0.02049
1172	0.00318	0.01817	0.02175	0.01655	0.0222	0.02269	0.02
1173	0.00327	0.0182	0.022	0.01632	0.02199	0.02262	0.0203
1174	0.00349	0.01724	0.02098	0.01591	0.02186	0.02266	0.01955
1175	0.00348	0.01743	0.02088	0.01558	0.02164	0.02251	0.01929
1176	0.00351	0.0168	0.02073	0.01559	0.02141	0.0224	0.01914
1177	0.00359	0.01643	0.01968	0.01528	0.02123	0.02233	0.01814
1178	0.00362	0.01681	0.0201	0.01523	0.02101	0.02221	0.01866
1179	0.00373	0.01591	0.01938	0.01463	0.02077	0.02213	0.01781
1180	0.00385	0.01634	0.01958	0.01437	0.02084	0.02224	0.01817
1181	0.00395	0.01558	0.01897	0.01387	0.02089	0.02232	0.01748
1182	0.004	0.01646	0.01963	0.01354	0.02092	0.02236	0.01829
1183	0.00411	0.01567	0.01921	0.01299	0.02098	0.02246	0.01793
1184	0.00417	0.01597	0.01889	0.01237	0.02102	0.02252	0.01764
1185	0.00437	0.01682	0.02021	0.01203	0.02113	0.02268	0.01942
1186	0.00445	0.01639	0.01925	0.01161	0.02116	0.02275	0.01806
1187	0.00458	0.01607	0.01937	0.01142	0.02123	0.02287	0.01824
1188	0.00467	0.01666	0.01962	0.01109	0.02128	0.02295	0.01846
1189	0.00481	0.016	0.0189	0.0107	0.02138	0.02308	0.01801
1190	0.00495	0.01535	0.01858	0.01035	0.02124	0.0231	0.01752
1191	0.00524	0.01547	0.01809	0.01002	0.0212	0.02322	0.01711
1192	0.00535	0.01551	0.01894	0.01	0.02106	0.02321	0.01791
1193	0.0055	0.01504	0.01807	0.00955	0.02094	0.02324	0.01716
1194	0.00569	0.01569	0.01857	0.00903	0.02084	0.02328	0.01797
1195	0.00581	0.01542	0.01845	0.00907	0.0207	0.02328	0.01757
1196	0.00597	0.01543	0.01828	0.00878	0.02058	0.02331	0.01758
1197	0.00619	0.01476	0.01767	0.00845	0.02049	0.02339	0.01704
1198	0.00631	0.01569	0.01867	0.00807	0.02015	0.02328	0.0184
1199	0.00626	0.01356	0.01676	0.0076	0.01974	0.02302	0.01595
1200	0.00652	0.0149	0.01741	0.00723	0.01948	0.02303	0.01698
1201	0.0068	0.014	0.01659	0.00669	0.01925	0.02306	0.01611
1202	0.00698	0.01359	0.01638	0.0061	0.01935	0.02323	0.01608
1203	0.00715	0.01403	0.01662	0.0059	0.01945	0.02339	0.01614
1204	0.00734	0.01414	0.01669	0.00519	0.01955	0.02357	0.01642
1205	0.00758	0.01313	0.01615	0.0049	0.01968	0.02378	0.01589
1206	0.00777	0.01368	0.01674	0.00439	0.01978	0.02396	0.01645
1207	0.00776	0.0136	0.01638	0.00424	0.01978	0.02398	0.01604
1208	0.00787	0.01301	0.01577	0.00394	0.01931	0.02378	0.0154
1209	0.00828	0.0132	0.01594	0.00373	0.01945	0.0241	0.01579
1210	0.00817	0.01308	0.01579	0.00365	0.0193	0.02397	0.01547
1211	0.00825	0.01282	0.01544	0.0037	0.01991	0.02439	0.01527
1212	0.00859	0.01237	0.01507	0.00374	0.01882	0.02397	0.01497
1213	0.0085	0.01265	0.01528	0.00397	0.01872	0.02388	0.01501
1214	0.00857	0.01282	0.01551	0.00444	0.0189	0.02405	0.01514
1215	0.00848	0.01306	0.01552	0.00469	0.01868	0.02388	0.01518
1216	0.0086	0.01309	0.01539	0.005	0.01942	0.02438	0.01535
1217	0.00846	0.01276	0.01547	0.00553	0.01756	0.02326	0.01537
1218	0.00844	0.01266	0.01567	0.00621	0.01846	0.02379	0.01545
1219	0.00825	0.01279	0.01549	0.00667	0.01775	0.02329	0.01525
1220	0.00828	0.01276	0.01517	0.00736	0.01719	0.023	0.0148
1221	0.00802	0.01208	0.01459	0.00768	0.01737	0.02297	0.01416
1222	0.008	0.01168	0.01418	0.00818	0.01695	0.02274	0.01367
1223	0.00789	0.0129	0.01546	0.00887	0.01672	0.02257	0.01508
1224	0.00782	0.01247	0.01484	0.0092	0.01677	0.02258	0.01455
1225	0.00755	0.01195	0.01463	0.00964	0.01637	0.02223	0.01393
1226	0.00736	0.01181	0.01428	0.01019	0.01627	0.02208	0.01331
1227	0.00738	0.01152	0.01388	0.01058	0.01662	0.02232	0.01301
1228	0.00708	0.0113	0.01373	0.01086	0.01629	0.02199	0.01269
1229	0.00704	0.01118	0.01356	0.01124	0.01601	0.02182	0.01252
1230	0.00686	0.01149	0.01333	0.0113	0.01564	0.02153	0.01229
1231	0.00694	0.01118	0.01315	0.01154	0.01565	0.0216	0.0122
1232	0.00682	0.01076	0.01322	0.01198	0.01601	0.02177	0.01199
1233	0.00693	0.01106	0.01314	0.0121	0.01549	0.02155	0.01194
1234	0.0066	0.01095	0.01295	0.01212	0.01521	0.02125	0.01159
1235	0.00673	0.01054	0.01289	0.01239	0.01571	0.02162	0.01154
1236	0.00671	0.01087	0.01289	0.01264	0.01572	0.02164	0.01142
1237	0.00667	0.01049	0.01263	0.0125	0.01578	0.02168	0.01126
1238	0.0067	0.0106	0.01249	0.01272	0.01623	0.02198	0.01098
1239	0.00663	0.0108	0.01278	0.01285	0.01555	0.02158	0.01123
1240	0.00665	0.01001	0.01179	0.01288	0.01586	0.0218	0.01004
1241	0.00673	0.01013	0.01218	0.01307	0.01567	0.02177	0.0105
1242	0.0067	0.01054	0.01263	0.01323	0.01463	0.02117	0.01097
1243	0.00684	0.01092	0.01296	0.01319	0.01595	0.02204	0.01124
1244	0.00684	0.00929	0.01099	0.01339	0.01571	0.02193	0.00892
1245	0.00683	0.01007	0.01197	0.0133	0.01578	0.02199	0.01008
1246	0.00705	0.01041	0.012	0.01339	0.01632	0.02245	0.01023
1247	0.00707	0.01023	0.01212	0.01343	0.01613	0.02239	0.01035
1248	0.00705	0.01061	0.01229	0.01344	0.0166	0.02267	0.01046
1249	0.0071	0.01065	0.01262	0.01354	0.01664	0.02275	0.0106
1250	0.00716	0.01063	0.01278	0.01362	0.01645	0.02271	0.01076
1251	0.00725	0.01117	0.01266	0.01344	0.01753	0.02342	0.01095
1252	0.00734	0.0112	0.01307	0.01371	0.01684	0.02309	0.01113
1253	0.00763	0.011	0.01311	0.01364	0.01781	0.02385	0.01144
1254	0.00765	0.01162	0.01358	0.01392	0.01763	0.02379	0.01168
1255	0.0077	0.01105	0.0131	0.01388	0.01793	0.02402	0.0113
1256	0.00766	0.00973	0.01165	0.01381	0.01832	0.02424	0.00942
1257	0.00772	0.0107	0.01252	0.0137	0.01806	0.02416	0.01051
1258	0.00792	0.01175	0.01367	0.01387	0.018	0.02428	0.01182
1259	0.00801	0.01172	0.01361	0.01374	0.01915	0.02501	0.01184
1260	0.00797	0.0118	0.01373	0.0139	0.01869	0.02476	0.01177
1261	0.00806	0.01183	0.01377	0.01384	0.01918	0.02513	0.0118
1262	0.00834	0.01058	0.0122	0.01385	0.01949	0.0255	0.01024
1263	0.00831	0.01079	0.01279	0.01407	0.01926	0.02538	0.01036
1264	0.0084	0.0111	0.01263	0.01399	0.02073	0.0263	0.01057
1265	0.0086	0.01102	0.01288	0.01407	0.0199	0.02598	0.01085
1266	0.0084	0.01133	0.01306	0.01407	0.02057	0.02628	0.01088
1267	0.00851	0.01152	0.0135	0.01406	0.02009	0.0261	0.0114
1268	0.00846	0.01198	0.01412	0.0143	0.02136	0.02683	0.01184
1269	0.00864	0.01187	0.01421	0.01427	0.02134	0.02695	0.01219
1270	0.00859	0.01227	0.01443	0.01421	0.02113	0.02684	0.01233
1271	0.00857	0.01201	0.01409	0.01431	0.02209	0.02741	0.01181
1272	0.00846	0.01176	0.01374	0.0142	0.02252	0.02763	0.01124
1273	0.00845	0.01151	0.01327	0.01447	0.02257	0.02769	0.01072
1274	0.00848	0.01121	0.01305	0.01427	0.02282	0.02788	0.01058
1275	0.00862	0.01156	0.01336	0.0144	0.0231	0.02815	0.01096
1276	0.00854	0.01196	0.01357	0.01424	0.02337	0.02829	0.0112
1277	0.00843	0.01213	0.01392	0.01446	0.0232	0.02818	0.01145
1278	0.00847	0.01244	0.01427	0.01435	0.02374	0.02854	0.01197
1279	0.00858	0.01236	0.01415	0.0144	0.02404	0.02881	0.01176
1280	0.00841	0.01216	0.01385	0.01433	0.0242	0.02884	0.0114
1281	0.00847	0.01144	0.01288	0.01446	0.02465	0.02917	0.01028
1282	0.00841	0.01163	0.01311	0.01439	0.02443	0.02904	0.01055
1283	0.00817	0.01159	0.01314	0.0143	0.0251	0.02932	0.01046
1284	0.0084	0.01199	0.01343	0.01421	0.0253	0.02961	0.01098
1285	0.0081	0.01182	0.01343	0.0144	0.02503	0.02931	0.01077
1286	0.00811	0.01199	0.01346	0.01426	0.02555	0.02966	0.01082
1287	0.00788	0.01221	0.01378	0.01432	0.02564	0.02961	0.01119
1288	0.00792	0.01208	0.01353	0.01436	0.02631	0.03005	0.01101
1289	0.0079	0.0124	0.01403	0.01429	0.02631	0.03007	0.01164
1290	0.008	0.0123	0.01364	0.01434	0.02608	0.03004	0.01119
1291	0.00781	0.01258	0.01417	0.01441	0.02726	0.03063	0.01176
1292	0.00765	0.01235	0.01387	0.01443	0.02702	0.03044	0.01133
1293	0.00769	0.01246	0.0139	0.01439	0.02701	0.0305	0.01146
1294	0.00754	0.01272	0.01425	0.01416	0.0278	0.0309	0.01186
1295	0.00747	0.01286	0.01427	0.01437	0.02771	0.03084	0.01185
1296	0.00721	0.01289	0.01462	0.01436	0.02807	0.03093	0.01235
1297	0.00696	0.0132	0.01457	0.01443	0.02792	0.03074	0.01216
1298	0.0068	0.01288	0.01431	0.01416	0.02824	0.03086	0.01198
1299	0.00694	0.01301	0.01445	0.01427	0.02735	0.03047	0.01225
1300	0.0067	0.01302	0.01428	0.01438	0.02734	0.03037	0.012
1301	0.00669	0.01285	0.01442	0.01446	0.02745	0.03047	0.01229
1302	0.00655	0.01323	0.01457	0.01432	0.02751	0.03045	0.01239
1303	0.00637	0.01322	0.01483	0.01441	0.02754	0.0304	0.01273
1304	0.00634	0.01307	0.01468	0.01423	0.02764	0.03049	0.01262
1305	0.00604	0.01309	0.01456	0.01442	0.02762	0.03033	0.01243
1306	0.00592	0.01314	0.01462	0.01454	0.02769	0.03034	0.01256
1307	0.00583	0.01376	0.01509	0.01455	0.02805	0.03053	0.01312
1308	0.00576	0.01343	0.01487	0.01445	0.02733	0.03011	0.01303
1309	0.00569	0.01362	0.01492	0.01478	0.02664	0.02971	0.01305
1310	0.0052	0.01373	0.01523	0.01483	0.02573	0.02895	0.01319
1311	0.00524	0.0141	0.01503	0.01462	0.02486	0.02851	0.01329
1312	0.00479	0.0135	0.01503	0.01458	0.02478	0.02824	0.01287
1313	0.00554	0.01391	0.01496	0.0146	0.02526	0.02898	0.01362
1314	0.00461	0.01374	0.01541	0.01462	0.02496	0.02832	0.01323
1315	0.00506	0.01345	0.01477	0.0148	0.02532	0.0288	0.01328
1316	0.00436	0.01363	0.01553	0.01476	0.02512	0.02833	0.0136
1317	0.00436	0.01397	0.0148	0.01462	0.02527	0.02846	0.01311
1318	0.00438	0.01357	0.01519	0.01459	0.02543	0.02858	0.01358
1319	0.00428	0.01355	0.01477	0.0149	0.02553	0.02861	0.01309
1320	0.0038	0.01393	0.01557	0.01507	0.02545	0.02833	0.0139
1321	0.00349	0.01387	0.01542	0.01497	0.02547	0.0282	0.01351
1322	0.00399	0.01412	0.01588	0.01466	0.02585	0.02873	0.01479
1323	0.00367	0.01323	0.01535	0.01532	0.02584	0.02858	0.01361
1324	0.00355	0.01577	0.01575	0.01528	0.02594	0.0286	0.01445
1325	0.00286	0.01366	0.01554	0.01554	0.02578	0.02816	0.01374
1326	0.00285	0.01404	0.01599	0.01531	0.02595	0.02827	0.01462
1327	0.0027	0.01359	0.01584	0.01548	0.02604	0.02827	0.01435
1328	0.0024	0.015	0.01649	0.01562	0.02607	0.02815	0.01512
1329	0.00227	0.01398	0.01622	0.01544	0.02618	0.02817	0.01516
1330	0.00257	0.01409	0.01565	0.01557	0.02648	0.02854	0.01461
1331	0.00199	0.01437	0.0165	0.01578	0.02637	0.02818	0.01526
1332	0.0018	0.01448	0.01616	0.01583	0.02646	0.02816	0.01484
1333	0.00168	0.01446	0.01667	0.01591	0.02658	0.02818	0.01548
1334	0.00142	0.01379	0.01594	0.01619	0.02664	0.02811	0.01475
1335	0.00128	0.01529	0.01759	0.0164	0.02676	0.02812	0.01661
1336	0.00111	0.01386	0.01639	0.01652	0.02685	0.02811	0.01531
1337	0.000711608	0.01492	0.01677	0.01688	0.02685	0.02791	0.01547
1338	0.000890128	0.01434	0.01749	0.01696	0.02712	0.0282	0.01685
1339	0.000760605	0.01495	0.01772	0.01759	0.02725	0.02823	0.01685
1340	0.00042213	0.01417	0.01706	0.01743	0.02728	0.02808	0.0161
1341	6.10722e-05	0.01449	0.01754	0.01778	0.02731	0.02792	0.01653
1342	0.000118533	0.01505	0.01782	0.01819	0.02752	0.0281	0.01711
1343	-0.000400833	0.01481	0.01801	0.01833	0.02749	0.02782	0.01713
1344	-8.64791e-05	0.01486	0.01815	0.01818	0.02784	0.02822	0.01766
1345	-0.000294649	0.01506	0.0187	0.01883	0.02793	0.02819	0.01794
1346	-0.000801223	0.01501	0.01896	0.01897	0.02791	0.02791	0.01796
1347	-0.0014	0.01609	0.01978	0.019	0.02783	0.02755	0.0189
1348	-0.000739928	0.01449	0.01888	0.01948	0.02835	0.02825	0.01826
1349	-0.000945655	0.01564	0.02034	0.01998	0.02845	0.02822	0.01992
1350	-0.00164	0.01463	0.01916	0.02039	0.02835	0.02779	0.01785
1351	-0.000685695	0.01633	0.02087	0.02045	0.02901	0.02873	0.02098
1352	-0.00155	0.01539	0.0203	0.02115	0.02882	0.02817	0.01936
1353	-0.00181	0.01521	0.02042	0.02109	0.02892	0.02809	0.0195
1354	-0.0019	0.01559	0.02074	0.02075	0.0291	0.02817	0.02024
1355	-0.000547767	0.01568	0.01998	0.02099	0.02994	0.02945	0.02056
1356	-0.00126	0.0173	0.02212	0.02173	0.02983	0.029	0.02242
1357	-0.00236	0.01691	0.02184	0.02184	0.02955	0.02825	0.02161
1358	-0.00203	0.0163	0.02288	0.02246	0.02994	0.02868	0.02281
1359	-0.00244	0.01711	0.02304	0.0227	0.02998	0.02849	0.0229
1360	-0.00189	0.01622	0.02326	0.02375	0.03047	0.02911	0.02362
1361	-0.00233	0.01674	0.024	0.02436	0.0305	0.0289	0.02386
1362	-0.00372	0.01708	0.02363	0.02401	0.03009	0.02791	0.02311
1363	-0.00282	0.0174	0.02462	0.02474	0.03069	0.02877	0.02495
1364	-0.00187	0.01773	0.02486	0.02582	0.03125	0.02965	0.02578
1365	-0.00383	0.01744	0.02513	0.02712	0.03044	0.02811	0.02456
1366	-0.00258	0.01654	0.0253	0.02717	0.03114	0.02923	0.02588
1367	-0.00384	0.0176	0.02657	0.02902	0.03067	0.02828	0.02626
1368	-0.00447	0.01803	0.02598	0.02989	0.03049	0.02784	0.02603
1369	-0.006	0.0179	0.02618	0.03152	0.0299	0.02666	0.02449
1370	-0.0046	0.01908	0.02723	0.0331	0.03067	0.02791	0.02768
1371	-0.00724	0.02004	0.02882	0.03502	0.02957	0.02581	0.02699
1372	-0.00582	0.01881	0.027	0.03723	0.03036	0.02709	0.02659
1373	-0.00655	0.02101	0.03032	0.04101	0.03015	0.02658	0.02867
1374	-0.00689	0.02128	0.03069	0.04475	0.03008	0.02637	0.02896
1375	-0.00672	0.02207	0.03175	0.04859	0.03043	0.02668	0.03015
1376	-0.0087	0.021	0.03074	0.05309	0.02978	0.0252	0.02711
1377	-0.00717	0.02144	0.03142	0.05994	0.03075	0.02665	0.02866
1378	-0.00981	0.02234	0.03323	0.06517	0.0298	0.02462	0.02756
1379	-0.01373	0.02247	0.03313	0.0742	0.02826	0.02155	0.02567
1380	-0.01477	0.02182	0.03113	0.08613	0.02805	0.02086	0.0256
1381	-0.02069	0.02239	0.03214	0.09955	0.02558	0.01614	0.02242
1382	-0.01207	0.02147	0.02946	0.11628	0.02988	0.02346	0.0286
1383	-0.01803	0.02426	0.03587	0.14997	0.02739	0.0187	0.02539
1384	0.00498	0.02313	0.03257	0.17441	0.03836	0.03799	0.04081
1385	-0.01357	0.02559	0.03868	0.21076	0.03003	0.02277	0.02954
1386	-0.01161	0.02234	0.03084	0.24168	0.03124	0.02458	0.03145
1387	-0.00991	0.02481	0.03699	0.27983	0.03232	0.02617	0.0332
1388	-0.0238	0.0194	0.02395	0.3121	0.02616	0.01483	0.02493
1389	-0.01522	0.01898	0.02245	0.33425	0.03044	0.02214	0.03114
1390	0.00488	0.03217	0.05434	0.38622	0.04008	0.03901	0.04475
1391	-0.02389	0.03113	0.05135	0.39069	0.02701	0.01531	0.02695
1392	-0.0717	0.03346	0.05656	0.39793	0.00521	-0.02413	-0.00307
1393	0.00298	0.000801407	-0.02386	0.36226	0.0394	0.0376	0.04568
1394	-0.05087	0.03487	0.0591	0.40611	0.01389	-0.00737	0.01178
1395	-0.04639	0.01338	0.00603	0.38144	0.01548	-0.00391	0.01542
1396	-0.03761	0.08248	0.17473	0.49992	0.01902	0.00308	0.02181
1397	-0.10494	0.05509	0.10721	0.45617	-0.01195	-0.05262	-0.02071
1398	-0.05554	0.04925	0.09242	0.44895	0.01133	-0.01141	0.01185
1399	-0.03247	-0.08326	-0.23205	0.21934	0.02236	0.00794	0.02746
1400	-0.02983	0.26644	0.63159	0.82059	0.02864	0.01304	0.02998

## Sheet: Suppplementary Fig 10b
cycles	peak are	error bars
1	25.8	2.4
2	27.5	2.8
3	28.8	2.9
4	28.1	2.8
5	28.6	3.5
10	22.5	4.1
20	17.5	4.8
