# Supplementary material for: Preparing high-concentration individualized carbon nanotubes for industrial separation of multiple single-chirality species
Source: Nat Commun. 2023 Apr 29;14:2491. doi: 10.1038/s41467-023-38133-0 (PMC10148823; doi:10.1038/s41467-023-38133-0)
Supplement: Supplementary file 3 — Source Data [file 41467_2023_38133_MOESM3_ESM.zip › 7 Source data/Supplementary Figure 11/Supplemenatry Figure 11d and e-Raman spectra.xlsx]

## Sheet: Supplementary Fig 11d
X	As-prepared
100	0.2831
100.252	0.28411
100.505	0.27387
100.757	0.26582
101.009	0.26398
101.261	0.26865
101.514	0.27764
101.766	0.27521
102.018	0.2553
102.27	0.22963
102.523	0.29376
102.775	0.29016
103.027	0.2642
103.279	0.23842
103.532	0.24488
103.784	0.25785
104.036	0.26691
104.288	0.2654
104.541	0.25643
104.793	0.25362
105.045	0.25883
105.297	0.27424
105.55	0.26679
105.802	0.26735
106.054	0.2759
106.307	0.2926
106.559	0.26917
106.811	0.2481
107.063	0.24239
107.316	0.27192
107.568	0.26283
107.82	0.26161
108.072	0.26373
108.325	0.24578
108.577	0.23789
108.829	0.24363
109.081	0.25217
109.334	0.22395
109.586	0.22256
109.838	0.22077
110.09	0.21694
110.343	0.23621
110.595	0.2576
110.847	0.2596
111.1	0.2392
111.352	0.23023
111.604	0.22713
111.856	0.2296
112.109	0.23795
112.361	0.25473
112.613	0.24711
112.865	0.23043
113.118	0.21509
113.37	0.23436
113.622	0.24122
113.874	0.24388
114.127	0.2489
114.379	0.22708
114.631	0.22896
114.883	0.23908
115.136	0.24039
115.388	0.22794
115.64	0.2272
115.892	0.23364
116.145	0.24011
116.397	0.2526
116.649	0.2532
116.902	0.23938
117.154	0.20728
117.406	0.23582
117.658	0.24149
117.911	0.22793
118.163	0.22537
118.415	0.22846
118.667	0.22544
118.92	0.22311
119.172	0.24894
119.424	0.23089
119.676	0.22735
119.929	0.23931
120.181	0.21996
120.433	0.20386
120.685	0.19951
120.938	0.2093
121.19	0.23255
121.442	0.23633
121.695	0.22693
121.947	0.21414
122.199	0.25401
122.451	0.24856
122.704	0.24178
122.956	0.25042
123.208	0.24015
123.46	0.23175
123.713	0.22815
123.965	0.229
124.217	0.2006
124.469	0.2129
124.722	0.22487
124.974	0.21059
125.226	0.23386
125.478	0.23661
125.731	0.23198
125.983	0.23077
126.235	0.23722
126.487	0.22821
126.74	0.22367
126.992	0.24427
127.244	0.23826
127.497	0.22104
127.749	0.20802
128.001	0.21837
128.253	0.23116
128.506	0.23605
128.758	0.23643
129.01	0.23774
129.262	0.23297
129.515	0.22236
129.767	0.21534
130.019	0.22823
130.271	0.23163
130.524	0.2267
130.776	0.22016
131.028	0.22534
131.28	0.22702
131.533	0.22469
131.785	0.22272
132.037	0.23174
132.289	0.21687
132.542	0.20512
132.794	0.20322
133.046	0.21869
133.299	0.22079
133.551	0.22354
133.803	0.23094
134.055	0.24769
134.308	0.24475
134.56	0.23369
134.812	0.22176
135.064	0.22695
135.317	0.22244
135.569	0.2288
135.821	0.24234
136.073	0.22425
136.326	0.23792
136.578	0.23933
136.83	0.22183
137.082	0.21537
137.335	0.23077
137.587	0.23697
137.839	0.22798
138.092	0.228
138.344	0.23108
138.596	0.23087
138.848	0.22762
139.101	0.23929
139.353	0.23084
139.605	0.23204
139.857	0.24732
140.11	0.21641
140.362	0.23878
140.614	0.2488
140.866	0.22226
141.119	0.21451
141.371	0.21459
141.623	0.22635
141.875	0.24803
142.128	0.23639
142.38	0.23151
142.632	0.22894
142.884	0.22647
143.137	0.22519
143.389	0.23247
143.641	0.23043
143.894	0.21206
144.146	0.22762
144.398	0.23936
144.65	0.23713
144.903	0.21631
145.155	0.21633
145.407	0.22659
145.659	0.23736
145.912	0.24243
146.164	0.24504
146.416	0.24026
146.668	0.23106
146.921	0.21989
147.173	0.21991
147.425	0.20986
147.677	0.20863
147.93	0.22869
148.182	0.2313
148.434	0.2248
148.686	0.21827
148.939	0.21824
149.191	0.21697
149.443	0.2301
149.696	0.23271
149.948	0.20653
150.2	0.21691
150.452	0.2228
150.705	0.22019
150.957	0.20751
151.209	0.25418
151.461	0.23628
151.714	0.20775
151.966	0.21201
152.218	0.23017
152.47	0.2331
152.723	0.23294
152.975	0.23861
153.227	0.2114
153.479	0.22451
153.732	0.23662
153.984	0.21517
154.236	0.21648
154.489	0.21779
154.741	0.21771
154.993	0.21474
155.245	0.1966
155.498	0.21167
155.75	0.22847
156.002	0.2218
156.254	0.20755
156.507	0.21309
156.759	0.21287
157.011	0.18788
157.263	0.19568
157.516	0.20709
157.768	0.22007
158.02	0.23263
158.272	0.23135
158.525	0.21649
158.777	0.20712
159.029	0.2173
159.281	0.22121
159.534	0.21239
159.786	0.20053
160.038	0.19332
160.291	0.20115
160.543	0.19054
160.795	0.18023
161.047	0.1832
161.3	0.1936
161.552	0.19844
161.804	0.20402
162.056	0.21371
162.309	0.20983
162.561	0.20968
162.813	0.20646
163.065	0.19888
163.318	0.23524
163.57	0.22429
163.822	0.20091
164.074	0.18791
164.327	0.21129
164.579	0.20703
164.831	0.18958
165.084	0.17055
165.336	0.18875
165.588	0.17981
165.84	0.17889
166.093	0.19988
166.345	0.19471
166.597	0.19147
166.849	0.19111
167.102	0.19397
167.354	0.19918
167.606	0.19544
167.858	0.19008
168.111	0.18804
168.363	0.20105
168.615	0.19685
168.867	0.19476
169.12	0.19989
169.372	0.19469
169.624	0.19774
169.876	0.19755
170.129	0.19621
170.381	0.2287
170.633	0.20902
170.886	0.19817
171.138	0.20832
171.39	0.20184
171.642	0.19746
171.895	0.19741
172.147	0.20279
172.399	0.21581
172.651	0.20823
172.904	0.19916
173.156	0.19176
173.408	0.18008
173.66	0.18163
173.913	0.18283
174.165	0.18634
174.417	0.20975
174.669	0.19714
174.922	0.19087
175.174	0.19203
175.426	0.18291
175.679	0.17843
175.931	0.18325
176.183	0.18872
176.435	0.17306
176.688	0.20452
176.94	0.20947
177.192	0.19581
177.444	0.19583
177.697	0.21024
177.949	0.20962
178.201	0.19227
178.453	0.15977
178.706	0.16895
178.958	0.18632
179.21	0.19659
179.462	0.18092
179.715	0.16281
179.967	0.16372
180.219	0.18326
180.471	0.2197
180.724	0.22023
180.976	0.20908
181.228	0.19866
181.481	0.20128
181.733	0.20522
181.985	0.19847
182.237	0.18954
182.49	0.18501
182.742	0.1616
182.994	0.16665
183.246	0.18365
183.499	0.19865
183.751	0.18175
184.003	0.19251
184.255	0.20222
184.508	0.197
184.76	0.20617
185.012	0.17579
185.264	0.16376
185.517	0.18983
185.769	0.19375
186.021	0.18441
186.273	0.18456
186.526	0.20008
186.778	0.21442
187.03	0.20127
187.283	0.20078
187.535	0.21992
187.787	0.23694
188.039	0.24079
188.292	0.23671
188.544	0.22462
188.796	0.19978
189.048	0.22482
189.301	0.24118
189.553	0.24122
189.805	0.23208
190.057	0.2218
190.31	0.24055
190.562	0.26341
190.814	0.23333
191.066	0.24213
191.319	0.2397
191.571	0.23643
191.823	0.25476
192.076	0.25925
192.328	0.26152
192.58	0.26285
192.832	0.26417
193.085	0.2512
193.337	0.2732
193.589	0.2893
193.841	0.26287
194.094	0.27729
194.346	0.29447
194.598	0.30227
194.85	0.29293
195.103	0.27985
195.355	0.27836
195.607	0.29192
195.859	0.31972
196.112	0.33798
196.364	0.32603
196.616	0.30923
196.868	0.29643
197.121	0.2768
197.373	0.29741
197.625	0.3224
197.878	0.33665
198.13	0.32357
198.382	0.30274
198.634	0.31077
198.887	0.33485
199.139	0.31531
199.391	0.3026
199.643	0.2945
199.896	0.29307
200.148	0.30356
200.4	0.28387
200.652	0.28371
200.905	0.2848
201.157	0.25206
201.409	0.25088
201.661	0.26845
201.914	0.28093
202.166	0.26129
202.418	0.22724
202.671	0.22263
202.923	0.22755
203.175	0.22421
203.427	0.20457
203.68	0.21244
203.932	0.21647
204.184	0.19912
204.436	0.17825
204.689	0.18028
204.941	0.18018
205.193	0.17117
205.445	0.18167
205.698	0.16577
205.95	0.14988
206.202	0.14647
206.454	0.1714
206.707	0.16399
206.959	0.15718
207.211	0.15672
207.463	0.15936
207.716	0.17139
207.968	0.16484
208.22	0.15406
208.473	0.17244
208.725	0.16984
208.977	0.16837
209.229	0.16238
209.482	0.14273
209.734	0.15414
209.986	0.16069
210.238	0.15635
210.491	0.13739
210.743	0.13872
210.995	0.14662
211.247	0.14511
211.5	0.12884
211.752	0.15116
212.004	0.15745
212.256	0.1535
212.509	0.14315
212.761	0.13398
213.013	0.13231
213.265	0.12971
213.518	0.12687
213.77	0.13476
214.022	0.11994
214.275	0.11668
214.527	0.12831
214.779	0.14801
215.031	0.15092
215.284	0.15225
215.536	0.15173
215.788	0.14647
216.04	0.1476
216.293	0.13694
216.545	0.13619
216.797	0.16672
217.049	0.14573
217.302	0.13672
217.554	0.13534
217.806	0.13769
218.058	0.1364
218.311	0.14705
218.563	0.14932
218.815	0.13488
219.067	0.11126
219.32	0.13668
219.572	0.14207
219.824	0.11943
220.077	0.11288
220.329	0.13138
220.581	0.13418
220.833	0.12477
221.086	0.12742
221.338	0.12764
221.59	0.12045
221.842	0.11943
222.095	0.1444
222.347	0.14111
222.599	0.13368
222.851	0.13513
223.104	0.15488
223.356	0.14044
223.608	0.1212
223.86	0.11418
224.113	0.12683
224.365	0.13473
224.617	0.12927
224.87	0.11883
225.122	0.11212
225.374	0.13317
225.626	0.1199
225.879	0.10714
226.131	0.10229
226.383	0.10362
226.635	0.09781
226.888	0.1068
227.14	0.11999
227.392	0.11606
227.644	0.11338
227.897	0.10733
228.149	0.10079
228.401	0.09695
228.653	0.09697
228.906	0.09699
229.158	0.09911
229.41	0.10393
229.662	0.10395
229.915	0.106
230.167	0.10499
230.419	0.10053
230.672	0.10055
230.924	0.11166
231.176	0.10669
231.428	0.08822
231.681	0.07899
231.933	0.08772
232.185	0.08887
232.437	0.0851
232.69	0.08512
232.942	0.09281
233.194	0.08943
233.446	0.08851
233.699	0.10164
233.951	0.07919
234.203	0.09228
234.455	0.09892
234.708	0.0809
234.96	0.08881
235.212	0.08941
235.465	0.0881
235.717	0.08657
235.969	0.08395
236.221	0.0836
236.474	0.07633
236.726	0.07181
236.978	0.0942
237.23	0.10438
237.483	0.09881
237.735	0.0868
237.987	0.0802
238.239	0.06303
238.492	0.06239
238.744	0.069
238.996	0.07583
239.248	0.08506
239.501	0.07919
239.753	0.07284
240.005	0.07252
240.257	0.0778
240.51	0.07094
240.762	0.07217
241.014	0.07843
241.267	0.06919
241.519	0.08402
241.771	0.07178
242.023	0.05517
242.276	0.07503
242.528	0.08056
242.78	0.08406
243.032	0.08575
243.285	0.08592
243.537	0.08858
243.789	0.07337
244.041	0.06628
244.294	0.0767
244.546	0.08598
244.798	0.09304
245.05	0.09214
245.303	0.08505
245.555	0.08109
245.807	0.09504
246.059	0.09442
246.312	0.09089
246.564	0.10812
246.816	0.08376
247.069	0.08008
247.321	0.08283
247.573	0.07865
247.825	0.07072
248.078	0.08772
248.33	0.09868
248.582	0.09264
248.834	0.09001
249.087	0.09067
249.339	0.09758
249.591	0.10514
249.843	0.09721
250.096	0.09534
250.348	0.09564
250.6	0.09342
250.852	0.08284
251.105	0.12095
251.357	0.101
251.609	0.07548
251.862	0.08312
252.114	0.08711
252.366	0.09008
252.618	0.09766
252.871	0.1084
253.123	0.10577
253.375	0.09974
253.627	0.09894
253.88	0.10387
254.132	0.11183
254.384	0.11237
254.636	0.10738
254.889	0.09944
255.141	0.09131
255.393	0.0741
255.645	0.07208
255.898	0.07881
256.15	0.08914
256.402	0.09711
256.654	0.0763
256.907	0.06767
257.159	0.07674
257.411	0.07941
257.664	0.0903
257.916	0.09067
258.168	0.08531
258.42	0.08665
258.673	0.07378
258.925	0.07744
259.177	0.08062
259.429	0.06963
259.682	0.0723
259.934	0.06791
260.186	0.06493
260.438	0.06607
260.691	0.06608
260.943	0.05709
261.195	0.05518
261.447	0.06211
261.7	0.07407
261.952	0.07106
262.204	0.0671
262.457	0.06314
262.709	0.05929
262.961	0.05931
263.213	0.06608
263.466	0.07819
263.718	0.09059
263.97	0.07734
264.222	0.07821
264.475	0.06907
264.727	0.05221
264.979	0.0509
265.231	0.04716
265.484	0.06191
265.736	0.07568
265.988	0.0614
266.24	0.08398
266.493	0.07284
266.745	0.05781
266.997	0.05689
267.249	0.04761
267.502	0.05534
267.754	0.05333
268.006	0.04299
268.259	0.05495
268.511	0.04427
268.763	0.03734
269.015	0.03665
269.268	0.04065
269.52	0.05921
269.772	0.06491
270.024	0.0597
270.277	0.04778
270.529	0.04912
270.781	0.05781
271.033	0.05742
271.286	0.05021
271.538	0.06356
271.79	0.06622
272.042	0.05425
272.295	0.03761
272.547	0.03231
272.799	0.05858
273.051	0.05215
273.304	0.04127
273.556	0.04566
273.808	0.04036
274.061	0.0508
274.313	0.05043
274.565	0.03755
274.817	0.03756
275.07	0.0494
275.322	0.05331
275.574	0.04675
275.826	0.03082
276.079	0.04391
276.331	0.0471
276.583	0.03998
276.835	0.0275
277.088	0.04745
277.34	0.04305
277.592	0.04505
277.844	0.05649
278.097	0.05518
278.349	0.04065
278.601	0.03836
278.854	0.04056
279.106	0.03274
279.358	0.05679
279.61	0.05623
279.863	0.04997
280.115	0.05028
280.367	0.05296
280.619	0.05672
280.872	0.04491
281.124	0.02617
281.376	0.0355
281.628	0.06319
281.881	0.07097
282.133	0.07174
282.385	0.0844
282.637	0.07373
282.89	0.07772
283.142	0.08069
283.394	0.07741
283.646	0.08674
283.899	0.07818
284.151	0.07342
284.403	0.0728
284.656	0.06617
284.908	0.0747
285.16	0.07099
285.412	0.06603
285.665	0.07033
285.917	0.05837
286.169	0.05656
286.421	0.05354
286.674	0.0492
286.926	0.06258
287.178	0.05141
287.43	0.04679
287.683	0.04758
287.935	0.0436
288.187	0.03961
288.439	0.03839
288.692	0.04745
288.944	0.067
289.196	0.05899
289.449	0.05424
289.701	0.05093
289.953	0.0477
290.205	0.04239
290.458	0.03583
290.71	0.03918
290.962	0.04721
291.214	0.0522
291.467	0.04687
291.719	0.03957
291.971	0.03337
292.223	0.02957
292.476	0.02691
292.728	0.03113
292.98	0.03273
293.232	0.03033
293.485	0.02502
293.737	0.04179
293.989	0.03828
294.241	0.03527
294.494	0.04632
294.746	0.03429
294.998	0.02974
295.251	0.03113
295.503	0.03425
295.755	0.02891
296.007	0.0248
296.26	0.02666
296.512	0.03113
296.764	0.03376
297.016	0.03512
297.269	0.0265
297.521	0.02537
297.773	0.0355
298.025	0.03552
298.278	0.03322
298.53	0.02826
298.782	0.02459
299.034	0.02861
299.287	0.03923
299.539	0.04346
299.791	0.04373
300.043	0.04226
300.296	0.03961
300.548	0.03477
300.8	0.02872
301.053	0.02548
301.305	0.03353
301.557	0.0277
301.809	0.02712
302.062	0.02838
302.314	0.02705
302.566	0.02573
302.818	0.02751
303.071	0.02956
303.323	0.03117
303.575	0.03387
303.827	0.04137
304.08	0.03072
304.332	0.02151
304.584	0.04066
304.836	0.02326
305.089	0.02852
305.341	0.03716
305.593	0.04006
305.846	0.0441
306.098	0.0377
306.35	0.0297
306.602	0.02844
306.855	0.04454
307.107	0.03411
307.359	0.03184
307.611	0.0288
307.864	0.02266
308.116	0.0401
308.368	0.03082
308.62	0.02334
308.873	0.0237
309.125	0.02908
309.377	0.02672
309.629	0.03307
309.882	0.03713
310.134	0.03107
310.386	0.03109
310.638	0.01924
310.891	0.01211
311.143	0.01485
311.395	0.02693
311.648	0.01766
311.9	0.02953
312.152	0.04166
312.404	0.0321
312.657	0.02004
312.909	0.01741
313.161	0.01809
313.413	0.0219
313.666	0.03533
313.918	0.02545
314.17	0.02263
314.422	0.02306
314.675	0.01977
314.927	0.03052
315.179	0.02801
315.431	0.02069
315.684	0.01536
315.936	0.02208
316.188	0.02642
316.44	0.03129
316.693	0.03406
316.945	0.03106
317.197	0.019
317.45	0.02198
317.702	0.03067
317.954	0.03662
318.206	0.0259
318.459	0.02467
318.711	0.01505
318.963	0.00859
319.215	0.02343
319.468	0.0409
319.72	0.03657
319.972	0.02692
320.224	0.02197
320.477	0.02602
320.729	0.04187
320.981	0.03309
321.233	0.01734
321.486	0.0267
321.738	0.03343
321.99	0.03525
322.243	0.03048
322.495	0.02102
322.747	0.01835
322.999	0.00276
323.252	0.00899
323.504	0.02335
323.756	0.01828
324.008	0.02904
324.261	0.01915
324.513	0.01367
324.765	0.02117
325.017	0.01849
325.27	0.01463
325.522	0.01141
325.774	0.01364
326.026	0.02668
326.279	0.01589
326.531	0.03383
326.783	0.0385
327.035	0.01916
327.288	0.02457
327.54	0.01574
327.792	0.01862
328.045	0.02239
328.297	0.00818
328.549	0.01491
328.801	0.01666
329.054	0.01482
329.306	0.01245
329.558	0.01784
329.81	0.01605
330.063	0.02071
330.315	0.03278
330.567	0.04879
330.819	0.0272
331.072	0.03013
331.324	0.03392
331.576	0.0304
331.828	0.02907
332.081	0.02408
332.333	0.0229
332.585	0.02243
332.837	0.01848
333.09	0.0158
333.342	0.01208
333.594	0.00938
333.847	0.00887
334.099	0.01159
334.351	0.02549
334.603	0.02392
334.856	0.01363
335.108	0.00606
335.36	0.02094
335.612	0.01863
335.865	0.01536
336.117	0.01693
336.369	0.02367
336.621	0.03684
336.874	0.03417
337.126	0.02805
337.378	0.02984
337.63	0.03523
337.883	0.02848
338.135	0.02269
338.387	0.02139
338.64	0.02411
338.892	0.01236
339.144	0.0208
339.396	0.02834
339.649	0.02486
339.901	0.04237
340.153	0.03351
340.405	0.02697
340.658	0.02525
340.91	0.02262
341.162	0.02669
341.414	0.02092
341.667	0.01149
341.919	0.00453
342.171	0.00993
342.423	0.01057
342.676	0.02534
342.928	0.03378
343.18	0.01127
343.433	0.02617
343.685	0.02138
343.937	0.01914
344.189	0.02396
344.442	0.02127
344.694	0.02484
344.946	0.02803
345.198	0.02284
345.451	0.00723
345.703	0.02618
345.955	0.03744
346.207	0.03266
346.46	0.01812
346.712	0.01272
346.964	0.00342
347.216	0.01912
347.469	0.03119
347.721	0.02173
347.973	0.01227
348.225	0.02131
348.478	0.02728
348.73	0.02824
348.982	0.02813
349.235	0.02138
349.487	0.01765
349.739	0.01931
349.991	0.02437
350.244	0.02168
350.496	0.02879
350.748	0.03268
351	0.03025
351.253	0.0212
351.505	0.01716
351.757	0.02169
352.009	0.02638
352.262	0.02749
352.514	0.02344
352.766	0.03243
353.018	0.02247
353.271	0.01945
353.523	0.03839
353.775	0.04789
354.027	0.03778
354.28	0.02737
354.532	0.02776
354.784	0.04738
355.037	0.03656
355.289	0.02175
355.541	0.02192
355.793	0.0345
356.046	0.01961
356.298	0.02576
356.55	0.02441
356.802	0.02058
357.055	0.02219
357.307	0.02627
357.559	0.03144
357.811	0.03543
358.064	0.04026
358.316	0.05112
358.568	0.03
358.82	0.02559
359.073	0.02363
359.325	0.01743
359.577	0.02151
359.829	0.03156
360.082	0.03174
360.334	0.02408
360.586	0.01544
360.839	0.02088
361.091	0.00833
361.343	0.0058
361.595	0.01864
361.848	0.03356
362.1	0.02129
362.352	0.02067
362.604	0.02061
362.857	0.0139
363.109	0.01663
363.361	0.01472
363.613	0.02384
363.866	0.03858
364.118	0.04595
364.37	0.02969
364.622	0.01651
364.875	0.01153
365.127	0.01256
365.379	0.00715
365.632	0.01948
365.884	0.02141
366.136	0.02212
366.388	0.02916
366.641	0.02782
366.893	0.03105
367.145	0.02974
367.397	0.02633
367.65	0.02745
367.902	0.01661
368.154	0.00881
368.406	0.01685
368.659	0.03582
368.911	0.03312
369.163	0.02411
369.415	0.03424
369.668	0.04212
369.92	0.03201
370.172	0.03885
370.425	0.03423
370.677	0.03594
370.929	0.0397
371.181	0.03293
371.434	0.02615
371.686	0.02752
371.938	0.02249
372.19	0.0146
372.443	0.03362
372.695	0.03236
372.947	0.02604
373.199	0.02484
373.452	0.03337
373.704	0.03475
373.956	0.04072
374.208	0.03893
374.461	0.03452
374.713	0.03857
374.965	0.0413
375.217	0.04196
375.47	0.03593
375.722	0.02674
375.974	0.02811
376.226	0.04238
376.479	0.03152
376.731	0.02231
376.983	0.03151
377.236	0.03017
377.488	0.04181
377.74	0.03592
377.992	0.02312
378.245	0.0241
378.497	0.04042
378.749	0.04711
379.001	0.03363
379.254	0.01549
379.506	0.03317
379.758	0.04289
380.01	0.03128
380.263	0.02755
380.515	0.03887
380.767	0.01841
381.019	0.02251
381.272	0.02761
381.524	0.03122
381.776	0.0331
382.029	0.02632
382.281	0.02399
382.533	0.0264
382.785	0.02763
383.038	0.01835
383.29	0.02516
383.542	0.02691
383.794	0.01976
384.047	0.00878
384.299	0.01289
384.551	0.04006
384.803	0.03937
385.056	0.02494
385.308	0.0154
385.56	0.03181
385.812	0.02569
386.065	0.02188
386.317	0.02099
386.569	0.01888
386.822	0.02573
387.074	0.02821
387.326	0.03175
387.578	0.03509
387.831	0.03239
388.083	0.02696
388.335	0.02845
388.587	0.03193
388.84	0.03337
389.092	0.02928
389.344	0.02899
389.596	0.02632
389.849	0.02064
390.101	0.01623
390.353	0.03802
390.605	0.03649
390.858	0.03347
391.11	0.02509
391.362	0.00404
391.614	0.0191
391.867	0.02655
392.119	0.03202
392.371	0.03221
392.624	0.01718
392.876	0.02929
393.128	0.02971
393.38	0.03192
393.633	0.03669
393.885	0.02173
394.137	0.02064
394.389	0.03244
394.642	0.03772
394.894	0.02641
395.146	0.03053
395.398	0.03583
395.651	0.04214
395.903	0.04392
396.155	0.03623
396.407	0.03488
396.66	0.02691
396.912	0.02254
397.164	0.02446
397.416	0.03109
397.669	0.01742
397.921	0.02621
398.173	0.02877
398.426	0.02187
398.678	0.03415
398.93	0.03867
399.182	0.03432
399.435	0.02438
399.687	0.01739
399.939	0.03793
400.191	0.02778
400.444	0.0219
400.696	0.02657
400.948	0.03993
401.2	0.03858
401.453	0.03722
401.705	0.03112
401.957	0.02804
402.209	0.03791
402.462	0.02839
402.714	0.03281
402.966	0.04247
403.219	0.04666
403.471	0.03161
403.723	0.03051
403.975	0.03035
404.228	0.03376
404.48	0.03779
404.732	0.02596
404.984	0.04121
405.237	0.0327
405.489	0.02805
405.741	0.0417
405.993	0.03897
406.246	0.02629
406.498	0.02982
406.75	0.03475
407.002	0.02646
407.255	0.03583
407.507	0.04656
407.759	0.0518
408.011	0.04594
408.264	0.02368
408.516	0.02598
408.768	0.03602
409.021	0.03181
409.273	0.0252
409.525	0.03264
409.777	0.02963
410.03	0.03135
410.282	0.02813
410.534	0.02573
410.786	0.03857
411.039	0.03215
411.291	0.02914
411.543	0.03093
411.795	0.02902
412.048	0.0209
412.3	0.02833
412.552	0.0225
412.804	0.01784
413.057	0.03009
413.309	0.04656
413.561	0.04176
413.814	0.03058
414.066	0.02336
414.318	0.02388
414.57	0.03117
414.823	0.03036
415.075	0.02544
415.327	0.02872
415.579	0.04451
415.832	0.02784
416.084	0.02472
416.336	0.03035
416.588	0.03726
416.841	0.03617
417.093	0.03221
417.345	0.03271
417.597	0.03343
417.85	0.03279
418.102	0.03058
418.354	0.03674
418.606	0.03154
418.859	0.02963
419.111	0.03699
419.363	0.04317
419.616	0.0392
419.868	0.03699
420.12	0.03545
420.372	0.03534
420.625	0.03133
420.877	0.03891
421.129	0.03426
421.381	0.03046
421.634	0.0449
421.886	0.03799
422.138	0.03361
422.39	0.03223
422.643	0.03811
422.895	0.03502
423.147	0.02655
423.399	0.03514
423.652	0.04263
423.904	0.03759
424.156	0.03056
424.408	0.02954
424.661	0.03421
424.913	0.0348
425.165	0.03279
425.418	0.04027
425.67	0.04206
425.922	0.0342
426.174	0.0306
426.427	0.03559
426.679	0.04022
426.931	0.03991
427.183	0.03091
427.436	0.04091
427.688	0.02966
427.94	0.02753
428.192	0.03156
428.445	0.03549
428.697	0.02709
428.949	0.03929
429.201	0.04225
429.454	0.04371
429.706	0.03736
429.958	0.03385
430.211	0.03492
430.463	0.03897
430.715	0.04106
430.967	0.03885
431.22	0.03962
431.472	0.03948
431.724	0.03799
431.976	0.03153
432.229	0.0415
432.481	0.03925
432.733	0.03945
432.985	0.04523
433.238	0.06161
433.49	0.03616
433.742	0.03224
433.994	0.04116
434.247	0.05249
434.499	0.03936
434.751	0.02969
435.003	0.02493
435.256	0.02751
435.508	0.03665
435.76	0.03402
436.013	0.0302
436.265	0.03066
436.517	0.03169
436.769	0.02503
437.022	0.02911
437.274	0.02418
437.526	0.02427
437.778	0.03168
438.031	0.03034
438.283	0.01648
438.535	0.01214
438.787	0.01714
439.04	0.02582
439.292	0.01629
439.544	0.02617
439.796	0.0367
440.049	0.04206
440.301	0.04038
440.553	0.02546
440.806	0.03201
441.058	0.04169
441.31	0.04514
441.562	0.04106
441.815	0.03444
442.067	0.02491
442.319	0.02441
442.571	0.03479
442.824	0.01435
443.076	0.01738
443.328	0.03625
443.58	0.05085
443.833	0.0389
444.085	0.0321
444.337	0.02213
444.589	0.02375
444.842	0.03181
445.094	0.02232
445.346	0.03658
445.598	0.03058
445.851	0.02324
446.103	0.02555
446.355	0.02556
446.608	0.02315
446.86	0.02806
447.112	0.03186
447.364	0.02804
447.617	0.05672
447.869	0.05306
448.121	0.03697
448.373	0.0245
448.626	0.03266
448.878	0.0395
449.13	0.03927
449.382	0.03273
449.635	0.02293
449.887	0.01748
450.139	0.03497
450.391	0.02866
450.644	0.02806
450.896	0.04835
451.148	0.02253
451.4	0.03306
451.653	0.03565
451.905	0.03153
452.157	0.0322
452.41	0.02129
452.662	0.02118
452.914	0.02606
453.166	0.03012
453.419	0.02604
453.671	0.0125
453.923	0.03235
454.175	0.04777
454.428	0.04283
454.68	0.04011
454.932	0.02989
455.184	0.01899
455.437	0.02018
455.689	0.03708
455.941	0.02754
456.193	0.02849
456.446	0.03043
456.698	0.02659
456.95	0.01341
457.203	0.03255
457.455	0.04412
457.707	0.04094
457.959	0.02834
458.212	0.02289
458.464	0.03095
458.716	0.02732
458.968	0.02473
459.221	0.0304
459.473	0.04271
459.725	0.03103
459.977	0.03
460.23	0.02902
460.482	0.02088
460.734	0.03183
460.986	0.02043
461.239	0.02904
461.491	0.04051
461.743	0.02632
461.995	0.0236
462.248	0.01868
462.5	0.02499
462.752	0.03509
463.005	0.02829
463.257	0.02557
463.509	0.02691
463.761	0.02509
464.014	0.02148
464.266	0.0297
464.518	0.02623
464.77	0.02965
465.023	0.03072
465.275	0.02585
465.527	0.03132
465.779	0.03315
466.032	0.02854
466.284	0.02729
466.536	0.03649
466.788	0.02966
467.041	0.03427
467.293	0.03643
467.545	0.0338
467.797	0.02904
468.05	0.03863
468.302	0.03323
468.554	0.03362
468.807	0.03514
469.059	0.01326
469.311	0.02809
469.563	0.03416
469.816	0.03628
470.068	0.03514
470.32	0.0242
470.572	0.02745
470.825	0.02878
471.077	0.03108
471.329	0.03594
471.581	0.03732
471.834	0.02041
472.086	0.0133
472.338	0.01583
472.59	0.02212
472.843	0.0235
473.095	0.01679
473.347	0.01738
473.6	0.02292
473.852	0.02625
474.104	0.03859
474.356	0.04219
474.609	0.04284
474.861	0.03873
475.113	0.02384
475.365	0.02249
475.618	0.02216
475.87	0.02218
476.122	0.02219
476.374	0.02221
476.627	0.03285
476.879	0.03122
477.131	0.0305
477.383	0.0366
477.636	0.03936
477.888	0.03706
478.14	0.02886
478.392	0.02233
478.645	0.02551
478.897	0.04745
479.149	0.0331
479.402	0.02244
479.654	0.0254
479.906	0.04015
480.158	0.02783
480.411	0.03863
480.663	0.04095
480.915	0.03411
481.167	0.02694
481.42	0.01456
481.672	0.02209
481.924	0.02475
482.176	0.02122
482.429	0.02267
482.681	0.02682
482.933	0.02464
483.185	0.03651
483.438	0.05081
483.69	0.02477
483.942	0.02847
484.194	0.0326
484.447	0.03738
484.699	0.04086
484.951	0.03675
485.204	0.03658
485.456	0.03088
485.708	0.02325
485.96	0.01982
486.213	0.03218
486.465	0.02311
486.717	0.02937
486.969	0.04063
487.222	0.04395
487.474	0.03436
487.726	0.03449
487.978	0.03502
488.231	0.03198
488.483	0.02437
488.735	0.02163
488.987	0.033
489.24	0.03197
489.492	0.03085
489.744	0.04597
489.997	0.03089
490.249	0.0237
490.501	0.01587
490.753	0.01268
491.006	0.02357
491.258	0.03182
491.51	0.0401
491.762	0.04464
492.015	0.04095
492.267	0.02508
492.519	0.03199
492.771	0.03252
493.024	0.0354
493.276	0.03697
493.528	0.02326
493.78	0.02741
494.033	0.02539
494.285	0.02869
494.537	0.03521
494.789	0.02699
495.042	0.01873
495.294	0.02737
495.546	0.02715
495.799	0.01534
496.051	0.02635
496.303	0.02031
496.555	0.01922
496.808	0.02368
497.06	0.02986
497.312	0.02712
497.564	0.02696
497.817	0.03352
498.069	0.03383
498.321	0.02401
498.573	0.02678
498.826	0.03206
499.078	0.02672
499.33	0.02127
499.582	0.02321
499.835	0.02048
500.087	0.0165
500.339	0.023
500.592	0.029
500.844	0.02471
501.096	0.0192
501.348	0.01855
501.601	0.01513
501.853	0.01575
502.105	0.02502
502.357	0.02091
502.61	0.01323
502.862	0.00832
503.114	0.00508
503.366	0.0033
503.619	0.02265
503.871	0.03147
504.123	0.02362
504.375	0.01275
504.628	0.01469
504.88	0.0078
505.132	0.01245
505.384	0.01534
505.637	0.0158
505.889	0.01678
506.141	0.01265
506.394	0.0074
506.646	0.01524
506.898	0.02315
507.15	0.0108
507.403	0.01911
507.655	0.02514
507.907	0.02605
508.159	0.02288
508.412	0.01952
508.664	0.02921
508.916	0.03333
509.168	0.01933
509.421	0.0025
509.673	0.01035
509.925	0.00898
510.177	0.00982
510.43	0.01348
510.682	0.01942
510.934	0.02626
511.186	0.03181
511.439	0.02536
511.691	0.03357
511.943	0.04473
512.196	0.02581
512.448	0.01753
512.7	0.01578
512.952	0.0195
513.205	0.02485
513.457	0.02581
513.709	0.01337
513.961	0.02581
514.214	0.03195
514.466	0.02526
514.718	0.01595
514.97	0.01735
515.223	0.02091
515.475	0.02508
515.727	0.02494
515.979	0.01435
516.232	0.01713
516.484	0.02425
516.736	0.01783
516.989	0.00549
517.241	0.01124
517.493	0.02371
517.745	0.02754
517.998	0.026
518.25	0.02732
518.502	0.04175
518.754	0.03208
519.007	0.02675
519.259	0.02409
519.511	0.02311
519.763	0.02318
520.016	0.02458
520.268	0.02271
520.52	0.01698
520.772	0.01669
521.025	0.03492
521.277	0.02524
521.529	0.01228
521.781	0.012
522.034	0.01898
522.286	0.01609
522.538	0.01056
522.791	0.01615
523.043	0.01834
523.295	0.02066
523.547	0.03208
523.8	0.00302
524.052	0.01537
524.304	0.0166
524.556	0.00614
524.809	0.00694
525.061	0.01942
525.313	0.01266
525.565	0.00713
525.818	0.01116
526.07	0.02396
526.322	0.00736
526.574	0.01257
526.827	0.01665
527.079	0.01435
527.331	0.00887
527.583	0.01862
527.836	0.01432
528.088	0.02144
528.34	0.02699
528.593	0.01218
528.845	0.00111
529.097	-0.000501719
529.349	0.00544
529.602	0.01314
529.854	0.01554
530.106	0.00447
530.358	0.00785
530.611	0.01256
530.863	0.01516
531.115	0.01647
531.367	0.02619
531.62	0.01258
531.872	0.01014
532.124	0.01131
532.376	0.00786
532.629	0.0162
532.881	0.01701
533.133	0.00789
533.385	0.000335964
533.638	0.00127
533.89	-0.000100862
534.142	0.00366
534.395	0.01162
534.647	0.02134
534.899	0.02636
535.151	0.01106
535.404	0.02338
535.656	0.03144
535.908	0.0269
536.16	0.01198
536.413	0.00368
536.665	0.02219
536.917	0.02061
537.169	0.01022
537.422	0.00595
537.674	0.024
537.926	0.01185
538.178	0.00766
538.431	0.01187
538.683	0.01693
538.935	0.00876
539.188	0.01017
539.44	0.01372
539.692	0.01864
539.944	0.025
540.197	0.03224
540.449	0.01421
540.701	0.00726
540.953	0.00926
541.206	0.01753
541.458	0.02707
541.71	0.01454
541.962	0.01697
542.215	0.02175
542.467	0.01882
542.719	0.005
542.971	0.01756
543.224	0.01581
543.476	0.01506
543.728	0.0144
543.981	0.01131
544.233	0.01551
544.485	-0.00373
544.737	6.15533e-06
544.99	0.00916
545.242	0.00899
545.494	0.02992
545.746	0.03035
545.999	0.01674
546.251	0.00998
546.503	0.01894
546.755	0.02451
547.008	0.00753
547.26	0.00531
547.512	0.00819
547.764	0.0096
548.017	0.011
548.269	0.00692
548.521	0.00483
548.774	0.01121
549.026	0.02329
549.278	0.02974
549.53	0.01447
549.783	0.00351
550.035	0.0051
550.287	0.01331
550.539	0.01489
550.792	0.01909
551.044	0.02329
551.296	0.021
551.548	0.01311
551.801	0.00519
552.053	0.01358
552.305	0.01714
552.557	0.01476
552.81	0.00972
553.062	0.00635
553.314	0.00775
553.566	0.01796
553.819	0.01713
554.071	0.01016
554.323	0.00631
554.576	0.01606
554.828	0.02189
555.08	0.0206
555.332	0.01383
555.585	0.00505
555.837	-0.000524294
556.089	0.01872
556.341	0.01421
556.594	0.01165
556.846	0.01675
557.098	0.0169
557.35	0.0211
557.603	0.01421
557.855	0.01924
558.107	0.02932
558.359	0.02451
558.612	0.01195
558.864	0.01935
559.116	0.02549
559.368	0.0196
559.621	0.00263
559.873	0.01243
560.125	0.01473
560.378	0.01342
560.63	0.01006
560.882	0.00835
561.134	0.01815
561.387	0.02007
561.639	0.01755
561.891	0.01598
562.143	0.01547
562.396	0.00853
562.648	0.00155
562.9	0.01139
563.152	0.01886
563.405	0.01537
563.657	0.00424
563.909	0.02523
564.161	0.01802
564.414	0.01681
564.666	0.01961
564.918	0.01095
565.17	-0.000217388
565.423	0.00911
565.675	0.01821
565.927	0.02467
566.18	0.02682
566.432	0.01005
566.684	0.01256
566.936	0.01009
567.189	0.00638
567.441	0.00737
567.693	0.01718
567.945	0.00923
568.198	0.01225
568.45	0.01856
568.702	0.02341
568.954	0.0257
569.207	0.01312
569.459	0.00501
569.711	0.00513
569.963	0.01075
570.216	0.01688
570.468	0.02809
570.72	0.02009
570.973	0.0185
571.225	0.01837
571.477	0.0116
571.729	0.00602
571.982	0.01714
572.234	0.00298
572.486	-0.00227
572.738	0.01217
572.991	0.00239
573.243	0.01458
573.495	0.01252
573.747	0.00842
574	0.00782
574.252	0.00943
574.504	0.01504
574.756	0.0127
575.009	0.0061
575.261	0.00734
575.513	0.02432
575.765	0.02014
576.018	0.01102
576.27	0.00304
576.522	0.00355
576.775	0.01253
577.027	0.01115
577.279	0.0071
577.531	0.01292
577.784	0.01129
578.036	0.00352
578.288	0.0144
578.54	-0.00107
578.793	0.01211
579.045	0.01462
579.297	0.00602
579.549	0.00698
579.802	0.01825
580.054	0.0127
580.306	0.00692
580.558	0.00709
580.811	0.01477
581.063	0.02605
581.315	0.0113
581.567	0.00324
581.82	0.00228
582.072	0.00478
582.324	0.0062
582.577	0.00622
582.829	0.01161
583.081	0.00814
583.333	0.00107
583.586	0.00679
583.838	0.01382
584.09	0.01259
584.342	0.00207
584.595	0.00209
584.847	0.02199
585.099	0.01074
585.351	0.01243
585.604	0.01332
585.856	0.00946
586.108	0.00617
586.36	0.0202
586.613	0.01189
586.865	0.02071
587.117	0.02347
587.37	0.01515
587.622	0.0048
587.874	0.00481
588.126	0.01315
588.379	0.01175
588.631	0.0093
588.883	0.01547
589.135	0.01689
589.388	0.0144
589.64	0.00964
589.892	0.01392
590.144	0.02129
590.397	0.00327
590.649	0.00609
590.901	0.00782
591.153	0.0077
591.406	0.00946
591.658	0.01741
591.91	0.02023
592.162	0.0182
592.415	0.02167
592.667	0.02067
592.919	0.01282
593.172	0.02694
593.424	0.01158
593.676	0.0069
593.928	0.01387
594.181	0.01863
594.433	-0.00111
594.685	0.01435
594.937	0.01962
595.19	0.02
595.442	0.02207
595.694	0.02773
595.946	0.01364
596.199	0.03245
596.451	0.02576
596.703	0.01897
596.955	0.02634
597.208	0.0193
597.46	0.01923
597.712	0.01496
597.965	0.02134
598.217	0.02489
598.469	0.00107
598.721	0.01092
598.974	0.02441
599.226	0.02
599.478	0.01578
599.73	0.0258
599.983	0.02299
600.235	0.02152
600.487	0.01304
600.739	0.00941
600.992	0.01291
601.244	0.01427
601.496	0.01429
601.748	0.0166
602.001	0.01529
602.253	0.01261
602.505	0.01282
602.758	0.01424
603.01	0.00925
603.262	0.00941
603.514	0.00836
603.767	0.00373
604.019	0.00242
[truncated: 9,498 more rows]

## Sheet: Supplementary Fig 11e
X	sediment
100	0.02163
100.252	0.02323
100.505	0.02767
100.757	0.03151
101.009	0.03073
101.261	0.02683
101.514	0.02985
101.766	0.02911
102.018	0.03029
102.27	0.03336
102.523	0.02567
102.775	0.02672
103.027	0.02822
103.279	0.02617
103.532	0.01845
103.784	0.02192
104.036	0.02577
104.288	0.02364
104.541	0.02773
104.793	0.03206
105.045	0.03457
105.297	0.0333
105.55	0.02779
105.802	0.02637
106.054	0.02682
106.307	0.02626
106.559	0.02199
106.811	0.02072
107.063	0.02243
107.316	0.02651
107.568	0.02734
107.82	0.02583
108.072	0.0241
108.325	0.02711
108.577	0.02079
108.829	0.01552
109.081	0.01408
109.334	0.01995
109.586	0.01775
109.838	0.0201
110.09	0.02663
110.343	0.02
110.595	0.01877
110.847	0.01811
111.1	0.01686
111.352	0.0188
111.604	0.01992
111.856	0.01886
112.109	0.01578
112.361	0.02203
112.613	0.02409
112.865	0.02145
113.118	0.01413
113.37	0.01678
113.622	0.02142
113.874	0.02506
114.127	0.0252
114.379	0.02249
114.631	0.02025
114.883	0.01904
115.136	0.01955
115.388	0.01762
115.64	0.02123
115.892	0.02463
116.145	0.01904
116.397	0.0266
116.649	0.02068
116.902	0.01057
117.154	0.01679
117.406	0.01686
117.658	0.0165
117.911	0.01692
118.163	0.01956
118.415	0.02316
118.667	0.02171
118.92	0.01715
119.172	0.01837
119.424	0.02233
119.676	0.02459
119.929	0.02456
120.181	0.02362
120.433	0.02563
120.685	0.02486
120.938	0.02107
121.19	0.02193
121.442	0.02251
121.695	0.02446
121.947	0.02772
122.199	0.02714
122.451	0.02766
122.704	0.02791
122.956	0.02772
123.208	0.0318
123.46	0.03244
123.713	0.02842
123.965	0.01984
124.217	0.02106
124.469	0.02407
124.722	0.02404
124.974	0.0181
125.226	0.02399
125.478	0.0259
125.731	0.02479
125.983	0.0214
126.235	0.0244
126.487	0.02597
126.74	0.02659
126.992	0.02673
127.244	0.02686
127.497	0.02769
127.749	0.02792
128.001	0.0259
128.253	0.02734
128.506	0.02356
128.758	0.01925
129.01	0.02189
129.262	0.03231
129.515	0.0324
129.767	0.02706
130.019	0.02648
130.271	0.0249
130.524	0.02303
130.776	0.02266
131.028	0.02747
131.28	0.02416
131.533	0.02281
131.785	0.02238
132.037	0.0175
132.289	0.02179
132.542	0.02379
132.794	0.02337
133.046	0.02493
133.299	0.0237
133.551	0.02355
133.803	0.024
134.055	0.02127
134.308	0.02555
134.56	0.02555
134.812	0.02079
135.064	0.0184
135.317	0.02471
135.569	0.02971
135.821	0.03052
136.073	0.02525
136.326	0.02322
136.578	0.0226
136.83	0.02328
137.082	0.02737
137.335	0.02625
137.587	0.02671
137.839	0.02979
138.092	0.02847
138.344	0.0283
138.596	0.02728
138.848	0.02498
139.101	0.0233
139.353	0.02387
139.605	0.0238
139.857	0.02337
140.11	0.03353
140.362	0.03465
140.614	0.03143
140.866	0.02559
141.119	0.01419
141.371	0.02075
141.623	0.02499
141.875	0.01934
142.128	0.02991
142.38	0.03027
142.632	0.02804
142.884	0.02743
143.137	0.03152
143.389	0.02502
143.641	0.01987
143.894	0.02224
144.146	0.02056
144.398	0.03092
144.65	0.03457
144.903	0.0217
145.155	0.02759
145.407	0.03011
145.659	0.03061
145.912	0.03016
146.164	0.03244
146.416	0.03702
146.668	0.03645
146.921	0.02621
147.173	0.02669
147.425	0.02996
147.677	0.03133
147.93	0.02807
148.182	0.04008
148.434	0.03841
148.686	0.03295
148.939	0.03098
149.191	0.0311
149.443	0.03171
149.696	0.03151
149.948	0.02948
150.2	0.02816
150.452	0.03183
150.705	0.0346
150.957	0.03189
151.209	0.03128
151.461	0.03791
151.714	0.04091
151.966	0.03187
152.218	0.03163
152.47	0.02864
152.723	0.02842
152.975	0.03521
153.227	0.03497
153.479	0.03297
153.732	0.03046
153.984	0.02863
154.236	0.03559
154.489	0.03832
154.741	0.03709
154.993	0.0323
155.245	0.0335
155.498	0.02895
155.75	0.02573
156.002	0.02936
156.254	0.02983
156.507	0.03105
156.759	0.03391
157.011	0.0388
157.263	0.03422
157.516	0.03591
157.768	0.0376
158.02	0.03452
158.272	0.03318
158.525	0.03134
158.777	0.03324
159.029	0.0417
159.281	0.04109
159.534	0.04022
159.786	0.03632
160.038	0.02768
160.291	0.02634
160.543	0.03191
160.795	0.0361
161.047	0.03327
161.3	0.0294
161.552	0.0276
161.804	0.02814
162.056	0.03119
162.309	0.03526
162.561	0.03675
162.813	0.03623
163.065	0.03432
163.318	0.03478
163.57	0.03314
163.822	0.03416
164.074	0.03979
164.327	0.03664
164.579	0.03429
164.831	0.0353
165.084	0.04017
165.336	0.03702
165.588	0.03845
165.84	0.0395
166.093	0.03719
166.345	0.02826
166.597	0.02722
166.849	0.03217
167.102	0.04041
167.354	0.0369
167.606	0.03283
167.858	0.03553
168.111	0.04443
168.363	0.03043
168.615	0.03812
168.867	0.04644
169.12	0.04633
169.372	0.03372
169.624	0.03749
169.876	0.04053
170.129	0.03722
170.381	0.03045
170.633	0.03675
170.886	0.04161
171.138	0.04225
171.39	0.04814
171.642	0.04959
171.895	0.044
172.147	0.03445
172.399	0.03672
172.651	0.0387
172.904	0.0384
173.156	0.03577
173.408	0.03226
173.66	0.03858
173.913	0.03983
174.165	0.03627
174.417	0.03853
174.669	0.04049
174.922	0.03888
175.174	0.03573
175.426	0.038
175.679	0.03642
175.931	0.03999
176.183	0.04399
176.435	0.03427
176.688	0.03769
176.94	0.03769
177.192	0.03735
177.444	0.04649
177.697	0.04461
177.949	0.03964
178.201	0.03555
178.453	0.03781
178.706	0.04111
178.958	0.04156
179.21	0.03989
179.462	0.03744
179.715	0.03744
179.967	0.03754
180.219	0.03763
180.471	0.03772
180.724	0.03888
180.976	0.03792
181.228	0.03704
181.481	0.03858
181.733	0.04012
181.985	0.03894
182.237	0.03959
182.49	0.04551
182.742	0.0409
182.994	0.03883
183.246	0.04171
183.499	0.04975
183.751	0.03971
184.003	0.04106
184.255	0.04511
184.508	0.04672
184.76	0.04499
185.012	0.04629
185.264	0.04809
185.517	0.04911
185.769	0.04883
186.021	0.04685
186.273	0.04774
186.526	0.0522
186.778	0.05447
187.03	0.05526
187.283	0.05536
187.535	0.05444
187.787	0.05016
188.039	0.05351
188.292	0.05532
188.544	0.05487
188.796	0.05678
189.048	0.06372
189.301	0.06059
189.553	0.05247
189.805	0.05911
190.057	0.06116
190.31	0.06436
190.562	0.06635
190.814	0.06097
191.066	0.06034
191.319	0.06335
191.571	0.06494
191.823	0.05738
192.076	0.06378
192.328	0.068
192.58	0.07052
192.832	0.07279
193.085	0.07578
193.337	0.07974
193.589	0.08091
193.841	0.07614
194.094	0.08096
194.346	0.08578
194.598	0.08933
194.85	0.09123
195.103	0.09896
195.355	0.10669
195.607	0.11138
195.859	0.11197
196.112	0.11386
196.364	0.11267
196.616	0.11681
196.868	0.12717
197.121	0.12834
197.373	0.13569
197.625	0.14149
197.878	0.14322
198.13	0.14038
198.382	0.15603
198.634	0.16299
198.887	0.16049
199.139	0.16347
199.391	0.17224
199.643	0.17893
199.896	0.18049
200.148	0.17291
200.4	0.17004
200.652	0.17174
200.905	0.17433
201.157	0.17222
201.409	0.18026
201.661	0.17475
201.914	0.16262
202.166	0.15322
202.418	0.14965
202.671	0.14112
202.923	0.13079
203.175	0.12149
203.427	0.11464
203.68	0.11122
203.932	0.10985
204.184	0.10953
204.436	0.10888
204.689	0.10184
204.941	0.09506
205.193	0.09054
205.445	0.08186
205.698	0.0867
205.95	0.0884
206.202	0.08313
206.454	0.07664
206.707	0.07232
206.959	0.06877
207.211	0.06548
207.463	0.06191
207.716	0.06127
207.968	0.0574
208.22	0.05403
208.473	0.05958
208.725	0.06444
208.977	0.06334
209.229	0.05823
209.482	0.0521
209.734	0.05461
209.986	0.0526
210.238	0.04932
210.491	0.04804
210.743	0.04994
210.995	0.04923
211.247	0.04733
211.5	0.04527
211.752	0.04388
212.004	0.04751
212.256	0.04943
212.509	0.0474
212.761	0.04601
213.013	0.05327
213.265	0.05554
213.518	0.05127
213.77	0.04878
214.022	0.04756
214.275	0.04874
214.527	0.05055
214.779	0.04843
215.031	0.05065
215.284	0.05523
215.536	0.05756
215.788	0.05066
216.04	0.05228
216.293	0.04822
216.545	0.04552
216.797	0.05156
217.049	0.04505
217.302	0.0465
217.554	0.05033
217.806	0.05263
218.058	0.05526
218.311	0.0565
218.563	0.05552
218.815	0.05308
219.067	0.05607
219.32	0.0567
219.572	0.05512
219.824	0.0521
220.077	0.04998
220.329	0.05609
220.581	0.06004
220.833	0.06172
221.086	0.0651
221.338	0.06102
221.59	0.06434
221.842	0.0696
222.095	0.06711
222.347	0.06927
222.599	0.06958
222.851	0.06866
223.104	0.06745
223.356	0.07117
223.608	0.06908
223.86	0.0646
224.113	0.06044
224.365	0.06123
224.617	0.0563
224.87	0.05373
225.122	0.05482
225.374	0.0516
225.626	0.05422
225.879	0.05057
226.131	0.04387
226.383	0.04979
226.635	0.04646
226.888	0.04386
227.14	0.04155
227.392	0.03686
227.644	0.03921
227.897	0.0373
228.149	0.03644
228.401	0.04221
228.653	0.04191
228.906	0.03794
229.158	0.0331
229.41	0.02965
229.662	0.03155
229.915	0.03543
230.167	0.03683
230.419	0.03497
230.672	0.03467
230.924	0.03559
231.176	0.03229
231.428	0.02646
231.681	0.02578
231.933	0.03409
232.185	0.03482
232.437	0.03036
232.69	0.02748
232.942	0.02782
233.194	0.02849
233.446	0.02954
233.699	0.03093
233.951	0.02879
234.203	0.02505
234.455	0.02574
234.708	0.03238
234.96	0.02951
235.212	0.0313
235.465	0.03074
235.717	0.02672
235.969	0.0242
236.221	0.0255
236.474	0.02902
236.726	0.03126
236.978	0.02546
237.23	0.0258
237.483	0.02499
237.735	0.02425
237.987	0.02576
238.239	0.02361
238.492	0.02504
238.744	0.02831
238.996	0.03124
239.248	0.02434
239.501	0.03005
239.753	0.03162
240.005	0.02441
240.257	0.0219
240.51	0.02431
240.762	0.02514
241.014	0.02493
241.267	0.02904
241.519	0.02812
241.771	0.02737
242.023	0.02727
242.276	0.0277
242.528	0.0245
242.78	0.02547
243.032	0.03116
243.285	0.04043
243.537	0.03238
243.789	0.0332
244.041	0.03482
244.294	0.03372
244.546	0.0323
244.798	0.03089
245.05	0.02833
245.303	0.02711
245.555	0.0349
245.807	0.03204
246.059	0.03461
246.312	0.03933
246.564	0.03828
246.816	0.03723
247.069	0.03742
247.321	0.03646
247.573	0.0329
247.825	0.03627
248.078	0.03714
248.33	0.03916
248.582	0.04337
248.834	0.046
249.087	0.04649
249.339	0.05138
249.591	0.05764
249.843	0.05328
250.096	0.05967
250.348	0.06885
250.6	0.07702
250.852	0.08002
251.105	0.09291
251.357	0.10434
251.609	0.11661
251.862	0.13096
252.114	0.1406
252.366	0.15363
252.618	0.16137
252.871	0.16424
253.123	0.18014
253.375	0.18503
253.627	0.18339
253.88	0.1811
254.132	0.18889
254.384	0.16878
254.636	0.15159
254.889	0.13894
255.141	0.12975
255.393	0.11948
255.645	0.10841
255.898	0.09672
256.15	0.08616
256.402	0.08843
256.654	0.08772
256.907	0.08226
257.159	0.07388
257.411	0.07024
257.664	0.07249
257.916	0.06582
258.168	0.05643
258.42	0.05796
258.673	0.05912
258.925	0.05929
259.177	0.05775
259.429	0.05411
259.682	0.05047
259.934	0.04823
260.186	0.04963
260.438	0.05248
260.691	0.04219
260.943	0.04131
261.195	0.03928
261.447	0.03552
261.7	0.03373
261.952	0.03366
262.204	0.03183
262.457	0.0288
262.709	0.02586
262.961	0.03366
263.213	0.03609
263.466	0.03698
263.718	0.03761
263.97	0.03175
264.222	0.03345
264.475	0.03375
264.727	0.03234
264.979	0.03497
265.231	0.03321
265.484	0.03217
265.736	0.03253
265.988	0.03443
266.24	0.03669
266.493	0.03661
266.745	0.03242
266.997	0.02494
267.249	0.02942
267.502	0.02147
267.754	0.01894
268.006	0.02416
268.259	0.02642
268.511	0.02238
268.763	0.02378
269.015	0.02633
269.268	0.02157
269.52	0.02305
269.772	0.02149
270.024	0.02076
270.277	0.02295
270.529	0.02078
270.781	0.02152
271.033	0.02196
271.286	0.02071
271.538	0.01705
271.79	0.01833
272.042	0.01717
272.295	0.01591
272.547	0.01965
272.799	0.01718
273.051	0.01642
273.304	0.01675
273.556	0.01747
273.808	0.01751
274.061	0.01463
274.313	0.01388
274.565	0.01551
274.817	0.01444
275.07	0.01173
275.322	0.01121
275.574	0.01258
275.826	0.01447
276.079	0.01159
276.331	0.01124
276.583	0.01173
276.835	0.01127
277.088	0.00614
277.34	0.01073
277.592	0.01374
277.844	0.01156
278.097	0.00495
278.349	0.01167
278.601	0.01517
278.854	0.01558
279.106	0.01598
279.358	0.01528
279.61	0.01747
279.863	0.01963
280.115	0.01979
280.367	0.01798
280.619	0.01496
280.872	0.01473
281.124	0.01638
281.376	0.01457
281.628	0.01583
281.881	0.01782
282.133	0.0202
282.385	0.02269
282.637	0.02013
282.89	0.02463
283.142	0.02769
283.394	0.02529
283.646	0.02163
283.899	0.02605
284.151	0.02961
284.403	0.03114
284.656	0.03266
284.908	0.02608
285.16	0.02779
285.412	0.03255
285.665	0.03361
285.917	0.0218
286.169	0.02186
286.421	0.02526
286.674	0.02674
286.926	0.02083
287.178	0.01754
287.43	0.01826
287.683	0.02069
287.935	0.02073
288.187	0.0171
288.439	0.016
288.692	0.01559
288.944	0.01425
289.196	0.01057
289.449	0.01109
289.701	0.01148
289.953	0.01182
290.205	0.01593
290.458	0.0139
290.71	0.01366
290.962	0.01445
291.214	0.01447
291.467	0.01413
291.719	0.01022
291.971	0.0092
292.223	0.0122
292.476	0.00888
292.728	0.01227
292.98	0.01447
293.232	0.01308
293.485	0.00681
293.737	0.0121
293.989	0.01341
294.241	0.01271
294.494	0.0118
294.746	0.00886
294.998	0.00829
295.251	0.01077
295.503	0.01353
295.755	0.00835
296.007	0.00966
296.26	0.00876
296.512	0.0078
296.764	0.0099
297.016	0.0077
297.269	0.008
297.521	0.00898
297.773	0.01005
298.025	0.01269
298.278	0.01146
298.53	0.009
298.782	0.0071
299.034	0.00788
299.287	0.01049
299.539	0.01184
299.791	0.01232
300.043	0.01239
300.296	0.0128
300.548	0.01442
300.8	0.01417
301.053	0.01318
301.305	0.0162
301.557	0.01289
301.809	0.00969
302.062	0.00649
302.314	0.00347
302.566	0.01021
302.818	0.0083
303.071	0.00566
303.323	0.00639
303.575	0.01313
303.827	0.01047
304.08	0.01017
304.332	0.01089
304.584	0.00909
304.836	0.00875
305.089	0.00759
305.341	0.00862
305.593	0.01212
305.846	0.01215
306.098	0.01089
306.35	0.01328
306.602	0.01643
306.855	0.01422
307.107	0.00759
307.359	0.00978
307.611	0.01242
307.864	0.01057
308.116	0.01135
308.368	0.01151
308.62	0.01295
308.873	0.01231
309.125	0.0019
309.377	0.00763
309.629	0.01024
309.882	0.01145
310.134	0.01299
310.386	0.01116
310.638	0.00572
310.891	0.00518
311.143	0.0082
311.395	0.00488
311.648	0.00469
311.9	0.00738
312.152	0.01045
312.404	0.01134
312.657	0.00875
312.909	0.00909
313.161	0.00987
313.413	0.00967
313.666	0.00708
313.918	0.00928
314.17	0.00795
314.422	0.00651
314.675	0.00957
314.927	0.01333
315.179	0.00773
315.431	0.00586
315.684	0.01053
315.936	0.01093
316.188	0.00966
316.44	0.00682
316.693	0.00469
316.945	0.00579
317.197	0.00544
317.45	0.00566
317.702	0.00623
317.954	0.00752
318.206	0.01128
318.459	0.00614
318.711	0.00583
318.963	0.00949
319.215	0.01247
319.468	0.000178672
319.72	0.0047
319.972	0.01199
320.224	0.01373
320.477	0.00704
320.729	0.00459
320.981	0.00585
321.233	0.00821
321.486	0.00818
321.738	0.00522
321.99	0.00799
322.243	0.01139
322.495	0.01177
322.747	0.00619
322.999	0.01369
323.252	0.01449
323.504	0.00973
323.756	0.00609
324.008	0.00649
324.261	0.00962
324.513	0.0111
324.765	0.00896
325.017	0.00523
325.27	0.00578
325.522	0.00936
325.774	0.01303
326.026	0.01292
326.279	0.00506
326.531	0.00631
326.783	0.00881
327.035	0.00865
327.288	0.00755
327.54	0.0081
327.792	0.00486
328.045	0.00227
328.297	0.00716
328.549	0.0113
328.801	0.01016
329.054	0.00633
329.306	0.00286
329.558	0.00588
329.81	0.0069
330.063	0.00699
330.315	0.0058
330.567	0.00316
330.819	0.00882
331.072	0.00624
331.324	0.00403
331.576	0.00539
331.828	0.00767
332.081	0.00824
332.333	0.00864
332.585	0.00777
332.837	0.00468
333.09	0.00583
333.342	0.00785
333.594	0.00847
333.847	0.00798
334.099	0.00989
334.351	0.00555
334.603	0.00575
334.856	0.00729
335.108	0.00614
335.36	0.00428
335.612	0.00779
335.865	0.00943
336.117	0.00761
336.369	0.00464
336.621	0.0045
336.874	0.00552
337.126	0.00734
337.378	0.00876
337.63	0.0028
337.883	0.00604
338.135	0.0097
338.387	0.01025
338.64	0.00576
338.892	0.00604
339.144	0.00748
339.396	0.01094
339.649	0.01484
339.901	0.00737
340.153	0.00883
340.405	0.00972
340.658	0.00802
340.91	0.00398
341.162	0.00814
341.414	0.00791
341.667	0.00689
341.919	0.0066
342.171	0.00475
342.423	0.00622
342.676	0.00972
342.928	0.01229
343.18	0.0107
343.433	0.00658
343.685	0.00535
343.937	0.00865
344.189	0.01318
344.442	0.00756
344.694	0.00682
344.946	0.00549
345.198	0.00364
345.451	0.00224
345.703	0.00565
345.955	0.00965
346.207	0.01024
346.46	0.0081
346.712	0.00736
346.964	0.00773
347.216	0.00839
347.469	0.00962
347.721	0.01057
347.973	0.00532
348.225	0.00683
348.478	0.01078
348.73	0.01369
348.982	0.01187
349.235	0.01189
349.487	0.00913
349.739	0.00885
349.991	0.01085
350.244	0.00485
350.496	0.00566
350.748	0.00766
351	0.00941
351.253	0.01011
351.505	0.00975
351.757	0.00731
352.009	0.00742
352.262	0.00974
352.514	0.00976
352.766	0.01123
353.018	0.01455
353.271	0.01657
353.523	0.01445
353.775	0.00543
354.027	0.00764
354.28	0.0092
354.532	0.00907
354.784	0.00946
355.037	0.00948
355.289	0.00866
355.541	0.00948
355.793	0.01159
356.046	0.00972
356.298	0.01027
356.55	0.00864
356.802	0.00728
357.055	0.00861
357.307	0.00788
357.559	0.00959
357.811	0.00865
358.064	0.00694
358.316	0.01111
358.568	0.00972
358.82	0.01036
359.073	0.01042
359.325	0.00868
359.577	0.00757
359.829	0.01244
360.082	0.01194
360.334	0.00968
360.586	0.01177
360.839	0.01066
361.091	0.01131
361.343	0.01246
361.595	0.0124
361.848	0.00827
362.1	0.01567
362.352	0.01437
362.604	0.0098
362.857	0.00794
363.109	0.01361
363.361	0.01025
363.613	0.01019
363.866	0.01152
364.118	0.00825
364.37	0.00827
364.622	0.00743
364.875	0.00522
365.127	0.00366
365.379	0.00896
365.632	0.00721
365.884	0.00846
366.136	0.01283
366.388	0.01803
366.641	0.0139
366.893	0.00944
367.145	0.00686
367.397	0.00708
367.65	0.01047
367.902	0.01237
368.154	0.01062
368.406	0.00868
368.659	0.00817
368.911	0.00857
369.163	0.00686
369.415	0.0092
369.668	0.01274
369.92	0.01435
370.172	0.01361
370.425	0.01415
370.677	0.01342
370.929	0.01143
371.181	0.00929
371.434	0.01195
371.686	0.0115
371.938	0.01163
372.19	0.01276
372.443	0.01089
372.695	0.01078
372.947	0.01105
373.199	0.01248
373.452	0.01443
373.704	0.0084
373.956	0.0091
374.208	0.00926
374.461	0.00884
374.713	0.00981
374.965	0.00567
375.217	0.0073
375.47	0.01035
375.722	0.01125
375.974	0.00597
376.226	0.0111
376.479	0.01244
376.731	0.01123
376.983	0.00988
377.236	0.01178
377.488	0.01337
377.74	0.01173
377.992	0.01007
378.245	0.01256
378.497	0.0122
378.749	0.01095
379.001	0.00827
379.254	0.00741
379.506	0.01537
379.758	0.01335
380.01	0.01484
380.263	0.01656
380.515	0.01582
380.767	0.01127
381.019	0.01356
381.272	0.01185
381.524	0.0103
381.776	0.01346
382.029	0.01007
382.281	0.00947
382.533	0.01116
382.785	0.01271
383.038	0.01044
383.29	0.00819
383.542	0.00791
383.794	0.01138
384.047	0.01648
384.299	0.01497
384.551	0.01133
384.803	0.0147
385.056	0.01632
385.308	0.01135
385.56	0.01327
385.812	0.01386
386.065	0.0138
386.317	0.01344
386.569	0.01312
386.822	0.01351
387.074	0.0124
387.326	0.0129
387.578	0.0146
387.831	0.01461
388.083	0.01877
388.335	0.01745
388.587	0.01422
388.84	0.0128
389.092	0.01814
389.344	0.01504
389.596	0.01525
389.849	0.01576
390.101	0.0145
390.353	0.02019
390.605	0.01419
390.858	0.0125
391.11	0.01481
391.362	0.01623
391.614	0.01587
391.867	0.0152
392.119	0.01366
392.371	0.01307
392.624	0.01726
392.876	0.01806
393.128	0.01855
393.38	0.01807
393.633	0.01701
393.885	0.01778
394.137	0.02032
394.389	0.01997
394.642	0.01869
394.894	0.01818
395.146	0.01667
395.398	0.01615
395.651	0.01807
395.903	0.01881
396.155	0.01454
396.407	0.01379
396.66	0.01427
396.912	0.01381
397.164	0.01262
397.416	0.01231
397.669	0.01803
397.921	0.01524
398.173	0.01542
398.426	0.02115
398.678	0.0242
398.93	0.01748
399.182	0.02178
399.435	0.02388
399.687	0.01762
399.939	0.02029
400.191	0.01819
400.444	0.01746
400.696	0.01954
400.948	0.0237
401.2	0.02105
401.453	0.01776
401.705	0.01589
401.957	0.01574
402.209	0.01683
402.462	0.01685
402.714	0.01746
402.966	0.01863
403.219	0.02007
403.471	0.02122
403.723	0.01826
403.975	0.01606
404.228	0.01633
404.48	0.01822
404.732	0.01745
404.984	0.02067
405.237	0.01889
405.489	0.01838
405.741	0.02243
405.993	0.01427
406.246	0.01865
406.498	0.02133
406.75	0.0209
407.002	0.02176
407.255	0.0223
407.507	0.02151
407.759	0.02134
408.011	0.022
408.264	0.0245
408.516	0.02265
408.768	0.01824
409.021	0.01563
409.273	0.01632
409.525	0.01821
409.777	0.01889
410.03	0.0214
410.282	0.02084
410.534	0.02005
410.786	0.0206
411.039	0.01754
411.291	0.0168
411.543	0.01666
411.795	0.01645
412.048	0.01802
412.3	0.01644
412.552	0.01911
412.804	0.01993
413.057	0.01676
413.309	0.01551
413.561	0.01289
413.814	0.01388
414.066	0.0161
414.318	0.01751
414.57	0.01663
414.823	0.01557
415.075	0.01531
415.327	0.01554
415.579	0.01549
415.832	0.0102
416.084	0.01389
416.336	0.01413
416.588	0.0136
416.841	0.01932
417.093	0.01527
417.345	0.01486
417.597	0.01485
417.85	0.0148
418.102	0.01737
418.354	0.01868
418.606	0.01657
418.859	0.01391
419.111	0.01249
419.363	0.01537
419.616	0.0148
419.868	0.01599
420.12	0.01687
420.372	0.01757
420.625	0.0162
420.877	0.01444
421.129	0.01472
421.381	0.01473
421.634	0.01463
421.886	0.01467
422.138	0.01407
422.39	0.01364
422.643	0.0157
422.895	0.01746
423.147	0.01451
423.399	0.01354
423.652	0.01381
423.904	0.01404
424.156	0.01342
424.408	0.01287
424.661	0.01363
424.913	0.01431
425.165	0.01813
425.418	0.01688
425.67	0.01411
425.922	0.01391
426.174	0.01536
426.427	0.01369
426.679	0.01347
426.931	0.01342
427.183	0.01375
427.436	0.01343
427.688	0.01269
427.94	0.01312
428.192	0.01256
428.445	0.01338
428.697	0.01421
428.949	0.0155
429.201	0.01658
429.454	0.01554
429.706	0.01279
429.958	0.0118
430.211	0.01196
430.463	0.01317
430.715	0.01355
430.967	0.01395
431.22	0.01411
431.472	0.01495
431.724	0.01435
431.976	0.01097
432.229	0.01623
432.481	0.01535
432.733	0.01433
432.985	0.01306
433.238	0.01211
433.49	0.01377
433.742	0.01396
433.994	0.01222
434.247	0.00895
434.499	0.00617
434.751	0.01374
435.003	0.01491
435.256	0.01311
435.508	0.01369
435.76	0.01513
436.013	0.00883
436.265	0.00971
436.517	0.01531
436.769	0.01494
437.022	0.01419
437.274	0.01345
437.526	0.0127
437.778	0.01255
438.031	0.01482
438.283	0.01187
438.535	0.01044
438.787	0.01136
439.04	0.01407
439.292	0.01408
439.544	0.01187
439.796	0.01223
440.049	0.01467
440.301	0.01654
440.553	0.0173
440.806	0.01465
441.058	0.01142
441.31	0.0099
441.562	0.01256
441.815	0.01593
442.067	0.01681
442.319	0.01704
442.571	0.01755
442.824	0.01376
443.076	0.01227
443.328	0.01293
443.58	0.01374
443.833	0.01244
444.085	0.0151
444.337	0.01422
444.589	0.01272
444.842	0.01269
445.094	0.01609
445.346	0.01474
445.598	0.01429
445.851	0.01316
446.103	0.01119
446.355	0.01271
446.608	0.01086
446.86	0.0126
447.112	0.01437
447.364	0.01192
447.617	0.01154
447.869	0.01148
448.121	0.00942
448.373	0.00796
448.626	0.01248
448.878	0.01324
449.13	0.01317
449.382	0.0128
449.635	0.01227
449.887	0.01114
450.139	0.01249
450.391	0.01452
450.644	0.01605
450.896	0.01569
451.148	0.0104
451.4	0.01033
451.653	0.01223
451.905	0.01464
452.157	0.0161
452.41	0.01041
452.662	0.01372
452.914	0.01547
453.166	0.01367
453.419	0.01216
453.671	0.01403
453.923	0.01182
454.175	0.0101
454.428	0.0113
454.68	0.01435
454.932	0.01529
455.184	0.01235
455.437	0.00976
455.689	0.01136
455.941	0.01631
456.193	0.0151
456.446	0.01371
456.698	0.01333
456.95	0.01345
457.203	0.00889
457.455	0.01212
457.707	0.01409
457.959	0.01305
458.212	0.0123
458.464	0.00966
458.716	0.01113
458.968	0.01245
459.221	0.01234
459.473	0.01501
459.725	0.01346
459.977	0.01357
460.23	0.01352
460.482	0.01235
460.734	0.01616
460.986	0.01179
461.239	0.00904
461.491	0.00791
461.743	0.00653
461.995	0.01224
462.248	0.01581
462.5	0.01355
462.752	0.01093
463.005	0.01961
463.257	0.01429
463.509	0.01603
463.761	0.0184
464.014	0.017
464.266	0.00902
464.518	0.01296
464.77	0.0131
465.023	0.01088
465.275	0.00907
465.527	0.01173
465.779	0.00999
466.032	0.01058
466.284	0.01287
466.536	0.01501
466.788	0.01578
467.041	0.01686
467.293	0.013
467.545	0.00881
467.797	0.01228
468.05	0.01647
468.302	0.01411
468.554	0.0125
468.807	0.01258
469.059	0.01069
469.311	0.01409
469.563	0.01335
469.816	0.01249
470.068	0.01295
470.32	0.0122
470.572	0.01108
470.825	0.00917
471.077	0.00943
471.329	0.01301
471.581	0.0153
471.834	0.01352
472.086	0.01507
472.338	0.01526
472.59	0.01012
472.843	0.01318
473.095	0.01109
473.347	0.0105
473.6	0.01165
473.852	0.01291
474.104	0.01596
474.356	0.01294
474.609	0.00878
474.861	0.00811
475.113	0.01559
475.365	0.01064
475.618	0.01169
475.87	0.0127
476.122	0.01156
476.374	0.01042
476.627	0.01224
476.879	0.01415
477.131	0.01471
477.383	0.01427
477.636	0.01695
477.888	0.01364
478.14	0.01109
478.392	0.01151
478.645	0.01417
478.897	0.00998
479.149	0.01589
479.402	0.01509
479.654	0.01185
479.906	0.01244
480.158	0.00826
480.411	0.01211
480.663	0.01257
480.915	0.01087
481.167	0.01195
481.42	0.01196
481.672	0.01411
481.924	0.01575
482.176	0.0162
482.429	0.01575
482.681	0.01192
482.933	0.00957
483.185	0.01037
483.438	0.01381
483.69	0.01725
483.942	0.01504
484.194	0.01443
484.447	0.01264
484.699	0.01044
484.951	0.01428
485.204	0.01191
485.456	0.00977
485.708	0.01136
485.96	0.01564
486.213	0.01145
486.465	0.00972
486.717	0.01122
486.969	0.01336
487.222	0.0143
487.474	0.01621
487.726	0.0144
487.978	0.01139
488.231	0.01065
488.483	0.01384
488.735	0.01193
488.987	0.01003
489.24	0.01064
489.492	0.0132
489.744	0.01556
489.997	0.01022
490.249	0.0096
490.501	0.00912
490.753	0.00988
491.006	0.0147
491.258	0.01662
491.51	0.01517
491.762	0.01226
492.015	0.01057
492.267	0.01312
492.519	0.01083
492.771	0.01207
493.024	0.01261
493.276	0.01206
493.528	0.01321
493.78	0.01014
494.033	0.01051
494.285	0.01111
494.537	0.01163
494.789	0.01508
495.042	0.00992
495.294	0.00954
495.546	0.01037
495.799	0.00989
496.051	0.0076
496.303	0.0086
496.555	0.01029
496.808	0.01102
497.06	0.01019
497.312	0.00904
497.564	0.01076
497.817	0.01164
498.069	0.01122
498.321	0.01014
498.573	0.0113
498.826	0.01105
499.078	0.01118
499.33	0.01312
499.582	0.01619
499.835	0.01275
500.087	0.00999
500.339	0.00879
500.592	0.00945
500.844	0.01165
501.096	0.01319
501.348	0.01002
501.601	0.0081
501.853	0.00791
502.105	0.00836
502.357	0.00646
502.61	0.00983
502.862	0.01009
503.114	0.00998
503.366	0.01343
503.619	0.01343
503.871	0.01311
504.123	0.01205
504.375	0.01195
504.628	0.01415
504.88	0.01108
505.132	0.01315
505.384	0.01108
505.637	0.00685
505.889	0.00619
506.141	0.01158
506.394	0.01032
506.646	0.00939
506.898	0.01002
507.15	0.01093
507.403	0.00824
507.655	0.00743
507.907	0.00899
508.159	0.01018
508.412	0.00741
508.664	0.00972
508.916	0.00801
509.168	0.00809
509.421	0.01074
509.673	0.01391
509.925	0.01123
510.177	0.01038
510.43	0.01021
510.682	0.01021
510.934	0.0102
511.186	0.00982
511.439	0.00793
511.691	0.00873
511.943	0.00976
512.196	0.00507
512.448	0.00815
512.7	0.01063
512.952	0.0115
513.205	0.01134
513.457	0.01169
513.709	0.01092
513.961	0.00956
514.214	0.0113
514.466	0.01321
514.718	0.00837
514.97	0.00838
515.223	0.00537
515.475	0.00624
515.727	0.01125
515.979	0.01591
516.232	0.01053
516.484	0.01208
516.736	0.01268
516.989	0.01077
517.241	0.00884
517.493	0.00653
517.745	0.00693
517.998	0.00768
518.25	0.00731
518.502	0.00532
518.754	0.01264
519.007	0.01453
519.259	0.01245
519.511	0.00855
519.763	0.00581
520.016	0.01197
520.268	0.01147
520.52	0.00979
520.772	0.00897
521.025	0.00903
521.277	0.01019
521.529	0.0086
521.781	0.00965
522.034	0.01144
522.286	0.00839
522.538	0.00569
522.791	0.00578
523.043	0.00485
523.295	0.00455
523.547	0.0085
523.8	0.00774
524.052	0.00884
524.304	0.00888
524.556	0.00652
524.809	0.00228
525.061	0.00922
525.313	0.00766
525.565	0.00949
525.818	0.01152
526.07	0.00622
526.322	0.00661
526.574	0.01115
526.827	0.0123
527.079	0.01051
527.331	0.00956
527.583	0.01499
527.836	0.01097
528.088	0.00886
528.34	0.00805
528.593	0.00547
528.845	0.0074
529.097	0.00703
529.349	0.00862
529.602	0.00946
529.854	0.0067
530.106	0.00632
530.358	0.00828
530.611	0.00892
530.863	0.00854
531.115	0.00877
531.367	0.01302
531.62	0.01112
531.872	0.00965
532.124	0.00934
532.376	0.0095
532.629	0.00835
532.881	0.00755
533.133	0.00983
533.385	0.0105
533.638	0.00704
533.89	0.0055
534.142	0.00824
534.395	0.00713
534.647	0.00539
534.899	0.00569
535.151	0.00724
535.404	0.00623
535.656	0.00562
535.908	0.00647
536.16	0.00765
536.413	0.00456
536.665	0.00559
536.917	0.00675
537.169	0.00773
537.422	0.00806
537.674	0.0069
537.926	0.00689
538.178	0.00373
538.431	0.00453
538.683	0.00843
538.935	0.00697
539.188	0.01084
539.44	0.00994
539.692	0.00763
539.944	0.0074
540.197	0.01218
540.449	0.01102
540.701	0.00802
540.953	0.00668
541.206	0.00611
541.458	0.0039
541.71	0.00856
541.962	0.00714
542.215	0.00556
542.467	0.00651
542.719	0.01005
542.971	0.00695
543.224	0.0085
543.476	0.01082
543.728	0.011
543.981	0.00757
544.233	0.00447
544.485	0.00481
544.737	0.00759
544.99	0.00913
545.242	0.00751
545.494	0.00751
545.746	0.00823
545.999	0.00691
546.251	0.00696
546.503	0.00892
546.755	0.00622
547.008	0.00795
547.26	0.00548
547.512	0.00577
547.764	0.00916
548.017	0.00569
548.269	0.00679
548.521	0.00796
548.774	0.00932
549.026	0.00954
549.278	0.00622
549.53	0.00931
549.783	0.0103
550.035	0.00732
550.287	0.00374
550.539	0.00522
550.792	0.00562
551.044	0.00856
551.296	0.00867
551.548	0.00701
551.801	0.00666
552.053	0.00667
552.305	0.00868
552.557	0.0098
552.81	0.00901
553.062	0.00707
553.314	0.00979
553.566	0.00796
553.819	0.00564
554.071	0.00479
554.323	0.00625
554.576	0.00896
554.828	0.00582
555.08	0.00535
555.332	0.00649
555.585	0.00717
555.837	0.00484
556.089	0.00942
556.341	0.00884
556.594	0.00791
556.846	0.00841
557.098	0.0091
557.35	0.00716
557.603	0.00646
557.855	0.00824
558.107	0.00901
558.359	0.00486
558.612	0.01108
558.864	0.00849
559.116	0.00843
559.368	0.00888
559.621	0.00619
559.873	0.00892
560.125	0.00956
560.378	0.00667
560.63	0.00442
560.882	0.00579
561.134	0.00813
561.387	0.00974
561.639	0.00938
561.891	0.00749
562.143	0.00656
562.396	0.0116
562.648	0.00936
562.9	0.00995
563.152	0.00951
563.405	0.00696
563.657	0.00415
563.909	0.00805
564.161	0.00629
564.414	0.00341
564.666	0.00238
564.918	0.00449
565.17	0.00449
565.423	0.00718
565.675	0.00591
565.927	0.00431
566.18	0.00577
566.432	0.00461
566.684	0.00845
566.936	0.00955
567.189	0.00916
567.441	0.00845
567.693	0.00651
567.945	0.00761
568.198	0.00532
568.45	0.00752
568.702	0.01248
568.954	0.00988
569.207	0.01066
569.459	0.0074
569.711	0.00707
569.963	0.00967
570.216	0.01169
570.468	0.01052
570.72	0.00903
570.973	0.00772
571.225	0.00685
571.477	0.00635
571.729	0.00519
571.982	0.00688
572.234	0.00963
572.486	0.00926
572.738	0.006
572.991	0.00796
573.243	0.00762
573.495	0.00373
573.747	0.00489
574	0.00994
574.252	0.0098
574.504	0.00669
574.756	0.00705
575.009	0.00755
575.261	0.00541
575.513	0.000664404
575.765	0.00768
576.018	0.00784
576.27	0.00657
576.522	0.00742
576.775	0.01012
577.027	0.00545
577.279	0.00555
577.531	0.00873
577.784	0.00965
578.036	0.00818
578.288	0.01045
578.54	0.00693
578.793	0.00587
579.045	0.00677
579.297	0.00922
579.549	0.01195
579.802	0.00608
580.054	0.00557
580.306	0.00669
580.558	0.00704
580.811	0.00561
581.063	0.00483
581.315	0.00658
581.567	0.00854
581.82	0.00959
582.072	0.00969
582.324	0.01008
582.577	0.00619
582.829	0.00708
583.081	0.00901
583.333	0.00986
583.586	0.00911
583.838	0.00873
584.09	0.01032
584.342	0.01036
584.595	0.00831
584.847	0.00555
585.099	0.00712
585.351	0.00833
585.604	0.00708
585.856	0.00689
586.108	0.00817
586.36	0.00584
586.613	0.00427
586.865	0.0084
587.117	0.01176
587.37	0.01017
587.622	0.00308
587.874	0.00464
588.126	0.0082
588.379	0.00778
588.631	0.00782
588.883	0.01181
589.135	0.00986
589.388	0.00972
589.64	0.00836
589.892	0.00696
590.144	0.00712
590.397	0.0102
590.649	0.00786
590.901	0.00796
591.153	0.00853
591.406	0.00804
591.658	0.00617
591.91	0.00891
592.162	0.00963
592.415	0.01003
592.667	0.01042
592.919	0.01061
593.172	0.00983
593.424	0.0124
593.676	0.01232
593.928	0.01018
594.181	0.00871
594.433	0.01153
594.685	0.00606
594.937	0.00501
595.19	0.0057
595.442	0.00715
595.694	0.00843
595.946	0.0049
596.199	0.00596
596.451	0.00753
596.703	0.00979
596.955	0.01184
597.208	0.00988
597.46	0.00986
597.712	0.00778
597.965	0.00713
598.217	0.00795
598.469	0.0078
598.721	0.00585
598.974	0.0079
599.226	0.0082
599.478	0.00812
599.73	0.00929
599.983	0.00851
600.235	0.00958
600.487	0.00935
600.739	0.00819
600.992	0.00652
601.244	0.00479
601.496	0.00831
601.748	0.00675
602.001	0.00469
602.253	0.00555
602.505	0.01001
602.758	0.0104
603.01	0.00973
603.262	0.00814
603.514	0.00654
603.767	0.00611
604.019	0.00806
[truncated: 9,498 more rows]
