# Supplementary material for: Preparing high-concentration individualized carbon nanotubes for industrial separation of multiple single-chirality species
Source: Nat Commun. 2023 Apr 29;14:2491. doi: 10.1038/s41467-023-38133-0 (PMC10148823; doi:10.1038/s41467-023-38133-0)
Supplement: Supplementary file 3 — Source Data [file 41467_2023_38133_MOESM3_ESM.zip › 7 Source data/Supplementary Figure 12/Supplemenatry Figure 12a and b-Characterization of the dispersity and viscosity of G-SWCNTs.xlsx]

## Sheet: Supplementary Fig 12a
X	3 mg/ml	2 mg/ml	x	4 mg/ml	5 mg/ml	1 mg/ml
220	0.0029	0.000124378	200	0.00641	0.01246	0.00301
221	0.00236	8.65575e-05	201	0.00655	0.01237	0.00301
222	0.00186	5.78478e-05	202	0.00651	0.01218	0.00301
223	0.00142	3.94836e-05	203	0.00647	0.01225	0.00302
224	0.00106	3.17788e-05	204	0.00643	0.01233	0.00302
225	0.000804113	3.42351e-05	205	0.0064	0.01236	0.00303
226	0.0006519	4.56866e-05	206	0.00636	0.01233	0.00304
227	0.000598087	6.45163e-05	207	0.00632	0.01217	0.00307
228	0.00063345	8.89377e-05	208	0.00629	0.01227	0.00311
229	0.000741075	0.000117265	209	0.00625	0.01221	0.00314
230	0.000902513	0.0001482	210	0.00623	0.01221	0.00318
231	0.0011	0.0001807	211	0.00621	0.01219	0.00322
232	0.00131	0.0002132	212	0.00618	0.01213	0.00328
233	0.00153	0.0002457	213	0.00616	0.01204	0.00299
234	0.00174	0.0002782	214	0.00614	0.01201	0.00241
235	0.00193	0.0003107	215	0.00612	0.01198	0.00237
236	0.00211	0.0003432	216	0.0061	0.01196	0.00281
237	0.00227	0.0003744	217	0.00608	0.01178	0.0031
238	0.00242	0.0004082	218	0.00606	0.01181	0.00324
239	0.00257	0.0004446	219	0.00604	0.01155	0.00337
240	0.00273	0.0004849	220	0.00602	0.01158	0.00344
241	0.00291	0.0005304	221	0.006	0.01161	0.00342
242	0.00312	0.0005811	222	0.00598	0.01143	0.00341
243	0.00336	0.000637	223	0.00596	0.01142	0.00339
244	0.00364	0.0006981	224	0.00594	0.0112	0.00338
245	0.00392	0.0007631	225	0.00592	0.0113	0.00336
246	0.00421	0.0008307	226	0.0059	0.01132	0.00335
247	0.00445	0.0009009	227	0.00588	0.0111	0.00326
248	0.00465	0.0009724	228	0.00586	0.01105	0.00317
249	0.00478	0.00104	229	0.00584	0.01089	0.00324
250	0.00486	0.00111	230	0.00582	0.0108	0.0033
251	0.00491	0.00118	231	0.0058	0.01086	0.0033
252	0.00493	0.00125	232	0.00578	0.01087	0.00328
253	0.00495	0.00132	233	0.00576	0.01097	0.00327
254	0.00496	0.00138	234	0.00575	0.01095	0.00326
255	0.00497	0.00145	235	0.00573	0.0109	0.00326
256	0.00497	0.00152	236	0.00561	0.01076	0.00332
257	0.00498	0.00158	237	0.00557	0.01056	0.00339
258	0.00499	0.00164	238	0.00553	0.01054	0.00331
259	0.00499	0.0017	239	0.0055	0.01053	0.0033
260	0.00499	0.00174	240	0.00546	0.01053	0.00345
261	0.00498	0.00178	241	0.00542	0.01049	0.00352
262	0.00496	0.00182	242	0.00538	0.01053	0.00351
263	0.00494	0.00185	243	0.00534	0.01051	0.0035
264	0.00492	0.00187	244	0.00531	0.01048	0.0035
265	0.00489	0.00188	245	0.00527	0.01042	0.00349
266	0.00485	0.00189	246	0.00523	0.01032	0.00349
267	0.0048	0.0019	247	0.00519	0.01047	0.00349
268	0.00474	0.0019	248	0.00516	0.01046	0.00348
269	0.0047	0.0019	249	0.00473	0.01034	0.00348
270	0.00467	0.00189	250	0.00473	0.01047	0.00347
271	0.00464	0.00189	251	0.00475	0.01034	0.00347
272	0.00462	0.00188	252	0.00479	0.01027	0.00347
273	0.0046	0.00187	253	0.00483	0.0103	0.00346
274	0.00458	0.00186	254	0.00487	0.01022	0.00339
275	0.00456	0.00185	255	0.00491	0.01032	0.00331
276	0.00453	0.00184	256	0.00492	0.01004	0.00338
277	0.0045	0.00182	257	0.00494	0.00995	0.00338
278	0.00447	0.0018	258	0.00496	0.00996	0.00323
279	0.00443	0.00178	259	0.00499	0.00997	0.00315
280	0.0044	0.00176	260	0.00501	0.01014	0.00315
281	0.00439	0.00174	261	0.00503	0.0101	0.00315
282	0.00438	0.00172	262	0.00505	0.00999	0.00307
283	0.00439	0.0017	263	0.00507	0.01003	0.003
284	0.00441	0.00168	264	0.00514	0.01008	0.00307
285	0.00443	0.00167	265	0.00526	0.01007	0.00307
286	0.00444	0.00165	266	0.00537	0.01003	0.00292
287	0.00446	0.00164	267	0.00544	0.01011	0.00285
288	0.00447	0.00163	268	0.00551	0.01013	0.00292
289	0.00448	0.00161	269	0.00559	0.01002	0.003
290	0.00449	0.0016	270	0.00567	0.01003	0.00293
291	0.0045	0.00159	271	0.00528	0.01012	0.00285
292	0.00452	0.00159	272	0.00556	0.01019	0.00285
293	0.00454	0.00159	273	0.0056	0.01024	0.00286
294	0.00457	0.0016	274	0.00568	0.01032	0.00286
295	0.0046	0.00162	275	0.00566	0.01027	0.00286
296	0.00464	0.00164	276	0.00596	0.01034	0.00279
297	0.00468	0.00167	277	0.00585	0.01041	0.00264
298	0.00472	0.00171	278	0.00599	0.01007	0.00257
299	0.00475	0.00174	279	0.00588	0.01031	0.00265
300	0.00478	0.00178	280	0.006	0.01035	0.00273
301	0.00481	0.00181	281	0.006	0.01033	0.00266
302	0.00482	0.00184	282	0.00599	0.01025	0.00258
303	0.00483	0.00186	283	0.00609	0.01049	0.00251
304	0.00484	0.00187	284	0.00615	0.01041	0.00236
305	0.00484	0.00187	285	0.0061	0.01058	0.00229
306	0.00482	0.00186	286	0.00614	0.01042	0.00222
307	0.0048	0.00184	287	0.00626	0.01059	0.00207
308	0.00476	0.00181	288	0.00631	0.0105	0.002
309	0.0047	0.00177	289	0.00629	0.0105	0.00193
310	0.00461	0.00174	290	0.00629	0.01058	0.00178
311	0.0045	0.0017	291	0.00634	0.01052	0.00163
312	0.00437	0.00167	292	0.0063	0.01051	0.00149
313	0.00423	0.00164	293	0.00627	0.01059	0.00141
314	0.00409	0.00162	294	0.0065	0.01053	0.00134
315	0.00397	0.00162	295	0.0064	0.01059	0.0012
316	0.00386	0.00162	296	0.00659	0.01047	0.00113
317	0.00377	0.00164	297	0.00661	0.01048	0.00121
318	0.00371	0.00166	298	0.00681	0.01055	0.00129
319	0.00367	0.00168	299	0.00682	0.01055	0.00123
320	0.00365	0.0017	300	0.00718	0.01035	0.00115
321	0.00364	0.00171	301	0.00748	0.0106	0.00116
322	0.00363	0.00171	302	0.00752	0.01074	0.00109
323	0.00363	0.00169	303	0.00803	0.01085	0.00102
324	0.00362	0.00166	304	0.00805	0.01126	0.00103
325	0.0036	0.0016	305	0.00833	0.01124	0.00104
326	0.00356	0.00152	306	0.00846	0.01147	0.00104
327	0.00349	0.00142	307	0.0085	0.0117	0.000897313
328	0.0034	0.00129	308	0.00838	0.01186	0.000753375
329	0.00329	0.00117	309	0.00821	0.01186	0.000836063
330	0.00316	0.00106	310	0.00799	0.01218	0.00084525
331	0.00304	0.0009854	311	0.00774	0.01205	0.000774813
332	0.00292	0.0009308	312	0.0076	0.01224	0.000784
333	0.00283	0.0008931	313	0.00733	0.0123	0.000716625
334	0.00275	0.0008632	314	0.00714	0.01225	0.000569625
335	0.00269	0.0008359	315	0.00719	0.01193	0.00050225
336	0.00264	0.0008112	316	0.00702	0.01191	0.000508375
337	0.00259	0.0007865	317	0.00726	0.01156	0.000441
338	0.00255	0.0007605	318	0.00721	0.01162	0.000373625
339	0.0025	0.0007306	319	0.00744	0.01155	0.000382813
340	0.00246	0.0006942	320	0.00739	0.01147	0.0004655
341	0.0024	0.0006578	321	0.00771	0.01159	0.00055125
342	0.00234	0.0006227	322	0.00796	0.01158	0.000483875
343	0.00228	0.0005928	323	0.0081	0.01147	0.000493063
344	0.00223	0.0005694	324	0.00814	0.01178	0.000578813
345	0.00217	0.0005473	325	0.00843	0.01162	0.000511438
346	0.00212	0.0005252	326	0.00838	0.01204	0.000441
347	0.00207	0.0005005	327	0.0082	0.01193	0.000450187
348	0.00204	0.0004771	328	0.00825	0.01192	0.000459375
349	0.002	0.000455	329	0.00793	0.01206	0.000468563
350	0.00197	0.0004368	330	0.00755	0.01198	0.00047775
351	0.00195	0.0004225	331	0.00732	0.01184	0.000486938
352	0.00192	0.0004108	332	0.00682	0.01203	0.000419563
353	0.0019	0.0004004	333	0.00669	0.01168	0.00027502
354	0.00188	0.0003874	334	0.00617	0.01146	0.000207536
355	0.00185	0.0003744	335	0.00603	0.01148	0.000216645
356	0.00183	0.0003614	336	0.00566	0.01122	0.000225781
357	0.0018	0.0003484	337	0.00542	0.01098	0.000234943
358	0.00178	0.0003367	338	0.00534	0.01054	0.000244129
359	0.00176	0.0003276	339	0.00518	0.01026	0.000253337
360	0.00173	0.0003185	340	0.00504	0.01016	0.000262567
361	0.00171	0.000312	341	0.00473	0.00961	0.000271815
362	0.00169	0.0003055	342	0.00489	0.00956	0.00028108
363	0.00167	0.0003003	343	0.00452	0.00918	0.000290361
364	0.00166	0.0002964	344	0.00466	0.00903	0.000299656
365	0.00164	0.0002925	345	0.00443	0.00871	0.000309313
366	0.00162	0.0002899	346	0.00429	0.00839	0.0003185
367	0.0016	0.0002886	347	0.00432	0.00822	0.000327688
368	0.00158	0.0002886	348	0.00406	0.0078	0.000260384
369	0.00156	0.0002873	349	0.00409	0.00795	0.000193164
370	0.00154	0.0002873	350	0.00419	0.00735	0.000279074
371	0.00152	0.0002873	351	0.00394	0.00736	0.000288425
372	0.0015	0.000286	352	0.00405	0.007	0.000221216
373	0.00148	0.0002847	353	0.00365	0.00678	0.000230571
374	0.00146	0.0002821	354	0.00379	0.00668	0.000239924
375	0.00143	0.0002782	355	0.00338	0.00636	0.000249276
376	0.00141	0.000273	356	0.00363	0.00607	0.000182063
377	0.00138	0.0002691	357	0.00336	0.00628	0.000114844
378	0.00136	0.0002639	358	0.00343	0.00572	0.000124183
379	0.00133	0.00026	359	0.00327	0.00583	0.000133514
380	0.0013	0.0002561	360	0.00333	0.0055	0.000142837
381	0.00127	0.0002509	361	0.00326	0.00538	0.000152152
382	0.00123	0.000247	362	0.00311	0.00496	0.000161455
383	0.0012	0.0002431	363	0.00323	0.00523	0.000170747
384	0.00117	0.0002379	364	0.00306	0.00485	0.000180026
385	0.00114	0.0002327	365	0.00323	0.0048	0.000189292
386	0.0011	0.0002288	366	0.00294	0.00458	0.000198542
387	0.00107	0.0002236	367	0.00301	0.00459	0.000207776
388	0.00105	0.0002184	368	0.003	0.00445	0.000216993
389	0.00102	0.0002119	369	0.00276	0.00427	0.000226192
390	0.000994762	0.0002041	370	0.00276	0.00428	0.00015881
391	0.000973237	0.000195	371	0.00258	0.00415	9.14074e-05
392	0.00095325	0.0001872	372	0.00265	0.00419	0.000100546
393	0.0009348	0.000182	373	0.00258	0.00404	0.000109663
394	0.000917888	0.0001781	374	0.00247	0.00409	0.000118757
395	0.000902513	0.0001768	375	0.00259	0.004	5.12644e-05
396	0.000888675	0.0001755	376	0.00232	0.004	-1.62528e-05
397	0.000874837	0.0001755	377	0.00244	0.00394	-7.23301e-06
398	0.000862538	0.0001755	378	0.00225	0.00381	1.76033e-06
399	0.000850238	0.0001755	379	0.00228	0.00399	1.07264e-05
400	0.000839475	0.0001755	380	0.00225	0.00392	1.96644e-05
401	0.00083025	0.0001742	381	0.00207	0.00374	2.85735e-05
402	0.000821025	0.0001729	382	0.00217	0.00396	3.74528e-05
403	0.000813338	0.000169	383	0.00207	0.00366	4.63019e-05
404	0.000807188	0.0001625	384	0.00213	0.00393	5.51198e-05
405	0.000801038	0.000156	385	0.00215	0.00372	6.39058e-05
406	0.000796425	0.0001508	386	0.00207	0.00374	7.26593e-05
407	0.000790275	0.0001469	387	0.00215	0.00377	8.13795e-05
408	0.000784125	0.0001443	388	0.00205	0.0036	9.00654e-05
409	0.000776438	0.0001443	389	0.00224	0.00371	9.87169e-05
410	0.000767212	0.0001443	390	0.00199	0.00367	0.000107333
411	0.00075645	0.0001443	391	0.00206	0.00367	0.000115913
412	0.00074415	0.0001443	392	0.00193	0.00367	0.000124457
413	0.00073185	0.0001443	393	0.00201	0.00356	5.64015e-05
414	0.000718012	0.0001456	394	0.00188	0.00359	-1.1692e-05
415	0.000705713	0.0001482	395	0.0019	0.00352	-3.26135e-06
416	0.000691875	0.0001508	396	0.00195	0.00365	5.13045e-06
417	0.000679575	0.0001547	397	0.00184	0.00335	1.34829e-05
418	0.000667275	0.0001573	398	0.00189	0.00345	2.17954e-05
419	0.000656513	0.0001612	399	0.00179	0.00334	3.00675e-05
420	0.000647288	0.0001651	400	0.00182	0.00339	3.82987e-05
421	0.000638062	0.000169	401	0.0018	0.00327	4.64884e-05
422	0.000631912	0.0001716	402	0.00185	0.00331	-2.19261e-05
423	0.000625762	0.0001729	403	0.00174	0.0033	-1.38205e-05
424	0.00062115	0.0001742	404	0.0019	0.00318	7.0805e-05
425	0.000619612	0.0001755	405	0.00171	0.00327	2.26212e-06
426	0.000619612	0.0001768	406	0.00176	0.00312	-6.63243e-05
427	0.00062115	0.0001781	407	0.00179	0.00309	1.81703e-05
428	0.000624225	0.0001794	408	0.00182	0.00318	0.000102621
429	0.0006273	0.0001833	409	0.00179	0.00312	3.3901e-05
430	0.00063345	0.0001885	410	0.00174	0.00305	-3.48635e-05
431	0.0006396	0.0001937	411	0.00185	0.00322	-2.71113e-05
432	0.000647288	0.0001989	412	0.00177	0.00305	5.71576e-05
433	0.000653438	0.0002028	413	0.00179	0.00309	0.000141381
434	0.000661125	0.0002054	414	0.00176	0.00303	7.24318e-05
435	0.000668812	0.0002067	415	0.00187	0.00305	3.4364e-06
436	0.0006765	0.0002067	416	0.0017	0.00304	1.09564e-05
437	0.000684188	0.000208	417	0.00176	0.00298	1.84291e-05
438	0.000693413	0.000208	418	0.00172	0.00309	2.58541e-05
439	0.000702638	0.000208	419	0.00166	0.00299	3.32312e-05
440	0.0007134	0.000208	420	0.00174	0.00308	4.05601e-05
441	0.000724163	0.000208	421	0.0017	0.00298	4.78408e-05
442	0.000736463	0.000208	422	0.00151	0.00312	5.50729e-05
443	0.000748762	0.0002093	423	0.0017	0.00299	6.2256e-05
444	0.0007626	0.0002119	424	0.00154	0.00298	6.93901e-05
445	0.0007749	0.0002184	425	0.00161	0.003	7.64752e-05
446	0.0007872	0.0002262	426	0.00153	0.00291	8.35107e-05
447	0.0007995	0.000234	427	0.00157	0.00292	9.04966e-05
448	0.000810263	0.0002431	428	0.00157	0.00299	9.74328e-05
449	0.000819487	0.0002522	429	0.00157	0.00282	0.000104319
450	0.000828712	0.0002613	430	0.00163	0.00295	0.000111155
451	0.0008364	0.0002691	431	0.00149	0.00285	0.000117941
452	0.000844088	0.0002795	432	0.00164	0.00287	0.000124677
453	0.000851775	0.0002899	433	0.00141	0.0028	0.000131362
454	0.000859463	0.0003016	434	0.00154	0.00295	0.000137997
455	0.000865612	0.0003146	435	0.00146	0.00291	0.000144581
456	0.0008733	0.0003276	436	0.00154	0.00287	0.000151114
457	0.000880987	0.0003419	437	0.0015	0.00292	0.000157596
458	0.000888675	0.0003549	438	0.00148	0.00281	0.000164028
459	0.000894825	0.0003679	439	0.00152	0.00287	0.000170408
460	0.000902513	0.0003796	440	0.00148	0.00277	0.000176737
461	0.000911738	0.00039	441	0.00155	0.00279	0.000183016
462	0.000919425	0.0004004	442	0.00132	0.00275	0.000189243
463	0.00092865	0.0004108	443	0.00151	0.00281	0.000195419
464	0.000937875	0.0004199	444	0.00136	0.00281	0.000201544
465	0.000948638	0.0004277	445	0.00143	0.00279	0.000207617
466	0.0009594	0.0004342	446	0.00132	0.00269	0.000213639
467	0.000970163	0.0004381	447	0.00142	0.00276	0.00021961
468	0.000982462	0.0004394	448	0.00136	0.00275	0.00022553
469	0.000994762	0.0004368	449	0.00137	0.0026	0.000231398
470	0.00101	0.0004316	450	0.00133	0.00271	0.000237215
471	0.00103	0.0004238	451	0.00136	0.0027	0.000242982
472	0.00105	0.000416	452	0.00143	0.00271	0.000248696
473	0.00107	0.0004082	453	0.00129	0.00257	0.00025436
474	0.0011	0.000403	454	0.0014	0.00265	0.000259972
475	0.00113	0.0004017	455	0.00121	0.00264	0.000265533
476	0.00117	0.0004043	456	0.00139	0.00271	0.000271044
477	0.00121	0.0004108	457	0.00126	0.00261	0.000276503
478	0.00125	0.0004199	458	0.00135	0.00269	0.000281912
479	0.0013	0.0004316	459	0.00139	0.00272	0.000287269
480	0.00134	0.0004459	460	0.00137	0.00267	0.000292576
481	0.00139	0.0004576	461	0.00146	0.00272	0.000297832
482	0.00143	0.000468	462	0.0014	0.00264	0.000303038
483	0.00147	0.0004758	463	0.00131	0.00276	0.000309313
484	0.0015	0.0004797	464	0.00131	0.00278	0.000312375
485	0.00153	0.000481	465	0.00147	0.00279	0.0003185
486	0.00154	0.0004823	466	0.00126	0.00283	0.000324625
487	0.00155	0.000481	467	0.00148	0.00285	0.000327688
488	0.00154	0.0004797	468	0.00136	0.0029	0.000333813
489	0.00153	0.0004784	469	0.00144	0.00294	0.000336875
490	0.0015	0.0004745	470	0.00142	0.00275	0.000343
491	0.00147	0.0004693	471	0.00137	0.00282	0.000349125
492	0.00143	0.0004602	472	0.0014	0.00288	0.000352188
493	0.00139	0.0004498	473	0.00135	0.00272	0.000358313
494	0.00135	0.0004394	474	0.00143	0.00284	0.000361375
495	0.0013	0.000429	475	0.00125	0.00279	0.000289596
496	0.00126	0.0004212	476	0.00143	0.00278	0.000217543
497	0.00123	0.000416	477	0.00127	0.00281	0.000298566
498	0.0012	0.0004147	478	0.00139	0.00276	0.00037975
499	0.00118	0.0004147	479	0.00127	0.00279	0.000382813
500	0.00116	0.0004173	480	0.00134	0.00274	0.000312375
501	0.00115	0.0004225	481	0.00129	0.00277	0.000239364
502	0.00115	0.0004277	482	0.00138	0.00267	0.000321563
503	0.00114	0.0004329	483	0.00139	0.00273	0.000401188
504	0.00114	0.0004381	484	0.00135	0.0027	0.000327688
505	0.00113	0.0004433	485	0.0014	0.0027	0.000255961
506	0.00113	0.0004485	486	0.00131	0.00268	0.000259992
507	0.00113	0.000455	487	0.00141	0.00274	0.000187414
508	0.00113	0.0004602	488	0.00131	0.00267	0.000191352
509	0.00113	0.0004654	489	0.00139	0.00277	0.000349125
510	0.00113	0.0004706	490	0.00127	0.00269	0.000352188
511	0.00113	0.0004758	491	0.00142	0.00264	0.00027945
512	0.00113	0.000481	492	0.00134	0.00261	0.000358313
513	0.00114	0.0004862	493	0.00133	0.00257	0.000364438
514	0.00114	0.0004901	494	0.00134	0.00256	0.000290573
515	0.00115	0.0004953	495	0.00131	0.00251	0.00029419
516	0.00116	0.0005005	496	0.00139	0.00255	0.000297763
517	0.00117	0.0005057	497	0.00133	0.00241	0.000301291
518	0.00119	0.0005096	498	0.00142	0.00253	0.000304774
519	0.0012	0.0005148	499	0.00129	0.00252	0.000309313
520	0.00121	0.0005187	500	0.00147	0.00249	0.000235046
521	0.00122	0.0005239	501	0.0014	0.00252	0.000238398
522	0.00123	0.0005278	502	0.00147	0.00257	0.0003185
523	0.00125	0.000533	503	0.00147	0.00256	0.000321563
524	0.00126	0.0005369	504	0.00153	0.00258	0.000324625
525	0.00127	0.0005421	505	0.00155	0.00257	0.000327688
526	0.00128	0.000546	506	0.0015	0.0026	0.00033075
527	0.00128	0.0005499	507	0.00163	0.00268	0.000333813
528	0.00129	0.0005538	508	0.00156	0.00267	0.000336875
529	0.00129	0.000559	509	0.00169	0.00269	0.000263666
530	0.00129	0.0005616	510	0.00153	0.00274	0.000190073
531	0.00129	0.0005655	511	0.0017	0.00278	0.000269563
532	0.00128	0.0005681	512	0.00166	0.00284	0.000349125
533	0.00126	0.0005694	513	0.00174	0.00283	0.000352188
534	0.00125	0.0005707	514	0.00181	0.00295	0.00035525
535	0.00123	0.0005707	515	0.00176	0.00287	0.000280869
536	0.00121	0.0005707	516	0.00195	0.00289	0.000207032
537	0.00119	0.0005694	517	0.00188	0.0029	0.000209718
538	0.00117	0.0005694	518	0.00198	0.003	0.000288928
539	0.00116	0.0005681	519	0.00191	0.00297	0.0003675
540	0.00114	0.0005655	520	0.00209	0.00302	0.000294105
541	0.00113	0.0005629	521	0.00196	0.00313	0.000220074
542	0.00112	0.0005577	522	0.00207	0.00314	0.000222566
543	0.00112	0.0005512	523	0.00201	0.00319	0.000225021
544	0.00111	0.0005447	524	0.00211	0.00319	0.000227437
545	0.00111	0.0005382	525	0.00205	0.00323	0.000229817
546	0.00112	0.0005343	526	0.00209	0.00322	0.000232159
547	0.00113	0.000533	527	0.00223	0.00328	0.000312375
548	0.00114	0.0005343	528	0.00213	0.00324	0.000388938
549	0.00115	0.0005408	529	0.00224	0.00326	0.000392
550	0.00117	0.0005499	530	0.00214	0.00322	0.000395063
551	0.0012	0.0005655	531	0.00221	0.00336	0.000395063
552	0.00123	0.000585	532	0.00214	0.00329	0.000474688
553	0.00127	0.0006084	533	0.00222	0.00327	0.00047775
554	0.00132	0.0006357	534	0.00217	0.00342	0.000327688
555	0.00137	0.0006669	535	0.00222	0.00334	0.000251615
556	0.00144	0.0007007	536	0.00218	0.00339	0.00033075
557	0.00151	0.0007358	537	0.00217	0.00336	0.000407313
558	0.00159	0.0007748	538	0.00211	0.00337	0.000410375
559	0.00169	0.0008177	539	0.00208	0.00335	0.00049
560	0.00179	0.0008632	540	0.00206	0.00343	0.000566563
561	0.0019	0.0009113	541	0.00199	0.00334	0.000569625
562	0.00203	0.0009633	542	0.00205	0.00343	0.000569625
563	0.00217	0.00102	543	0.00202	0.0034	0.000572688
564	0.00232	0.00108	544	0.00202	0.00342	0.00057575
565	0.00248	0.00114	545	0.00205	0.00342	0.00057575
566	0.00266	0.00121	546	0.0021	0.0034	0.000578813
567	0.00285	0.00129	547	0.00208	0.00345	0.000578813
568	0.00306	0.00137	548	0.00214	0.00349	0.000581875
569	0.00329	0.00145	549	0.00216	0.00356	0.000658438
570	0.00354	0.00155	550	0.00221	0.00364	0.000738063
571	0.00381	0.00165	551	0.00236	0.00369	0.000738063
572	0.00409	0.00176	552	0.00233	0.00384	0.000741125
573	0.00439	0.00187	553	0.00247	0.00389	0.000741125
574	0.0047	0.002	554	0.00253	0.00394	0.00082075
575	0.00502	0.00212	555	0.00266	0.0042	0.000897313
576	0.00534	0.00224	556	0.00277	0.00428	0.000900375
577	0.00565	0.00235	557	0.00295	0.0045	0.000900375
578	0.00594	0.00245	558	0.00316	0.00477	0.000900375
579	0.0062	0.00254	559	0.00327	0.00501	0.000903438
580	0.00643	0.0026	560	0.00359	0.00519	0.00098
581	0.0066	0.00264	561	0.00374	0.00548	0.00106
582	0.00673	0.00265	562	0.00396	0.00581	0.000983063
583	0.00678	0.00264	563	0.00416	0.00614	0.0009065
584	0.00678	0.00259	564	0.00455	0.00653	0.000909563
585	0.0067	0.00252	565	0.00472	0.00685	0.000909563
586	0.00656	0.00243	566	0.00504	0.00716	0.000912625
587	0.00636	0.00232	567	0.0053	0.00755	0.000836063
588	0.0061	0.0022	568	0.00564	0.0078	0.000682938
589	0.00581	0.00206	569	0.00592	0.00804	0.000609438
590	0.00547	0.00192	570	0.00622	0.0083	0.000609438
591	0.00512	0.00178	571	0.00667	0.00864	0.000609438
592	0.00476	0.00164	572	0.00691	0.00884	0.000532875
593	0.00439	0.00151	573	0.00734	0.00917	0.000459375
594	0.00403	0.00138	574	0.00773	0.00944	0.000459375
595	0.00369	0.00127	575	0.00825	0.0098	0.000382813
596	0.00336	0.00116	576	0.00866	0.01015	0.000309313
597	0.00305	0.00106	577	0.00917	0.01057	0.000309313
598	0.00277	0.0009672	578	0.0097	0.011	0.000309313
599	0.00251	0.0008853	579	0.0102	0.01138	0.0002341
600	0.00228	0.0008125	580	0.01068	0.01185	0.0001583
601	0.00206	0.0007462	581	0.01104	0.01226	0.00015904
602	0.00187	0.0006877	582	0.01138	0.01267	0.000159759
603	0.0017	0.0006357	583	0.01143	0.01302	0.000160458
604	0.00155	0.0005889	584	0.01153	0.01335	0.000161135
605	0.00142	0.000546	585	0.01123	0.0136	0.000161792
606	0.00131	0.000507	586	0.01105	0.01382	8.58667e-05
607	0.00122	0.0004732	587	0.01056	0.01398	9.92134e-06
608	0.00114	0.0004407	588	0.00998	0.01398	1.05189e-05
609	0.00108	0.0004121	589	0.00934	0.01391	1.10972e-05
610	0.00103	0.0003848	590	0.00871	0.01364	1.16563e-05
611	0.000988612	0.0003601	591	0.00801	0.01339	1.21967e-05
612	0.000956325	0.0003367	592	0.00737	0.0129	1.27185e-05
613	0.00092865	0.0003159	593	0.00684	0.01247	1.32221e-05
614	0.00090405	0.0002951	594	0.00626	0.01188	1.37076e-05
615	0.000882525	0.0002743	595	0.00573	0.01121	1.41754e-05
616	0.000862538	0.0002548	596	0.00525	0.0105	1.46257e-05
617	0.000844088	0.0002366	597	0.0049	0.00988	1.50587e-05
618	0.000827175	0.0002197	598	0.00444	0.00912	1.54747e-05
619	0.000810263	0.0002041	599	0.00414	0.00853	1.5874e-05
620	0.000794888	0.0001924	600	0.0038	0.008	1.62569e-05
621	0.000779512	0.0001846	601	0.00358	0.00742	1.66235e-05
622	0.000765675	0.0001794	602	0.0033	0.00694	1.69741e-05
623	0.000753375	0.0001768	603	0.00308	0.00657	1.7309e-05
624	0.000739538	0.0001755	604	0.0029	0.00616	1.76284e-05
625	0.000728775	0.0001729	605	0.00276	0.00576	-5.863e-05
626	0.000716475	0.0001703	606	0.00264	0.00549	-0.000134903
627	0.000704175	0.0001664	607	0.00239	0.0051	-5.80662e-05
628	0.000693413	0.0001599	608	0.00234	0.00486	1.87562e-05
629	0.000681112	0.0001521	609	0.00213	0.00459	1.90018e-05
630	0.000668812	0.0001456	610	0.00198	0.00438	1.92335e-05
631	0.000656513	0.0001404	611	0.0019	0.0042	1.94514e-05
632	0.000644213	0.0001365	612	0.00172	0.00408	1.96558e-05
633	0.000631912	0.0001339	613	0.00165	0.00388	1.98468e-05
634	0.000618075	0.0001313	614	0.00158	0.00372	2.00249e-05
635	0.000604238	0.00013	615	0.00154	0.00362	2.019e-05
636	0.0005904	0.000128863	616	0.00142	0.00345	2.03426e-05
637	0.000576563	0.000128179	617	0.0014	0.00333	2.04828e-05
638	0.000561187	0.000127697	618	0.00129	0.00319	-5.59516e-05
639	0.00054735	0.000127015	619	0.00131	0.0031	-0.000132398
640	0.000533512	0.000125689	620	0.00121	0.00297	-5.57311e-05
641	0.000519675	0.000123461	621	0.00117	0.00295	2.09245e-05
642	0.0005043	0.0001205	622	0.00113	0.00283	-5.55562e-05
643	0.000488925	0.000117394	623	0.00109	0.00282	-0.000132048
644	0.00047355	0.000114812	624	0.00108	0.0028	-5.54254e-05
645	0.000456637	0.000113117	625	0.00102	0.00269	2.11865e-05
646	0.000439725	0.000112248	626	0.000982437	0.00274	2.12256e-05
647	0.00042435	0.000111905	627	0.000972944	0.00263	2.12545e-05
648	0.000408975	0.0001118	628	0.000990144	0.00259	2.12736e-05
649	0.000395138	0.000111752	629	0.000967698	0.0026	-5.52797e-05
650	0.000384375	0.000111641	630	0.00095174	0.00255	-0.000131842
651	0.00037515	0.00011133	631	0.000910104	0.00258	-5.52892e-05
652	0.000367463	0.000110629	632	0.000947775	0.00259	2.1255e-05
653	0.000361313	0.000109339	633	0.000935823	0.00258	2.12277e-05
654	0.0003567	0.00010736	634	0.000944073	0.00262	2.11917e-05
655	0.000353625	0.000104745	635	0.000996966	0.00267	2.11473e-05
656	0.00035055	0.000101645	636	0.00103	0.00267	2.10947e-05
657	0.000347475	9.81712e-05	637	0.00106	0.00276	2.1034e-05
658	0.000345938	9.43766e-05	638	0.00105	0.00277	-5.55969e-05
659	0.0003444	9.04086e-05	639	0.00113	0.0028	-0.000132236
660	0.0003444	8.66481e-05	640	0.00107	0.00288	-5.57565e-05
661	0.000342863	8.35929e-05	641	0.00121	0.00293	2.07151e-05
662	0.000342863	8.1551e-05	642	0.00117	0.00296	2.06173e-05
663	0.000342863	8.04634e-05	643	0.00124	0.00302	2.05127e-05
664	0.000342863	8.00157e-05	644	0.00124	0.0031	2.04014e-05
665	0.000342863	7.98789e-05	645	0.00129	0.00313	2.02836e-05
666	0.000342863	7.98515e-05	646	0.00128	0.00315	2.01596e-05
667	0.000342863	7.98621e-05	647	0.00133	0.00309	2.00295e-05
668	0.000342863	7.99349e-05	648	0.00122	0.0032	1.98935e-05
669	0.000342863	8.01923e-05	649	0.00123	0.00316	1.97518e-05
670	0.0003444	8.08777e-05	650	0.00125	0.00317	1.96047e-05
671	0.000345938	8.23165e-05	651	0.00119	0.00307	1.94521e-05
672	0.000347475	8.47783e-05	652	0.00123	0.00312	1.92944e-05
673	0.000349012	8.83221e-05	653	0.00116	0.00303	1.91317e-05
674	0.00035055	9.27654e-05	654	0.00121	0.00306	1.89643e-05
675	0.000353625	9.78169e-05	655	0.00111	0.00287	1.87922e-05
676	0.000355162	0.000103232	656	0.00115	0.0029	1.86157e-05
677	0.0003567	0.00010882	657	0.00109	0.00284	1.84349e-05
678	0.000358238	0.000114306	658	0.00111	0.00275	1.825e-05
679	0.000359775	0.000119254	659	0.00108	0.00275	1.80612e-05
680	0.00036285	0.000123228	660	0.00103	0.00261	1.78686e-05
681	0.000365925	0.000126138	661	0.00109	0.00269	1.76724e-05
682	0.000370538	0.000128446	662	0.00106	0.00255	1.74728e-05
683	0.00037515	0.0001313	663	0.00108	0.00252	1.727e-05
684	0.000382837	0.0001352	664	0.00106	0.00246	1.70641e-05
685	0.000390525	0.0001391	665	0.00109	0.00248	1.68552e-05
686	0.000398212	0.0001456	666	0.00112	0.00239	1.66436e-05
687	0.000407438	0.0001521	667	0.00107	0.00244	1.64294e-05
688	0.000416663	0.0001599	668	0.00105	0.00244	1.62127e-05
689	0.000425887	0.0001664	669	0.00103	0.00232	1.59937e-05
690	0.000433575	0.0001729	670	0.000984541	0.00228	1.57726e-05
691	0.000441263	0.0001781	671	0.00104	0.00237	1.55495e-05
692	0.00044895	0.0001846	672	0.00109	0.00228	1.53246e-05
693	0.000456637	0.0001898	673	0.00105	0.00231	1.5098e-05
694	0.000465863	0.000195	674	0.00105	0.00224	1.48698e-05
695	0.000475088	0.0002002	675	0.0011	0.00228	1.46403e-05
696	0.00048585	0.0002041	676	0.00105	0.00217	9.09722e-05
697	0.000499688	0.0002067	677	0.0011	0.00211	0.000167303
698	0.000515063	0.0002093	678	0.000994047	0.00213	9.05076e-05
699	0.000531975	0.0002119	679	0.00106	0.00228	1.37114e-05
700	0.000551962	0.0002145	680	0.0011	0.00221	9.00396e-05
701	0.000570413	0.0002171	681	0.00114	0.00212	0.00024293
702	0.0005904	0.0002197	682	0.00111	0.00222	0.000242695
703	0.000607313	0.000221	683	0.00114	0.00215	8.93344e-05
704	0.00062115	0.0002236	684	0.0011	0.00216	8.90988e-05
705	0.000634988	0.0002275	685	0.0012	0.00216	0.000241988
706	0.000644213	0.0002314	686	0.00114	0.00224	0.0003185
707	0.000653438	0.0002379	687	0.00118	0.00221	0.0003185
708	0.000662663	0.0002444	688	0.00117	0.00229	0.0003185
709	0.000671887	0.0002535	689	0.00124	0.00225	0.0003185
710	0.00068265	0.0002639	690	0.00126	0.00223	0.0003185
711	0.00069495	0.0002769	691	0.0013	0.00222	0.0003185
712	0.00070725	0.0002925	692	0.00131	0.0023	0.000240352
713	0.000721087	0.0003107	693	0.0013	0.00226	0.000163559
714	0.000734925	0.0003315	694	0.00141	0.00227	0.000163329
715	0.0007503	0.0003523	695	0.00132	0.00235	8.65386e-05
716	0.00076875	0.0003718	696	0.00133	0.00232	9.74932e-06
717	0.000790275	0.0003913	697	0.00137	0.00237	9.52416e-06
718	0.000816413	0.0004095	698	0.00141	0.00241	9.30063e-06
719	0.0008487	0.0004251	699	0.00143	0.00233	9.07884e-06
720	0.000887137	0.000442	700	0.00144	0.00241	8.85899e-06
721	0.000931725	0.0004589	701	0.00145	0.00245	8.64109e-06
722	0.000980925	0.0004771	702	0.00147	0.00236	8.42531e-06
723	0.00103	0.0004979	703	0.00154	0.00239	8.21173e-06
724	0.00109	0.00052	704	0.00152	0.00247	8.00051e-06
725	0.00114	0.0005421	705	0.0016	0.00242	7.7917e-06
726	0.0012	0.0005629	706	0.00157	0.00254	7.58545e-06
727	0.00125	0.0005824	707	0.00161	0.00252	7.38182e-06
728	0.0013	0.0005993	708	0.00162	0.00243	7.18095e-06
729	0.00135	0.0006123	709	0.00165	0.0025	6.98296e-06
730	0.00139	0.000624	710	0.00161	0.00254	6.78791e-06
731	0.00144	0.0006344	711	0.00172	0.00259	6.59592e-06
732	0.00148	0.0006435	712	0.00173	0.00259	6.40709e-06
733	0.00151	0.0006552	713	0.00175	0.00259	6.2215e-06
734	0.00155	0.0006682	714	0.00176	0.00257	6.03928e-06
735	0.00159	0.0006851	715	0.00183	0.00267	5.86052e-06
736	0.00163	0.0007033	716	0.00189	0.00264	5.68529e-06
737	0.00167	0.0007241	717	0.00199	0.00261	5.51369e-06
738	0.00171	0.0007449	718	0.00199	0.00277	5.34584e-06
739	0.00175	0.0007644	719	0.00204	0.00276	-7.13808e-05
740	0.00179	0.0007813	720	0.00214	0.00283	-0.000148103
741	0.00183	0.0007943	721	0.00214	0.00285	-7.16971e-05
742	0.00187	0.0008047	722	0.00225	0.00296	4.71352e-06
743	0.0019	0.0008125	723	0.00226	0.00304	4.56567e-06
744	0.00194	0.0008203	724	0.00233	0.00304	4.42207e-06
745	0.00197	0.0008281	725	0.00242	0.00311	4.28281e-06
746	0.002	0.0008359	726	0.00235	0.0032	4.14797e-06
747	0.00202	0.000845	727	0.00252	0.00331	4.01766e-06
748	0.00205	0.0008528	728	0.00254	0.00328	3.89195e-06
749	0.00208	0.0008606	729	0.00262	0.00335	3.77089e-06
750	0.00211	0.0008684	730	0.00263	0.00345	3.6546e-06
751	0.00214	0.0008749	731	0.00273	0.00348	3.54313e-06
752	0.00218	0.0008814	732	0.00266	0.00349	3.43655e-06
753	0.00221	0.0008866	733	0.00279	0.00348	3.33497e-06
754	0.00225	0.0008918	734	0.00283	0.00356	3.23844e-06
755	0.00228	0.000897	735	0.00288	0.00366	3.14703e-06
756	0.00232	0.0009022	736	0.00296	0.00375	3.06083e-06
757	0.00236	0.0009074	737	0.00299	0.00373	2.9799e-06
758	0.00239	0.0009113	738	0.00312	0.00389	2.90432e-06
759	0.00243	0.0009152	739	0.00308	0.00383	2.83414e-06
760	0.00245	0.0009165	740	0.00313	0.0039	2.76946e-06
761	0.00248	0.0009178	741	0.00316	0.00393	2.71031e-06
762	0.00249	0.0009165	742	0.0032	0.0041	2.65678e-06
763	0.0025	0.0009139	743	0.00316	0.00407	2.60893e-06
764	0.0025	0.0009074	744	0.00329	0.0041	2.56683e-06
765	0.00249	0.0008983	745	0.00332	0.00415	2.53053e-06
766	0.00247	0.0008879	746	0.00334	0.00412	2.5001e-06
767	0.00244	0.0008723	747	0.00334	0.00423	2.4756e-06
768	0.00239	0.0008554	748	0.00334	0.00421	2.45709e-06
769	0.00234	0.0008346	749	0.00347	0.00421	2.44463e-06
770	0.00228	0.0008125	750	0.00347	0.00428	2.43828e-06
771	0.00222	0.0007878	751	0.00349	0.00435	2.4381e-06
772	0.00215	0.0007631	752	0.00358	0.0043	2.44414e-06
773	0.00208	0.0007397	753	0.00356	0.00442	2.45645e-06
774	0.00202	0.0007163	754	0.00357	0.00436	2.4751e-06
775	0.00196	0.0006955	755	0.00363	0.00438	2.50014e-06
776	0.00191	0.0006773	756	0.00359	0.00448	2.53161e-06
777	0.00187	0.0006617	757	0.00365	0.00448	2.56957e-06
778	0.00183	0.0007002	758	0.00372	0.00446	2.61408e-06
779	0.0018	0.0006976	759	0.00373	0.00461	2.67088e-06
780	0.00185	0.0006963	760	0.0038	0.00459	2.61437e-06
781	0.00176	0.0006924	761	0.0038	0.0046	2.70484e-06
782	0.00195	0.0006898	762	0.00378	0.00463	2.68993e-06
783	0.00177	0.0006872	763	0.00376	0.00446	2.70947e-06
784	0.00178	0.0006846	764	0.00374	0.0047	2.70551e-06
785	0.00178	0.0006487	765	0.00368	0.00458	2.72555e-06
786	0.00163	0.0006383	766	0.00368	0.00464	2.66517e-06
787	0.00178	0.0006318	767	0.0036	0.00464	2.72291e-06
788	0.00177	0.0006279	768	0.00354	0.00456	2.78734e-06
789	0.00176	0.0006279	769	0.00342	0.00458	2.8585e-06
790	0.00176	0.0006305	770	0.00328	0.00447	2.93645e-06
791	0.00176	0.0006344	771	0.00319	0.00439	3.02122e-06
792	0.00177	0.0006422	772	0.00307	0.00431	3.11288e-06
793	0.00179	0.0006513	773	0.00297	0.00424	3.21143e-06
794	0.00181	0.0006643	774	0.00284	0.00408	3.31693e-06
795	0.00184	0.0006812	775	0.00257	0.00405	3.42948e-06
796	0.00187	0.000702	776	0.00246	0.00379	3.54904e-06
797	0.00191	0.0007254	777	0.00246	0.00375	3.67567e-06
798	0.00195	0.0007514	778	0.00233	0.0035	3.80944e-06
799	0.002	0.00078	779	0.00222	0.00345	3.95038e-06
800	0.00206	0.0008086	780	0.00236	0.00343	4.09851e-06
801	0.00211	0.0008411	781	0.00232	0.00326	4.25387e-06
802	0.00218	0.0008736	782	0.00215	0.00293	4.41652e-06
803	0.00224	0.0009087	783	0.00198	0.00292	4.58646e-06
804	0.00231	0.0009451	784	0.00206	0.00293	4.76375e-06
805	0.00238	0.0009802	785	0.00204	0.00289	4.94842e-06
806	0.00245	0.00101	786	0.00221	0.00281	5.1405e-06
807	0.00252	0.00104	787	0.00215	0.00278	5.34002e-06
808	0.00259	0.00106	788	0.00207	0.00276	8.21096e-05
809	0.00266	0.00108	789	0.00199	0.00268	0.000235449
810	0.00273	0.00109	790	0.00191	0.00257	0.000312375
811	0.0028	0.00109	791	0.0019	0.00254	0.000312375
812	0.00286	0.00109	792	0.00192	0.00259	0.000236138
813	0.00293	0.00108	793	0.00179	0.00247	0.00015982
814	0.003	0.00107	794	0.00189	0.00252	0.000160073
815	0.00307	0.00106	795	0.00183	0.00249	0.000160333
816	0.00314	0.00106	796	0.00194	0.0026	0.000160601
817	0.00322	0.00106	797	0.00182	0.00256	8.43137e-05
818	0.0033	0.00106	798	0.00197	0.00267	8.03432e-06
819	0.00339	0.00106	799	0.002	0.00272	8.48879e-05
820	0.00349	0.00107	800	0.00201	0.0027	0.000161749
821	0.0036	0.00108	801	0.00198	0.00276	8.54934e-05
822	0.00372	0.00109	802	0.00207	0.00285	8.58079e-05
823	0.00385	0.00111	803	0.00204	0.00286	0.000162693
824	0.00399	0.00113	804	0.00206	0.00285	0.000163023
825	0.00415	0.00116	805	0.00212	0.00298	0.000239924
826	0.0043	0.00119	806	0.00208	0.00297	0.000315438
827	0.00447	0.00122	807	0.00225	0.00315	0.0003185
828	0.00464	0.00126	808	0.00211	0.00308	0.0003185
829	0.00482	0.00131	809	0.00216	0.00317	0.0003185
830	0.00499	0.00135	810	0.00223	0.0032	0.0003185
831	0.00516	0.0014	811	0.00224	0.00323	0.0003185
832	0.00531	0.00145	812	0.00232	0.00336	0.0003185
833	0.00545	0.0015	813	0.00238	0.00339	0.000395063
834	0.00557	0.00155	814	0.00239	0.0033	0.000548188
835	0.00567	0.00159	815	0.00246	0.00345	0.000627813
836	0.00574	0.00164	816	0.00253	0.00351	0.000627813
837	0.00579	0.00169	817	0.0026	0.00359	0.000627813
838	0.0058	0.00173	818	0.00264	0.00363	0.000627813
839	0.00579	0.00176	819	0.00268	0.0037	0.000704375
840	0.00575	0.00178	820	0.00277	0.00369	0.0008575
841	0.0057	0.0018	821	0.00282	0.00386	0.000934063
842	0.00563	0.00181	822	0.00289	0.00393	0.000937125
843	0.00554	0.0018	823	0.003	0.00405	0.000937125
844	0.00545	0.00179	824	0.00304	0.00407	0.000937125
845	0.00536	0.00178	825	0.00306	0.00423	0.000937125
846	0.00527	0.00176	826	0.00316	0.00434	0.000937125
847	0.0052	0.00173	827	0.00322	0.00442	0.000937125
848	0.00514	0.00171	828	0.0033	0.00456	0.000940188
849	0.0051	0.0017	829	0.00335	0.0046	0.000940188
850	0.00509	0.00169	830	0.0034	0.00478	0.000940188
851	0.00511	0.00168	831	0.0035	0.00489	0.000940188
852	0.00517	0.00169	832	0.00357	0.00506	0.000940188
853	0.00526	0.00171	833	0.00367	0.00515	0.000940188
854	0.00539	0.00175	834	0.00372	0.0053	0.00094325
855	0.00557	0.0018	835	0.00368	0.00536	0.00094325
856	0.0058	0.00187	836	0.00376	0.00545	0.00094325
857	0.00608	0.00195	837	0.00381	0.00552	0.00094325
858	0.00641	0.00205	838	0.00388	0.00561	0.00094325
859	0.00681	0.00218	839	0.00386	0.00563	0.000946313
860	0.00727	0.00232	840	0.00394	0.0057	0.000946313
861	0.0078	0.00249	841	0.00387	0.00569	0.000946313
862	0.00841	0.00268	842	0.00399	0.00569	0.00102
863	0.0091	0.0029	843	0.00398	0.00571	0.00118
864	0.00987	0.00314	844	0.00409	0.00574	0.00126
865	0.01073	0.00342	845	0.00409	0.00571	0.00126
866	0.01168	0.00373	846	0.0041	0.0057	0.00126
867	0.01272	0.00407	847	0.00421	0.00576	0.00133
868	0.01384	0.00444	848	0.00439	0.00589	0.00149
869	0.01504	0.00484	849	0.00454	0.006	0.00156
870	0.0163	0.00527	850	0.00469	0.00609	0.00164
871	0.01761	0.00571	851	0.00484	0.00622	0.00179
872	0.01895	0.00617	852	0.00514	0.00652	0.00187
873	0.02028	0.00664	853	0.00536	0.00674	0.00195
874	0.02158	0.0071	854	0.00568	0.00707	0.0021
875	0.02279	0.00754	855	0.00598	0.00727	0.00226
876	0.02389	0.00796	856	0.00633	0.00772	0.00241
877	0.02484	0.00832	857	0.00679	0.00819	0.00257
878	0.02558	0.00863	858	0.00729	0.00869	0.00272
879	0.02608	0.00885	859	0.00783	0.0093	0.00287
880	0.02633	0.00899	860	0.00845	0.01002	0.00303
881	0.02629	0.00903	861	0.00909	0.0107	0.00311
882	0.02597	0.00896	862	0.00992	0.01172	0.00311
883	0.02536	0.0088	863	0.01077	0.01259	0.00311
884	0.02449	0.00853	864	0.01181	0.01382	0.00303
885	0.02338	0.00818	865	0.01289	0.01508	0.00288
886	0.02208	0.00776	866	0.01433	0.0166	0.0028
887	0.02062	0.00729	867	0.01571	0.0182	0.00273
888	0.01907	0.00677	868	0.0175	0.02028	0.00258
889	0.01748	0.00625	869	0.01919	0.02214	0.00242
890	0.01588	0.00572	870	0.02126	0.02456	0.00219
891	0.01432	0.0052	871	0.0232	0.02667	0.00196
892	0.01284	0.00471	872	0.02547	0.02929	0.00181
893	0.01145	0.00426	873	0.02758	0.0317	0.00166
894	0.01018	0.00384	874	0.03002	0.03457	0.00151
895	0.00903	0.00346	875	0.03222	0.03704	0.00136
896	0.008	0.00312	876	0.03444	0.03948	0.00128
897	0.0071	0.00281	877	0.0362	0.0415	0.0012
898	0.0063	0.00254	878	0.03772	0.04307	0.00105
899	0.00561	0.00231	879	0.03872	0.04431	0.000976938
900	0.00501	0.0021	880	0.03915	0.04487	0.000976938
901	0.00448	0.00191	881	0.03908	0.04453	0.000900375
902	0.00404	0.00175	882	0.03834	0.04378	0.000750312
903	0.00365	0.00161	883	0.03709	0.04243	0.00067375
904	0.00331	0.00148	884	0.03514	0.04027	0.00067375
905	0.00302	0.00136	885	0.0328	0.03757	0.000676813
906	0.00277	0.00126	886	0.02997	0.03454	0.000676813
907	0.00256	0.00117	887	0.02729	0.03121	0.000676813
908	0.00236	0.00109	888	0.02429	0.028	0.000603313
909	0.0022	0.00103	889	0.02178	0.02513	0.00052675
910	0.00205	0.0009724	890	0.0191	0.02224	0.00052675
911	0.00192	0.000923	891	0.01694	0.01977	0.00045325
912	0.0018	0.0008801	892	0.01471	0.01726	0.000376688
913	0.00169	0.0008424	893	0.01306	0.01541	0.000376688
914	0.00159	0.0008086	894	0.01137	0.01357	0.00037975
915	0.0015	0.0007761	895	0.01015	0.01205	0.00037975
916	0.00141	0.0007462	896	0.00894	0.01076	0.00037975
917	0.00134	0.0007189	897	0.00806	0.00973	0.000382813
918	0.00127	0.0006942	898	0.00716	0.00876	0.000382813
919	0.0012	0.0006721	899	0.00656	0.00798	0.000382813
920	0.00114	0.0006526	900	0.00581	0.00724	0.000385875
921	0.00109	0.0006344	901	0.0054	0.00678	0.000385875
922	0.00104	0.0006175	902	0.00493	0.00627	0.000385875
923	0.00099015	0.0006006	903	0.00462	0.00584	0.000388938
924	0.0009471	0.0005837	904	0.00428	0.0055	0.000388938
925	0.000907125	0.0005681	905	0.00399	0.00519	0.000392
926	0.000868687	0.0005538	906	0.00368	0.00475	0.000392
927	0.000834862	0.0005421	907	0.00346	0.00449	0.000392
928	0.000801038	0.000533	908	0.00334	0.00426	0.0003185
929	0.000771825	0.0005252	909	0.00307	0.00401	0.000241946
930	0.00074415	0.00052	910	0.0029	0.0038	0.000243092
931	0.00071955	0.0005148	911	0.00277	0.00366	0.000167682
932	0.000696488	0.000507	912	0.00265	0.00351	9.22777e-05
933	0.0006765	0.0004979	913	0.00255	0.00333	9.34424e-05
934	0.00065805	0.0004862	914	0.00238	0.00316	9.46135e-05
935	0.000641138	0.0004719	915	0.0023	0.00306	9.57907e-05
936	0.000622687	0.0004563	916	0.00218	0.0029	9.69741e-05
937	0.000604238	0.0004394	917	0.00213	0.00285	9.81632e-05
938	0.00058425	0.0004225	918	0.002	0.00266	9.93588e-05
939	0.000561187	0.0004056	919	0.00194	0.0026	0.00010056
940	0.000536588	0.0003887	920	0.00187	0.00252	0.000101767
941	0.000508913	0.0003718	921	0.00181	0.00243	0.00010298
942	0.000481237	0.0003549	922	0.00172	0.00233	0.000104199
943	0.000453562	0.000338	923	0.00167	0.0023	0.000105424
944	0.000425887	0.0003211	924	0.0016	0.00217	0.000106654
945	0.00039975	0.0003068	925	0.00158	0.00216	0.00010789
946	0.00037515	0.0002925	926	0.00156	0.00209	0.000109131
947	0.000352088	0.0002795	927	0.00149	0.002	0.000110378
948	0.0003321	0.0002652	928	0.00147	0.002	0.000111631
949	0.00031365	0.0002496	929	0.00145	0.00193	0.000112888
950	0.000296738	0.000234	930	0.00139	0.00188	0.000114152
951	0.000279825	0.0002197	931	0.00136	0.00186	0.00011542
952	0.000262912	0.0002054	932	0.00139	0.00188	0.000116694
953	0.000247537	0.0001924	933	0.00137	0.00186	0.000117972
954	0.000230625	0.0001833	934	0.00135	0.00184	0.000119256
955	0.000213713	0.0001755	935	0.00134	0.0019	0.000120545
956	0.0001968	0.0001703	936	0.00132	0.00187	0.000121839
957	0.000179888	0.0001651	937	0.00136	0.0019	0.000123138
958	0.000162975	0.0001599	938	0.00134	0.00189	0.000124441
959	0.000148237	0.0001521	939	0.00136	0.00187	0.00012575
960	0.000133928	0.000143	940	0.0014	0.00193	0.000127063
961	0.000121072	0.0001313	941	0.00137	0.00196	0.00012838
962	0.000109848	0.000120363	942	0.00143	0.00208	0.000129702
963	0.000100295	0.000109294	943	0.00141	0.00209	0.000131029
964	9.23193e-05	9.98716e-05	944	0.00143	0.00203	0.00013236
965	8.57525e-05	9.33022e-05	945	0.00145	0.00209	0.000133696
966	8.04302e-05	9.06783e-05	946	0.00148	0.0022	0.000135036
967	7.62843e-05	9.28247e-05	947	0.00151	0.00229	0.00013638
968	7.34067e-05	0.000100081	948	0.00157	0.00236	0.000137728
969	7.20572e-05	0.000112094	949	0.00157	0.00243	0.00013908
970	7.26057e-05	0.000127745	950	0.00162	0.00247	0.000140436
971	7.54125e-05	0.0001456	951	0.00165	0.00256	0.000218359
972	8.06865e-05	0.0001625	952	0.0017	0.00267	0.000373625
973	8.83594e-05	0.0001794	953	0.00175	0.00275	0.000450187
974	9.80233e-05	0.0001924	954	0.0018	0.00289	0.00045325
975	0.000108953	0.0002028	955	0.00185	0.00305	0.00045325
976	0.00012021	0.0002093	956	0.00193	0.00315	0.000532875
977	0.000130795	0.0002145	957	0.00196	0.00323	0.000686
978	0.000139813	0.0002184	958	0.00198	0.00344	0.000762563
979	0.00014659	0.0002223	959	0.00203	0.00354	0.000765625
980	0.000150734	0.0002249	960	0.00219	0.00383	0.000842188
981	0.000152116	0.0002262	961	0.00219	0.00393	0.000998375
982	0.000150802	0.0002288	962	0.00236	0.00419	0.00107
983	0.000146966	0.0002301	963	0.0024	0.00445	0.00108
984	0.000140817	0.0002314	964	0.00244	0.00465	0.00115
985	0.000132563	0.0002327	965	0.00247	0.00488	0.00131
986	0.000122413	0.0002314	966	0.00251	0.00513	0.00139
987	0.000110616	0.0002275	967	0.00255	0.00547	0.00139
988	9.74967e-05	0.0002223	968	0.00257	0.00571	0.00139
989	8.34823e-05	0.0002132	969	0.00259	0.00605	0.00139
990	6.90831e-05	0.0002002	970	0.00261	0.00644	0.00139
991	5.48445e-05	0.0001859	971	0.00263	0.0068	0.00132
992	4.12683e-05	0.0001703	972	0.00266	0.00724	0.00117
993	2.8736e-05	0.000156	973	0.00269	0.0077	0.00109
994	1.74551e-05	0.0001417	974	0.00267	0.00812	0.00109
995	7.45094e-06	0.000129292	975	0.00268	0.00869	0.00109
996	-1.39485e-06	0.000117915	976	0.00269	0.00914	0.0011
997	-9.27029e-06	0.000106532	977	0.00273	0.00974	0.0011
998	-1.63493e-05	9.41517e-05	978	0.00274	0.0102	0.0011
999	-2.27258e-05	8.02624e-05	979	0.00275	0.01069	0.00102
1000	-2.83842e-05	6.51061e-05	980	0.00277	0.01107	0.000949375
1001	-3.32118e-05	4.96278e-05	981	0.0028	0.01138	0.000949375
1002	-3.70396e-05	3.51412e-05	982	0.00282	0.01159	0.000875875
1003	-3.96923e-05	2.28751e-05	983	0.00284	0.01169	0.000799313
1004	-4.1029e-05	1.36028e-05	984	0.00284	0.01166	0.000802375
1005	-4.09642e-05	7.49233e-06	985	0.00284	0.01151	0.000802375
1006	-3.94693e-05	4.18977e-06	986	0.00284	0.01128	0.000802375
1007	-3.65651e-05	3.04654e-06	987	0.00283	0.01102	0.000805438
1008	-3.23141e-05	3.36116e-06	988	0.00282	0.01062	0.000805438
1009	-2.68182e-05	4.54578e-06	989	0.00281	0.01011	0.0008085
1010	-2.02215e-05	6.19063e-06	990	0.0028	0.00969	0.0008085
1011	-1.27128e-05	8.05143e-06	991	0.00279	0.00926	0.000811563
1012	-4.52177e-06	1.00022e-05	992	0.00279	0.00887	0.000811563
1013	4.09187e-06	1.19866e-05	993	0.00277	0.00838	0.000814625
1014	1.28558e-05	1.39827e-05	994	0.00274	0.00798	0.000814625
1015	2.15046e-05	1.59834e-05	995	0.00271	0.00748	0.000817688
1016	2.97983e-05	1.79868e-05	996	0.00268	0.00707	0.000817688
1017	3.75384e-05	1.99928e-05	997	0.00265	0.00668	0.00082075
1018	4.4578e-05	2.20017e-05	998	0.00263	0.00638	0.00082075
1019	5.08268e-05	2.40139e-05	999	0.0026	0.00608	0.000823813
1020	5.62476e-05	2.60295e-05	1000	0.00254	0.00572	0.000823813
1021	6.08407e-05	2.80493e-05	1001	0.0025	0.00554	0.000826875
1022	6.46188e-05	3.00734e-05	1002	0.00247	0.0053	0.000826875
1023	6.75734e-05	3.21025e-05	1003	0.00241	0.00509	0.000826875
1024	6.9644e-05	3.41366e-05	1004	0.00234	0.00492	0.000829938
1025	7.06979e-05	3.61764e-05	1005	0.00219	0.00471	0.000829938
1026	7.05316e-05	3.82222e-05	1006	0.00226	0.00468	0.000833
1027	6.8896e-05	4.02744e-05	1007	0.00212	0.00451	0.000833
1028	6.55438e-05	4.23335e-05	1008	0.00217	0.0045	0.000836063
1029	6.02904e-05	4.43997e-05	1009	0.00209	0.00443	0.000836063
1030	5.30697e-05	4.64737e-05	1010	0.00204	0.00442	0.000839125
1031	4.39743e-05	4.85557e-05	1011	0.00202	0.00436	0.000839125
1032	3.32632e-05	5.06462e-05	1012	0.002	0.00436	0.000842188
1033	2.13347e-05	5.27456e-05	1013	0.00197	0.00442	0.000842188
1034	8.66773e-06	5.48545e-05	1014	0.00195	0.00446	0.00084525
1035	-4.25329e-06	5.69738e-05	1015	0.00194	0.00453	0.00084525
1036	-1.70135e-05	5.91062e-05	1016	0.00189	0.00461	0.000848313
1037	-2.93227e-05	6.12596e-05	1017	0.00184	0.00464	0.000848313
1038	-4.1039e-05	6.34566e-05	1018	0.00181	0.00478	0.000848313
1039	-5.21603e-05	6.57546e-05	1019	0.00179	0.0049	0.000851375
1040	-6.27883e-05	6.82802e-05	1020	0.00175	0.00502	0.000774813
1041	-7.30757e-05	7.12785e-05	1021	0.0017	0.00513	0.000701313
1042	-8.31706e-05	7.51602e-05	1022	0.00166	0.00525	0.000701313
1043	-9.31693e-05	8.05136e-05	1023	0.0016	0.00539	0.000627813
1044	-0.000103084	8.80403e-05	1024	0.00158	0.0055	0.00055125
1045	-0.000112832	9.83878e-05	1025	0.00156	0.00564	0.000554313
1046	-0.000122255	0.000111902	1026	0.00154	0.00577	0.000554313
1047	-0.000131151	0.000128392	1027	0.00152	0.00584	0.000557375
1048	-0.000139331	0.0001469	1028	0.0015	0.00589	0.000557375
1049	-0.00014667	0.0001664	1029	0.00146	0.00589	0.000557375
1050	-0.000153154	0.0001846	1030	0.00143	0.00578	0.000560438
1051	-0.000158363	0.0002015	1031	0.0014	0.0057	0.000560438
1052	-0.000164512	0.0002145	1032	0.00138	0.00549	0.0005635
1053	-0.000169125	0.0002249	1033	0.00135	0.00529	0.0005635
1054	-0.000173737	0.0002314	1034	0.00132	0.00504	0.000566563
1055	-0.000179888	0.0002366	1035	0.00128	0.0047	0.000566563
1056	-0.0001845	0.0002392	1036	0.00123	0.00444	0.000569625
1057	-0.00019065	0.0002418	1037	0.00119	0.00414	0.000569625
1058	-0.0001968	0.0002431	1038	0.00114	0.00387	0.000569625
1059	-0.00020295	0.0002444	1039	0.00111	0.00363	0.000572688
1060	-0.000207563	0.0002457	1040	0.0011	0.00339	0.000572688
1061	-0.000213713	0.000247	1041	0.00106	0.00322	0.00057575
1062	-0.000216788	0.0002496	1042	0.00103	0.00306	0.00057575
1063	-0.0002214	0.0002509	1043	0.000994556	0.00288	0.000578813
1064	-0.000224475	0.0002535	1044	0.000969575	0.00277	0.000578813
1065	-0.00022755	0.0002561	1045	0.000934896	0.00264	0.000578813
1066	-0.000230625	0.0002587	1046	0.000912948	0.00255	0.000581875
1067	-0.0002337	0.0002613	1047	0.000907525	0.00252	0.000581875
1068	-0.000236775	0.0002639	1048	0.000902643	0.00244	0.000584938
1069	-0.000238313	0.0002665	1049	0.000865095	0.00238	0.000584938
1070	-0.000241387	0.0002691	1050	0.000848247	0.00235	0.000584938
1071	-0.000244463	0.0002704	1051	0.000818934	0.00228	0.000588
1072	-0.000246	0.0002717	1052	0.000760447	0.00223	0.000588
1073	-0.000249075	0.0002717	1053	0.000684759	0.00216	0.000591063
1074	-0.000249075	0.0002704	1054	0.00075122	0.0022	0.000591063
1075	-0.000250613	0.0002678	1055	0.000695741	0.00213	0.000594125
1076	-0.000249075	0.0002639	1056	0.000686654	0.00216	0.000594125
1077	-0.000247537	0.0002587	1057	0.00063842	0.00213	0.000594125
1078	-0.000244463	0.0002535	1058	0.0006473	0.00216	0.000597188
1079	-0.00023985	0.0002483	1059	0.00063649	0.00216	0.000597188
1080	-0.000235238	0.0002444	1060	0.000667083	0.00218	0.000597188
1081	-0.000230625	0.0002418	1061	0.000643322	0.00221	0.00060025
1082	-0.000226013	0.0002405	1062	0.000641017	0.00223	0.00060025
1083	-0.000219862	0.0002405	1063	0.000639221	0.00223	0.000603313
1084	-0.00021525	0.0002418	1064	0.000590556	0.00223	0.000603313
1085	-0.0002091	0.0002444	1065	0.00064115	0.0023	0.000603313
1086	-0.000201413	0.000247	1066	0.000612956	0.00233	0.000606375
1087	-0.000195263	0.0002509	1067	0.000576795	0.00232	0.000606375
1088	-0.000187575	0.0002535	1068	0.000619201	0.00241	0.000606375
1089	-0.00017835	0.0002574	1069	0.000593541	0.00243	0.000609438
1090	-0.000170663	0.0002613	1070	0.000621263	0.00251	0.000609438
1091	-0.0001599	0.0002652	1071	0.00060486	0.00251	0.000609438
1092	-0.00015012	0.0002704	1072	0.000625629	0.0026	0.0006125
1093	-0.000139047	0.0002756	1073	0.000612003	0.00263	0.0006125
1094	-0.000127317	0.0002821	1074	0.000612359	0.00263	0.000615563
1095	-0.000115004	0.0002873	1075	0.000662856	0.00274	0.000615563
1096	-0.0001022	0.0002912	1076	0.000620606	0.00276	0.000615563
1097	-8.9014e-05	0.0002925	1077	0.000610044	0.00275	0.000618625
1098	-7.55547e-05	0.0002925	1078	0.000642645	0.00283	0.000618625
1099	-6.19267e-05	0.0002886	1079	0.000620404	0.00282	0.000618625
1100	-4.82202e-05	0.0002821	1080	0.000606413	0.00281	0.000542063
1101	-3.45109e-05	0.0002743	1081	0.000629602	0.00284	0.000392
1102	-2.08622e-05	0.0002665	1082	0.000622638	0.00281	0.000315438
1103	-7.32783e-06	0.0002587	1083	0.000630909	0.00283	0.000392
1104	6.04742e-06	0.0002509	1084	0.000597309	0.00277	0.000471625
1105	1.92358e-05	0.0002418	1085	0.000635555	0.00276	0.000395063
1106	3.22409e-05	0.0002314	1086	0.00063143	0.00274	0.0003185
1107	4.51109e-05	0.0002197	1087	0.000624339	0.00268	0.000321563
1108	5.79436e-05	0.0002067	1088	0.000626753	0.00265	0.000321563
1109	7.08728e-05	0.0001937	1089	0.000625203	0.00259	0.000321563
1110	8.40324e-05	0.0001807	1090	0.000630912	0.00255	0.000321563
1111	9.75096e-05	0.0001703	1091	0.000617697	0.00249	0.000324625
1112	0.000111298	0.0001638	1092	0.000608003	0.00245	0.000324625
1113	0.000125268	0.0001599	1093	0.000591607	0.00242	0.000324625
1114	0.000139175	0.0001586	1094	0.000605663	0.00239	0.000327688
1115	0.000152695	0.0001599	1095	0.000603293	0.00234	0.000327688
1116	0.00016605	0.0001625	1096	0.000630381	0.00234	0.000327688
1117	0.000176812	0.0001664	1097	0.00063381	0.00229	0.000327688
1118	0.000187575	0.0001703	1098	0.000664955	0.00232	0.000327688
1119	0.0001968	0.0001729	1099	0.000615584	0.00225	0.00033075
1120	0.000204488	0.0001768	1100	0.000655525	0.00224	0.00033075
1121	0.000212175	0.0001781	1101	0.000628919	0.00219	0.00033075
1122	0.000218325	0.0001768	1102	0.000674916	0.00223	0.00033075
1123	0.000222937	0.0001742	1103	0.000660101	0.00217	0.000333813
1124	0.00022755	0.0001677	1104	0.000638592	0.00217	0.000333813
1125	0.000230625	0.0001573	1105	0.000675475	0.00217	0.000333813
1126	0.0002337	0.0001456	1106	0.000692946	0.00216	0.000333813
1127	0.000236775	0.0001339	1107	0.000713698	0.00217	0.000333813
1128	0.000238313	0.000122426	1108	0.000714291	0.00217	0.000336875
1129	0.000241387	0.000113187	1109	0.00071692	0.00214	0.000336875
1130	0.000242925	0.00010696	1110	0.000689415	0.0021	0.000336875
1131	0.000244463	0.000103925	1111	0.000725295	0.00213	0.000336875
1132	0.000246	0.000103716	1112	0.00073304	0.00213	0.000261533
1133	0.000247537	0.000105628	1113	0.00075554	0.00211	0.000108927
1134	0.000250613	0.000108834	1114	0.000749655	0.0021	3.28674e-05
1135	0.00025215	0.000112502	1115	0.000746809	0.00211	3.33543e-05
1136	0.000253688	0.000115811	1116	0.000778171	0.00212	3.38253e-05
1137	0.000255225	0.000117931	1117	0.000760455	0.00209	3.42798e-05
1138	0.000256763	0.000118032	1118	0.000745279	0.00208	2.48004e-05
1139	0.0002583	0.000115412	1119	0.000750352	0.00207	5.38721e-06
1140	0.0002583	0.000109703	1120	0.000770184	0.00208	-4.12531e-06
1141	0.0002583	0.000101087	1121	0.000792312	0.00207	-3.73714e-06
1142	0.000256763	9.03908e-05	1122	0.000774089	0.00206	-3.36584e-06
1143	0.000253688	7.89703e-05	1123	0.000761902	0.00202	-3.01152e-06
1144	0.000250613	6.83831e-05	1124	0.000781936	0.00205	-2.67426e-06
1145	0.000244463	5.99845e-05	1125	0.000798781	0.002	-2.35417e-06
1146	0.000236775	5.46042e-05	1126	0.000816176	0.00204	-2.05135e-06
1147	0.000229088	5.24324e-05	1127	0.000800707	0.002	-1.76589e-06
1148	0.000219862	5.31227e-05	1128	0.000809234	0.00201	-1.49788e-06
1149	0.000212175	5.60286e-05	1129	0.000812825	0.002	-1.24742e-06
1150	0.000206025	6.04491e-05	1130	0.000804753	0.00198	-1.01461e-06
1151	0.000201413	6.57962e-05	1131	0.000841376	0.00202	-7.99512e-07
1152	0.000198337	7.16602e-05	1132	0.000816208	0.00198	-6.02231e-07
1153	0.0001968	7.77966e-05	1133	0.000872644	0.00201	-4.22842e-07
1154	0.000198337	8.40792e-05	1134	0.000880011	0.00201	-2.61431e-07
1155	0.000201413	9.04515e-05	1135	0.000898659	0.00203	-1.18072e-07
1156	0.000206025	9.68916e-05	1136	0.000921355	0.00203	7.15614e-09
1157	0.000210638	0.000103392	1137	0.000903464	0.00202	1.14181e-07
1158	0.000216788	0.00010995	1138	0.000964935	0.00206	2.02932e-07
1159	0.000222937	0.000116563	1139	0.000982575	0.00206	2.7334e-07
1160	0.000230625	0.000123223	1140	0.00102	0.00214	3.25339e-07
1161	0.000236775	0.00012991	1141	0.00108	0.00212	3.58867e-07
1162	0.000244463	0.0001365	1142	0.00104	0.0021	3.73864e-07
1163	0.00025215	0.000143	1143	0.00105	0.0021	3.70269e-07
1164	0.000259838	0.0001495	1144	0.00107	0.0021	3.48032e-07
1165	0.000267525	0.0001547	1145	0.00108	0.00215	3.07101e-07
1166	0.000275213	0.0001586	1146	0.0011	0.00219	9.96651e-06
1167	0.000284438	0.0001599	1147	0.0011	0.00216	4.34088e-05
1168	0.000290587	0.0001586	1148	0.0011	0.00212	8.11961e-05
1169	0.000298275	0.0001547	1149	0.00113	0.0022	9.51626e-05
1170	0.000305963	0.0001482	1150	0.00115	0.00219	9.50275e-05
1171	0.000312112	0.0001391	1151	0.00112	0.00217	9.48735e-05
1172	0.000318262	0.00013	1152	0.00108	0.00217	9.47008e-05
1173	0.000324413	0.000122343	1153	0.00113	0.00216	9.45088e-05
1174	0.000330563	0.000117422	1154	0.00111	0.00214	9.42977e-05
1175	0.000336713	0.000116593	1155	0.00112	0.00213	9.40678e-05
1176	0.0003444	0.000120238	1156	0.00112	0.00212	9.38185e-05
1177	0.000352088	0.000128008	1157	0.00109	0.00213	9.35505e-05
1178	0.000361313	0.0001391	1158	0.00111	0.00211	9.32632e-05
1179	0.000370538	0.0001521	1159	0.00112	0.00211	9.2957e-05
1180	0.000382837	0.0001664	1160	0.00115	0.00212	9.26317e-05
1181	0.000395138	0.0001794	1161	0.00112	0.00211	9.22872e-05
1182	0.000408975	0.0001924	1162	0.00105	0.00204	9.1924e-05
1183	0.00042435	0.0002041	1163	0.00108	0.00206	9.15415e-05
1184	0.000441263	0.0002158	1164	0.00105	0.00205	9.114e-05
1185	0.000459712	0.0002249	1165	0.00106	0.00204	9.07195e-05
1186	0.0004797	0.000234	1166	0.00108	0.00203	9.02801e-05
1187	0.000501225	0.0002431	1167	0.00101	0.00195	8.94247e-05
1188	0.000524287	0.0002509	1168	0.000998225	0.00194	9.78732e-05
1189	0.00054735	0.0002587	1169	0.00101	0.00193	0.000128518
1190	0.00057195	0.0002639	1170	0.00099679	0.00193	0.00016678
1191	0.00059655	0.0002691	1171	0.00099659	0.00189	0.000192924
1192	0.00062115	0.0002717	1172	0.000994899	0.0019	0.00021181
1193	0.000647288	0.000273	1173	0.000936472	0.00187	0.000230677
1194	0.000671887	0.0002717	1174	0.0009456	0.00186	0.000251409
1195	0.000696488	0.0002678	1175	0.000954727	0.00186	0.000269148
1196	0.00071955	0.0002626	1176	0.000963979	0.00184	0.000275265
1197	0.000742613	0.0002561	1177	0.000984698	0.00187	0.00027462
1198	0.000765675	0.0002457	1178	0.000960728	0.00182	0.000273957
1199	0.0007872	0.000234	1179	0.00093135	0.00179	0.000273275
1200	0.000808725	0.0002184	1180	0.000901972	0.00175	0.000272575
1201	0.00083025	0.0002015	1181	0.00101	0.00181	0.000271858
1202	0.000851775	0.0001833	1182	0.000950695	0.00175	0.000272412
1203	0.000876375	0.0001638	1183	0.000915482	0.00171	0.000279096
1204	0.000900975	0.0001456	1184	0.000911337	0.00171	0.000294193
1205	0.00092865	0.0001313	1185	0.000934458	0.00168	0.000312375
1206	0.000957863	0.000119042	1186	0.000948432	0.00168	0.00033075
1207	0.000987075	0.000111382	1187	0.00090144	0.0016	0.000349125
1208	0.00102	0.000107808	1188	0.000889243	0.00159	0.000358313
1209	0.00105	0.000107935	1189	0.000906015	0.00156	0.000361375
1210	0.00108	0.00011114	1190	0.000893499	0.00155	0.000358313
1211	0.0011	0.000116718	1191	0.000896597	0.0015	0.000358313
1212	0.00112	0.000124001	1192	0.000897218	0.00147	0.000358313
1213	0.00114	0.0001326	1193	0.000864508	0.00144	0.000358313
1214	0.00115	0.0001417	1194	0.000816785	0.00137	0.00035525
1215	0.00115	0.0001508	1195	0.00081749	0.00136	0.00035525
1216	0.00115	0.0001612	1196	0.000840618	0.00134	0.00035525
1217	0.00114	0.0001716	1197	0.000789626	0.00132	0.000352188
1218	0.00113	0.0001807	1198	0.000820534	0.00131	0.000352188
1219	0.00111	0.0001911	1199	0.00078339	0.00125	0.000352188
1220	0.00108	0.0002015	1200	0.000754468	0.00123	0.000349125
1221	0.00105	0.0002106	1201	0.000738713	0.0012	0.000349125
1222	0.00102	0.0002197	1202	0.000764803	0.00119	0.000349125
1223	0.000980925	0.0002275	1203	0.000795719	0.0012	0.000346063
1224	0.000939413	0.000234	1204	0.000739505	0.00115	0.000346063
1225	0.000896363	0.0002379	1205	0.000730862	0.00111	0.000346063
1226	0.000851775	0.0002379	1206	0.000727468	0.00108	0.000343
1227	0.00080565	0.000234	1207	0.00072415	0.00104	0.000343
1228	0.000759525	0.0002249	1208	0.00073179	0.00104	0.000339938
1229	0.0007134	0.0002132	1209	0.000731603	0.00102	0.000339938
1230	0.000665737	0.0002002	1210	0.000728596	0.000992962	0.000339938
1231	0.000619612	0.0001859	1211	0.000709324	0.000934179	0.000336875
1232	0.000575025	0.0001742	1212	0.000709568	0.00088693	0.000336875
1233	0.000530437	0.0001638	1213	0.000708963	0.000881359	0.000336875
1234	0.000487388	0.0001573	1214	0.000686874	0.000844171	0.000336875
1235	0.000447412	0.0001508	1215	0.000686698	0.000844098	0.000343
1236	0.000407438	0.0001456	1216	0.0007015	0.000838165	0.000358313
1237	0.000370538	0.0001378	1217	0.000706405	0.000821365	0.000376688
1238	0.000335175	0.000128632	1218	0.000727094	0.000864123	0.000398125
1239	0.000302888	0.000116884	1219	0.000691485	0.000840072	0.0004165
1240	0.000272137	0.000103514	1220	0.000691316	0.000841028	0.000422625
1241	0.000244463	8.97277e-05	1221	0.0007155	0.000842778	0.000419563
1242	0.000218325	7.66797e-05	1222	0.000707717	0.00086251	0.000419563
1243	0.000193725	6.50252e-05	1223	0.00068718	0.00085589	0.0004165
1244	0.000170663	5.47682e-05	1224	0.000695152	0.000883868	0.0004165
1245	0.000149879	4.54669e-05	1225	0.000674059	0.000897736	0.000422625
1246	0.000130728	3.66644e-05	1226	0.000665723	0.000930923	0.000434875
1247	0.000113205	2.82936e-05	1227	0.00067318	0.000955183	0.000447125
1248	9.7126e-05	2.08319e-05	1228	0.000680637	0.00096358	0.000459375
1249	8.22349e-05	1.51376e-05	1229	0.000688096	0.001	0.000471625
1250	6.82206e-05	1.20794e-05	1230	0.000679505	0.00103	0.000480813
1251	5.47521e-05	1.21608e-05	1231	0.000687012	0.00106	0.000493063
1252	4.15253e-05	1.53085e-05	1232	0.000696484	0.00108	0.000499188
1253	2.83112e-05	2.08709e-05	1233	0.000682417	0.0011	0.000499188
1254	1.49938e-05	2.77667e-05	1234	0.000674642	0.00112	0.000499188
1255	1.58259e-06	3.46979e-05	1235	0.000661897	0.00111	0.000496125
1256	-1.18048e-05	4.03723e-05	1236	0.000697435	0.00116	0.000496125
1257	-2.49885e-05	4.37312e-05	1237	0.00068966	0.00116	0.000496125
1258	-3.77894e-05	4.41826e-05	1238	0.00068402	0.00114	0.000493063
1259	-5.00899e-05	4.17888e-05	1239	0.000689338	0.00119	0.000493063
1260	-6.18733e-05	3.73218e-05	1240	0.000691716	0.00118	0.00049
1261	-7.32291e-05	3.21134e-05	1241	0.000673975	0.0012	0.00049
1262	-8.43207e-05	2.77129e-05	1242	0.000659064	0.00118	0.000486938
1263	-9.53252e-05	2.54719e-05	1243	0.00069431	0.00118	0.000486938
1264	-0.000106366	2.62187e-05	1244	0.000705568	0.00123	0.000486938
1265	-0.000117459	3.01417e-05	1245	0.000716823	0.00122	0.000483875
1266	-0.000128486	3.68933e-05	1246	0.000705508	0.00121	0.000483875
1267	-0.000139212	4.58258e-05	1247	0.000692405	0.0012	0.000480813
1268	-0.00014933	5.62367e-05	1248	0.000693336	0.00118	0.000480813
1269	-0.000158363	6.7537e-05	1249	0.000713955	0.00123	0.00047775
1270	-0.00016605	7.9315e-05	1250	0.000713769	0.0012	0.00047775
1271	-0.000173737	9.13246e-05	1251	0.000719056	0.00119	0.00047775
1272	-0.00017835	0.000103437	1252	0.000726134	0.00122	0.000474688
1273	-0.000182963	0.000115587	1253	0.00074117	0.00122	0.000474688
1274	-0.000186037	0.000127736	1254	0.000751325	0.00123	0.000471625
1275	-0.000187575	0.0001404	1255	0.000775032	0.00126	0.000471625
1276	-0.00019065	0.0001521	1256	0.000774817	0.00126	0.000471625
1277	-0.000192188	0.0001638	1257	0.000774595	0.00124	0.000468563
1278	-0.000193725	0.0001742	1258	0.000772361	0.00121	0.000468563
1279	-0.000195263	0.0001846	1259	0.000762236	0.00119	0.0004655
1280	-0.0001968	0.0001924	1260	0.000782261	0.00121	0.0004655
1281	-0.000198337	0.0001989	1261	0.00078582	0.00124	0.0004655
1282	-0.000201413	0.0002028	1262	0.000794464	0.00124	0.000462438
1283	-0.00020295	0.0002041	1263	0.000790389	0.00124	0.000462438
1284	-0.000206025	0.0002028	1264	0.000785636	0.00123	0.00045325
1285	-0.0002091	0.0002002	1265	0.000800585	0.00124	0.000441
1286	-0.000212175	0.0001963	1266	0.000813709	0.00123	0.00042875
1287	-0.000216788	0.0001937	1267	0.000807417	0.00124	0.000413438
1288	-0.0002214	0.0001924	1268	0.000809639	0.00124	0.000401188
1289	-0.000224475	0.0001937	1269	0.000811849	0.00125	0.000385875
1290	-0.000229088	0.0001976	1270	0.000824198	0.00126	0.000370563
1291	-0.0002337	0.0002041	1271	0.000843413	0.00126	0.000358313
1292	-0.000238313	0.0002119	1272	0.000824315	0.00124	0.000343
1293	-0.000241387	0.000221	1273	0.000827013	0.00125	0.00033075
1294	-0.000246	0.0002301	1274	0.000838043	0.00126	0.000315438
1295	-0.000249075	0.0002392	1275	0.000849649	0.00126	0.000303108
1296	-0.000250613	0.0002457	1276	0.000861918	0.00128	0.000289434
1297	-0.000253688	0.0002496	1277	0.00087417	0.00129	0.000275004
1298	-0.000256763	0.0002496	1278	0.000886405	0.00129	0.000263057
1299	-0.0002583	0.000247	1279	0.000866142	0.00129	0.000258421
1300	-0.000259838	0.0002431	1280	0.00088088	0.00129	0.000257858
1301	-0.000262912	0.0002379	1281	0.000890188	0.0013	0.000257337
1302	-0.00026445	0.0002327	1282	0.000901918	0.00133	0.000256858
1303	-0.000265987	0.0002288	1283	0.000893768	0.00131	0.000256424
1304	-0.000267525	0.0002262	1284	0.000898269	0.00131	0.000256034
1305	-0.000267525	0.0002249	1285	0.000901339	0.00135	0.000255692
1306	-0.000269062	0.0002236	1286	0.000903451	0.00135	0.000255398
1307	-0.000269062	0.0002197	1287	0.000908622	0.00135	0.000255153
1308	-0.000269062	0.0002158	1288	0.000939802	0.00138	0.00025496
1309	-0.000267525	0.0002093	1289	0.000918494	0.00137	0.000254819
1310	-0.000267525	0.0002028	1290	0.000912138	0.00137	0.000254732
1311	-0.000265987	0.000195	1291	0.000941859	0.00138	0.000254701
1312	-0.00026445	0.0001885	1292	0.000971552	0.0014	0.000254727
1313	-0.000261375	0.000182	1293	0.000975168	0.00143	0.000254812
1314	-0.0002583	0.0001768	1294	0.000953014	0.00143	0.000254957
1315	-0.000253688	0.0001729	1295	0.000946696	0.00143	0.000255164
1316	-0.000249075	0.000169	1296	0.000963573	0.00144	0.000255435
1317	-0.000242925	0.0001651	1297	0.000977326	0.00146	0.000255772
1318	-0.000236775	0.0001625	1298	0.000967718	0.00144	0.000256175
1319	-0.000232163	0.0001612	1299	0.000971798	0.00146	0.000256647
1320	-0.00022755	0.0001599	1300	0.000966776	0.00147	0.00025719
1321	-0.000224475	0.0001599	1301	0.000971655	0.0015	0.000257804
1322	-0.000222937	0.0001625	1302	0.000981974	0.00149	0.000257204
1323	-0.000224475	0.0001651	1303	0.000987442	0.00152	0.000250531
1324	-0.000230625	0.0001677	1304	0.000986126	0.00151	0.000235505
1325	-0.00023985	0.0001716	1305	0.000992517	0.00153	0.000216989
1326	-0.00025215	0.0001742	1306	0.001	0.00154	0.000198554
1327	-0.000267525	0.0001781	1307	0.000998882	0.00156	0.000181988
1328	-0.0002829	0.0001794	1308	0.000961501	0.00159	0.000172153
1329	-0.000299813	0.0001807	1309	0.00096962	0.00158	0.000170338
1330	-0.00031365	0.0001794	1310	0.000977693	0.00157	0.000171687
1331	-0.000324413	0.0001755	1311	0.000946978	0.00156	0.000173128
1332	-0.0003321	0.0001716	1312	0.000956858	0.00162	0.000174662
1333	-0.000335175	0.0001664	1313	0.000966687	0.00161	0.000176291
1334	-0.000333638	0.0001625	1314	0.000974211	0.00162	0.000177953
1335	-0.000329025	0.0001599	1315	0.000960293	0.00162	0.000176408
1336	-0.0003198	0.0001586	1316	0.000963615	0.00164	0.000168552
1337	-0.0003075	0.0001599	1317	0.0009618	0.00165	0.000157626
1338	-0.000292125	0.0001638	1318	0.000978205	0.00165	0.000146807
1339	-0.000275213	0.0001677	1319	0.000957947	0.00169	0.000136097
1340	-0.0002583	0.0001742	1320	0.000951388	0.00168	0.000125498
1341	-0.000238313	0.0001807	1321	0.000944767	0.00169	0.000115541
1342	-0.000216788	0.0001872	1322	0.000938084	0.00172	0.000104609
1343	-0.000193725	0.0001924	1323	0.000935369	0.00176	9.00262e-05
1344	-0.000167588	0.0001976	1324	0.000942646	0.00178	7.34155e-05
1345	-0.000138279	0.0002002	1325	0.000949856	0.00177	5.69273e-05
1346	-0.000106073	0.0002015	1326	0.000925117	0.0018	4.0565e-05
1347	-7.04419e-05	0.0002028	1327	0.00092457	0.00174	9.07771e-05
1348	-3.15151e-05	0.0002015	1328	0.00092395	0.00183	0.000212426
1349	1.03313e-05	--	1329	0.000925023	0.00177	0.00027748
1350	5.4527e-05	--	1330	0.000914732	0.00181	0.000204521
--	--	--	1331	0.000898266	0.00179	5.51369e-05
--	--	--	1332	0.000905591	0.00179	-1.75434e-05
--	--	--	1333	0.000912835	0.00185	-9.00801e-05
--	--	--	1334	0.000893011	0.0018	-0.00016247
--	--	--	1335	0.000890868	0.00189	-0.000158148
--	--		1336	0.000880331	0.00189	-9.19883e-05
--	--		1337	0.000879616	0.00187
			1338	0.000878811	0.00193
			1339	0.00087744	0.00186
			1340	0.000875433	0.00198
			1341	0.00087333	0.00185
			1342	0.000870833	0.00189
			1343	0.000870818	0.0019
			1344	0.000825248	0.00198
			1345	0.000840261	0.00186
			1346	0.000848884	0.00192
			1347	0.000823775	0.00197
			1348	0.000822109	0.00209
			1349	0.000845376	0.002
			1350	0.000850826	0.00192
			1351	0.000802912	0.00202
			1352	0.000793121	0.00196
			1353	0.000799605	0.00204
			1354	0.000774489	0.00188
			1355	0.00078509	0.00206
			1356	0.000787387	0.00208
			1357	0.000773119	0.00196
			1358	0.000741136	0.00195
			1359	0.000726485	0.00205
			1360	0.000723209	0.002
			1361	0.000732441	0.00206
			1362	0.000701736	0.002
			1363	0.000695631	0.00194
			1364	0.000699583	0.00194
			1365	0.000621079	0.00172
			1366	0.000621947	0.00179
			1367	0.000622857	0.00175
			1368	0.000604363	0.00167
			1369	0.000656275	0.00182
			1370	0.000558749	0.00158
			1371	0.000554993	0.00195
			1372	0.000551064	0.00185
			1373	0.0005059	0.00157
			1374	0.000489338	0.00156
			1375	0.000472596	0.00154
			1376	0.000458614	0.00168
			1377	0.000449972	0.00175
			1378	0.00044114	0.00174
			1379	0.000432115	0.00172
			1380	0.000422893	0.0017
			1381	0.00041347	0.00168
			1382	0.000403845	0.00166
			1383	0.000394013	0.00163
			1384	0.00038397	0.00161
			1385	0.000373714	0.00158
			1386	0.000363241	0.00155
			1387	0.000352548	0.00152
			1388	0.000341631	0.0015
			1389	0.000330486	0.00145
			1390	0.00031911	0.0014
			1391	0.000315168	0.00135
			1392	0.00028355	0.00129
			1393	0.000245374	0.00121
			1394	0.000231059	0.00116
			1395	0.000216493	0.0011
			1396	0.000201674	0.00104
			1397	0.000186597	0.000971784
			1398	0.000171257	0.00090665
			1399	0.000155652	0.000839559
			1400	0.000139777	0.000770465
			--	--	--
			--	--	--
			--	--	--
			--	--	--
			--	--	--
			--	--	--
			--	--	--
				--	--
				--	--
				--	--
				--	--
				--	--
				--	--
				--	--

## Sheet: Supplementary Fig 12b
X	After	Before	Decrease
0	0.9	0.9	0
1	1.15	1.08	6.1
2	1.61	1.19	26.1
3	2.23	1.28	42.6
4	3.51	1.32	62.3
5	4.35	1.32	69.5
