# Supplementary material for: Preparing high-concentration individualized carbon nanotubes for industrial separation of multiple single-chirality species
Source: Nat Commun. 2023 Apr 29;14:2491. doi: 10.1038/s41467-023-38133-0 (PMC10148823; doi:10.1038/s41467-023-38133-0)
Supplement: Supplementary file 3 — Source Data [file 41467_2023_38133_MOESM3_ESM.zip › 7 Source data/Supplementary Figure 13/Supplemenatry Figure 13- Purity evaluation of single-chirality species from G-SWCNTs of 1 mgmL-1.xlsx]

## Sheet: Supplementary Fig 13
X	(9,1) Fitting data									X	(6,4) Fitting data												X	(9,4) Fitting data								X	(10,3) Fitting data
1.77143	0.00178	4.35223e-06	9.31977e-06	4.18119e-08	4.52659e-08	2.65045e-07	1.18668e-08	4.90999e-08		1.74402	0.000560113	1.36745e-05	1.37382e-05	0.000265737	1.83691e-06	1.44186e-06	7.21644e-07	4.95675e-07	7.17279e-07	8.90909e-07	6.50508e-07		1.77143	0.0026	1.30103e-06	1.07484e-06	2.73955e-05	2.02639e-06	3.8353e-07	1.36155e-06		1.77143	0.00116	1.70148e-06	1.16681e-05	1.58436e-06	9.64611e-07	4.77745e-05	5.20258e-07
1.7689	0.00172	4.44176e-06	9.40398e-06	4.21339e-08	4.55142e-08	2.66231e-07	1.19159e-08	4.93622e-08		1.74157	0.000777725	1.39228e-05	1.39523e-05	0.000268841	1.85062e-06	1.45089e-06	7.25224e-07	4.97926e-07	7.20276e-07	8.94804e-07	6.53593e-07		1.7689	0.00266	1.31178e-06	1.08131e-06	2.75281e-05	2.03355e-06	3.84777e-07	1.37377e-06		1.7689	0.00114	1.71433e-06	1.1735e-05	1.59197e-06	9.68699e-07	4.79461e-05	5.22624e-07
1.76638	0.0017	4.53407e-06	9.48934e-06	4.24595e-08	4.57645e-08	2.67426e-07	1.19653e-08	4.96266e-08		1.73913	-0.000164536	1.41778e-05	1.41715e-05	0.000272	1.86449e-06	1.46e-06	7.2883e-07	5.00193e-07	7.23292e-07	8.98724e-07	6.567e-07		1.76638	0.00274	1.32267e-06	1.08784e-06	2.76617e-05	2.04074e-06	3.86031e-07	1.38616e-06		1.76638	0.00115	1.72733e-06	1.18025e-05	1.59965e-06	9.72814e-07	4.81187e-05	5.25007e-07
1.76387	0.00168	4.62929e-06	9.57587e-06	4.2789e-08	4.60169e-08	2.68628e-07	1.2015e-08	4.98932e-08		1.73669	0.000713324	1.444e-05	1.43959e-05	0.000275215	1.87852e-06	1.4692e-06	7.32463e-07	5.02475e-07	7.26326e-07	9.02671e-07	6.5983e-07		1.76387	0.00285	1.3337e-06	1.09443e-06	2.77963e-05	2.04797e-06	3.8729e-07	1.39872e-06		1.76387	0.00114	1.74047e-06	1.18705e-05	1.60737e-06	9.76955e-07	4.82922e-05	5.27406e-07
1.76136	0.00169	4.72755e-06	9.66358e-06	4.31223e-08	4.62714e-08	2.69839e-07	1.2065e-08	5.01619e-08		1.73427	-0.000758693	1.47095e-05	1.46257e-05	0.000278487	1.8927e-06	1.47848e-06	7.36123e-07	5.04773e-07	7.2938e-07	9.06643e-07	6.62982e-07		1.76136	0.00299	1.34487e-06	1.10108e-06	2.79319e-05	2.05524e-06	3.88556e-07	1.41145e-06		1.76136	0.00116	1.75376e-06	1.19391e-05	1.61516e-06	9.81122e-07	4.84666e-05	5.29821e-07
1.75887	0.00163	4.82897e-06	9.75251e-06	4.34596e-08	4.6528e-08	2.71057e-07	1.21154e-08	5.04327e-08		1.73184	0.000909406	1.49867e-05	1.4861e-05	0.000281818	1.90705e-06	1.48785e-06	7.39811e-07	5.07086e-07	7.32454e-07	9.10642e-07	6.66156e-07		1.75887	0.00316	1.35617e-06	1.10779e-06	2.80685e-05	2.06255e-06	3.89828e-07	1.42436e-06		1.75887	0.00116	1.76721e-06	1.20084e-05	1.623e-06	9.85316e-07	4.8642e-05	5.32253e-07
1.75637	0.00157	4.9337e-06	9.84267e-06	4.38008e-08	4.67867e-08	2.72284e-07	1.2166e-08	5.07058e-08		1.72943	0.00025762	1.52718e-05	1.51021e-05	0.000285209	1.92156e-06	1.49732e-06	7.43527e-07	5.09416e-07	7.35546e-07	9.14668e-07	6.69354e-07		1.75637	0.0033	1.36762e-06	1.11456e-06	2.82061e-05	2.0699e-06	3.91107e-07	1.43745e-06		1.75637	0.00118	1.78081e-06	1.20782e-05	1.6309e-06	9.89536e-07	4.88184e-05	5.34702e-07
1.75389	0.00149	5.04187e-06	9.93408e-06	4.4146e-08	4.70477e-08	2.7352e-07	1.2217e-08	5.09811e-08		1.72702	0.00192	1.55651e-05	1.53491e-05	0.000288661	1.93624e-06	1.50687e-06	7.4727e-07	5.11761e-07	7.38659e-07	9.1872e-07	6.72574e-07		1.75389	0.00349	1.37922e-06	1.1214e-06	2.83447e-05	2.07729e-06	3.92391e-07	1.45072e-06		1.75389	0.00119	1.79457e-06	1.21486e-05	1.63885e-06	9.93784e-07	4.89957e-05	5.37168e-07
1.75141	0.00144	5.15364e-06	1.00268e-05	4.44954e-08	4.73108e-08	2.74763e-07	1.22683e-08	5.12587e-08		1.72462	0.00079439	1.58669e-05	1.56022e-05	0.000292176	1.95108e-06	1.51652e-06	7.51042e-07	5.14123e-07	7.41791e-07	9.22799e-07	6.75818e-07		1.75141	0.00363	1.39096e-06	1.1283e-06	2.84843e-05	2.08472e-06	3.93682e-07	1.46417e-06		1.75141	0.00122	1.80849e-06	1.22197e-05	1.64687e-06	9.9806e-07	4.91739e-05	5.3965e-07
1.74894	0.00136	5.26917e-06	1.01208e-05	4.48489e-08	4.75761e-08	2.76016e-07	1.23199e-08	5.15385e-08		1.72222	0.00151	1.61777e-05	1.58617e-05	0.000295756	1.9661e-06	1.52625e-06	7.54843e-07	5.16501e-07	7.44943e-07	9.26905e-07	6.79085e-07		1.74894	0.00384	1.40285e-06	1.13526e-06	2.86249e-05	2.09219e-06	3.9498e-07	1.47781e-06		1.74894	0.00124	1.82257e-06	1.22914e-05	1.65494e-06	1.00236e-06	4.93532e-05	5.4215e-07
1.74648	0.00126	5.38863e-06	1.02161e-05	4.52066e-08	4.78436e-08	2.77277e-07	1.23718e-08	5.18206e-08		1.71983	-9.8404e-05	1.64977e-05	1.61276e-05	0.000299401	1.98129e-06	1.53608e-06	7.58673e-07	5.18896e-07	7.48115e-07	9.31039e-07	6.82376e-07		1.74648	0.004	1.4149e-06	1.14228e-06	2.87666e-05	2.0997e-06	3.96283e-07	1.49165e-06		1.74648	0.00126	1.83682e-06	1.23637e-05	1.66307e-06	1.00669e-06	4.95334e-05	5.44668e-07
1.74402	0.00121	5.51221e-06	1.03128e-05	4.55687e-08	4.81135e-08	2.78546e-07	1.24241e-08	5.2105e-08		1.71745	0.00104	1.68273e-05	1.64004e-05	0.000303115	1.99666e-06	1.54601e-06	7.62531e-07	5.21307e-07	7.51308e-07	9.352e-07	6.85692e-07		1.74402	0.00423	1.4271e-06	1.14937e-06	2.89094e-05	2.10725e-06	3.97594e-07	1.50568e-06		1.74402	0.0013	1.85123e-06	1.24366e-05	1.67127e-06	1.01105e-06	4.97146e-05	5.47203e-07
1.74157	0.00118	5.64008e-06	1.04108e-05	4.59351e-08	4.83856e-08	2.79824e-07	1.24767e-08	5.23918e-08		1.71508	0.00169	1.71669e-05	1.66801e-05	0.000306898	2.0122e-06	1.55604e-06	7.6642e-07	5.23735e-07	7.54521e-07	9.3939e-07	6.89031e-07		1.74157	0.00452	1.43946e-06	1.15653e-06	2.90532e-05	2.11484e-06	3.9891e-07	1.51991e-06		1.74157	0.00134	1.86582e-06	1.25102e-05	1.67952e-06	1.01544e-06	4.98968e-05	5.49756e-07
1.73913	0.00115	5.77247e-06	1.05103e-05	4.63059e-08	4.866e-08	2.81111e-07	1.25297e-08	5.2681e-08		1.71271	0.00264	1.75169e-05	1.6967e-05	0.000310752	2.02793e-06	1.56616e-06	7.70338e-07	5.26181e-07	7.57754e-07	9.43608e-07	6.92395e-07		1.73913	0.00484	1.45199e-06	1.16376e-06	2.91981e-05	2.12247e-06	4.00234e-07	1.53434e-06		1.73913	0.00139	1.88058e-06	1.25845e-05	1.68783e-06	1.01986e-06	5.008e-05	5.52327e-07
1.73669	0.0011	5.90957e-06	1.06112e-05	4.66812e-08	4.89367e-08	2.82407e-07	1.25829e-08	5.29725e-08		1.71034	0.00116	1.78777e-05	1.72615e-05	0.000314679	2.04385e-06	1.57638e-06	7.74286e-07	5.28643e-07	7.61009e-07	9.47854e-07	6.95783e-07		1.73669	0.00514	1.46467e-06	1.17105e-06	2.9344e-05	2.13014e-06	4.01564e-07	1.54898e-06		1.73669	0.00143	1.89551e-06	1.26594e-05	1.69621e-06	1.0243e-06	5.02643e-05	5.54915e-07
1.73427	0.00103	6.05163e-06	1.07136e-05	4.70612e-08	4.92159e-08	2.83712e-07	1.26365e-08	5.32665e-08		1.70799	0.00363	1.82499e-05	1.75636e-05	0.00031868	2.05995e-06	1.5867e-06	7.78265e-07	5.31123e-07	7.64284e-07	9.52129e-07	6.99197e-07		1.73427	0.00544	1.47753e-06	1.17841e-06	2.94911e-05	2.13785e-06	4.029e-07	1.56383e-06		1.73427	0.00147	1.91062e-06	1.2735e-05	1.70465e-06	1.02877e-06	5.04495e-05	5.57522e-07
1.73184	0.000980839	6.19887e-06	1.08174e-05	4.74458e-08	4.94974e-08	2.85026e-07	1.26905e-08	5.35629e-08		1.70564	0.0028	1.86338e-05	1.78738e-05	0.000322759	2.07625e-06	1.59712e-06	7.82274e-07	5.3362e-07	7.67581e-07	9.56433e-07	7.02635e-07		1.73184	0.00579	1.49055e-06	1.18584e-06	2.96393e-05	2.14561e-06	4.04243e-07	1.5789e-06		1.73184	0.00151	1.92591e-06	1.28112e-05	1.71315e-06	1.03328e-06	5.06358e-05	5.60148e-07
1.72943	0.000920335	6.35156e-06	1.09228e-05	4.78351e-08	4.97813e-08	2.8635e-07	1.27448e-08	5.38619e-08		1.7033	0.00281	1.903e-05	1.81924e-05	0.000326916	2.09274e-06	1.60765e-06	7.86315e-07	5.36135e-07	7.70899e-07	9.60766e-07	7.06099e-07		1.72943	0.0062	1.50375e-06	1.19334e-06	2.97886e-05	2.15341e-06	4.05593e-07	1.59419e-06		1.72943	0.00155	1.94139e-06	1.28882e-05	1.72172e-06	1.03781e-06	5.08231e-05	5.62792e-07
1.72702	0.000899821	6.50996e-06	1.10297e-05	4.82292e-08	5.00677e-08	2.87682e-07	1.27995e-08	5.41633e-08		1.70096	0.00241	1.9439e-05	1.85195e-05	0.000331154	2.10942e-06	1.61828e-06	7.90387e-07	5.38668e-07	7.74239e-07	9.65128e-07	7.09589e-07		1.72702	0.00659	1.51712e-06	1.20092e-06	2.9939e-05	2.16125e-06	4.0695e-07	1.6097e-06		1.72702	0.00161	1.95706e-06	1.29658e-05	1.73035e-06	1.04237e-06	5.10114e-05	5.65455e-07
1.72462	0.000809296	6.67437e-06	1.11382e-05	4.86282e-08	5.03566e-08	2.89024e-07	1.28545e-08	5.44673e-08		1.69863	0.00235	1.98614e-05	1.88555e-05	0.000335474	2.12631e-06	1.62901e-06	7.9449e-07	5.41219e-07	7.776e-07	9.69521e-07	7.13105e-07		1.72462	0.00692	1.53067e-06	1.20856e-06	3.00906e-05	2.16913e-06	4.08314e-07	1.62545e-06		1.72462	0.00166	1.97291e-06	1.30442e-05	1.73904e-06	1.04697e-06	5.12008e-05	5.68136e-07
1.72222	0.000808761	6.8451e-06	1.12483e-05	4.90322e-08	5.0648e-08	2.90375e-07	1.29098e-08	5.47738e-08		1.69631	0.000863512	2.02978e-05	1.92008e-05	0.00033988	2.1434e-06	1.63986e-06	7.98626e-07	5.43787e-07	7.80984e-07	9.73943e-07	7.16646e-07		1.72222	0.00721	1.54441e-06	1.21628e-06	3.02433e-05	2.17706e-06	4.09684e-07	1.64142e-06		1.72222	0.0017	1.98896e-06	1.31232e-05	1.7478e-06	1.05159e-06	5.13912e-05	5.70837e-07
1.71983	0.000738216	7.02247e-06	1.136e-05	4.94413e-08	5.09419e-08	2.91736e-07	1.29656e-08	5.50829e-08		1.69399	0.00276	2.07487e-05	1.95557e-05	0.000344373	2.16069e-06	1.65081e-06	8.02794e-07	5.46375e-07	7.84389e-07	9.78396e-07	7.20215e-07		1.71983	0.00749	1.55833e-06	1.22407e-06	3.03972e-05	2.18503e-06	4.11062e-07	1.65763e-06		1.71983	0.00174	2.0052e-06	1.3203e-05	1.75663e-06	1.05624e-06	5.15827e-05	5.73557e-07
1.71745	0.000777661	7.20683e-06	1.14734e-05	4.98555e-08	5.12384e-08	2.93106e-07	1.30216e-08	5.53947e-08		1.69168	0.0039	2.12148e-05	1.99205e-05	0.000348955	2.1782e-06	1.66187e-06	8.06995e-07	5.4898e-07	7.87817e-07	9.8288e-07	7.2381e-07		1.71745	0.00777	1.57243e-06	1.23194e-06	3.05523e-05	2.19305e-06	4.12446e-07	1.67409e-06		1.71745	0.00178	2.02165e-06	1.32835e-05	1.76552e-06	1.06093e-06	5.17753e-05	5.76297e-07
1.71508	0.000737095	7.39856e-06	1.15886e-05	5.02749e-08	5.15375e-08	2.94486e-07	1.30781e-08	5.57091e-08		1.68937	0.0023	2.16969e-05	2.02956e-05	0.000353629	2.19592e-06	1.67304e-06	8.11229e-07	5.51605e-07	7.91268e-07	9.87394e-07	7.27432e-07		1.71508	0.00797	1.58674e-06	1.23988e-06	3.07085e-05	2.20111e-06	4.13837e-07	1.69079e-06		1.71508	0.00182	2.03829e-06	1.33648e-05	1.77449e-06	1.06565e-06	5.1969e-05	5.79056e-07
1.71271	0.00070652	7.59805e-06	1.17054e-05	5.06996e-08	5.18392e-08	2.95875e-07	1.31349e-08	5.60262e-08		1.68707	0.00272	2.21957e-05	2.06815e-05	0.000358398	2.21386e-06	1.68433e-06	8.15496e-07	5.54248e-07	7.94741e-07	9.9194e-07	7.31081e-07		1.71271	0.00814	1.60123e-06	1.24791e-06	3.0866e-05	2.20921e-06	4.15236e-07	1.70774e-06		1.71271	0.00186	2.05514e-06	1.34468e-05	1.78352e-06	1.07039e-06	5.21637e-05	5.81836e-07
1.71034	0.000625935	7.80573e-06	1.1824e-05	5.11298e-08	5.21436e-08	2.97275e-07	1.31921e-08	5.6346e-08		1.68478	0.00286	2.2712e-05	2.10785e-05	0.000363263	2.23202e-06	1.69573e-06	8.19797e-07	5.5691e-07	7.98237e-07	9.96517e-07	7.34758e-07		1.71034	0.00822	1.61593e-06	1.256e-06	3.10246e-05	2.21736e-06	4.16641e-07	1.72496e-06		1.71034	0.00189	2.07221e-06	1.35295e-05	1.79262e-06	1.07517e-06	5.23596e-05	5.84635e-07
1.70799	0.00054534	8.02206e-06	1.19445e-05	5.15654e-08	5.24506e-08	2.98685e-07	1.32497e-08	5.66685e-08		1.6825	0.00401	2.32465e-05	2.14871e-05	0.000368228	2.2504e-06	1.70725e-06	8.24132e-07	5.59592e-07	8.01756e-07	1.00113e-06	7.38462e-07		1.70799	0.00827	1.63083e-06	1.26418e-06	3.11845e-05	2.22555e-06	4.18054e-07	1.74243e-06		1.70799	0.00191	2.08948e-06	1.3613e-05	1.80178e-06	1.07999e-06	5.25565e-05	5.87454e-07
1.70564	0.000534737	8.24752e-06	1.20668e-05	5.20067e-08	5.27604e-08	3.00104e-07	1.33076e-08	5.69939e-08		1.68022	0.00413	2.38002e-05	2.19077e-05	0.000373296	2.26901e-06	1.71889e-06	8.28502e-07	5.62293e-07	8.05298e-07	1.00577e-06	7.42195e-07		1.70564	0.00825	1.64594e-06	1.27244e-06	3.13457e-05	2.23379e-06	4.19474e-07	1.76017e-06		1.70564	0.00193	2.10698e-06	1.36973e-05	1.81102e-06	1.08483e-06	5.27546e-05	5.90294e-07
1.7033	0.000484123	8.48263e-06	1.2191e-05	5.24536e-08	5.30729e-08	3.01534e-07	1.33659e-08	5.7322e-08		1.67794	0.00214	2.43739e-05	2.23408e-05	0.000378468	2.28786e-06	1.73064e-06	8.32906e-07	5.65014e-07	8.08864e-07	1.01044e-06	7.45956e-07		1.7033	0.00815	1.66126e-06	1.28078e-06	3.15081e-05	2.24207e-06	4.20901e-07	1.77819e-06		1.7033	0.00195	2.12469e-06	1.37824e-05	1.82034e-06	1.08971e-06	5.29538e-05	5.93155e-07
1.70096	0.0004935	8.72796e-06	1.23171e-05	5.29063e-08	5.33882e-08	3.02974e-07	1.34246e-08	5.7653e-08		1.67568	0.00277	2.49688e-05	2.27869e-05	0.000383748	2.30694e-06	1.74252e-06	8.37346e-07	5.67754e-07	8.12454e-07	1.01515e-06	7.49746e-07		1.70096	0.00799	1.67679e-06	1.2892e-06	3.16717e-05	2.25041e-06	4.22335e-07	1.79649e-06		1.70096	0.00194	2.14263e-06	1.38682e-05	1.82972e-06	1.09462e-06	5.31541e-05	5.96036e-07
1.69863	0.000462867	8.98412e-06	1.24452e-05	5.33649e-08	5.37064e-08	3.04424e-07	1.34837e-08	5.79868e-08		1.67341	0.00312	2.55857e-05	2.32466e-05	0.00038914	2.32625e-06	1.75452e-06	8.41821e-07	5.70514e-07	8.16068e-07	1.01988e-06	7.53565e-07		1.69863	0.00777	1.69254e-06	1.29771e-06	3.18366e-05	2.25878e-06	4.23777e-07	1.81507e-06		1.69863	0.00195	2.16079e-06	1.39549e-05	1.83917e-06	1.09956e-06	5.33556e-05	5.98938e-07
1.69631	0.000472226	9.25174e-06	1.25753e-05	5.38295e-08	5.40274e-08	3.05885e-07	1.35432e-08	5.83236e-08		1.67116	0.00409	2.6226e-05	2.37203e-05	0.000394646	2.34582e-06	1.76664e-06	8.46333e-07	5.73295e-07	8.19705e-07	1.02466e-06	7.57413e-07		1.69631	0.00751	1.70852e-06	1.3063e-06	3.20029e-05	2.26721e-06	4.25226e-07	1.83394e-06		1.69631	0.00193	2.17919e-06	1.40424e-05	1.8487e-06	1.10453e-06	5.35582e-05	6.01862e-07
1.69399	0.000391575	9.53152e-06	1.27074e-05	5.43001e-08	5.43512e-08	3.07356e-07	1.36031e-08	5.86633e-08		1.66891	0.0035	2.68906e-05	2.42087e-05	0.000400269	2.36563e-06	1.77889e-06	8.5088e-07	5.76096e-07	8.23368e-07	1.02946e-06	7.6129e-07		1.69399	0.00724	1.72472e-06	1.31497e-06	3.21704e-05	2.27568e-06	4.26683e-07	1.85311e-06		1.69399	0.00194	2.19782e-06	1.41307e-05	1.85831e-06	1.10955e-06	5.37619e-05	6.04807e-07
1.69168	0.000344308	9.82422e-06	1.28417e-05	5.4777e-08	5.4678e-08	3.08838e-07	1.36633e-08	5.9006e-08		1.66667	0.00231	2.7581e-05	2.47123e-05	0.000406013	2.38569e-06	1.79126e-06	8.55465e-07	5.78917e-07	8.27055e-07	1.0343e-06	7.65198e-07		1.69168	0.00699	1.74116e-06	1.32373e-06	3.23392e-05	2.2842e-06	4.28147e-07	1.87259e-06		1.69168	0.00192	2.21669e-06	1.42198e-05	1.86798e-06	1.11459e-06	5.39668e-05	6.07774e-07
1.68937	0.000337856	1.01307e-05	1.29781e-05	5.52602e-08	5.50078e-08	3.10331e-07	1.3724e-08	5.93517e-08		1.66443	0.00435	2.82983e-05	2.52319e-05	0.000411881	2.40601e-06	1.80377e-06	8.60086e-07	5.8176e-07	8.30766e-07	1.03917e-06	7.69135e-07		1.68937	0.00666	1.75783e-06	1.33258e-06	3.25094e-05	2.29277e-06	4.29619e-07	1.89237e-06		1.68937	0.00189	2.23581e-06	1.43098e-05	1.87774e-06	1.11967e-06	5.41729e-05	6.10763e-07
1.68707	0.000328264	1.04517e-05	1.31166e-05	5.57498e-08	5.53405e-08	3.11834e-07	1.37851e-08	5.97004e-08		1.6622	0.00307	2.90442e-05	2.57681e-05	0.000417877	2.42659e-06	1.81641e-06	8.64745e-07	5.84623e-07	8.34503e-07	1.04408e-06	7.73103e-07		1.68707	0.00638	1.77474e-06	1.34152e-06	3.26809e-05	2.30138e-06	4.31098e-07	1.91247e-06		1.68707	0.00185	2.25517e-06	1.44006e-05	1.88757e-06	1.12478e-06	5.43802e-05	6.13773e-07
1.68478	0.000318689	1.07883e-05	1.32574e-05	5.6246e-08	5.56763e-08	3.13348e-07	1.38466e-08	6.00523e-08		1.65997	0.00275	2.98201e-05	2.63217e-05	0.000424005	2.44744e-06	1.82918e-06	8.69442e-07	5.87507e-07	8.38265e-07	1.04903e-06	7.77102e-07		1.68478	0.006	1.7919e-06	1.35055e-06	3.28538e-05	2.31005e-06	4.32585e-07	1.9329e-06		1.68478	0.00182	2.27479e-06	1.44923e-05	1.89748e-06	1.12993e-06	5.45887e-05	6.16807e-07
1.6825	0.000342554	1.11414e-05	1.34005e-05	5.67488e-08	5.60151e-08	3.14874e-07	1.39085e-08	6.04072e-08		1.65775	0.00422	3.06276e-05	2.68933e-05	0.000430268	2.46855e-06	1.84209e-06	8.74178e-07	5.90413e-07	8.42052e-07	1.054e-06	7.81132e-07		1.6825	0.00576	1.8093e-06	1.35967e-06	3.3028e-05	2.31876e-06	4.34079e-07	1.95365e-06		1.6825	0.00178	2.29466e-06	1.45849e-05	1.90746e-06	1.13512e-06	5.47983e-05	6.19862e-07
1.68022	0.000353166	1.15123e-05	1.35459e-05	5.72583e-08	5.63571e-08	3.16411e-07	1.39708e-08	6.07653e-08		1.65554	0.00351	3.14685e-05	2.74838e-05	0.000436671	2.48994e-06	1.85513e-06	8.78952e-07	5.93341e-07	8.45865e-07	1.05902e-06	7.85193e-07		1.68022	0.00545	1.82696e-06	1.36889e-06	3.32037e-05	2.32752e-06	4.35582e-07	1.97475e-06		1.68022	0.00172	2.31479e-06	1.46784e-05	1.91753e-06	1.14034e-06	5.50092e-05	6.2294e-07
1.67794	0.000356407	1.1902e-05	1.36937e-05	5.77748e-08	5.67021e-08	3.17959e-07	1.40335e-08	6.11266e-08		1.65333	0.00354	3.23447e-05	2.8094e-05	0.000443217	2.51161e-06	1.86831e-06	8.83766e-07	5.9629e-07	8.49705e-07	1.06407e-06	7.89286e-07		1.67794	0.00515	1.84488e-06	1.37819e-06	3.33807e-05	2.33633e-06	4.37092e-07	1.99619e-06		1.67794	0.00167	2.3352e-06	1.47728e-05	1.92767e-06	1.14559e-06	5.52213e-05	6.26042e-07
1.67568	0.000348921	1.2312e-05	1.38439e-05	5.82983e-08	5.70504e-08	3.19518e-07	1.40967e-08	6.14911e-08		1.65113	0.00429	3.32582e-05	2.87248e-05	0.000449911	2.53356e-06	1.88164e-06	8.88619e-07	5.99262e-07	8.5357e-07	1.06915e-06	7.93412e-07		1.67568	0.00485	1.86307e-06	1.3876e-06	3.35592e-05	2.3452e-06	4.3861e-07	2.01798e-06		1.67568	0.0016	2.35587e-06	1.4868e-05	1.9379e-06	1.15088e-06	5.54346e-05	6.29166e-07
1.67341	0.000341451	1.27436e-05	1.39966e-05	5.88289e-08	5.74019e-08	3.21089e-07	1.41603e-08	6.18589e-08		1.64894	0.00435	3.42112e-05	2.93772e-05	0.000456758	2.55581e-06	1.8951e-06	8.93512e-07	6.02255e-07	8.57462e-07	1.07428e-06	7.97569e-07		1.67341	0.00455	1.88153e-06	1.39709e-06	3.37391e-05	2.35411e-06	4.40136e-07	2.04014e-06		1.67341	0.00155	2.37681e-06	1.49642e-05	1.94821e-06	1.15621e-06	5.56492e-05	6.32314e-07
1.67116	0.000333998	1.31984e-05	1.41518e-05	5.93668e-08	5.77566e-08	3.22671e-07	1.42243e-08	6.223e-08		1.64675	0.00258	3.52059e-05	3.00521e-05	0.000463762	2.57834e-06	1.90872e-06	8.98446e-07	6.05271e-07	8.6138e-07	1.07944e-06	8.0176e-07		1.67116	0.00428	1.90026e-06	1.40669e-06	3.39205e-05	2.36308e-06	4.4167e-07	2.06266e-06		1.67116	0.00148	2.39804e-06	1.50614e-05	1.9586e-06	1.16158e-06	5.5865e-05	6.35486e-07
1.66891	0.000309296	1.36781e-05	1.43097e-05	5.99122e-08	5.81146e-08	3.24265e-07	1.42888e-08	6.26045e-08		1.64456	0.00468	3.62449e-05	3.07506e-05	0.000470928	2.60118e-06	1.92247e-06	9.03421e-07	6.0831e-07	8.65326e-07	1.08463e-06	8.05983e-07		1.66891	0.00403	1.91927e-06	1.41639e-06	3.41033e-05	2.37209e-06	4.43212e-07	2.08556e-06		1.66891	0.00141	2.41955e-06	1.51595e-05	1.96907e-06	1.16698e-06	5.60821e-05	6.38682e-07
1.66667	0.000281442	1.41846e-05	1.44702e-05	6.0465e-08	5.8476e-08	3.25872e-07	1.43537e-08	6.29823e-08		1.64238	0.00462	3.73308e-05	3.14739e-05	0.00047826	2.62432e-06	1.93638e-06	9.08437e-07	6.11372e-07	8.69298e-07	1.08987e-06	8.1024e-07		1.66667	0.00383	1.93857e-06	1.42618e-06	3.42876e-05	2.38116e-06	4.44762e-07	2.10884e-06		1.66667	0.00133	2.44135e-06	1.52585e-05	1.97963e-06	1.17242e-06	5.63004e-05	6.41901e-07
1.66443	0.0002817	1.472e-05	1.46334e-05	6.10256e-08	5.88407e-08	3.27489e-07	1.4419e-08	6.33636e-08		1.64021	0.00306	3.84665e-05	3.22231e-05	0.000485765	2.64777e-06	1.95044e-06	9.13495e-07	6.14457e-07	8.73298e-07	1.09514e-06	8.14531e-07		1.66443	0.00363	1.95817e-06	1.43608e-06	3.44734e-05	2.39028e-06	4.46321e-07	2.13253e-06		1.66443	0.00127	2.46345e-06	1.53585e-05	1.99027e-06	1.1779e-06	5.652e-05	6.45146e-07
1.6622	0.000286061	1.52864e-05	1.47994e-05	6.1594e-08	5.92089e-08	3.2912e-07	1.44848e-08	6.37484e-08		1.63804	0.00383	3.96552e-05	3.29994e-05	0.000493448	2.67154e-06	1.96466e-06	9.18595e-07	6.17565e-07	8.77326e-07	1.10045e-06	8.18856e-07		1.6622	0.00341	1.97806e-06	1.44608e-06	3.46607e-05	2.39945e-06	4.47887e-07	2.15661e-06		1.6622	0.00118	2.48585e-06	1.54595e-05	2.001e-06	1.18342e-06	5.67409e-05	6.48414e-07
1.65997	0.00028154	1.58864e-05	1.49682e-05	6.21704e-08	5.95806e-08	3.30762e-07	1.4551e-08	6.41366e-08		1.63588	0.00455	4.09002e-05	3.38043e-05	0.000501314	2.69563e-06	1.97903e-06	9.23739e-07	6.20697e-07	8.81381e-07	1.1058e-06	8.23216e-07		1.65997	0.00318	1.99825e-06	1.45619e-06	3.48495e-05	2.40867e-06	4.49462e-07	2.18111e-06		1.65997	0.00113	2.50856e-06	1.55615e-05	2.01181e-06	1.18898e-06	5.69631e-05	6.51708e-07
1.65775	0.0003071	1.65227e-05	1.51399e-05	6.27549e-08	5.99557e-08	3.32416e-07	1.46177e-08	6.45285e-08		1.63373	0.0043	4.22052e-05	3.4639e-05	0.000509369	2.72005e-06	1.99356e-06	9.28925e-07	6.23853e-07	8.85465e-07	1.11119e-06	8.2761e-07		1.65775	0.00301	2.01876e-06	1.4664e-06	3.50399e-05	2.41795e-06	4.51045e-07	2.20603e-06		1.65775	0.00106	2.53157e-06	1.56646e-05	2.02272e-06	1.19458e-06	5.71866e-05	6.55027e-07
1.65554	0.000300476	1.71984e-05	1.53146e-05	6.33477e-08	6.03344e-08	3.34083e-07	1.46849e-08	6.49239e-08		1.63158	0.00387	4.3574e-05	3.55052e-05	0.000517619	2.7448e-06	2.00824e-06	9.34156e-07	6.27033e-07	8.89578e-07	1.11661e-06	8.3204e-07		1.65554	0.00282	2.03959e-06	1.47673e-06	3.52318e-05	2.42728e-06	4.52636e-07	2.23138e-06		1.65554	0.00101	2.55491e-06	1.57686e-05	2.03371e-06	1.20021e-06	5.74115e-05	6.58371e-07
1.65333	0.000276774	1.79167e-05	1.54924e-05	6.39489e-08	6.07167e-08	3.35763e-07	1.47525e-08	6.5323e-08		1.62943	0.00409	4.50109e-05	3.64044e-05	0.00052607	2.76988e-06	2.0231e-06	9.39431e-07	6.30238e-07	8.93718e-07	1.12208e-06	8.36505e-07		1.65333	0.00265	2.06073e-06	1.48716e-06	3.54254e-05	2.43667e-06	4.54236e-07	2.25717e-06		1.65333	0.000940497	2.57857e-06	1.58737e-05	2.04479e-06	1.20589e-06	5.76376e-05	6.61741e-07
1.65113	0.000243865	1.86814e-05	1.56733e-05	6.45587e-08	6.11027e-08	3.37455e-07	1.48206e-08	6.57257e-08		1.6273	0.00416	4.65206e-05	3.73384e-05	0.00053473	2.79532e-06	2.03811e-06	9.4475e-07	6.33467e-07	8.97888e-07	1.12759e-06	8.41007e-07		1.65113	0.00242	2.08221e-06	1.4977e-06	3.56205e-05	2.44611e-06	4.55845e-07	2.28342e-06		1.65113	0.000874477	2.60256e-06	1.59798e-05	2.05596e-06	1.2116e-06	5.78651e-05	6.65137e-07
1.64894	0.000243103	1.94966e-05	1.58573e-05	6.51773e-08	6.14923e-08	3.39161e-07	1.48891e-08	6.61322e-08		1.62516	0.00486	4.81082e-05	3.83089e-05	0.000543604	2.82111e-06	2.0533e-06	9.50115e-07	6.36721e-07	9.02088e-07	1.13314e-06	8.45545e-07		1.64894	0.00226	2.10403e-06	1.50835e-06	3.58172e-05	2.45561e-06	4.57462e-07	2.31013e-06		1.64894	0.000808433	2.62688e-06	1.6087e-05	2.06723e-06	1.21736e-06	5.80939e-05	6.68559e-07
1.64675	0.000228591	2.0367e-05	1.60446e-05	6.58048e-08	6.18857e-08	3.40879e-07	1.49581e-08	6.65425e-08		1.62304	0.00424	4.9779e-05	3.93179e-05	0.000552701	2.84725e-06	2.06865e-06	9.55526e-07	6.4e-07	9.06316e-07	1.13873e-06	8.50119e-07		1.64675	0.00216	2.12619e-06	1.51912e-06	3.60156e-05	2.46516e-06	4.59087e-07	2.33732e-06		1.64675	0.000742365	2.65155e-06	1.61953e-05	2.07859e-06	1.22316e-06	5.83241e-05	6.72008e-07
1.64456	0.000219139	2.12976e-05	1.62353e-05	6.64415e-08	6.22829e-08	3.4261e-07	1.50277e-08	6.69566e-08		1.62092	0.0039	5.15391e-05	4.03675e-05	0.000562027	2.87377e-06	2.08418e-06	9.60983e-07	6.43305e-07	9.10575e-07	1.14436e-06	8.54731e-07		1.64456	0.00205	2.14871e-06	1.53e-06	3.62156e-05	2.47477e-06	4.60722e-07	2.36499e-06		1.64456	0.000696273	2.67657e-06	1.63046e-05	2.09004e-06	1.229e-06	5.85557e-05	6.75483e-07
1.64238	0.000257056	2.22943e-05	1.64293e-05	6.70874e-08	6.26839e-08	3.44354e-07	1.50977e-08	6.73746e-08		1.6188	0.00368	5.33949e-05	4.14598e-05	0.000571591	2.90065e-06	2.09989e-06	9.66487e-07	6.46635e-07	9.14864e-07	1.15003e-06	8.59381e-07		1.64238	0.00195	2.17158e-06	1.541e-06	3.64173e-05	2.48443e-06	4.62365e-07	2.39316e-06		1.64238	0.000640158	2.70194e-06	1.64151e-05	2.10158e-06	1.23488e-06	5.87887e-05	6.78985e-07
1.64021	0.000257802	2.33636e-05	1.66269e-05	6.77428e-08	6.30888e-08	3.46112e-07	1.51682e-08	6.77966e-08		1.61669	0.00525	5.53538e-05	4.25974e-05	0.0005814	2.92791e-06	2.11577e-06	9.72039e-07	6.49991e-07	9.19183e-07	1.15575e-06	8.64069e-07		1.64021	0.00179	2.19482e-06	1.55212e-06	3.66207e-05	2.49415e-06	4.64016e-07	2.42184e-06		1.64021	0.00059402	2.72767e-06	1.65267e-05	2.11323e-06	1.2408e-06	5.9023e-05	6.82515e-07
1.63804	0.000259389	2.45126e-05	1.68281e-05	6.84078e-08	6.34976e-08	3.47883e-07	1.52391e-08	6.82224e-08		1.61458	0.00429	5.74233e-05	4.37826e-05	0.000591463	2.95556e-06	2.13183e-06	9.77638e-07	6.53373e-07	9.23532e-07	1.16151e-06	8.68795e-07		1.63804	0.00173	2.21844e-06	1.56336e-06	3.68258e-05	2.50393e-06	4.65677e-07	2.45104e-06		1.63804	0.000537859	2.75377e-06	1.66394e-05	2.12497e-06	1.24677e-06	5.92587e-05	6.86072e-07
1.63588	0.000297509	2.57498e-05	1.70329e-05	6.90827e-08	6.39104e-08	3.49668e-07	1.53106e-08	6.86524e-08		1.61248	0.0047	5.96122e-05	4.50182e-05	0.000601789	2.9836e-06	2.14808e-06	9.83286e-07	6.56782e-07	9.27913e-07	1.16731e-06	8.7356e-07		1.63588	0.00168	2.24243e-06	1.57473e-06	3.70326e-05	2.51376e-06	4.67347e-07	2.48078e-06		1.63588	0.000501674	2.78025e-06	1.67533e-05	2.1368e-06	1.25278e-06	5.94959e-05	6.89657e-07
1.63373	0.000305555	2.70842e-05	1.72415e-05	6.97676e-08	6.43273e-08	3.51467e-07	1.53826e-08	6.90864e-08		1.61039	0.00463	6.19299e-05	4.63072e-05	0.000612387	3.01205e-06	2.16451e-06	9.88983e-07	6.60218e-07	9.32325e-07	1.17315e-06	8.78364e-07		1.63373	0.00163	2.26682e-06	1.58621e-06	3.72412e-05	2.52366e-06	4.69025e-07	2.51106e-06		1.63373	0.000455467	2.80711e-06	1.68684e-05	2.14874e-06	1.25883e-06	5.97345e-05	6.9327e-07
1.63158	0.00030679	2.85266e-05	1.7454e-05	7.04628e-08	6.47482e-08	3.5328e-07	1.54551e-08	6.95245e-08		1.6083	0.00533	6.43869e-05	4.76526e-05	0.000623266	3.0409e-06	2.18113e-06	9.9473e-07	6.6368e-07	9.36768e-07	1.17904e-06	8.83208e-07		1.63158	0.00151	2.29162e-06	1.59783e-06	3.74515e-05	2.53361e-06	4.70713e-07	2.54191e-06		1.63158	0.000419237	2.83437e-06	1.69847e-05	2.16077e-06	1.26493e-06	5.99745e-05	6.96912e-07
1.62943	0.000301477	3.00889e-05	1.76704e-05	7.11684e-08	6.51733e-08	3.55106e-07	1.55281e-08	6.99668e-08		1.60622	0.005	6.69945e-05	4.90578e-05	0.000634437	3.07017e-06	2.19795e-06	1.00053e-06	6.6717e-07	9.41243e-07	1.18498e-06	8.88092e-07		1.62943	0.00139	2.31682e-06	1.60957e-06	3.76637e-05	2.54362e-06	4.7241e-07	2.57333e-06		1.62943	0.000392985	2.86202e-06	1.71021e-05	2.17291e-06	1.27107e-06	6.0216e-05	7.00583e-07
1.6273	0.000298075	3.17847e-05	1.78908e-05	7.18846e-08	6.56026e-08	3.56947e-07	1.56016e-08	7.04133e-08		1.60414	0.00647	6.97655e-05	5.05264e-05	0.00064591	3.09987e-06	2.21496e-06	1.00637e-06	6.70688e-07	9.45751e-07	1.19095e-06	8.93017e-07		1.6273	0.00128	2.34243e-06	1.62144e-06	3.78776e-05	2.55369e-06	4.74116e-07	2.60535e-06		1.6273	0.00035671	2.89007e-06	1.72208e-05	2.18515e-06	1.27726e-06	6.04589e-05	7.04282e-07
1.62516	0.000281361	3.36297e-05	1.81154e-05	7.26118e-08	6.60361e-08	3.58802e-07	1.56757e-08	7.08642e-08		1.60207	0.0057	7.2714e-05	5.20624e-05	0.000657695	3.13e-06	2.23217e-06	1.01227e-06	6.74233e-07	9.50291e-07	1.19698e-06	8.97983e-07		1.62516	0.00127	2.36848e-06	1.63345e-06	3.80933e-05	2.56382e-06	4.75831e-07	2.63797e-06		1.62516	0.000310413	2.91854e-06	1.73407e-05	2.1975e-06	1.28349e-06	6.07033e-05	7.08011e-07
1.62304	0.000288917	3.56416e-05	1.83443e-05	7.335e-08	6.6474e-08	3.60672e-07	1.57503e-08	7.13193e-08		1.6	0.00414	7.58557e-05	5.36699e-05	0.000669805	3.16057e-06	2.24958e-06	1.01822e-06	6.77806e-07	9.54863e-07	1.20305e-06	9.02991e-07		1.62304	0.00121	2.39496e-06	1.64558e-06	3.83109e-05	2.57401e-06	4.77556e-07	2.67121e-06		1.62304	0.000274093	2.94744e-06	1.74619e-05	2.20995e-06	1.28977e-06	6.09492e-05	7.1177e-07
1.62092	0.00029649	3.78408e-05	1.85775e-05	7.40995e-08	6.69162e-08	3.62556e-07	1.58254e-08	7.17789e-08		1.59794	0.00452	7.92081e-05	5.53535e-05	0.000682252	3.19159e-06	2.26719e-06	1.02423e-06	6.81409e-07	9.59469e-07	1.20916e-06	9.0804e-07		1.62092	0.00121	2.42189e-06	1.65786e-06	3.85304e-05	2.58426e-06	4.7929e-07	2.70509e-06		1.62092	0.000257752	2.97676e-06	1.75843e-05	2.2225e-06	1.29609e-06	6.11966e-05	7.15558e-07
1.6188	0.00030262	4.02506e-05	1.88152e-05	7.48606e-08	6.73629e-08	3.64456e-07	1.5901e-08	7.22429e-08		1.59588	0.00554	8.27907e-05	5.71181e-05	0.000695047	3.22307e-06	2.28502e-06	1.03029e-06	6.85039e-07	9.64108e-07	1.21532e-06	9.13132e-07		1.6188	0.00115	2.44928e-06	1.67027e-06	3.87518e-05	2.59457e-06	4.81034e-07	2.73962e-06		1.6188	0.000251388	3.00652e-06	1.77081e-05	2.23516e-06	1.30246e-06	6.14455e-05	7.19377e-07
1.61669	0.000308096	4.28979e-05	1.90576e-05	7.56334e-08	6.7814e-08	3.6637e-07	1.59772e-08	7.27115e-08		1.59383	0.00515	8.66254e-05	5.8969e-05	0.000708205	3.25501e-06	2.30305e-06	1.0364e-06	6.88699e-07	9.68781e-07	1.22153e-06	9.18267e-07		1.61669	0.00109	2.47713e-06	1.68282e-06	3.8975e-05	2.60495e-06	4.82787e-07	2.77483e-06		1.61669	0.000235003	3.03673e-06	1.78331e-05	2.24793e-06	1.30888e-06	6.16959e-05	7.23227e-07
1.61458	0.000383315	4.58132e-05	1.93046e-05	7.64183e-08	6.82697e-08	3.68299e-07	1.6054e-08	7.31846e-08		1.59178	0.00443	9.07366e-05	6.0912e-05	0.000721738	3.28744e-06	2.3213e-06	1.04256e-06	6.92389e-07	9.73488e-07	1.22779e-06	9.23446e-07		1.61458	0.000980635	2.50546e-06	1.69551e-06	3.92002e-05	2.61539e-06	4.84549e-07	2.81072e-06		1.61458	0.000208596	3.0674e-06	1.79595e-05	2.26081e-06	1.31534e-06	6.19478e-05	7.27107e-07
1.61248	0.000374657	4.90316e-05	1.95564e-05	7.72155e-08	6.873e-08	3.70243e-07	1.61313e-08	7.36624e-08		1.58974	0.00634	9.51522e-05	6.29532e-05	0.000735661	3.32035e-06	2.33976e-06	1.04878e-06	6.96108e-07	9.78229e-07	1.2341e-06	9.28668e-07		1.61248	0.000870744	2.53428e-06	1.70835e-06	3.94274e-05	2.62589e-06	4.86322e-07	2.84732e-06		1.61248	0.000192168	3.09854e-06	1.80872e-05	2.27381e-06	1.32185e-06	6.22013e-05	7.31019e-07
1.61039	0.000366018	5.25934e-05	1.98132e-05	7.80252e-08	6.9195e-08	3.72203e-07	1.62091e-08	7.41448e-08		1.58771	0.00437	9.99033e-05	6.50996e-05	0.00074999	3.35376e-06	2.35845e-06	1.05506e-06	6.99857e-07	9.83005e-07	1.24045e-06	9.33935e-07		1.61039	0.00085086	2.5636e-06	1.72133e-06	3.96565e-05	2.63645e-06	4.88104e-07	2.88464e-06		1.61039	0.000165718	3.13015e-06	1.82163e-05	2.28691e-06	1.32841e-06	6.24564e-05	7.34963e-07
1.6083	0.000357438	5.65442e-05	2.00751e-05	7.88478e-08	6.96647e-08	3.74179e-07	1.62876e-08	7.4632e-08		1.58568	0.00365	0.000105026	6.73585e-05	0.000764739	3.38768e-06	2.37736e-06	1.06139e-06	7.03637e-07	9.87816e-07	1.24686e-06	9.39247e-07		1.6083	0.000790985	2.59343e-06	1.73446e-06	3.98877e-05	2.64708e-06	4.89896e-07	2.92271e-06		1.6083	0.000159247	3.16224e-06	1.83467e-05	2.30013e-06	1.33502e-06	6.2713e-05	7.38938e-07
1.60622	0.000371257	6.0936e-05	2.03423e-05	7.96834e-08	7.01392e-08	3.7617e-07	1.63666e-08	7.5124e-08		1.58365	0.00504	0.000110559	6.97379e-05	0.000779926	3.42211e-06	2.3965e-06	1.06778e-06	7.07447e-07	9.92663e-07	1.25331e-06	9.44604e-07		1.60622	0.000751119	2.62379e-06	1.74775e-06	4.01208e-05	2.65777e-06	4.91697e-07	2.96155e-06		1.60622	0.000142755	3.19483e-06	1.84786e-05	2.31346e-06	1.34168e-06	6.29712e-05	7.42946e-07
1.60414	0.000310588	6.58275e-05	2.06148e-05	8.05323e-08	7.06186e-08	3.78178e-07	1.64461e-08	7.56209e-08		1.58163	0.00531	0.000116551	7.22467e-05	0.000795569	3.45707e-06	2.41587e-06	1.07423e-06	7.11288e-07	9.97545e-07	1.25981e-06	9.50007e-07		1.60414	0.000631261	2.65468e-06	1.76118e-06	4.03561e-05	2.66853e-06	4.93509e-07	3.00117e-06		1.60414	0.000126242	3.22793e-06	1.86119e-05	2.32691e-06	1.34839e-06	6.3231e-05	7.46987e-07
1.60207	0.000267556	7.12842e-05	2.08928e-05	8.13949e-08	7.11029e-08	3.80201e-07	1.65263e-08	7.61228e-08		1.57962	0.00382	0.000123052	7.48946e-05	0.000811684	3.49257e-06	2.43548e-06	1.08074e-06	7.15161e-07	1.00246e-06	1.26637e-06	9.55457e-07		1.60207	0.000571412	2.68612e-06	1.77477e-06	4.05933e-05	2.67935e-06	4.95331e-07	3.0416e-06		1.60207	0.000109708	3.26154e-06	1.87466e-05	2.34047e-06	1.35515e-06	6.34924e-05	7.5106e-07
1.6	0.000269661	7.73791e-05	2.11765e-05	8.22715e-08	7.15922e-08	3.82241e-07	1.6607e-08	7.66296e-08		1.57761	0.00357	0.000130126	7.7692e-05	0.000828292	3.52863e-06	2.45533e-06	1.08731e-06	7.19065e-07	1.00742e-06	1.27297e-06	9.60954e-07		1.6	0.000501571	2.71812e-06	1.78852e-06	4.08327e-05	2.69024e-06	4.97163e-07	3.08286e-06		1.6	9.31528e-05	3.29568e-06	1.88828e-05	2.35416e-06	1.36196e-06	6.37555e-05	7.55167e-07
1.59794	0.000296721	8.41917e-05	2.1466e-05	8.31622e-08	7.20865e-08	3.84297e-07	1.66884e-08	7.71416e-08		1.5756	0.00309	0.000137842	8.06505e-05	0.000845413	3.56524e-06	2.47542e-06	1.09393e-06	7.23002e-07	1.01241e-06	1.27963e-06	9.66498e-07		1.59794	0.00045174	2.7507e-06	1.80243e-06	4.10742e-05	2.70119e-06	4.99005e-07	3.12497e-06		1.59794	7.65773e-05	3.33036e-06	1.90205e-05	2.36796e-06	1.36883e-06	6.40202e-05	7.59308e-07
1.59588	0.000342058	9.18079e-05	2.17615e-05	8.40676e-08	7.2586e-08	3.8637e-07	1.67703e-08	7.76587e-08		1.5736	0.00109	0.000146282	8.3783e-05	0.000863068	3.60242e-06	2.49576e-06	1.10062e-06	7.2697e-07	1.01744e-06	1.28634e-06	9.7209e-07		1.59588	0.000421917	2.78387e-06	1.81651e-06	4.13179e-05	2.71221e-06	5.00857e-07	3.16796e-06		1.59588	5.99813e-05	3.36559e-06	1.91597e-05	2.38189e-06	1.37574e-06	6.42865e-05	7.63483e-07
1.59383	0.000342648	0.000100318	2.20631e-05	8.49877e-08	7.30908e-08	3.88459e-07	1.68528e-08	7.8181e-08		1.57161	0.00313	0.000155542	8.71033e-05	0.000881279	3.64019e-06	2.51635e-06	1.10737e-06	7.30972e-07	1.02251e-06	1.2931e-06	9.77732e-07		1.59383	0.000392103	2.81764e-06	1.83075e-06	4.15637e-05	2.7233e-06	5.0272e-07	3.21185e-06		1.59383	5.33649e-05	3.40137e-06	1.93004e-05	2.39594e-06	1.38271e-06	6.45545e-05	7.67692e-07
1.59178	0.000343254	0.000109814	2.2371e-05	8.59231e-08	7.36008e-08	3.90566e-07	1.6936e-08	7.87086e-08		1.56962	0.00463	0.000165735	9.06271e-05	0.00090007	3.67856e-06	2.5372e-06	1.11418e-06	7.35007e-07	1.02761e-06	1.29992e-06	9.83422e-07		1.59178	0.000412299	2.85203e-06	1.84515e-06	4.18118e-05	2.73446e-06	5.04593e-07	3.25667e-06		1.59178	4.67282e-05	3.43773e-06	1.94427e-05	2.41011e-06	1.38973e-06	6.48242e-05	7.71936e-07
1.58974	0.000356264	0.000120386	2.26855e-05	8.6874e-08	7.41161e-08	3.9269e-07	1.70198e-08	7.92415e-08		1.56764	0.00259	0.000176996	9.43715e-05	0.000919465	3.71754e-06	2.55831e-06	1.12105e-06	7.39075e-07	1.03275e-06	1.30679e-06	9.89162e-07		1.58974	0.000372504	2.88706e-06	1.85973e-06	4.2062e-05	2.74569e-06	5.06477e-07	3.30245e-06		1.58974	1.00714e-05	3.47468e-06	1.95866e-05	2.42442e-06	1.3968e-06	6.50955e-05	7.76216e-07
1.58771	0.000368034	0.000132118	2.30066e-05	8.78408e-08	7.46369e-08	3.94831e-07	1.71041e-08	7.97799e-08		1.56566	0.00333	0.000189481	9.83555e-05	0.000939491	3.75714e-06	2.57968e-06	1.12799e-06	7.43177e-07	1.03793e-06	1.31371e-06	9.94953e-07		1.58771	0.000472718	2.92273e-06	1.87448e-06	4.23145e-05	2.75698e-06	5.08371e-07	3.3492e-06		1.58771	-3.66055e-05	3.51222e-06	1.9732e-05	2.43884e-06	1.40393e-06	6.53686e-05	7.80531e-07
1.58568	0.000407801	0.00014508	2.33345e-05	8.88238e-08	7.51632e-08	3.9699e-07	1.71892e-08	8.03238e-08		1.56368	0.00273	0.000203382	0.0001026	0.000960175	3.79738e-06	2.60132e-06	1.13499e-06	7.47314e-07	1.04315e-06	1.32069e-06	1.00079e-06		1.58568	0.000512943	2.95907e-06	1.88941e-06	4.25693e-05	2.76835e-06	5.10276e-07	3.39697e-06		1.58568	-8.33023e-05	3.55038e-06	1.98791e-05	2.4534e-06	1.41111e-06	6.56434e-05	7.84882e-07
1.58365	0.000434443	0.00015932	2.36696e-05	8.98234e-08	7.56951e-08	3.99166e-07	1.72748e-08	8.08732e-08		1.56171	0.00397	0.000218927	0.000107129	0.000981546	3.83827e-06	2.62324e-06	1.14206e-06	7.51485e-07	1.04841e-06	1.32773e-06	1.00669e-06		1.58365	0.000513176	2.99609e-06	1.90451e-06	4.28264e-05	2.77979e-06	5.12191e-07	3.44577e-06		1.58365	-8.00188e-05	3.58916e-06	2.00278e-05	2.46809e-06	1.41835e-06	6.59199e-05	7.8927e-07
1.58163	0.000456155	0.000174856	2.40119e-05	9.084e-08	7.62326e-08	4.01361e-07	1.73611e-08	8.14284e-08		1.55975	0.0043	0.000236393	0.000111969	0.001	3.87982e-06	2.64543e-06	1.14919e-06	7.55691e-07	1.05371e-06	1.33482e-06	1.01263e-06		1.58163	0.00047342	3.03381e-06	1.9198e-06	4.30858e-05	2.79129e-06	5.14118e-07	3.49565e-06		1.58163	-7.6755e-05	3.62858e-06	2.01782e-05	2.48291e-06	1.42564e-06	6.61982e-05	7.93695e-07
1.57962	0.000473539	0.000191666	2.43617e-05	9.1874e-08	7.67759e-08	4.03573e-07	1.7448e-08	8.19892e-08		1.55779	0.0043	0.000256117	0.000117149	0.00103	3.92206e-06	2.66791e-06	1.15639e-06	7.59932e-07	1.05905e-06	1.34197e-06	1.01863e-06		1.57962	0.000473674	3.07225e-06	1.93527e-06	4.33476e-05	2.80287e-06	5.16055e-07	3.54662e-06		1.57962	-7.35108e-05	3.66864e-06	2.03303e-05	2.49787e-06	1.43299e-06	6.64782e-05	7.98157e-07
1.57761	0.00049467	0.000209676	2.47192e-05	9.29257e-08	7.73251e-08	4.05804e-07	1.75356e-08	8.25559e-08		1.55583	0.00261	0.000278512	0.000122701	0.00105	3.96498e-06	2.69067e-06	1.16366e-06	7.6421e-07	1.06444e-06	1.34918e-06	1.02468e-06		1.57761	0.000443937	3.11142e-06	1.95093e-06	4.36118e-05	2.81453e-06	5.18003e-07	3.59874e-06		1.57761	-6.0286e-05	3.70938e-06	2.04841e-05	2.51295e-06	1.44039e-06	6.676e-05	8.02656e-07
1.5756	0.000571952	0.000228752	2.50846e-05	9.39955e-08	7.78801e-08	4.08054e-07	1.76239e-08	8.31285e-08		1.55388	0.00347	0.000304083	0.000128665	0.00107	4.00862e-06	2.71373e-06	1.171e-06	7.68523e-07	1.06986e-06	1.35644e-06	1.03079e-06		1.5756	0.000464211	3.15135e-06	1.96678e-06	4.38784e-05	2.82625e-06	5.19963e-07	3.65202e-06		1.5756	-5.70806e-05	3.75079e-06	2.06397e-05	2.52818e-06	1.44786e-06	6.70437e-05	8.07194e-07
1.5736	0.000608085	0.000248694	2.54582e-05	9.5084e-08	7.84411e-08	4.10322e-07	1.77128e-08	8.3707e-08		1.55194	0.0041	0.000333451	0.00013508	0.0011	4.05298e-06	2.73708e-06	1.17841e-06	7.72873e-07	1.07532e-06	1.36377e-06	1.03695e-06		1.5736	0.000484496	3.19205e-06	1.98283e-06	4.41474e-05	2.83805e-06	5.21933e-07	3.70651e-06		1.5736	-4.38943e-05	3.79291e-06	2.0797e-05	2.54355e-06	1.45538e-06	6.73291e-05	8.11771e-07
1.57161	0.000631859	0.000269227	2.58402e-05	9.61914e-08	7.90083e-08	4.12609e-07	1.78024e-08	8.42916e-08		1.55	0.00358	0.000367377	0.000141997	0.00113	4.09808e-06	2.76074e-06	1.18589e-06	7.7726e-07	1.08083e-06	1.37115e-06	1.04317e-06		1.57161	0.000514791	3.23354e-06	1.99907e-06	4.4419e-05	2.84992e-06	5.23915e-07	3.76224e-06		1.57161	-3.07271e-05	3.83573e-06	2.09561e-05	2.55905e-06	1.46296e-06	6.76163e-05	8.16386e-07
1.56962	0.000648886	0.000290009	2.62309e-05	9.73184e-08	7.95815e-08	4.14916e-07	1.78927e-08	8.48824e-08		1.54806	0.00427	0.000406788	0.000149468	0.00115	4.14394e-06	2.78471e-06	1.19344e-06	7.81685e-07	1.08638e-06	1.37859e-06	1.04944e-06		1.56962	0.000555096	3.27585e-06	2.01551e-06	4.4693e-05	2.86187e-06	5.25908e-07	3.81925e-06		1.56962	-7.57895e-06	3.87928e-06	2.11171e-05	2.5747e-06	1.4706e-06	6.79054e-05	8.21041e-07
1.56764	0.000658529	0.000310629	2.66305e-05	9.84652e-08	8.01611e-08	4.17241e-07	1.79837e-08	8.54794e-08		1.54613	0.00266	0.000452807	0.000157556	0.00118	4.19057e-06	2.80899e-06	1.20106e-06	7.86148e-07	1.09197e-06	1.3861e-06	1.05577e-06		1.56764	0.000525412	3.31899e-06	2.03216e-06	4.49696e-05	2.87389e-06	5.27912e-07	3.87759e-06		1.56764	5.55038e-06	3.92358e-06	2.12799e-05	2.59049e-06	1.4783e-06	6.81964e-05	8.25736e-07
1.56566	0.000664231	0.000330622	2.70393e-05	9.96325e-08	8.0747e-08	4.19587e-07	1.80754e-08	8.60827e-08		1.54421	0.00458	0.000506775	0.000166332	0.00121	4.238e-06	2.83358e-06	1.20875e-06	7.90649e-07	1.0976e-06	1.39366e-06	1.06215e-06		1.56566	0.000565739	3.363e-06	2.04901e-06	4.52488e-05	2.88599e-06	5.29928e-07	3.93728e-06		1.56566	1.8661e-05	3.96864e-06	2.14446e-05	2.60643e-06	1.48606e-06	6.84892e-05	8.30471e-07
1.56368	0.000620391	0.000349485	2.74576e-05	1.00821e-07	8.13394e-08	4.21952e-07	1.81677e-08	8.66924e-08		1.54229	0.00553	0.00057027	0.000175878	0.00124	4.28623e-06	2.85851e-06	1.21652e-06	7.95188e-07	1.10328e-06	1.40129e-06	1.0686e-06		1.56368	0.000536076	3.40788e-06	2.06608e-06	4.55305e-05	2.89816e-06	5.31956e-07	3.99839e-06		1.56368	3.17529e-05	4.01448e-06	2.16112e-05	2.62252e-06	1.49388e-06	6.87839e-05	8.35247e-07
1.56171	0.000632078	0.000366696	2.78857e-05	1.0203e-07	8.19383e-08	4.24337e-07	1.82608e-08	8.73086e-08		1.54037	0.00392	0.000645101	0.00018629	0.00127	4.3353e-06	2.88376e-06	1.22437e-06	7.99767e-07	1.109e-06	1.40898e-06	1.0751e-06		1.56171	0.000576425	3.45367e-06	2.08335e-06	4.58149e-05	2.91041e-06	5.33995e-07	4.06094e-06		1.56171	3.48263e-05	4.06111e-06	2.17798e-05	2.63875e-06	1.50177e-06	6.90805e-05	8.40064e-07
1.55975	0.00070497	0.000381745	2.83239e-05	1.03262e-07	8.25438e-08	4.26743e-07	1.83546e-08	8.79314e-08		1.53846	0.00458	0.000733283	0.000197677	0.0013	4.38521e-06	2.90935e-06	1.23229e-06	8.04386e-07	1.11477e-06	1.41673e-06	1.08166e-06		1.55975	0.000586785	3.50039e-06	2.10085e-06	4.6102e-05	2.92274e-06	5.36046e-07	4.12499e-06		1.55975	4.78814e-05	4.10856e-06	2.19503e-05	2.65514e-06	1.50972e-06	6.93791e-05	8.44923e-07
1.55779	0.000705884	0.000394158	2.87724e-05	1.04515e-07	8.31561e-08	4.29169e-07	1.84491e-08	8.85609e-08		1.53656	0.0039	0.000836971	0.000210169	0.00134	4.43599e-06	2.93528e-06	1.24028e-06	8.09044e-07	1.12058e-06	1.42455e-06	1.08829e-06		1.55779	0.000617155	3.54806e-06	2.11857e-06	4.63918e-05	2.93515e-06	5.38108e-07	4.19059e-06		1.55779	7.09181e-05	4.15685e-06	2.21229e-05	2.67168e-06	1.51773e-06	6.96796e-05	8.49825e-07
1.55583	0.000716077	0.000403524	2.92318e-05	1.05792e-07	8.37752e-08	4.31616e-07	1.85444e-08	8.91972e-08		1.53465	0.00499	0.000958347	0.000223917	0.00137	4.48766e-06	2.96156e-06	1.24836e-06	8.13744e-07	1.12644e-06	1.43244e-06	1.09497e-06		1.55583	0.000637537	3.59672e-06	2.13651e-06	4.66843e-05	2.94764e-06	5.40183e-07	4.25779e-06		1.55583	9.39366e-05	4.20599e-06	2.22975e-05	2.68837e-06	1.5258e-06	6.9982e-05	8.54769e-07
1.55388	0.000722785	0.000409523	2.97022e-05	1.07093e-07	8.44013e-08	4.34084e-07	1.86404e-08	8.98404e-08		1.53276	0.00513	0.0011	0.000239101	0.00141	4.54024e-06	2.9882e-06	1.25651e-06	8.18484e-07	1.13234e-06	1.44039e-06	1.10172e-06		1.55388	0.000657931	3.64638e-06	2.15468e-06	4.69796e-05	2.96021e-06	5.4227e-07	4.32664e-06		1.55388	0.000116937	4.25601e-06	2.24741e-05	2.70522e-06	1.53394e-06	7.02864e-05	8.59756e-07
1.55194	0.000736722	0.000411945	3.01841e-05	1.08417e-07	8.50344e-08	4.36573e-07	1.87371e-08	9.04905e-08		1.53086	0.00503	0.00126	0.000255935	0.00145	4.59374e-06	3.01519e-06	1.26475e-06	8.23266e-07	1.13829e-06	1.4484e-06	1.10853e-06		1.55194	0.000658336	3.69708e-06	2.17308e-06	4.72777e-05	2.97285e-06	5.44369e-07	4.39719e-06		1.55194	0.000119919	4.30692e-06	2.26529e-05	2.72223e-06	1.54214e-06	7.05928e-05	8.64788e-07
1.55	0.000734007	0.000410705	3.06778e-05	1.09766e-07	8.56746e-08	4.39083e-07	1.88346e-08	9.11478e-08		1.52898	0.00482	0.00145	0.000274672	0.00149	4.6482e-06	3.04256e-06	1.27307e-06	8.2809e-07	1.14429e-06	1.45648e-06	1.1154e-06		1.55	0.000668752	3.74884e-06	2.19172e-06	4.75786e-05	2.98558e-06	5.4648e-07	4.46951e-06		1.55	0.000132884	4.35875e-06	2.28338e-05	2.7394e-06	1.55041e-06	7.09012e-05	8.69863e-07
1.54806	0.000743623	0.000405847	3.11837e-05	1.11141e-07	8.63221e-08	4.41615e-07	1.89329e-08	9.18122e-08		1.52709	0.00524	0.00165	0.000295621	0.00153	4.70364e-06	3.0703e-06	1.28146e-06	8.32957e-07	1.15033e-06	1.46463e-06	1.12233e-06		1.54806	0.000659181	3.8017e-06	2.21061e-06	4.78825e-05	2.99839e-06	5.48603e-07	4.54366e-06		1.54806	0.000135831	4.41151e-06	2.30168e-05	2.75674e-06	1.55875e-06	7.12116e-05	8.74983e-07
1.54613	0.000753229	0.000397541	3.17022e-05	1.12541e-07	8.6977e-08	4.4417e-07	1.90319e-08	9.24839e-08		1.52522	0.00524	0.00188	0.000319152	0.00157	4.76007e-06	3.09841e-06	1.28995e-06	8.37866e-07	1.15642e-06	1.47285e-06	1.12933e-06		1.54613	0.000659621	3.85569e-06	2.22973e-06	4.81892e-05	3.01129e-06	5.50739e-07	4.61969e-06		1.54613	0.00014876	4.46524e-06	2.32021e-05	2.77423e-06	1.56715e-06	7.15241e-05	8.80149e-07
1.54421	0.000742825	0.000386073	3.22338e-05	1.13969e-07	8.76394e-08	4.46746e-07	1.91317e-08	9.3163e-08		1.52334	0.00548	0.00213	0.000345719	0.00162	4.81753e-06	3.12692e-06	1.29851e-06	8.42819e-07	1.16256e-06	1.48114e-06	1.1364e-06		1.54421	0.000720073	3.91083e-06	2.24911e-06	4.84989e-05	3.02427e-06	5.52887e-07	4.69767e-06		1.54421	0.000151672	4.51996e-06	2.33896e-05	2.7919e-06	1.57562e-06	7.18386e-05	8.8536e-07
1.54229	0.000712409	0.000371828	3.27788e-05	1.15423e-07	8.83093e-08	4.49345e-07	1.92323e-08	9.38496e-08		1.52147	0.00544	0.00239	0.000375874	0.00166	4.87603e-06	3.15583e-06	1.30716e-06	8.47816e-07	1.16875e-06	1.4895e-06	1.14353e-06		1.54229	0.000720537	3.96716e-06	2.26874e-06	4.88116e-05	3.03733e-06	5.55048e-07	4.77767e-06		1.54229	0.000154566	4.57569e-06	2.35794e-05	2.80973e-06	1.58416e-06	7.21552e-05	8.90618e-07
1.54037	0.000681983	0.000355262	3.33378e-05	1.16906e-07	8.8987e-08	4.51967e-07	1.93337e-08	9.45439e-08		1.51961	0.00615	0.00265	0.000410296	0.00171	4.93561e-06	3.18513e-06	1.3159e-06	8.52858e-07	1.17499e-06	1.49793e-06	1.15073e-06		1.54037	0.000731013	4.02473e-06	2.28862e-06	4.91273e-05	3.05047e-06	5.57222e-07	4.85977e-06		1.54037	0.000147443	4.63245e-06	2.37715e-05	2.82774e-06	1.59277e-06	7.24739e-05	8.95923e-07
1.53846	0.000661546	0.000336877	3.39113e-05	1.18417e-07	8.96725e-08	4.54611e-07	1.94359e-08	9.52459e-08		1.51775	0.00653	0.00292	0.000449817	0.00176	4.99628e-06	3.21485e-06	1.32473e-06	8.57945e-07	1.18128e-06	1.50643e-06	1.158e-06		1.53846	0.000691502	4.08355e-06	2.30878e-06	4.94461e-05	3.06371e-06	5.59408e-07	4.94403e-06		1.53846	0.000150302	4.69027e-06	2.39659e-05	2.84592e-06	1.60145e-06	7.27948e-05	9.01275e-07
1.53656	0.000671099	0.000317194	3.44997e-05	1.19958e-07	9.03659e-08	4.57279e-07	1.95389e-08	9.59557e-08		1.51589	0.00662	0.00317	0.000495458	0.00182	5.05809e-06	3.24498e-06	1.33365e-06	8.63077e-07	1.18762e-06	1.515e-06	1.16534e-06		1.53656	0.000682002	4.14368e-06	2.32919e-06	4.9768e-05	3.07702e-06	5.61607e-07	5.03054e-06		1.53656	0.000153145	4.74917e-06	2.41628e-05	2.86427e-06	1.6102e-06	7.31177e-05	9.06675e-07
1.53465	0.00071064	0.000296723	3.51035e-05	1.21529e-07	9.10675e-08	4.59971e-07	1.96427e-08	9.66735e-08		1.51404	0.00676	0.0034	0.000548463	0.00187	5.12105e-06	3.27554e-06	1.34265e-06	8.68256e-07	1.19401e-06	1.52365e-06	1.17275e-06		1.53465	0.000672515	4.20514e-06	2.34988e-06	5.00931e-05	3.09043e-06	5.6382e-07	5.11938e-06		1.53465	0.00016597	4.8092e-06	2.4362e-05	2.88281e-06	1.61903e-06	7.34428e-05	9.12125e-07
1.53276	0.00070017	0.000275946	3.57233e-05	1.23131e-07	9.17772e-08	4.62686e-07	1.97474e-08	9.73993e-08		1.5122	0.00647	0.0036	0.000610341	0.00193	5.18519e-06	3.30654e-06	1.35175e-06	8.73481e-07	1.20046e-06	1.53237e-06	1.18023e-06		1.53276	0.000663041	4.26798e-06	2.37085e-06	5.04213e-05	3.10392e-06	5.66045e-07	5.21063e-06		1.53276	0.000158779	4.87036e-06	2.45638e-05	2.90152e-06	1.62792e-06	7.37701e-05	9.17623e-07
1.53086	0.000659688	0.000255291	3.63597e-05	1.24765e-07	9.24953e-08	4.65426e-07	1.98529e-08	9.81334e-08		1.51035	0.00711	0.00376	0.000682893	0.00199	5.25054e-06	3.33797e-06	1.36094e-06	8.78754e-07	1.20695e-06	1.54117e-06	1.18778e-06		1.53086	0.000663579	4.33224e-06	2.3921e-06	5.07528e-05	3.11751e-06	5.68284e-07	5.30438e-06		1.53086	0.00016157	4.9327e-06	2.4768e-05	2.92042e-06	1.63689e-06	7.40996e-05	9.23171e-07
1.52898	0.000569196	0.000235125	3.70132e-05	1.26432e-07	9.32218e-08	4.6819e-07	1.99592e-08	9.88758e-08		1.50852	0.00594	0.00386	0.00076824	0.00205	5.31714e-06	3.36986e-06	1.37023e-06	8.84075e-07	1.2135e-06	1.55004e-06	1.1954e-06		1.52898	0.000674129	4.39796e-06	2.41363e-06	5.10876e-05	3.13118e-06	5.70536e-07	5.40073e-06		1.52898	0.000154345	4.99623e-06	2.49748e-05	2.9395e-06	1.64594e-06	7.44313e-05	9.2877e-07
1.52709	0.000548692	0.000215743	3.76845e-05	1.28133e-07	9.39569e-08	4.70978e-07	2.00664e-08	9.96267e-08		1.50668	0.00674	0.00391	0.00086882	0.00212	5.38502e-06	3.40221e-06	1.37961e-06	8.89444e-07	1.2201e-06	1.55899e-06	1.2031e-06		1.52709	0.000664693	4.46519e-06	2.43546e-06	5.14256e-05	3.14494e-06	5.72801e-07	5.49977e-06		1.52709	0.000157104	5.061e-06	2.51842e-05	2.95877e-06	1.65506e-06	7.47652e-05	9.34419e-07
1.52522	0.000528176	0.00019737	3.83743e-05	1.29868e-07	9.47007e-08	4.73792e-07	2.01745e-08	1.00386e-07		1.50485	0.00738	0.0039	0.000987352	0.00219	5.45421e-06	3.43502e-06	1.38908e-06	8.94862e-07	1.22676e-06	1.56802e-06	1.21087e-06		1.52522	0.000665269	4.53398e-06	2.45758e-06	5.17671e-05	3.15879e-06	5.7508e-07	5.60162e-06		1.52522	0.000159846	5.12704e-06	2.53962e-05	2.97823e-06	1.66425e-06	7.51013e-05	9.40121e-07
1.52334	0.000537648	0.000180161	3.90832e-05	1.31638e-07	9.54534e-08	4.76631e-07	2.02835e-08	1.01154e-07		1.50303	0.00823	0.00383	0.00113	0.00226	5.52474e-06	3.46832e-06	1.39866e-06	9.0033e-07	1.23347e-06	1.57712e-06	1.21872e-06		1.52334	0.000675858	4.60436e-06	2.48001e-06	5.21119e-05	3.17274e-06	5.77372e-07	5.70637e-06		1.52334	0.000152571	5.19437e-06	2.56109e-05	2.99788e-06	1.67352e-06	7.54398e-05	9.45874e-07
1.52147	0.000507108	0.000164207	3.98119e-05	1.33445e-07	9.62152e-08	4.79495e-07	2.03933e-08	1.01931e-07		1.50121	0.00851	0.00371	0.00129	0.00234	5.59665e-06	3.50209e-06	1.40833e-06	9.05848e-07	1.24024e-06	1.58631e-06	1.22664e-06		1.52147	0.00064646	4.6764e-06	2.50275e-06	5.24602e-05	3.18677e-06	5.79679e-07	5.81414e-06		1.52147	0.00014528	5.26304e-06	2.58283e-05	3.01773e-06	1.68287e-06	7.57805e-05	9.51681e-07
1.51961	0.000466557	0.000149548	4.05612e-05	1.35289e-07	9.6986e-08	4.82386e-07	2.0504e-08	1.02717e-07		1.4994	0.00781	0.00353	0.00148	0.00242	5.66997e-06	3.53637e-06	1.41811e-06	9.11417e-07	1.24706e-06	1.59557e-06	1.23464e-06		1.51961	0.000677076	4.75015e-06	2.5258e-06	5.2812e-05	3.20091e-06	5.81999e-07	5.92505e-06		1.51961	0.000147973	5.33307e-06	2.60485e-05	3.03777e-06	1.6923e-06	7.61235e-05	9.57541e-07
1.51775	0.000455994	0.000136176	4.13318e-05	1.37172e-07	9.77662e-08	4.85302e-07	2.06156e-08	1.03512e-07		1.49758	0.00766	0.00332	0.0017	0.00251	5.74474e-06	3.57115e-06	1.42798e-06	9.17038e-07	1.25394e-06	1.60492e-06	1.24272e-06		1.51775	0.000647704	4.82565e-06	2.54917e-06	5.31674e-05	3.21513e-06	5.84333e-07	6.03923e-06		1.51775	0.00014065	5.40451e-06	2.62715e-05	3.05802e-06	1.70181e-06	7.64689e-05	9.63456e-07
1.51589	0.000425418	0.000124053	4.21247e-05	1.39095e-07	9.85559e-08	4.88245e-07	2.07282e-08	1.04317e-07		1.49578	0.00897	0.00308	0.00195	0.0026	5.82101e-06	3.60645e-06	1.43796e-06	9.22711e-07	1.26087e-06	1.61435e-06	1.25088e-06		1.51589	0.000658346	4.90297e-06	2.57286e-06	5.35264e-05	3.22945e-06	5.86681e-07	6.15681e-06		1.51589	0.00014331	5.47738e-06	2.64974e-05	3.07846e-06	1.71139e-06	7.68166e-05	9.69425e-07
1.51404	0.000424829	0.000113114	4.29405e-05	1.41058e-07	9.93551e-08	4.91215e-07	2.08416e-08	1.05131e-07		1.49398	0.00774	0.00282	0.00223	0.00269	5.8988e-06	3.64227e-06	1.44805e-06	9.28436e-07	1.26786e-06	1.62386e-06	1.25912e-06		1.51404	0.000619001	4.98216e-06	2.59689e-06	5.38889e-05	3.24387e-06	5.89043e-07	6.27793e-06		1.51404	0.000145955	5.55174e-06	2.67262e-05	3.09912e-06	1.72106e-06	7.71667e-05	9.7545e-07
1.5122	0.000414229	0.000103279	4.37804e-05	1.43063e-07	1.00164e-07	4.94213e-07	2.0956e-08	1.05954e-07		1.49218	0.00831	0.00256	0.00253	0.00279	5.97817e-06	3.67863e-06	1.45824e-06	9.34215e-07	1.27492e-06	1.63346e-06	1.26744e-06		1.5122	0.000649669	5.06329e-06	2.62126e-06	5.42552e-05	3.25838e-06	5.9142e-07	6.40273e-06		1.5122	0.000158584	5.62762e-06	2.6958e-05	3.11998e-06	1.73081e-06	7.75192e-05	9.81532e-07
1.51035	0.000423616	9.44605e-05	4.46451e-05	1.45111e-07	1.00983e-07	4.97237e-07	2.10714e-08	1.06787e-07		1.49038	0.00873	0.00229	0.00287	0.0029	6.05915e-06	3.71554e-06	1.46854e-06	9.40049e-07	1.28203e-06	1.64314e-06	1.27585e-06		1.51035	0.000670351	5.14642e-06	2.64597e-06	5.46253e-05	3.27299e-06	5.93811e-07	6.53137e-06		1.51035	0.000141197	5.70506e-06	2.71928e-05	3.14105e-06	1.74065e-06	7.78742e-05	9.8767e-07
1.50852	0.00040299	8.6565e-05	4.55356e-05	1.47204e-07	1.01812e-07	5.0029e-07	2.11877e-08	1.0763e-07		1.4886	0.00905	0.00204	0.00322	0.00301	6.14179e-06	3.753e-06	1.47895e-06	9.45937e-07	1.2892e-06	1.65291e-06	1.28433e-06		1.50852	0.000661047	5.23161e-06	2.67103e-06	5.49991e-05	3.2877e-06	5.96217e-07	6.66402e-06		1.50852	0.000143794	5.78411e-06	2.74307e-05	3.16234e-06	1.75057e-06	7.82315e-05	9.93867e-07
1.50668	0.000372351	7.95018e-05	4.64531e-05	1.49342e-07	1.02651e-07	5.03371e-07	2.1305e-08	1.08483e-07		1.48681	0.00896	0.0018	0.00358	0.00313	6.22614e-06	3.79104e-06	1.48947e-06	9.5188e-07	1.29643e-06	1.66277e-06	1.29291e-06		1.50668	0.000641756	5.31893e-06	2.69645e-06	5.53768e-05	3.30251e-06	5.98637e-07	6.80083e-06		1.50668	0.000146376	5.8648e-06	2.76717e-05	3.18384e-06	1.76057e-06	7.85913e-05	1.00012e-06
1.50485	0.000381699	7.31836e-05	4.73986e-05	1.51527e-07	1.03501e-07	5.0648e-07	2.14232e-08	1.09346e-07		1.48503	0.00826	0.00158	0.00394	0.00325	6.31223e-06	3.82966e-06	1.50011e-06	9.5788e-07	1.30372e-06	1.67271e-06	1.30157e-06		1.50485	0.000622479	5.40846e-06	2.72223e-06	5.57584e-05	3.31742e-06	6.01072e-07	6.94201e-06		1.50485	0.000158943	5.9472e-06	2.79158e-05	3.20557e-06	1.77066e-06	7.89536e-05	1.00644e-06
1.50303	0.000371034	6.75287e-05	4.83733e-05	1.5376e-07	1.04361e-07	5.09618e-07	2.15424e-08	1.1022e-07		1.48325	0.00897	0.00138	0.00428	0.00339	6.40013e-06	3.86887e-06	1.51086e-06	9.63937e-07	1.31107e-06	1.68275e-06	1.31031e-06		1.50303	0.000633216	5.50028e-06	2.74839e-06	5.61439e-05	3.33243e-06	6.03522e-07	7.08772e-06		1.50303	0.000161494	6.03133e-06	2.81632e-05	3.22752e-06	1.78084e-06	7.93185e-05	1.01281e-06
1.50121	0.000340355	6.24618e-05	4.93784e-05	1.56043e-07	1.05232e-07	5.12786e-07	2.16627e-08	1.11104e-07		1.48148	0.00926	0.0012	0.0046	0.00353	6.48988e-06	3.90869e-06	1.52172e-06	9.70051e-07	1.31849e-06	1.69287e-06	1.31915e-06		1.50121	0.000623966	5.59445e-06	2.77492e-06	5.65334e-05	3.34754e-06	6.05987e-07	7.23819e-06		1.50121	0.00016403	6.11726e-06	2.84139e-05	3.24969e-06	1.7911e-06	7.96858e-05	1.01924e-06
1.4994	0.000349664	5.7915e-05	5.04151e-05	1.58378e-07	1.06114e-07	5.15983e-07	2.17839e-08	1.11998e-07		1.47971	0.00975	0.00105	0.00487	0.00368	6.58153e-06	3.94912e-06	1.5327e-06	9.76224e-07	1.32596e-06	1.70309e-06	1.32807e-06		1.4994	0.000634731	5.69106e-06	2.80184e-06	5.6927e-05	3.36276e-06	6.08467e-07	7.39362e-06		1.4994	0.00017655	6.20503e-06	2.8668e-05	3.27209e-06	1.80145e-06	8.00557e-05	1.02574e-06
1.49758	0.000298959	5.38274e-05	5.14849e-05	1.60765e-07	1.07007e-07	5.1921e-07	2.19061e-08	1.12904e-07		1.47795	0.01018	0.000912708	0.00508	0.00384	6.67514e-06	3.99019e-06	1.5438e-06	9.82455e-07	1.33351e-06	1.7134e-06	1.33709e-06		1.49758	0.00057551	5.7902e-06	2.82916e-06	5.73247e-05	3.37808e-06	6.10963e-07	7.55424e-06		1.49758	0.000189056	6.2947e-06	2.89254e-05	3.29473e-06	1.8119e-06	8.04282e-05	1.0323e-06
1.49578	0.00031824	5.0145e-05	5.25891e-05	1.63206e-07	1.07912e-07	5.22467e-07	2.20294e-08	1.13821e-07		1.47619	0.00968	0.000797913	0.00523	0.00401	6.77076e-06	4.0319e-06	1.55502e-06	9.88747e-07	1.34111e-06	1.7238e-06	1.3462e-06		1.49578	0.000566302	5.89195e-06	2.85687e-06	5.77267e-05	3.3935e-06	6.13474e-07	7.72029e-06		1.49578	0.000191546	6.38633e-06	2.91864e-05	3.3176e-06	1.82243e-06	8.08033e-05	1.03892e-06
1.49398	0.000277507	4.682e-05	5.37291e-05	1.65704e-07	1.08828e-07	5.25755e-07	2.21538e-08	1.14748e-07		1.47444	0.00925	0.000700031	0.0053	0.00419	6.86845e-06	4.07426e-06	1.56637e-06	9.95099e-07	1.34878e-06	1.7343e-06	1.3554e-06		1.49398	0.000557109	5.99641e-06	2.885e-06	5.81328e-05	3.40903e-06	6.16e-07	7.89202e-06		1.49398	0.000194022	6.47996e-06	2.94508e-05	3.34071e-06	1.83306e-06	8.1181e-05	1.0456e-06
1.49218	0.000306761	4.38107e-05	5.49067e-05	1.68259e-07	1.09755e-07	5.29075e-07	2.22792e-08	1.15687e-07		1.47268	0.00978	0.000616873	0.00529	0.00438	6.96828e-06	4.1173e-06	1.57784e-06	1.00151e-06	1.35652e-06	1.7449e-06	1.3647e-06		1.49218	0.00056793	6.10367e-06	2.91354e-06	5.85432e-05	3.42467e-06	6.18542e-07	8.06971e-06		1.49218	0.000196482	6.57566e-06	2.97189e-05	3.36406e-06	1.84377e-06	8.15614e-05	1.05235e-06
1.49038	0.000316	4.10802e-05	5.61234e-05	1.70874e-07	1.10695e-07	5.32426e-07	2.24056e-08	1.16638e-07		1.47094	0.0105	0.000546324	0.0052	0.00459	7.0703e-06	4.16103e-06	1.58943e-06	1.00799e-06	1.36433e-06	1.75559e-06	1.37409e-06		1.49038	0.000548766	6.21384e-06	2.94251e-06	5.8958e-05	3.44042e-06	6.211e-07	8.25364e-06		1.49038	0.000208928	6.67349e-06	2.99906e-05	3.38765e-06	1.85459e-06	8.19445e-05	1.05917e-06
1.4886	0.000325225	3.85966e-05	5.7381e-05	1.73551e-07	1.11647e-07	5.35808e-07	2.25331e-08	1.17601e-07		1.46919	0.01001	0.000486438	0.00503	0.00481	7.17459e-06	4.20546e-06	1.60116e-06	1.01453e-06	1.3722e-06	1.76638e-06	1.38358e-06		1.4886	0.000489616	6.32702e-06	2.97191e-06	5.93772e-05	3.45627e-06	6.23673e-07	8.44411e-06		1.4886	0.00020136	6.77351e-06	3.02661e-05	3.4115e-06	1.8655e-06	8.23302e-05	1.06605e-06
1.48681	0.000314436	3.6332e-05	5.86814e-05	1.7629e-07	1.12611e-07	5.39224e-07	2.26618e-08	1.18575e-07		1.46746	0.01067	0.000435485	0.0048	0.00504	7.2812e-06	4.2506e-06	1.61301e-06	1.02113e-06	1.38014e-06	1.77727e-06	1.39316e-06		1.48681	0.00046048	6.44332e-06	3.00176e-06	5.98009e-05	3.47224e-06	6.26263e-07	8.64146e-06		1.48681	0.000213776	6.87579e-06	3.05453e-05	3.4356e-06	1.8765e-06	8.27187e-05	1.073e-06
1.48503	0.000273632	3.42618e-05	6.00265e-05	1.79096e-07	1.13587e-07	5.42672e-07	2.27915e-08	1.19562e-07		1.46572	0.01023	0.000391976	0.00452	0.0053	7.3902e-06	4.29647e-06	1.625e-06	1.0278e-06	1.38815e-06	1.78826e-06	1.40285e-06		1.48503	0.000451359	6.56286e-06	3.03205e-06	6.02292e-05	3.48831e-06	6.28869e-07	8.84602e-06		1.48503	0.000226179	6.9804e-06	3.08285e-05	3.45995e-06	1.8876e-06	8.311e-05	1.08002e-06
1.48325	0.000272814	3.23649e-05	6.14184e-05	1.81968e-07	1.14577e-07	5.46153e-07	2.29224e-08	1.20561e-07		1.46399	0.01011	0.000354648	0.0042	0.00557	7.50168e-06	4.3431e-06	1.63712e-06	1.03453e-06	1.39623e-06	1.79935e-06	1.41264e-06		1.48325	0.000452252	6.68576e-06	3.06281e-06	6.06621e-05	3.5045e-06	6.31491e-07	9.05817e-06		1.48325	0.000238567	7.0874e-06	3.11155e-05	3.48457e-06	1.89881e-06	8.3504e-05	1.08711e-06
1.48148	0.000301981	3.06225e-05	6.28593e-05	1.84911e-07	1.15579e-07	5.49667e-07	2.30543e-08	1.21572e-07		1.46226	0.01007	0.000322452	0.00385	0.00586	7.6157e-06	4.39048e-06	1.64938e-06	1.04133e-06	1.40438e-06	1.81055e-06	1.42253e-06		1.48148	0.00048316	6.81215e-06	3.09404e-06	6.10996e-05	3.5208e-06	6.3413e-07	9.27829e-06		1.48148	0.00025094	7.19688e-06	3.14066e-05	3.50945e-06	1.91011e-06	8.39008e-05	1.09426e-06
1.47971	0.000311133	2.90186e-05	6.43515e-05	1.87925e-07	1.16595e-07	5.53216e-07	2.31875e-08	1.22597e-07		1.46054	0.0108	0.000294523	0.00349	0.00618	7.73235e-06	4.43865e-06	1.66177e-06	1.0482e-06	1.4126e-06	1.82185e-06	1.43253e-06		1.47971	0.000414082	6.94216e-06	3.12575e-06	6.15419e-05	3.53722e-06	6.36785e-07	9.50681e-06		1.47971	0.0002633	7.3089e-06	3.17018e-05	3.53459e-06	1.92151e-06	8.43005e-05	1.10149e-06
1.47795	0.00032027	2.75388e-05	6.58974e-05	1.91014e-07	1.17624e-07	5.568e-07	2.33217e-08	1.23634e-07		1.45882	0.01056	0.000270154	0.00313	0.00652	7.8517e-06	4.48761e-06	1.67431e-06	1.05513e-06	1.4209e-06	1.83326e-06	1.44263e-06		1.47795	0.00042502	7.07592e-06	3.15795e-06	6.1989e-05	3.55375e-06	6.39457e-07	9.74417e-06		1.47795	0.000285645	7.42355e-06	3.20011e-05	3.56001e-06	1.93302e-06	8.4703e-05	1.10879e-06
1.47619	0.000269391	2.61706e-05	6.74998e-05	1.94179e-07	1.18666e-07	5.60418e-07	2.34572e-08	1.24685e-07		1.45711	0.01092	0.000248769	0.00278	0.00689	7.97383e-06	4.53739e-06	1.68699e-06	1.06214e-06	1.42927e-06	1.84478e-06	1.45284e-06		1.47619	0.000395972	7.2136e-06	3.19064e-06	6.2441e-05	3.57039e-06	6.42146e-07	9.99085e-06		1.47619	0.000297976	7.54091e-06	3.23047e-05	3.5857e-06	1.94462e-06	8.51084e-05	1.11616e-06
1.47444	0.000258497	2.4903e-05	6.91614e-05	1.97424e-07	1.19723e-07	5.64071e-07	2.35938e-08	1.25749e-07		1.4554	0.00949	0.000229896	0.00245	0.00729	8.09885e-06	4.588e-06	1.69981e-06	1.06921e-06	1.43771e-06	1.8564e-06	1.46316e-06		1.47444	0.000426939	7.35533e-06	3.22385e-06	6.28979e-05	3.58716e-06	6.44852e-07	1.02474e-05		1.47444	0.000310293	7.66107e-06	3.26126e-05	3.61167e-06	1.95634e-06	8.55168e-05	1.12361e-06
1.47268	0.000237588	2.37264e-05	7.0885e-05	2.00751e-07	1.20794e-07	5.67761e-07	2.37316e-08	1.26826e-07		1.45369	0.01158	0.000213154	0.00215	0.00773	8.22683e-06	4.63946e-06	1.71278e-06	1.07636e-06	1.44623e-06	1.86814e-06	1.47359e-06		1.47268	0.000427921	7.50128e-06	3.25758e-06	6.33599e-05	3.60404e-06	6.47575e-07	1.05143e-05		1.47268	0.000332597	7.78411e-06	3.29249e-05	3.63792e-06	1.96816e-06	8.5928e-05	1.13113e-06
1.47094	0.000266663	2.26322e-05	7.2674e-05	2.04163e-07	1.21879e-07	5.71487e-07	2.38707e-08	1.27918e-07		1.45199	0.01149	0.000198227	0.00188	0.0082	8.35788e-06	4.6918e-06	1.7259e-06	1.08357e-06	1.45482e-06	1.87998e-06	1.48413e-06		1.47094	0.000418918	7.65163e-06	3.29185e-06	6.38269e-05	3.62104e-06	6.50315e-07	1.07922e-05		1.47094	0.000354886	7.91013e-06	3.32418e-05	3.66446e-06	1.98009e-06	8.63423e-05	1.13872e-06
1.46919	0.000225722	2.16128e-05	7.45315e-05	2.07662e-07	1.22979e-07	5.75249e-07	2.4011e-08	1.29024e-07		1.45029	0.01193	0.000184857	0.00164	0.00872	8.49208e-06	4.74502e-06	1.73917e-06	1.09086e-06	1.46349e-06	1.89194e-06	1.49479e-06		1.46919	0.00045993	7.80654e-06	3.32665e-06	6.42992e-05	3.63816e-06	6.53073e-07	1.10817e-05		1.46919	0.000367162	8.03922e-06	3.35631e-05	3.69129e-06	1.99212e-06	8.67595e-05	1.14639e-06
1.46746	0.000234766	2.06614e-05	7.64612e-05	2.11252e-07	1.24094e-07	5.79049e-07	2.41525e-08	1.30144e-07		1.4486	0.01182	0.000172831	0.00143	0.00928	8.62955e-06	4.79916e-06	1.75259e-06	1.09823e-06	1.47224e-06	1.90402e-06	1.50556e-06		1.46746	0.000470957	7.96621e-06	3.36201e-06	6.47767e-05	3.65541e-06	6.55848e-07	1.13835e-05		1.46746	0.000389424	8.17149e-06	3.38892e-05	3.71842e-06	2.00427e-06	8.71798e-05	1.15414e-06
1.46572	0.000223793	1.97721e-05	7.84668e-05	2.14937e-07	1.25224e-07	5.82887e-07	2.42952e-08	1.31279e-07		1.44691	0.01254	0.000161969	0.00125	0.0099	8.77039e-06	4.85423e-06	1.76617e-06	1.10566e-06	1.48106e-06	1.91621e-06	1.51644e-06		1.46572	0.000422	8.13083e-06	3.39794e-06	6.52595e-05	3.67277e-06	6.58641e-07	1.16983e-05		1.46572	0.000411673	8.30703e-06	3.422e-05	3.74585e-06	2.01652e-06	8.76031e-05	1.16197e-06
1.46399	0.000272803	1.89395e-05	8.05524e-05	2.18718e-07	1.26369e-07	5.86762e-07	2.44393e-08	1.32429e-07		1.44522	0.01281	0.000152124	0.00109	0.01058	8.91472e-06	4.91025e-06	1.77991e-06	1.11318e-06	1.48997e-06	1.92852e-06	1.52745e-06		1.46399	0.000433057	8.30061e-06	3.43445e-06	6.57478e-05	3.69027e-06	6.61452e-07	1.2027e-05		1.46399	0.000443908	8.44596e-06	3.45556e-05	3.77358e-06	2.02889e-06	8.80296e-05	1.16988e-06
1.46226	0.000251798	1.8159e-05	8.27223e-05	2.226e-07	1.27531e-07	5.90677e-07	2.45846e-08	1.33594e-07		1.44354	0.01452	0.00014317	0.00095526	0.01132	9.06264e-06	4.96725e-06	1.79381e-06	1.12077e-06	1.49896e-06	1.94094e-06	1.53857e-06		1.46226	0.00044413	8.47577e-06	3.47154e-06	6.62416e-05	3.70788e-06	6.64281e-07	1.23703e-05		1.46226	0.00046613	8.5884e-06	3.48962e-05	3.80162e-06	2.04138e-06	8.84591e-05	1.17787e-06
1.46054	0.000270776	1.74261e-05	8.49811e-05	2.26587e-07	1.28708e-07	5.94631e-07	2.47312e-08	1.34774e-07		1.44186	0.01519	0.000134999	0.000841578	0.01214	9.21428e-06	5.02525e-06	1.80787e-06	1.12844e-06	1.50802e-06	1.95349e-06	1.54982e-06		1.46054	0.000495218	8.65653e-06	3.50925e-06	6.67409e-05	3.72563e-06	6.67129e-07	1.27293e-05		1.46054	0.000488338	8.73445e-06	3.52419e-05	3.82997e-06	2.05398e-06	8.88918e-05	1.18595e-06
1.45882	0.000259737	1.6737e-05	8.73337e-05	2.30681e-07	1.29902e-07	5.98625e-07	2.48791e-08	1.3597e-07		1.44019	0.01534	0.000127523	0.000745131	0.01304	9.36976e-06	5.08428e-06	1.8221e-06	1.13619e-06	1.51717e-06	1.96616e-06	1.56119e-06		1.45882	0.000466322	8.84314e-06	3.54757e-06	6.72459e-05	3.7435e-06	6.69994e-07	1.31048e-05		1.45882	0.000500533	8.88424e-06	3.55926e-05	3.85865e-06	2.06669e-06	8.93277e-05	1.1941e-06
1.45711	0.000258681	1.60883e-05	8.97853e-05	2.34888e-07	1.31112e-07	6.02659e-07	2.50284e-08	1.37182e-07		1.43852	0.01663	0.000120661	0.000663265	0.01403	9.52922e-06	5.14435e-06	1.8365e-06	1.14401e-06	1.52641e-06	1.97895e-06	1.57269e-06		1.45711	0.000497441	9.03586e-06	3.58652e-06	6.77566e-05	3.7615e-06	6.72878e-07	1.34981e-05		1.45711	0.000522715	9.03791e-06	3.59487e-05	3.88764e-06	2.07953e-06	8.97668e-05	1.20234e-06
1.4554	0.000237608	1.54768e-05	9.23417e-05	2.39211e-07	1.3234e-07	6.06734e-07	2.5179e-08	1.3841e-07		1.43685	0.01797	0.000114349	0.000593624	0.01513	9.69279e-06	5.20549e-06	1.85106e-06	1.15192e-06	1.53573e-06	1.99187e-06	1.58431e-06		1.4554	0.000518575	9.23495e-06	3.62611e-06	6.82732e-05	3.77963e-06	6.75781e-07	1.39102e-05		1.4554	0.000544884	9.19558e-06	3.631e-05	3.91696e-06	2.09248e-06	9.02091e-05	1.21067e-06
1.45369	0.000216518	1.48998e-05	9.50089e-05	2.43654e-07	1.33585e-07	6.10851e-07	2.5331e-08	1.39655e-07		1.43519	0.01929	0.000108527	0.000534168	0.01636	9.86062e-06	5.26773e-06	1.86581e-06	1.15991e-06	1.54513e-06	2.00492e-06	1.59607e-06		1.45369	0.000489725	9.4407e-06	3.66637e-06	6.87957e-05	3.79789e-06	6.78703e-07	1.43424e-05		1.45369	0.00056704	9.35739e-06	3.66768e-05	3.94662e-06	2.10556e-06	9.06547e-05	1.21908e-06
1.45199	0.000225411	1.43547e-05	9.77933e-05	2.48222e-07	1.34847e-07	6.1501e-07	2.54843e-08	1.40917e-07		1.43353	0.02105	0.000103146	0.000483173	0.01771	1.00329e-05	5.33109e-06	1.88073e-06	1.16799e-06	1.55462e-06	2.01809e-06	1.60795e-06		1.45199	0.00047089	9.65341e-06	3.7073e-06	6.93242e-05	3.81629e-06	6.81643e-07	1.47962e-05		1.45199	0.000599183	9.5235e-06	3.70492e-05	3.97661e-06	2.11876e-06	9.11036e-05	1.22758e-06
1.45029	0.000164285	1.3839e-05	0.000100702	2.5292e-07	1.36128e-07	6.19211e-07	2.56391e-08	1.42196e-07		1.43187	0.02249	9.81609e-05	0.000439202	0.01922	1.02097e-05	5.3956e-06	1.89583e-06	1.17615e-06	1.5642e-06	2.0314e-06	1.61997e-06		1.45029	0.000442071	9.87339e-06	3.74892e-06	6.98588e-05	3.83482e-06	6.84603e-07	1.52729e-05		1.45029	0.000621314	9.69404e-06	3.74273e-05	4.00695e-06	2.13208e-06	9.15559e-05	1.23617e-06
1.4486	0.000213143	1.33509e-05	0.000103742	2.57753e-07	1.37427e-07	6.23456e-07	2.57952e-08	1.43493e-07		1.43022	0.02243	9.35338e-05	0.000401069	0.0209	1.03912e-05	5.4613e-06	1.91111e-06	1.18439e-06	1.57387e-06	2.04483e-06	1.63212e-06		1.4486	0.000443268	1.0101e-05	3.79124e-06	7.03996e-05	3.85348e-06	6.87582e-07	1.57743e-05		1.4486	0.000643431	9.86919e-06	3.78111e-05	4.03764e-06	2.14553e-06	9.20115e-05	1.24485e-06
1.44691	0.000211982	1.28882e-05	0.000106923	2.62725e-07	1.38744e-07	6.27744e-07	2.59528e-08	1.44807e-07		1.42857	0.02635	8.92306e-05	0.000367808	0.02276	1.05776e-05	5.5282e-06	1.92658e-06	1.19273e-06	1.58363e-06	2.0584e-06	1.64441e-06		1.44691	0.00041448	1.03365e-05	3.83428e-06	7.09467e-05	3.87228e-06	6.90581e-07	1.63021e-05		1.44691	0.000665536	1.00491e-05	3.82009e-05	4.06867e-06	2.15911e-06	9.24705e-05	1.25362e-06
1.44522	0.000250804	1.24492e-05	0.000110251	2.67843e-07	1.40081e-07	6.32077e-07	2.61119e-08	1.46139e-07		1.42693	0.02628	8.52215e-05	0.000338627	0.02484	1.07691e-05	5.59634e-06	1.94223e-06	1.20115e-06	1.59348e-06	2.07211e-06	1.65684e-06		1.44522	0.000435708	1.05804e-05	3.87806e-06	7.15002e-05	3.89122e-06	6.93599e-07	1.68583e-05		1.44522	0.000687628	1.0234e-05	3.85967e-05	4.10007e-06	2.17281e-06	9.2933e-05	1.26248e-06
1.44354	0.000219607	1.20324e-05	0.000113738	2.73112e-07	1.41437e-07	6.36454e-07	2.62724e-08	1.4749e-07		1.42529	0.0291	8.14798e-05	0.000312882	0.02714	1.09658e-05	5.66575e-06	1.95808e-06	1.20966e-06	1.60342e-06	2.08595e-06	1.66942e-06		1.44354	0.000426952	1.08331e-05	3.9226e-06	7.20602e-05	3.9103e-06	6.96638e-07	1.74449e-05		1.44354	0.000699708	1.04239e-05	3.89986e-05	4.13183e-06	2.18665e-06	9.3399e-05	1.27144e-06
1.44186	0.000198392	1.16363e-05	0.000117393	2.78538e-07	1.42812e-07	6.40878e-07	2.64344e-08	1.4886e-07		1.42365	0.03451	7.7982e-05	0.000290049	0.02968	1.1168e-05	5.73645e-06	1.97412e-06	1.21826e-06	1.61345e-06	2.09993e-06	1.68213e-06		1.44186	0.000448211	1.10949e-05	3.96791e-06	7.26268e-05	3.92952e-06	6.99696e-07	1.80642e-05		1.44186	0.000701775	1.06192e-05	3.94068e-05	4.16397e-06	2.20062e-06	9.38684e-05	1.2805e-06
1.44019	0.000217159	1.12595e-05	0.000121227	2.84127e-07	1.44208e-07	6.45347e-07	2.65979e-08	1.50249e-07		1.42202	0.03674	7.47072e-05	0.000269697	0.03248	1.13759e-05	5.8085e-06	1.99037e-06	1.22695e-06	1.62358e-06	2.11406e-06	1.69499e-06		1.44019	0.000429487	1.13663e-05	4.014e-06	7.32001e-05	3.94888e-06	7.02774e-07	1.87187e-05		1.44019	0.00070383	1.08201e-05	3.98215e-05	4.19648e-06	2.21472e-06	9.43414e-05	1.28965e-06
1.43852	0.000205907	1.09007e-05	0.000125252	2.89887e-07	1.45625e-07	6.49864e-07	2.67629e-08	1.51657e-07		1.42039	0.03874	7.16366e-05	0.000251472	0.03554	1.15896e-05	5.88191e-06	2.00681e-06	1.23574e-06	1.6338e-06	2.12832e-06	1.708e-06		1.43852	0.000450778	1.16479e-05	4.06091e-06	7.37802e-05	3.96839e-06	7.05873e-07	1.94111e-05		1.43852	0.000705872	1.10266e-05	4.02427e-05	4.22937e-06	2.22896e-06	9.4818e-05	1.2989e-06
1.43685	0.000194636	1.05589e-05	0.000129481	2.95823e-07	1.47062e-07	6.54428e-07	2.69295e-08	1.53086e-07		1.41876	0.04221	6.87534e-05	0.000235082	0.03884	1.18094e-05	5.95672e-06	2.02345e-06	1.24462e-06	1.64413e-06	2.14273e-06	1.72116e-06		1.43685	0.000452085	1.194e-05	4.10864e-06	7.43673e-05	3.98804e-06	7.08992e-07	2.01443e-05		1.43685	0.000707903	1.1239e-05	4.06706e-05	4.26264e-06	2.24334e-06	9.52982e-05	1.30825e-06
1.43519	0.000173346	1.02329e-05	0.000133928	3.01944e-07	1.48521e-07	6.59041e-07	2.70976e-08	1.54534e-07		1.41714	0.04642	6.60424e-05	0.000220282	0.04237	1.20355e-05	6.03296e-06	2.04031e-06	1.2536e-06	1.65454e-06	2.15729e-06	1.73448e-06		1.43519	0.000453408	1.22432e-05	4.15722e-06	7.49613e-05	4.00784e-06	7.12132e-07	2.09216e-05		1.43519	0.000709921	1.14577e-05	4.11053e-05	4.29632e-06	2.25786e-06	9.57821e-05	1.3177e-06
1.43353	0.000172037	9.92187e-06	0.000138608	3.08257e-07	1.50002e-07	6.63702e-07	2.72673e-08	1.56003e-07		1.41553	0.05094	6.34902e-05	0.00020687	0.04605	1.22682e-05	6.11069e-06	2.05738e-06	1.26267e-06	1.66506e-06	2.172e-06	1.74794e-06		1.43353	0.000464748	1.25582e-05	4.20666e-06	7.55625e-05	4.02778e-06	7.15293e-07	2.17465e-05		1.43353	0.000711927	1.16827e-05	4.15469e-05	4.33039e-06	2.27252e-06	9.62697e-05	1.32725e-06
1.43187	0.000250537	9.62482e-06	0.000143538	3.1477e-07	1.51505e-07	6.68413e-07	2.74386e-08	1.57494e-07		1.41391	0.05116	6.10844e-05	0.000194673	0.0498	1.25078e-05	6.18992e-06	2.07466e-06	1.27185e-06	1.67568e-06	2.18686e-06	1.76157e-06		1.43187	0.000446103	1.28855e-05	4.257e-06	7.6171e-05	4.04787e-06	7.18476e-07	2.26226e-05		1.43187	0.000693921	1.19144e-05	4.19957e-05	4.36487e-06	2.28732e-06	9.6761e-05	1.33691e-06
1.43022	0.000248668	9.34094e-06	0.000148736	3.21491e-07	1.5303e-07	6.73174e-07	2.76115e-08	1.59006e-07		1.4123	0.05431	5.8814e-05	0.000183546	0.05347	1.27544e-05	6.27071e-06	2.09216e-06	1.28112e-06	1.6864e-06	2.20187e-06	1.77535e-06		1.43022	0.000387474	1.32257e-05	4.30824e-06	7.67868e-05	4.06812e-06	7.21679e-07	2.3554e-05		1.43022	0.000685903	1.21531e-05	4.24518e-05	4.39976e-06	2.30226e-06	9.7256e-05	1.34667e-06
1.42857	0.00018678	9.06946e-06	0.000154221	3.2843e-07	1.54579e-07	6.77987e-07	2.7786e-08	1.60539e-07		1.41069	0.05922	5.66688e-05	0.000173365	0.05691	1.30085e-05	6.3531e-06	2.10988e-06	1.2905e-06	1.69723e-06	2.21703e-06	1.7893e-06		1.42857	0.000308861	1.35797e-05	4.36041e-06	7.74101e-05	4.08852e-06	7.24904e-07	2.45453e-05		1.42857	0.000657873	1.23989e-05	4.29153e-05	4.43508e-06	2.31736e-06	9.77549e-05	1.35654e-06
1.42693	0.000124872	8.80967e-06	0.000160016	3.35597e-07	1.56151e-07	6.82851e-07	2.79623e-08	1.62095e-07		1.40909	0.06101	5.46399e-05	0.000164024	0.05989	1.32702e-05	6.43712e-06	2.12783e-06	1.29998e-06	1.70816e-06	2.23236e-06	1.80341e-06		1.42693	0.000320265	1.3948e-05	4.41353e-06	7.8041e-05	4.10907e-06	7.28151e-07	2.56012e-05		1.42693	0.000659831	1.26522e-05	4.33865e-05	4.47081e-06	2.3326e-06	9.82576e-05	1.36652e-06
1.42529	0.000102944	8.5609e-06	0.000166145	3.43001e-07	1.57748e-07	6.87768e-07	2.81402e-08	1.63674e-07		1.40749	0.06006	5.27188e-05	0.000155431	0.06222	1.35399e-05	6.52282e-06	2.14601e-06	1.30956e-06	1.71919e-06	2.24784e-06	1.8177e-06		1.42529	0.000401684	1.43316e-05	4.46764e-06	7.86796e-05	4.12978e-06	7.31419e-07	2.67268e-05		1.42529	0.000631778	1.29133e-05	4.38653e-05	4.50699e-06	2.34799e-06	9.87642e-05	1.37661e-06
1.42365	0.000210995	8.32254e-06	0.000172633	3.50652e-07	1.59369e-07	6.92738e-07	2.83198e-08	1.65276e-07		1.4059	0.06431	5.0898e-05	0.000147506	0.06371	1.38179e-05	6.61024e-06	2.16442e-06	1.31925e-06	1.73034e-06	2.26349e-06	1.83215e-06		1.42365	0.00042312	1.47312e-05	4.52274e-06	7.93261e-05	4.15064e-06	7.3471e-07	2.79277e-05		1.42365	0.000633713	1.31825e-05	4.43521e-05	4.5436e-06	2.36354e-06	9.92747e-05	1.38682e-06
1.42202	0.000179027	8.09402e-06	0.000179508	3.58563e-07	1.61015e-07	6.97762e-07	2.85011e-08	1.66901e-07		1.4043	0.06422	4.91706e-05	0.000140183	0.06422	1.41047e-05	6.69943e-06	2.18308e-06	1.32905e-06	1.74159e-06	2.27929e-06	1.84677e-06		1.42202	0.000334572	1.51477e-05	4.57887e-06	7.99806e-05	4.17167e-06	7.38023e-07	2.92099e-05		1.42202	0.000615636	1.34602e-05	4.4847e-05	4.58066e-06	2.37924e-06	9.97892e-05	1.39713e-06
1.42039	0.000237038	7.87479e-06	0.000186804	3.66744e-07	1.62687e-07	7.02841e-07	2.86842e-08	1.68551e-07		1.40271	0.06133	4.75303e-05	0.000133399	0.06371	1.44004e-05	6.79045e-06	2.20197e-06	1.33896e-06	1.75295e-06	2.29527e-06	1.86157e-06		1.42039	0.00026604	1.55822e-05	4.63605e-06	8.06433e-05	4.19285e-06	7.41358e-07	3.05798e-05		1.42039	0.000617548	1.37467e-05	4.53502e-05	4.61818e-06	2.3951e-06	0.000100308	1.40756e-06
1.41876	0.000195028	7.66436e-06	0.000194555	3.75209e-07	1.64385e-07	7.07976e-07	2.8869e-08	1.70225e-07		1.40113	0.06047	4.59712e-05	0.000127103	0.06222	1.47056e-05	6.88333e-06	2.22111e-06	1.34898e-06	1.76442e-06	2.31141e-06	1.87655e-06		1.41876	0.000317524	1.60357e-05	4.69431e-06	8.13141e-05	4.21419e-06	7.44716e-07	3.20441e-05		1.41876	0.000599449	1.40424e-05	4.58619e-05	4.65615e-06	2.41111e-06	0.00010083	1.41811e-06
1.41714	0.000272998	7.46227e-06	0.000202799	3.83971e-07	1.6611e-07	7.13167e-07	2.90557e-08	1.71924e-07		1.39955	0.05959	4.44881e-05	0.000121248	0.05989	1.50206e-05	6.97814e-06	2.2405e-06	1.35911e-06	1.77601e-06	2.32773e-06	1.89171e-06		1.41714	0.000419025	1.65093e-05	4.75367e-06	8.19934e-05	4.2357e-06	7.48097e-07	3.36101e-05		1.41714	0.000591338	1.43477e-05	4.63822e-05	4.6946e-06	2.42729e-06	0.000101357	1.42878e-06
1.41553	0.000240946	7.26807e-06	0.000211579	3.93043e-07	1.67862e-07	7.18416e-07	2.92441e-08	1.73649e-07		1.39797	0.05864	4.30761e-05	0.000115794	0.05691	1.53459e-05	7.07492e-06	2.26015e-06	1.36936e-06	1.78771e-06	2.34422e-06	1.90705e-06		1.41553	0.000400541	1.70042e-05	4.81417e-06	8.26812e-05	4.25738e-06	7.51501e-07	3.52856e-05		1.41553	0.000573215	1.46629e-05	4.69114e-05	4.73353e-06	2.44363e-06	0.000101888	1.43957e-06
1.41391	0.000218874	7.08137e-06	0.000220944	4.02441e-07	1.69642e-07	7.23722e-07	2.94344e-08	1.754e-07		1.3964	0.04994	4.17306e-05	0.000110704	0.05347	1.56819e-05	7.17373e-06	2.28005e-06	1.37972e-06	1.79952e-06	2.36088e-06	1.92259e-06		1.41391	0.000382075	1.75217e-05	4.87582e-06	8.33777e-05	4.27922e-06	7.54928e-07	3.70787e-05		1.41391	0.000565082	1.49886e-05	4.74497e-05	4.77294e-06	2.46014e-06	0.000102423	1.45048e-06
1.4123	0.000348716	6.90177e-06	0.000230947	4.1218e-07	1.71451e-07	7.29088e-07	2.96266e-08	1.77177e-07		1.39483	0.05151	4.04476e-05	0.000105946	0.0498	1.60291e-05	7.27462e-06	2.30022e-06	1.3902e-06	1.81146e-06	2.37772e-06	1.93831e-06		1.4123	0.000333624	1.80633e-05	4.93867e-06	8.40831e-05	4.30123e-06	7.58379e-07	3.89978e-05		1.4123	0.000576937	1.53252e-05	4.79972e-05	4.81285e-06	2.47681e-06	0.000102962	1.46152e-06
1.41069	0.000351856	6.72893e-06	0.000241647	4.22277e-07	1.73288e-07	7.34514e-07	2.98206e-08	1.78982e-07		1.39326	0.04702	3.92232e-05	0.000101492	0.04605	1.6388e-05	7.37767e-06	2.32066e-06	1.40081e-06	1.82351e-06	2.39474e-06	1.95423e-06		1.41069	0.00031519	1.86303e-05	5.00275e-06	8.47974e-05	4.32341e-06	7.61854e-07	4.10519e-05		1.41069	0.000568781	1.56732e-05	4.85542e-05	4.85325e-06	2.49365e-06	0.000103505	1.47268e-06
1.40909	0.000373914	6.56251e-06	0.000253112	4.3275e-07	1.75155e-07	7.4e-07	3.00166e-08	1.80815e-07		1.39169	0.04164	3.80538e-05	9.73157e-05	0.04237	1.67591e-05	7.48292e-06	2.34137e-06	1.41153e-06	1.83569e-06	2.41195e-06	1.97034e-06		1.40909	0.000206772	1.92245e-05	5.06808e-06	8.55208e-05	4.34576e-06	7.65352e-07	4.32503e-05		1.40909	0.000540614	1.6033e-05	4.91209e-05	4.89417e-06	2.51067e-06	0.000104053	1.48397e-06
1.40749	0.000409795	6.4022e-06	0.000265415	4.43617e-07	1.77053e-07	7.45548e-07	3.02145e-08	1.82675e-07		1.39013	0.03137	3.69363e-05	9.33947e-05	0.03884	1.7143e-05	7.59044e-06	2.36237e-06	1.42238e-06	1.84798e-06	2.42934e-06	1.98665e-06		1.40749	0.000118371	1.98476e-05	5.13469e-06	8.62535e-05	4.36829e-06	7.68875e-07	4.56026e-05		1.40749	0.000482436	1.64053e-05	4.96975e-05	4.93561e-06	2.52786e-06	0.000104605	1.49539e-06
1.4059	0.000437597	6.24769e-06	0.000278643	4.54899e-07	1.78981e-07	7.51159e-07	3.04143e-08	1.84565e-07		1.38858	0.02625	3.58675e-05	8.97083e-05	0.03554	1.75403e-05	7.7003e-06	2.38364e-06	1.43335e-06	1.8604e-06	2.44692e-06	2.00317e-06		1.4059	5.99859e-05	2.05015e-05	5.20263e-06	8.69956e-05	4.39099e-06	7.72422e-07	4.81185e-05		1.4059	0.000444248	1.67906e-05	5.02843e-05	4.97758e-06	2.54523e-06	0.000105161	1.50694e-06
1.4043	0.0004529	6.09871e-06	0.000292889	4.66618e-07	1.80942e-07	7.56833e-07	3.06162e-08	1.86484e-07		1.38702	0.02507	3.48447e-05	8.62379e-05	0.03248	1.79516e-05	7.81256e-06	2.40521e-06	1.44445e-06	1.87295e-06	2.4647e-06	2.01989e-06		1.4043	5.16172e-05	2.11883e-05	5.27193e-06	8.77474e-05	4.41387e-06	7.75994e-07	5.08081e-05		1.4043	0.000426048	1.71896e-05	5.08814e-05	5.02008e-06	2.56278e-06	0.000105722	1.51863e-06
1.40271	0.000465015	5.95501e-06	0.000308263	4.78795e-07	1.82934e-07	7.62572e-07	3.082e-08	1.88433e-07		1.38547	0.02176	3.38652e-05	8.29669e-05	0.02968	1.83776e-05	7.9273e-06	2.42706e-06	1.45568e-06	1.88562e-06	2.48267e-06	2.03683e-06		1.40271	7.32651e-05	2.19103e-05	5.34262e-06	8.85089e-05	4.43693e-06	7.7959e-07	5.36814e-05		1.40271	0.000407837	1.76028e-05	5.14892e-05	5.06313e-06	2.5805e-06	0.000106288	1.53045e-06
1.40113	0.000479391	5.81633e-06	0.000324887	4.91456e-07	1.8496e-07	7.68377e-07	3.10259e-08	1.90413e-07		1.38393	0.02147	3.29266e-05	7.98801e-05	0.02714	1.8819e-05	8.04459e-06	2.44922e-06	1.46704e-06	1.89842e-06	2.50083e-06	2.05398e-06		1.40113	6.49292e-05	2.26698e-05	5.41474e-06	8.92804e-05	4.46018e-06	7.83212e-07	5.67486e-05		1.40113	0.000379616	1.8031e-05	5.21079e-05	5.10673e-06	2.59842e-06	0.000106858	1.54241e-06
1.39955	0.000504166	5.68244e-06	0.000342903	5.04626e-07	1.8702e-07	7.74248e-07	3.12339e-08	1.92424e-07		1.38239	0.02001	3.20267e-05	7.69638e-05	0.02484	1.92765e-05	8.16451e-06	2.47168e-06	1.47854e-06	1.91136e-06	2.5192e-06	2.07134e-06		1.39955	7.661e-05	2.34695e-05	5.48833e-06	9.0062e-05	4.4836e-06	7.86859e-07	6.00196e-05		1.39955	0.000361384	1.84748e-05	5.27377e-05	5.15091e-06	2.61652e-06	0.000107432	1.55452e-06
1.39797	0.000566462	5.55312e-06	0.000362469	5.18333e-07	1.89114e-07	7.80186e-07	3.1444e-08	1.94467e-07		1.38085	0.01767	3.11634e-05	7.42056e-05	0.02276	1.9751e-05	8.28713e-06	2.49446e-06	1.49017e-06	1.92442e-06	2.53776e-06	2.08893e-06		1.39797	6.83075e-05	2.43122e-05	5.56344e-06	9.08539e-05	4.50721e-06	7.90532e-07	6.35039e-05		1.39797	0.000343142	1.89351e-05	5.3379e-05	5.19565e-06	2.63481e-06	0.000108012	1.56676e-06
1.3964	0.000551531	5.42818e-06	0.000383772	5.32606e-07	1.91243e-07	7.86193e-07	3.16562e-08	1.96543e-07		1.37931	0.01688	3.03346e-05	7.15941e-05	0.0209	2.02433e-05	8.41254e-06	2.51755e-06	1.50193e-06	1.93762e-06	2.55654e-06	2.10674e-06		1.3964	8.00212e-05	2.52013e-05	5.64009e-06	9.16563e-05	4.53101e-06	7.9423e-07	6.72109e-05		1.3964	0.000324889	1.94127e-05	5.4032e-05	5.24098e-06	2.65329e-06	0.000108596	1.57915e-06
1.39483	0.000588945	5.3074e-06	0.000407023	5.47477e-07	1.93409e-07	7.9227e-07	3.18705e-08	1.98653e-07		1.37778	0.01656	2.95386e-05	6.91192e-05	0.01922	2.07544e-05	8.54082e-06	2.54096e-06	1.51384e-06	1.95096e-06	2.57552e-06	2.12479e-06		1.39483	8.17513e-05	2.614e-05	5.71834e-06	9.24693e-05	4.555e-06	7.97954e-07	7.11493e-05		1.39483	0.000306626	1.99084e-05	5.46969e-05	5.28691e-06	2.67197e-06	0.000109184	1.59169e-06
1.39326	0.000626335	5.19062e-06	0.000432468	5.62981e-07	1.95612e-07	7.98418e-07	3.20871e-08	2.00796e-07		1.37625	0.01625	2.87737e-05	6.67713e-05	0.01771	2.1285e-05	8.67207e-06	2.5647e-06	1.52589e-06	1.96444e-06	2.59472e-06	2.14306e-06		1.39326	9.34979e-05	2.71322e-05	5.79823e-06	9.32932e-05	4.57917e-06	8.01705e-07	7.53268e-05		1.39326	0.000288352	2.04231e-05	5.53741e-05	5.33344e-06	2.69085e-06	0.000109778	1.60438e-06
1.39169	0.000663702	5.07765e-06	0.000460392	5.79153e-07	1.97852e-07	8.04637e-07	3.23059e-08	2.02975e-07		1.37472	0.01349	2.80382e-05	6.45419e-05	0.01636	2.18364e-05	8.80636e-06	2.58877e-06	1.53809e-06	1.97805e-06	2.61413e-06	2.16157e-06		1.39169	0.000115261	2.8182e-05	5.87981e-06	9.41281e-05	4.60354e-06	8.05482e-07	7.97505e-05		1.39169	0.000270068	2.09579e-05	5.60639e-05	5.38059e-06	2.70992e-06	0.000110376	1.61722e-06
1.39013	0.000661046	4.96833e-06	0.000491125	5.96032e-07	2.00132e-07	8.10929e-07	3.25269e-08	2.05189e-07		1.3732	0.01318	2.73307e-05	6.2423e-05	0.01513	2.24096e-05	8.94381e-06	2.61319e-06	1.55043e-06	1.99181e-06	2.63376e-06	2.18032e-06		1.39013	0.000117041	2.92939e-05	5.96312e-06	9.49742e-05	4.62811e-06	8.09286e-07	8.44259e-05		1.39013	0.000251773	2.15137e-05	5.67665e-05	5.42836e-06	2.7292e-06	0.000110979	1.63021e-06
1.38858	0.000698366	4.86251e-06	0.000525054	6.1366e-07	2.02451e-07	8.17296e-07	3.27501e-08	2.07439e-07		1.37168	0.0126	2.66497e-05	6.04074e-05	0.01403	2.30058e-05	9.0845e-06	2.63795e-06	1.56292e-06	2.00571e-06	2.65361e-06	2.19932e-06		1.38858	0.000148837	3.04729e-05	6.04821e-06	9.58318e-05	4.65287e-06	8.13117e-07	8.93576e-05		1.38858	0.000233469	2.20917e-05	5.74824e-05	5.47678e-06	2.74869e-06	0.000111587	1.64337e-06
1.38702	0.000735662	4.76003e-06	0.000562629	6.32083e-07	2.0481e-07	8.23737e-07	3.29757e-08	2.09727e-07		1.37017	0.012	2.59939e-05	5.84885e-05	0.01304	2.36262e-05	9.22854e-06	2.66307e-06	1.57556e-06	2.01976e-06	2.67369e-06	2.21857e-06		1.38702	0.00013065	3.17245e-05	6.13514e-06	9.67011e-05	4.67784e-06	8.16976e-07	9.45482e-05		1.38702	0.000225154	2.2693e-05	5.82118e-05	5.52584e-06	2.76838e-06	0.0001122	1.65668e-06
1.38547	0.000822934	4.66076e-06	0.000604381	6.51349e-07	2.07211e-07	8.30256e-07	3.32036e-08	2.12053e-07		1.36865	0.01178	2.53622e-05	5.66602e-05	0.01214	2.42721e-05	9.37604e-06	2.68854e-06	1.58836e-06	2.03395e-06	2.69399e-06	2.23807e-06		1.38547	0.000152479	3.30548e-05	6.22395e-06	9.75822e-05	4.703e-06	8.20862e-07	9.99985e-05		1.38547	0.000206829	2.3319e-05	5.89551e-05	5.57557e-06	2.78829e-06	0.000112819	1.67015e-06
1.38393	0.000880181	4.56457e-06	0.000650927	6.7151e-07	2.09654e-07	8.36852e-07	3.34339e-08	2.14417e-07		1.36714	0.01156	2.47532e-05	5.49167e-05	0.01132	2.49451e-05	9.52712e-06	2.71439e-06	1.60131e-06	2.0483e-06	2.71453e-06	2.25783e-06		1.38393	0.000124325	3.44705e-05	6.31471e-06	9.84754e-05	4.72837e-06	8.24775e-07	0.000105707		1.38393	0.000188494	2.39709e-05	5.97126e-05	5.62597e-06	2.80841e-06	0.000113442	1.68379e-06
1.38239	0.000947405	4.47133e-06	0.000702998	6.92622e-07	2.12141e-07	8.43526e-07	3.36666e-08	2.16822e-07		1.36564	0.01069	2.41661e-05	5.3253e-05	0.01058	2.56465e-05	9.68187e-06	2.74061e-06	1.61443e-06	2.0628e-06	2.73531e-06	2.27785e-06		1.38239	0.000166187	3.5979e-05	6.40746e-06	9.93809e-05	4.75395e-06	8.28717e-07	0.000111671		1.38239	0.000180149	2.46503e-05	6.04847e-05	5.67706e-06	2.82875e-06	0.000114071	1.6976e-06
1.38085	0.00101	4.38092e-06	0.000761444	7.14746e-07	2.14673e-07	8.50281e-07	3.39018e-08	2.19267e-07		1.36414	0.0104	2.35996e-05	5.16641e-05	0.0099	2.63781e-05	9.84044e-06	2.76721e-06	1.6277e-06	2.07745e-06	2.75632e-06	2.29814e-06		1.38085	0.000158065	3.75886e-05	6.50228e-06	0.000100299	4.77973e-06	8.32687e-07	0.000117884		1.38085	0.000171794	2.53586e-05	6.12718e-05	5.72884e-06	2.84932e-06	0.000114704	1.71158e-06
1.37931	0.00111	4.29322e-06	0.000827266	7.37948e-07	2.1725e-07	8.57118e-07	3.41394e-08	2.21754e-07		1.36264	0.0101	2.30529e-05	5.01457e-05	0.00928	2.71416e-05	1.00029e-05	2.7942e-06	1.64114e-06	2.09226e-06	2.77758e-06	2.3187e-06		1.37931	0.000189961	3.93084e-05	6.59921e-06	0.00010123	4.80572e-06	8.36686e-07	0.000124337		1.37931	0.00015343	2.60974e-05	6.20742e-05	5.78133e-06	2.8701e-06	0.000115343	1.72573e-06
1.37778	0.00121	4.20813e-06	0.000901627	7.623e-07	2.19873e-07	8.64037e-07	3.43795e-08	2.24283e-07		1.36114	0.00953	2.2525e-05	4.86936e-05	0.00872	2.79389e-05	1.01695e-05	2.82159e-06	1.65475e-06	2.10723e-06	2.79908e-06	2.33954e-06		1.37778	0.000191873	4.11487e-05	6.69833e-06	0.000102174	4.83193e-06	8.40714e-07	0.000131019		1.37778	0.000135055	2.68686e-05	6.28924e-05	5.83455e-06	2.89112e-06	0.000115988	1.74005e-06
1.37625	0.0013	4.12555e-06	0.000985877	7.87878e-07	2.22545e-07	8.71041e-07	3.46222e-08	2.26856e-07		1.35965	0.00941	2.20151e-05	4.73039e-05	0.0082	2.87721e-05	1.03403e-05	2.84938e-06	1.66852e-06	2.12236e-06	2.82083e-06	2.36066e-06		1.37625	0.000243801	4.31209e-05	6.7997e-06	0.000103131	4.85835e-06	8.44771e-07	0.000137915		1.37625	0.000106671	2.76741e-05	6.37268e-05	5.88851e-06	2.91237e-06	0.000116638	1.75456e-06
1.37472	0.00142	4.04538e-06	0.00108	8.14767e-07	2.25265e-07	8.7813e-07	3.48674e-08	2.29473e-07		1.35816	0.00945	2.15224e-05	4.59732e-05	0.00773	2.96433e-05	1.05154e-05	2.87759e-06	1.68247e-06	2.13765e-06	2.84284e-06	2.38207e-06		1.37472	0.000265746	4.52377e-05	6.90339e-06	0.000104101	4.88499e-06	8.48857e-07	0.000145007		1.37472	8.82771e-05	2.85158e-05	6.45777e-05	5.94322e-06	2.93385e-06	0.000117293	1.76925e-06
1.3732	0.00155	3.96752e-06	0.00119	8.43057e-07	2.28036e-07	8.85306e-07	3.51153e-08	2.32136e-07		1.35667	0.00927	2.10461e-05	4.46982e-05	0.00729	3.0555e-05	1.0695e-05	2.90621e-06	1.6966e-06	2.15311e-06	2.86511e-06	2.40377e-06		1.3732	0.000297707	4.75135e-05	7.00947e-06	0.000105085	4.91185e-06	8.52973e-07	0.000152274		1.3732	7.98735e-05	2.9396e-05	6.54457e-05	5.99869e-06	2.95557e-06	0.000117954	1.78412e-06
1.37168	0.00173	3.89189e-06	0.00131	8.72847e-07	2.30858e-07	8.9257e-07	3.53658e-08	2.34846e-07		1.35519	0.00811	2.05855e-05	4.34757e-05	0.00689	3.15096e-05	1.08793e-05	2.93527e-06	1.7109e-06	2.16874e-06	2.88764e-06	2.42577e-06		1.37168	0.000269685	4.99643e-05	7.11801e-06	0.000106084	4.93894e-06	8.5712e-07	0.000159692		1.37168	7.14604e-05	3.0317e-05	6.63311e-05	6.05495e-06	2.97753e-06	0.00011862	1.79918e-06
1.37017	0.00189	3.81841e-06	0.00146	9.04246e-07	2.33733e-07	8.99924e-07	3.5619e-08	2.37603e-07		1.35371	0.00859	2.01398e-05	4.23029e-05	0.00652	3.25099e-05	1.10683e-05	2.96476e-06	1.72538e-06	2.18453e-06	2.91044e-06	2.44808e-06		1.37017	0.000251679	5.26082e-05	7.22909e-06	0.000107096	4.96624e-06	8.61296e-07	0.000167234		1.37017	6.30379e-05	3.12812e-05	6.72345e-05	6.112e-06	2.99974e-06	0.000119292	1.81443e-06
1.36865	0.00208	3.74698e-06	0.00162	9.37372e-07	2.36662e-07	9.07369e-07	3.58749e-08	2.40409e-07		1.35224	0.00834	1.97086e-05	4.11771e-05	0.00618	3.3559e-05	1.12624e-05	2.9947e-06	1.74005e-06	2.20051e-06	2.93351e-06	2.47069e-06		1.36865	0.00026369	5.54656e-05	7.3428e-06	0.000108123	4.99378e-06	8.65503e-07	0.000174867		1.36865	6.46058e-05	3.22915e-05	6.81564e-05	6.16985e-06	3.0222e-06	0.00011997	1.82988e-06
1.36714	0.00223	3.67755e-06	0.0018	9.72353e-07	2.39647e-07	9.14907e-07	3.61336e-08	2.43265e-07		1.35076	0.00748	1.9291e-05	4.00958e-05	0.00586	3.466e-05	1.14616e-05	3.0251e-06	1.75491e-06	2.21665e-06	2.95685e-06	2.49362e-06		1.36714	0.000315718	5.85595e-05	7.45921e-06	0.000109165	5.02154e-06	8.69741e-07	0.00018256		1.36714	7.61644e-05	3.33508e-05	6.90971e-05	6.22853e-06	3.04491e-06	0.000120654	1.84552e-06
1.36564	0.00246	3.61003e-06	0.00201	1.00933e-06	2.42688e-07	9.2254e-07	3.63951e-08	2.46173e-07		1.34929	0.00698	1.88867e-05	3.90568e-05	0.00557	3.58165e-05	1.16661e-05	3.05597e-06	1.76996e-06	2.23298e-06	2.98048e-06	2.51687e-06		1.36564	0.000367761	6.19159e-05	7.5784e-06	0.000110222	5.04954e-06	8.74011e-07	0.000190274		1.36564	8.77136e-05	3.44621e-05	7.00574e-05	6.28806e-06	3.06788e-06	0.000121343	1.86137e-06
1.36414	0.00269	3.54435e-06	0.00224	1.04846e-06	2.45787e-07	9.30268e-07	3.66594e-08	2.49132e-07		1.34783	0.00659	1.84949e-05	3.80578e-05	0.0053	3.70322e-05	1.18762e-05	3.0873e-06	1.7852e-06	2.24949e-06	3.00439e-06	2.54044e-06		1.36414	0.000369821	6.55642e-05	7.70048e-06	0.000111294	5.07777e-06	8.78311e-07	0.000197971		1.36414	8.92535e-05	3.5629e-05	7.10376e-05	6.34843e-06	3.0911e-06	0.000122038	1.87742e-06
1.36264	0.00299	3.48045e-06	0.0025	1.08992e-06	2.48946e-07	9.38094e-07	3.69267e-08	2.52146e-07		1.34636	0.0062	1.81153e-05	3.70968e-05	0.00504	3.83114e-05	1.20921e-05	3.11913e-06	1.80065e-06	2.26618e-06	3.02858e-06	2.56435e-06		1.36264	0.000371898	6.95377e-05	7.82553e-06	0.000112382	5.10624e-06	8.82644e-07	0.000205609		1.36264	9.07843e-05	3.68551e-05	7.20384e-05	6.40969e-06	3.1146e-06	0.00012274	1.89368e-06
1.36114	0.0032	3.41826e-06	0.00278	1.13388e-06	2.52167e-07	9.46019e-07	3.71968e-08	2.55214e-07		1.3449	0.00608	1.77472e-05	3.61719e-05	0.00481	3.96586e-05	1.23138e-05	3.15144e-06	1.81629e-06	2.28305e-06	3.05307e-06	2.5886e-06		1.36114	0.000383991	7.38739e-05	7.95365e-06	0.000113487	5.13495e-06	8.87009e-07	0.000213144		1.36114	0.000112306	3.81443e-05	7.30603e-05	6.47183e-06	3.13836e-06	0.000123447	1.91015e-06
1.35965	0.0035	3.35772e-06	0.00309	1.18056e-06	2.5545e-07	9.54045e-07	3.747e-08	2.58339e-07		1.34345	0.00595	1.73903e-05	3.52812e-05	0.00459	4.10786e-05	1.25418e-05	3.18427e-06	1.83214e-06	2.30012e-06	3.07786e-06	2.61319e-06		1.35965	0.000436101	7.86155e-05	8.08495e-06	0.000114607	5.16391e-06	8.91407e-07	0.00022053		1.35965	0.000143818	3.95011e-05	7.41039e-05	6.53488e-06	3.16239e-06	0.000124161	1.92684e-06
1.35816	0.00378	3.29878e-06	0.00343	1.23019e-06	2.58798e-07	9.62174e-07	3.77462e-08	2.61522e-07		1.34199	0.00583	1.70441e-05	3.44232e-05	0.00438	4.2577e-05	1.27761e-05	3.21761e-06	1.84819e-06	2.31738e-06	3.10296e-06	2.63814e-06		1.35816	0.000488226	8.38106e-05	8.21952e-06	0.000115744	5.19311e-06	8.95837e-07	0.000227721		1.35816	0.000165322	4.09302e-05	7.51698e-05	6.59885e-06	3.1867e-06	0.000124881	1.94374e-06
1.35667	0.00415	3.24138e-06	0.00378	1.28301e-06	2.62212e-07	9.70407e-07	3.80254e-08	2.64764e-07		1.34054	0.00541	1.67081e-05	3.35962e-05	0.00419	4.41595e-05	1.30171e-05	3.25147e-06	1.86446e-06	2.33483e-06	3.12836e-06	2.66344e-06		1.35667	0.000540368	8.95131e-05	8.35748e-06	0.000116898	5.22256e-06	9.003e-07	0.00023467		1.35667	0.000186816	4.24365e-05	7.62587e-05	6.66377e-06	3.21129e-06	0.000125607	1.96087e-06
1.35519	0.00447	3.18547e-06	0.00414	1.33932e-06	2.65695e-07	9.78746e-07	3.83077e-08	2.68066e-07		1.33909	0.00486	1.6382e-05	3.27988e-05	0.00401	4.58328e-05	1.3265e-05	3.28588e-06	1.88094e-06	2.35249e-06	3.15407e-06	2.68911e-06		1.35519	0.000552527	9.57838e-05	8.49894e-06	0.000118069	5.25226e-06	9.04797e-07	0.000241329		1.35519	0.000188301	4.40258e-05	7.73712e-05	6.72964e-06	3.23617e-06	0.000126339	1.97823e-06
1.35371	0.00484	3.13099e-06	0.0045	1.39942e-06	2.69247e-07	9.87193e-07	3.85932e-08	2.71431e-07		1.33765	0.00548	1.60653e-05	3.20295e-05	0.00384	4.76039e-05	1.35201e-05	3.32083e-06	1.89765e-06	2.37034e-06	3.1801e-06	2.71516e-06		1.35371	0.000524702	0.00010269	8.64402e-06	0.000119258	5.28221e-06	9.09328e-07	0.000247652		1.35371	0.000219778	4.5704e-05	7.8508e-05	6.7965e-06	3.26134e-06	0.000127078	1.99582e-06
1.35224	0.00512	3.0779e-06	0.00485	1.46366e-06	2.7287e-07	9.9575e-07	3.88819e-08	2.74859e-07		1.33621	0.005	1.57578e-05	3.1287e-05	0.00368	4.94808e-05	1.37826e-05	3.35634e-06	1.91457e-06	2.3884e-06	3.20646e-06	2.74158e-06		1.35224	0.000556893	0.000110307	8.79285e-06	0.000120465	5.31242e-06	9.13893e-07	0.000253592		1.35224	0.000241246	4.74777e-05	7.96698e-05	6.86436e-06	3.2868e-06	0.000127823	2.01364e-06
1.35076	0.00546	3.02614e-06	0.00517	1.53243e-06	2.76568e-07	1.00442e-06	3.91739e-08	2.78353e-07		1.33477	0.00343	1.5459e-05	3.05702e-05	0.00353	5.1472e-05	1.40528e-05	3.39243e-06	1.93173e-06	2.40666e-06	3.23315e-06	2.76839e-06		1.35076	0.000569101	0.000118717	8.94556e-06	0.000121691	5.3429e-06	9.18492e-07	0.000259104		1.35076	0.000282704	4.93541e-05	8.08574e-05	6.93324e-06	3.31256e-06	0.000128575	2.03171e-06
1.34929	0.00569	2.97569e-06	0.00546	1.60618e-06	2.80341e-07	1.0132e-06	3.94692e-08	2.81914e-07		1.33333	0.00402	1.51687e-05	2.98778e-05	0.00339	5.35871e-05	1.43311e-05	3.4291e-06	1.94911e-06	2.42513e-06	3.26017e-06	2.7956e-06		1.34929	0.000631325	0.000128008	9.10228e-06	0.000122935	5.37363e-06	9.23126e-07	0.000264148		1.34929	0.000304155	5.13411e-05	8.20714e-05	7.00316e-06	3.33863e-06	0.000129333	2.05001e-06
1.34783	0.00597	2.92648e-06	0.0057	1.68538e-06	2.84192e-07	1.0221e-06	3.97678e-08	2.85543e-07		1.3319	0.00377	1.48865e-05	2.92087e-05	0.00325	5.58369e-05	1.46177e-05	3.46637e-06	1.96674e-06	2.44382e-06	3.28753e-06	2.82321e-06		1.34783	0.000623565	0.000138276	9.26316e-06	0.000124198	5.40464e-06	9.27796e-07	0.000268682		1.34783	0.000335596	5.34472e-05	8.33128e-05	7.07414e-06	3.365e-06	0.000130098	2.06857e-06
1.34636	0.00607	2.87849e-06	0.00589	1.7706e-06	2.88123e-07	1.03112e-06	4.00698e-08	2.89244e-07		1.33047	0.00343	1.46121e-05	2.85619e-05	0.00313	5.8233e-05	1.49131e-05	3.50425e-06	1.9846e-06	2.46273e-06	3.31523e-06	2.85124e-06		1.34636	0.000635821	0.000149618	9.42834e-06	0.000125481	5.43591e-06	9.325e-07	0.000272672		1.34636	0.000347029	5.5682e-05	8.45822e-05	7.14621e-06	3.39168e-06	0.00013087	2.08738e-06
1.3449	0.00623	2.83166e-06	0.006	1.86245e-06	2.92136e-07	1.04025e-06	4.03752e-08	2.93016e-07		1.32905	0.00292	1.43453e-05	2.79364e-05	0.00301	6.07886e-05	1.52175e-05	3.54276e-06	2.00271e-06	2.48185e-06	3.34329e-06	2.87968e-06		1.3449	0.000658093	0.000162135	9.59797e-06	0.000126784	5.46745e-06	9.37241e-07	0.000276085		1.3449	0.000368453	5.80558e-05	8.58806e-05	7.21938e-06	3.41869e-06	0.000131649	2.10644e-06
1.34345	0.00624	2.78597e-06	0.00603	1.96165e-06	2.96233e-07	1.04951e-06	4.06842e-08	2.96863e-07		1.32762	0.00374	1.40857e-05	2.73313e-05	0.0029	6.35185e-05	1.55314e-05	3.58191e-06	2.02106e-06	2.5012e-06	3.37171e-06	2.90855e-06		1.34345	0.000670382	0.000175925	9.77223e-06	0.000128107	5.49927e-06	9.42019e-07	0.000278893		1.34345	0.000369869	6.05799e-05	8.72088e-05	7.29368e-06	3.44602e-06	0.000132435	2.12577e-06
1.34199	0.0062	2.74138e-06	0.00599	2.06901e-06	3.00417e-07	1.05889e-06	4.09968e-08	3.00786e-07		1.3262	0.00246	1.38331e-05	2.67457e-05	0.00279	6.64389e-05	1.58551e-05	3.62171e-06	2.03967e-06	2.52078e-06	3.40049e-06	2.93785e-06		1.34199	0.000732687	0.000191079	9.95127e-06	0.000129451	5.53137e-06	9.46832e-07	0.000281072		1.34199	0.000391276	6.32668e-05	8.85677e-05	7.36913e-06	3.47368e-06	0.000133228	2.14537e-06
1.34054	0.00601	2.69785e-06	0.00587	2.18543e-06	3.04691e-07	1.0684e-06	4.13129e-08	3.04788e-07		1.32479	0.00255	1.35872e-05	2.61788e-05	0.00269	6.95685e-05	1.61891e-05	3.66217e-06	2.05854e-06	2.54058e-06	3.42964e-06	2.96761e-06		1.34054	0.000745008	0.000207675	1.01353e-05	0.000130816	5.56375e-06	9.51683e-07	0.000282604		1.34054	0.000392675	6.61304e-05	8.99584e-05	7.44576e-06	3.50167e-06	0.000134028	2.16524e-06
1.33909	0.00576	2.65536e-06	0.00569	2.31199e-06	3.09056e-07	1.07804e-06	4.16327e-08	3.08869e-07		1.32337	0.00282	1.33479e-05	2.56298e-05	0.0026	7.29278e-05	1.65337e-05	3.70332e-06	2.07767e-06	2.56063e-06	3.45917e-06	2.99781e-06		1.33909	0.000797345	0.00022577	1.03244e-05	0.000132203	5.59642e-06	9.56572e-07	0.000283477		1.33909	0.000404065	6.91857e-05	9.13816e-05	7.52359e-06	3.53e-06	0.000134835	2.18538e-06
1.33765	0.00549	2.61385e-06	0.00544	2.44988e-06	3.13516e-07	1.0878e-06	4.19563e-08	3.13034e-07		1.32196	0.00144	1.31148e-05	2.50979e-05	0.00251	7.65403e-05	1.68896e-05	3.74517e-06	2.09707e-06	2.58091e-06	3.48908e-06	3.02848e-06		1.33765	0.000799698	0.000245391	1.05189e-05	0.000133612	5.62938e-06	9.61498e-07	0.000283683		1.33765	0.000395447	7.24497e-05	9.28386e-05	7.60264e-06	3.55867e-06	0.00013565	2.20581e-06
1.33621	0.00517	2.57332e-06	0.00515	2.6005e-06	3.18073e-07	1.09771e-06	4.22836e-08	3.17283e-07		1.32055	0.00203	1.28878e-05	2.45824e-05	0.00242	8.04326e-05	1.7257e-05	3.78773e-06	2.11674e-06	2.60143e-06	3.51938e-06	3.05963e-06		1.33621	0.000822067	0.000266527	1.0719e-05	0.000135043	5.66263e-06	9.66462e-07	0.000283221		1.33621	0.000396821	7.59409e-05	9.43303e-05	7.68294e-06	3.5877e-06	0.000136472	2.22652e-06
1.33477	0.00486	2.53372e-06	0.00482	2.76549e-06	3.2273e-07	1.10774e-06	4.26148e-08	3.21619e-07		1.31915	0.00212	1.26667e-05	2.40827e-05	0.00234	8.46349e-05	1.76366e-05	3.83102e-06	2.13669e-06	2.6222e-06	3.55008e-06	3.09125e-06		1.33477	0.000824452	0.000289117	1.09248e-05	0.000136498	5.69617e-06	9.71465e-07	0.000282093		1.33477	0.000388187	7.96799e-05	9.58579e-05	7.76452e-06	3.61708e-06	0.000137302	2.24753e-06
1.33333	0.00446	2.49502e-06	0.00447	2.94672e-06	3.2749e-07	1.11792e-06	4.29499e-08	3.26045e-07		1.31775	0.00311	1.24512e-05	2.35981e-05	0.00226	8.91815e-05	1.8029e-05	3.87506e-06	2.15693e-06	2.64321e-06	3.58118e-06	3.12337e-06		1.33333	0.000856853	0.000313042	1.11366e-05	0.000137976	5.73001e-06	9.76507e-07	0.000280311		1.33333	0.000379544	8.36894e-05	9.74224e-05	7.84741e-06	3.64683e-06	0.000138139	2.26883e-06
1.3319	0.00415	2.45721e-06	0.00411	3.14641e-06	3.32357e-07	1.12823e-06	4.32889e-08	3.30563e-07		1.31635	0.00164	1.22412e-05	2.3128e-05	0.00219	9.41121e-05	1.84346e-05	3.91986e-06	2.17745e-06	2.66448e-06	3.61269e-06	3.156e-06		1.3319	0.00086927	0.000338118	1.13546e-05	0.000139478	5.76416e-06	9.81588e-07	0.000277888		1.3319	0.000360893	8.79949e-05	9.90251e-05	7.93163e-06	3.67694e-06	0.000138983	2.29044e-06
1.33047	0.00378	2.42025e-06	0.00375	3.36717e-06	3.37332e-07	1.13869e-06	4.3632e-08	3.35175e-07		1.31495	0.00125	1.20364e-05	2.26719e-05	0.00212	9.94719e-05	1.8854e-05	3.96544e-06	2.19827e-06	2.68601e-06	3.64462e-06	3.18914e-06		1.33047	0.000871703	0.000364085	1.15791e-05	0.000141005	5.79862e-06	9.86709e-07	0.000274845		1.33047	0.000352234	9.26244e-05	0.000100667	8.01721e-06	3.70743e-06	0.000139836	2.31236e-06
1.32905	0.00346	2.38412e-06	0.0034	3.61207e-06	3.42421e-07	1.1493e-06	4.39792e-08	3.39885e-07		1.31356	0.00304	1.18368e-05	2.22291e-05	0.00205	0.000105314	1.92881e-05	4.01183e-06	2.21939e-06	2.7078e-06	3.67697e-06	3.2228e-06		1.32905	0.000854152	0.00039061	1.18103e-05	0.000142557	5.83338e-06	9.91871e-07	0.000271207		1.32905	0.000343567	9.76092e-05	0.00010235	8.10418e-06	3.73829e-06	0.000140696	2.3346e-06
1.32762	0.00313	2.34879e-06	0.00307	3.8848e-06	3.47625e-07	1.16006e-06	4.43305e-08	3.44695e-07		1.31217	0.00139	1.1642e-05	2.17993e-05	0.00199	0.000111698	1.97373e-05	4.05903e-06	2.24081e-06	2.72986e-06	3.70976e-06	3.257e-06		1.32762	0.000876616	0.000417284	1.20485e-05	0.000144135	5.86846e-06	9.97073e-07	0.000267004		1.32762	0.000344893	0.000102984	0.000104075	8.19257e-06	3.76955e-06	0.000141564	2.35715e-06
1.3262	0.00288	2.31425e-06	0.00276	4.18975e-06	3.52949e-07	1.17096e-06	4.46861e-08	3.49607e-07		1.31078	0.00165	1.14521e-05	2.13818e-05	0.00193	0.000118696	2.02024e-05	4.10708e-06	2.26255e-06	2.75219e-06	3.74299e-06	3.29175e-06		1.3262	0.000909097	0.00044363	1.2294e-05	0.000145739	5.90386e-06	1.00232e-06	0.000262269		1.3262	0.00033621	0.000108788	0.000105843	8.28241e-06	3.80119e-06	0.000142441	2.38004e-06
1.32479	0.00264	2.28046e-06	0.00248	4.53226e-06	3.58396e-07	1.18202e-06	4.50459e-08	3.54625e-07		1.3094	0.001	1.12668e-05	2.09762e-05	0.00187	0.000126392	2.06843e-05	4.15598e-06	2.2846e-06	2.77479e-06	3.77666e-06	3.32705e-06		1.32479	0.000961593	0.000469114	1.2547e-05	0.00014737	5.93957e-06	1.0076e-06	0.000257041		1.32479	0.000337519	0.000115065	0.000107656	8.37374e-06	3.83324e-06	0.000143325	2.40326e-06
1.32337	0.00241	2.2474e-06	0.00222	4.91882e-06	3.6397e-07	1.19324e-06	4.54102e-08	3.59753e-07		1.30802	0.00135	1.10859e-05	2.05821e-05	0.00182	0.000134883	2.11837e-05	4.20576e-06	2.30698e-06	2.79768e-06	3.8108e-06	3.36293e-06		1.32337	0.000974105	0.000493166	1.2808e-05	0.000149028	5.97562e-06	1.01293e-06	0.000251359		1.32337	0.000338821	0.000121862	0.000109516	8.46659e-06	3.86569e-06	0.000144218	2.42682e-06
1.32196	0.00219	2.21506e-06	0.00199	5.35739e-06	3.69676e-07	1.20462e-06	4.57788e-08	3.64992e-07		1.30664	0.00135	1.09094e-05	2.0199e-05	0.00176	0.000144287	2.17014e-05	4.25644e-06	2.32969e-06	2.82084e-06	3.8454e-06	3.39939e-06		1.32196	0.00101	0.000515196	1.30771e-05	0.000150715	6.01199e-06	1.0183e-06	0.000245267		1.32196	0.000340114	0.000129234	0.000111423	8.56098e-06	3.89856e-06	0.000145119	2.45073e-06
1.32055	0.00201	2.18341e-06	0.00178	5.85786e-06	3.75516e-07	1.21616e-06	4.6152e-08	3.70346e-07		1.30526	0.000368741	1.07371e-05	1.98265e-05	0.00171	0.000154744	2.22384e-05	4.30804e-06	2.35273e-06	2.8443e-06	3.88047e-06	3.43645e-06		1.32055	0.000999175	0.000534624	1.33549e-05	0.00015243	6.0487e-06	1.02371e-06	0.00023881		1.32055	0.0003514	0.000137241	0.00011338	8.65696e-06	3.93185e-06	0.000146029	2.47499e-06
1.31915	0.00185	2.15244e-06	0.0016	6.43265e-06	3.81496e-07	1.22787e-06	4.65298e-08	3.75819e-07		1.30389	0.00245	1.05688e-05	1.94642e-05	0.00166	0.000166422	2.27957e-05	4.36059e-06	2.37612e-06	2.86805e-06	3.91602e-06	3.47412e-06		1.31915	0.001	0.000550909	1.36416e-05	0.000154174	6.08574e-06	1.02916e-06	0.000232034		1.31915	0.000362678	0.000145949	0.000115389	8.75456e-06	3.96556e-06	0.000146947	2.49962e-06
1.31775	0.0017	2.12212e-06	0.00144	7.09749e-06	3.8762e-07	1.23975e-06	4.69122e-08	3.81415e-07		1.30252	0.00233	1.04044e-05	1.91118e-05	0.00162	0.000179523	2.33743e-05	4.41411e-06	2.39986e-06	2.8921e-06	3.95207e-06	3.51241e-06		1.31775	0.001	0.000563575	1.39376e-05	0.000155949	6.12313e-06	1.03466e-06	0.000224986		1.31775	0.000373949	0.000155432	0.00011745	8.85382e-06	3.99971e-06	0.000147874	2.52461e-06
1.31635	0.00156	2.09243e-06	0.0013	7.87259e-06	3.93893e-07	1.25181e-06	4.72993e-08	3.87136e-07		1.30115	0.00316	1.02439e-05	1.87689e-05	0.00157	0.000194294	2.39753e-05	4.46862e-06	2.42396e-06	2.91645e-06	3.98861e-06	3.55134e-06		1.31635	0.00104	0.000572238	1.42433e-05	0.000157754	6.16086e-06	1.0402e-06	0.000217715		1.31635	0.000385212	0.000165775	0.000119567	8.95478e-06	4.03431e-06	0.000148809	2.54999e-06
1.31495	0.00145	2.06337e-06	0.00118	8.78429e-06	4.00319e-07	1.26404e-06	4.76913e-08	3.92987e-07		1.29979	0.00207	1.0087e-05	1.84352e-05	0.00153	0.000211037	2.45999e-05	4.52415e-06	2.44843e-06	2.94112e-06	4.02567e-06	3.59092e-06		1.31495	0.00103	0.000576629	1.45592e-05	0.000159591	6.19895e-06	1.04579e-06	0.000210266		1.31495	0.000406467	0.000177066	0.00012174	9.05747e-06	4.06935e-06	0.000149754	2.57574e-06
1.31356	0.00134	2.03491e-06	0.00107	9.86737e-06	4.06904e-07	1.27645e-06	4.80881e-08	3.98972e-07		1.29843	0.00195	9.93377e-06	1.81103e-05	0.00149	0.000230122	2.52493e-05	4.58072e-06	2.47326e-06	2.96609e-06	4.06324e-06	3.63116e-06		1.31356	0.00101	0.00057661	1.48858e-05	0.00016146	6.23739e-06	1.05143e-06	0.000202686		1.31356	0.000427715	0.000189407	0.000123973	9.16193e-06	4.10485e-06	0.000150707	2.60189e-06
1.31217	0.00126	2.00703e-06	0.000978989	1.11685e-05	4.13653e-07	1.28904e-06	4.84899e-08	4.05094e-07		1.29707	0.00129	9.78397e-06	1.7794e-05	0.00145	0.000252001	2.59248e-05	4.63835e-06	2.49848e-06	2.99139e-06	4.10135e-06	3.67209e-06		1.31217	0.000984758	0.000572181	1.52234e-05	0.000163362	6.27618e-06	1.0571e-06	0.000195021		1.31217	0.000448955	0.000202906	0.000126266	9.26821e-06	4.14082e-06	0.00015167	2.62843e-06
1.31078	0.00115	1.97972e-06	0.000895555	1.27513e-05	4.20571e-07	1.30182e-06	4.88968e-08	4.11359e-07		1.29572	0.0022	9.63755e-06	1.74858e-05	0.00141	0.00027723	2.6628e-05	4.69709e-06	2.52408e-06	3.01701e-06	4.13999e-06	3.71371e-06		1.31078	0.00099741	0.000563483	1.55727e-05	0.000165297	6.31535e-06	1.06283e-06	0.000187312		1.31078	0.000470188	0.000217682	0.000128623	9.37635e-06	4.17726e-06	0.000152642	2.65539e-06
1.3094	0.00107	1.95297e-06	0.000821898	1.47034e-05	4.27665e-07	1.31479e-06	4.93089e-08	4.17769e-07		1.29436	0.00107	9.49438e-06	1.71857e-05	0.00137	0.00030649	2.73603e-05	4.75694e-06	2.55008e-06	3.04296e-06	4.17918e-06	3.75605e-06		1.3094	0.00102	0.000550784	1.59341e-05	0.000167267	6.35488e-06	1.0686e-06	0.000179602		1.3094	0.000491414	0.000233859	0.000131045	9.48638e-06	4.21418e-06	0.000153623	2.68276e-06
1.30802	0.000998767	1.92675e-06	0.000756685	1.71473e-05	4.34939e-07	1.32796e-06	4.97261e-08	4.24332e-07		1.29301	0.00214	9.35439e-06	1.68932e-05	0.00134	0.000340604	2.81234e-05	4.81795e-06	2.57648e-06	3.06925e-06	4.21893e-06	3.79911e-06		1.30802	0.00101	0.00053447	1.63083e-05	0.000169273	6.39478e-06	1.07442e-06	0.000171928		1.30802	0.000532632	0.000251569	0.000133535	9.59837e-06	4.2516e-06	0.000154614	2.71056e-06
1.30664	0.000945463	1.90106e-06	0.000698764	2.02551e-05	4.424e-07	1.34133e-06	5.01487e-08	4.31049e-07		1.29167	0.00202	9.21748e-06	1.66081e-05	0.0013	0.000380562	2.8919e-05	4.88015e-06	2.6033e-06	3.09588e-06	4.25925e-06	3.84292e-06		1.30664	0.000995454	0.000515017	1.66957e-05	0.000171314	6.43506e-06	1.08029e-06	0.000164325		1.30664	0.000553843	0.000270944	0.000136096	9.71234e-06	4.28952e-06	0.000155614	2.73879e-06
1.30526	0.000872126	1.87588e-06	0.000647149	2.42675e-05	4.50055e-07	1.35489e-06	5.05767e-08	4.37928e-07		1.29032	0.00135	9.08356e-06	1.63302e-05	0.00127	0.000427534	2.9749e-05	4.94355e-06	2.63054e-06	3.12286e-06	4.30015e-06	3.88749e-06		1.30526	0.000938166	0.000492967	1.70972e-05	0.000173393	6.47572e-06	1.0862e-06	0.000156828		1.30526	0.000595047	0.000292115	0.00013873	9.82836e-06	4.32794e-06	0.000156624	2.76746e-06
1.30389	0.000818758	1.8512e-06	0.000600996	2.95161e-05	4.57911e-07	1.36867e-06	5.10102e-08	4.44973e-07		1.28898	-9.77674e-05	8.95253e-06	1.60592e-05	0.00124	0.000482873	3.06155e-05	5.0082e-06	2.6582e-06	3.15019e-06	4.34165e-06	3.93285e-06		1.30389	0.000920893	0.000468901	1.75133e-05	0.00017551	6.51677e-06	1.09217e-06	0.000149465		1.30389	0.000636243	0.000315197	0.000141439	9.94646e-06	4.36688e-06	0.000157644	2.79658e-06
1.30252	0.000755358	1.827e-06	0.000559588	3.64395e-05	4.65974e-07	1.38266e-06	5.14492e-08	4.52189e-07		1.28764	0.00256	8.82433e-06	1.57949e-05	0.00121	0.0005481	3.15206e-05	5.07413e-06	2.68631e-06	3.17789e-06	4.38375e-06	3.979e-06		1.30252	0.000903634	0.000443406	1.79447e-05	0.000177665	6.55822e-06	1.09818e-06	0.000142262		1.30252	0.000667433	0.000340284	0.000144228	1.00667e-05	4.40635e-06	0.000158674	2.82617e-06
1.30115	0.000731926	1.80327e-06	0.000522312	4.55769e-05	4.74252e-07	1.39686e-06	5.1894e-08	4.59582e-07		1.28631	0.00206	8.69886e-06	1.55371e-05	0.00118	0.000624867	3.24667e-05	5.14137e-06	2.71486e-06	3.20595e-06	4.42646e-06	4.02597e-06		1.30115	0.000856391	0.000417055	1.83923e-05	0.000179861	6.60006e-06	1.10424e-06	0.000135243		1.30115	0.000708615	0.000367427	0.000147098	1.01891e-05	4.44636e-06	0.000159714	2.85623e-06
1.29979	0.000678462	1.78001e-06	0.000488645	5.75028e-05	4.82753e-07	1.41128e-06	5.23446e-08	4.67158e-07		1.28497	0.002	8.57605e-06	1.52855e-05	0.00115	0.000714876	3.34563e-05	5.20996e-06	2.74388e-06	3.23438e-06	4.4698e-06	4.07377e-06		1.29979	0.000819162	0.000390381	1.88569e-05	0.000182097	6.6423e-06	1.11036e-06	0.000128427		1.29979	0.00075979	0.000396615	0.000150054	1.03138e-05	4.48691e-06	0.000160765	2.88677e-06
1.29843	0.000644966	1.75719e-06	0.000458142	7.26642e-05	4.91484e-07	1.42593e-06	5.28011e-08	4.74923e-07		1.28364	0.00351	8.45583e-06	1.50401e-05	0.00113	0.000819762	3.4492e-05	5.27993e-06	2.77336e-06	3.2632e-06	4.51378e-06	4.12244e-06		1.29843	0.000791948	0.000363859	1.93392e-05	0.000184375	6.68495e-06	1.11652e-06	0.000121832		1.29843	0.000810958	0.000427747	0.000153098	1.04408e-05	4.52802e-06	0.000161825	2.9178e-06
1.29707	0.000631438	1.7348e-06	0.00043042	9.10981e-05	5.00454e-07	1.44081e-06	5.32635e-08	4.82884e-07		1.28232	0.00264	8.33812e-06	1.48005e-05	0.0011	0.000940923	3.5577e-05	5.35132e-06	2.80332e-06	3.2924e-06	4.55842e-06	4.17198e-06		1.29707	0.000774749	0.000337898	1.98403e-05	0.000186696	6.72801e-06	1.12274e-06	0.00011547		1.29707	0.000872119	0.000460597	0.000156233	1.05701e-05	4.5697e-06	0.000162896	2.94933e-06
1.29572	0.000647877	1.71285e-06	0.000405154	0.000112085	5.09673e-07	1.45592e-06	5.37321e-08	4.91046e-07		1.28099	0.0036	8.22285e-06	1.45666e-05	0.00107	0.00108	3.67142e-05	5.42417e-06	2.83376e-06	3.32199e-06	4.60372e-06	4.22242e-06		1.29572	0.000737565	0.000312831	2.03611e-05	0.000189061	6.7715e-06	1.129e-06	0.000109352		1.29572	0.000923273	0.000494785	0.000159464	1.07018e-05	4.61195e-06	0.000163978	2.98138e-06
1.29436	0.000674284	1.6913e-06	0.000382062	0.000133894	5.19148e-07	1.47127e-06	5.42069e-08	4.99416e-07		1.27967	0.00367	8.10996e-06	1.43382e-05	0.00105	0.00124	3.79073e-05	5.49852e-06	2.86471e-06	3.35199e-06	4.64969e-06	4.27378e-06		1.29436	0.000680395	0.000288917	2.09027e-05	0.000191471	6.8154e-06	1.13532e-06	0.000103485		1.29436	0.00096442	0.000529734	0.000162795	1.08361e-05	4.6548e-06	0.000165071	3.01395e-06
1.29301	0.000679911	1.67016e-06	0.0003609	0.00015384	5.2889e-07	1.48686e-06	5.4688e-08	5.08003e-07		1.27835	0.0025	7.99939e-06	1.41151e-05	0.00103	0.00141	3.91598e-05	5.57441e-06	2.89616e-06	3.3824e-06	4.69637e-06	4.32609e-06		1.29301	0.000663239	0.000266339	2.14662e-05	0.000193927	6.85974e-06	1.1417e-06	9.78751e-05		1.29301	0.00102	0.000564654	0.000166228	1.09728e-05	4.69824e-06	0.000166174	3.04706e-06
1.29167	0.000655488	1.64942e-06	0.000341459	0.000168781	5.38909e-07	1.5027e-06	5.51755e-08	5.16813e-07		1.27703	0.00368	7.89106e-06	1.38973e-05	0.001	0.0016	4.04759e-05	5.65189e-06	2.92814e-06	3.41322e-06	4.74374e-06	4.37936e-06		1.29167	0.000626098	0.000245216	2.20527e-05	0.00019643	6.90451e-06	1.14813e-06	9.25245e-05		1.29167	0.00106	0.000598533	0.00016977	1.11122e-05	4.74229e-06	0.000167289	3.08071e-06
1.29032	0.000651033	1.62905e-06	0.000323557	0.000175985	5.49216e-07	1.5188e-06	5.56696e-08	5.25855e-07		1.27572	0.00284	7.78492e-06	1.36844e-05	0.000981546	0.00179	4.186e-05	5.73099e-06	2.96065e-06	3.44446e-06	4.79184e-06	4.43363e-06		1.29032	0.000588972	0.000225608	2.26636e-05	0.000198983	6.94972e-06	1.15461e-06	8.74336e-05		1.29032	0.00109	0.00063016	0.000173423	1.12542e-05	4.78696e-06	0.000168415	3.11493e-06
1.28898	0.000636545	1.60907e-06	0.000307034	0.000174025	5.59821e-07	1.53516e-06	5.61703e-08	5.35135e-07		1.27441	0.00233	7.68091e-06	1.34764e-05	0.000960175	0.002	4.33169e-05	5.81177e-06	2.99371e-06	3.47614e-06	4.84068e-06	4.48891e-06		1.28898	0.00055186	0.000207527	2.33002e-05	0.000201585	6.99537e-06	1.16115e-06	8.26007e-05		1.28898	0.00112	0.000658193	0.000177193	1.13989e-05	4.83227e-06	0.000169552	3.14972e-06
1.28764	0.000622023	1.58945e-06	0.000291751	0.000163296	5.70737e-07	1.55178e-06	5.66778e-08	5.44664e-07		1.2731	0.00351	7.57897e-06	1.32731e-05	0.000939491	0.00221	4.48517e-05	5.89427e-06	3.02732e-06	3.50825e-06	4.89026e-06	4.54523e-06		1.28764	0.000524762	0.000190943	2.3964e-05	0.000204238	7.04148e-06	1.16774e-06	7.80225e-05		1.28764	0.00114	0.000681258	0.000181084	1.15465e-05	4.87822e-06	0.000170701	3.18509e-06
1.28631	0.000577469	1.57018e-06	0.000277587	0.000145868	5.81974e-07	1.56868e-06	5.71923e-08	5.5445e-07		1.27179	0.0042	7.47905e-06	1.30744e-05	0.000919465	0.00241	4.64703e-05	5.97854e-06	3.0615e-06	3.54081e-06	4.94062e-06	4.60262e-06		1.28631	0.000487678	0.000175801	2.46565e-05	0.000206944	7.08805e-06	1.17439e-06	7.36941e-05		1.28631	0.00115	0.000698095	0.000185103	1.16969e-05	4.92483e-06	0.000171862	3.22106e-06
1.28497	0.000532882	1.55127e-06	0.000264434	0.000124764	5.93548e-07	1.58585e-06	5.77138e-08	5.64502e-07		1.27049	0.00429	7.38109e-06	1.28801e-05	0.00090007	0.00259	4.81789e-05	6.06464e-06	3.09627e-06	3.57383e-06	4.99175e-06	4.6611e-06		1.28497	0.000460609	0.000162022	2.53795e-05	0.000209704	7.13508e-06	1.1811e-06	6.96093e-05		1.28497	0.00115	0.000707705	0.000189253	1.18503e-05	4.97211e-06	0.000173034	3.25765e-06
1.28364	0.000538261	1.53269e-06	0.000252198	0.000103023	6.0547e-07	1.6033e-06	5.82424e-08	5.74829e-07		1.26919	0.00426	7.28505e-06	1.26901e-05	0.000881279	0.00276	4.99842e-05	6.15261e-06	3.13163e-06	3.60731e-06	5.04368e-06	4.72071e-06		1.28364	0.000423554	0.000149516	2.61346e-05	0.00021252	7.18259e-06	1.18786e-06	6.57607e-05		1.28364	0.00114	0.000709488	0.000193541	1.20068e-05	5.02008e-06	0.000174219	3.29486e-06
1.28232	0.000553608	1.51445e-06	0.000240795	8.2962e-05	6.17755e-07	1.62105e-06	5.87784e-08	5.85443e-07		1.26789	0.00408	7.19087e-06	1.25043e-05	0.000863068	0.00289	5.1894e-05	6.24251e-06	3.1676e-06	3.64127e-06	5.09643e-06	4.78147e-06		1.28232	0.000406512	0.000138183	2.6924e-05	0.000215392	7.23057e-06	1.19468e-06	6.21402e-05		1.28232	0.00112	0.000703332	0.000197974	1.21663e-05	5.06874e-06	0.000175415	3.33271e-06
1.28099	0.000558921	1.49653e-06	0.000230151	6.58699e-05	6.30417e-07	1.63909e-06	5.93217e-08	5.96353e-07		1.2666	0.00377	7.09851e-06	1.23225e-05	0.000845413	0.00298	5.39163e-05	6.33439e-06	3.20419e-06	3.6757e-06	5.15001e-06	4.84341e-06		1.28099	0.000379485	0.000127925	2.77496e-05	0.000218322	7.27903e-06	1.20157e-06	5.8739e-05		1.28099	0.00112	0.000689624	0.000202556	1.2329e-05	5.11811e-06	0.000176624	3.37121e-06
1.27967	0.000514231	1.47892e-06	0.0002202	5.21067e-05	6.43474e-07	1.65744e-06	5.98727e-08	6.07572e-07		1.26531	0.00434	7.00792e-06	1.21447e-05	0.000828292	0.00303	5.60605e-05	6.42833e-06	3.24142e-06	3.71063e-06	5.20444e-06	4.90656e-06		1.27967	0.000362471	0.000118641	2.86137e-05	0.000221313	7.32798e-06	1.20851e-06	5.55474e-05		1.27967	0.00111	0.0006692	0.000207295	1.2495e-05	5.1682e-06	0.000177846	3.41039e-06
1.27835	0.000479513	1.46163e-06	0.000210882	4.1422e-05	6.5694e-07	1.67609e-06	6.04313e-08	6.1911e-07		1.26402	0.00481	6.91906e-06	1.19707e-05	0.000811684	0.00304	5.83364e-05	6.52437e-06	3.27931e-06	3.74606e-06	5.25974e-06	4.97096e-06		1.27835	0.000315471	0.000110239	2.95188e-05	0.000224365	7.37743e-06	1.21551e-06	5.25558e-05		1.27835	0.0011	0.000643222	0.000212199	1.26644e-05	5.21903e-06	0.00017908	3.45025e-06
1.27703	0.000454762	1.44464e-06	0.000202144	3.32874e-05	6.70833e-07	1.69506e-06	6.09979e-08	6.3098e-07		1.26273	0.00457	6.83187e-06	1.18005e-05	0.000795569	0.003	6.07554e-05	6.62258e-06	3.31786e-06	3.782e-06	5.31593e-06	5.03664e-06		1.27703	0.000288485	0.000102628	3.04674e-05	0.000227481	7.42738e-06	1.22257e-06	4.97542e-05		1.27703	0.00107	0.000613032	0.000217273	1.28373e-05	5.27062e-06	0.000180327	3.49082e-06
1.27572	0.000439977	1.42794e-06	0.000193939	2.71297e-05	6.85172e-07	1.71436e-06	6.15724e-08	6.43195e-07		1.26144	0.00366	6.74633e-06	1.16338e-05	0.000779926	0.00292	6.33297e-05	6.72304e-06	3.3571e-06	3.81846e-06	5.37302e-06	5.10363e-06		1.27572	0.000271513	9.57273e-05	3.14623e-05	0.000230662	7.47785e-06	1.2297e-06	4.71325e-05		1.27572	0.00106	0.00058	0.000222527	1.30137e-05	5.32297e-06	0.000181587	3.5321e-06
1.27441	0.000435159	1.41153e-06	0.000186225	2.24488e-05	6.99976e-07	1.73399e-06	6.21551e-08	6.55768e-07		1.26016	0.00427	6.66238e-06	1.14707e-05	0.000764739	0.00279	6.60732e-05	6.82579e-06	3.39704e-06	3.85545e-06	5.43103e-06	5.17196e-06		1.27441	0.000274554	8.94618e-05	3.25068e-05	0.00023391	7.52883e-06	1.23688e-06	4.46806e-05		1.27441	0.00106	0.000545408	0.000227969	1.31937e-05	5.37611e-06	0.000182861	3.57412e-06
1.2731	0.000410307	1.3954e-06	0.000178963	1.88519e-05	7.15265e-07	1.75395e-06	6.2746e-08	6.68713e-07		1.25888	0.00421	6.57999e-06	1.13109e-05	0.00074999	0.00264	6.90011e-05	6.93093e-06	3.4377e-06	3.89297e-06	5.49e-06	5.24168e-06		1.2731	0.000277608	8.37638e-05	3.3604e-05	0.000237226	7.58033e-06	1.24414e-06	4.23886e-05		1.2731	0.00107	0.00051036	0.000233606	1.33775e-05	5.43004e-06	0.000184147	3.61689e-06
1.27179	0.000405421	1.37955e-06	0.000172118	1.60485e-05	7.31061e-07	1.77427e-06	6.33455e-08	6.82046e-07		1.25761	0.00336	6.49912e-06	1.11545e-05	0.000735661	0.00246	7.21307e-05	7.03851e-06	3.47909e-06	3.93105e-06	5.54992e-06	5.31281e-06		1.27179	0.000260675	7.85729e-05	3.47575e-05	0.000240613	7.63237e-06	1.25145e-06	4.02467e-05		1.27179	0.00108	0.000475749	0.00023945	1.35652e-05	5.48479e-06	0.000185448	3.66043e-06
1.27049	0.000350501	1.36396e-06	0.000165659	1.38294e-05	7.47386e-07	1.79494e-06	6.39536e-08	6.95781e-07		1.25633	0.00313	6.41974e-06	1.10013e-05	0.000721738	0.00226	7.5481e-05	7.14863e-06	3.52124e-06	3.9697e-06	5.61084e-06	5.38541e-06		1.27049	0.000263757	7.3835e-05	3.59714e-05	0.000244073	7.68494e-06	1.25883e-06	3.82455e-05		1.27049	0.00109	0.000442243	0.000245508	1.37568e-05	5.54037e-06	0.000186762	3.70476e-06
1.26919	0.000335547	1.34864e-06	0.000159558	1.20455e-05	7.64264e-07	1.81597e-06	6.45705e-08	7.09936e-07		1.25506	0.00357	6.3418e-06	1.08513e-05	0.000708205	0.00205	7.90738e-05	7.26135e-06	3.56415e-06	4.00891e-06	5.67276e-06	5.45951e-06		1.26919	0.000256851	6.9502e-05	3.72497e-05	0.000247608	7.73807e-06	1.26628e-06	3.63758e-05		1.26919	0.00111	0.000410306	0.000251792	1.39526e-05	5.59679e-06	0.00018809	3.74991e-06
1.26789	0.000330559	1.33357e-06	0.000153787	1.05904e-05	7.8172e-07	1.83737e-06	6.51963e-08	7.24527e-07		1.25379	0.00304	6.26527e-06	1.07043e-05	0.000695047	0.00185	8.29333e-05	7.37677e-06	3.60786e-06	4.04871e-06	5.73572e-06	5.53515e-06		1.26789	0.000259958	6.55315e-05	3.85972e-05	0.00025122	7.79174e-06	1.27379e-06	3.46289e-05		1.26789	0.00114	0.000380229	0.000258313	1.41525e-05	5.65409e-06	0.000189433	3.79588e-06
1.2666	0.000335537	1.31876e-06	0.000148325	9.38774e-06	7.99782e-07	1.85916e-06	6.58313e-08	7.39573e-07		1.25253	0.00456	6.19012e-06	1.05602e-05	0.000682252	0.00165	8.70871e-05	7.49496e-06	3.65238e-06	4.0891e-06	5.79973e-06	5.61237e-06		1.2666	0.000273079	6.18859e-05	4.0019e-05	0.000254912	7.84598e-06	1.28137e-06	3.29963e-05		1.2666	0.00117	0.000352166	0.000265082	1.43567e-05	5.71226e-06	0.00019079	3.8427e-06
1.26531	0.000310481	1.30419e-06	0.000143148	8.38174e-06	8.18477e-07	1.88133e-06	6.64757e-08	7.55092e-07		1.25126	0.00308	6.11632e-06	1.04191e-05	0.000669805	0.00145	9.15663e-05	7.61602e-06	3.69772e-06	4.13011e-06	5.86482e-06	5.69123e-06		1.26531	0.000246212	5.85318e-05	4.15204e-05	0.000258685	7.90079e-06	1.28901e-06	3.14702e-05		1.26531	0.00119	0.000326163	0.000272111	1.45654e-05	5.77134e-06	0.000192161	3.89039e-06
1.26402	0.000305391	1.28986e-06	0.000138238	7.53125e-06	8.37835e-07	1.90391e-06	6.71295e-08	7.71106e-07		1.25	0.00352	6.04383e-06	1.02808e-05	0.000657695	0.00128	9.64066e-05	7.74004e-06	3.74392e-06	4.17173e-06	5.93101e-06	5.77176e-06		1.26402	0.000229358	5.54401e-05	4.31076e-05	0.000262542	7.95617e-06	1.29673e-06	3.0043e-05		1.26402	0.00122	0.000302194	0.000279414	1.47786e-05	5.83134e-06	0.000193547	3.93897e-06
1.26273	0.000300266	1.27577e-06	0.000133577	6.80539e-06	8.57889e-07	1.92689e-06	6.7793e-08	7.87634e-07		1.24874	0.00249	5.97262e-06	1.01452e-05	0.00064591	0.00112	0.000101649	7.86712e-06	3.79099e-06	4.21399e-06	5.99833e-06	5.85401e-06		1.26273	0.000232517	5.25846e-05	4.47872e-05	0.000266485	8.01214e-06	1.30451e-06	2.87076e-05		1.26273	0.00125	0.000280182	0.000287004	1.49966e-05	5.89227e-06	0.000194949	3.98847e-06
1.26144	0.000315107	1.2619e-06	0.000129147	6.18064e-06	8.78672e-07	1.95029e-06	6.84664e-08	8.047e-07		1.24748	0.00205	5.90267e-06	1.00123e-05	0.000634437	0.000974554	0.000107339	7.99737e-06	3.83895e-06	4.25689e-06	6.0668e-06	5.93804e-06		1.26144	0.000265689	4.99424e-05	4.65664e-05	0.000270518	8.0687e-06	1.31237e-06	2.74574e-05		1.26144	0.00128	0.000260019	0.000294896	1.52194e-05	5.95416e-06	0.000196365	4.0389e-06
1.26016	0.000299914	1.24826e-06	0.000124934	5.63885e-06	9.00219e-07	1.97412e-06	6.91499e-08	8.22326e-07		1.24623	0.00208	5.83393e-06	9.88194e-06	0.000623266	0.000849066	0.000113531	8.13088e-06	3.88783e-06	4.30045e-06	6.13646e-06	6.02389e-06		1.26016	0.000288874	4.74932e-05	4.84531e-05	0.000274642	8.12587e-06	1.3203e-06	2.6286e-05		1.26016	0.0013	0.000241581	0.000303106	1.54472e-05	6.01704e-06	0.000197797	4.0903e-06
1.25888	0.000304686	1.23485e-06	0.000120925	5.16579e-06	9.22569e-07	1.99839e-06	6.98437e-08	8.40539e-07		1.24498	0.00269	5.76639e-06	9.75415e-06	0.000612387	0.000740149	0.000120288	8.26776e-06	3.93765e-06	4.34468e-06	6.20732e-06	6.11161e-06		1.25888	0.0003012	4.52188e-05	5.04561e-05	0.000278861	8.18365e-06	1.3283e-06	2.51878e-05		1.25888	0.00132	0.000224735	0.000311649	1.56801e-05	6.08091e-06	0.000199245	4.14268e-06
1.25761	0.000289424	1.22164e-06	0.000117105	4.7502e-06	9.45762e-07	2.02311e-06	7.0548e-08	8.59363e-07		1.24373	0.000870825	5.70002e-06	9.62883e-06	0.000601789	0.000646496	0.000127682	8.40814e-06	3.98844e-06	4.3896e-06	6.27941e-06	6.20128e-06		1.25761	0.00025829	4.31033e-05	5.25851e-05	0.000283178	8.24205e-06	1.33637e-06	2.41574e-05		1.25761	0.00135	0.000209348	0.000320544	1.59183e-05	6.1458e-06	0.000200709	4.19607e-06
1.25633	0.000244127	1.20865e-06	0.000113463	4.38307e-06	9.69842e-07	2.0483e-06	7.1263e-08	8.78827e-07		1.24248	0.00193	5.63479e-06	9.5059e-06	0.000591463	0.000566513	0.000135797	8.55213e-06	4.04021e-06	4.43522e-06	6.35277e-06	6.29293e-06		1.25633	0.000275393	4.11323e-05	5.48507e-05	0.000287595	8.30108e-06	1.34451e-06	2.31896e-05		1.25633	0.00137	0.000195293	0.000329809	1.6162e-05	6.21174e-06	0.000202188	4.2505e-06
1.25506	0.000248796	1.19586e-06	0.000109989	4.05709e-06	9.94853e-07	2.07395e-06	7.19889e-08	8.9896e-07		1.24124	0.00151	5.57067e-06	9.38532e-06	0.0005814	0.000498503	0.000144733	8.69986e-06	4.093e-06	4.48155e-06	6.42743e-06	6.38663e-06		1.25506	0.000262508	3.92931e-05	5.72647e-05	0.000292116	8.36074e-06	1.35274e-06	2.22799e-05		1.25506	0.0014	0.000182448	0.000339464	1.64113e-05	6.27874e-06	0.000203685	4.306e-06
1.25379	0.00021343	1.18328e-06	0.000106672	3.7663e-06	1.02084e-06	2.10009e-06	7.27259e-08	9.19793e-07		1.24	0.00179	5.50765e-06	9.26702e-06	0.000571591	0.000440794	0.000154609	8.85146e-06	4.14683e-06	4.52862e-06	6.50341e-06	6.48244e-06		1.25379	0.000299636	3.75743e-05	5.984e-05	0.000296744	8.42105e-06	1.36103e-06	2.14239e-05		1.25379	0.00142	0.000170701	0.000349529	1.66664e-05	6.34683e-06	0.000205198	4.36258e-06
1.25253	0.000228029	1.17089e-06	0.000103503	3.50578e-06	1.04787e-06	2.12673e-06	7.34744e-08	9.41359e-07		1.23876	0.00144	5.44568e-06	9.15095e-06	0.000562027	0.000391824	0.000165565	9.00706e-06	4.20174e-06	4.57643e-06	6.58075e-06	6.58043e-06		1.25253	0.000296776	3.59656e-05	6.25912e-05	0.000301482	8.48202e-06	1.36941e-06	2.06178e-05		1.25253	0.00144	0.000159946	0.000360029	1.69275e-05	6.41603e-06	0.000206727	4.42029e-06
1.25126	0.000192594	1.1587e-06	0.000100473	3.27146e-06	1.07598e-06	2.15388e-06	7.42344e-08	9.63692e-07		1.23752	0.00157	5.38476e-06	9.03704e-06	0.000552701	0.000350195	0.000177769	9.16681e-06	4.25774e-06	4.625e-06	6.65947e-06	6.68066e-06		1.25126	0.000313927	3.4458e-05	6.55341e-05	0.000306334	8.54366e-06	1.37786e-06	1.98578e-05		1.25126	0.00147	0.000150089	0.000370985	1.71948e-05	6.48637e-06	0.000208274	4.47914e-06
1.25	0.000207124	1.14669e-06	9.75741e-05	3.05992e-06	1.10524e-06	2.18156e-06	7.50064e-08	9.8683e-07		1.23629	0.00164	5.32486e-06	8.92525e-06	0.000543604	0.000314692	0.000191423	9.33085e-06	4.31487e-06	4.67436e-06	6.73962e-06	6.7832e-06		1.25	0.00030109	3.3043e-05	6.86868e-05	0.000311304	8.60597e-06	1.38639e-06	1.91406e-05		1.25	0.0015	0.000141043	0.000382424	1.74684e-05	6.55787e-06	0.000209839	4.53918e-06
1.24874	0.000221619	1.13487e-06	9.4799e-05	2.86829e-06	1.13571e-06	2.20976e-06	7.57904e-08	1.01081e-06		1.23506	0.000451345	5.26594e-06	8.81552e-06	0.00053473	0.000284279	0.000206774	9.49935e-06	4.37316e-06	4.7245e-06	6.82122e-06	6.88812e-06		1.24874	0.000308265	3.17134e-05	7.20689e-05	0.000316394	8.66896e-06	1.395e-06	1.8463e-05		1.24874	0.00153	0.000132732	0.000394372	1.77486e-05	6.63055e-06	0.000211421	4.60044e-06
1.24748	0.00019608	1.12324e-06	9.21406e-05	2.69415e-06	1.16745e-06	2.23852e-06	7.65867e-08	1.03568e-06		1.23383	0.000991135	5.20801e-06	8.70781e-06	0.00052607	0.000258092	0.000224121	9.67246e-06	4.43264e-06	4.77546e-06	6.90432e-06	6.9955e-06		1.24748	0.000325452	3.04625e-05	7.57025e-05	0.000321611	8.73266e-06	1.40369e-06	1.78224e-05		1.24748	0.00156	0.000125084	0.000406859	1.80356e-05	6.70445e-06	0.00021302	4.66293e-06
1.24623	0.000210505	1.11178e-06	8.95925e-05	2.53543e-06	1.20055e-06	2.26785e-06	7.73957e-08	1.06148e-06		1.2326	0.00124	5.15102e-06	8.60206e-06	0.000517619	0.000235416	0.000243828	9.85036e-06	4.49334e-06	4.82725e-06	6.98895e-06	7.10542e-06		1.24623	0.00037265	2.9284e-05	7.96124e-05	0.000326956	8.79706e-06	1.41246e-06	1.72159e-05		1.24623	0.00159	0.000118037	0.000419916	1.83295e-05	6.77959e-06	0.000214639	4.72671e-06
1.24498	0.000174896	1.1005e-06	8.71487e-05	2.39035e-06	1.23508e-06	2.29776e-06	7.82176e-08	1.08825e-06		1.23138	0.000890522	5.09497e-06	8.49823e-06	0.000509369	0.000215665	0.000266347	1.00332e-05	4.5553e-06	4.87988e-06	7.07514e-06	7.21794e-06		1.24498	0.00039986	2.81727e-05	8.38259e-05	0.000332435	8.86217e-06	1.42131e-06	1.66413e-05		1.24498	0.00162	0.000111534	0.000433574	1.86307e-05	6.85599e-06	0.000216275	4.7918e-06
1.24373	0.000219252	1.08938e-06	8.48035e-05	2.25739e-06	1.27112e-06	2.32826e-06	7.90527e-08	1.11605e-06		1.23016	0.00125	5.03982e-06	8.39626e-06	0.000501314	0.000198363	0.000292226	1.02212e-05	4.61855e-06	4.93338e-06	7.16294e-06	7.33317e-06		1.24373	0.000417081	2.71234e-05	8.83739e-05	0.000338052	8.92802e-06	1.43025e-06	1.60962e-05		1.24373	0.00166	0.000105524	0.000447869	1.89393e-05	6.9337e-06	0.000217931	4.85825e-06
1.24248	0.000213573	1.07844e-06	8.25518e-05	2.13524e-06	1.30875e-06	2.35937e-06	7.99011e-08	1.14493e-06		1.22894	0.00121	4.98557e-06	8.29613e-06	0.000493448	0.00018312	0.000322142	1.04146e-05	4.68313e-06	4.98777e-06	7.25238e-06	7.45119e-06		1.24248	0.000424313	2.61317e-05	9.32905e-05	0.000343812	8.9946e-06	1.43927e-06	1.55788e-05		1.24248	0.0017	9.99623e-05	0.000462838	1.92557e-05	7.01272e-06	0.000219605	4.92608e-06
1.24124	0.000207859	1.06766e-06	8.03885e-05	2.02275e-06	1.34809e-06	2.39111e-06	8.07634e-08	1.17494e-06		1.22772	0.00113	4.93219e-06	8.19777e-06	0.000485765	0.000169618	0.000356917	1.06135e-05	4.74908e-06	5.04306e-06	7.34352e-06	7.57208e-06		1.24124	0.000461556	2.51934e-05	9.8614e-05	0.00034972	9.06193e-06	1.44838e-06	1.5087e-05		1.24124	0.00174	9.48075e-05	0.000478521	1.958e-05	7.09311e-06	0.000221299	4.99534e-06
1.24	0.000192111	1.05704e-06	7.83093e-05	1.91894e-06	1.38923e-06	2.4235e-06	8.16396e-08	1.20615e-06		1.22651	0.00209	4.87966e-06	8.10116e-06	0.00047826	0.000157599	0.000397546	1.08182e-05	4.81643e-06	5.09928e-06	7.43638e-06	7.69594e-06		1.24	0.000488811	2.43048e-05	0.000104387	0.000355781	9.13002e-06	1.45758e-06	1.46193e-05		1.24	0.00177	9.00232e-05	0.00049496	1.99126e-05	7.17488e-06	0.000223012	5.06607e-06
1.23876	0.000176327	1.04657e-06	7.63096e-05	1.82292e-06	1.43228e-06	2.45655e-06	8.25302e-08	1.23862e-06		1.2253	0.00176	4.82797e-06	8.00624e-06	0.000470928	0.000146848	0.000445214	1.10288e-05	4.88522e-06	5.15644e-06	7.53102e-06	7.82287e-06		1.23876	0.000506076	2.34624e-05	0.000110657	0.000361999	9.19889e-06	1.46686e-06	1.4174e-05		1.23876	0.0018	8.55765e-05	0.000512201	2.02537e-05	7.25807e-06	0.000224745	5.13831e-06
1.23752	0.000190508	1.03627e-06	7.43857e-05	1.73394e-06	1.47736e-06	2.49028e-06	8.34355e-08	1.27242e-06		1.22409	0.00185	4.77709e-06	7.91298e-06	0.000463762	0.000137189	0.000501311	1.12457e-05	4.9555e-06	5.21457e-06	7.62747e-06	7.95297e-06		1.23752	0.000513352	2.26631e-05	0.000117477	0.000368381	9.26854e-06	1.47623e-06	1.37496e-05		1.23752	0.00183	8.14379e-05	0.000530291	2.06035e-05	7.34272e-06	0.000226499	5.2121e-06
1.23629	0.000204655	1.02611e-06	7.25335e-05	1.65133e-06	1.52461e-06	2.52471e-06	8.43557e-08	1.30763e-06		1.22288	0.00233	4.72702e-06	7.82135e-06	0.000456758	0.000128477	0.000567431	1.14691e-05	5.02732e-06	5.27369e-06	7.7258e-06	8.08635e-06		1.23629	0.000530639	2.19039e-05	0.000124905	0.000374932	9.33899e-06	1.48569e-06	1.33449e-05		1.23629	0.00186	7.75809e-05	0.000549282	2.09626e-05	7.42885e-06	0.000228273	5.28749e-06
1.23506	0.000208766	1.0161e-06	7.07497e-05	1.57449e-06	1.57416e-06	2.55986e-06	8.52912e-08	1.34431e-06		1.22167	0.00252	4.67773e-06	7.7313e-06	0.000449911	0.000120589	0.000645335	1.16992e-05	5.1007e-06	5.33382e-06	7.82604e-06	8.22312e-06		1.23506	0.000597936	2.11823e-05	0.000133004	0.000381659	9.41024e-06	1.49525e-06	1.29586e-05		1.23506	0.00189	7.39816e-05	0.000569229	2.1331e-05	7.5165e-06	0.000230068	5.36453e-06
1.23383	0.000182842	1.00624e-06	6.9031e-05	1.5029e-06	1.62617e-06	2.59575e-06	8.62424e-08	1.38256e-06		1.22047	0.00306	4.6292e-06	7.6428e-06	0.000443217	0.000113421	0.000736902	1.19364e-05	5.17571e-06	5.39499e-06	7.92824e-06	8.3634e-06		1.23383	0.000625245	2.04958e-05	0.000141845	0.000388567	9.48232e-06	1.50489e-06	1.25895e-05		1.23383	0.00191	7.06184e-05	0.00059019	2.17092e-05	7.60571e-06	0.000231884	5.44325e-06
1.2326	0.000156884	9.96522e-07	6.73741e-05	1.43608e-06	1.6808e-06	2.6324e-06	8.72096e-08	1.42247e-06		1.21927	0.00245	4.58143e-06	7.55581e-06	0.000436671	0.000106887	0.000844015	1.21808e-05	5.25238e-06	5.45721e-06	8.03246e-06	8.5073e-06		1.2326	0.000682563	1.98421e-05	0.000151505	0.000395663	9.55523e-06	1.51464e-06	1.22367e-05		1.2326	0.00193	6.74719e-05	0.000612228	2.20975e-05	7.69652e-06	0.000233722	5.52372e-06
1.23138	0.00014089	9.86943e-07	6.57762e-05	1.37363e-06	1.73823e-06	2.66983e-06	8.81932e-08	1.46414e-06		1.21807	0.00292	4.5344e-06	7.47029e-06	0.000430268	0.000100914	0.000968411	1.24328e-05	5.33078e-06	5.52052e-06	8.13876e-06	8.65496e-06		1.23138	0.000679891	1.92193e-05	0.000162063	0.000402954	9.62898e-06	1.52447e-06	1.18991e-05		1.23138	0.00195	6.45246e-05	0.000635408	2.24963e-05	7.78896e-06	0.000235582	5.60598e-06
1.23016	0.000144861	9.77502e-07	6.42344e-05	1.31517e-06	1.79865e-06	2.70806e-06	8.91935e-08	1.50766e-06		1.21688	0.00265	4.48808e-06	7.38622e-06	0.000424005	9.54362e-05	0.00111	1.26928e-05	5.41094e-06	5.58494e-06	8.24718e-06	8.8065e-06		1.23016	0.00069723	1.86253e-05	0.000173607	0.000410447	9.7036e-06	1.5344e-06	1.15758e-05		1.23016	0.00198	6.17605e-05	0.000659801	2.2906e-05	7.88307e-06	0.000237464	5.69009e-06
1.22894	0.000148797	9.68196e-07	6.27463e-05	1.26036e-06	1.86229e-06	2.74713e-06	9.02109e-08	1.55315e-06		1.21569	0.00302	4.44247e-06	7.30357e-06	0.000417877	9.04007e-05	0.00127	1.2961e-05	5.49293e-06	5.65049e-06	8.35778e-06	8.96206e-06		1.22894	0.000724579	1.80585e-05	0.000186225	0.000418149	9.77909e-06	1.54443e-06	1.12661e-05		1.22894	0.002	5.91652e-05	0.000685482	2.33269e-05	7.97889e-06	0.000239369	5.77611e-06
1.22772	0.000142699	9.59022e-07	6.13093e-05	1.20891e-06	1.92936e-06	2.78704e-06	9.12458e-08	1.60073e-06		1.2145	0.00297	4.39756e-06	7.22229e-06	0.000411881	8.57601e-05	0.00146	1.32378e-05	5.5768e-06	5.71721e-06	8.47063e-06	9.12179e-06		1.22772	0.000781937	1.75172e-05	0.00020001	0.000426069	9.85546e-06	1.55456e-06	1.09691e-05		1.22772	0.00204	5.67257e-05	0.000712529	2.37595e-05	8.07646e-06	0.000241296	5.86408e-06
1.22651	0.000136565	9.49977e-07	5.9921e-05	1.16056e-06	2.00012e-06	2.82784e-06	9.22986e-08	1.65054e-06		1.21331	0.00313	4.35332e-06	7.14237e-06	0.000406013	8.14735e-05	0.00166	1.35236e-05	5.66261e-06	5.78511e-06	8.58577e-06	9.28584e-06		1.22651	0.000809306	1.69999e-05	0.000215051	0.000434215	9.93274e-06	1.56479e-06	1.06841e-05		1.22651	0.00207	5.44301e-05	0.000741027	2.42041e-05	8.17584e-06	0.000243247	5.95408e-06
1.2253	0.000130396	9.41061e-07	5.85795e-05	1.11505e-06	2.07485e-06	2.86953e-06	9.33698e-08	1.7027e-06		1.21212	0.00379	4.30975e-06	7.06376e-06	0.000400269	7.75052e-05	0.00187	1.38189e-05	5.75041e-06	5.85423e-06	8.70329e-06	9.45436e-06		1.2253	0.000846684	1.65052e-05	0.000231435	0.000442594	1.00109e-05	1.57512e-06	1.04105e-05		1.2253	0.0021	5.22676e-05	0.000771063	2.46614e-05	8.27705e-06	0.000245222	6.04615e-06
1.22409	0.000133732	9.32269e-07	5.72825e-05	1.07217e-06	2.15386e-06	2.91215e-06	9.44597e-08	1.75738e-06		1.21094	0.00364	4.26682e-06	6.98645e-06	0.000394646	7.3824e-05	0.0021	1.41239e-05	5.84028e-06	5.9246e-06	8.82324e-06	9.62752e-06		1.22409	0.000864071	1.60317e-05	0.000249237	0.000451217	1.00901e-05	1.58555e-06	1.01477e-05		1.22409	0.00214	5.02284e-05	0.000802732	2.51316e-05	8.38015e-06	0.00024722	6.14038e-06
1.22288	0.000134577	9.236e-07	5.60281e-05	1.03171e-06	2.23746e-06	2.95573e-06	9.55688e-08	1.81474e-06		1.20976	0.00364	4.22454e-06	6.9104e-06	0.00038914	7.04024e-05	0.00233	1.44391e-05	5.93228e-06	5.99625e-06	8.94569e-06	9.80549e-06		1.22288	0.000891469	1.55784e-05	0.000268521	0.000460093	1.01701e-05	1.59609e-06	9.895e-06		1.22288	0.00218	4.83036e-05	0.00083613	2.56154e-05	8.48519e-06	0.000249244	6.23682e-06
1.22167	0.000115388	9.15051e-07	5.48144e-05	9.93508e-07	2.32603e-06	3.0003e-06	9.66976e-08	1.87496e-06		1.20858	0.00353	4.18288e-06	6.83558e-06	0.000383748	6.72164e-05	0.00256	1.47651e-05	6.02646e-06	6.06921e-06	9.0707e-06	9.98846e-06		1.22167	0.000928875	1.51441e-05	0.000289328	0.000469231	1.02511e-05	1.60673e-06	9.65196e-06		1.22167	0.00222	4.64849e-05	0.000871361	2.61132e-05	8.59221e-06	0.000251292	6.33554e-06
1.22047	0.000106163	9.0662e-07	5.36398e-05	9.57388e-07	2.41996e-06	3.04588e-06	9.78465e-08	1.93822e-06		1.2074	0.00397	4.14184e-06	6.76198e-06	0.000378468	6.42444e-05	0.00277	1.51023e-05	6.12292e-06	6.14351e-06	9.19836e-06	1.01766e-05		1.22047	0.000956291	1.47277e-05	0.000311673	0.000478641	1.03331e-05	1.61748e-06	9.41804e-06		1.22047	0.00226	4.47648e-05	0.00090853	2.66257e-05	8.70126e-06	0.000253365	6.43662e-06
1.21927	9.69037e-05	8.98306e-07	5.25026e-05	9.23205e-07	2.51971e-06	3.09251e-06	9.9016e-08	2.00474e-06		1.20623	0.00432	4.1014e-06	6.68956e-06	0.000373296	6.14676e-05	0.00297	1.54511e-05	6.22171e-06	6.21918e-06	9.32874e-06	1.03701e-05		1.21927	0.000983715	1.43282e-05	0.000335534	0.000488336	1.04161e-05	1.62834e-06	9.1928e-06		1.21927	0.0023	4.31366e-05	0.000947748	2.71533e-05	8.8124e-06	0.000255464	6.54013e-06
1.21807	0.000107609	8.90105e-07	5.14011e-05	8.90821e-07	2.62575e-06	3.14022e-06	1.00207e-07	2.07474e-06		1.20505	0.00427	4.06154e-06	6.61829e-06	0.000368228	5.8869e-05	0.00314	1.58123e-05	6.32291e-06	6.29626e-06	9.46191e-06	1.05692e-05		1.21807	0.00102	1.39448e-05	0.000360847	0.000498326	1.05001e-05	1.63931e-06	8.97579e-06		1.21807	0.00235	4.15939e-05	0.000989128	2.76966e-05	8.92567e-06	0.000257589	6.64615e-06
1.21688	0.000108279	8.82016e-07	5.0334e-05	8.60113e-07	2.73864e-06	3.18905e-06	1.01419e-07	2.14848e-06		1.20388	0.00461	4.02227e-06	6.54816e-06	0.000363263	5.64335e-05	0.00327	1.61863e-05	6.42661e-06	6.37478e-06	9.59796e-06	1.07741e-05		1.21688	0.00104	1.35766e-05	0.000387497	0.000508623	1.05852e-05	1.65039e-06	8.7666e-06		1.21688	0.00239	4.01309e-05	0.00103	2.82564e-05	9.04114e-06	0.000259741	6.75477e-06
1.21569	0.000109058	8.74037e-07	4.92997e-05	8.30967e-07	2.85896e-06	3.23902e-06	1.02653e-07	2.22623e-06		1.20272	0.00393	3.98356e-06	6.47914e-06	0.000358398	5.41476e-05	0.00335	1.65738e-05	6.53289e-06	6.45478e-06	9.73697e-06	1.09851e-05		1.21569	0.00107	1.32228e-05	0.00041531	0.000519239	1.06712e-05	1.66158e-06	8.56485e-06		1.21569	0.00245	3.87424e-05	0.00108	2.88332e-05	9.15886e-06	0.00026192	6.86606e-06
1.2145	0.000110006	8.66166e-07	4.82971e-05	8.03279e-07	2.9874e-06	3.29017e-06	1.0391e-07	2.30827e-06		1.20155	0.00424	3.94541e-06	6.41121e-06	0.000353629	5.19992e-05	0.00339	1.69754e-05	6.64183e-06	6.5363e-06	9.87902e-06	1.12023e-05		1.2145	0.00109	1.28826e-05	0.000444051	0.000530189	1.07583e-05	1.67289e-06	8.37019e-06		1.2145	0.0025	3.74235e-05	0.00113	2.94278e-05	9.27888e-06	0.000264127	6.98012e-06
1.21331	0.000120919	8.584e-07	4.73247e-05	7.76953e-07	3.1247e-06	3.34255e-06	1.0519e-07	2.39493e-06		1.20039	0.00405	3.90781e-06	6.34434e-06	0.000348955	4.99773e-05	0.00337	1.73918e-05	6.75352e-06	6.61937e-06	1.00242e-05	1.1426e-05		1.21331	0.00114	1.25554e-05	0.000473419	0.000541486	1.08465e-05	1.68431e-06	8.18226e-06		1.21331	0.00257	3.61697e-05	0.00118	3.00409e-05	9.40128e-06	0.000266361	7.09704e-06
1.21212	0.000131798	8.50739e-07	4.63813e-05	7.51901e-07	3.27168e-06	3.39619e-06	1.06494e-07	2.48657e-06		1.19923	0.00348	3.87074e-06	6.27851e-06	0.000344373	4.80722e-05	0.00331	1.78239e-05	6.86805e-06	6.70404e-06	1.01726e-05	1.16566e-05		1.21212	0.00118	1.22406e-05	0.000503047	0.000553144	1.09358e-05	1.69585e-06	8.00076e-06		1.21212	0.00263	3.49768e-05	0.00123	3.06733e-05	9.52611e-06	0.000268624	7.21691e-06
1.21094	0.000122642	8.4318e-07	4.5466e-05	7.28042e-07	3.4293e-06	3.45113e-06	1.07823e-07	2.58358e-06		1.19807	0.00421	3.83419e-06	6.2137e-06	0.00033988	4.62749e-05	0.0032	1.82723e-05	6.98553e-06	6.79035e-06	1.03244e-05	1.18941e-05		1.21094	0.0012	1.19374e-05	0.000532507	0.00056518	1.10262e-05	1.70751e-06	7.8254e-06		1.21094	0.00269	3.38411e-05	0.00129	3.13257e-05	9.65343e-06	0.000270915	7.33983e-06
1.20976	0.000103451	8.35721e-07	4.45774e-05	7.05302e-07	3.59858e-06	3.50741e-06	1.09176e-07	2.68637e-06		1.19691	0.00427	3.79816e-06	6.14989e-06	0.000335474	4.45774e-05	0.00304	1.87378e-05	7.10606e-06	6.87834e-06	1.04795e-05	1.21391e-05		1.20976	0.0012	1.16454e-05	0.000561318	0.000577609	1.11177e-05	1.7193e-06	7.65588e-06		1.20976	0.00275	3.2759e-05	0.00135	3.19991e-05	9.78332e-06	0.000273236	7.46592e-06
1.20858	9.41843e-05	8.28361e-07	4.37147e-05	6.83612e-07	3.78073e-06	3.56509e-06	1.10555e-07	2.79543e-06		1.19576	0.00383	3.76264e-06	6.08706e-06	0.000331154	4.29723e-05	0.00286	1.92215e-05	7.22974e-06	6.96805e-06	1.06382e-05	1.23917e-05		1.20858	0.00123	1.1364e-05	0.000588957	0.000590448	1.12104e-05	1.7312e-06	7.49194e-06		1.20858	0.00281	3.17272e-05	0.00141	3.26943e-05	9.91584e-06	0.000275587	7.59527e-06
1.2074	9.48356e-05	8.21097e-07	4.28767e-05	6.62908e-07	3.97706e-06	3.6242e-06	1.11961e-07	2.91126e-06		1.19461	0.00367	3.72761e-06	6.02518e-06	0.000326916	4.1453e-05	0.00265	1.97243e-05	7.35668e-06	7.05952e-06	1.08006e-05	1.26523e-05		1.2074	0.00125	1.10926e-05	0.000614874	0.000603717	1.13043e-05	1.74323e-06	7.33334e-06		1.2074	0.00287	3.07426e-05	0.00148	3.34123e-05	1.00511e-05	0.000277968	7.728e-06
1.20623	0.000105452	8.13929e-07	4.20627e-05	6.4313e-07	4.18911e-06	3.68479e-06	1.13393e-07	3.03446e-06		1.19346	0.00374	3.69307e-06	5.96425e-06	0.000322759	4.00136e-05	0.00242	2.02471e-05	7.487e-06	7.15282e-06	1.09667e-05	1.29212e-05		1.20623	0.0013	1.08309e-05	0.000638515	0.000617433	1.13993e-05	1.75538e-06	7.17984e-06		1.20623	0.00292	2.98026e-05	0.00155	3.41541e-05	1.01891e-05	0.000280381	7.86423e-06
1.20505	0.000106034	8.06854e-07	4.12716e-05	6.24226e-07	4.41859e-06	3.74691e-06	1.14853e-07	3.16564e-06		1.19231	0.00246	3.65901e-06	5.90424e-06	0.00031868	3.86483e-05	0.00219	2.0791e-05	7.62082e-06	7.24797e-06	1.11366e-05	1.31988e-05		1.20505	0.00132	1.05783e-05	0.00065934	0.000631617	1.14955e-05	1.76766e-06	7.03122e-06		1.20505	0.00297	2.89045e-05	0.00162	3.49207e-05	1.03299e-05	0.000282824	8.00409e-06
1.20388	0.000126581	7.99871e-07	4.05026e-05	6.06143e-07	4.66746e-06	3.81062e-06	1.16342e-07	3.30552e-06		1.19116	0.00289	3.62542e-06	5.84512e-06	0.000314679	3.73522e-05	0.00196	2.13573e-05	7.75827e-06	7.34504e-06	1.13105e-05	1.34855e-05		1.20388	0.00134	1.03345e-05	0.000676848	0.00064629	1.1593e-05	1.78008e-06	6.88728e-06		1.20388	0.00302	2.80459e-05	0.00169	3.57133e-05	1.04737e-05	0.0002853	8.14769e-06
1.20272	0.000137094	7.92978e-07	3.97549e-05	5.88835e-07	4.93799e-06	3.87597e-06	1.17859e-07	3.45489e-06		1.19002	0.00267	3.59229e-06	5.7869e-06	0.000310752	3.61207e-05	0.00174	2.19472e-05	7.89948e-06	7.44408e-06	1.14886e-05	1.37817e-05		1.20272	0.00135	1.0099e-05	0.000690599	0.000661475	1.16917e-05	1.79262e-06	6.7478e-06		1.20272	0.00306	2.72245e-05	0.00177	3.65331e-05	1.06205e-05	0.000287809	8.29519e-06
1.20155	0.000147573	7.86174e-07	3.90278e-05	5.72259e-07	5.23275e-06	3.94302e-06	1.19407e-07	3.61461e-06		1.18888	0.00276	3.55961e-06	5.72953e-06	0.000306898	3.49495e-05	0.00154	2.25619e-05	8.04459e-06	7.54513e-06	1.16709e-05	1.40878e-05		1.20155	0.00138	9.87147e-06	0.000700238	0.000677196	1.17917e-05	1.8053e-06	6.6126e-06		1.20155	0.0031	2.64382e-05	0.00185	3.73812e-05	1.07704e-05	0.00029035	8.44671e-06
1.20039	0.000128017	7.79458e-07	3.83204e-05	5.56373e-07	5.55475e-06	4.01182e-06	1.20985e-07	3.78568e-06		1.18774	0.0024	3.52737e-06	5.67302e-06	0.000303115	3.38347e-05	0.00135	2.3203e-05	8.19374e-06	7.64826e-06	1.18576e-05	1.44042e-05		1.20039	0.00139	9.65155e-06	0.000705509	0.000693478	1.1893e-05	1.81811e-06	6.48152e-06		1.20039	0.00314	2.56851e-05	0.00193	3.8259e-05	1.09235e-05	0.000292925	8.60241e-06
1.19923	0.000128427	7.72827e-07	3.76321e-05	5.4114e-07	5.90744e-06	4.08244e-06	1.22594e-07	3.96919e-06		1.1866	0.00283	3.49557e-06	5.61734e-06	0.000299401	3.27727e-05	0.00118	2.3872e-05	8.34709e-06	7.75352e-06	1.20488e-05	1.47314e-05		1.19923	0.0014	9.4389e-06	0.000706271	0.000710347	1.19956e-05	1.83106e-06	6.35437e-06		1.19923	0.00318	2.49633e-05	0.00202	3.91679e-05	1.10799e-05	0.000295535	8.76243e-06
1.19807	0.000128802	7.6628e-07	3.69622e-05	5.26525e-07	6.29486e-06	4.15494e-06	1.24236e-07	4.16638e-06		1.18547	0.00311	3.4642e-06	5.56248e-06	0.000295756	3.17602e-05	0.00102	2.45704e-05	8.50479e-06	7.86097e-06	1.22446e-05	1.50699e-05		1.19807	0.0014	9.23321e-06	0.000702501	0.000727832	1.20995e-05	1.84415e-06	6.231e-06		1.19807	0.0032	2.42712e-05	0.0021	4.01094e-05	1.12396e-05	0.000298179	8.92695e-06
1.19691	0.000159144	7.59816e-07	3.631e-05	5.12494e-07	6.72174e-06	4.22939e-06	1.25912e-07	4.37865e-06		1.18434	0.00274	3.43325e-06	5.50841e-06	0.000292176	3.07942e-05	0.000892455	2.53001e-05	8.66701e-06	7.97067e-06	1.24453e-05	1.54203e-05		1.19691	0.00141	9.03418e-06	0.000694304	0.000745962	1.22048e-05	1.85738e-06	6.11126e-06		1.19691	0.00325	2.36072e-05	0.00219	4.1085e-05	1.14028e-05	0.00030086	9.09613e-06
1.19576	0.000179451	7.53434e-07	3.56749e-05	4.99016e-07	7.19365e-06	4.30586e-06	1.27621e-07	4.60757e-06		1.18321	0.00185	3.40271e-06	5.45514e-06	0.000288661	2.98719e-05	0.000778505	2.6063e-05	8.83393e-06	8.08269e-06	1.2651e-05	1.5783e-05		1.19576	0.00142	8.84151e-06	0.000681896	0.00076477	1.23115e-05	1.87075e-06	5.995e-06		1.19576	0.00327	2.29698e-05	0.00228	4.20964e-05	1.15696e-05	0.000303576	9.27015e-06
1.19461	0.000189724	7.47131e-07	3.50563e-05	4.86064e-07	7.71719e-06	4.38442e-06	1.29365e-07	4.85492e-06		1.18208	0.00128	3.37258e-06	5.40263e-06	0.000285209	2.89906e-05	0.000680835	2.68612e-05	9.00573e-06	8.19708e-06	1.28618e-05	1.61588e-05		1.19461	0.00144	8.65495e-06	0.000665602	0.000784289	1.24196e-05	1.88427e-06	5.88209e-06		1.19461	0.0033	2.23576e-05	0.00236	4.31454e-05	1.174e-05	0.000306329	9.44919e-06
1.19346	0.000209963	7.40908e-07	3.44537e-05	4.7361e-07	8.30019e-06	4.46516e-06	1.31146e-07	5.12276e-06		1.18095	7.23108e-05	3.34285e-06	5.35087e-06	0.000281818	2.81479e-05	0.000597601	2.76968e-05	9.18261e-06	8.31393e-06	1.3078e-05	1.65482e-05		1.19346	0.00145	8.47424e-06	0.000645836	0.000804555	1.25291e-05	1.89793e-06	5.7724e-06		1.19346	0.00332	2.17693e-05	0.00245	4.42338e-05	1.19143e-05	0.00030912	9.63345e-06
1.19231	0.000190168	7.34762e-07	3.38665e-05	4.61629e-07	8.95208e-06	4.54815e-06	1.32963e-07	5.4134e-06		1.17983	0.000578057	3.31351e-06	5.29986e-06	0.000278487	2.73416e-05	0.000526908	2.85722e-05	9.36476e-06	8.4333e-06	1.32996e-05	1.69519e-05		1.19231	0.00146	8.29913e-06	0.000623081	0.000825606	1.26401e-05	1.91175e-06	5.6658e-06		1.19231	0.00334	2.12037e-05	0.00253	4.53636e-05	1.20924e-05	0.000311949	9.82313e-06
1.19116	0.000200339	7.28692e-07	3.32942e-05	4.50097e-07	9.68422e-06	4.63347e-06	1.34818e-07	5.72951e-06		1.17871	-0.0001392	3.28455e-06	5.24957e-06	0.000275215	2.65697e-05	0.000466936	2.94901e-05	9.55239e-06	8.55526e-06	1.3527e-05	1.73706e-05		1.19116	0.00147	8.12939e-06	0.000597865	0.000847482	1.27525e-05	1.92571e-06	5.56218e-06		1.19116	0.00337	2.06597e-05	0.00261	4.6537e-05	1.22746e-05	0.000314817	1.00185e-05
1.19002	0.000190477	7.22697e-07	3.27363e-05	4.38992e-07	1.05105e-05	4.72122e-06	1.36713e-07	6.07417e-06		1.17759	0.000314894	3.25597e-06	5.2e-06	0.000272	2.58301e-05	0.000416017	3.04532e-05	9.74574e-06	8.67988e-06	1.37602e-05	1.78051e-05		1.19002	0.00148	7.96482e-06	0.000570741	0.000870227	1.28665e-05	1.93984e-06	5.46142e-06		1.19002	0.00339	2.01361e-05	0.00268	4.77561e-05	1.24608e-05	0.000317725	1.02196e-05
1.18888	0.000230581	7.16776e-07	3.21923e-05	4.28293e-07	1.14478e-05	4.81148e-06	1.38648e-07	6.45091e-06		1.17647	6.90361e-05	3.22777e-06	5.15112e-06	0.000268841	2.51212e-05	0.000372679	3.14646e-05	9.94503e-06	8.80726e-06	1.39995e-05	1.82562e-05		1.18888	0.0015	7.80519e-06	0.000542263	0.000893887	1.29821e-05	1.95411e-06	5.36342e-06		1.18888	0.00341	1.9632e-05	0.00275	4.90234e-05	1.26514e-05	0.000320672	1.04269e-05
1.18774	0.000240651	7.10927e-07	3.16617e-05	4.1798e-07	1.25173e-05	4.90436e-06	1.40624e-07	6.86386e-06		1.17536	0.000143226	3.19992e-06	5.10293e-06	0.000265737	2.44411e-05	0.000335653	3.25277e-05	1.01505e-05	8.93746e-06	1.42452e-05	1.87247e-05		1.18774	0.0015	7.65032e-06	0.000512965	0.00091851	1.30992e-05	1.96855e-06	5.26808e-06		1.18774	0.00343	1.91465e-05	0.00281	5.03414e-05	1.28463e-05	0.000323662	1.06405e-05
1.1866	0.000250687	7.0515e-07	3.11442e-05	4.08036e-07	1.37453e-05	4.99996e-06	1.42643e-07	7.31783e-06		1.17424	0.000377463	3.17244e-06	5.05542e-06	0.000262686	2.37884e-05	0.000303869	3.36459e-05	1.03625e-05	9.07058e-06	1.44973e-05	1.92115e-05		1.1866	0.00152	7.50001e-06	0.000483342	0.000944149	1.32178e-05	1.98314e-06	5.1753e-06		1.1866	0.00345	1.86786e-05	0.00286	5.17128e-05	1.30458e-05	0.000326693	1.08607e-05
1.18547	0.00024069	6.99442e-07	3.06392e-05	3.98443e-07	1.5165e-05	5.09838e-06	1.44705e-07	7.81844e-06		1.17313	-8.25e-06	3.14531e-06	5.00856e-06	0.000259688	2.31617e-05	0.000276436	3.48232e-05	1.05811e-05	9.20669e-06	1.47563e-05	1.97176e-05		1.18547	0.00153	7.35409e-06	0.000453843	0.000970859	1.33382e-05	1.99791e-06	5.08499e-06		1.18547	0.00347	1.82275e-05	0.0029	5.31406e-05	1.32499e-05	0.000329766	1.10878e-05
1.18434	0.00024066	6.93804e-07	3.01465e-05	3.89184e-07	1.68188e-05	5.19974e-06	1.46813e-07	8.37234e-06		1.17202	0.00014609	3.11853e-06	4.96236e-06	0.00025674	2.25594e-05	0.000252623	3.60639e-05	1.08068e-05	9.3459e-06	1.50222e-05	2.02441e-05		1.18434	0.00154	7.2124e-06	0.000424855	0.000998699	1.34601e-05	2.01283e-06	4.99705e-06		1.18434	0.00348	1.77924e-05	0.00293	5.46278e-05	1.34588e-05	0.000332883	1.13221e-05
1.18321	0.000250597	6.88234e-07	2.96655e-05	3.80245e-07	1.87617e-05	5.30415e-06	1.48967e-07	8.9874e-06		1.17092	-5.95123e-05	3.09209e-06	4.91679e-06	0.000253842	2.19805e-05	0.000231831	3.73727e-05	1.10398e-05	9.48829e-06	1.52955e-05	2.07921e-05		1.18321	0.00156	7.07476e-06	0.000396702	0.00103	1.35838e-05	2.02793e-06	4.91142e-06		1.18321	0.00348	1.73726e-05	0.00294	5.61778e-05	1.36727e-05	0.000336045	1.15638e-05
1.18208	0.0002605	6.8273e-07	2.91959e-05	3.7161e-07	2.1065e-05	5.41174e-06	1.51168e-07	9.67301e-06		1.16981	0.000614942	3.06598e-06	4.87184e-06	0.000250993	2.14237e-05	0.000213572	3.87547e-05	1.12804e-05	9.63397e-06	1.55762e-05	2.13627e-05		1.18208	0.00159	6.94102e-06	0.00036964	0.00106	1.37092e-05	2.04319e-06	4.82799e-06		1.18208	0.00348	1.69673e-05	0.00295	5.7794e-05	1.38917e-05	0.000339251	1.18134e-05
1.18095	0.00027037	6.77293e-07	2.87374e-05	3.63266e-07	2.38227e-05	5.52264e-06	1.53419e-07	1.04405e-05		1.16871	-0.000440548	3.0402e-06	4.82751e-06	0.000248191	2.08878e-05	0.000197449	4.02155e-05	1.1529e-05	9.78303e-06	1.58648e-05	2.19573e-05		1.18095	0.00161	6.81105e-06	0.000343863	0.00109	1.38363e-05	2.05863e-06	4.74671e-06		1.18095	0.00348	1.6576e-05	0.00295	5.94804e-05	1.4116e-05	0.000342504	1.2071e-05
1.17983	0.000290207	6.7192e-07	2.82897e-05	3.552e-07	2.71596e-05	5.63698e-06	1.55721e-07	1.13034e-05		1.16761	0.000234026	3.01475e-06	4.78379e-06	0.000245436	2.03718e-05	0.000183137	4.17612e-05	1.1786e-05	9.93558e-06	1.61615e-05	2.25771e-05		1.17983	0.00165	6.68469e-06	0.000319505	0.00112	1.39653e-05	2.07424e-06	4.66749e-06		1.17983	0.00348	1.61979e-05	0.00293	6.12409e-05	1.43458e-05	0.000345803	1.23372e-05
1.17871	0.000310011	6.6661e-07	2.78523e-05	3.47399e-07	3.12418e-05	5.75491e-06	1.58074e-07	1.22785e-05		1.16651	0.000488659	2.98961e-06	4.74065e-06	0.000242727	1.98748e-05	0.000170369	4.33986e-05	1.20516e-05	1.00917e-05	1.64666e-05	2.32238e-05		1.17871	0.00168	6.56182e-06	0.000296648	0.00116	1.4096e-05	2.09004e-06	4.59027e-06		1.17871	0.00347	1.58326e-05	0.0029	6.308e-05	1.45811e-05	0.000349151	1.26121e-05
1.17759	0.000339782	6.61364e-07	2.7425e-05	3.39854e-07	3.62899e-05	5.87659e-06	1.60482e-07	1.33862e-05		1.16541	0.000783364	2.96479e-06	4.6981e-06	0.000240062	1.93959e-05	0.000158928	4.51353e-05	1.23264e-05	1.02516e-05	1.67805e-05	2.38987e-05		1.17759	0.00173	6.44231e-06	0.000275325	0.00119	1.42286e-05	2.10601e-06	4.51497e-06		1.17759	0.00346	1.54793e-05	0.00286	6.50024e-05	1.48223e-05	0.000352547	1.28964e-05
1.17647	0.000339521	6.56179e-07	2.70074e-05	3.32551e-07	4.25946e-05	6.00217e-06	1.62945e-07	1.4652e-05		1.16432	0.000428132	2.94027e-06	4.65611e-06	0.000237441	1.89341e-05	0.000148631	4.69794e-05	1.26107e-05	1.04153e-05	1.71034e-05	2.46037e-05		1.17647	0.00174	6.32603e-06	0.000255534	0.00123	1.43631e-05	2.12217e-06	4.44153e-06		1.17647	0.00344	1.51377e-05	0.00281	6.7013e-05	1.50696e-05	0.000355992	1.31903e-05
1.17536	0.000359227	6.51055e-07	2.65993e-05	3.25481e-07	5.053e-05	6.13181e-06	1.65465e-07	1.61078e-05		1.16323	0.000802971	2.91606e-06	4.61469e-06	0.000234863	1.84886e-05	0.000139328	4.89401e-05	1.2905e-05	1.0583e-05	1.74358e-05	2.53404e-05		1.17536	0.00177	6.21288e-06	0.000237241	0.00127	1.44995e-05	2.13852e-06	4.3699e-06		1.17536	0.00342	1.48072e-05	0.00275	6.91173e-05	1.5323e-05	0.000359489	1.34943e-05
1.17424	0.0003589	6.4599e-07	2.62004e-05	3.18635e-07	6.05572e-05	6.26571e-06	1.68044e-07	1.77939e-05		1.16214	0.000397879	2.89215e-06	4.57381e-06	0.000232326	1.80588e-05	0.000130891	5.10277e-05	1.32098e-05	1.07547e-05	1.7778e-05	2.6111e-05		1.17424	0.00181	6.10274e-06	0.00022039	0.00131	1.46378e-05	2.15506e-06	4.30001e-06		1.17424	0.0034	1.44874e-05	0.00269	7.13211e-05	1.55828e-05	0.000363036	1.38089e-05
1.17313	0.000368541	6.40985e-07	2.58104e-05	3.12002e-07	7.32041e-05	6.40404e-06	1.70684e-07	1.9762e-05		1.16105	0.000362863	2.86853e-06	4.53348e-06	0.00022983	1.76438e-05	0.000123215	5.32534e-05	1.35255e-05	1.09307e-05	1.81303e-05	2.69175e-05		1.17313	0.00185	5.9955e-06	0.000204908	0.00136	1.47782e-05	2.17179e-06	4.2318e-06		1.17313	0.00337	1.41777e-05	0.00261	7.36308e-05	1.58493e-05	0.000366637	1.41346e-05
1.17202	0.00037815	6.36037e-07	2.54291e-05	3.05575e-07	8.89977e-05	6.54701e-06	1.73386e-07	2.20789e-05		1.15996	0.00046792	2.8452e-06	4.49368e-06	0.000227374	1.7243e-05	0.000116208	5.56298e-05	1.38527e-05	1.1111e-05	1.84933e-05	2.77622e-05		1.17202	0.00188	5.89106e-06	0.000190712	0.0014	1.49206e-05	2.18871e-06	4.16522e-06		1.17202	0.00333	1.38778e-05	0.00254	7.60532e-05	1.61227e-05	0.000370291	1.44718e-05
1.17092	0.000407727	6.31147e-07	2.50561e-05	2.99344e-07	0.000108325	6.69482e-06	1.76154e-07	2.48319e-05		1.15888	0.000633056	2.82215e-06	4.4544e-06	0.000224957	1.68558e-05	0.000109794	5.81711e-05	1.4192e-05	1.12959e-05	1.88673e-05	2.86475e-05		1.17092	0.00192	5.78933e-06	0.000177713	0.00145	1.50651e-05	2.20584e-06	4.10022e-06		1.17092	0.00329	1.35872e-05	0.00245	7.85956e-05	1.64031e-05	0.000374	1.48212e-05
1.16981	0.000417271	6.26313e-07	2.46913e-05	2.93302e-07	0.000131217	6.84769e-06	1.78988e-07	2.8136e-05		1.1578	0.000378273	2.79938e-06	4.41564e-06	0.000222578	1.64814e-05	0.000103907	6.0893e-05	1.45439e-05	1.14854e-05	1.92529e-05	2.95761e-05		1.16981	0.00199	5.69022e-06	0.000165819	0.0015	1.52117e-05	2.22317e-06	4.03675e-06		1.16981	0.00324	1.33056e-05	0.00237	8.12659e-05	1.66909e-05	0.000377765	1.51834e-05
1.16871	0.000446784	6.21534e-07	2.43344e-05	2.8744e-07	0.000157079	7.00587e-06	1.81891e-07	3.21438e-05		1.15672	0.000923567	2.77688e-06	4.37738e-06	0.000220237	1.61195e-05	9.84885e-05	6.38134e-05	1.49092e-05	1.16797e-05	1.96503e-05	3.05509e-05		1.16871	0.00206	5.59363e-06	0.00015494	0.00155	1.53604e-05	2.2407e-06	3.97476e-06		1.16871	0.00318	1.30327e-05	0.00228	8.40727e-05	1.69864e-05	0.000381587	1.55588e-05
1.16761	0.000456264	6.1681e-07	2.39852e-05	2.81753e-07	0.000184473	7.16959e-06	1.84865e-07	3.70582e-05		1.15564	0.000168946	2.75466e-06	4.33961e-06	0.000217932	1.57694e-05	9.349e-05	6.69523e-05	1.52884e-05	1.1879e-05	2.00603e-05	3.15751e-05		1.16761	0.00211	5.49948e-06	0.000144989	0.00161	1.55114e-05	2.25844e-06	3.9142e-06		1.16761	0.00312	1.2768e-05	0.0022	8.70255e-05	1.72897e-05	0.000385467	1.59483e-05
1.16651	0.000495713	6.12139e-07	2.36435e-05	2.76234e-07	0.000211074	7.33912e-06	1.87913e-07	4.3148e-05		1.15456	0.000854409	2.7327e-06	4.30233e-06	0.000215664	1.54306e-05	8.88684e-05	7.03325e-05	1.56823e-05	1.20835e-05	2.04832e-05	3.2652e-05		1.16651	0.00216	5.40769e-06	0.000135882	0.00167	1.56646e-05	2.2764e-06	3.85503e-06		1.16651	0.00304	1.25112e-05	0.00211	9.01343e-05	1.76011e-05	0.000389406	1.63525e-05
1.16541	0.000495131	6.07521e-07	2.3309e-05	2.70875e-07	0.000233916	7.51474e-06	1.91036e-07	5.07648e-05		1.15349	0.00055246	2.711e-06	4.26553e-06	0.000213431	1.51026e-05	8.45862e-05	7.39799e-05	1.60918e-05	1.22933e-05	2.09198e-05	3.37854e-05		1.16541	0.0022	5.31817e-06	0.000127542	0.00173	1.58201e-05	2.29457e-06	3.79721e-06		1.16541	0.00296	1.22621e-05	0.00202	9.34101e-05	1.7921e-05	0.000393406	1.67722e-05
1.16432	0.000514517	6.02955e-07	2.29815e-05	2.6567e-07	0.000249952	7.69674e-06	1.94239e-07	6.03557e-05		1.15242	0.000446134	2.68956e-06	4.2292e-06	0.000211232	1.4785e-05	8.06105e-05	7.79238e-05	1.65175e-05	1.25086e-05	2.13704e-05	3.49793e-05		1.16432	0.00227	5.23087e-06	0.000119896	0.00179	1.59779e-05	2.31296e-06	3.74069e-06		1.16432	0.00287	1.20203e-05	0.00194	9.6865e-05	1.82497e-05	0.000397468	1.72082e-05
1.16323	0.000523872	5.98441e-07	2.2661e-05	2.60614e-07	0.000256788	7.88544e-06	1.97522e-07	7.24619e-05		1.15135	0.000259903	2.66837e-06	4.19333e-06	0.000209067	1.44773e-05	7.69123e-05	8.2198e-05	1.69605e-05	1.27296e-05	2.18358e-05	3.62381e-05		1.16323	0.00234	5.14569e-06	0.000112879	0.00186	1.61382e-05	2.33157e-06	3.68544e-06		1.16323	0.00279	1.17855e-05	0.00186	0.000100512	1.85874e-05	0.000401592	1.76612e-05
1.16214	0.000543195	5.93977e-07	2.2347e-05	2.55701e-07	0.000253346	8.08117e-06	2.0089e-07	8.76828e-05		1.15028	0.000323765	2.64744e-06	4.15792e-06	0.000206935	1.41792e-05	7.3466e-05	8.68412e-05	1.74216e-05	1.29566e-05	2.23167e-05	3.75667e-05		1.16214	0.00242	5.06258e-06	0.000106431	0.00194	1.63008e-05	2.35041e-06	3.63142e-06		1.16214	0.00269	1.15575e-05	0.00178	0.000104365	1.89346e-05	0.000405781	1.81322e-05
1.16105	0.000542487	5.89563e-07	2.20396e-05	2.50926e-07	0.000240173	8.28428e-06	2.04344e-07	0.000106581		1.14921	0.000117718	2.62675e-06	4.12295e-06	0.000204835	1.38902e-05	7.02491e-05	9.18981e-05	1.79019e-05	1.31897e-05	2.28136e-05	3.89704e-05		1.16105	0.00247	4.98147e-06	0.000100497	0.00201	1.6466e-05	2.36948e-06	3.57859e-06		1.16105	0.0026	1.1336e-05	0.0017	0.00010844	1.92915e-05	0.000410036	1.86222e-05
1.15996	0.000561749	5.85197e-07	2.17384e-05	2.46283e-07	0.000219284	8.49515e-06	2.07888e-07	0.000129501		1.14815	0.000291769	2.6063e-06	4.08843e-06	0.000202767	1.361e-05	6.72413e-05	9.74206e-05	1.84023e-05	1.34291e-05	2.33274e-05	4.0455e-05		1.15996	0.00255	4.9023e-06	9.50278e-05	0.0021	1.66336e-05	2.38878e-06	3.52692e-06		1.15996	0.0025	1.11208e-05	0.00162	0.000112754	1.96586e-05	0.000414358	1.91322e-05
1.15888	0.00056098	5.80881e-07	2.14434e-05	2.41768e-07	0.000193592	8.71418e-06	2.11526e-07	0.000156309		1.14709	-3.4087e-05	2.58608e-06	4.05433e-06	0.000200731	1.33382e-05	6.44247e-05	0.000103469	1.89242e-05	1.36752e-05	2.38587e-05	4.20269e-05		1.15888	0.00262	4.82499e-06	8.99792e-05	0.00218	1.68039e-05	2.40832e-06	3.47637e-06		1.15888	0.0024	1.09117e-05	0.00155	0.000117326	2.00362e-05	0.000418748	1.96632e-05
1.1578	0.00057018	5.76611e-07	2.11544e-05	2.37376e-07	0.000166163	8.94179e-06	2.15259e-07	0.000186096		1.14603	0.000410164	2.56611e-06	4.02066e-06	0.000198725	1.30745e-05	6.17833e-05	0.000110114	1.94687e-05	1.39281e-05	2.44086e-05	4.36932e-05		1.1578	0.00272	4.74951e-06	8.53117e-05	0.00227	1.69768e-05	2.4281e-06	3.42691e-06		1.1578	0.00231	1.07083e-05	0.00148	0.000122176	2.04247e-05	0.000423208	2.02165e-05
1.15672	0.00057935	5.72389e-07	2.08711e-05	2.33103e-07	0.000139584	9.17845e-06	2.19093e-07	0.00021697		1.14497	0.00020451	2.54636e-06	3.98741e-06	0.000196748	1.28185e-05	5.93027e-05	0.00011744	2.00372e-05	1.4188e-05	2.49777e-05	4.54615e-05		1.15672	0.00281	4.67578e-06	8.09897e-05	0.00237	1.71524e-05	2.44813e-06	3.37851e-06		1.15672	0.00221	1.05106e-05	0.00142	0.000127326	2.08245e-05	0.00042774	2.07932e-05
1.15564	0.000568489	5.68213e-07	2.05936e-05	2.28944e-07	0.000115595	9.42464e-06	2.2303e-07	0.000246092		1.14391	3.8909e-05	2.52684e-06	3.95457e-06	0.000194801	1.257e-05	5.697e-05	0.000125544	2.06311e-05	1.44554e-05	2.5567e-05	4.73406e-05		1.15564	0.00289	4.60375e-06	7.69812e-05	0.00247	1.73308e-05	2.4684e-06	3.33113e-06		1.15564	0.00212	1.03183e-05	0.00135	0.000132802	2.12362e-05	0.000432345	2.13948e-05
1.15456	0.000557308	5.64082e-07	2.03215e-05	2.24895e-07	9.5054e-05	9.68087e-06	2.27074e-07	0.000270047		1.14286	2.30547e-05	2.50754e-06	3.92213e-06	0.000192883	1.23287e-05	5.47735e-05	0.000134546	2.12519e-05	1.47304e-05	2.61774e-05	4.934e-05		1.15456	0.00297	4.53338e-06	7.32578e-05	0.00258	1.75119e-05	2.48893e-06	3.28476e-06		1.15456	0.00203	1.01311e-05	0.00129	0.00013863	2.16601e-05	0.000437024	2.20227e-05
1.15349	0.00052609	5.59997e-07	2.00547e-05	2.20953e-07	7.81097e-05	9.94771e-06	2.31228e-07	0.00028554		1.1418	0.000107308	2.48847e-06	3.89009e-06	0.000190993	1.20942e-05	5.27027e-05	0.000144586	2.19013e-05	1.50133e-05	2.68101e-05	5.14704e-05		1.15349	0.00307	4.46461e-06	6.9794e-05	0.0027	1.7696e-05	2.50972e-06	3.23935e-06		1.15349	0.00195	9.94905e-06	0.00124	0.000144841	2.20967e-05	0.000441779	2.26784e-05
1.15242	0.000504842	5.55955e-07	1.97932e-05	2.17114e-07	6.44662e-05	1.02257e-05	2.35498e-07	0.000290228		1.14075	5.16649e-05	2.46961e-06	3.85844e-06	0.00018913	1.18664e-05	5.07482e-05	0.000155836	2.25812e-05	1.53045e-05	2.74661e-05	5.37434e-05		1.15242	0.00319	4.39739e-06	6.65667e-05	0.00283	1.78829e-05	2.53077e-06	3.19489e-06		1.15242	0.00187	9.77179e-06	0.00118	0.000151467	2.25467e-05	0.000446612	2.33634e-05
1.15135	0.000483565	5.51957e-07	1.95368e-05	2.13374e-07	5.3624e-05	1.05156e-05	2.39888e-07	0.000283369		1.13971	0.000136135	2.45096e-06	3.82718e-06	0.000187295	1.1645e-05	4.89013e-05	0.000168503	2.32934e-05	1.56042e-05	2.81466e-05	5.61724e-05		1.15135	0.00333	4.33168e-06	6.35556e-05	0.00296	1.80729e-05	2.55209e-06	3.15135e-06		1.15135	0.00181	9.5992e-06	0.00113	0.000158547	2.30104e-05	0.000451524	2.40798e-05
1.15028	0.000482258	5.48003e-07	1.92853e-05	2.09729e-07	4.50447e-05	1.0818e-05	2.44401e-07	0.000266042		1.13866	-0.000179287	2.43253e-06	3.79629e-06	0.000185486	1.14298e-05	4.71542e-05	0.000182839	2.40401e-05	1.59129e-05	2.88528e-05	5.87722e-05		1.15028	0.00349	4.26743e-06	6.0742e-05	0.0031	1.82659e-05	2.57368e-06	3.1087e-06		1.15028	0.00175	9.43113e-06	0.00108	0.000166121	2.34885e-05	0.000456518	2.48292e-05
1.14921	0.000460921	5.4409e-07	1.90387e-05	2.06178e-07	3.82409e-05	1.11336e-05	2.49043e-07	0.000240834		1.13761	0.000545404	2.4143e-06	3.76578e-06	0.000183703	1.12205e-05	4.54998e-05	0.000199155	2.48234e-05	1.62308e-05	2.95859e-05	6.15594e-05		1.14921	0.00366	4.2046e-06	5.81094e-05	0.00326	1.84621e-05	2.59554e-06	3.06692e-06		1.14921	0.0017	9.26742e-06	0.00104	0.000174234	2.39815e-05	0.000461595	2.56138e-05
1.14815	0.000449556	5.40219e-07	1.87967e-05	2.02715e-07	3.2809e-05	1.14632e-05	2.53818e-07	0.000211125		1.13657	-0.000149791	2.39628e-06	3.73564e-06	0.000181946	1.10168e-05	4.39316e-05	0.00021783	2.5646e-05	1.65584e-05	3.03475e-05	6.45527e-05		1.14815	0.00382	4.14315e-06	5.56428e-05	0.00342	1.86614e-05	2.61769e-06	3.02598e-06		1.14815	0.00165	9.10791e-06	0.000993065	0.000182937	2.44901e-05	0.000466757	2.64358e-05
1.14709	0.000438161	5.3639e-07	1.85594e-05	1.9934e-07	2.84316e-05	1.18078e-05	2.58733e-07	0.000180265		1.13553	0.00066513	2.37846e-06	3.70585e-06	0.000180214	1.08187e-05	4.24437e-05	0.000239331	2.65104e-05	1.6896e-05	3.11391e-05	6.77733e-05		1.14709	0.00398	4.08304e-06	5.33289e-05	0.00359	1.8864e-05	2.64012e-06	2.98586e-06		1.14709	0.0016	8.95247e-06	0.000951479	0.000192287	2.5015e-05	0.000472005	2.72976e-05
1.14603	0.000416738	5.32601e-07	1.83265e-05	1.96048e-07	2.48665e-05	1.21681e-05	2.63791e-07	0.000150931		1.13449	0.000210165	2.36083e-06	3.67642e-06	0.000178507	1.06259e-05	4.10306e-05	0.000264228	2.74197e-05	1.72441e-05	3.19621e-05	7.12452e-05		1.14603	0.00416	4.02423e-06	5.11553e-05	0.00378	1.907e-05	2.66284e-06	2.94655e-06		1.14603	0.00157	8.80096e-06	0.000912066	0.000202347	2.55568e-05	0.000477342	2.82017e-05
1.14497	0.000405285	5.28852e-07	1.8098e-05	1.92837e-07	2.19308e-05	1.25452e-05	2.68999e-07	0.000124821		1.13346	0.00124	2.3434e-06	3.64734e-06	0.000176823	1.04382e-05	3.96874e-05	0.000293216	2.83768e-05	1.76031e-05	3.28183e-05	7.49958e-05		1.14497	0.00437	3.96668e-06	4.91112e-05	0.00398	1.92793e-05	2.68586e-06	2.90801e-06		1.14497	0.00153	8.65325e-06	0.000874712	0.000213186	2.61163e-05	0.00048277	2.9151e-05
1.14391	0.000363804	5.25142e-07	1.78737e-05	1.89704e-07	1.94874e-05	1.29401e-05	2.74363e-07	0.000102675		1.13242	0.000686724	2.32617e-06	3.6186e-06	0.000175163	1.02555e-05	3.84095e-05	0.00032713	2.93854e-05	1.79734e-05	3.37096e-05	7.90562e-05		1.14391	0.00459	3.91035e-06	4.71865e-05	0.0042	1.94922e-05	2.70918e-06	2.87022e-06		1.14391	0.00152	8.50922e-06	0.000839307	0.000224885	2.66943e-05	0.000488291	3.01484e-05
1.14286	0.000352295	5.21472e-07	1.76535e-05	1.86647e-07	1.7433e-05	1.3354e-05	2.79889e-07	8.45146e-05		1.13139	0.000574574	2.30912e-06	3.5902e-06	0.000173527	1.00775e-05	3.71927e-05	0.000366963	3.04492e-05	1.83556e-05	3.46379e-05	8.34624e-05		1.14286	0.00484	3.85522e-06	4.53722e-05	0.00443	1.97086e-05	2.73281e-06	2.83318e-06		1.14286	0.0015	8.36873e-06	0.000805744	0.000237533	2.72914e-05	0.000493907	3.11972e-05
1.1418	0.000320758	5.1784e-07	1.74374e-05	1.83663e-07	1.56893e-05	1.37881e-05	2.85584e-07	6.99336e-05		1.13036	0.000802548	2.29226e-06	3.56214e-06	0.000171913	9.90412e-06	3.60332e-05	0.00041387	3.15722e-05	1.87502e-05	3.56052e-05	8.82555e-05		1.1418	0.00512	3.80124e-06	4.36601e-05	0.00469	1.99287e-05	2.75674e-06	2.79685e-06		1.1418	0.00148	8.23169e-06	0.000773919	0.000251228	2.79088e-05	0.000499619	3.2301e-05
1.14075	0.000319192	5.14245e-07	1.72253e-05	1.8075e-07	1.41966e-05	1.42438e-05	2.91454e-07	5.8352e-05		1.12933	0.000850646	2.27558e-06	3.5344e-06	0.000170322	9.73518e-06	3.49274e-05	0.000469163	3.27592e-05	1.91576e-05	3.66138e-05	9.34833e-05		1.14075	0.00543	3.74839e-06	4.20426e-05	0.00496	2.01524e-05	2.781e-06	2.76123e-06		1.14075	0.00148	8.09797e-06	0.000743736	0.000266085	2.85471e-05	0.000505432	3.34637e-05
1.13971	0.000297599	5.10688e-07	1.7017e-05	1.77906e-07	1.29087e-05	1.47224e-05	2.97508e-07	4.91763e-05		1.1283	0.00156	2.25909e-06	3.50699e-06	0.000168753	9.57054e-06	3.3872e-05	0.000534278	3.4015e-05	1.95785e-05	3.76661e-05	9.92013e-05		1.13971	0.00574	3.69664e-06	4.05131e-05	0.00525	2.038e-05	2.80557e-06	2.72628e-06		1.13971	0.00148	7.96747e-06	0.0007151	0.000282229	2.92074e-05	0.000511345	3.46893e-05
1.13866	0.000305978	5.07168e-07	1.68124e-05	1.75129e-07	1.17894e-05	1.52257e-05	3.03752e-07	4.18819e-05		1.12727	0.00123	2.24277e-06	3.47989e-06	0.000167205	9.41004e-06	3.28639e-05	0.000610721	3.53451e-05	2.00135e-05	3.87646e-05	0.000105475		1.13866	0.00606	3.64595e-06	3.90653e-05	0.00557	2.06116e-05	2.83048e-06	2.692e-06		1.13866	0.00149	7.84009e-06	0.000687922	0.000299804	2.98907e-05	0.000517363	3.59826e-05
1.13761	0.000284329	5.03684e-07	1.66115e-05	1.72416e-07	1.08105e-05	1.57553e-05	3.10194e-07	3.60404e-05		1.12625	0.00131	2.22663e-06	3.4531e-06	0.000165678	9.25356e-06	3.19005e-05	0.00069997	3.67555e-05	2.04632e-05	3.99122e-05	0.000112379		1.13761	0.0064	3.5963e-06	3.76935e-05	0.00591	2.08471e-05	2.85571e-06	2.65837e-06		1.13761	0.0015	7.71573e-06	0.000662119	0.000318973	3.05981e-05	0.000523487	3.73484e-05
1.13657	0.000272653	5.00235e-07	1.64142e-05	1.69766e-07	9.94918e-06	1.63131e-05	3.16844e-07	3.13173e-05		1.12523	0.00153	2.21067e-06	3.42663e-06	0.000164172	9.10095e-06	3.0979e-05	0.00080334	3.82531e-05	2.09282e-05	4.11119e-05	0.000120005		1.13657	0.00678	3.54765e-06	3.63925e-05	0.00628	2.10866e-05	2.88129e-06	2.62537e-06		1.13657	0.00152	7.59429e-06	0.00063761	0.000339918	3.13307e-05	0.00052972	3.87922e-05
1.13553	0.000260951	4.96822e-07	1.62204e-05	1.67176e-07	9.18726e-06	1.69011e-05	3.2371e-07	2.74575e-05		1.12421	0.00201	2.19487e-06	3.40046e-06	0.000162687	8.95209e-06	3.00971e-05	0.000921803	3.9845e-05	2.14093e-05	4.23667e-05	0.000128461		1.13553	0.00719	3.49998e-06	3.51575e-05	0.00668	2.13304e-05	2.90722e-06	2.59298e-06		1.13553	0.00154	7.47569e-06	0.000614321	0.000362848	3.20897e-05	0.000536065	4.032e-05
1.13449	0.000239221	4.93444e-07	1.603e-05	1.64645e-07	8.50992e-06	1.75216e-05	3.30802e-07	2.42688e-05		1.12319	0.00213	2.17925e-06	3.37458e-06	0.000161222	8.80686e-06	2.92525e-05	0.00106	4.15396e-05	2.19073e-05	4.36802e-05	0.000137873		1.13449	0.00765	3.45327e-06	3.39842e-05	0.00712	2.15784e-05	2.9335e-06	2.5612e-06		1.13449	0.00157	7.35984e-06	0.00059218	0.000387996	3.28763e-05	0.000542524	4.19382e-05
1.13346	0.000247464	4.901e-07	1.5843e-05	1.62172e-07	7.90503e-06	1.81771e-05	3.38129e-07	2.16068e-05		1.12217	0.00231	2.16379e-06	3.349e-06	0.000159776	8.66515e-06	2.84431e-05	0.0012	4.33459e-05	2.24229e-05	4.50562e-05	0.000148397		1.13346	0.00816	3.40749e-06	3.28686e-05	0.00759	2.18309e-05	2.96014e-06	2.53e-06		1.13346	0.00161	7.24665e-06	0.000571122	0.000415629	3.3692e-05	0.0005491	4.36541e-05
1.13242	0.000225681	4.8679e-07	1.56592e-05	1.59753e-07	7.36256e-06	1.88701e-05	3.45703e-07	1.93624e-05		1.12116	0.00223	2.14849e-06	3.32371e-06	0.00015835	8.52683e-06	2.7667e-05	0.00137	4.52742e-05	2.2957e-05	4.64986e-05	0.00016022		1.13242	0.00873	3.36262e-06	3.18068e-05	0.0081	2.20878e-05	2.98714e-06	2.49937e-06		1.13242	0.00166	7.13605e-06	0.000551084	0.000446046	3.45382e-05	0.000555796	4.54754e-05
1.13139	0.000233872	4.83514e-07	1.54786e-05	1.57388e-07	6.87418e-06	1.96038e-05	3.53534e-07	1.74527e-05		1.12014	0.00264	2.13336e-06	3.29871e-06	0.000156943	8.3918e-06	2.69223e-05	0.00154	4.73358e-05	2.35105e-05	4.80119e-05	0.000173569		1.13139	0.0093	3.31862e-06	3.07956e-05	0.00865	2.23493e-05	3.01452e-06	2.46929e-06		1.13139	0.00172	7.02794e-06	0.000532007	0.000479585	3.54163e-05	0.000562614	4.74109e-05
1.13036	0.000232037	4.8027e-07	1.5301e-05	1.55076e-07	6.43291e-06	2.03813e-05	3.61635e-07	1.5814e-05		1.11913	0.00276	2.11838e-06	3.27399e-06	0.000155554	8.25996e-06	2.62075e-05	0.00172	4.95435e-05	2.40843e-05	4.96008e-05	0.000188723		1.13036	0.00993	3.27548e-06	2.98318e-05	0.00924	2.26155e-05	3.04227e-06	2.43976e-06		1.13036	0.00178	6.92227e-06	0.000513836	0.000516624	3.6328e-05	0.000569559	4.947e-05
1.12933	0.000250176	4.77059e-07	1.51266e-05	1.52814e-07	6.03286e-06	2.12062e-05	3.70017e-07	1.43973e-05		1.11812	0.00266	2.10356e-06	3.24954e-06	0.000154184	8.1312e-06	2.55209e-05	0.00191	5.19116e-05	2.46795e-05	5.12704e-05	0.000206023		1.12933	0.01058	3.23318e-06	2.89124e-05	0.00988	2.28865e-05	3.07042e-06	2.41076e-06		1.12933	0.00185	6.81896e-06	0.000496519	0.000557586	3.7275e-05	0.000576632	5.16633e-05
1.1283	0.000258289	4.73881e-07	1.49551e-05	1.50601e-07	5.66904e-06	2.20825e-05	3.78694e-07	1.31638e-05		1.11712	0.00266	2.0889e-06	3.22537e-06	0.000152831	8.00544e-06	2.4861e-05	0.00209	5.44563e-05	2.52971e-05	5.30264e-05	0.000225888		1.1283	0.01131	3.19169e-06	2.80349e-05	0.01056	2.31625e-05	3.09895e-06	2.38228e-06		1.1283	0.00193	6.71794e-06	0.000480007	0.000602937	3.82591e-05	0.000583837	5.40024e-05
1.12727	0.000256376	4.70733e-07	1.47865e-05	1.48436e-07	5.3372e-06	2.30146e-05	3.8768e-07	1.20832e-05		1.11611	0.00298	2.07439e-06	3.20147e-06	0.000151497	7.88257e-06	2.42265e-05	0.00226	5.71959e-05	2.59382e-05	5.48749e-05	0.000248832		1.12727	0.01204	3.151e-06	2.71966e-05	0.0113	2.34435e-05	3.12789e-06	2.35431e-06		1.12727	0.00201	6.61914e-06	0.000464256	0.000653185	3.92823e-05	0.000591177	5.65001e-05
1.12625	0.000254439	4.67617e-07	1.46207e-05	1.46317e-07	5.03369e-06	2.40074e-05	3.9699e-07	1.11309e-05		1.11511	0.00331	2.06003e-06	3.17783e-06	0.00015018	7.76252e-06	2.36161e-05	0.00241	6.01512e-05	2.66042e-05	5.68226e-05	0.000275482		1.12625	0.01282	3.11108e-06	2.63954e-05	0.01208	2.37297e-05	3.15724e-06	2.32682e-06		1.12625	0.00209	6.52249e-06	0.000449223	0.000708875	4.03467e-05	0.000598657	5.91707e-05
1.12523	0.000242476	4.64532e-07	1.44577e-05	1.44244e-07	4.75537e-06	2.50663e-05	4.06639e-07	1.02873e-05		1.11411	0.00354	2.04582e-06	3.15445e-06	0.00014888	7.6452e-06	2.30285e-05	0.00253	6.33459e-05	2.72962e-05	5.88766e-05	0.000306594		1.12523	0.0136	3.07191e-06	2.56289e-05	0.0129	2.40212e-05	3.18701e-06	2.29982e-06		1.12523	0.00217	6.42794e-06	0.000434867	0.000770574	4.14545e-05	0.000606278	6.20302e-05
1.12421	0.000260488	4.61478e-07	1.42974e-05	1.42214e-07	4.49952e-06	2.61973e-05	4.16645e-07	9.53643e-06		1.11311	0.0032	2.03176e-06	3.13133e-06	0.000147596	7.53051e-06	2.24627e-05	0.00262	6.6807e-05	2.80157e-05	6.10451e-05	0.000343077		1.12421	0.01443	3.03348e-06	2.48954e-05	0.01377	2.43182e-05	3.21719e-06	2.27329e-06		1.12421	0.00227	6.33543e-06	0.000421152	0.000838849	4.26079e-05	0.000614045	6.50961e-05
1.12319	0.000258476	4.58453e-07	1.41398e-05	1.40226e-07	4.26379e-06	2.74074e-05	4.27024e-07	8.86507e-06		1.11211	0.00383	2.01784e-06	3.10846e-06	0.000146329	7.41839e-06	2.19175e-05	0.00268	7.05657e-05	2.87642e-05	6.33366e-05	0.000385996		1.12319	0.01525	2.99577e-06	2.41929e-05	0.01466	2.46208e-05	3.24782e-06	2.24722e-06		1.12319	0.00236	6.24489e-06	0.000408041	0.000914225	4.38097e-05	0.000621962	6.83883e-05
1.12217	0.00027644	4.55458e-07	1.39847e-05	1.3828e-07	4.04612e-06	2.8704e-05	4.37797e-07	8.26234e-06		1.11111	0.00343	2.00406e-06	3.08584e-06	0.000145079	7.30876e-06	2.13921e-05	0.0027	7.46578e-05	2.95432e-05	6.57608e-05	0.000436577		1.12217	0.01611	2.95875e-06	2.35196e-05	0.01558	2.4929e-05	3.27888e-06	2.22159e-06		1.12217	0.00246	6.15628e-06	0.000395503	0.000997133	4.50623e-05	0.000630032	7.19287e-05
1.12116	0.000274379	4.52492e-07	1.38322e-05	1.36375e-07	3.84471e-06	3.00956e-05	4.48982e-07	7.71917e-06		1.11012	0.00356	1.99042e-06	3.06347e-06	0.000143844	7.20155e-06	2.08853e-05	0.00267	7.91249e-05	3.03544e-05	6.83283e-05	0.000496183		1.12116	0.01693	2.92242e-06	2.28741e-05	0.0165	2.52432e-05	3.31039e-06	2.19641e-06		1.12116	0.00255	6.06953e-06	0.000383506	0.00109	4.63688e-05	0.00063826	7.5742e-05
1.12014	0.000282294	4.49555e-07	1.36822e-05	1.34508e-07	3.65798e-06	3.1592e-05	4.60602e-07	7.22792e-06		1.10912	0.00443	1.97693e-06	3.04134e-06	0.000142625	7.09668e-06	2.03964e-05	0.00261	8.40156e-05	3.11996e-05	7.10507e-05	0.000566279		1.12014	0.01775	2.88675e-06	2.22547e-05	0.01741	2.55634e-05	3.34236e-06	2.17165e-06		1.12014	0.00264	5.9846e-06	0.000372021	0.00119	4.77322e-05	0.000646649	7.98559e-05
1.11913	0.000270186	4.46647e-07	1.35346e-05	1.3268e-07	3.48453e-06	3.3204e-05	4.72679e-07	6.78218e-06		1.10813	0.00371	1.96357e-06	3.01945e-06	0.000141422	6.99409e-06	1.99246e-05	0.00251	8.93865e-05	3.20809e-05	7.39408e-05	0.000648346		1.11913	0.01849	2.85173e-06	2.16602e-05	0.01828	2.58897e-05	3.3748e-06	2.14731e-06		1.11913	0.00273	5.90143e-06	0.000361021	0.00129	4.91558e-05	0.000655204	8.43016e-05
1.11812	0.000278054	4.43767e-07	1.33894e-05	1.30888e-07	3.32314e-06	3.49439e-05	4.85237e-07	6.37647e-06		1.10714	0.00373	1.95034e-06	2.99779e-06	0.000140234	6.89371e-06	1.9469e-05	0.00238	9.53044e-05	3.30002e-05	7.70128e-05	0.000743773		1.11812	0.01918	2.81735e-06	2.10891e-05	0.01909	2.62224e-05	3.40772e-06	2.12339e-06		1.11812	0.00281	5.81999e-06	0.000350481	0.0014	5.06432e-05	0.000663929	8.9114e-05
1.11712	0.000265899	4.40914e-07	1.32465e-05	1.29133e-07	3.17271e-06	3.68257e-05	4.98303e-07	6.00614e-06		1.10616	0.00359	1.93725e-06	2.97637e-06	0.00013906	6.79547e-06	1.90288e-05	0.00222	0.000101848	3.39597e-05	8.02826e-05	0.000853695		1.11712	0.01976	2.78358e-06	2.05403e-05	0.0198	2.65616e-05	3.44112e-06	2.09986e-06		1.11712	0.00288	5.74021e-06	0.000340376	0.00152	5.21982e-05	0.000672828	9.43326e-05
1.11611	0.000293721	4.38089e-07	1.31058e-05	1.27412e-07	3.03227e-06	3.88652e-05	5.11904e-07	5.66718e-06		1.10517	0.00391	1.92429e-06	2.95518e-06	0.000137901	6.69933e-06	1.86035e-05	0.00205	0.000109113	3.4962e-05	8.37676e-05	0.000978801		1.11611	0.02024	2.75042e-06	2.00127e-05	0.0204	2.69075e-05	3.47502e-06	2.07672e-06		1.11611	0.00295	5.66205e-06	0.000330684	0.00164	5.38248e-05	0.000681907	0.000100002
1.11511	0.00029152	4.35291e-07	1.29675e-05	1.25726e-07	2.90096e-06	4.10807e-05	5.2607e-07	5.35615e-06		1.10419	0.0039	1.91146e-06	2.93421e-06	0.000136757	6.60521e-06	1.81923e-05	0.00187	0.000117211	3.60096e-05	8.74875e-05	0.00112		1.11511	0.02061	2.71785e-06	1.95051e-05	0.02084	2.72602e-05	3.50942e-06	2.05397e-06		1.11511	0.00301	5.58548e-06	0.000321384	0.00175	5.55275e-05	0.00069117	0.000106173
1.11411	0.000318123	4.3252e-07	1.28312e-05	1.24073e-07	2.778e-06	4.34929e-05	5.40832e-07	5.07004e-06		1.1032	0.00394	1.89875e-06	2.91346e-06	0.000135627	6.51307e-06	1.77947e-05	0.00169	0.000126278	3.71053e-05	9.1464e-05	0.00127		1.11411	0.02082	2.68585e-06	1.90165e-05	0.02112	2.762e-05	3.54434e-06	2.03159e-06		1.11411	0.00307	5.51045e-06	0.000312456	0.00186	5.7311e-05	0.000700622	0.000112902
1.11311	0.000296821	4.29775e-07	1.26972e-05	1.22453e-07	2.6627e-06	4.61257e-05	5.56225e-07	4.80628e-06		1.10222	0.00368	1.88618e-06	2.89294e-06	0.00013451	6.42284e-06	1.741e-05	0.00151	0.000136481	3.8252e-05	9.57218e-05	0.00144		1.11311	0.02089	2.65441e-06	1.85461e-05	0.02121	2.7987e-05	3.57979e-06	2.00957e-06		1.11311	0.00311	5.43691e-06	0.000303881	0.00195	5.91804e-05	0.000710268	0.000120256
1.11211	0.000285497	4.27056e-07	1.25652e-05	1.20864e-07	2.55443e-06	4.90063e-05	5.72284e-07	4.56258e-06		1.10124	0.00394	1.87372e-06	2.87263e-06	0.000133408	6.33448e-06	1.70376e-05	0.00133	0.00014802	3.9453e-05	0.000100288	0.00162		1.11211	0.02081	2.62352e-06	1.80929e-05	0.02112	2.83614e-05	3.61577e-06	1.98792e-06		1.11211	0.00315	5.36484e-06	0.000295641	0.00202	6.11413e-05	0.000720114	0.000128306
1.11111	0.000284151	4.24363e-07	1.24352e-05	1.19305e-07	2.45264e-06	5.21662e-05	5.89049e-07	4.33697e-06		1.10027	0.00366	1.86139e-06	2.85253e-06	0.000132319	6.24793e-06	1.66771e-05	0.00117	0.000161143	4.07119e-05	0.000105195	0.0018		1.11111	0.02057	2.59317e-06	1.76562e-05	0.02084	2.87435e-05	3.6523e-06	1.96661e-06		1.11111	0.00318	5.29418e-06	0.00028772	0.00207	6.31995e-05	0.000730165	0.000137138
1.11012	0.000302784	4.21696e-07	1.23073e-05	1.17777e-07	2.35681e-06	5.56416e-05	6.06563e-07	4.12769e-06		1.09929	0.00406	1.84919e-06	2.83264e-06	0.000131243	6.16314e-06	1.6328e-05	0.00103	0.000176152	4.20324e-05	0.000110476	0.00198		1.11012	0.02018	2.56335e-06	1.7235e-05	0.0204	2.91334e-05	3.68939e-06	1.94565e-06		1.11012	0.0032	5.22491e-06	0.000280103	0.00209	6.53616e-05	0.000740427	0.000146847
1.10912	0.000331395	4.19053e-07	1.21813e-05	1.16278e-07	2.26649e-06	5.94742e-05	6.24869e-07	3.93321e-06		1.09832	0.0037	1.8371e-06	2.81296e-06	0.00013018	6.08007e-06	1.59897e-05	0.000896802	0.000193418	4.34187e-05	0.000116173	0.00215		1.10912	0.01967	2.53403e-06	1.68287e-05	0.0198	2.95314e-05	3.72705e-06	1.92502e-06		1.10912	0.00321	5.15699e-06	0.000272774	0.00208	6.76344e-05	0.000750905	0.000157542
1.10813	0.000329985	4.16435e-07	1.20573e-05	1.14807e-07	2.18127e-06	6.37121e-05	6.44018e-07	3.75216e-06		1.09735	0.00363	1.82513e-06	2.79349e-06	0.00012913	5.99867e-06	1.56619e-05	0.000781421	0.000213396	4.48751e-05	0.000122329	0.00231		1.10813	0.01905	2.50521e-06	1.64366e-05	0.01909	2.99377e-05	3.7653e-06	1.90472e-06		1.10813	0.0032	5.09037e-06	0.00026572	0.00204	7.00255e-05	0.000761606	0.000169345
1.10714	0.000318555	4.13842e-07	1.19351e-05	1.13364e-07	2.10077e-06	6.84105e-05	6.6406e-07	3.58333e-06		1.09637	0.00416	1.81327e-06	2.77421e-06	0.000128093	5.91889e-06	1.53441e-05	0.000680975	0.00023664	4.64066e-05	0.000128998	0.00244		1.10714	0.01838	2.47689e-06	1.60581e-05	0.01828	3.03525e-05	3.80414e-06	1.88474e-06		1.10714	0.00318	5.02504e-06	0.000258928	0.00198	7.25431e-05	0.000772537	0.000182397
1.10616	0.000317104	4.11273e-07	1.18148e-05	1.11949e-07	2.02465e-06	7.3633e-05	6.85053e-07	3.42566e-06		1.09541	0.00362	1.80154e-06	2.75514e-06	0.000127068	5.8407e-06	1.50359e-05	0.000594408	0.000263818	4.80185e-05	0.000136239	0.00255		1.10616	0.01761	2.44904e-06	1.56925e-05	0.01741	3.07761e-05	3.84358e-06	1.86507e-06		1.10616	0.00316	4.96096e-06	0.000252385	0.00189	7.5196e-05	0.000783703	0.000196856
1.10517	0.000325632	4.08727e-07	1.16963e-05	1.10559e-07	1.95259e-06	7.94521e-05	7.07058e-07	3.27816e-06		1.09444	0.00503	1.78991e-06	2.73626e-06	0.000126056	5.76405e-06	1.47369e-05	0.000520358	0.000295724	4.97166e-05	0.000144121	0.00262		1.10517	0.01682	2.42166e-06	1.53392e-05	0.0165	3.12086e-05	3.88365e-06	1.84572e-06		1.10517	0.00313	4.89809e-06	0.000246079	0.00179	7.7994e-05	0.000795111	0.0002129
1.10419	0.000324141	4.06206e-07	1.15796e-05	1.09195e-07	1.88431e-06	8.59506e-05	7.30141e-07	3.14e-06		1.09347	0.00345	1.7784e-06	2.71757e-06	0.000125055	5.6889e-06	1.44467e-05	0.000457332	0.000333286	5.1507e-05	0.000152723	0.00266		1.10419	0.01598	2.39473e-06	1.49977e-05	0.01558	3.16505e-05	3.92435e-06	1.82666e-06		1.10419	0.00308	4.8364e-06	0.00024	0.00168	8.09475e-05	0.000806769	0.000230726
1.1032	0.000314437	4.03707e-07	1.14646e-05	1.07856e-07	1.81956e-06	9.32219e-05	7.54374e-07	3.01039e-06		1.09251	0.00417	1.767e-06	2.69908e-06	0.000124067	5.61521e-06	1.4165e-05	0.000403834	0.000377563	5.33967e-05	0.000162139	0.00265		1.1032	0.01516	2.36825e-06	1.46675e-05	0.01466	3.21019e-05	3.96569e-06	1.8079e-06		1.1032	0.00304	4.77587e-06	0.000234137	0.00156	8.4068e-05	0.000818684	0.000250553
1.10222	0.00032784	4.01232e-07	1.13513e-05	1.06542e-07	1.75808e-06	0.000101371	7.79834e-07	2.88864e-06		1.09155	0.00332	1.7557e-06	2.68077e-06	0.00012309	5.54294e-06	1.38916e-05	0.000358446	0.000429718	5.53934e-05	0.000172477	0.0026		1.10222	0.01435	2.34221e-06	1.43481e-05	0.01377	3.25631e-05	4.0077e-06	1.78943e-06		1.10222	0.00299	4.71647e-06	0.000228481	0.00145	8.73679e-05	0.000830863	0.000272618
1.10124	0.000341224	3.98779e-07	1.12397e-05	1.05252e-07	1.69967e-06	0.000110513	8.06605e-07	2.77414e-06		1.09059	0.00444	1.74452e-06	2.66265e-06	0.000122124	5.47206e-06	1.3626e-05	0.000319888	0.000490981	5.75051e-05	0.000183864	0.00252		1.10124	0.0136	2.3166e-06	1.4039e-05	0.0129	3.30345e-05	4.05038e-06	1.77124e-06		1.10124	0.00295	4.65817e-06	0.000223022	0.00133	9.08609e-05	0.000843315	0.000297171
1.10027	0.000364499	3.96348e-07	1.11298e-05	1.03985e-07	1.64413e-06	0.000120776	8.3478e-07	2.66632e-06		1.08963	0.00291	1.73344e-06	2.64472e-06	0.00012117	5.40254e-06	1.33679e-05	0.000287036	0.000562569	5.97412e-05	0.000196453	0.00241		1.10027	0.01288	2.2914e-06	1.37397e-05	0.01208	3.35162e-05	4.09375e-06	1.75333e-06		1.10027	0.00289	4.60094e-06	0.000217751	0.00123	9.45619e-05	0.000856046	0.000324467
1.09929	0.000367685	3.9394e-07	1.10214e-05	1.0274e-07	1.59126e-06	0.000132292	8.64458e-07	2.56466e-06		1.08867	0.00409	1.72247e-06	2.62696e-06	0.000120227	5.33433e-06	1.31171e-05	0.000258931	0.000645586	6.21115e-05	0.000210423	0.00226		1.09929	0.01218	2.26661e-06	1.345e-05	0.0113	3.40087e-05	4.13782e-06	1.73569e-06		1.09929	0.00284	4.54475e-06	0.00021266	0.00112	9.84873e-05	0.000869067	0.00035475
1.09832	0.000380853	3.91554e-07	1.09146e-05	1.01518e-07	1.54091e-06	0.000145202	8.95747e-07	2.46871e-06		1.08772	0.00341	1.7116e-06	2.60938e-06	0.000119295	5.26741e-06	1.28734e-05	0.000234766	0.000740876	6.46273e-05	0.000225991	0.0021		1.09832	0.01148	2.24223e-06	1.31693e-05	0.01056	3.45123e-05	4.18262e-06	1.71832e-06		1.09832	0.00279	4.48959e-06	0.000207741	0.00103	0.000102655	0.000882384	0.000388226
1.09735	0.000374002	3.89189e-07	1.08093e-05	1.00318e-07	1.49291e-06	0.000159643	9.28767e-07	2.37805e-06		1.08677	0.00375	1.70083e-06	2.59198e-06	0.000118374	5.20174e-06	1.26363e-05	0.000213874	0.000848854	6.73007e-05	0.000243417	0.00193		1.09735	0.01084	2.21823e-06	1.28973e-05	0.00988	3.50272e-05	4.22815e-06	1.7012e-06		1.09735	0.00275	4.43542e-06	0.000202987	0.00094454	0.000107085	0.000896009	0.00042503
1.09637	0.000387133	3.86846e-07	1.07056e-05	9.91384e-08	1.44712e-06	0.000175745	9.63649e-07	2.29229e-06		1.08581	0.00354	1.69017e-06	2.57475e-06	0.000117463	5.13729e-06	1.24058e-05	0.000195706	0.000969322	7.01454e-05	0.000263016	0.00174		1.09637	0.01024	2.19462e-06	1.26336e-05	0.00924	3.55539e-05	4.27443e-06	1.68435e-06		1.09637	0.00271	4.38223e-06	0.000198391	0.000866371	0.000111798	0.000909949	0.000465168
1.09541	0.000370247	3.84523e-07	1.06034e-05	9.79798e-08	1.4034e-06	0.000193619	1.00053e-06	2.21109e-06		1.08486	0.00306	1.6796e-06	2.55769e-06	0.000116563	5.07403e-06	1.21816e-05	0.000179816	0.0011	7.31766e-05	0.000285174	0.00156		1.09541	0.00969	2.17138e-06	1.23779e-05	0.00865	3.60927e-05	4.32148e-06	1.66774e-06		1.09541	0.00268	4.32998e-06	0.000193945	0.000795481	0.000116818	0.000924215	0.000508452
1.09444	0.000423343	3.82222e-07	1.05026e-05	9.68414e-08	1.36164e-06	0.000213343	1.03958e-06	2.13413e-06		1.08392	0.00416	1.66914e-06	2.5408e-06	0.000115673	5.01194e-06	1.19633e-05	0.000165837	0.00124	7.6411e-05	0.000310362	0.00139		1.09444	0.00915	2.14851e-06	1.213e-05	0.0081	3.6644e-05	4.36931e-06	1.65138e-06		1.09444	0.00265	4.27866e-06	0.000189643	0.000731371	0.000122172	0.000938817	0.000554412
1.09347	0.000406423	3.79941e-07	1.04032e-05	9.57228e-08	1.32171e-06	0.000234949	1.08095e-06	2.06113e-06		1.08297	0.0033	1.65877e-06	2.52408e-06	0.000114793	4.95098e-06	1.17509e-05	0.000153473	0.00139	7.98675e-05	0.000339156	0.00123		1.09347	0.00865	2.126e-06	1.18894e-05	0.00759	3.72082e-05	4.41795e-06	1.63526e-06		1.09347	0.00263	4.22825e-06	0.00018548	0.000673486	0.000127889	0.000953765	0.000602205
1.09251	0.000459485	3.77681e-07	1.03053e-05	9.46234e-08	1.28351e-06	0.000258404	1.12485e-06	1.9918e-06		1.08202	0.00324	1.64849e-06	2.50752e-06	0.000113923	4.89112e-06	1.15442e-05	0.000142482	0.00154	8.35673e-05	0.000372267	0.00108		1.09251	0.00818	2.10384e-06	1.16558e-05	0.00712	3.77856e-05	4.46741e-06	1.61937e-06		1.09251	0.00261	4.17872e-06	0.00018145	0.000621254	0.000134	0.000969071	0.000650531
1.09155	0.000452532	3.7544e-07	1.02087e-05	9.35428e-08	1.24695e-06	0.000283594	1.17148e-06	1.92592e-06		1.08108	0.00324	1.63832e-06	2.49113e-06	0.000113063	4.83235e-06	1.13428e-05	0.000132662	0.00169	8.7534e-05	0.000410562	0.000940283		1.09155	0.00775	2.08203e-06	1.14291e-05	0.00668	3.83768e-05	4.51771e-06	1.60372e-06		1.09155	0.0026	4.13005e-06	0.000177547	0.000574121	0.000140541	0.000984745	0.000697599
1.09059	0.000495562	3.7322e-07	1.01135e-05	9.24806e-08	1.21193e-06	0.000310309	1.22107e-06	1.86325e-06		1.08014	0.00355	1.62823e-06	2.47489e-06	0.000112213	4.77463e-06	1.11467e-05	0.000123851	0.00183	9.17943e-05	0.000455098	0.000819695		1.09059	0.00733	2.06055e-06	1.1209e-05	0.00628	3.89821e-05	4.56888e-06	1.5883e-06		1.09059	0.00259	4.08223e-06	0.000173766	0.000531563	0.000147552	0.001	0.00074116
1.08963	0.000498576	3.71019e-07	1.00196e-05	9.14364e-08	1.17836e-06	0.000338228	1.27388e-06	1.8036e-06		1.0792	0.00397	1.61824e-06	2.45882e-06	0.000111372	4.71793e-06	1.09556e-05	0.000115911	0.00195	9.63785e-05	0.000507153	0.000714147		1.08963	0.00696	2.03941e-06	1.09951e-05	0.00591	3.96021e-05	4.62092e-06	1.57309e-06		1.08963	0.00257	4.03523e-06	0.000170102	0.000493099	0.000155075	0.00102	0.000778661
1.08867	0.000531575	3.68837e-07	9.92698e-06	9.04099e-08	1.14617e-06	0.000366915	1.33019e-06	1.74676e-06		1.07826	0.00367	1.60834e-06	2.4429e-06	0.000110541	4.66225e-06	1.07694e-05	0.00010873	0.00206	0.000101321	0.000568248	0.000622795		1.08867	0.0066	2.01858e-06	1.07873e-05	0.00557	4.02371e-05	4.67386e-06	1.55811e-06		1.08867	0.00257	3.98904e-06	0.000166551	0.000458288	0.00016316	0.00103	0.000807525
1.08772	0.000574558	3.66675e-07	9.83567e-06	8.94005e-08	1.11529e-06	0.00039582	1.39032e-06	1.69257e-06		1.07732	0.00328	1.59854e-06	2.42713e-06	0.000109719	4.60754e-06	1.05879e-05	0.00010221	0.00214	0.00010666	0.000640163	0.000544413		1.08772	0.00629	1.99808e-06	1.05854e-05	0.00525	4.08878e-05	4.72772e-06	1.54334e-06		1.08772	0.00256	3.94363e-06	0.000163107	0.000426738	0.000171859	0.00105	0.000825518
1.08677	0.000577021	3.64532e-07	9.7456e-06	8.84079e-08	1.08563e-06	0.00042429	1.45462e-06	1.64087e-06		1.07639	0.00351	1.58882e-06	2.41152e-06	0.000108906	4.55379e-06	1.0411e-05	9.62729e-05	0.00219	0.000112441	0.000724928	0.000477568		1.08677	0.00592	1.97789e-06	1.0389e-05	0.00496	4.15546e-05	4.78252e-06	1.52877e-06		1.08677	0.00255	3.899e-06	0.000159768	0.000398094	0.000181232	0.00107	0.000831134
1.08581	0.000581187	3.62407e-07	9.65677e-06	8.74318e-08	1.05714e-06	0.000451588	1.52349e-06	1.5915e-06		1.07546	0.00389	1.57919e-06	2.39605e-06	0.000108102	4.50098e-06	1.02385e-05	9.08483e-05	0.00221	0.000118715	0.00082479	0.000420774		1.08581	0.00559	1.958e-06	1.01981e-05	0.00469	4.2238e-05	4.83829e-06	1.51442e-06		1.08581	0.00254	3.85512e-06	0.000156528	0.000372043	0.000191347	0.00109	0.000823886
1.08486	0.000555508	3.60301e-07	9.56915e-06	8.64717e-08	1.02976e-06	0.000476926	1.59738e-06	1.54432e-06		1.07452	0.00393	1.56964e-06	2.38074e-06	0.000107307	4.44908e-06	1.00702e-05	8.58783e-05	0.00219	0.00012554	0.000942125	0.000372591		1.08486	0.00525	1.93841e-06	1.00124e-05	0.00443	4.29387e-05	4.89505e-06	1.50027e-06		1.08486	0.00253	3.81197e-06	0.000153383	0.000348307	0.000202277	0.00111	0.000804403
1.08392	0.000590258	3.58214e-07	9.48271e-06	8.55274e-08	1.00343e-06	0.000499505	1.67677e-06	1.49922e-06		1.07359	0.00369	1.56019e-06	2.36557e-06	0.000106521	4.39808e-06	9.90608e-06	8.13125e-05	0.00214	0.000132985	0.00108	0.000331691		1.08392	0.00499	1.91911e-06	9.83171e-06	0.0042	4.36572e-05	4.95282e-06	1.48631e-06		1.08392	0.00252	3.76954e-06	0.000150331	0.00032664	0.000214105	0.00112	0.0007743
1.08297	0.000604995	3.56144e-07	9.39744e-06	8.45984e-08	9.78096e-07	0.00051856	1.76223e-06	1.45606e-06		1.07266	0.00403	1.55082e-06	2.35055e-06	0.000105743	4.34795e-06	9.74592e-06	7.71075e-05	0.00207	0.000141129	0.00124	0.000296897		1.08297	0.00471	1.9001e-06	9.65587e-06	0.00398	4.43942e-05	5.01162e-06	1.47255e-06		1.08297	0.00251	3.72781e-06	0.000147368	0.000306826	0.000226923	0.00114	0.000735878
1.08202	0.000639717	3.54092e-07	9.31332e-06	8.36845e-08	9.53711e-07	0.000533408	1.85441e-06	1.41474e-06		1.07174	0.00392	1.54153e-06	2.33566e-06	0.000104974	4.29867e-06	9.58963e-06	7.32256e-05	0.00196	0.000150065	0.00142	0.000267189		1.08202	0.00443	1.88137e-06	9.4847e-06	0.00378	4.51503e-05	5.07149e-06	1.45898e-06		1.08202	0.0025	3.68678e-06	0.00014449	0.00028867	0.000240833	0.00116	0.000691731
1.08108	0.000674428	3.52058e-07	9.23032e-06	8.27854e-08	9.30226e-07	0.000543494	1.95401e-06	1.37515e-06		1.07081	0.00392	1.53232e-06	2.32092e-06	0.000104213	4.25022e-06	9.43707e-06	6.9634e-05	0.00184	0.000159902	0.00163	0.000241706		1.08108	0.00419	1.86291e-06	9.31805e-06	0.00359	4.59262e-05	5.13244e-06	1.4456e-06		1.08108	0.00249	3.64641e-06	0.000141694	0.000272005	0.000255949	0.00119	0.000644386
1.08014	0.000699125	3.50042e-07	9.14843e-06	8.19006e-08	9.07599e-07	0.00054843	2.06187e-06	1.3372e-06		1.06989	0.00411	1.5232e-06	2.30632e-06	0.000103461	4.20259e-06	9.28813e-06	6.63041e-05	0.0017	0.000170768	0.00186	0.00021973		1.08014	0.00398	1.84473e-06	9.15575e-06	0.00342	4.67225e-05	5.19451e-06	1.4324e-06		1.08014	0.00247	3.6067e-06	0.000138977	0.00025668	0.000272398	0.00121	0.000596038
1.0792	0.000703809	3.48043e-07	9.06762e-06	8.103e-08	8.85788e-07	0.000548022	2.17891e-06	1.30081e-06		1.06897	0.00417	1.51416e-06	2.29186e-06	0.000102716	4.15576e-06	9.1427e-06	6.32108e-05	0.00155	0.000182817	0.00211	0.000200671		1.0792	0.00376	1.82681e-06	8.99765e-06	0.00326	4.75401e-05	5.25772e-06	1.41938e-06		1.0792	0.00245	3.56764e-06	0.000136336	0.000242561	0.000290321	0.00123	0.000548418
1.07826	0.000668481	3.4606e-07	8.98787e-06	8.01732e-08	8.64753e-07	0.000542286	2.30622e-06	1.26588e-06		1.06804	0.00501	1.5052e-06	2.27753e-06	0.00010198	4.1097e-06	9.00065e-06	6.03317e-05	0.0014	0.000196232	0.00239	0.000184044		1.07826	0.00358	1.80915e-06	8.84361e-06	0.0031	4.83796e-05	5.32209e-06	1.40654e-06		1.07826	0.00244	3.52921e-06	0.000133769	0.000229531	0.000309872	0.00125	0.000502761
1.07732	0.000653142	3.44095e-07	8.90918e-06	7.93299e-08	8.4446e-07	0.000531448	2.44502e-06	1.23233e-06		1.06713	0.00458	1.49632e-06	2.26333e-06	0.000101251	4.06441e-06	8.8619e-06	5.76474e-05	0.00125	0.000211234	0.00267	0.000169455		1.07732	0.00338	1.79175e-06	8.69349e-06	0.00296	4.9242e-05	5.38767e-06	1.39388e-06		1.07732	0.00244	3.49139e-06	0.000131272	0.000217486	0.000331221	0.00127	0.000459859
1.07639	0.00062779	3.42146e-07	8.83151e-06	7.84998e-08	8.24872e-07	0.000515922	2.59676e-06	1.20011e-06		1.06621	0.00418	1.48752e-06	2.24927e-06	0.00010053	4.01986e-06	8.72633e-06	5.51404e-05	0.00111	0.00022809	0.00297	0.000156583		1.07639	0.00324	1.77459e-06	8.54717e-06	0.00283	5.0128e-05	5.45447e-06	1.38138e-06		1.07639	0.00244	3.45418e-06	0.000128844	0.000206332	0.000354554	0.0013	0.000420141
1.07546	0.000611864	3.40214e-07	8.75486e-06	7.76827e-08	8.05959e-07	0.000496285	2.7631e-06	1.16913e-06		1.06529	0.0048	1.47879e-06	2.23534e-06	9.98173e-05	3.97604e-06	8.59386e-06	5.27953e-05	0.000978046	0.000247127	0.00325	0.000145165		1.07546	0.00305	1.75768e-06	8.40451e-06	0.0027	5.10386e-05	5.52253e-06	1.36906e-06		1.07546	0.00244	3.41756e-06	0.000126481	0.000195988	0.000380072	0.00132	0.000383766
1.07452	0.000593346	3.38299e-07	8.67919e-06	7.68783e-08	7.87689e-07	0.000473236	2.94596e-06	1.13934e-06		1.06438	0.0048	1.47014e-06	2.22154e-06	9.91117e-05	3.93294e-06	8.46439e-06	5.05983e-05	0.000856745	0.000268741	0.00353	0.000134987		1.07452	0.00291	1.74101e-06	8.26538e-06	0.00258	5.19747e-05	5.59189e-06	1.3569e-06		1.07452	0.00245	3.38152e-06	0.000124182	0.000186379	0.000407988	0.00135	0.000350707
1.07359	0.000584816	3.36399e-07	8.60451e-06	7.60864e-08	7.70033e-07	0.000447549	3.14763e-06	1.11067e-06		1.06346	0.00491	1.46157e-06	2.20786e-06	9.84135e-05	3.89053e-06	8.33782e-06	4.8537e-05	0.000747894	0.000293423	0.00377	0.000125872		1.07359	0.00275	1.72458e-06	8.12969e-06	0.00247	5.29372e-05	5.66257e-06	1.3449e-06		1.07359	0.00246	3.34604e-06	0.000121944	0.000177439	0.000438528	0.00137	0.000320819
1.07266	0.000596277	3.34515e-07	8.53078e-06	7.53066e-08	7.52965e-07	0.000420023	3.37078e-06	1.08307e-06		1.06255	0.00413	1.45307e-06	2.19431e-06	9.77227e-05	3.8488e-06	8.21407e-06	4.66005e-05	0.000651739	0.000321769	0.00398	0.000117674		1.07266	0.00267	1.70838e-06	7.99731e-06	0.00237	5.39271e-05	5.73461e-06	1.33305e-06		1.07266	0.00248	3.31112e-06	0.000119765	0.00016911	0.000471919	0.0014	0.000293887
1.07174	0.000607727	3.32647e-07	8.458e-06	7.45387e-08	7.36458e-07	0.000391442	3.61858e-06	1.05649e-06		1.06164	0.00513	1.44465e-06	2.18089e-06	9.70392e-05	3.80775e-06	8.09307e-06	4.47786e-05	0.000567901	0.000354516	0.00414	0.000110271		1.07174	0.00256	1.69241e-06	7.86814e-06	0.00227	5.49457e-05	5.80804e-06	1.32137e-06		1.07174	0.0025	3.27674e-06	0.000117644	0.000161339	0.000508386	0.00143	0.000269666
1.07081	0.000579168	3.30795e-07	8.38615e-06	7.37825e-08	7.20488e-07	0.000362529	3.89484e-06	1.03087e-06		1.06074	0.00516	1.4363e-06	2.16759e-06	9.63628e-05	3.76734e-06	7.97472e-06	4.30625e-05	0.000495559	0.000392559	0.00424	0.000103561		1.07081	0.00245	1.67666e-06	7.74207e-06	0.00218	5.59939e-05	5.88291e-06	1.30984e-06		1.07081	0.00252	3.24289e-06	0.000115577	0.000154078	0.000548134	0.00145	0.000247901
1.06989	0.000540599	3.28958e-07	8.31521e-06	7.30378e-08	7.05032e-07	0.000333926	4.2041e-06	1.00618e-06		1.05983	0.00509	1.42802e-06	2.15441e-06	9.56934e-05	3.72758e-06	7.85895e-06	4.1444e-05	0.000433625	0.000436982	0.00428	9.74591e-05		1.06989	0.00233	1.66113e-06	7.619e-06	0.0021	5.7073e-05	5.95925e-06	1.29846e-06		1.06989	0.00255	3.20957e-06	0.000113564	0.000147285	0.000591333	0.00148	0.000228342
1.06897	0.000522022	3.27137e-07	8.24516e-06	7.23042e-08	6.90068e-07	0.000306165	4.55187e-06	9.82358e-07		1.05892	0.00538	1.41981e-06	2.14135e-06	9.5031e-05	3.68844e-06	7.74568e-06	3.99159e-05	0.000380883	0.00048908	0.00426	9.18921e-05		1.06897	0.00223	1.64581e-06	7.49885e-06	0.00201	5.81842e-05	6.03709e-06	1.28723e-06		1.06897	0.00259	3.17675e-06	0.000111602	0.000140922	0.000638087	0.00151	0.000210755
1.06804	0.000483435	3.2533e-07	8.176e-06	7.15817e-08	6.75576e-07	0.000279664	4.94488e-06	9.59376e-07		1.05802	0.00491	1.41167e-06	2.1284e-06	9.43754e-05	3.64992e-06	7.63485e-06	3.84714e-05	0.000336103	0.000550375	0.00417	8.67979e-05		1.06804	0.00216	1.6307e-06	7.38152e-06	0.00194	5.93288e-05	6.11648e-06	1.27614e-06		1.06804	0.00262	3.14444e-06	0.00010969	0.000134953	0.000688402	0.00154	0.000194925
1.06713	0.000454841	3.23538e-07	8.1077e-06	7.087e-08	6.61536e-07	0.000254727	5.39141e-06	9.37191e-07		1.05712	0.00565	1.40361e-06	2.11558e-06	9.37266e-05	3.612e-06	7.52639e-06	3.71045e-05	0.000298114	0.000622613	0.00402	8.21237e-05		1.06713	0.00211	1.6158e-06	7.26692e-06	0.00186	6.05083e-05	6.19746e-06	1.2652e-06		1.06713	0.00266	3.11261e-06	0.000107826	0.000129348	0.00074214	0.00157	0.000180655
1.06621	0.000416238	3.21762e-07	8.04026e-06	7.01688e-08	6.47929e-07	0.000231547	5.90173e-06	9.15768e-07		1.05622	0.00496	1.39561e-06	2.10287e-06	9.30845e-05	3.57467e-06	7.42022e-06	3.58098e-05	0.00026585	0.000707739	0.00382	7.78236e-05		1.06621	0.00204	1.60111e-06	7.15496e-06	0.00179	6.17241e-05	6.28008e-06	1.25439e-06		1.06621	0.00271	3.08127e-06	0.000106009	0.000124078	0.000798966	0.00161	0.000167771
1.06529	0.000407628	3.19999e-07	7.97365e-06	6.9478e-08	6.34737e-07	0.000210227	6.48873e-06	8.95071e-07		1.05532	0.00464	1.38768e-06	2.09027e-06	9.24489e-05	3.53791e-06	7.31629e-06	3.45821e-05	0.000238374	0.000807832	0.00358	7.38581e-05		1.06529	0.00201	1.58661e-06	7.04558e-06	0.00173	6.29777e-05	6.36437e-06	1.24373e-06		1.06529	0.00276	3.05039e-06	0.000104236	0.000119118	0.000858287	0.00164	0.000156117
1.06438	0.00038901	3.18252e-07	7.90787e-06	6.87973e-08	6.21945e-07	0.000190787	7.16874e-06	8.75067e-07		1.05442	0.00483	1.37981e-06	2.07779e-06	9.18198e-05	3.50171e-06	7.21453e-06	3.3417e-05	0.000214883	0.000924996	0.00332	7.01929e-05		1.06438	0.00193	1.57231e-06	6.93868e-06	0.00167	6.42707e-05	6.45039e-06	1.2332e-06		1.06438	0.00281	3.01998e-06	0.000102508	0.000114444	0.000919196	0.00167	0.000145555
1.06346	0.000370386	3.16518e-07	7.8429e-06	6.81266e-08	6.09535e-07	0.000173188	7.96268e-06	8.55728e-07		1.05353	0.0042	1.37202e-06	2.06542e-06	9.11971e-05	3.46607e-06	7.11487e-06	3.23101e-05	0.000194699	0.00106	0.00303	6.67978e-05		1.06346	0.00193	1.55821e-06	6.8342e-06	0.00161	6.56049e-05	6.53818e-06	1.22281e-06		1.06346	0.00285	2.99002e-06	0.000100821	0.000110036	0.000980424	0.00171	0.000135963
1.06255	0.000321755	3.14799e-07	7.77873e-06	6.74657e-08	5.97493e-07	0.000157346	8.89764e-06	8.37022e-07		1.05263	0.00422	1.36429e-06	2.05316e-06	9.05808e-05	3.43098e-06	7.01727e-06	3.12577e-05	0.000177262	0.00122	0.00274	6.36466e-05		1.06255	0.0019	1.54429e-06	6.73206e-06	0.00155	6.69821e-05	6.62779e-06	1.21254e-06		1.06255	0.00289	2.9605e-06	9.91751e-05	0.000105873	0.00104	0.00175	0.000127236
1.06164	0.000303117	3.13093e-07	7.71534e-06	6.68143e-08	5.85805e-07	0.000143146	1.00091e-05	8.18923e-07		1.05174	0.00425	1.35662e-06	2.04101e-06	8.99706e-05	3.39641e-06	6.92167e-06	3.02563e-05	0.000162111	0.0014	0.00245	6.07163e-05		1.06164	0.00188	1.53055e-06	6.6322e-06	0.0015	6.84041e-05	6.71927e-06	1.20241e-06		1.06164	0.00294	2.93141e-06	9.75688e-05	0.000101938	0.0011	0.00178	0.000119279
1.06074	0.000284474	3.11402e-07	7.65272e-06	6.61723e-08	5.74457e-07	0.000130457	1.13438e-05	8.01406e-07		1.05085	0.00398	1.34902e-06	2.02896e-06	8.93666e-05	3.36236e-06	6.82801e-06	2.93024e-05	0.000148869	0.0016	0.00217	5.79862e-05		1.06074	0.00181	1.517e-06	6.53454e-06	0.00145	6.98731e-05	6.81268e-06	1.1924e-06		1.06074	0.00298	2.90275e-06	9.60008e-05	9.82149e-05	0.00115	0.00182	0.00011201
1.05983	0.000295825	3.09724e-07	7.59086e-06	6.55395e-08	5.63435e-07	0.00011914	1.29642e-05	7.84444e-07		1.04996	0.00375	1.34148e-06	2.01703e-06	8.87686e-05	3.32882e-06	6.73624e-06	2.83933e-05	0.000137229	0.00182	0.00192	5.54385e-05		1.05983	0.00175	1.50363e-06	6.43902e-06	0.0014	7.13911e-05	6.90807e-06	1.18252e-06		1.05983	0.00302	2.87451e-06	9.44699e-05	9.46893e-05	0.00119	0.00186	0.000105355
1.05892	0.00028717	3.08059e-07	7.52975e-06	6.49158e-08	5.52727e-07	0.000109056	1.49535e-05	7.68016e-07		1.04907	0.00409	1.33401e-06	2.00519e-06	8.81767e-05	3.29578e-06	6.64631e-06	2.7526e-05	0.000126942	0.00205	0.00168	5.3057e-05		1.05892	0.00169	1.49044e-06	6.34558e-06	0.00136	7.29604e-05	7.0055e-06	1.17276e-06		1.05892	0.00306	2.84668e-06	9.2975e-05	9.13475e-05	0.00122	0.0019	9.9251e-05
1.05802	0.000258511	3.06408e-07	7.46937e-06	6.43009e-08	5.42322e-07	0.000100072	1.74224e-05	7.52098e-07		1.04818	0.00391	1.3266e-06	1.99346e-06	8.75906e-05	3.26324e-06	6.55818e-06	2.66981e-05	0.000117802	0.0023	0.00147	5.08274e-05		1.05802	0.00167	1.47741e-06	6.25416e-06	0.00131	7.45835e-05	7.10502e-06	1.16312e-06		1.05802	0.0031	2.81925e-06	9.15148e-05	8.81772e-05	0.00124	0.00195	9.36418e-05
1.05712	0.000229847	3.04771e-07	7.40972e-06	6.36947e-08	5.32208e-07	9.20639e-05	2.05171e-05	7.3667e-07		1.0473	0.00403	1.31925e-06	1.98184e-06	8.70103e-05	3.23117e-06	6.47178e-06	2.59072e-05	0.000109642	0.00256	0.00128	4.87368e-05		1.05712	0.00163	1.46456e-06	6.1647e-06	0.00127	7.62628e-05	7.20671e-06	1.1536e-06		1.05712	0.00314	2.79222e-06	9.00885e-05	8.51669e-05	0.00125	0.00199	8.84775e-05
1.05622	0.000191179	3.03146e-07	7.35078e-06	6.3097e-08	5.22375e-07	8.49163e-05	2.44246e-05	7.21712e-07		1.04641	0.00432	1.31196e-06	1.97031e-06	8.64358e-05	3.19957e-06	6.38708e-06	2.51512e-05	0.000102324	0.00282	0.00111	4.6774e-05		1.05622	0.0016	1.45188e-06	6.07714e-06	0.00123	7.80011e-05	7.31061e-06	1.14419e-06		1.05622	0.00318	2.76557e-06	8.86949e-05	8.23062e-05	0.00125	0.00204	8.37141e-05
1.05532	0.000212508	3.01534e-07	7.29254e-06	6.25078e-08	5.12811e-07	7.85268e-05	2.93741e-05	7.07206e-07		1.04553	0.00466	1.30473e-06	1.95889e-06	8.5867e-05	3.16843e-06	6.30404e-06	2.44279e-05	9.57334e-05	0.00306	0.00097098	4.49285e-05		1.05532	0.00161	1.43936e-06	5.99144e-06	0.00119	7.98013e-05	7.4168e-06	1.13491e-06		1.05532	0.00321	2.7393e-06	8.7333e-05	7.95856e-05	0.00123	0.00208	7.93127e-05
1.05442	0.000223832	2.99935e-07	7.23499e-06	6.19267e-08	5.03508e-07	7.28034e-05	3.56231e-05	6.93132e-07		1.04465	0.00437	1.29756e-06	1.94756e-06	8.53037e-05	3.13775e-06	6.22261e-06	2.37355e-05	8.97751e-05	0.00328	0.000849413	4.31911e-05		1.05442	0.00163	1.427e-06	5.90754e-06	0.00116	8.16664e-05	7.52535e-06	1.12573e-06		1.05442	0.00324	2.7134e-06	8.6002e-05	7.6996e-05	0.00119	0.00213	7.52388e-05
1.05353	0.000255154	2.98349e-07	7.17812e-06	6.13537e-08	4.94456e-07	6.76649e-05	4.34188e-05	6.79475e-07		1.04377	0.00392	1.29045e-06	1.93633e-06	8.4746e-05	3.10751e-06	6.14274e-06	2.30723e-05	8.43688e-05	0.00347	0.000745854	4.15535e-05		1.05353	0.00161	1.4148e-06	5.82539e-06	0.00112	8.35997e-05	7.63632e-06	1.11667e-06		1.05353	0.00327	2.68787e-06	8.47009e-05	7.45293e-05	0.00115	0.00218	7.14618e-05
1.05263	0.000238486	2.96775e-07	7.12192e-06	6.07886e-08	4.85645e-07	6.30403e-05	5.29227e-05	6.66217e-07		1.04289	0.00412	1.2834e-06	1.9252e-06	8.41937e-05	3.0777e-06	6.06441e-06	2.24366e-05	7.94471e-05	0.00362	0.000657916	4.00081e-05		1.05263	0.00155	1.40275e-06	5.74494e-06	0.00109	8.56047e-05	7.7498e-06	1.10771e-06		1.05263	0.0033	2.66269e-06	8.34289e-05	7.2178e-05	0.0011	0.00224	6.79544e-05
1.05174	0.000234991	2.95214e-07	7.06637e-06	6.02313e-08	4.77068e-07	5.88673e-05	6.40966e-05	6.53344e-07		1.04202	0.0043	1.27641e-06	1.91417e-06	8.36468e-05	3.04833e-06	5.98756e-06	2.18269e-05	7.49524e-05	0.00372	0.000583314	3.8548e-05		1.05174	0.00152	1.39086e-06	5.66614e-06	0.00106	8.76851e-05	7.86585e-06	1.09886e-06		1.05174	0.00333	2.63787e-06	8.2185e-05	6.99351e-05	0.00104	0.00229	6.46923e-05
1.05085	0.000241494	2.93665e-07	7.01147e-06	5.96816e-08	4.68717e-07	5.50919e-05	7.65729e-05	6.4084e-07		1.04114	0.00503	1.26947e-06	1.90323e-06	8.31053e-05	3.01937e-06	5.91217e-06	2.12419e-05	7.08359e-05	0.00377	0.000519964	3.71671e-05		1.05085	0.00146	1.37912e-06	5.58896e-06	0.00103	8.98449e-05	7.98455e-06	1.09012e-06		1.05085	0.00336	2.61339e-06	8.09684e-05	6.7794e-05	0.000984456	0.00235	6.16538e-05
1.04996	0.000247995	2.92128e-07	6.95721e-06	5.91394e-08	4.60583e-07	5.16669e-05	8.9559e-05	6.28692e-07		1.04027	0.00487	1.26259e-06	1.89238e-06	8.25689e-05	2.99082e-06	5.8382e-06	2.06802e-05	6.70556e-05	0.00376	0.00046603	3.58596e-05		1.04996	0.00145	1.36752e-06	5.51334e-06	0.000998699	9.20882e-05	8.106e-06	1.08148e-06		1.04996	0.0034	2.58926e-06	7.97784e-05	6.57488e-05	0.00092326	0.00241	5.88194e-05
1.04907	0.000244495	2.90604e-07	6.90357e-06	5.86046e-08	4.52659e-07	4.85516e-05	0.000101846	6.16886e-07		1.0394	0.00494	1.25576e-06	1.88162e-06	8.20377e-05	2.96268e-06	5.7656e-06	2.01406e-05	6.3575e-05	0.00369	0.000419932	3.46204e-05		1.04907	0.00141	1.35607e-06	5.43925e-06	0.000970859	9.44197e-05	8.23027e-06	1.07295e-06		1.04907	0.00345	2.56545e-06	7.86143e-05	6.37938e-05	0.000862287	0.00247	5.61717e-05
1.04818	0.000220993	2.89091e-07	6.85056e-06	5.8077e-08	4.44937e-07	4.57106e-05	0.000111966	6.0541e-07		1.03853	0.00443	1.24899e-06	1.87096e-06	8.15117e-05	2.93493e-06	5.69436e-06	1.96219e-05	6.0363e-05	0.00357	0.000380341	3.34448e-05		1.04818	0.00137	1.34477e-06	5.36664e-06	0.000944149	9.68441e-05	8.35746e-06	1.06451e-06		1.04818	0.0035	2.54197e-06	7.74752e-05	6.1924e-05	0.000802829	0.00253	5.3695e-05
1.0473	0.000227492	2.8759e-07	6.79815e-06	5.75565e-08	4.37412e-07	4.3113e-05	0.0001185	5.94251e-07		1.03766	0.00433	1.24228e-06	1.86039e-06	8.09906e-05	2.90757e-06	5.62442e-06	1.9123e-05	5.7392e-05	0.00341	0.000346154	3.23285e-05		1.0473	0.00135	1.33361e-06	5.29547e-06	0.00091851	9.93668e-05	8.48765e-06	1.05618e-06		1.0473	0.00355	2.51881e-06	7.63605e-05	6.01344e-05	0.000745816	0.0026	5.13753e-05
1.04641	0.000223989	2.861e-07	6.74634e-06	5.70429e-08	4.30076e-07	4.07322e-05	0.000120435	5.83398e-07		1.03679	0.00403	1.23562e-06	1.84991e-06	8.04746e-05	2.88059e-06	5.55577e-06	1.8643e-05	5.46383e-05	0.0032	0.000316461	3.12675e-05		1.04641	0.0013	1.32258e-06	5.22571e-06	0.000893887	0.000101993	8.62095e-06	1.04794e-06		1.04641	0.00359	2.49597e-06	7.52694e-05	5.84206e-05	0.000691861	0.00266	4.91998e-05
1.04553	0.000230488	2.84623e-07	6.69512e-06	5.65362e-08	4.22923e-07	3.85446e-05	0.000117458	5.7284e-07		1.03592	0.0041	1.22901e-06	1.83951e-06	7.99635e-05	2.85398e-06	5.48837e-06	1.8181e-05	5.20808e-05	0.00297	0.000290522	3.02582e-05		1.04553	0.00129	1.31169e-06	5.15732e-06	0.000870227	0.000104729	8.75746e-06	1.0398e-06		1.04553	0.00365	2.47343e-06	7.42014e-05	5.67784e-05	0.000641312	0.00273	4.7157e-05
1.04465	0.000226986	2.83156e-07	6.64449e-06	5.60362e-08	4.15947e-07	3.65302e-05	0.000110049	5.62565e-07		1.03506	0.00311	1.22245e-06	1.8292e-06	7.94572e-05	2.82774e-06	5.42219e-06	1.77359e-05	4.97011e-05	0.00272	0.000267731	2.92973e-05		1.04465	0.00125	1.30094e-06	5.09027e-06	0.000847482	0.000107582	8.89727e-06	1.03176e-06		1.04465	0.0037	2.4512e-06	7.31558e-05	5.52038e-05	0.000594321	0.00281	4.52366e-05
1.04377	0.00023359	2.81701e-07	6.59442e-06	5.55429e-08	4.09142e-07	3.46709e-05	9.9336e-05	5.52565e-07		1.0342	0.00257	1.21595e-06	1.81898e-06	7.89557e-05	2.80186e-06	5.3572e-06	1.73071e-05	4.74828e-05	0.00247	0.000247596	2.83818e-05		1.04377	0.00125	1.29031e-06	5.02451e-06	0.000825606	0.000110557	9.04051e-06	1.0238e-06		1.04377	0.00376	2.42926e-06	7.21319e-05	5.36934e-05	0.000550889	0.00288	4.34292e-05
1.04289	0.000210541	2.80257e-07	6.54492e-06	5.5056e-08	4.02503e-07	3.29513e-05	8.67802e-05	5.42829e-07		1.03333	0.00177	1.2095e-06	1.80885e-06	7.84589e-05	2.77634e-06	5.29337e-06	1.68937e-05	4.54116e-05	0.00221	0.000229714	2.75088e-05		1.04289	0.00123	1.27982e-06	4.96002e-06	0.000804555	0.000113664	9.18727e-06	1.01594e-06		1.04289	0.00382	2.40762e-06	7.11292e-05	5.22436e-05	0.000510916	0.00296	4.17262e-05
1.04202	0.000217494	2.78824e-07	6.49598e-06	5.45754e-08	3.96024e-07	3.13576e-05	7.38145e-05	5.33348e-07		1.03247	0.0013	1.2031e-06	1.7988e-06	7.79668e-05	2.75116e-06	5.23068e-06	1.6495e-05	4.34745e-05	0.00196	0.000213755	2.66756e-05		1.04202	0.00125	1.26945e-06	4.89676e-06	0.000784289	0.000116909	9.3377e-06	1.00817e-06		1.04202	0.00389	2.38627e-06	7.01471e-05	5.08513e-05	0.000474238	0.00305	4.01199e-05
1.04114	0.000204449	2.77402e-07	6.44758e-06	5.41012e-08	3.897e-07	2.98778e-05	6.15666e-05	5.24114e-07		1.03161	0.00107	1.19675e-06	1.78883e-06	7.74794e-05	2.72632e-06	5.16909e-06	1.61102e-05	4.16601e-05	0.00173	0.000199448	2.588e-05		1.04114	0.00124	1.25921e-06	4.83471e-06	0.00076477	0.000120301	9.49189e-06	1.00049e-06		1.04114	0.00396	2.3652e-06	6.9185e-05	4.95135e-05	0.00044065	0.00313	3.86032e-05
1.04027	0.000201406	2.75991e-07	6.39972e-06	5.36331e-08	3.83527e-07	2.85012e-05	5.07337e-05	5.15117e-07		1.03076	0.000633237	1.19045e-06	1.77894e-06	7.69965e-05	2.70182e-06	5.10859e-06	1.57388e-05	3.99581e-05	0.00152	0.000186567	2.51196e-05		1.04027	0.00121	1.24909e-06	4.77382e-06	0.000745962	0.000123851	9.65e-06	9.92899e-07		1.04027	0.00404	2.3444e-06	6.82425e-05	4.82275e-05	0.000409929	0.00322	3.71697e-05
1.0394	0.000188367	2.74591e-07	6.35239e-06	5.3171e-08	3.77499e-07	2.72182e-05	4.16026e-05	5.0635e-07		1.0299	-6.362e-05	1.1842e-06	1.76914e-06	7.6518e-05	2.67765e-06	5.04915e-06	1.53802e-05	3.83594e-05	0.00133	0.000174926	2.43924e-05		1.0394	0.00115	1.2391e-06	4.71408e-06	0.000727832	0.000127568	9.81214e-06	9.85392e-07		1.0394	0.00412	2.32388e-06	6.73189e-05	4.69905e-05	0.000381845	0.00332	3.58134e-05
1.03853	0.00018533	2.73201e-07	6.30558e-06	5.27149e-08	3.71613e-07	2.60207e-05	3.41573e-05	4.97805e-07		1.02905	6.53279e-05	1.178e-06	1.75942e-06	7.60441e-05	2.6538e-06	4.99073e-06	1.50337e-05	3.68557e-05	0.00116	0.000164365	2.36965e-05		1.03853	0.00111	1.22922e-06	4.65546e-06	0.000710347	0.000131463	9.97847e-06	9.7797e-07		1.03853	0.0042	2.30363e-06	6.64138e-05	4.58002e-05	0.000356175	0.00341	3.45291e-05
1.03766	0.000192297	2.71822e-07	6.25929e-06	5.22647e-08	3.65863e-07	2.4901e-05	2.82097e-05	4.89474e-07		1.02819	-0.000105634	1.17185e-06	1.74977e-06	7.55745e-05	2.63027e-06	4.93333e-06	1.46988e-05	3.54394e-05	0.00101	0.000154753	2.30301e-05		1.03766	0.0011	1.21946e-06	4.59792e-06	0.000693478	0.000135548	1.01491e-05	9.70631e-07		1.03766	0.0043	2.28364e-06	6.55267e-05	4.46542e-05	0.000332704	0.00352	3.33117e-05
1.03679	0.000179268	2.70453e-07	6.21351e-06	5.18202e-08	3.60245e-07	2.38525e-05	2.35053e-05	4.81351e-07		1.02734	0.000343481	1.16575e-06	1.74021e-06	7.51092e-05	2.60705e-06	4.87691e-06	1.43751e-05	3.4104e-05	0.000879571	0.000145978	2.23915e-05		1.03679	0.00111	1.20982e-06	4.54144e-06	0.000677196	0.000139837	1.03243e-05	9.63376e-07		1.03679	0.00439	2.26391e-06	6.46572e-05	4.35505e-05	0.000311229	0.00362	3.21568e-05
1.03592	0.000166243	2.69095e-07	6.16823e-06	5.13813e-08	3.54756e-07	2.28693e-05	1.97904e-05	4.73429e-07		1.02649	8.93097e-05	1.15969e-06	1.73073e-06	7.46482e-05	2.58414e-06	4.82145e-06	1.40619e-05	3.28433e-05	0.000768957	0.000137942	2.17793e-05		1.03592	0.0011	1.20029e-06	4.486e-06	0.000661475	0.000144343	1.0504e-05	9.56201e-07		1.03592	0.0045	2.24443e-06	6.38047e-05	4.24869e-05	0.000291565	0.00373	3.10603e-05
1.03506	0.000143222	2.67747e-07	6.12344e-06	5.0948e-08	3.49391e-07	2.19459e-05	1.68446e-05	4.657e-07		1.02564	0.000263207	1.15368e-06	1.72132e-06	7.41915e-05	2.56152e-06	4.76694e-06	1.37589e-05	3.16518e-05	0.000674643	0.000130565	2.11919e-05		1.03506	0.00112	1.19087e-06	4.43156e-06	0.00064629	0.000149082	1.06886e-05	9.49107e-07		1.03506	0.0046	2.22521e-06	6.29688e-05	4.14615e-05	0.000273539	0.00385	3.00182e-05
1.0342	0.000110207	2.66409e-07	6.07914e-06	5.05201e-08	3.44147e-07	2.10777e-05	1.44897e-05	4.5816e-07		1.02479	0.000157191	1.14772e-06	1.71199e-06	7.37389e-05	2.53921e-06	4.71334e-06	1.34656e-05	3.05244e-05	0.000594517	0.000123773	2.06281e-05		1.0342	0.00114	1.18156e-06	4.37811e-06	0.000631617	0.00015407	1.08782e-05	9.42091e-07		1.0342	0.0047	2.20623e-06	6.21492e-05	4.04726e-05	0.000256997	0.00397	2.90271e-05
1.03333	7.71977e-05	2.65081e-07	6.03531e-06	5.00976e-08	3.39021e-07	2.02602e-05	1.2588e-05	4.50801e-07		1.02395	0.000491254	1.1418e-06	1.70273e-06	7.32905e-05	2.51718e-06	4.66065e-06	1.31816e-05	2.94567e-05	0.000526541	0.000117507	2.00866e-05		1.03333	0.00114	1.17237e-06	4.32562e-06	0.000617433	0.000159327	1.1073e-05	9.35153e-07		1.03333	0.00481	2.18749e-06	6.13453e-05	3.95185e-05	0.000241796	0.0041	2.80838e-05
1.03247	6.41938e-05	2.63762e-07	5.99196e-06	4.96804e-08	3.34008e-07	1.94896e-05	1.10353e-05	4.43618e-07		1.0231	0.000955391	1.13593e-06	1.69355e-06	7.28461e-05	2.49544e-06	4.60883e-06	1.29065e-05	2.84445e-05	0.000468837	0.000111712	1.95662e-05		1.03247	0.00112	1.16328e-06	4.27407e-06	0.000603717	0.000164871	1.12731e-05	9.28292e-07		1.03247	0.00492	2.16899e-06	6.05568e-05	3.85975e-05	0.00022781	0.00423	2.71852e-05
1.03161	7.11964e-05	2.62454e-07	5.94908e-06	4.92684e-08	3.29105e-07	1.87624e-05	9.75317e-06	4.36605e-07		1.02226	0.00125	1.13011e-06	1.68444e-06	7.24058e-05	2.47398e-06	4.55788e-06	1.264e-05	2.74839e-05	0.000419742	0.000106341	1.90659e-05		1.03161	0.00112	1.15429e-06	4.22344e-06	0.000590448	0.000170725	1.14788e-05	9.21506e-07		1.03161	0.00504	2.15072e-06	5.97833e-05	3.77081e-05	0.000214923	0.00437	2.63286e-05
1.03076	8.82055e-05	2.61155e-07	5.90665e-06	4.88615e-08	3.2431e-07	1.80752e-05	8.68317e-06	4.29757e-07		1.02142	0.000706842	1.12433e-06	1.67541e-06	7.19695e-05	2.45279e-06	4.50776e-06	1.23816e-05	2.65715e-05	0.000377816	0.000101354	1.85845e-05		1.03076	0.00109	1.14541e-06	4.1737e-06	0.000577609	0.000176911	1.16903e-05	9.14794e-07		1.03076	0.00516	2.13268e-06	5.90245e-05	3.6849e-05	0.000203033	0.00452	2.55116e-05
1.0299	7.52215e-05	2.59866e-07	5.86468e-06	4.84596e-08	3.19618e-07	1.74252e-05	7.78118e-06	4.23069e-07		1.02058	0.000630198	1.11859e-06	1.66645e-06	7.1537e-05	2.43188e-06	4.45847e-06	1.21312e-05	2.57041e-05	0.000341847	9.67146e-05	1.81213e-05		1.0299	0.00109	1.13663e-06	4.12483e-06	0.00056518	0.000183456	1.19078e-05	9.08156e-07		1.0299	0.00529	2.11487e-06	5.82799e-05	3.60187e-05	0.000192046	0.00467	2.47316e-05
1.02905	6.22449e-05	2.58587e-07	5.82315e-06	4.80627e-08	3.15028e-07	1.68098e-05	7.01377e-06	4.16536e-07		1.01974	0.000133628	1.1129e-06	1.65756e-06	7.11085e-05	2.41123e-06	4.40998e-06	1.18882e-05	2.48787e-05	0.000310821	9.23903e-05	1.76752e-05		1.02905	0.00108	1.12795e-06	4.07682e-06	0.000553144	0.000190387	1.21315e-05	9.0159e-07		1.02905	0.00542	2.09728e-06	5.75492e-05	3.52161e-05	0.000181879	0.00483	2.39865e-05
1.02819	3.92761e-05	2.57317e-07	5.78206e-06	4.76706e-08	3.10536e-07	1.62265e-05	6.35534e-06	4.10154e-07		1.0189	0.000427125	1.10725e-06	1.64874e-06	7.06838e-05	2.39085e-06	4.36228e-06	1.16525e-05	2.40927e-05	0.000283907	8.83531e-05	1.72455e-05		1.02819	0.00109	1.11937e-06	4.02964e-06	0.000541486	0.000197734	1.23617e-05	8.95095e-07		1.02819	0.00556	2.07991e-06	5.68321e-05	3.44398e-05	0.000172458	0.005	2.32742e-05
1.02734	2.63155e-05	2.56056e-07	5.7414e-06	4.72832e-08	3.0614e-07	1.56731e-05	5.78607e-06	4.03917e-07		1.01806	0.000370684	1.10164e-06	1.63999e-06	7.02629e-05	2.37072e-06	4.31535e-06	1.14238e-05	2.33436e-05	0.000260423	8.45779e-05	1.68313e-05		1.02734	0.0011	1.11089e-06	3.98327e-06	0.000530189	0.00020553	1.25986e-05	8.8867e-07		1.02734	0.0057	2.06275e-06	5.61283e-05	3.36888e-05	0.000163717	0.00518	2.2593e-05
1.02649	3.33635e-05	2.54804e-07	5.70118e-06	4.69006e-08	3.01836e-07	1.51476e-05	5.29044e-06	3.97821e-07		1.01723	-0.000665693	1.09608e-06	1.63131e-06	6.98457e-05	2.35085e-06	4.26918e-06	1.12017e-05	2.26291e-05	0.000239813	8.10421e-05	1.64318e-05		1.02649	0.00111	1.1025e-06	3.9377e-06	0.000519239	0.000213811	1.28426e-05	8.82314e-07		1.02649	0.00586	2.0458e-06	5.54373e-05	3.29619e-05	0.000155593	0.00537	2.1941e-05
1.02564	3.04206e-05	2.53562e-07	5.66137e-06	4.65226e-08	2.97622e-07	1.46482e-05	4.85621e-06	3.91862e-07		1.01639	-0.00078201	1.09056e-06	1.6227e-06	6.94323e-05	2.33122e-06	4.22374e-06	1.09861e-05	2.19471e-05	0.000221624	7.77258e-05	1.60465e-05		1.02564	0.0011	1.09421e-06	3.89291e-06	0.000508623	0.000222615	1.30938e-05	8.76026e-07		1.02564	0.00602	2.02906e-06	5.47589e-05	3.22582e-05	0.000148034	0.00556	2.13166e-05
1.02479	6.74868e-05	2.52329e-07	5.62198e-06	4.61492e-08	2.93496e-07	1.41731e-05	4.47356e-06	3.86036e-07		1.01556	-0.00149	1.08508e-06	1.61416e-06	6.90225e-05	2.31184e-06	4.17902e-06	1.07767e-05	2.12956e-05	0.000205488	7.46111e-05	1.56747e-05		1.02479	0.00108	1.08601e-06	3.84888e-06	0.000498326	0.000231985	1.33527e-05	8.69806e-07		1.02479	0.0062	2.01253e-06	5.40929e-05	3.15768e-05	0.000140991	0.00577	2.07182e-05
1.02395	7.45632e-05	2.51104e-07	5.583e-06	4.57802e-08	2.89455e-07	1.37208e-05	4.13459e-06	3.80339e-07		1.01473	-0.000747317	1.07964e-06	1.60569e-06	6.86163e-05	2.2927e-06	4.13501e-06	1.05731e-05	2.06729e-05	0.000191101	7.16816e-05	1.53156e-05		1.02395	0.00106	1.0779e-06	3.80559e-06	0.000488336	0.000241965	1.36195e-05	8.63652e-07		1.02395	0.00638	1.9962e-06	5.34388e-05	3.09165e-05	0.00013442	0.00599	2.01445e-05
1.0231	7.16494e-05	2.49889e-07	5.54442e-06	4.54157e-08	2.85497e-07	1.32899e-05	3.83285e-06	3.74767e-07		1.0139	-0.000749374	1.07424e-06	1.59728e-06	6.82137e-05	2.2738e-06	4.09169e-06	1.03754e-05	2.00772e-05	0.000178214	6.89229e-05	1.49688e-05		1.0231	0.00104	1.06989e-06	3.76302e-06	0.000478641	0.000252605	1.38945e-05	8.57562e-07		1.0231	0.00659	1.98006e-06	5.27965e-05	3.02767e-05	0.000128281	0.00622	1.95942e-05
1.02226	6.87463e-05	2.48682e-07	5.50624e-06	4.50555e-08	2.81619e-07	1.28789e-05	3.56307e-06	3.69317e-07		1.01307	-0.000141379	1.06888e-06	1.58894e-06	6.78146e-05	2.25513e-06	4.04905e-06	1.01831e-05	1.9507e-05	0.000166622	6.63218e-05	1.46337e-05		1.02226	0.000989908	1.06196e-06	3.72117e-06	0.000469231	0.000263956	1.41781e-05	8.51538e-07		1.02226	0.0068	1.96412e-06	5.21656e-05	2.96565e-05	0.00012254	0.00647	1.90659e-05
1.02142	6.58542e-05	2.47484e-07	5.46845e-06	4.46995e-08	2.77821e-07	1.24868e-05	3.32085e-06	3.63985e-07		1.01224	0.000666667	1.06356e-06	1.58066e-06	6.7419e-05	2.23669e-06	4.00708e-06	9.99614e-06	1.89609e-05	0.000156153	6.38665e-05	1.43097e-05		1.02142	0.000975353	1.05412e-06	3.68001e-06	0.000460093	0.000276076	1.44707e-05	8.45576e-07		1.02142	0.00703	1.94837e-06	5.15459e-05	2.9055e-05	0.000117162	0.00672	1.85585e-05
1.02058	6.29732e-05	2.46295e-07	5.43106e-06	4.43478e-08	2.74098e-07	1.21123e-05	3.10257e-06	3.58767e-07		1.01142	9.47539e-05	1.05829e-06	1.57245e-06	6.70269e-05	2.21847e-06	3.96575e-06	9.81429e-06	1.84375e-05	0.000146663	6.15462e-05	1.39964e-05		1.02058	0.000960762	1.04637e-06	3.63953e-06	0.000451217	0.000289024	1.47727e-05	8.39677e-07		1.02058	0.00728	1.93281e-06	5.09371e-05	2.84715e-05	0.000112121	0.007	1.8071e-05
1.01974	7.01043e-05	2.45114e-07	5.39404e-06	4.40002e-08	2.7045e-07	1.17545e-05	2.90516e-06	3.53661e-07		1.01059	0.000272883	1.05305e-06	1.5643e-06	6.66381e-05	2.20048e-06	3.92506e-06	9.63736e-06	1.79356e-05	0.000138032	5.9351e-05	1.36933e-05		1.01974	0.000976135	1.0387e-06	3.59972e-06	0.000442594	0.000302865	1.50844e-05	8.3384e-07		1.01974	0.00754	1.91744e-06	5.0339e-05	2.79054e-05	0.000107388	0.00728	1.76023e-05
1.0189	9.72474e-05	2.43942e-07	5.3574e-06	4.36566e-08	2.66874e-07	1.14122e-05	2.72602e-06	3.48663e-07		1.00977	0.000441055	1.04785e-06	1.55621e-06	6.62528e-05	2.1827e-06	3.885e-06	9.46519e-06	1.7454e-05	0.000130156	5.72721e-05	1.34e-05		1.0189	0.000991472	1.03111e-06	3.56055e-06	0.000434215	0.000317668	1.54064e-05	8.28064e-07		1.0189	0.00782	1.90224e-06	4.97513e-05	2.7356e-05	0.00010294	0.00759	1.71515e-05
1.01806	0.000124403	2.42778e-07	5.32113e-06	4.33171e-08	2.63369e-07	1.10848e-05	2.56298e-06	3.4377e-07		1.00895	0.000439262	1.04268e-06	1.54819e-06	6.58708e-05	2.16514e-06	3.84554e-06	9.2976e-06	1.69916e-05	0.000122949	5.53014e-05	1.3116e-05		1.01806	0.00101	1.02361e-06	3.52202e-06	0.000426069	0.000333506	1.57391e-05	8.22347e-07		1.01806	0.00812	1.88723e-06	4.91737e-05	2.68225e-05	9.87558e-05	0.00791	1.67177e-05
1.01723	0.000121572	2.41623e-07	5.28523e-06	4.29815e-08	2.59932e-07	1.07712e-05	2.41415e-06	3.3898e-07		1.00813	0.000157507	1.03756e-06	1.54023e-06	6.5492e-05	2.14779e-06	3.80668e-06	9.13443e-06	1.65474e-05	0.000116335	5.34313e-05	1.2841e-05		1.01723	0.00101	1.01619e-06	3.48411e-06	0.000418149	0.000350454	1.60829e-05	8.1669e-07		1.01723	0.00844	1.8724e-06	4.86061e-05	2.63044e-05	9.4815e-05	0.00826	1.63001e-05
1.01639	9.46991e-05	2.40475e-07	5.2497e-06	4.26498e-08	2.56562e-07	1.04708e-05	2.27793e-06	3.34289e-07		1.00731	-0.00017422	1.03247e-06	1.53233e-06	6.51166e-05	2.13065e-06	3.76841e-06	8.97552e-06	1.61205e-05	0.00011025	5.16552e-05	1.25745e-05		1.01639	0.000997257	1.00885e-06	3.44682e-06	0.000410447	0.000368595	1.64384e-05	8.11091e-07		1.01639	0.00878	1.85773e-06	4.80482e-05	2.58012e-05	9.10996e-05	0.00862	1.58978e-05
1.01556	0.00010485	2.39336e-07	5.21452e-06	4.23219e-08	2.53257e-07	1.01828e-05	2.15293e-06	3.29695e-07		1.00649	5.40884e-05	1.02743e-06	1.52449e-06	6.47443e-05	2.11371e-06	3.73071e-06	8.82073e-06	1.571e-05	0.000104638	4.99667e-05	1.23163e-05		1.01556	0.001	1.00159e-06	3.41011e-06	0.000402954	0.000388011	1.68061e-05	8.05549e-07		1.01556	0.00913	1.84324e-06	4.74999e-05	2.53122e-05	8.75933e-05	0.00901	1.55101e-05
1.01473	0.000125015	2.38205e-07	5.17969e-06	4.19978e-08	2.50016e-07	9.90648e-06	2.03795e-06	3.25195e-07		1.00568	0.000375405	1.02241e-06	1.51671e-06	6.43752e-05	2.09697e-06	3.69358e-06	8.66992e-06	1.5315e-05	9.94498e-05	4.83603e-05	1.2066e-05		1.01473	0.000997591	9.94412e-07	3.37399e-06	0.000395663	0.000408791	1.71867e-05	8.00064e-07		1.01473	0.0095	1.82892e-06	4.69608e-05	2.48369e-05	8.4281e-05	0.00942	1.51364e-05
1.0139	0.000165195	2.37082e-07	5.14521e-06	4.16774e-08	2.46836e-07	9.64129e-06	1.93194e-06	3.20786e-07		1.00486	-2.44963e-05	1.01744e-06	1.50899e-06	6.40093e-05	2.08043e-06	3.657e-06	8.52296e-06	1.49348e-05	9.46442e-05	4.68305e-05	1.18233e-05		1.0139	0.00103	9.87307e-07	3.33844e-06	0.000388567	0.000431025	1.75807e-05	7.94636e-07		1.0139	0.0099	1.81477e-06	4.64307e-05	2.43748e-05	8.1149e-05	0.00986	1.47759e-05
1.01307	0.000195489	2.35967e-07	5.11107e-06	4.13607e-08	2.43717e-07	9.38662e-06	1.834e-06	3.16467e-07		1.00405	0.000661222	1.0125e-06	1.50133e-06	6.36465e-05	2.06409e-06	3.62096e-06	8.3797e-06	1.45686e-05	9.01835e-05	4.53727e-05	1.15878e-05		1.01307	0.00103	9.80278e-07	3.30345e-06	0.000381659	0.000454807	1.79889e-05	7.89262e-07		1.01307	0.01033	1.80078e-06	4.59096e-05	2.39255e-05	7.81848e-05	0.01033	1.44281e-05
1.01224	0.000195184	2.3486e-07	5.07727e-06	4.10475e-08	2.40657e-07	9.14191e-06	1.74332e-06	3.12234e-07		1.00324	0.000629817	1.0076e-06	1.49373e-06	6.32867e-05	2.04794e-06	3.58545e-06	8.24003e-06	1.42158e-05	8.60351e-05	4.39822e-05	1.13593e-05		1.01224	0.00103	9.73324e-07	3.26901e-06	0.000374932	0.00048023	1.84118e-05	7.83943e-07		1.01224	0.0108	1.78695e-06	4.53971e-05	2.34884e-05	7.53769e-05	0.01083	1.40923e-05
1.01142	0.000164126	2.3376e-07	5.04381e-06	4.07379e-08	2.37654e-07	8.90666e-06	1.65921e-06	3.08085e-07		1.00243	0.000614438	1.00273e-06	1.48618e-06	6.293e-05	2.03198e-06	3.55046e-06	8.10383e-06	1.38756e-05	8.217e-05	4.26551e-05	1.11375e-05		1.01142	0.00105	9.66444e-07	3.2351e-06	0.000368381	0.000507389	1.88504e-05	7.78677e-07		1.01142	0.0113	1.77327e-06	4.48932e-05	2.30631e-05	7.27146e-05	0.01136	1.37681e-05
1.01059	0.000123084	2.32668e-07	5.01068e-06	4.04318e-08	2.34706e-07	8.68037e-06	1.58105e-06	3.04019e-07		1.00162	9.7119e-06	9.97897e-07	1.4787e-06	6.25763e-05	2.0162e-06	3.51598e-06	7.97099e-06	1.35476e-05	7.85627e-05	4.13874e-05	1.09222e-05		1.01059	0.00105	9.59636e-07	3.20172e-06	0.000361999	0.000536381	1.93052e-05	7.73465e-07		1.01059	0.01187	1.75976e-06	4.43975e-05	2.26493e-05	7.01883e-05	0.01192	1.34549e-05
1.00977	9.20579e-05	2.31584e-07	4.97787e-06	4.01291e-08	2.31813e-07	8.46261e-06	1.50828e-06	3.00033e-07		1.00081	-9.50051e-05	9.93099e-07	1.47126e-06	6.22256e-05	2.00061e-06	3.482e-06	7.84138e-06	1.32311e-05	7.51906e-05	4.01757e-05	1.0713e-05		1.00977	0.00108	9.529e-07	3.16885e-06	0.000355781	0.000567299	1.97774e-05	7.68305e-07		1.00977	0.01249	1.7464e-06	4.391e-05	2.22464e-05	6.77891e-05	0.01253	1.31522e-05
1.00895	8.10493e-05	2.30507e-07	4.94538e-06	3.98299e-08	2.28974e-07	8.25294e-06	1.44043e-06	2.96124e-07		1	-3.97134e-05	9.88336e-07	1.46389e-06	6.18778e-05	1.98519e-06	3.44851e-06	7.71492e-06	1.29256e-05	7.20334e-05	3.90168e-05	1.05099e-05		1.00895	0.0011	9.46234e-07	3.13649e-06	0.00034972	0.000600233	2.02676e-05	7.63196e-07		1.00895	0.01318	1.73318e-06	4.34304e-05	2.18542e-05	6.55087e-05	0.01317	1.28596e-05
1.00813	0.000100058	2.29438e-07	4.91321e-06	3.95339e-08	2.26186e-07	8.05098e-06	1.37705e-06	2.92292e-07		0.99919	-0.000574414	9.83608e-07	1.45657e-06	6.1533e-05	1.96996e-06	3.4155e-06	7.5915e-06	1.26306e-05	6.90731e-05	3.79075e-05	1.03124e-05		1.00813	0.00115	9.39639e-07	3.10462e-06	0.000343812	0.000635272	2.07769e-05	7.58138e-07		1.00813	0.01393	1.72012e-06	4.29585e-05	2.14722e-05	6.33395e-05	0.01386	1.25765e-05
1.00731	0.000119085	2.28376e-07	4.88135e-06	3.92412e-08	2.23449e-07	7.85634e-06	1.31777e-06	2.88533e-07		0.99839	-0.000449113	9.78913e-07	1.4493e-06	6.1191e-05	1.95489e-06	3.38297e-06	7.47103e-06	1.23457e-05	6.62933e-05	3.68451e-05	1.01205e-05		1.00731	0.00119	9.33112e-07	3.07323e-06	0.000338052	0.000672498	2.13064e-05	7.53131e-07		1.00731	0.01474	1.70721e-06	4.24943e-05	2.11002e-05	6.12746e-05	0.0146	1.23027e-05
1.00649	0.00011813	2.27322e-07	4.8498e-06	3.89518e-08	2.20761e-07	7.66868e-06	1.26224e-06	2.84846e-07		0.99759	-0.000453812	9.74251e-07	1.44209e-06	6.08518e-05	1.94001e-06	3.35089e-06	7.3534e-06	1.20702e-05	6.36797e-05	3.58269e-05	9.93393e-06		1.00649	0.00124	9.26653e-07	3.04231e-06	0.000332435	0.000711984	2.18572e-05	7.48173e-07		1.00649	0.01561	1.69444e-06	4.20376e-05	2.07376e-05	5.93075e-05	0.01539	1.20377e-05
1.00568	0.000137193	2.26275e-07	4.81856e-06	3.86656e-08	2.18122e-07	7.48766e-06	1.21015e-06	2.8123e-07		0.99678	-0.000378515	9.69623e-07	1.43493e-06	6.05154e-05	1.92529e-06	3.31927e-06	7.23853e-06	1.1804e-05	6.12191e-05	3.48506e-05	9.75246e-06		1.00568	0.00129	9.2026e-07	3.01186e-06	0.000326956	0.000753796	2.24304e-05	7.43263e-07		1.00568	0.01656	1.68181e-06	4.15881e-05	2.03844e-05	5.74322e-05	0.01623	1.17811e-05
1.00486	0.000156276	2.25235e-07	4.78762e-06	3.83825e-08	2.15529e-07	7.31299e-06	1.16122e-06	2.77682e-07		0.99598	-0.000473221	9.65028e-07	1.42783e-06	6.01819e-05	1.91073e-06	3.2881e-06	7.12634e-06	1.15464e-05	5.88996e-05	3.39138e-05	9.57592e-06		1.00486	0.00135	9.13934e-07	2.98187e-06	0.000321611	0.000797987	2.30274e-05	7.38403e-07		1.00486	0.01759	1.66933e-06	4.11458e-05	2.004e-05	5.56432e-05	0.01713	1.15325e-05
1.00405	0.000155378	2.24202e-07	4.75697e-06	3.81025e-08	2.12983e-07	7.14436e-06	1.11519e-06	2.74201e-07		0.99518	-0.000227937	9.60465e-07	1.42078e-06	5.98511e-05	1.89635e-06	3.25737e-06	7.01674e-06	1.12973e-05	5.67106e-05	3.30144e-05	9.40415e-06		1.00405	0.00138	9.07673e-07	2.95232e-06	0.000316394	0.0008446	2.36496e-05	7.33589e-07		1.00405	0.0187	1.65698e-06	4.07104e-05	1.97043e-05	5.39353e-05	0.0181	1.12918e-05
1.00324	0.000114501	2.23177e-07	4.72662e-06	3.78255e-08	2.10481e-07	6.98149e-06	1.07186e-06	2.70785e-07		0.99439	-0.000512662	9.55935e-07	1.41378e-06	5.9523e-05	1.88212e-06	3.22706e-06	6.90965e-06	1.10561e-05	5.46424e-05	3.21505e-05	9.23696e-06		1.00324	0.00142	9.01475e-07	2.9232e-06	0.000311304	0.000893659	2.42983e-05	7.28823e-07		1.00324	0.0199	1.64477e-06	4.02819e-05	1.93769e-05	5.23037e-05	0.01912	1.10584e-05
1.00243	8.3643e-05	2.22158e-07	4.69656e-06	3.75516e-08	2.08023e-07	6.82414e-06	1.031e-06	2.67432e-07		0.99359	-0.000447401	9.51436e-07	1.40683e-06	5.91975e-05	1.86805e-06	3.19717e-06	6.80499e-06	1.08226e-05	5.26862e-05	3.13202e-05	9.07421e-06		1.00243	0.00143	8.95341e-07	2.89452e-06	0.000306334	0.000945173	2.49753e-05	7.24103e-07		1.00243	0.02118	1.63269e-06	3.98601e-05	1.90575e-05	5.07442e-05	0.02022	1.08322e-05
1.00162	6.28062e-05	2.21147e-07	4.66678e-06	3.72806e-08	2.05608e-07	6.67205e-06	9.92429e-07	2.64141e-07		0.99279	-0.000452157	9.46969e-07	1.39993e-06	5.88748e-05	1.85414e-06	3.1677e-06	6.70271e-06	1.05964e-05	5.0834e-05	3.05218e-05	8.91572e-06		1.00162	0.00146	8.8927e-07	2.86626e-06	0.000301482	0.00099913	2.56823e-05	7.19429e-07		1.00162	0.02254	1.62074e-06	3.94449e-05	1.8746e-05	4.92524e-05	0.02139	1.06129e-05
1.00081	8.19903e-05	2.20142e-07	4.63728e-06	3.70126e-08	2.03235e-07	6.52499e-06	9.55988e-07	2.60911e-07		0.992	-0.000266932	9.42534e-07	1.39308e-06	5.85547e-05	1.84039e-06	3.13863e-06	6.60271e-06	1.03773e-05	4.90785e-05	2.97536e-05	8.76136e-06		1.00081	0.00151	8.8326e-07	2.8384e-06	0.000296744	0.00106	2.64211e-05	7.14801e-07		1.00081	0.02398	1.60893e-06	3.90361e-05	1.84421e-05	4.78247e-05	0.02263	1.04001e-05
1	7.14101e-05	2.19144e-07	4.60807e-06	3.67474e-08	2.00902e-07	6.38274e-06	9.21518e-07	2.57739e-07		0.99121	0.000298273	9.3813e-07	1.38629e-06	5.82372e-05	1.82679e-06	3.10997e-06	6.50494e-06	1.01649e-05	4.7413e-05	2.90142e-05	8.61098e-06		1	0.00156	8.77311e-07	2.81096e-06	0.000292116	0.00111	2.71938e-05	7.10216e-07		1	0.02547	1.59724e-06	3.86336e-05	1.81454e-05	4.64574e-05	0.02394	1.01936e-05
0.99919	6.09083e-05	2.18153e-07	4.57913e-06	3.64851e-08	1.9861e-07	6.24509e-06	8.8888e-07	2.54625e-07		0.99042	0.00013757	9.33756e-07	1.37954e-06	5.79222e-05	1.81334e-06	3.08169e-06	6.40932e-06	9.95896e-06	4.58315e-05	2.83021e-05	8.46445e-06		0.99919	0.00164	8.71421e-07	2.78391e-06	0.000287595	0.00118	2.80025e-05	7.05676e-07		0.99919	0.02709	1.58569e-06	3.82372e-05	1.78558e-05	4.51472e-05	0.02533	9.99318e-06
0.99839	8.04288e-05	2.17168e-07	4.55046e-06	3.62255e-08	1.96357e-07	6.11186e-06	8.57947e-07	2.51567e-07		0.98962	3.14691e-05	9.29413e-07	1.37284e-06	5.76098e-05	1.80003e-06	3.0538e-06	6.3158e-06	9.75925e-06	4.43283e-05	2.7616e-05	8.32163e-06		0.99839	0.00171	8.65591e-07	2.75724e-06	0.000283178	0.00124	2.88497e-05	7.01179e-07		0.99839	0.02878	1.57425e-06	3.78469e-05	1.75731e-05	4.38911e-05	0.0268	9.7986e-06
0.99759	9.99721e-05	2.16191e-07	4.52206e-06	3.59688e-08	1.94141e-07	5.98284e-06	8.28601e-07	2.48564e-07		0.98884	-9.46594e-05	9.25101e-07	1.3662e-06	5.73e-05	1.78687e-06	3.02628e-06	6.22432e-06	9.5655e-06	4.28983e-05	2.69547e-05	8.1824e-06		0.99759	0.0018	8.59819e-07	2.73096e-06	0.000278861	0.0013	2.97378e-05	6.96726e-07		0.99759	0.03061	1.56294e-06	3.74625e-05	1.72971e-05	4.26861e-05	0.02834	9.60962e-06
0.99678	9.95386e-05	2.15219e-07	4.49392e-06	3.57147e-08	1.91963e-07	5.85786e-06	8.00736e-07	2.45615e-07		0.98805	0.000609178	9.20818e-07	1.35959e-06	5.69926e-05	1.77386e-06	2.99914e-06	6.13481e-06	9.37748e-06	4.15369e-05	2.63169e-05	8.04664e-06		0.99678	0.00186	8.54104e-07	2.70505e-06	0.000274642	0.00137	3.06697e-05	6.92314e-07		0.99678	0.03243	1.55175e-06	3.70839e-05	1.70274e-05	4.15295e-05	0.02994	9.42604e-06
0.99598	7.91287e-05	2.14255e-07	4.46605e-06	3.54634e-08	1.89822e-07	5.73677e-06	7.74254e-07	2.42717e-07		0.98726	0.00029298	9.16565e-07	1.35304e-06	5.66877e-05	1.76099e-06	2.97236e-06	6.04722e-06	9.19496e-06	4.02396e-05	2.57015e-05	7.91424e-06		0.99598	0.0019	8.48447e-07	2.67951e-06	0.000270518	0.00144	3.16484e-05	6.87945e-07		0.99598	0.03432	1.54068e-06	3.6711e-05	1.6764e-05	4.04188e-05	0.0316	9.24765e-06
0.99518	0.000107663	2.13296e-07	4.43844e-06	3.52146e-08	1.87716e-07	5.61939e-06	7.49065e-07	2.39871e-07		0.98648	-6.32556e-05	9.12341e-07	1.34654e-06	5.63852e-05	1.74826e-06	2.94593e-06	5.9615e-06	9.01773e-06	3.90026e-05	2.51076e-05	7.78508e-06		0.99518	0.00197	8.42845e-07	2.65433e-06	0.000266485	0.00151	3.26771e-05	6.83617e-07		0.99518	0.03612	1.52973e-06	3.63437e-05	1.65067e-05	3.93516e-05	0.0333	9.07426e-06
0.99439	0.00012604	2.12345e-07	4.41108e-06	3.49685e-08	1.85645e-07	5.50558e-06	7.25086e-07	2.37074e-07		0.98569	-0.000309534	9.08147e-07	1.34008e-06	5.60851e-05	1.73566e-06	2.91986e-06	5.87758e-06	8.84559e-06	3.7822e-05	2.4534e-05	7.65907e-06		0.99439	0.00201	8.37299e-07	2.6295e-06	0.000262542	0.00158	3.37596e-05	6.79329e-07		0.99439	0.03796	1.51889e-06	3.59818e-05	1.62552e-05	3.83257e-05	0.03504	8.90568e-06
0.99359	0.000114442	2.11399e-07	4.38397e-06	3.4725e-08	1.83608e-07	5.39519e-06	7.0224e-07	2.34326e-07		0.98491	-0.000105856	9.03981e-07	1.33366e-06	5.57874e-05	1.7232e-06	2.89413e-06	5.79543e-06	8.67834e-06	3.66945e-05	2.398e-05	7.53609e-06		0.99359	0.00206	8.31807e-07	2.60502e-06	0.000258685	0.00165	3.48995e-05	6.75082e-07		0.99359	0.03968	1.50817e-06	3.56253e-05	1.60094e-05	3.7339e-05	0.03678	8.74175e-06
0.99279	9.28698e-05	2.1046e-07	4.35711e-06	3.4484e-08	1.81604e-07	5.28809e-06	6.80458e-07	2.31625e-07		0.98413	-2.2267e-06	8.99844e-07	1.3273e-06	5.54921e-05	1.71088e-06	2.86874e-06	5.71499e-06	8.5158e-06	3.5617e-05	2.34446e-05	7.41606e-06		0.99279	0.00209	8.26369e-07	2.58088e-06	0.000254912	0.00173	3.61012e-05	6.70875e-07		0.99279	0.04135	1.49757e-06	3.52741e-05	1.57692e-05	3.63896e-05	0.0385	8.58228e-06
0.992	7.13229e-05	2.09527e-07	4.3305e-06	3.42455e-08	1.79633e-07	5.18415e-06	6.59674e-07	2.28971e-07		0.98335	8.1356e-05	8.95735e-07	1.32098e-06	5.51992e-05	1.69868e-06	2.84368e-06	5.63622e-06	8.35779e-06	3.45864e-05	2.29269e-05	7.29888e-06		0.992	0.00217	8.20985e-07	2.55708e-06	0.00025122	0.0018	3.73693e-05	6.66707e-07		0.992	0.04284	1.48707e-06	3.4928e-05	1.55343e-05	3.54756e-05	0.04017	8.42712e-06
0.99121	5.98022e-05	2.08601e-07	4.30413e-06	3.40094e-08	1.77694e-07	5.08325e-06	6.39829e-07	2.26362e-07		0.98257	0.000414885	8.91655e-07	1.3147e-06	5.49085e-05	1.68662e-06	2.81895e-06	5.55907e-06	8.20415e-06	3.36002e-05	2.24263e-05	7.18446e-06		0.99121	0.00223	8.15652e-07	2.5336e-06	0.000247608	0.00187	3.87087e-05	6.62577e-07		0.99121	0.04417	1.47668e-06	3.45869e-05	1.53046e-05	3.45953e-05	0.04176	8.27612e-06
0.99042	7.67606e-05	2.0768e-07	4.278e-06	3.37758e-08	1.75786e-07	4.98526e-06	6.20865e-07	2.23798e-07		0.98179	-4.16421e-05	8.87602e-07	1.30847e-06	5.46201e-05	1.67468e-06	2.79455e-06	5.48349e-06	8.05471e-06	3.26558e-05	2.19419e-05	7.07271e-06		0.99042	0.00229	8.10372e-07	2.51044e-06	0.000244073	0.00194	4.0125e-05	6.58486e-07		0.99042	0.04528	1.4664e-06	3.42508e-05	1.50799e-05	3.37471e-05	0.04323	8.12914e-06
0.98962	8.28771e-05	2.06765e-07	4.25211e-06	3.35446e-08	1.73909e-07	4.89009e-06	6.02733e-07	2.21277e-07		0.98101	0.000241775	8.83576e-07	1.30228e-06	5.4334e-05	1.66287e-06	2.77045e-06	5.40944e-06	7.90933e-06	3.17508e-05	2.14731e-05	6.96355e-06		0.98962	0.00233	8.05143e-07	2.4876e-06	0.000240613	0.00201	4.1624e-05	6.54433e-07		0.98962	0.04618	1.45623e-06	3.39195e-05	1.48601e-05	3.29295e-05	0.04454	7.98602e-06
0.98884	0.000109021	2.05857e-07	4.22645e-06	3.33157e-08	1.72062e-07	4.79761e-06	5.85384e-07	2.18798e-07		0.98024	2.51298e-05	8.79578e-07	1.29614e-06	5.40502e-05	1.65119e-06	2.74667e-06	5.33689e-06	7.76786e-06	3.08831e-05	2.10192e-05	6.8569e-06		0.98884	0.00239	7.99964e-07	2.46507e-06	0.000237226	0.00208	4.32122e-05	6.50417e-07		0.98884	0.04683	1.44617e-06	3.35931e-05	1.46451e-05	3.21409e-05	0.04565	7.84663e-06
0.98805	0.000125192	2.04955e-07	4.20103e-06	3.30892e-08	1.70243e-07	4.70773e-06	5.68774e-07	2.16361e-07		0.97946	0.000248421	8.75608e-07	1.29004e-06	5.37685e-05	1.63963e-06	2.72319e-06	5.26578e-06	7.63016e-06	3.00507e-05	2.05796e-05	6.75269e-06		0.98805	0.00243	7.94835e-07	2.44284e-06	0.00023391	0.00215	4.48965e-05	6.46439e-07		0.98805	0.04725	1.4362e-06	3.32713e-05	1.44347e-05	3.13802e-05	0.04653	7.71085e-06
0.98726	0.000141392	2.04058e-07	4.17583e-06	3.2865e-08	1.68454e-07	4.62036e-06	5.52861e-07	2.13964e-07		0.97869	6.16491e-05	8.71664e-07	1.28398e-06	5.34891e-05	1.62818e-06	2.70002e-06	5.19609e-06	7.49609e-06	2.92516e-05	2.01537e-05	6.65084e-06		0.98726	0.00252	7.89755e-07	2.42092e-06	0.000230662	0.00222	4.66847e-05	6.42496e-07		0.98726	0.04741	1.42635e-06	3.2954e-05	1.42289e-05	3.06459e-05	0.04715	7.57856e-06
0.98648	0.000157621	2.03167e-07	4.15086e-06	3.26431e-08	1.66693e-07	4.5354e-06	5.37607e-07	2.11606e-07		0.97792	0.000244806	8.67746e-07	1.27797e-06	5.32118e-05	1.61686e-06	2.67713e-06	5.12778e-06	7.36553e-06	2.8484e-05	1.97409e-05	6.55128e-06		0.98648	0.00256	7.84723e-07	2.39928e-06	0.000227481	0.00228	4.8585e-05	6.3859e-07		0.98648	0.04733	1.41659e-06	3.26413e-05	1.40273e-05	2.99369e-05	0.04749	7.44963e-06
0.98569	0.000163878	2.02282e-07	4.12611e-06	3.24234e-08	1.64959e-07	4.45276e-06	5.22976e-07	2.09288e-07		0.97715	0.000187894	8.63855e-07	1.27199e-06	5.29367e-05	1.60566e-06	2.65454e-06	5.0608e-06	7.23836e-06	2.77465e-05	1.93406e-05	6.45394e-06		0.98569	0.0026	7.7974e-07	2.37794e-06	0.000224365	0.00234	5.06062e-05	6.34719e-07		0.98569	0.04702	1.40693e-06	3.2333e-05	1.383e-05	2.9252e-05	0.04752	7.32396e-06
0.98491	0.000170058	2.01403e-07	4.10158e-06	3.22059e-08	1.63252e-07	4.37236e-06	5.08934e-07	2.07007e-07		0.97638	-0.000369094	8.5999e-07	1.26606e-06	5.26637e-05	1.59457e-06	2.63223e-06	4.99513e-06	7.11446e-06	2.70373e-05	1.89525e-05	6.35876e-06		0.98491	0.00262	7.74804e-07	2.35688e-06	0.000221313	0.0024	5.27582e-05	6.30883e-07		0.98491	0.04653	1.39737e-06	3.2029e-05	1.36369e-05	2.85902e-05	0.04726	7.20143e-06
0.98413	0.000161496	2.0053e-07	4.07727e-06	3.19906e-08	1.61571e-07	4.29411e-06	4.95451e-07	2.04764e-07		0.97561	-0.000186158	8.56151e-07	1.26017e-06	5.23928e-05	1.5836e-06	2.61021e-06	4.93074e-06	6.99372e-06	2.63551e-05	1.85759e-05	6.26567e-06		0.98413	0.00264	7.69914e-07	2.3361e-06	0.000218322	0.00245	5.50513e-05	6.27083e-07		0.98413	0.04586	1.3879e-06	3.17293e-05	1.34477e-05	2.79504e-05	0.04671	7.08194e-06
0.98335	0.000162964	1.99662e-07	4.05318e-06	3.17775e-08	1.59917e-07	4.21796e-06	4.82496e-07	2.02557e-07		0.97484	-0.0004833	8.52338e-07	1.25433e-06	5.2124e-05	1.57274e-06	2.58845e-06	4.86758e-06	6.87604e-06	2.56984e-05	1.82105e-05	6.17461e-06		0.98335	0.0027	7.65071e-07	2.31559e-06	0.000215392	0.0025	5.74968e-05	6.23316e-07		0.98335	0.04507	1.37854e-06	3.14337e-05	1.32625e-05	2.73317e-05	0.04589	6.9654e-06
0.98257	0.000144463	1.988e-07	4.0293e-06	3.15664e-08	1.58287e-07	4.14381e-06	4.70043e-07	2.00385e-07		0.97408	-0.000320525	8.4855e-07	1.24852e-06	5.18572e-05	1.56199e-06	2.56697e-06	4.80562e-06	6.7613e-06	2.50661e-05	1.78558e-05	6.08552e-06		0.98257	0.00272	7.60274e-07	2.29535e-06	0.00021252	0.00254	6.01068e-05	6.19583e-07		0.98257	0.04415	1.36926e-06	3.11423e-05	1.3081e-05	2.67332e-05	0.04483	6.85169e-06
0.98179	0.000125993	1.97944e-07	4.00563e-06	3.13575e-08	1.56682e-07	4.07159e-06	4.58067e-07	1.98248e-07		0.97331	0.000232165	8.44787e-07	1.24275e-06	5.15925e-05	1.55135e-06	2.54576e-06	4.74485e-06	6.64942e-06	2.4457e-05	1.75114e-05	5.99836e-06		0.98179	0.00274	7.55521e-07	2.27538e-06	0.000209704	0.00258	6.28943e-05	6.15884e-07		0.98179	0.04316	1.36008e-06	3.08548e-05	1.29033e-05	2.6154e-05	0.04357	6.74075e-06
0.98101	7.75548e-05	1.97093e-07	3.98217e-06	3.11506e-08	1.55102e-07	4.00126e-06	4.46542e-07	1.96145e-07		0.97255	-0.000235229	8.41049e-07	1.23702e-06	5.13298e-05	1.54082e-06	2.52481e-06	4.68522e-06	6.54029e-06	2.38698e-05	1.71769e-05	5.91305e-06		0.98101	0.00274	7.50813e-07	2.25566e-06	0.000206944	0.00261	6.58733e-05	6.12218e-07		0.98101	0.04207	1.351e-06	3.05713e-05	1.27291e-05	2.55934e-05	0.04213	6.63247e-06
0.98024	7.91482e-05	1.96247e-07	3.95891e-06	3.09458e-08	1.53545e-07	3.93273e-06	4.35447e-07	1.94075e-07		0.97179	-0.000112714	8.37336e-07	1.23134e-06	5.10691e-05	1.53039e-06	2.50411e-06	4.62671e-06	6.43384e-06	2.33036e-05	1.68519e-05	5.82955e-06		0.98024	0.00278	7.46148e-07	2.2362e-06	0.000204238	0.00264	6.90584e-05	6.08585e-07		0.98024	0.04092	1.342e-06	3.02917e-05	1.25584e-05	2.50504e-05	0.04057	6.52677e-06
0.97946	8.07741e-05	1.95407e-07	3.93586e-06	3.0743e-08	1.52012e-07	3.86594e-06	4.24761e-07	1.92038e-07		0.97103	-0.000230291	8.33647e-07	1.22569e-06	5.08104e-05	1.52007e-06	2.48367e-06	4.56929e-06	6.32996e-06	2.27574e-05	1.6536e-05	5.74781e-06		0.97946	0.00282	7.41527e-07	2.21699e-06	0.000201585	0.00266	7.24655e-05	6.04983e-07		0.97946	0.0397	1.33309e-06	3.00159e-05	1.23911e-05	2.45244e-05	0.03891	6.42357e-06
0.97869	0.000112433	1.94572e-07	3.91301e-06	3.05422e-08	1.50502e-07	3.80084e-06	4.14463e-07	1.90033e-07		0.97027	0.000382038	8.29983e-07	1.22008e-06	5.05537e-05	1.50986e-06	2.46348e-06	4.51293e-06	6.22859e-06	2.22303e-05	1.6229e-05	5.66778e-06		0.97869	0.00284	7.36949e-07	2.19803e-06	0.000198983	0.00267	7.61111e-05	6.01414e-07		0.97869	0.03842	1.32427e-06	2.97438e-05	1.22272e-05	2.40147e-05	0.0372	6.3228e-06
0.97792	0.000124124	1.93743e-07	3.89035e-06	3.03433e-08	1.49014e-07	3.73738e-06	4.04536e-07	1.88059e-07		0.96951	0.000204271	8.26343e-07	1.21451e-06	5.02989e-05	1.49975e-06	2.44353e-06	4.45761e-06	6.12963e-06	2.17212e-05	1.59304e-05	5.58942e-06		0.97792	0.00286	7.32413e-07	2.17931e-06	0.00019643	0.00268	8.00129e-05	5.97877e-07		0.97792	0.03703	1.31554e-06	2.94754e-05	1.20665e-05	2.35207e-05	0.03546	6.22437e-06
0.97715	0.000155849	1.92919e-07	3.86789e-06	3.01464e-08	1.47547e-07	3.67549e-06	3.94961e-07	1.86116e-07		0.96875	-0.000423596	8.22727e-07	1.20897e-06	5.0046e-05	1.48974e-06	2.42382e-06	4.4033e-06	6.03302e-06	2.12296e-05	1.564e-05	5.51266e-06		0.97715	0.00284	7.27919e-07	2.16082e-06	0.000193927	0.00268	8.41891e-05	5.9437e-07		0.97715	0.03561	1.3069e-06	2.92106e-05	1.19089e-05	2.30416e-05	0.03372	6.12822e-06
0.97638	0.000137608	1.921e-07	3.84563e-06	2.99514e-08	1.46103e-07	3.61513e-06	3.85722e-07	1.84202e-07		0.96799	-0.000491563	8.19134e-07	1.20348e-06	4.9795e-05	1.47983e-06	2.40436e-06	4.34998e-06	5.93868e-06	2.07545e-05	1.53575e-05	5.43748e-06		0.97638	0.00283	7.23466e-07	2.14258e-06	0.000191471	0.00268	8.8659e-05	5.90894e-07		0.97638	0.03415	1.29833e-06	2.89494e-05	1.17543e-05	2.2577e-05	0.03201	6.03427e-06
0.97561	0.000149402	1.91287e-07	3.82356e-06	2.97582e-08	1.44679e-07	3.55624e-06	3.76804e-07	1.82318e-07		0.96724	0.000100367	8.15565e-07	1.19802e-06	4.95459e-05	1.47001e-06	2.38512e-06	4.29762e-06	5.84654e-06	2.02952e-05	1.50827e-05	5.36383e-06		0.97561	0.00281	7.19054e-07	2.12456e-06	0.000189061	0.00267	9.34424e-05	5.87449e-07		0.97561	0.03275	1.28986e-06	2.86916e-05	1.16028e-05	2.21262e-05	0.03034	5.94247e-06
0.97484	0.00010123	1.90478e-07	3.80168e-06	2.9567e-08	1.43277e-07	3.49878e-06	3.68191e-07	1.80463e-07		0.96648	5.21886e-05	8.12019e-07	1.1926e-06	4.92987e-05	1.4603e-06	2.36612e-06	4.2462e-06	5.75653e-06	1.9851e-05	1.48151e-05	5.29167e-06		0.97484	0.00279	7.14682e-07	2.10676e-06	0.000186696	0.00265	9.85597e-05	5.84034e-07		0.97484	0.03143	1.28146e-06	2.84373e-05	1.14542e-05	2.16886e-05	0.02872	5.85273e-06
0.97408	0.000133094	1.89675e-07	3.77998e-06	2.93775e-08	1.41894e-07	3.4427e-06	3.59871e-07	1.78636e-07		0.96573	0.000113903	8.08497e-07	1.18721e-06	4.90533e-05	1.45068e-06	2.34734e-06	4.1957e-06	5.66858e-06	1.94213e-05	1.45546e-05	5.22095e-06		0.97408	0.00275	7.10349e-07	2.0892e-06	0.000184375	0.00263	0.000104032	5.80649e-07		0.97408	0.03016	1.27315e-06	2.81863e-05	1.13084e-05	2.12639e-05	0.02717	5.76501e-06
0.97331	0.000124993	1.88876e-07	3.75847e-06	2.91899e-08	1.40532e-07	3.38796e-06	3.51829e-07	1.76837e-07		0.96498	0.000535505	8.04997e-07	1.18186e-06	4.88098e-05	1.44116e-06	2.32878e-06	4.1461e-06	5.58264e-06	1.90055e-05	1.43009e-05	5.15165e-06		0.97331	0.00271	7.06056e-07	2.07185e-06	0.000182097	0.0026	0.00010988	5.77293e-07		0.97331	0.02898	1.26492e-06	2.79385e-05	1.11653e-05	2.08514e-05	0.02568	5.67925e-06
0.97255	0.000166928	1.88083e-07	3.73714e-06	2.90041e-08	1.39189e-07	3.33451e-06	3.44054e-07	1.75064e-07		0.96423	0.000506996	8.0152e-07	1.17655e-06	4.8568e-05	1.43173e-06	2.31045e-06	4.09737e-06	5.49864e-06	1.86029e-05	1.40539e-05	5.08372e-06		0.97255	0.00268	7.01802e-07	2.05471e-06	0.000179861	0.00256	0.000116125	5.73966e-07		0.97255	0.02777	1.25676e-06	2.76941e-05	1.1025e-05	2.04508e-05	0.02427	5.59538e-06
0.97179	0.000158899	1.87295e-07	3.716e-06	2.882e-08	1.37865e-07	3.28233e-06	3.36534e-07	1.73318e-07		0.96348	0.000368373	7.98065e-07	1.17127e-06	4.8328e-05	1.42239e-06	2.29233e-06	4.0495e-06	5.41652e-06	1.82129e-05	1.38131e-05	5.01712e-06		0.97179	0.00265	6.97586e-07	2.03779e-06	0.000177665	0.00252	0.000122789	5.70667e-07		0.97179	0.02665	1.24869e-06	2.74528e-05	1.08872e-05	2.00616e-05	0.02294	5.51334e-06
0.97103	0.000170907	1.86512e-07	3.69503e-06	2.86377e-08	1.3656e-07	3.23135e-06	3.29258e-07	1.71598e-07		0.96273	1.96312e-05	7.94633e-07	1.16603e-06	4.80899e-05	1.41314e-06	2.27442e-06	4.00246e-06	5.33623e-06	1.78352e-05	1.35786e-05	4.95182e-06		0.97103	0.00259	6.93408e-07	2.02107e-06	0.00017551	0.00248	0.000129892	5.67398e-07		0.97103	0.02552	1.24069e-06	2.72147e-05	1.07521e-05	1.96833e-05	0.02168	5.4331e-06
0.97027	0.000162953	1.85733e-07	3.67424e-06	2.84571e-08	1.35273e-07	3.18156e-06	3.22216e-07	1.69904e-07		0.96199	0.00037077	7.91222e-07	1.16083e-06	4.78534e-05	1.40398e-06	2.25672e-06	3.95624e-06	5.25772e-06	1.74691e-05	1.33499e-05	4.8878e-06		0.97027	0.00255	6.89268e-07	2.00456e-06	0.000173393	0.00243	0.000137454	5.64156e-07		0.97027	0.02444	1.23277e-06	2.69796e-05	1.06194e-05	1.93155e-05	0.0205	5.35459e-06
0.96951	0.000185036	1.8496e-07	3.65362e-06	2.82783e-08	1.34005e-07	3.13291e-06	3.15397e-07	1.68235e-07		0.96124	0.000331788	7.87834e-07	1.15566e-06	4.76187e-05	1.39492e-06	2.23923e-06	3.91081e-06	5.18093e-06	1.71142e-05	1.3127e-05	4.825e-06		0.96951	0.00253	6.85164e-07	1.98825e-06	0.000171314	0.00237	0.000145494	5.60942e-07		0.96951	0.02339	1.22493e-06	2.67475e-05	1.04892e-05	1.89579e-05	0.01938	5.27777e-06
0.96875	0.000187157	1.84191e-07	3.63318e-06	2.81011e-08	1.32754e-07	3.08536e-06	3.08792e-07	1.6659e-07		0.9605	0.000172684	7.84467e-07	1.15052e-06	4.73858e-05	1.38593e-06	2.22194e-06	3.86616e-06	5.10581e-06	1.677e-05	1.29097e-05	4.76342e-06		0.96875	0.00249	6.81097e-07	1.97214e-06	0.000169273	0.00232	0.00015403	5.57755e-07		0.96875	0.02238	1.21716e-06	2.65185e-05	1.03613e-05	1.86101e-05	0.01834	5.20259e-06
0.96799	0.000179317	1.83427e-07	3.61291e-06	2.79255e-08	1.31521e-07	3.03889e-06	3.02393e-07	1.64969e-07		0.95975	0.000103452	7.81122e-07	1.14542e-06	4.71545e-05	1.37704e-06	2.20485e-06	3.82228e-06	5.03231e-06	1.64362e-05	1.26977e-05	4.703e-06		0.96799	0.00245	6.77066e-07	1.95622e-06	0.000167267	0.00226	0.000163076	5.54596e-07		0.96799	0.02142	1.20946e-06	2.62923e-05	1.02358e-05	1.82718e-05	0.01736	5.129e-06
0.96724	0.000141515	1.82668e-07	3.59281e-06	2.77516e-08	1.30305e-07	2.99347e-06	2.96191e-07	1.63371e-07		0.95901	-3.5905e-05	7.77799e-07	1.14035e-06	4.69249e-05	1.36823e-06	2.18795e-06	3.77913e-06	4.96039e-06	1.61122e-05	1.24908e-05	4.64373e-06		0.96724	0.00239	6.73071e-07	1.9405e-06	0.000165297	0.00219	0.000172648	5.51463e-07		0.96724	0.02045	1.20184e-06	2.6069e-05	1.01125e-05	1.79425e-05	0.01645	5.05695e-06
0.96648	0.000163753	1.81913e-07	3.57287e-06	2.75793e-08	1.29105e-07	2.94905e-06	2.90177e-07	1.61797e-07		0.95827	1.46098e-05	7.74496e-07	1.13531e-06	4.6697e-05	1.35951e-06	2.17125e-06	3.73672e-06	4.89001e-06	1.57977e-05	1.22891e-05	4.58557e-06		0.96648	0.00236	6.69111e-07	1.92497e-06	0.000163362	0.00213	0.000182755	5.48357e-07		0.96648	0.01949	1.19429e-06	2.58486e-05	9.99148e-06	1.7622e-05	0.01559	4.98641e-06
0.96573	0.00013603	1.81163e-07	3.55311e-06	2.74087e-08	1.27922e-07	2.90562e-06	2.84345e-07	1.60245e-07		0.95753	0.000114991	7.71214e-07	1.13031e-06	4.64708e-05	1.35086e-06	2.15474e-06	3.69501e-06	4.82111e-06	1.54924e-05	1.20921e-05	4.5285e-06		0.96573	0.00228	6.65186e-07	1.90962e-06	0.00016146	0.00206	0.000193405	5.45277e-07		0.96573	0.01857	1.1868e-06	2.56309e-05	9.87258e-06	1.731e-05	0.01479	4.91734e-06
0.96498	0.000128348	1.80418e-07	3.5335e-06	2.72396e-08	1.26756e-07	2.86314e-06	2.78687e-07	1.58716e-07		0.95679	4.52417e-05	7.67954e-07	1.12534e-06	4.62462e-05	1.34231e-06	2.13842e-06	3.654e-06	4.75366e-06	1.51959e-05	1.18999e-05	4.47249e-06		0.96498	0.0022	6.61295e-07	1.89445e-06	0.000159591	0.00199	0.000204601	5.42223e-07		0.96498	0.01769	1.17939e-06	2.54159e-05	9.75578e-06	1.70062e-05	0.01404	4.84968e-06
0.96423	0.000120705	1.79678e-07	3.51406e-06	2.7072e-08	1.25605e-07	2.82158e-06	2.73197e-07	1.57208e-07		0.95605	-0.000124642	7.64714e-07	1.12041e-06	4.60232e-05	1.33383e-06	2.12228e-06	3.61367e-06	4.68762e-06	1.49078e-05	1.17122e-05	4.41751e-06		0.96423	0.00214	6.57439e-07	1.87946e-06	0.000157754	0.00191	0.000216345	5.39195e-07		0.96423	0.01689	1.17205e-06	2.52037e-05	9.64105e-06	1.67103e-05	0.01334	4.78341e-06
0.96348	9.31041e-05	1.78942e-07	3.49477e-06	2.6906e-08	1.2447e-07	2.78093e-06	2.67867e-07	1.55722e-07		0.95532	-0.000394663	7.61494e-07	1.1155e-06	4.58018e-05	1.32543e-06	2.10633e-06	3.574e-06	4.62295e-06	1.46278e-05	1.1529e-05	4.36354e-06		0.96348	0.00209	6.53616e-07	1.86465e-06	0.000155949	0.00184	0.00022863	5.36192e-07		0.96348	0.0161	1.16478e-06	2.4994e-05	9.52832e-06	1.6422e-05	0.01268	4.71849e-06
0.96273	9.5544e-05	1.7821e-07	3.47565e-06	2.67415e-08	1.2335e-07	2.74114e-06	2.62691e-07	1.54257e-07		0.95458	-0.00068482	7.58295e-07	1.11063e-06	4.5582e-05	1.31711e-06	2.09055e-06	3.53499e-06	4.55961e-06	1.43557e-05	1.135e-05	4.31055e-06		0.96273	0.00203	6.49826e-07	1.85002e-06	0.000154174	0.00177	0.000241448	5.33213e-07		0.96273	0.01537	1.15757e-06	2.4787e-05	9.41756e-06	1.6141e-05	0.01207	4.65488e-06
0.96199	5.80256e-05	1.77483e-07	3.45668e-06	2.65786e-08	1.22245e-07	2.70221e-06	2.57664e-07	1.52812e-07		0.95385	-0.000515118	7.55115e-07	1.10579e-06	4.53638e-05	1.30887e-06	2.07495e-06	3.49661e-06	4.49756e-06	1.40911e-05	1.11751e-05	4.25853e-06		0.96199	0.00198	6.46069e-07	1.83556e-06	0.00015243	0.0017	0.000254782	5.3026e-07		0.96199	0.01468	1.15043e-06	2.45825e-05	9.30871e-06	1.58672e-05	0.01149	4.59254e-06
0.96124	8.05493e-05	1.7676e-07	3.43786e-06	2.64171e-08	1.21155e-07	2.66409e-06	2.52781e-07	1.51387e-07		0.95311	-0.000375554	7.51956e-07	1.10098e-06	4.51472e-05	1.3007e-06	2.05953e-06	3.45885e-06	4.43677e-06	1.38338e-05	1.10043e-05	4.20744e-06		0.96124	0.00196	6.42345e-07	1.82126e-06	0.000150715	0.00162	0.000268612	5.27332e-07		0.96124	0.01403	1.14336e-06	2.43806e-05	9.20174e-06	1.56003e-05	0.01095	4.53145e-06
0.9605	7.31154e-05	1.76042e-07	3.4192e-06	2.62571e-08	1.20079e-07	2.62678e-06	2.48034e-07	1.49983e-07		0.95238	-0.000846133	7.48816e-07	1.09621e-06	4.49321e-05	1.29262e-06	2.04427e-06	3.4217e-06	4.37721e-06	1.35834e-05	1.08374e-05	4.15727e-06		0.9605	0.00192	6.38653e-07	1.80713e-06	0.000149028	0.00155	0.00028291	5.24427e-07		0.9605	0.01344	1.13635e-06	2.41811e-05	9.09659e-06	1.534e-05	0.01045	4.47156e-06
0.95975	9.57244e-05	1.75328e-07	3.4007e-06	2.60985e-08	1.19018e-07	2.59025e-06	2.4342e-07	1.48598e-07		0.95165	-0.000776856	7.45697e-07	1.09146e-06	4.47185e-05	1.2846e-06	2.02919e-06	3.38514e-06	4.31884e-06	1.33399e-05	1.06742e-05	4.10798e-06		0.95975	0.00186	6.34992e-07	1.79317e-06	0.00014737	0.00148	0.000297642	5.21547e-07		0.95975	0.01284	1.12941e-06	2.3984e-05	8.99324e-06	1.50862e-05	0.00997	4.41285e-06
0.95901	8.83766e-05	1.74619e-07	3.38234e-06	2.59414e-08	1.17971e-07	2.55447e-06	2.38934e-07	1.47231e-07		0.95092	-0.000507724	7.42596e-07	1.08675e-06	4.45065e-05	1.27667e-06	2.01427e-06	3.34917e-06	4.26163e-06	1.31028e-05	1.05147e-05	4.05958e-06		0.95901	0.00181	6.31363e-07	1.77937e-06	0.000145739	0.00141	0.000312767	5.1869e-07		0.95901	0.01228	1.12253e-06	2.37893e-05	8.89164e-06	1.48385e-05	0.00953	4.35529e-06
0.95827	0.000121073	1.73914e-07	3.36412e-06	2.57856e-08	1.16937e-07	2.51944e-06	2.34571e-07	1.45884e-07		0.95019	0.00118	7.39515e-07	1.08206e-06	4.42959e-05	1.2688e-06	1.99951e-06	3.31377e-06	4.20555e-06	1.2872e-05	1.03587e-05	4.01202e-06		0.95827	0.00178	6.27765e-07	1.76572e-06	0.000144135	0.00134	0.000328239	5.15856e-07		0.95827	0.01171	1.11571e-06	2.3597e-05	8.79174e-06	1.45969e-05	0.00911	4.29885e-06
0.95753	0.000123813	1.73213e-07	3.34606e-06	2.56313e-08	1.15917e-07	2.48511e-06	2.30326e-07	1.44555e-07		0.94946	-0.00351	7.36453e-07	1.07741e-06	4.40869e-05	1.26101e-06	1.98492e-06	3.27893e-06	4.15057e-06	1.26472e-05	1.02062e-05	3.96529e-06		0.95753	0.00179	6.24197e-07	1.75223e-06	0.000142557	0.00128	0.000344001	5.13046e-07		0.95753	0.01118	1.10895e-06	2.3407e-05	8.69352e-06	1.43612e-05	0.00872	4.24349e-06
0.95679	0.000136597	1.72516e-07	3.32814e-06	2.54784e-08	1.1491e-07	2.45149e-06	2.26195e-07	1.43244e-07		0.94874	0.000208793	7.3341e-07	1.07278e-06	4.38793e-05	1.25329e-06	1.97049e-06	3.24464e-06	4.09667e-06	1.24284e-05	1.00571e-05	3.91938e-06		0.95679	0.00173	6.2066e-07	1.7389e-06	0.000141005	0.00121	0.000359993	5.10259e-07		0.95679	0.01066	1.10226e-06	2.32193e-05	8.59693e-06	1.41311e-05	0.00834	4.18919e-06
0.95605	0.000139426	1.71823e-07	3.31037e-06	2.53268e-08	1.13917e-07	2.41854e-06	2.22175e-07	1.41951e-07		0.94801	-0.000162664	7.30386e-07	1.06819e-06	4.36732e-05	1.24564e-06	1.95621e-06	3.21088e-06	4.04381e-06	1.22151e-05	9.91119e-06	3.87426e-06		0.95605	0.00168	6.17153e-07	1.72572e-06	0.000139478	0.00115	0.000376148	5.07494e-07		0.95605	0.01016	1.09562e-06	2.30339e-05	8.50194e-06	1.39064e-05	0.008	4.13593e-06
0.95532	0.0001223	1.71135e-07	3.29273e-06	2.51766e-08	1.12936e-07	2.38625e-06	2.1826e-07	1.40675e-07		0.94729	-0.000164272	7.2738e-07	1.06362e-06	4.34686e-05	1.23806e-06	1.94209e-06	3.17764e-06	3.99196e-06	1.20073e-05	9.76845e-06	3.82991e-06		0.95532	0.00161	6.13676e-07	1.71269e-06	0.000137976	0.00109	0.00039239	5.04752e-07		0.95532	0.00969	1.08905e-06	2.28506e-05	8.40852e-06	1.3687e-05	0.00767	4.08368e-06
0.95458	0.000131875	1.70451e-07	3.27524e-06	2.50277e-08	1.11968e-07	2.35461e-06	2.14449e-07	1.39417e-07		0.94656	-0.00105	7.24393e-07	1.05909e-06	4.32653e-05	1.23055e-06	1.92812e-06	3.14492e-06	3.94111e-06	1.18048e-05	9.62877e-06	3.78633e-06		0.95458	0.00158	6.10227e-07	1.6998e-06	0.000136498	0.00103	0.00040864	5.02032e-07		0.95458	0.00925	1.08253e-06	2.26695e-05	8.31662e-06	1.34728e-05	0.00736	4.03241e-06
0.95385	0.000113709	1.69771e-07	3.25789e-06	2.48801e-08	1.11012e-07	2.32359e-06	2.10736e-07	1.38175e-07		0.94584	-0.000447943	7.21425e-07	1.05458e-06	4.30635e-05	1.2231e-06	1.9143e-06	3.1127e-06	3.89123e-06	1.16073e-05	9.49206e-06	3.74348e-06		0.95385	0.00154	6.06808e-07	1.68706e-06	0.000135043	0.000977653	0.000424812	4.99334e-07		0.95385	0.00883	1.07607e-06	2.24905e-05	8.22623e-06	1.32636e-05	0.00706	3.98209e-06
0.95311	9.55894e-05	1.69094e-07	3.24067e-06	2.47338e-08	1.10068e-07	2.29318e-06	2.07119e-07	1.3695e-07		0.94512	-0.000640005	7.18474e-07	1.0501e-06	4.28631e-05	1.21573e-06	1.90062e-06	3.08098e-06	3.84228e-06	1.14148e-05	9.35826e-06	3.70136e-06		0.95311	0.00147	6.03418e-07	1.67446e-06	0.000133612	0.000924652	0.000440816	4.96658e-07		0.95311	0.00844	1.06967e-06	2.23137e-05	8.13729e-06	1.30591e-05	0.00679	3.93272e-06
0.95238	3.75167e-05	1.68422e-07	3.22359e-06	2.45888e-08	1.09137e-07	2.26336e-06	2.03594e-07	1.35741e-07		0.9444	-0.000852225	7.15542e-07	1.04565e-06	4.26641e-05	1.20842e-06	1.8871e-06	3.04974e-06	3.79426e-06	1.1227e-05	9.22726e-06	3.65994e-06		0.95238	0.00143	6.00055e-07	1.662e-06	0.000132203	0.000874102	0.000456558	4.94003e-07		0.95238	0.00806	1.06333e-06	2.21389e-05	8.04979e-06	1.28594e-05	0.00653	3.88425e-06
0.95165	4.94911e-05	1.67754e-07	3.20664e-06	2.44451e-08	1.08217e-07	2.23412e-06	2.00159e-07	1.34548e-07		0.94368	-0.000789077	7.12627e-07	1.04123e-06	4.24665e-05	1.20117e-06	1.87372e-06	3.01897e-06	3.74713e-06	1.10439e-05	9.099e-06	3.61922e-06		0.95165	0.00139	5.96721e-07	1.64968e-06	0.000130816	0.000826006	0.000471941	4.9137e-07		0.95165	0.00771	1.05704e-06	2.19662e-05	7.96369e-06	1.26642e-05	0.00628	3.83667e-06
0.95092	5.15132e-05	1.6709e-07	3.18983e-06	2.43026e-08	1.07308e-07	2.20545e-06	1.9681e-07	1.3337e-07		0.94297	-0.00107	7.09731e-07	1.03684e-06	4.22703e-05	1.194e-06	1.86048e-06	2.98866e-06	3.70087e-06	1.08652e-05	8.9734e-06	3.57917e-06		0.95092	0.00141	5.93415e-07	1.6375e-06	0.000129451	0.000780348	0.000486866	4.88757e-07		0.95092	0.00737	1.05081e-06	2.17955e-05	7.87896e-06	1.24733e-05	0.00605	3.78996e-06
0.95019	9.35832e-05	1.6643e-07	3.17315e-06	2.41614e-08	1.06412e-07	2.17732e-06	1.93544e-07	1.32208e-07		0.94225	-0.000440963	7.06852e-07	1.03247e-06	4.20754e-05	1.18688e-06	1.84738e-06	2.95881e-06	3.65547e-06	1.06908e-05	8.85038e-06	3.53978e-06		0.95019	0.00138	5.90136e-07	1.62545e-06	0.000128107	0.000737096	0.000501232	4.86165e-07		0.95019	0.00706	1.04463e-06	2.16267e-05	7.79558e-06	1.22868e-05	0.00582	3.7441e-06
0.94946	8.57014e-05	1.65774e-07	3.1566e-06	2.40214e-08	1.05526e-07	2.14973e-06	1.90358e-07	1.31062e-07		0.94153	-0.000807138	7.0399e-07	1.02813e-06	4.18818e-05	1.17983e-06	1.83441e-06	2.92941e-06	3.6109e-06	1.05205e-05	8.72988e-06	3.50104e-06		0.94946	0.00136	5.86884e-07	1.61354e-06	0.000126784	0.000696205	0.000514942	4.83594e-07		0.94946	0.00676	1.03851e-06	2.14599e-05	7.71351e-06	1.21044e-05	0.00561	3.69906e-06
0.94874	0.000107868	1.65122e-07	3.14018e-06	2.38826e-08	1.04651e-07	2.12266e-06	1.87251e-07	1.2993e-07		0.94082	-0.00064347	7.01146e-07	1.02382e-06	4.16896e-05	1.17284e-06	1.82159e-06	2.90044e-06	3.56713e-06	1.03544e-05	8.61183e-06	3.46294e-06		0.94874	0.00134	5.83659e-07	1.60175e-06	0.000125481	0.000657615	0.000527896	4.81044e-07		0.94874	0.00647	1.03244e-06	2.1295e-05	7.63273e-06	1.1926e-05	0.00541	3.65483e-06
0.94801	0.000110084	1.64473e-07	3.12389e-06	2.3745e-08	1.03787e-07	2.09609e-06	1.84219e-07	1.28812e-07		0.94011	-0.000439958	6.98319e-07	1.01954e-06	4.14987e-05	1.16592e-06	1.8089e-06	2.8719e-06	3.52416e-06	1.01921e-05	8.49616e-06	3.42545e-06		0.94801	0.00131	5.8046e-07	1.59009e-06	0.000124198	0.000621257	0.000539998	4.78513e-07		0.94801	0.0062	1.02643e-06	2.1132e-05	7.55321e-06	1.17515e-05	0.00522	3.61138e-06
0.94729	0.00013235	1.63828e-07	3.10772e-06	2.36086e-08	1.02934e-07	2.07003e-06	1.81261e-07	1.27709e-07		0.93939	0.000173402	6.95509e-07	1.01528e-06	4.13091e-05	1.15905e-06	1.79634e-06	2.84377e-06	3.48197e-06	1.00336e-05	8.3828e-06	3.38857e-06		0.94729	0.00127	5.77288e-07	1.57856e-06	0.000122935	0.000587054	0.000551158	4.76002e-07		0.94729	0.00592	1.02046e-06	2.09709e-05	7.47492e-06	1.15808e-05	0.00504	3.56871e-06
0.94656	0.000114665	1.63187e-07	3.09168e-06	2.34734e-08	1.02091e-07	2.04444e-06	1.78373e-07	1.2662e-07		0.93868	0.000256605	6.92716e-07	1.01105e-06	4.11208e-05	1.15225e-06	1.78391e-06	2.81606e-06	3.44052e-06	9.87878e-06	8.2717e-06	3.35228e-06		0.94656	0.00125	5.74141e-07	1.56716e-06	0.000121691	0.000554922	0.000561289	4.73512e-07		0.94656	0.00566	1.01455e-06	2.08116e-05	7.39785e-06	1.14138e-05	0.00487	3.52679e-06
0.94584	0.000117031	1.6255e-07	3.07576e-06	2.33393e-08	1.01259e-07	2.01933e-06	1.75553e-07	1.25545e-07		0.93797	-5.03488e-05	6.8994e-07	1.00685e-06	4.09338e-05	1.1455e-06	1.77161e-06	2.78876e-06	3.39982e-06	9.72753e-06	8.1628e-06	3.31657e-06		0.94584	0.0012	5.7102e-07	1.55588e-06	0.000120465	0.000524772	0.000570311	4.7104e-07		0.94584	0.00541	1.00869e-06	2.06541e-05	7.32195e-06	1.12503e-05	0.00471	3.4856e-06
0.94512	9.35555e-05	1.61917e-07	3.05997e-06	2.32064e-08	1.00437e-07	1.99468e-06	1.728e-07	1.24483e-07		0.93726	-0.000267458	6.8718e-07	1.00267e-06	4.07481e-05	1.13881e-06	1.75943e-06	2.76184e-06	3.35983e-06	9.57973e-06	8.05604e-06	3.28143e-06		0.94512	0.00118	5.67925e-07	1.54472e-06	0.000119258	0.000496511	0.000578152	4.68588e-07		0.94512	0.00518	1.00288e-06	2.04984e-05	7.24722e-06	1.10903e-05	0.00455	3.44512e-06
0.9444	0.000110162	1.61287e-07	3.04429e-06	2.30746e-08	9.96244e-08	1.97048e-06	1.70111e-07	1.23435e-07		0.93656	0.000715279	6.84437e-07	9.98516e-07	4.05636e-05	1.13219e-06	1.74738e-06	2.73532e-06	3.32054e-06	9.43528e-06	7.95136e-06	3.24685e-06		0.9444	0.00114	5.64855e-07	1.53368e-06	0.000118069	0.000470045	0.000584747	4.66155e-07		0.9444	0.00495	9.97122e-07	2.03444e-05	7.17363e-06	1.09338e-05	0.00441	3.40535e-06
0.94368	9.68196e-05	1.60661e-07	3.02874e-06	2.2944e-08	9.88219e-08	1.94671e-06	1.67485e-07	1.22401e-07		0.93585	0.000387861	6.81711e-07	9.9439e-07	4.03804e-05	1.12562e-06	1.73546e-06	2.70918e-06	3.28194e-06	9.29408e-06	7.84871e-06	3.21281e-06		0.94368	0.00113	5.61809e-07	1.52275e-06	0.000116898	0.000445278	0.000590043	4.63741e-07		0.94368	0.00474	9.91412e-07	2.01922e-05	7.10115e-06	1.07805e-05	0.00426	3.36626e-06
0.94297	0.000103529	1.60038e-07	3.01331e-06	2.28144e-08	9.80291e-08	1.92337e-06	1.64919e-07	1.21379e-07		0.93514	0.00034029	6.79e-07	9.90289e-07	4.01984e-05	1.1191e-06	1.72365e-06	2.68341e-06	3.24401e-06	9.15602e-06	7.74803e-06	3.1793e-06		0.94297	0.00112	5.58788e-07	1.51195e-06	0.000115744	0.000422115	0.000593995	4.61346e-07		0.94297	0.00454	9.85751e-07	2.00416e-05	7.02976e-06	1.06303e-05	0.00413	3.32784e-06
0.94225	0.000110291	1.5942e-07	2.99799e-06	2.26859e-08	9.72458e-08	1.90045e-06	1.62411e-07	1.20369e-07		0.93444	-2.74334e-05	6.76306e-07	9.86214e-07	4.00176e-05	1.11265e-06	1.71197e-06	2.658e-06	3.20673e-06	9.02103e-06	7.64928e-06	3.14632e-06		0.94225	0.00114	5.55792e-07	1.50126e-06	0.000114607	0.000400463	0.00059657	4.58969e-07		0.94225	0.00435	9.80138e-07	1.98928e-05	6.95945e-06	1.04833e-05	0.004	3.29007e-06
0.94153	0.000117105	1.58804e-07	2.98279e-06	2.25585e-08	9.64718e-08	1.87794e-06	1.5996e-07	1.19373e-07		0.93373	0.000314689	6.73628e-07	9.82164e-07	3.98381e-05	1.10625e-06	1.70041e-06	2.63296e-06	3.17009e-06	8.889e-06	7.55241e-06	3.11384e-06		0.94153	0.00114	5.52819e-07	1.49068e-06	0.000113487	0.000380229	0.000597747	4.56611e-07		0.94153	0.00417	9.74573e-07	1.97455e-05	6.89018e-06	1.03394e-05	0.00388	3.25294e-06
0.94082	0.000143971	1.58193e-07	2.9677e-06	2.24322e-08	9.57071e-08	1.85583e-06	1.57564e-07	1.18389e-07		0.93303	0.000196662	6.70965e-07	9.78138e-07	3.96598e-05	1.0999e-06	1.68896e-06	2.60826e-06	3.13408e-06	8.75985e-06	7.45737e-06	3.08187e-06		0.94082	0.00115	5.4987e-07	1.48021e-06	0.000112382	0.000361324	0.000597515	4.5427e-07		0.94082	0.00399	9.69055e-07	1.95999e-05	6.82194e-06	1.01983e-05	0.00376	3.21643e-06
0.94011	0.00014614	1.57584e-07	2.95273e-06	2.2307e-08	9.49514e-08	1.8341e-06	1.55222e-07	1.17416e-07		0.93233	-0.000561518	6.68319e-07	9.74137e-07	3.94826e-05	1.09361e-06	1.67762e-06	2.58392e-06	3.09868e-06	8.6335e-06	7.36412e-06	3.05039e-06		0.94011	0.00112	5.46945e-07	1.46985e-06	0.000111294	0.000343661	0.000595876	4.51948e-07		0.94011	0.00381	9.63583e-07	1.94559e-05	6.7547e-06	1.00601e-05	0.00365	3.18054e-06
0.93939	0.000250582	1.5698e-07	2.93788e-06	2.21827e-08	9.42046e-08	1.81275e-06	1.52931e-07	1.16456e-07		0.93163	0.000730155	6.65688e-07	9.70161e-07	3.93067e-05	1.08737e-06	1.6664e-06	2.55991e-06	3.06387e-06	8.50987e-06	7.2726e-06	3.01938e-06		0.93939	0.00112	5.44043e-07	1.4596e-06	0.000110222	0.000327159	0.000592844	4.49644e-07		0.93939	0.00363	9.58158e-07	1.93135e-05	6.68846e-06	9.92471e-06	0.00354	3.14524e-06
0.93868	0.000295078	1.56379e-07	2.92313e-06	2.20596e-08	9.34665e-08	1.79178e-06	1.50691e-07	1.15508e-07		0.93093	0.00178	6.63072e-07	9.66209e-07	3.91319e-05	1.08119e-06	1.6553e-06	2.53624e-06	3.02965e-06	8.38888e-06	7.18278e-06	2.98885e-06		0.93868	0.00104	5.41164e-07	1.44946e-06	0.000109165	0.000311736	0.000588445	4.47357e-07		0.93868	0.00345	9.52779e-07	1.91726e-05	6.62318e-06	9.79202e-06	0.00344	3.11053e-06
0.93797	0.000369627	1.55781e-07	2.9085e-06	2.19374e-08	9.27372e-08	1.77116e-06	1.485e-07	1.14571e-07		0.93023	-0.00353	6.60472e-07	9.62281e-07	3.89582e-05	1.07506e-06	1.6443e-06	2.51289e-06	2.996e-06	8.27045e-06	7.09462e-06	2.95878e-06		0.93797	0.00104	5.38308e-07	1.43942e-06	0.000108123	0.00029732	0.000582715	4.45087e-07		0.93797	0.00325	9.47445e-07	1.90333e-05	6.55885e-06	9.66196e-06	0.00334	3.07638e-06
0.93726	0.000314232	1.55186e-07	2.89397e-06	2.18163e-08	9.20163e-08	1.7509e-06	1.46356e-07	1.13645e-07		0.92954	-0.00212	6.57887e-07	9.58378e-07	3.87858e-05	1.06898e-06	1.63341e-06	2.48986e-06	2.96291e-06	8.15452e-06	7.00807e-06	2.92916e-06		0.93726	0.000975694	5.35474e-07	1.42949e-06	0.000107096	0.000283837	0.000575703	4.42835e-07		0.93726	0.00304	9.42155e-07	1.88955e-05	6.49546e-06	9.53447e-06	0.00324	3.0428e-06
0.93656	0.000328892	1.54596e-07	2.87955e-06	2.16961e-08	9.13038e-08	1.73099e-06	1.44258e-07	1.12731e-07		0.92884	-0.00234	6.55318e-07	9.54497e-07	3.86145e-05	1.06295e-06	1.62263e-06	2.46715e-06	2.93036e-06	8.04101e-06	6.9231e-06	2.89998e-06		0.93656	0.00103	5.32663e-07	1.41966e-06	0.000106084	0.000271222	0.000567465	4.406e-07		0.93656	0.0028	9.3691e-07	1.87592e-05	6.43298e-06	9.40948e-06	0.00315	3.00976e-06
0.93585	0.000323606	1.54008e-07	2.86524e-06	2.1577e-08	9.05995e-08	1.71141e-06	1.42205e-07	1.11827e-07		0.92814	-0.00254	6.52763e-07	9.50641e-07	3.84443e-05	1.05697e-06	1.61196e-06	2.44475e-06	2.89835e-06	7.92985e-06	6.83966e-06	2.87124e-06		0.93585	0.000944171	5.29874e-07	1.40993e-06	0.000105085	0.000259411	0.00055807	4.38382e-07		0.93585	0.00255	9.31708e-07	1.86243e-05	6.37139e-06	9.28692e-06	0.00307	2.97726e-06
0.93514	0.000378377	1.53424e-07	2.85104e-06	2.14588e-08	8.99034e-08	1.69216e-06	1.40196e-07	1.10934e-07		0.92745	-0.00239	6.50223e-07	9.46807e-07	3.82752e-05	1.05105e-06	1.60139e-06	2.42266e-06	2.86685e-06	7.82099e-06	6.75773e-06	2.84292e-06		0.93514	0.000963291	5.27106e-07	1.4003e-06	0.000104101	0.000248345	0.00054759	4.3618e-07		0.93514	0.00232	9.26549e-07	1.84909e-05	6.31069e-06	9.16674e-06	0.00298	2.94527e-06
0.93444	0.000393203	1.52843e-07	2.83694e-06	2.13416e-08	8.92153e-08	1.67324e-06	1.38228e-07	1.10052e-07		0.92676	-0.00217	6.47698e-07	9.42997e-07	3.81072e-05	1.04517e-06	1.59093e-06	2.40086e-06	2.83587e-06	7.71436e-06	6.67726e-06	2.81502e-06		0.93444	0.000902332	5.24361e-07	1.39077e-06	0.000103131	0.000237971	0.00053611	4.33995e-07		0.93444	0.00212	9.21434e-07	1.83589e-05	6.25085e-06	9.04887e-06	0.0029	2.91381e-06
0.93373	0.000398086	1.52265e-07	2.82295e-06	2.12253e-08	8.8535e-08	1.65463e-06	1.36302e-07	1.09181e-07		0.92606	-0.00136	6.45188e-07	9.3921e-07	3.79404e-05	1.03934e-06	1.58057e-06	2.37935e-06	2.80539e-06	7.60989e-06	6.59822e-06	2.78753e-06		0.93373	0.000961293	5.21636e-07	1.38133e-06	0.000102174	0.000228236	0.000523717	4.31827e-07		0.93373	0.00197	9.1636e-07	1.82283e-05	6.19185e-06	8.93326e-06	0.00283	2.88284e-06
0.93303	0.000383026	1.51691e-07	2.80906e-06	2.111e-08	8.78625e-08	1.63633e-06	1.34416e-07	1.0832e-07		0.92537	-0.00231	6.42692e-07	9.35445e-07	3.77746e-05	1.03356e-06	1.5703e-06	2.35813e-06	2.7754e-06	7.50754e-06	6.52058e-06	2.76044e-06		0.93303	0.000960172	5.18933e-07	1.372e-06	0.00010123	0.000219093	0.000510503	4.29674e-07		0.93303	0.00183	9.11328e-07	1.80991e-05	6.13368e-06	8.81984e-06	0.00275	2.85236e-06
0.93233	0.000368023	1.5112e-07	2.79527e-06	2.09957e-08	8.71976e-08	1.61834e-06	1.32569e-07	1.07469e-07		0.92468	-0.00268	6.40211e-07	9.31703e-07	3.76099e-05	1.02783e-06	1.56014e-06	2.3372e-06	2.74589e-06	7.40724e-06	6.44429e-06	2.73374e-06		0.93233	0.000958972	5.16251e-07	1.36275e-06	0.000100299	0.000210499	0.000496566	4.27538e-07		0.93233	0.00171	9.06337e-07	1.79712e-05	6.07633e-06	8.70856e-06	0.00268	2.82236e-06
0.93163	0.000363077	1.50552e-07	2.78158e-06	2.08822e-08	8.65402e-08	1.60063e-06	1.3076e-07	1.06628e-07		0.92399	-0.00272	6.37744e-07	9.27984e-07	3.74463e-05	1.02215e-06	1.55008e-06	2.31654e-06	2.71684e-06	7.30894e-06	6.36935e-06	2.70743e-06		0.93163	0.00096769	5.13589e-07	1.3536e-06	9.93809e-05	0.000202413	0.000482004	4.25418e-07		0.93163	0.00159	9.01388e-07	1.78447e-05	6.01978e-06	8.59937e-06	0.00261	2.79284e-06
0.93093	0.000418189	1.49987e-07	2.768e-06	2.07697e-08	8.58903e-08	1.58322e-06	1.28987e-07	1.05796e-07		0.92331	-0.00403	6.35291e-07	9.24287e-07	3.72838e-05	1.01651e-06	1.54011e-06	2.29616e-06	2.68826e-06	7.21258e-06	6.2957e-06	2.6815e-06		0.93093	0.000956326	5.10949e-07	1.34454e-06	9.84754e-05	0.000194797	0.000466917	4.23313e-07		0.93093	0.00147	8.96479e-07	1.77196e-05	5.96402e-06	8.49222e-06	0.00255	2.76377e-06
0.93023	0.000403359	1.49426e-07	2.75451e-06	2.06581e-08	8.52476e-08	1.56609e-06	1.27251e-07	1.04975e-07		0.92262	-0.00234	6.32853e-07	9.20611e-07	3.71223e-05	1.01092e-06	1.53024e-06	2.27604e-06	2.66012e-06	7.11812e-06	6.22332e-06	2.65594e-06		0.93023	0.00097488	5.08328e-07	1.33557e-06	9.75822e-05	0.000187617	0.000451405	4.21224e-07		0.93023	0.00136	8.91609e-07	1.75957e-05	5.90902e-06	8.38706e-06	0.00248	2.73515e-06
0.92954	0.000438588	1.48867e-07	2.74112e-06	2.05474e-08	8.46121e-08	1.54924e-06	1.25549e-07	1.04163e-07		0.92193	-0.00328	6.30428e-07	9.16958e-07	3.69619e-05	1.00538e-06	1.52047e-06	2.25619e-06	2.63242e-06	7.0255e-06	6.15219e-06	2.63074e-06		0.92954	0.000943351	5.05727e-07	1.32669e-06	9.67011e-05	0.000180841	0.000435566	4.19151e-07		0.92954	0.00126	8.8678e-07	1.74732e-05	5.85478e-06	8.28383e-06	0.00242	2.70698e-06
0.92884	0.000443876	1.48312e-07	2.72783e-06	2.04376e-08	8.39837e-08	1.53266e-06	1.23881e-07	1.0336e-07		0.92125	-0.00254	6.28018e-07	9.13326e-07	3.68025e-05	9.99877e-07	1.51078e-06	2.23659e-06	2.60516e-06	6.93468e-06	6.08227e-06	2.6059e-06		0.92884	0.000971739	5.03147e-07	1.3179e-06	9.58318e-05	0.000174441	0.000419497	4.17092e-07		0.92884	0.00116	8.81989e-07	1.73519e-05	5.80129e-06	8.18249e-06	0.00236	2.67924e-06
0.92814	0.000479222	1.4776e-07	2.71464e-06	2.03286e-08	8.33623e-08	1.51634e-06	1.22246e-07	1.02567e-07		0.92056	-0.00244	6.25621e-07	9.09716e-07	3.66441e-05	9.94423e-07	1.50119e-06	2.21725e-06	2.57831e-06	6.84562e-06	6.01353e-06	2.58141e-06		0.92814	0.000920044	5.00586e-07	1.3092e-06	9.49742e-05	0.000168388	0.000403289	4.15049e-07		0.92814	0.00106	8.77237e-07	1.72318e-05	5.74852e-06	8.08299e-06	0.0023	2.65192e-06
0.92745	0.000494628	1.47211e-07	2.70154e-06	2.02205e-08	8.27477e-08	1.50028e-06	1.20643e-07	1.01783e-07		0.91988	-0.00229	6.23238e-07	9.06128e-07	3.64867e-05	9.89014e-07	1.49169e-06	2.19816e-06	2.55188e-06	6.75826e-06	5.94596e-06	2.55726e-06		0.92745	0.000908265	4.98045e-07	1.30058e-06	9.41281e-05	0.000162659	0.000387033	4.13021e-07		0.92745	0.000955235	8.72523e-07	1.7113e-05	5.69647e-06	7.9853e-06	0.00225	2.62502e-06
0.92676	0.000510094	1.46665e-07	2.68853e-06	2.01133e-08	8.214e-08	1.48447e-06	1.19071e-07	1.01007e-07		0.9192	-0.00522	6.20868e-07	9.0256e-07	3.63304e-05	9.83649e-07	1.48228e-06	2.17931e-06	2.52586e-06	6.67256e-06	5.87952e-06	2.53345e-06		0.92676	0.000846401	4.95522e-07	1.29204e-06	9.32932e-05	0.00015723	0.000370811	4.11008e-07		0.92676	0.000835352	8.67848e-07	1.69955e-05	5.64512e-06	7.88936e-06	0.0022	2.59853e-06
0.92606	0.000545621	1.46122e-07	2.67562e-06	2.00069e-08	8.15388e-08	1.46892e-06	1.17531e-07	1.00241e-07		0.91852	-0.00317	6.18512e-07	8.99014e-07	3.61751e-05	9.78327e-07	1.47296e-06	2.16071e-06	2.50023e-06	6.58848e-06	5.81418e-06	2.50997e-06		0.92606	0.000874452	4.9302e-07	1.2836e-06	9.24693e-05	0.000152081	0.000354702	4.09009e-07		0.92606	0.000755468	8.63209e-07	1.68791e-05	5.59447e-06	7.79514e-06	0.00215	2.57243e-06
0.92537	0.000551207	1.45582e-07	2.6628e-06	1.99014e-08	8.09443e-08	1.45361e-06	1.16019e-07	9.94829e-08			-0.00229	6.1617e-07	8.95488e-07	3.60207e-05	9.73048e-07	1.46373e-06	2.14235e-06	2.47498e-06	6.50599e-06	5.74993e-06	2.48682e-06		0.92537	0.000832417	4.90535e-07	1.27523e-06	9.16563e-05	0.000147192	0.000338779	4.07025e-07		0.92537	0.000645584	8.58608e-07	1.67639e-05	5.54449e-06	7.70259e-06	0.0021	2.54672e-06
0.92468	0.000616855	1.45045e-07	2.65008e-06	1.97967e-08	8.03562e-08	1.43853e-06	1.14537e-07	9.87337e-08			-0.00304	6.1384e-07	8.91983e-07	3.58674e-05	9.67812e-07	1.45459e-06	2.12421e-06	2.45012e-06	6.42503e-06	5.68674e-06	2.46398e-06		0.92468	0.000860297	4.8807e-07	1.26694e-06	9.08539e-05	0.000142546	0.000323106	4.05056e-07		0.92468	0.000575699	8.54044e-07	1.66499e-05	5.49518e-06	7.61168e-06	0.00205	2.5214e-06
0.92399	0.000642563	1.44511e-07	2.63744e-06	1.96929e-08	7.97746e-08	1.42369e-06	1.13083e-07	9.79929e-08			-0.00285	6.11524e-07	8.88499e-07	3.5715e-05	9.62619e-07	1.44552e-06	2.10631e-06	2.42563e-06	6.34558e-06	5.62459e-06	2.44146e-06		0.92399	0.00083809	4.85623e-07	1.25874e-06	9.0062e-05	0.000138127	0.000307743	4.031e-07		0.92399	0.000485813	8.49515e-07	1.65371e-05	5.44652e-06	7.52237e-06	0.002	2.49645e-06
0.92331	0.000688333	1.4398e-07	2.6249e-06	1.95898e-08	7.91992e-08	1.40908e-06	1.11656e-07	9.72604e-08			-0.00282	6.09221e-07	8.85035e-07	3.55636e-05	9.57466e-07	1.43655e-06	2.08863e-06	2.40151e-06	6.2676e-06	5.56345e-06	2.41925e-06		0.92331	0.000875797	4.83195e-07	1.25061e-06	8.92804e-05	0.00013392	0.000292742	4.01159e-07		0.92331	0.000405926	8.45023e-07	1.64254e-05	5.3985e-06	7.43461e-06	0.00196	2.47187e-06
0.92262	0.000694165	1.43452e-07	2.61244e-06	1.94875e-08	7.863e-08	1.39469e-06	1.10257e-07	9.65361e-08			-0.00243	6.06931e-07	8.81591e-07	3.54131e-05	9.52356e-07	1.42765e-06	2.07117e-06	2.37775e-06	6.19104e-06	5.50331e-06	2.39734e-06		0.92262	0.000893417	4.80785e-07	1.24257e-06	8.85089e-05	0.000129911	0.000278149	3.99232e-07		0.92262	0.000316039	8.40566e-07	1.63148e-05	5.35112e-06	7.34838e-06	0.00191	2.44766e-06
0.92193	0.00073006	1.42926e-07	2.60007e-06	1.93861e-08	7.8067e-08	1.38052e-06	1.08883e-07	9.58198e-08			-0.00304	6.04654e-07	8.78167e-07	3.52636e-05	9.47285e-07	1.41884e-06	2.05394e-06	2.35433e-06	6.11588e-06	5.44413e-06	2.37572e-06		0.92193	0.000920948	4.78392e-07	1.2346e-06	8.77474e-05	0.000126087	0.000264002	3.97319e-07		0.92193	0.000246151	8.36145e-07	1.62053e-05	5.30436e-06	7.26364e-06	0.00187	2.42379e-06
0.92125	0.000806016	1.42404e-07	2.58779e-06	1.92854e-08	7.75099e-08	1.36656e-06	1.07535e-07	9.51115e-08			-0.00245	6.02389e-07	8.74763e-07	3.51151e-05	9.42256e-07	1.41011e-06	2.03691e-06	2.33126e-06	6.04209e-06	5.3859e-06	2.3544e-06		0.92125	0.000938391	4.76018e-07	1.2267e-06	8.69956e-05	0.000122438	0.000250332	3.95419e-07		0.92125	0.000166263	8.31758e-07	1.60969e-05	5.2582e-06	7.18035e-06	0.00183	2.40027e-06
0.92056	0.000852035	1.41885e-07	2.5756e-06	1.91856e-08	7.69588e-08	1.35282e-06	1.06212e-07	9.4411e-08			-0.00211	6.00137e-07	8.71379e-07	3.49674e-05	9.37266e-07	1.40147e-06	2.0201e-06	2.30853e-06	5.96962e-06	5.32861e-06	2.33336e-06		0.92056	0.000955746	4.73661e-07	1.21888e-06	8.62535e-05	0.000118951	0.000237166	3.93533e-07		0.92056	8.63734e-05	8.27405e-07	1.59896e-05	5.21265e-06	7.09849e-06	0.00179	2.3771e-06
0.91988	0.000908118	1.41368e-07	2.56349e-06	1.90865e-08	7.64136e-08	1.33928e-06	1.04913e-07	9.37182e-08			-0.00213	5.97898e-07	8.68015e-07	3.48208e-05	9.32316e-07	1.3929e-06	2.00349e-06	2.28613e-06	5.89845e-06	5.27222e-06	2.3126e-06		0.91988	0.000963012	4.71322e-07	1.21114e-06	8.55208e-05	0.000115617	0.000224523	3.91661e-07		0.91988	6.48349e-06	8.23087e-07	1.58834e-05	5.16769e-06	7.01801e-06	0.00175	2.35425e-06
0.9192	0.000934263	1.40854e-07	2.55147e-06	1.89881e-08	7.58741e-08	1.32595e-06	1.03638e-07	9.3033e-08			-0.00419	5.95672e-07	8.6467e-07	3.4675e-05	9.27405e-07	1.3844e-06	1.98709e-06	2.26405e-06	5.82854e-06	5.21673e-06	2.29212e-06		0.9192	0.000940188	4.69e-07	1.20347e-06	8.47974e-05	0.000112428	0.000212415	3.89801e-07		0.9192	-7.34071e-05	8.18802e-07	1.57783e-05	5.1233e-06	6.93889e-06	0.00172	2.33174e-06
0.91852	0.00101	1.40343e-07	2.53953e-06	1.88905e-08	7.53404e-08	1.31281e-06	1.02386e-07	9.23554e-08			-0.002	5.93457e-07	8.61344e-07	3.45301e-05	9.22533e-07	1.37599e-06	1.97089e-06	2.2423e-06	5.75987e-06	5.1621e-06	2.27191e-06		0.91852	0.000947273	4.66695e-07	1.19587e-06	8.40831e-05	0.000109374	0.000200851	3.87955e-07		0.91852	-0.000153298	8.14551e-07	1.56741e-05	5.07948e-06	6.8611e-06	0.00168	2.30954e-06
