# Supplementary material for: Preparing high-concentration individualized carbon nanotubes for industrial separation of multiple single-chirality species
Source: Nat Commun. 2023 Apr 29;14:2491. doi: 10.1038/s41467-023-38133-0 (PMC10148823; doi:10.1038/s41467-023-38133-0)
Supplement: Supplementary file 3 — Source Data [file 41467_2023_38133_MOESM3_ESM.zip › 7 Source data/Supplementary Figure 14/Supplemenatry Figure 14-Purity evaluation of single-chirality species from G-SWCNTs of 4 mgmL-1.xlsx]

## Sheet: Supplementary Fig 14
X	（6,5) Fitting data																				X	(7,5) Fitting data											X	(8,3) Fitting data
6.2	0.01013	1.55	0.000387505	1.45882	0.00122	1.9892e-08	1.379e-36	0.00113	5.7329e-06	8.41542e-05	1.39219e-06	4.81786e-12	3.03587e-09	5.49434e-17	2.56121e-13	6.23972e-17	2.87868e-25	1.30024e-28			5.63636	0.09138	3.19508e-06	2.49877e-05	0.000126159	-1.25491e-24	3.77188e-07	1.51885e-06	1.62577e-05	-1.37447e-22	1.71377e-21		6.2	0.03378	6.2	0.01834	0.01609	0.000623781	4.01283e-05	1.41139e-05	9.75858e-06	5.79748e-06	9.53901e-07	1.10577e-05	3.14874e-06	1.4502e-05	2.01621e-07	2.27242e-07	1.18808e-05
6.16915	0.01111	1.54806	0.000406276	1.45711	0.00119	1.91659e-08	8.28388e-37	0.0011	6.4911e-06	8.78269e-05	1.53839e-06	5.92818e-12	3.40212e-09	7.18251e-17	3.01077e-13	7.60559e-17	3.90304e-25	1.82514e-28			5.61086	0.09378	3.2048e-06	2.5056e-05	0.000126474	-3.51745e-25	3.78039e-07	1.52219e-06	1.62996e-05	-7.31847e-22	-1.22966e-21		6.16915	0.03538	6.16915	0.01919	0.01693	0.000632971	4.04875e-05	1.42286e-05	9.82405e-06	5.83322e-06	9.59158e-07	1.11148e-05	3.1629e-06	1.45646e-05	2.02217e-07	2.27879e-07	1.19124e-05
6.13861	0.01238	1.54613	0.000425048	1.4554	0.00116	1.84653e-08	4.96753e-37	0.00106	7.34384e-06	9.1665e-05	1.69903e-06	7.28562e-12	3.81055e-09	9.3771e-17	3.53691e-13	9.26394e-17	5.28659e-25	2.55922e-28			5.58559	0.09625	3.21455e-06	2.51245e-05	0.000126789	-1.05879e-24	3.78893e-07	1.52554e-06	1.63415e-05	-2.73598e-22	-1.74635e-21		6.13861	0.03707	6.13861	0.0201	0.01783	0.000642365	4.08515e-05	1.43446e-05	9.89019e-06	5.86929e-06	9.64459e-07	1.11724e-05	3.17716e-06	1.46276e-05	2.02816e-07	2.28519e-07	1.19441e-05
6.10837	0.01391	1.54421	0.000443819	1.45369	0.00114	1.77894e-08	2.9736e-37	0.00103	8.30255e-06	9.56767e-05	1.87543e-06	8.94313e-12	4.26577e-09	1.22262e-16	4.15227e-13	1.1276e-16	7.15337e-25	3.58473e-28			5.56054	0.09882	3.22436e-06	2.51933e-05	0.000127106	-2.00755e-24	3.7975e-07	1.5289e-06	1.63837e-05	-2.30096e-22	-1.48913e-21		6.10837	0.03888	6.10837	0.02108	0.0188	0.000651967	4.12204e-05	1.4462e-05	9.95699e-06	5.9057e-06	9.69804e-07	1.12304e-05	3.19151e-06	1.46911e-05	2.03418e-07	2.29162e-07	1.1976e-05
6.07843	0.01563	1.54229	0.000460943	1.45199	0.00111	1.71374e-08	1.77689e-37	0.000996773	9.38008e-06	9.98706e-05	2.06903e-06	1.09646e-11	4.77286e-09	1.59201e-16	4.87149e-13	1.37154e-16	9.66961e-25	5.01585e-28			5.53571	0.10148	3.2342e-06	2.52624e-05	0.000127424	-5.57909e-26	3.8061e-07	1.53227e-06	1.6426e-05	-7.27405e-22	-1.83901e-21		6.07843	0.04077	6.07843	0.02213	0.01984	0.000661786	4.15943e-05	1.45809e-05	1.00245e-05	5.94244e-06	9.75194e-07	1.12889e-05	3.20596e-06	1.47549e-05	2.04022e-07	2.29807e-07	1.20079e-05
6.04878	0.01748	1.54037	0.000477838	1.45029	0.00108	1.65084e-08	1.05992e-37	0.000963785	1.05909e-05	0.000104256	2.2814e-06	1.34268e-11	5.33744e-09	2.0703e-16	5.71153e-13	1.6671e-16	1.30578e-24	7.01085e-28			5.51111	0.10424	3.2441e-06	2.53318e-05	0.000127744	-9.80436e-25	3.81473e-07	1.53565e-06	1.64684e-05	-6.15781e-22	-1.80335e-21		6.04878	0.04266	6.04878	0.02325	0.02095	0.000671826	4.19733e-05	1.47012e-05	1.00926e-05	5.97953e-06	9.80629e-07	1.13478e-05	3.22051e-06	1.48192e-05	2.04628e-07	2.30455e-07	1.20401e-05
6.01942	0.01938	1.53846	0.000494732	1.4486	0.00105	1.59017e-08	6.31132e-38	0.00093141	1.19515e-05	0.000108842	2.51422e-06	1.64222e-11	5.96567e-09	2.68876e-16	6.69203e-13	2.02492e-16	1.76155e-24	9.78895e-28			5.48673	0.1071	3.25403e-06	2.54015e-05	0.000128064	-7.97145e-25	3.82338e-07	1.53905e-06	1.65111e-05	-5.10174e-22	-1.0901e-21		6.01942	0.04447	6.01942	0.02446	0.02215	0.000682095	4.23574e-05	1.48229e-05	1.01615e-05	6.01696e-06	9.86109e-07	1.14072e-05	3.23516e-06	1.48838e-05	2.05238e-07	2.31106e-07	1.20723e-05
5.99034	0.02123	1.53656	0.000511626	1.44691	0.00103	1.53165e-08	3.75149e-38	0.000899715	1.34802e-05	0.00011364	2.76932e-06	2.00618e-11	6.66436e-09	3.4874e-16	7.8357e-13	2.45783e-16	2.37401e-24	1.36534e-27			5.46256	0.11006	3.26402e-06	2.54715e-05	0.000128386	-1.95964e-25	3.83207e-07	1.54245e-06	1.65539e-05	-2.49996e-22	-9.68228e-22		5.99034	0.04611	5.99034	0.02576	0.02343	0.0006926	4.27468e-05	1.49462e-05	1.02311e-05	6.05475e-06	9.91635e-07	1.1467e-05	3.24991e-06	1.4949e-05	2.0585e-07	2.3176e-07	1.21047e-05
5.96154	0.02296	1.53465	0.00052852	1.44522	0.00101	1.47521e-08	2.22598e-38	0.000868752	1.51982e-05	0.00011866	3.04869e-06	2.44788e-11	7.44099e-09	4.51737e-16	9.16882e-13	2.9812e-16	3.1962e-24	1.90232e-27			5.4386	0.11313	3.27405e-06	2.55417e-05	0.000128709	-1.90276e-24	3.84079e-07	1.54587e-06	1.65968e-05	2.11863e-22	-3.23491e-22		5.96154	0.04756	5.96154	0.02715	0.02481	0.000703347	4.31415e-05	1.5071e-05	1.03013e-05	6.09289e-06	9.97208e-07	1.15273e-05	3.26476e-06	1.50145e-05	2.06465e-07	2.32416e-07	1.21372e-05
5.93301	0.0245	1.53276	0.000553	1.44354	0.000982983	1.42077e-08	1.31848e-38	0.000838564	1.71293e-05	0.000123913	3.35448e-06	2.98327e-11	8.30381e-09	5.84389e-16	1.07217e-12	3.6135e-16	4.29882e-24	2.64768e-27			5.41485	0.11632	3.28412e-06	2.56123e-05	0.000129033	-1.69258e-24	3.84953e-07	1.5493e-06	1.664e-05	-8.51523e-24	-2.99061e-22		5.93301	0.04883	5.93301	0.02864	0.02629	0.000714345	4.35417e-05	1.51973e-05	1.03723e-05	6.13139e-06	1.00283e-06	1.15881e-05	3.27972e-06	1.50805e-05	2.07083e-07	2.33075e-07	1.21698e-05
5.90476	0.02583	1.53086	0.000598971	1.44186	0.000961607	1.36827e-08	7.79584e-39	0.000809182	1.93007e-05	0.000129412	3.689e-06	3.63141e-11	9.26184e-09	7.55007e-16	1.25294e-12	4.37684e-16	5.77601e-24	3.68117e-27			5.3913	0.11962	3.29425e-06	2.56831e-05	0.000129358	-9.14909e-26	3.85831e-07	1.55274e-06	1.66833e-05	-4.68801e-22	-7.57902e-22		5.90476	0.04999	5.90476	0.03024	0.02788	0.000725601	4.39474e-05	1.53251e-05	1.04441e-05	6.17026e-06	1.0085e-06	1.16494e-05	3.29477e-06	1.51469e-05	2.07703e-07	2.33737e-07	1.22025e-05
5.87678	0.02695	1.52898	0.00063862	1.44019	0.000941621	1.31765e-08	4.60136e-39	0.000780629	2.17436e-05	0.000135169	4.05475e-06	4.4151e-11	1.0325e-08	9.74168e-16	1.46323e-12	5.29774e-16	7.75301e-24	5.11265e-27			5.36797	0.12304	3.30442e-06	2.57542e-05	0.000129685	-6.02727e-25	3.86711e-07	1.55619e-06	1.67267e-05	-7.09911e-23	3.02712e-22		5.87678	0.05113	5.87678	0.03196	0.02958	0.000737124	4.43588e-05	1.54546e-05	1.05165e-05	6.2095e-06	1.01421e-06	1.17111e-05	3.30993e-06	1.52137e-05	2.08327e-07	2.34402e-07	1.22354e-05
5.84906	0.0279	1.52709	0.000666778	1.43852	0.000923093	1.26883e-08	2.71109e-39	0.000752922	2.44937e-05	0.000141199	4.45444e-06	5.36153e-11	1.15043e-08	1.25531e-15	1.7077e-12	6.40792e-16	1.03962e-23	7.09326e-27			5.34483	0.12658	3.31463e-06	2.58256e-05	0.000130012	-4.01818e-25	3.87595e-07	1.55965e-06	1.67704e-05	-4.88515e-22	-1.20214e-21		5.84906	0.05236	5.84906	0.03379	0.03141	0.000748921	4.47759e-05	1.55857e-05	1.05898e-05	6.24912e-06	1.01998e-06	1.17734e-05	3.3252e-06	1.5281e-05	2.08953e-07	2.3507e-07	1.22685e-05
5.8216	0.02879	1.52522	0.000694935	1.43685	0.000906089	1.22175e-08	1.59455e-39	0.000726067	2.75919e-05	0.000147515	4.89099e-06	6.5031e-11	1.28117e-08	1.61548e-15	1.99171e-12	7.74535e-16	1.39266e-23	9.83069e-27			5.32189	0.13026	3.3249e-06	2.58974e-05	0.000130342	-7.13382e-25	3.88482e-07	1.56312e-06	1.68142e-05	-3.02846e-22	-4.8636e-22		5.8216	0.05375	5.8216	0.03576	0.03336	0.000761001	4.51989e-05	1.57184e-05	1.06638e-05	6.28911e-06	1.02579e-06	1.18361e-05	3.34057e-06	1.53487e-05	2.09582e-07	2.3574e-07	1.23016e-05
5.79439	0.02964	1.52334	0.000723092	1.43519	0.000890678	1.17637e-08	9.36191e-40	0.000700067	3.10855e-05	0.000154133	5.36755e-06	7.87837e-11	1.42602e-08	2.07628e-15	2.32144e-12	9.35538e-16	1.86371e-23	1.36101e-26			5.29915	0.13406	3.33521e-06	2.59694e-05	0.000130672	-9.12436e-25	3.89371e-07	1.56661e-06	1.68581e-05	-2.73228e-22	-1.52339e-21		5.79439	0.05534	5.79439	0.03785	0.03544	0.000773374	4.56279e-05	1.58528e-05	1.07385e-05	6.32949e-06	1.03165e-06	1.18994e-05	3.35605e-06	1.54169e-05	2.10214e-07	2.36414e-07	1.23349e-05
5.76744	0.03049	1.52147	0.000751249	1.43353	0.000876932	1.13261e-08	5.48689e-40	0.00067492	3.50293e-05	0.000161068	5.88752e-06	9.53316e-11	1.58643e-08	2.66505e-15	2.70398e-12	1.12922e-15	2.49159e-23	1.88226e-26			5.2766	0.13801	3.34557e-06	2.60417e-05	0.000131003	-1.08955e-24	3.90264e-07	1.57011e-06	1.69023e-05	-2.77948e-22	-6.86577e-22		5.76744	0.05708	5.76744	0.04007	0.03765	0.000786048	4.60629e-05	1.59888e-05	1.08141e-05	6.37025e-06	1.03757e-06	1.19631e-05	3.37163e-06	1.54856e-05	2.10848e-07	2.3709e-07	1.23684e-05
5.74074	0.0314	1.51961	0.000779406	1.43187	0.000864926	1.09042e-08	3.21013e-40	0.000650618	3.94866e-05	0.000168338	6.45455e-06	1.15219e-10	1.76398e-08	3.41633e-15	3.14752e-12	1.36205e-15	3.32766e-23	2.60037e-26			5.25424	0.14209	3.35598e-06	2.61143e-05	0.000131336	-5.74291e-25	3.9116e-07	1.57362e-06	1.69466e-05	-4.39645e-22	-1.97324e-21		5.74074	0.05888	5.74074	0.04243	0.03999	0.000799035	4.65042e-05	1.61266e-05	1.08904e-05	6.41141e-06	1.04353e-06	1.20274e-05	3.38733e-06	1.55547e-05	2.11486e-07	2.37769e-07	1.24019e-05
5.71429	0.0324	1.51775	0.000807563	1.43022	0.000854747	1.04975e-08	1.8748e-40	0.000627151	4.45314e-05	0.000175961	7.07259e-06	1.3909e-10	1.96039e-08	4.3737e-15	3.66142e-12	1.64175e-15	4.43981e-23	3.58865e-26			5.23207	0.14632	3.36643e-06	2.61873e-05	0.00013167	-4.19436e-25	3.92059e-07	1.57714e-06	1.69911e-05	5.51639e-23	3.12259e-22		5.71429	0.06066	5.71429	0.04491	0.04245	0.000812343	4.69517e-05	1.62662e-05	1.09676e-05	6.45297e-06	1.04955e-06	1.20922e-05	3.40313e-06	1.56242e-05	2.12126e-07	2.38451e-07	1.24356e-05
5.68807	0.03349	1.51589	0.000865027	1.42857	0.00084649	1.01054e-08	1.093e-40	0.000604505	5.02498e-05	0.000183957	7.74587e-06	1.67708e-10	2.17756e-08	5.5921e-15	4.25644e-12	1.9775e-15	5.91772e-23	4.94727e-26			5.21008	0.1507	3.37694e-06	2.62605e-05	0.000132006	-2.091e-24	3.92961e-07	1.58067e-06	1.70358e-05	-4.32241e-23	-2.03783e-21		5.68807	0.06236	5.68807	0.0475	0.04503	0.000825984	4.74057e-05	1.64075e-05	1.10456e-05	6.49494e-06	1.05562e-06	1.21575e-05	3.41904e-06	1.56942e-05	2.1277e-07	2.39136e-07	1.24695e-05
5.6621	0.03467	1.51404	0.000893184	1.42693	0.000840264	9.72744e-09	6.36091e-41	0.000582665	5.67424e-05	0.000192344	8.47898e-06	2.01976e-10	2.41754e-08	7.14063e-15	4.94495e-12	2.38025e-15	7.87968e-23	6.81304e-26			5.18828	0.15524	3.3875e-06	2.6334e-05	0.000132342	3.28564e-25	3.93866e-07	1.58421e-06	1.70807e-05	-5.12395e-22	-1.93196e-22		5.6621	0.06394	5.6621	0.05019	0.04771	0.000839969	4.78662e-05	1.65507e-05	1.11244e-05	6.53731e-06	1.06174e-06	1.22234e-05	3.43507e-06	1.57647e-05	2.13416e-07	2.39824e-07	1.25035e-05
5.63636	0.03595	1.5122	0.000921341	1.42529	0.000836197	9.36316e-09	3.69533e-41	0.000561611	6.41273e-05	0.000201145	9.27681e-06	2.4296e-10	2.68259e-08	9.10614e-15	5.7411e-12	2.86304e-15	1.04816e-22	9.3725e-26			5.16667	0.15993	3.3981e-06	2.64079e-05	0.00013268	-4.07691e-25	3.94775e-07	1.58777e-06	1.71257e-05	-4.62784e-22	-1.06202e-21		5.63636	0.06534	5.63636	0.05297	0.05047	0.000854309	4.83334e-05	1.66957e-05	1.1204e-05	6.5801e-06	1.06791e-06	1.22898e-05	3.45121e-06	1.58357e-05	2.14065e-07	2.40515e-07	1.25376e-05
5.61086	0.03729	1.51035	0.000949498	1.42365	0.000834434	9.01205e-09	2.143e-41	0.000541325	7.25429e-05	0.000210382	1.01447e-05	2.91917e-10	2.9752e-08	1.15976e-14	6.6611e-12	3.44137e-15	1.39287e-22	1.28798e-25			5.14523	0.16478	3.40876e-06	2.6482e-05	0.00013302	-6.90818e-25	3.95686e-07	1.59134e-06	1.71709e-05	-2.05569e-22	8.45514e-22		5.61086	0.06653	5.61086	0.05578	0.05327	0.000869016	4.88075e-05	1.68425e-05	1.12845e-05	6.62332e-06	1.07414e-06	1.23567e-05	3.46746e-06	1.59072e-05	2.14717e-07	2.41209e-07	1.25718e-05
5.58559	0.03867	1.50852	0.000977655	1.42202	0.000835146	8.67365e-09	1.24058e-41	0.000521786	8.21517e-05	0.000220079	1.10882e-05	3.50326e-10	3.29803e-08	1.47516e-14	7.7235e-12	4.13363e-15	1.84909e-22	1.76809e-25			5.12397	0.16979	3.41946e-06	2.65565e-05	0.00013336	9.14909e-26	3.96601e-07	1.59492e-06	1.72163e-05	-2.13806e-22	-1.34507e-22		5.58559	0.06748	5.58559	0.05861	0.05608	0.000884103	4.92884e-05	1.69913e-05	1.13659e-05	6.66695e-06	1.08043e-06	1.24242e-05	3.48383e-06	1.59791e-05	2.15373e-07	2.41906e-07	1.26062e-05
5.56054	0.04007	1.50668	0.00103	1.42039	0.000838534	8.34753e-09	7.16903e-42	0.000502971	9.31439e-05	0.000230261	1.21135e-05	4.1993e-10	3.65404e-08	1.87391e-14	8.94954e-12	4.9617e-15	2.45228e-22	2.42459e-25			5.10288	0.17496	3.43022e-06	2.66313e-05	0.000133702	4.49109e-25	3.97518e-07	1.59851e-06	1.72619e-05	-2.33706e-22	-1.02635e-21		5.56054	0.06817	5.56054	0.06139	0.05884	0.000899583	4.97765e-05	1.7142e-05	1.14481e-05	6.71102e-06	1.08676e-06	1.24922e-05	3.50032e-06	1.60516e-05	2.16031e-07	2.42606e-07	1.26408e-05
5.53571	0.04147	1.50485	0.00105	1.41876	0.000844831	8.03325e-09	4.13553e-42	0.000484859	0.000105742	0.000240954	1.32271e-05	5.02773e-10	4.04643e-08	2.37736e-14	1.03635e-11	5.95152e-15	3.24898e-22	3.32133e-25			5.08197	0.1803	3.44102e-06	2.67064e-05	0.000134045	-7.48618e-25	3.98439e-07	1.60212e-06	1.73076e-05	-7.22777e-22	-9.01395e-23		5.53571	0.06862	5.53571	0.06407	0.06151	0.000915469	5.02717e-05	1.72947e-05	1.15313e-05	6.75553e-06	1.09316e-06	1.25608e-05	3.51692e-06	1.61245e-05	2.16692e-07	2.43309e-07	1.26755e-05
5.51111	0.04286	1.50303	0.00106	1.41714	0.000854308	7.73041e-09	2.38142e-42	0.000467427	0.000120204	0.000252187	1.44361e-05	6.01256e-10	4.47869e-08	3.01218e-14	1.19931e-11	7.13384e-15	4.3002e-22	4.54492e-25			5.06122	0.1858	3.45188e-06	2.67818e-05	0.00013439	-1.3362e-24	3.99363e-07	1.60573e-06	1.73535e-05	-6.92973e-22	-9.4464e-22		5.51111	0.06889	5.51111	0.06658	0.064	0.000931776	5.07744e-05	1.74494e-05	1.16153e-05	6.80048e-06	1.09961e-06	1.26299e-05	3.53364e-06	1.61979e-05	2.17356e-07	2.44015e-07	1.27103e-05
5.48673	0.04422	1.50121	0.00109	1.41553	0.000867274	7.43859e-09	1.36891e-42	0.000450653	0.000136826	0.000263989	1.57479e-05	7.18191e-10	4.95463e-08	3.81157e-14	1.38699e-11	8.5451e-15	5.68585e-22	6.2127e-25			5.04065	0.19148	3.46279e-06	2.68576e-05	0.000134736	4.31491e-25	4.00291e-07	1.60936e-06	1.73997e-05	-6.33089e-22	3.15067e-22		5.48673	0.06906	5.48673	0.06885	0.06625	0.000948518	5.12845e-05	1.76061e-05	1.17003e-05	6.84587e-06	1.10612e-06	1.26997e-05	3.55048e-06	1.62718e-05	2.18023e-07	2.44724e-07	1.27452e-05
5.46256	0.04555	1.4994	0.00112	1.41391	0.00088408	7.15742e-09	7.85501e-43	0.000434513	0.000155943	0.000276391	1.71707e-05	8.56868e-10	5.47839e-08	4.81688e-14	1.603e-11	1.02284e-14	7.51048e-22	8.48349e-25			5.02024	0.19731	3.47375e-06	2.69337e-05	0.000135083	-1.69815e-24	4.01221e-07	1.613e-06	1.7446e-05	-1.96313e-22	9.80022e-23		5.46256	0.06919	5.46256	0.0708	0.06818	0.000965712	5.18022e-05	1.77649e-05	1.17861e-05	6.89173e-06	1.11269e-06	1.277e-05	3.56744e-06	1.63463e-05	2.18694e-07	2.45437e-07	1.27804e-05
5.4386	0.04684	1.49758	0.00115	1.4123	0.000905112	6.88651e-09	4.49938e-43	0.000418985	0.000177921	0.000289424	1.87132e-05	1.02113e-09	6.05447e-08	6.07949e-14	1.85146e-11	1.22349e-14	9.9107e-22	1.1572e-24			5	0.20332	3.48476e-06	2.701e-05	0.000135431	-1.14302e-24	4.02155e-07	1.61666e-06	1.74924e-05	-1.53459e-22	-9.74125e-22		5.4386	0.06929	5.4386	0.07237	0.06973	0.000983373	5.23278e-05	1.79258e-05	1.1873e-05	6.93804e-06	1.11931e-06	1.28409e-05	3.58452e-06	1.64212e-05	2.19367e-07	2.46152e-07	1.28156e-05
5.41485	0.04808	1.49578	0.00118	1.41069	0.000930772	6.62552e-09	2.57272e-43	0.000404048	0.000203143	0.000303122	2.03844e-05	1.21548e-09	6.68777e-08	7.66317e-14	2.13706e-11	1.46248e-14	1.30649e-21	1.57683e-24			4.97992	0.20948	3.49583e-06	2.70868e-05	0.000135781	-1.955e-24	4.03092e-07	1.62033e-06	1.75391e-05	-6.09395e-22	-1.01821e-21		5.41485	0.06937	5.41485	0.07349	0.07084	0.001	5.28613e-05	1.80888e-05	1.19608e-05	6.98482e-06	1.126e-06	1.29123e-05	3.60173e-06	1.64967e-05	2.20044e-07	2.4687e-07	1.2851e-05
5.3913	0.04927	1.49398	0.00119	1.40909	0.00096145	6.37409e-09	1.46847e-43	0.000389678	0.000231976	0.00031752	2.21945e-05	1.44513e-09	7.38363e-08	9.64695e-14	2.46511e-11	1.74695e-14	1.72058e-21	2.14635e-24			4.96	0.2158	3.50695e-06	2.71638e-05	0.000136132	-1.65085e-24	4.04033e-07	1.624e-06	1.7586e-05	-1.75766e-22	-1.68064e-21		5.3913	0.06937	5.3913	0.07413	0.07145	0.00102	5.3403e-05	1.8254e-05	1.20495e-05	7.03208e-06	1.13274e-06	1.29844e-05	3.61906e-06	1.65727e-05	2.20724e-07	2.47592e-07	1.28866e-05
5.36797	0.0504	1.49218	0.0012	1.40749	0.000997462	6.13188e-09	8.36707e-44	0.000375855	0.000264709	0.000332654	2.41541e-05	1.71619e-09	8.14783e-08	1.21286e-13	2.84169e-11	2.0853e-14	2.26364e-21	2.91847e-24			4.94024	0.22227	3.51812e-06	2.72412e-05	0.000136485	-1.99951e-24	4.04977e-07	1.6277e-06	1.7633e-05	-1.32079e-22	-1.30604e-21		5.36797	0.06928	5.36797	0.07425	0.07155	0.00104	5.39529e-05	1.84215e-05	1.21393e-05	7.07981e-06	1.13955e-06	1.30571e-05	3.63651e-06	1.66492e-05	2.21406e-07	2.48317e-07	1.29223e-05
5.34483	0.05148	1.49038	0.0012	1.4059	0.00104	5.89856e-09	4.75898e-44	0.000362558	0.000301455	0.000348563	2.62745e-05	2.03574e-09	8.98665e-08	1.52291e-13	3.27369e-11	2.48746e-14	2.97513e-21	3.96417e-24			4.92063	0.22889	3.52934e-06	2.73189e-05	0.000136839	8.36709e-25	4.05924e-07	1.6314e-06	1.76802e-05	-1.90019e-22	-5.55158e-22		5.34483	0.06909	5.34483	0.07384	0.07113	0.00106	5.45113e-05	1.85912e-05	1.223e-05	7.12804e-06	1.14641e-06	1.31304e-05	3.65409e-06	1.67262e-05	2.22093e-07	2.49045e-07	1.29581e-05
5.32189	0.0525	1.4886	0.00122	1.4043	0.00109	5.67383e-09	2.70202e-44	0.000349766	0.000341998	0.000365283	2.85679e-05	2.412e-09	9.90692e-08	1.90976e-13	3.76894e-11	2.96512e-14	3.90633e-21	5.37885e-24			4.90119	0.23565	3.54062e-06	2.73969e-05	0.000137194	-9.36855e-25	4.06874e-07	1.63512e-06	1.77277e-05	3.78002e-22	-1.29425e-21		5.32189	0.06883	5.32189	0.07294	0.0702	0.00108	5.50783e-05	1.87632e-05	1.23218e-05	7.17675e-06	1.15334e-06	1.32043e-05	3.6718e-06	1.68038e-05	2.22782e-07	2.49776e-07	1.29941e-05
5.29915	0.05345	1.48681	0.00124	1.40271	0.00114	5.45737e-09	1.53143e-44	0.00033746	0.000385584	0.000382854	3.10473e-05	2.85452e-09	1.0916e-07	2.3918e-13	4.33632e-11	3.53207e-14	5.12388e-21	7.29067e-24			4.88189	0.24254	3.55195e-06	2.74753e-05	0.000137551	3.78327e-25	4.07828e-07	1.63885e-06	1.77753e-05	-3.96884e-22	-6.93316e-22		5.29915	0.06852	5.29915	0.07157	0.06881	0.0011	5.56541e-05	1.89375e-05	1.24146e-05	7.22597e-06	1.16033e-06	1.32788e-05	3.68964e-06	1.68819e-05	2.23474e-07	2.50511e-07	1.30303e-05
5.2766	0.05433	1.48503	0.00124	1.40113	0.00119	5.2489e-09	8.66437e-45	0.00032562	0.000430685	0.000401315	3.37266e-05	3.37435e-09	1.2022e-07	2.99167e-13	4.98592e-11	4.20451e-14	6.7142e-21	9.87157e-24			4.86275	0.24955	3.56334e-06	2.7554e-05	0.000137909	-8.53091e-26	4.08785e-07	1.64259e-06	1.78231e-05	-3.74855e-22	-6.64674e-22		5.2766	0.0682	5.2766	0.06979	0.06701	0.00112	5.62388e-05	1.91142e-05	1.25084e-05	7.27569e-06	1.16739e-06	1.3354e-05	3.70761e-06	1.69606e-05	2.2417e-07	2.51248e-07	1.30666e-05
5.25424	0.05514	1.48325	0.00124	1.39955	0.00125	5.04813e-09	4.89341e-45	0.000314228	0.000474797	0.000420707	3.66208e-05	3.98428e-09	1.32335e-07	3.73719e-13	5.72914e-11	5.00151e-14	8.78933e-21	1.3352e-23			4.84375	0.25666	3.57478e-06	2.7633e-05	0.000138269	-2.45016e-24	4.09745e-07	1.64634e-06	1.78711e-05	-1.7086e-22	-1.08195e-21		5.25424	0.06785	5.25424	0.06767	0.06487	0.00114	5.68328e-05	1.92934e-05	1.26033e-05	7.32592e-06	1.17451e-06	1.34298e-05	3.72571e-06	1.70398e-05	2.24869e-07	2.51989e-07	1.3103e-05
5.23207	0.05588	1.48148	0.00123	1.39797	0.0013	4.85479e-09	2.75879e-45	0.000303266	0.000514435	0.000441068	3.97457e-05	4.69908e-09	1.45599e-07	4.6625e-13	6.57894e-11	5.94548e-14	1.14943e-20	1.80404e-23			4.8249	0.26387	3.58628e-06	2.77124e-05	0.00013863	-1.64622e-24	4.10709e-07	1.65011e-06	1.79193e-05	-2.90814e-22	-2.208e-21		5.23207	0.06751	5.23207	0.06529	0.06246	0.00117	5.74361e-05	1.9475e-05	1.26993e-05	7.37668e-06	1.1817e-06	1.35063e-05	3.74394e-06	1.71195e-05	2.25571e-07	2.52733e-07	1.31396e-05
5.21008	0.05655	1.47971	0.00124	1.3964	0.00134	4.6686e-09	1.5526e-45	0.000292716	0.000545494	0.000462436	4.31183e-05	5.5358e-09	1.60115e-07	5.80948e-13	7.54996e-11	7.06274e-14	1.50168e-20	2.43494e-23			4.8062	0.27114	3.59783e-06	2.77921e-05	0.000138992	-1.91204e-24	4.11676e-07	1.65389e-06	1.79677e-05	1.6651e-22	-1.39113e-21		5.21008	0.06716	5.21008	0.0627	0.05985	0.00119	5.80489e-05	1.96591e-05	1.27964e-05	7.42797e-06	1.18895e-06	1.35834e-05	3.76231e-06	1.71999e-05	2.26277e-07	2.53481e-07	1.31764e-05
5.18828	0.05714	1.47795	0.00121	1.39483	0.00138	4.48933e-09	8.72237e-46	0.000282563	0.000564052	0.000484847	4.67567e-05	6.51408e-09	1.75992e-07	7.22935e-13	8.65875e-11	8.38416e-14	1.95991e-20	3.28301e-23			4.78764	0.27848	3.60944e-06	2.78722e-05	0.000139356	-1.938e-25	4.12647e-07	1.65768e-06	1.80163e-05	-8.09873e-23	-3.37981e-21		5.18828	0.06683	5.18828	0.06	0.05712	0.00121	5.86715e-05	1.98458e-05	1.28945e-05	7.47979e-06	1.19627e-06	1.36612e-05	3.78081e-06	1.72808e-05	2.26985e-07	2.54232e-07	1.32133e-05
5.16667	0.05767	1.47619	0.00121	1.39326	0.0014	4.31671e-09	4.89149e-46	0.000272789	0.000567452	0.000508336	5.06804e-05	7.65655e-09	1.93349e-07	8.98476e-13	9.92403e-11	9.94595e-14	2.55542e-20	4.42177e-23			4.76923	0.28585	3.62111e-06	2.79526e-05	0.000139721	-2.346e-24	4.13621e-07	1.66149e-06	1.8065e-05	2.22322e-22	-2.25489e-21		5.16667	0.06653	5.16667	0.05722	0.05432	0.00124	5.9304e-05	2.00351e-05	1.29939e-05	7.53215e-06	1.20365e-06	1.37396e-05	3.79945e-06	1.73622e-05	2.27698e-07	2.54986e-07	1.32504e-05
5.14523	0.05812	1.47444	0.0012	1.39169	0.00141	4.15051e-09	2.73831e-46	0.00026338	0.000555183	0.000532932	5.491e-05	8.9892e-09	2.12315e-07	1.11521e-12	1.13669e-10	1.17905e-13	3.32855e-20	5.94924e-23			4.75096	0.29323	3.63283e-06	2.80334e-05	0.000140087	4.59309e-25	4.14598e-07	1.66531e-06	1.8114e-05	-5.55526e-22	8.34282e-22		5.14523	0.06626	5.14523	0.05444	0.05151	0.00126	5.99467e-05	2.0227e-05	1.30943e-05	7.58506e-06	1.21111e-06	1.38187e-05	3.81823e-06	1.74443e-05	2.28413e-07	2.55743e-07	1.32876e-05
5.12397	0.05851	1.47268	0.00119	1.39013	0.0014	3.99051e-09	1.53022e-46	0.000254321	0.000529056	0.000558658	5.94676e-05	1.05419e-08	2.33029e-07	1.38247e-12	1.30114e-10	1.39676e-13	4.33126e-20	7.99593e-23			4.73282	0.30061	3.64461e-06	2.81145e-05	0.000140456	-1.62118e-24	4.15579e-07	1.66915e-06	1.81632e-05	-1.33467e-22	-1.75253e-21		5.12397	0.06603	5.12397	0.05169	0.04873	0.00129	6.05998e-05	2.04216e-05	1.31959e-05	7.63853e-06	1.21863e-06	1.38985e-05	3.83714e-06	1.75269e-05	2.29132e-07	2.56504e-07	1.3325e-05
5.10288	0.05883	1.47094	0.00118	1.38858	0.00139	3.83647e-09	8.53614e-47	0.000245597	0.000492583	0.000585534	6.43766e-05	1.23488e-08	2.55641e-07	1.71159e-12	1.48842e-10	1.65353e-13	5.63041e-20	1.07354e-22			4.71483	0.30795	3.65644e-06	2.8196e-05	0.000140825	-1.0336e-24	4.16564e-07	1.67299e-06	1.82126e-05	-5.2452e-22	-4.94223e-23		5.10288	0.06581	5.10288	0.04901	0.04602	0.00132	6.12635e-05	2.0619e-05	1.32987e-05	7.69257e-06	1.22623e-06	1.3979e-05	3.8562e-06	1.76101e-05	2.29854e-07	2.57269e-07	1.33625e-05
5.08197	0.05909	1.46919	0.00118	1.38702	0.00137	3.68818e-09	4.75336e-47	0.000237196	0.000449914	0.000613568	6.96624e-05	1.44492e-08	2.80312e-07	2.11637e-12	1.70157e-10	1.95615e-13	7.31194e-20	1.43982e-22			4.69697	0.31523	3.66834e-06	2.82778e-05	0.000141196	-9.51382e-25	4.17552e-07	1.67685e-06	1.82622e-05	2.92757e-22	-2.07349e-21		5.08197	0.0656	5.08197	0.04642	0.0434	0.00135	6.1938e-05	2.08192e-05	1.34027e-05	7.74718e-06	1.23389e-06	1.40602e-05	3.8754e-06	1.76939e-05	2.3058e-07	2.58037e-07	1.34002e-05
5.06122	0.0593	1.46746	0.00118	1.38547	0.00135	3.54544e-09	2.64224e-47	0.000229103	0.000404871	0.000642759	7.53516e-05	1.6888e-08	3.07218e-07	2.61354e-12	1.94402e-10	2.31256e-13	9.48619e-20	1.92903e-22			4.67925	0.32242	3.68029e-06	2.836e-05	0.000141569	-5.44927e-25	4.18543e-07	1.68072e-06	1.8312e-05	-7.20463e-22	-1.92494e-21		5.06122	0.06538	5.06122	0.04394	0.04089	0.00138	6.26236e-05	2.10222e-05	1.35079e-05	7.80237e-06	1.24163e-06	1.41422e-05	3.89475e-06	1.77783e-05	2.31309e-07	2.58808e-07	1.34381e-05
5.04065	0.05944	1.46572	0.00117	1.38393	0.00134	3.40805e-09	1.46615e-47	0.000221307	0.000360394	0.000673093	8.1473e-05	1.97162e-08	3.36545e-07	3.22341e-12	2.2196e-10	2.73203e-13	1.22947e-19	2.58175e-22			4.66165	0.32949	3.6923e-06	2.84426e-05	0.000141942	-9.11818e-25	4.19538e-07	1.68461e-06	1.8362e-05	2.77671e-23	-8.89882e-22		5.04065	0.06515	5.04065	0.04158	0.0385	0.0014	6.33205e-05	2.12282e-05	1.36144e-05	7.85816e-06	1.24944e-06	1.42248e-05	3.91423e-06	1.78634e-05	2.32042e-07	2.59582e-07	1.34761e-05
5.02024	0.05954	1.46399	0.00114	1.38239	0.00133	3.27581e-09	8.12111e-48	0.000213796	0.000318413	0.000704539	8.80569e-05	2.29925e-08	3.68498e-07	3.97055e-12	2.53264e-10	3.22537e-13	1.59189e-19	3.45167e-22			4.64419	0.33641	3.70437e-06	2.85255e-05	0.000142318	-1.78593e-24	4.20537e-07	1.68851e-06	1.84121e-05	-1.88723e-22	-1.52339e-21		5.02024	0.06493	5.02024	0.03936	0.03625	0.00144	6.4029e-05	2.14371e-05	1.37221e-05	7.91454e-06	1.25733e-06	1.43081e-05	3.93387e-06	1.7949e-05	2.32778e-07	2.60361e-07	1.35143e-05
5	0.05959	1.46226	0.00112	1.38085	0.00132	3.14854e-09	4.49041e-48	0.000206557	0.000279985	0.000737049	9.51361e-05	2.67834e-08	4.03293e-07	4.88465e-12	2.888e-10	3.80518e-13	2.05908e-19	4.60985e-22			4.62687	0.34314	3.7165e-06	2.86087e-05	0.000142695	1.74945e-25	4.21539e-07	1.69242e-06	1.84625e-05	1.64474e-22	-1.3695e-21		5	0.06473	5	0.03726	0.03412	0.00147	6.47492e-05	2.1649e-05	1.38311e-05	7.97153e-06	1.26529e-06	1.43922e-05	3.95365e-06	1.80352e-05	2.33517e-07	2.61142e-07	1.35526e-05
4.97992	0.0596	1.46054	0.00109	1.37931	0.00132	3.02605e-09	2.4785e-48	0.000199581	0.000245529	0.000770553	0.000102745	3.11648e-08	4.41166e-07	6.0016e-12	3.29114e-10	4.48615e-13	2.66073e-19	6.15017e-22			4.60967	0.34966	3.72869e-06	2.86924e-05	0.000143073	-1.15816e-24	4.22545e-07	1.69635e-06	1.85132e-05	1.66602e-22	1.13306e-21		4.97992	0.06458	4.97992	0.0353	0.03212	0.0015	6.54815e-05	2.18639e-05	1.39413e-05	8.02914e-06	1.27332e-06	1.44771e-05	3.97359e-06	1.81221e-05	2.34261e-07	2.61927e-07	1.35911e-05
4.96	0.05957	1.45882	0.00113	1.37778	0.00132	2.90817e-09	1.3656e-48	0.000192856	0.000215051	0.000804956	0.000110921	3.62229e-08	4.82369e-07	7.36462e-12	3.74819e-10	5.28535e-13	3.43476e-19	8.19651e-22			4.59259	0.35594	3.74094e-06	2.87764e-05	0.000143453	-3.22691e-25	4.23554e-07	1.70029e-06	1.8564e-05	2.85631e-22	-3.22172e-21		4.96	0.0645	4.96	0.03346	0.03025	0.00153	6.62262e-05	2.2082e-05	1.40529e-05	8.08737e-06	1.28143e-06	1.45626e-05	3.99367e-06	1.82096e-05	2.35007e-07	2.62716e-07	1.36298e-05
4.94024	0.05951	1.45711	0.0011	1.37625	0.00134	2.79475e-09	7.51092e-49	0.000186373	0.000188322	0.000840133	0.000119703	4.20556e-08	5.27173e-07	9.02578e-12	4.26601e-10	6.22266e-13	4.42955e-19	1.09122e-21			4.57565	0.36193	3.75325e-06	2.88607e-05	0.000143835	-3.91618e-25	4.24567e-07	1.70425e-06	1.8615e-05	-5.83571e-22	-5.54878e-22		4.94024	0.06444	4.94024	0.03175	0.0285	0.00157	6.69835e-05	2.23033e-05	1.41658e-05	8.14623e-06	1.28962e-06	1.4649e-05	4.01391e-06	1.82977e-05	2.35758e-07	2.63508e-07	1.36686e-05
4.92063	0.05942	1.4554	0.00106	1.37472	0.00135	2.6856e-09	4.12376e-49	0.000180122	0.000164999	0.000875931	0.000129134	4.8774e-08	5.75872e-07	1.10477e-11	4.85232e-10	7.32118e-13	5.70678e-19	1.45124e-21			4.55882	0.36762	3.76562e-06	2.89455e-05	0.000144217	-2.31416e-24	4.25584e-07	1.70822e-06	1.86662e-05	-2.73043e-22	-1.9387e-21		4.92063	0.06437	4.92063	0.03016	0.02687	0.00161	6.77536e-05	2.25278e-05	1.42801e-05	8.20574e-06	1.29789e-06	1.47361e-05	4.0343e-06	1.83865e-05	2.36511e-07	2.64304e-07	1.37076e-05
4.90119	0.0593	1.45369	0.00103	1.3732	0.00137	2.58058e-09	2.2601e-49	0.000174094	0.000144701	0.00091216	0.000139259	5.65038e-08	6.28778e-07	1.35054e-11	5.51573e-10	8.60773e-13	7.34497e-19	1.92801e-21			4.54212	0.37296	3.77805e-06	2.90306e-05	0.000144602	-1.72442e-24	4.26604e-07	1.7122e-06	1.87177e-05	1.92611e-22	-1.09066e-21		4.90119	0.06421	4.90119	0.02868	0.02535	0.00164	6.8537e-05	2.27556e-05	1.43958e-05	8.2659e-06	1.30624e-06	1.4824e-05	4.05485e-06	1.84759e-05	2.37269e-07	2.65104e-07	1.37468e-05
4.88189	0.05917	1.45199	0.000996773	1.37168	0.00139	2.47954e-09	1.2365e-49	0.000168279	0.000127052	0.000948593	0.000150125	6.53873e-08	6.86227e-07	1.64892e-11	6.2659e-10	1.01134e-12	9.44402e-19	2.55871e-21			4.52555	0.37794	3.79054e-06	2.91161e-05	0.000144988	-1.70958e-24	4.27628e-07	1.71619e-06	1.87693e-05	-5.94493e-22	-3.70386e-22		4.88189	0.06396	4.88189	0.0273	0.02393	0.00168	6.93338e-05	2.29868e-05	1.45129e-05	8.32673e-06	1.31467e-06	1.49127e-05	4.07555e-06	1.8566e-05	2.3803e-07	2.65907e-07	1.37861e-05
4.86275	0.05901	1.45029	0.000963785	1.37017	0.00142	2.38233e-09	6.75291e-50	0.00016267	0.000111702	0.000984967	0.000161784	7.55854e-08	7.48582e-07	2.01068e-11	7.11364e-10	1.18744e-12	1.21309e-18	3.39216e-21			4.50909	0.38251	3.8031e-06	2.92019e-05	0.000145376	3.47727e-25	4.28656e-07	1.72021e-06	1.88212e-05	-1.18473e-23	-1.67474e-21		4.86275	0.06364	4.86275	0.02602	0.02261	0.00172	7.01444e-05	2.32215e-05	1.46313e-05	8.38822e-06	1.32318e-06	1.50021e-05	4.09641e-06	1.86567e-05	2.38795e-07	2.66714e-07	1.38256e-05
4.84375	0.05883	1.4486	0.00093141	1.36865	0.00145	2.28881e-09	3.68147e-50	0.000157259	9.8338e-05	0.00102	0.00017429	8.72796e-08	8.16229e-07	2.44874e-11	8.07101e-10	1.39325e-12	1.55667e-18	4.49236e-21			4.49275	0.38666	3.81571e-06	2.92882e-05	0.000145765	-9.72091e-25	4.29687e-07	1.72423e-06	1.88733e-05	-9.51485e-23	-3.42025e-22		4.84375	0.06332	4.84375	0.02484	0.02139	0.00177	7.09691e-05	2.34596e-05	1.47513e-05	8.4504e-06	1.33178e-06	1.50924e-05	4.11744e-06	1.87481e-05	2.39563e-07	2.67524e-07	1.38653e-05
4.8249	0.05865	1.44691	0.000899715	1.36714	0.00148	2.19885e-09	2.00348e-50	0.000152037	8.6686e-05	0.00106	0.000187701	1.00675e-07	8.89585e-07	2.97849e-11	9.1515e-10	1.63361e-12	1.99557e-18	5.94312e-21			4.47653	0.39036	3.82839e-06	2.93748e-05	0.000146155	2.89e-25	4.30722e-07	1.72827e-06	1.89256e-05	3.36907e-23	-4.00096e-21		4.8249	0.06306	4.8249	0.02374	0.02024	0.00181	7.18082e-05	2.37013e-05	1.48727e-05	8.51327e-06	1.34046e-06	1.51835e-05	4.13862e-06	1.88402e-05	2.40336e-07	2.68338e-07	1.39051e-05
4.8062	0.05844	1.44522	0.000868752	1.36564	0.00152	2.11231e-09	1.08838e-50	0.000146998	7.65088e-05	0.00109	0.000202081	1.16001e-07	9.69094e-07	3.6183e-11	1.03701e-09	1.91413e-12	2.55569e-18	7.85413e-21			4.46043	0.39359	3.84114e-06	2.94618e-05	0.000146548	-7.91582e-25	4.31761e-07	1.73232e-06	1.89782e-05	-5.77e-22	-3.42025e-21		4.8062	0.06289	4.8062	0.02272	0.01918	0.00185	7.26621e-05	2.39467e-05	1.49956e-05	8.57684e-06	1.34922e-06	1.52754e-05	4.15997e-06	1.89329e-05	2.41112e-07	2.69156e-07	1.39452e-05
4.78764	0.05823	1.44354	0.000838564	1.36414	0.00155	2.02907e-09	5.90209e-51	0.000142135	6.76027e-05	0.00112	0.000217495	1.33517e-07	1.05523e-06	4.39005e-11	1.17437e-09	2.2413e-12	3.26977e-18	1.03687e-20			4.44444	0.39633	3.85394e-06	2.95492e-05	0.000146941	-3.59473e-25	4.32803e-07	1.73639e-06	1.90309e-05	-2.74894e-22	2.97657e-23		4.78764	0.06278	4.78764	0.02178	0.01818	0.0019	7.35311e-05	2.41957e-05	1.512e-05	8.64112e-06	1.35807e-06	1.53682e-05	4.18149e-06	1.90264e-05	2.41891e-07	2.69978e-07	1.39854e-05
4.76923	0.058	1.44186	0.000809182	1.36264	0.00159	1.94901e-09	3.19496e-51	0.000137439	5.97939e-05	0.00115	0.000234015	1.53516e-07	1.14852e-06	5.31976e-11	1.3291e-09	2.62259e-12	4.17921e-18	1.3674e-20			4.42857	0.39857	3.86682e-06	2.9637e-05	0.000147337	-1.23049e-24	4.3385e-07	1.74047e-06	1.90839e-05	-3.96329e-22	-7.94688e-22		4.76923	0.0627	4.76923	0.0209	0.01726	0.00195	7.44156e-05	2.44485e-05	1.5246e-05	8.70613e-06	1.36701e-06	1.54618e-05	4.20317e-06	1.91205e-05	2.42675e-07	2.70803e-07	1.40257e-05
4.75096	0.05776	1.44019	0.000780629	1.36114	0.00162	1.87201e-09	1.72646e-51	0.000132907	5.2934e-05	0.00118	0.000251717	1.76323e-07	1.24949e-06	6.43832e-11	1.50327e-09	3.06666e-12	5.33631e-18	1.80139e-20			4.41281	0.4003	3.87975e-06	2.97252e-05	0.000147734	-1.98004e-24	4.349e-07	1.74456e-06	1.91371e-05	-3.41998e-22	-5.27358e-22		4.75096	0.06258	4.75096	0.02009	0.0164	0.002	7.53158e-05	2.47052e-05	1.53735e-05	8.77187e-06	1.37603e-06	1.55563e-05	4.22502e-06	1.92153e-05	2.43462e-07	2.71632e-07	1.40663e-05
4.73282	0.0575	1.43852	0.000752922	1.35965	0.00166	1.79796e-09	9.31281e-52	0.00012853	4.68967e-05	0.00121	0.000270681	2.02305e-07	1.35874e-06	7.78236e-11	1.69922e-09	3.58349e-12	6.80702e-18	2.37064e-20			4.39716	0.4015	3.89275e-06	2.98138e-05	0.000148133	-4.85273e-26	4.35954e-07	1.74868e-06	1.91905e-05	-2.02792e-22	-1.3535e-22		4.73282	0.06242	4.73282	0.01934	0.01559	0.00205	7.62323e-05	2.49658e-05	1.55026e-05	8.83836e-06	1.38515e-06	1.56516e-05	4.24705e-06	1.93109e-05	2.44253e-07	2.72465e-07	1.4107e-05
4.71483	0.05722	1.43685	0.000726067	1.35816	0.00169	1.72674e-09	5.0146e-52	0.000124303	4.15743e-05	0.00123	0.000290995	2.31872e-07	1.47688e-06	9.39528e-11	1.91951e-09	4.18456e-12	8.67446e-18	3.11649e-20			4.38163	0.40218	3.90582e-06	2.99028e-05	0.000148533	-7.91273e-25	4.37012e-07	1.7528e-06	1.92441e-05	-2.45553e-22	-2.05271e-21		4.71483	0.06222	4.71483	0.01864	0.01484	0.0021	7.71653e-05	2.52305e-05	1.56334e-05	8.9056e-06	1.39435e-06	1.57478e-05	4.26924e-06	1.94071e-05	2.45048e-07	2.73302e-07	1.41479e-05
4.69697	0.05692	1.43519	0.000700067	1.35667	0.00172	1.65826e-09	2.6954e-52	0.000120221	3.68746e-05	0.00125	0.000312751	2.65483e-07	1.6046e-06	1.13284e-10	2.16702e-09	4.88314e-12	1.10432e-17	4.0927e-20			4.3662	0.40233	3.91895e-06	2.99921e-05	0.000148935	-1.5742e-24	4.38073e-07	1.75694e-06	1.9298e-05	-5.98843e-23	-6.0093e-22		4.69697	0.062	4.69697	0.01799	0.01413	0.00216	7.81153e-05	2.54992e-05	1.57658e-05	8.97361e-06	1.40365e-06	1.58449e-05	4.29161e-06	1.95041e-05	2.45847e-07	2.74143e-07	1.41889e-05
4.67925	0.05659	1.43353	0.00067492	1.35519	0.00175	1.59241e-09	1.44625e-52	0.000116277	3.27189e-05	0.00126	0.00033605	3.03652e-07	1.74261e-06	1.36423e-10	2.44494e-09	5.69448e-12	1.4045e-17	5.36905e-20			4.35088	0.40196	3.93215e-06	3.00819e-05	0.000149338	-6.33018e-25	4.39139e-07	1.76109e-06	1.9352e-05	-4.44273e-22	-1.03057e-21		4.67925	0.06178	4.67925	0.01739	0.01347	0.00222	7.90827e-05	2.5772e-05	1.58998e-05	9.04241e-06	1.41304e-06	1.59429e-05	4.31416e-06	1.96018e-05	2.4665e-07	2.74987e-07	1.42302e-05
4.66165	0.05624	1.43187	0.000650618	1.35371	0.00178	1.5291e-09	7.7463e-53	0.000112468	2.90393e-05	0.00128	0.000360997	3.46949e-07	1.89166e-06	1.64085e-10	2.75679e-09	6.63611e-12	1.78449e-17	7.03606e-20			4.33566	0.40108	3.94542e-06	3.01721e-05	0.000149743	5.87273e-27	4.40208e-07	1.76526e-06	1.94063e-05	-3.18211e-22	-2.04878e-21		4.66165	0.06154	4.66165	0.01684	0.01286	0.00228	8.00679e-05	2.60492e-05	1.60356e-05	9.11199e-06	1.42253e-06	1.60419e-05	4.33688e-06	1.97002e-05	2.47457e-07	2.75836e-07	1.42716e-05
4.64419	0.05585	1.43022	0.000627151	1.35224	0.00181	1.46823e-09	4.14169e-53	0.000108787	2.57777e-05	0.00128	0.000387708	3.96014e-07	2.05258e-06	1.97113e-10	3.1065e-09	7.72821e-12	2.26505e-17	9.21098e-20			4.32056	0.3997	3.95875e-06	3.02627e-05	0.00015015	-1.01227e-24	4.41282e-07	1.76945e-06	1.94609e-05	-3.27374e-22	-2.47224e-21		4.64419	0.06124	4.64419	0.01633	0.01228	0.00234	8.10713e-05	2.63306e-05	1.61731e-05	9.18238e-06	1.43211e-06	1.61417e-05	4.35979e-06	1.97994e-05	2.48267e-07	2.76688e-07	1.43132e-05
4.62687	0.05542	1.42857	0.000604505	1.35076	0.00183	1.4097e-09	2.21051e-53	0.000105231	2.28836e-05	0.00128	0.000416305	4.51556e-07	2.22624e-06	2.36496e-10	3.49843e-09	8.99393e-12	2.87218e-17	1.20455e-19			4.30556	0.39783	3.97215e-06	3.03537e-05	0.000150559	-1.57018e-25	4.42359e-07	1.77364e-06	1.95157e-05	-8.80679e-22	-2.11056e-21		4.62687	0.06089	4.62687	0.01585	0.01173	0.00241	8.20934e-05	2.66165e-05	1.63124e-05	9.25358e-06	1.44179e-06	1.62425e-05	4.38287e-06	1.98993e-05	2.49082e-07	2.77545e-07	1.4355e-05
4.60967	0.05497	1.42693	0.000582665	1.34929	0.00185	1.35344e-09	1.17771e-53	0.000101794	2.03136e-05	0.00128	0.000446919	5.14367e-07	2.41357e-06	2.83398e-10	3.93738e-09	1.04599e-11	3.63844e-17	1.57359e-19			4.29066	0.3955	3.98562e-06	3.04451e-05	0.000150969	-1.68207e-24	4.4344e-07	1.77786e-06	1.95707e-05	-4.09287e-22	-4.48732e-22		4.60967	0.06051	4.60967	0.01541	0.01123	0.00248	8.31347e-05	2.6907e-05	1.64534e-05	9.32561e-06	1.45156e-06	1.63442e-05	4.40614e-06	2e-05	2.49901e-07	2.78405e-07	1.4397e-05
4.59259	0.05447	1.42529	0.000561611	1.34783	0.00187	1.29935e-09	6.26352e-54	9.84724e-05	1.80298e-05	0.00127	0.000479691	5.85324e-07	2.61556e-06	3.39184e-10	4.4287e-09	1.21565e-11	4.60457e-17	2.05352e-19			4.27586	0.39272	3.99916e-06	3.05369e-05	0.000151381	-2.11418e-25	4.44525e-07	1.78209e-06	1.96259e-05	-2.23432e-22	-3.63085e-21		4.59259	0.06016	4.59259	0.01501	0.01075	0.00255	8.41955e-05	2.7202e-05	1.65963e-05	9.39848e-06	1.46144e-06	1.64468e-05	4.4296e-06	2.01015e-05	2.50724e-07	2.79269e-07	1.44392e-05
4.57565	0.05394	1.42365	0.000541325	1.34636	0.00189	1.24736e-09	3.32528e-54	9.52617e-05	1.59991e-05	0.00126	0.000514775	6.65403e-07	2.83327e-06	4.05454e-10	4.97828e-09	1.41188e-11	5.82149e-17	2.67703e-19			4.26117	0.38953	4.01277e-06	3.06291e-05	0.000151794	-1.89905e-24	4.45614e-07	1.78633e-06	1.96814e-05	3.60416e-22	-2.58962e-21		4.57565	0.05988	4.57565	0.01463	0.0103	0.00262	8.52764e-05	2.75017e-05	1.67411e-05	9.47221e-06	1.47142e-06	1.65505e-05	4.45324e-06	2.02037e-05	2.5155e-07	2.80138e-07	1.44815e-05
4.55882	0.05338	1.42202	0.000521786	1.3449	0.00191	1.19739e-09	1.76226e-54	9.2158e-05	1.41928e-05	0.00125	0.000552332	7.55687e-07	3.06783e-06	4.84078e-10	5.59264e-09	1.63868e-11	7.35274e-17	3.48619e-19			4.24658	0.38595	4.02644e-06	3.07218e-05	0.000152209	-1.9754e-24	4.46708e-07	1.79059e-06	1.97371e-05	1.61789e-22	6.0093e-23		4.55882	0.05967	4.55882	0.01429	0.00987	0.0027	8.6378e-05	2.78062e-05	1.68877e-05	9.54681e-06	1.4815e-06	1.66551e-05	4.47707e-06	2.03067e-05	2.52381e-07	2.8101e-07	1.45241e-05
4.54212	0.05279	1.42039	0.000502971	1.34345	0.00193	1.14936e-09	9.32275e-55	8.91573e-05	1.25856e-05	0.00123	0.000592538	8.57374e-07	3.32044e-06	5.77241e-10	6.27899e-09	1.90063e-11	9.27758e-17	4.53518e-19			4.23208	0.38201	4.04019e-06	3.08148e-05	0.000152626	-1.84311e-24	4.47805e-07	1.79486e-06	1.9793e-05	-5.06286e-22	1.22545e-21		4.54212	0.0595	4.54212	0.01397	0.00947	0.00278	8.75006e-05	2.81156e-05	1.70363e-05	9.62229e-06	1.49168e-06	1.67607e-05	4.5011e-06	2.04105e-05	2.53216e-07	2.81887e-07	1.45668e-05
4.52555	0.05218	1.41876	0.000484859	1.34199	0.00194	1.1032e-09	4.92322e-55	8.62561e-05	1.11553e-05	0.0012	0.000635584	9.71792e-07	3.59239e-06	6.87494e-10	7.04529e-09	2.20297e-11	1.16948e-16	5.89363e-19			4.21769	0.37775	4.05401e-06	3.09083e-05	0.000153045	-5.96545e-26	4.48906e-07	1.79915e-06	1.98492e-05	-8.33567e-22	-2.33745e-21		4.52555	0.0593	4.52555	0.01368	0.00909	0.00287	8.86449e-05	2.843e-05	1.71868e-05	9.69866e-06	1.50197e-06	1.68674e-05	4.52532e-06	2.05151e-05	2.54056e-07	2.82767e-07	1.46097e-05
4.50909	0.05154	1.41714	0.000467427	1.34054	0.00196	1.05883e-09	2.59529e-55	8.34507e-05	9.88233e-06	0.00118	0.000681673	1.10041e-06	3.88504e-06	8.17808e-10	7.90031e-09	2.55168e-11	1.47272e-16	7.65097e-19			4.20339	0.37321	4.06789e-06	3.10023e-05	0.000153465	-9.55091e-25	4.50011e-07	1.80346e-06	1.99056e-05	-9.16313e-23	-9.09819e-23		4.50909	0.05905	4.50909	0.01341	0.00874	0.00296	8.98114e-05	2.87495e-05	1.73393e-05	9.77595e-06	1.51237e-06	1.6975e-05	4.54973e-06	2.06205e-05	2.54899e-07	2.83652e-07	1.46528e-05
4.49275	0.05089	1.41553	0.000450653	1.33909	0.00197	1.0162e-09	1.3657e-55	8.07378e-05	8.74948e-06	0.00115	0.000731025	1.24485e-06	4.19984e-06	9.71642e-10	8.85373e-09	2.95359e-11	1.85276e-16	9.9219e-19			4.18919	0.36841	4.08185e-06	3.10966e-05	0.000153887	-4.84964e-25	4.51121e-07	1.80778e-06	1.99623e-05	-5.87459e-22	-1.70058e-21		4.49275	0.05872	4.49275	0.01317	0.0084	0.00305	9.10006e-05	2.90743e-05	1.74938e-05	9.85415e-06	1.52287e-06	1.70837e-05	4.57434e-06	2.07267e-05	2.55747e-07	2.84541e-07	1.46961e-05
4.47653	0.05023	1.41391	0.000434513	1.33765	0.00199	9.7523e-10	7.17388e-56	7.81141e-05	7.74146e-06	0.00112	0.000783879	1.40691e-06	4.53834e-06	1.15301e-09	9.91621e-09	3.41652e-11	2.32857e-16	1.28534e-18			4.17508	0.3634	4.09589e-06	3.11914e-05	0.000154311	6.36727e-26	4.52234e-07	1.81211e-06	2.00192e-05	-3.81334e-22	-1.89602e-21		4.47653	0.05834	4.47653	0.01295	0.00808	0.00315	9.22132e-05	2.94043e-05	1.76503e-05	9.9333e-06	1.53349e-06	1.71934e-05	4.59916e-06	2.08338e-05	2.56598e-07	2.85434e-07	1.47396e-05
4.46043	0.04957	1.4123	0.000418985	1.33621	0.00201	9.35864e-10	3.76171e-56	7.55765e-05	6.84474e-06	0.00108	0.000840491	1.58855e-06	4.9022e-06	1.36658e-09	1.10995e-08	3.94935e-11	2.9237e-16	1.66337e-18			4.16107	0.35823	4.10999e-06	3.12866e-05	0.000154737	-6.93291e-25	4.53352e-07	1.81646e-06	2.00763e-05	-4.76298e-22	-4.06611e-22		4.46043	0.05795	4.46043	0.01276	0.00778	0.00325	9.34498e-05	2.97398e-05	1.7809e-05	1.00134e-05	1.54421e-06	1.73042e-05	4.62417e-06	2.09416e-05	2.57454e-07	2.86332e-07	1.47832e-05
4.44444	0.0489	1.41069	0.000404048	1.33477	0.00204	8.98039e-10	1.96901e-56	7.31219e-05	6.04729e-06	0.00105	0.00090114	1.79197e-06	5.29317e-06	1.61776e-09	1.24165e-08	4.56221e-11	3.6673e-16	2.15032e-18			4.14716	0.35292	4.12417e-06	3.13823e-05	0.000155164	-1.55998e-24	4.54474e-07	1.82083e-06	2.01337e-05	-5.87921e-22	-3.51011e-22		4.44444	0.05758	4.44444	0.01258	0.0075	0.00335	9.47109e-05	3.00808e-05	1.79698e-05	1.00945e-05	1.55505e-06	1.74161e-05	4.64939e-06	2.10503e-05	2.58315e-07	2.87233e-07	1.48271e-05
4.42857	0.04823	1.40909	0.000389678	1.33333	0.00206	8.61698e-10	1.02882e-56	7.07475e-05	5.33843e-06	0.00101	0.000966127	2.01956e-06	5.71311e-06	1.91279e-09	1.38815e-08	5.26664e-11	4.5955e-16	2.77693e-18			4.13333	0.34753	4.13842e-06	3.14784e-05	0.000155593	-7.84164e-25	4.556e-07	1.82521e-06	2.01914e-05	-1.75673e-22	-2.32566e-21		4.42857	0.05728	4.42857	0.01242	0.00722	0.00346	9.59972e-05	3.04274e-05	1.81327e-05	1.01765e-05	1.566e-06	1.7529e-05	4.67482e-06	2.11599e-05	2.5918e-07	2.88139e-07	1.48712e-05
4.41281	0.04756	1.40749	0.000375855	1.3319	0.0021	8.26783e-10	5.3662e-57	6.84504e-05	4.70862e-06	0.000978632	0.00104	2.27396e-06	6.16401e-06	2.25891e-09	1.551e-08	6.07577e-11	5.75296e-16	3.58238e-18			4.1196	0.34209	4.15274e-06	3.15749e-05	0.000156024	-1.02309e-25	4.5673e-07	1.82961e-06	2.02493e-05	2.86741e-22	1.12548e-21		4.41281	0.05707	4.41281	0.01228	0.00697	0.00358	9.73094e-05	3.07799e-05	1.82979e-05	1.02596e-05	1.57707e-06	1.76431e-05	4.70046e-06	2.12703e-05	2.60049e-07	2.89049e-07	1.49154e-05
4.39716	0.04689	1.4059	0.000362558	1.33047	0.00213	7.93242e-10	2.79398e-57	6.6228e-05	4.14937e-06	0.000942227	0.00111	2.55808e-06	6.64799e-06	2.66447e-09	1.73192e-08	7.00452e-11	7.19486e-16	4.61662e-18			4.10596	0.33666	4.16714e-06	3.16719e-05	0.000156457	-9.13673e-25	4.57864e-07	1.83403e-06	2.03074e-05	-1.52997e-22	1.3198e-22		4.39716	0.05692	4.39716	0.01217	0.00672	0.0037	9.86482e-05	3.11382e-05	1.84653e-05	1.03437e-05	1.58826e-06	1.77582e-05	4.7263e-06	2.13816e-05	2.60922e-07	2.89963e-07	1.49599e-05
4.38163	0.04621	1.4043	0.000349766	1.32905	0.00217	7.61021e-10	1.45215e-57	6.40778e-05	3.6531e-06	0.000905811	0.00119	2.87512e-06	7.16729e-06	3.13908e-09	1.93279e-08	8.06983e-11	8.9893e-16	5.94324e-18			4.09241	0.33126	4.18162e-06	3.17693e-05	0.000156891	-1.03855e-24	4.59003e-07	1.83846e-06	2.03658e-05	-5.36275e-22	-4.66591e-21		4.38163	0.05681	4.38163	0.01206	0.00649	0.00383	0.000100014	3.15026e-05	1.8635e-05	1.04288e-05	1.59956e-06	1.78745e-05	4.75236e-06	2.14938e-05	2.618e-07	2.90882e-07	1.50046e-05
4.3662	0.04552	1.40271	0.00033746	1.32762	0.00222	7.3007e-10	7.53407e-58	6.19972e-05	3.21302e-06	0.000869643	0.00128	3.22859e-06	7.72431e-06	3.69382e-09	2.15568e-08	9.29097e-11	1.12202e-15	7.64309e-18			4.07895	0.32595	4.19616e-06	3.18672e-05	0.000157327	5.11236e-25	4.60146e-07	1.84291e-06	2.04244e-05	-2.48238e-22	1.14289e-21		4.3662	0.05669	4.3662	0.01198	0.00627	0.00397	0.000101408	3.18731e-05	1.88071e-05	1.05149e-05	1.61099e-06	1.7992e-05	4.77864e-06	2.16068e-05	2.62682e-07	2.91805e-07	1.50494e-05
4.35088	0.04482	1.40113	0.00032562	1.3262	0.00228	7.00341e-10	3.90193e-58	5.99839e-05	2.82308e-06	0.000833941	0.00137	3.62233e-06	8.32158e-06	4.34143e-09	2.40284e-08	1.06898e-10	1.39911e-15	9.81886e-18			4.06557	0.32078	4.21079e-06	3.19655e-05	0.000157766	5.82636e-25	4.61293e-07	1.84737e-06	2.04833e-05	-7.22036e-22	-2.12404e-21		4.35088	0.05656	4.35088	0.01192	0.00606	0.00411	0.000102831	3.22499e-05	1.89815e-05	1.06022e-05	1.62254e-06	1.81106e-05	4.80514e-06	2.17207e-05	2.63569e-07	2.92733e-07	1.50945e-05
4.33566	0.04411	1.39955	0.000314228	1.32479	0.00234	6.71787e-10	2.01725e-58	5.80356e-05	2.47784e-06	0.000798888	0.00147	4.06057e-06	8.96182e-06	5.09652e-09	2.67676e-08	1.22909e-10	1.74291e-15	1.26009e-17			4.05229	0.31577	4.22549e-06	3.20643e-05	0.000158206	3.23618e-25	4.62444e-07	1.85185e-06	2.05425e-05	-9.20015e-22	-3.17426e-21		4.33566	0.0564	4.33566	0.01187	0.00586	0.00426	0.000104283	3.26331e-05	1.91583e-05	1.06905e-05	1.63422e-06	1.82303e-05	4.83185e-06	2.18356e-05	2.6446e-07	2.93665e-07	1.51397e-05
4.32056	0.04338	1.39797	0.000303266	1.32337	0.00241	6.44363e-10	1.04105e-58	5.61502e-05	2.17246e-06	0.000764634	0.00157	4.54795e-06	9.64788e-06	5.97588e-09	2.98015e-08	1.41225e-10	2.16905e-15	1.61542e-17			4.03909	0.31099	4.24027e-06	3.21635e-05	0.000158647	-2.17044e-24	4.636e-07	1.85634e-06	2.06019e-05	-1.83911e-22	-3.09563e-21		4.32056	0.0562	4.32056	0.01184	0.00567	0.00442	0.000105766	3.30229e-05	1.93376e-05	1.07799e-05	1.64602e-06	1.83513e-05	4.85879e-06	2.19513e-05	2.65356e-07	2.94601e-07	1.51852e-05
4.30556	0.04264	1.3964	0.000292716	1.32196	0.00249	6.18026e-10	5.36311e-59	5.43254e-05	1.90258e-06	0.000731298	0.00169	5.08956e-06	1.03828e-05	6.9987e-09	3.31597e-08	1.62163e-10	2.69674e-15	2.0688e-17			4.02597	0.30649	4.25513e-06	3.22633e-05	0.000159091	-1.23327e-24	4.6476e-07	1.86085e-06	2.06615e-05	-7.16946e-22	-3.48202e-23		4.30556	0.05594	4.30556	0.01183	0.00549	0.00458	0.00010728	3.34195e-05	1.95194e-05	1.08704e-05	1.65795e-06	1.84735e-05	4.88596e-06	2.2068e-05	2.66256e-07	2.95542e-07	1.52309e-05
4.29066	0.0419	1.39483	0.000282563	1.32055	0.00258	5.92735e-10	2.75798e-59	5.25592e-05	1.66431e-06	0.000698969	0.00181	5.69096e-06	1.11699e-05	8.18695e-09	3.68747e-08	1.86081e-10	3.34952e-15	2.64666e-17			4.01294	0.3023	4.27007e-06	3.23634e-05	0.000159536	4.50964e-25	4.65925e-07	1.86538e-06	2.07214e-05	1.75858e-23	-2.21221e-21		4.29066	0.05561	4.29066	0.01183	0.00532	0.00476	0.000108826	3.38228e-05	1.97037e-05	1.09621e-05	1.67001e-06	1.85969e-05	4.91335e-06	2.21856e-05	2.67161e-07	2.96488e-07	1.52768e-05
4.27586	0.04115	1.39326	0.000272789	1.31915	0.00268	5.68448e-10	1.41578e-59	5.08498e-05	1.45417e-06	0.000667714	0.00194	6.35824e-06	1.20126e-05	9.56573e-09	4.09819e-08	2.13385e-10	4.15623e-15	3.38241e-17			4	0.29848	4.28508e-06	3.24641e-05	0.000159984	-6.21582e-25	4.67093e-07	1.86993e-06	2.07816e-05	-5.68299e-23	1.32822e-21		4.27586	0.0552	4.27586	0.01185	0.00515	0.00494	0.000110405	3.42332e-05	1.98906e-05	1.1055e-05	1.6822e-06	1.87215e-05	4.94098e-06	2.23041e-05	2.68071e-07	2.97438e-07	1.53229e-05
4.26117	0.04041	1.39169	0.00026338	1.31775	0.00279	5.45127e-10	7.25492e-60	4.91952e-05	1.26903e-06	0.000637578	0.00208	7.0981e-06	1.29145e-05	1.11637e-08	4.55201e-08	2.44533e-10	5.15218e-15	4.31818e-17			3.98714	0.29509	4.30017e-06	3.25652e-05	0.000160433	-1.38905e-24	4.68267e-07	1.87449e-06	2.08421e-05	-1.84929e-22	-2.0836e-21		4.26117	0.05473	4.26117	0.01189	0.005	0.00514	0.000112017	3.46507e-05	2.00802e-05	1.1149e-05	1.69452e-06	1.88474e-05	4.96884e-06	2.24236e-05	2.68985e-07	2.98392e-07	1.53691e-05
4.24658	0.03969	1.39013	0.000254321	1.31635	0.00292	5.22736e-10	3.71108e-60	4.75935e-05	1.10609e-06	0.000608589	0.00224	7.91784e-06	1.38796e-05	1.30134e-08	5.05314e-08	2.80043e-10	6.38053e-15	5.5071e-17			3.97436	0.29217	4.31535e-06	3.26668e-05	0.000160884	-4.658e-25	4.69444e-07	1.87907e-06	2.09028e-05	-3.06271e-22	-7.58744e-22		4.24658	0.05424	4.24658	0.01195	0.00485	0.00534	0.000113664	3.50756e-05	2.02725e-05	1.12442e-05	1.70698e-06	1.89746e-05	4.99693e-06	2.25441e-05	2.69904e-07	2.99352e-07	1.54157e-05
4.23208	0.03899	1.38858	0.000245597	1.31495	0.00305	5.01238e-10	1.89495e-60	4.60431e-05	9.62873e-07	0.000580757	0.0024	8.82547e-06	1.4912e-05	1.51519e-08	5.60618e-08	3.20497e-10	7.89399e-15	7.01606e-17			3.96166	0.2898	4.3306e-06	3.27688e-05	0.000161337	-1.74327e-25	4.70626e-07	1.88366e-06	2.09638e-05	-1.64196e-22	-2.11617e-21		4.23208	0.05377	4.23208	0.01203	0.0047	0.00556	0.000115348	3.55079e-05	2.04675e-05	1.13407e-05	1.71958e-06	1.9103e-05	5.02526e-06	2.26655e-05	2.70827e-07	3.00315e-07	1.54624e-05
4.21769	0.03831	1.38702	0.000237196	1.31356	0.00321	4.80598e-10	9.65888e-61	4.45423e-05	8.37125e-07	0.000554083	0.00258	9.82975e-06	1.60162e-05	1.76216e-08	6.21616e-08	3.66553e-10	9.75691e-15	8.92918e-17			3.94904	0.28802	4.34594e-06	3.28713e-05	0.000161792	6.21273e-25	4.71813e-07	1.88827e-06	2.1025e-05	9.99614e-24	-4.97368e-21		4.21769	0.05335	4.21769	0.01212	0.00456	0.00579	0.000117068	3.59479e-05	2.06654e-05	1.14384e-05	1.73232e-06	1.92328e-05	5.05384e-06	2.2788e-05	2.71755e-07	3.01284e-07	1.55093e-05
4.20339	0.03765	1.38547	0.000229103	1.31217	0.00337	4.60784e-10	4.91458e-61	4.30894e-05	7.26854e-07	0.000528555	0.00277	1.09403e-05	1.71967e-05	2.04702e-08	6.88854e-08	4.18951e-10	1.20477e-14	1.13522e-16			3.93651	0.28692	4.36135e-06	3.29744e-05	0.000162249	-1.02587e-24	4.73004e-07	1.8929e-06	2.10865e-05	-3.7865e-22	8.42987e-22		4.20339	0.05299	4.20339	0.01224	0.00443	0.00604	0.000118825	3.63957e-05	2.0866e-05	1.15373e-05	1.7452e-06	1.93639e-05	5.08266e-06	2.29114e-05	2.72689e-07	3.02257e-07	1.55564e-05
4.18919	0.03703	1.38393	0.000221307	1.31078	0.00356	4.41763e-10	2.49619e-61	4.16828e-05	6.30275e-07	0.000504155	0.00298	1.21675e-05	1.84587e-05	2.3752e-08	7.62927e-08	4.78523e-10	1.48617e-14	1.44176e-16			3.92405	0.28654	4.37685e-06	3.30779e-05	0.000162708	-3.66829e-24	4.742e-07	1.89755e-06	2.11483e-05	2.63787e-23	1.74775e-21		4.18919	0.05268	4.18919	0.01238	0.00431	0.0063	0.000120622	3.68514e-05	2.10696e-05	1.16375e-05	1.75823e-06	1.94963e-05	5.11173e-06	2.30358e-05	2.73626e-07	3.03235e-07	1.56038e-05
4.17508	0.03642	1.38239	0.000213796	1.3094	0.00376	4.23506e-10	1.26561e-61	4.03211e-05	5.45796e-07	0.000480857	0.0032	1.3523e-05	1.98073e-05	2.75284e-08	8.44482e-08	5.46206e-10	1.83151e-14	1.82918e-16			3.91167	0.28696	4.39243e-06	3.31819e-05	0.000163169	-7.854e-25	4.754e-07	1.90221e-06	2.12104e-05	-4.98604e-22	-3.49887e-21		4.17508	0.05241	4.17508	0.01253	0.00418	0.00657	0.000122459	3.73154e-05	2.12762e-05	1.17391e-05	1.7714e-06	1.96301e-05	5.14104e-06	2.31612e-05	2.74569e-07	3.04217e-07	1.56514e-05
4.16107	0.03584	1.38085	0.000206557	1.30802	0.00398	4.05981e-10	6.40547e-62	3.90028e-05	4.71999e-07	0.00045863	0.00344	1.50193e-05	2.12483e-05	3.1869e-08	9.34222e-08	6.23053e-10	2.2549e-14	2.31829e-16			3.89937	0.28824	4.4081e-06	3.32863e-05	0.000163632	-5.88509e-25	4.76605e-07	1.90689e-06	2.12727e-05	-4.13266e-22	-4.49294e-22		4.16107	0.05214	4.16107	0.01271	0.00407	0.00686	0.000124337	3.77877e-05	2.14858e-05	1.18419e-05	1.78472e-06	1.97653e-05	5.17061e-06	2.32877e-05	2.75517e-07	3.05205e-07	1.56992e-05
4.14716	0.03526	1.37931	0.000199581	1.30664	0.00422	3.89161e-10	3.23619e-62	3.77265e-05	4.07617e-07	0.00043744	0.0037	1.66702e-05	2.27877e-05	3.68522e-08	1.03291e-07	7.10245e-10	2.77344e-14	2.93515e-16			3.88715	0.29045	4.42385e-06	3.33913e-05	0.000164096	3.13727e-25	4.77814e-07	1.91159e-06	2.13353e-05	-3.31169e-22	1.67081e-21		4.14716	0.05188	4.14716	0.01291	0.00396	0.00717	0.000126257	3.82686e-05	2.16984e-05	1.19462e-05	1.79819e-06	1.99018e-05	5.20044e-06	2.34152e-05	2.76469e-07	3.06197e-07	1.57472e-05
4.13333	0.03467	1.37778	0.000192856	1.30526	0.00448	3.73017e-10	1.6321e-62	3.64908e-05	3.51527e-07	0.000417252	0.00399	1.84908e-05	2.44319e-05	4.25666e-08	1.14138e-07	8.09109e-10	3.40791e-14	3.71227e-16			3.875	0.29364	4.43968e-06	3.34968e-05	0.000164563	-8.12909e-26	4.79028e-07	1.9163e-06	2.13982e-05	-3.79853e-22	1.39281e-21		4.13333	0.05158	4.13333	0.01314	0.00385	0.0075	0.000128221	3.87582e-05	2.19142e-05	1.20518e-05	1.81182e-06	2.00398e-05	5.23052e-06	2.35437e-05	2.77427e-07	3.07194e-07	1.57954e-05
4.1196	0.03408	1.37625	0.000186373	1.30389	0.00477	3.57525e-10	8.21659e-63	3.52944e-05	3.02727e-07	0.000398025	0.00429	2.04977e-05	2.61876e-05	4.91119e-08	1.26053e-07	9.21131e-10	4.18345e-14	4.69029e-16			3.86293	0.29784	4.4556e-06	3.36028e-05	0.000165032	5.78e-26	4.80246e-07	1.92104e-06	2.14613e-05	-4.85924e-22	-1.10021e-21		4.1196	0.05126	4.1196	0.01339	0.00375	0.00785	0.00013023	3.92567e-05	2.21332e-05	1.21588e-05	1.8256e-06	2.01792e-05	5.26087e-06	2.36733e-05	2.78389e-07	3.08196e-07	1.58439e-05
4.10596	0.03348	1.37472	0.000180122	1.30252	0.00509	3.42658e-10	4.1292e-63	3.4136e-05	2.6033e-07	0.000379722	0.00463	2.2709e-05	2.80622e-05	5.66003e-08	1.39133e-07	1.04798e-09	5.13047e-14	5.91982e-16			3.85093	0.30308	4.4716e-06	3.37093e-05	0.000165503	-1.45798e-24	4.81469e-07	1.92579e-06	2.15248e-05	-2.5157e-22	-7.39649e-22		4.10596	0.05092	4.10596	0.01366	0.00365	0.00823	0.000132286	3.97644e-05	2.23555e-05	1.22672e-05	1.83953e-06	2.03201e-05	5.29148e-06	2.3804e-05	2.79357e-07	3.09203e-07	1.58926e-05
4.09241	0.03285	1.3732	0.000174094	1.30115	0.00544	3.28392e-10	2.07144e-63	3.30145e-05	2.23548e-07	0.000362303	0.00498	2.51446e-05	3.00633e-05	6.5158e-08	1.53485e-07	1.19151e-09	6.28575e-14	7.46392e-16			3.83901	0.30936	4.4877e-06	3.38162e-05	0.000165975	1.41811e-24	4.82697e-07	1.93055e-06	2.15885e-05	6.7474e-23	5.75657e-22		4.09241	0.05057	4.09241	0.01397	0.00355	0.00862	0.000134389	4.02815e-05	2.25811e-05	1.23771e-05	1.85363e-06	2.04625e-05	5.32236e-06	2.39358e-05	2.8033e-07	3.10215e-07	1.59415e-05
4.07895	0.03221	1.37168	0.000168279	1.29979	0.00581	3.14702e-10	1.03731e-63	3.19287e-05	1.91684e-07	0.000345727	0.00537	2.78265e-05	3.21993e-05	7.49266e-08	1.69224e-07	1.35383e-09	7.69367e-14	9.40103e-16			3.82716	0.31664	4.50387e-06	3.39237e-05	0.00016645	-1.76645e-24	4.8393e-07	1.93534e-06	2.16525e-05	4.4705e-23	-5.83408e-21		4.07895	0.0502	4.07895	0.01431	0.00346	0.00905	0.000136541	4.08081e-05	2.28101e-05	1.24884e-05	1.86789e-06	2.06064e-05	5.35351e-06	2.40686e-05	2.81307e-07	3.11232e-07	1.59906e-05
4.06557	0.03155	1.37017	0.00016267	1.29843	0.00622	3.01568e-10	5.1853e-64	3.08773e-05	1.6412e-07	0.000329957	0.0058	3.07786e-05	3.44789e-05	8.6065e-08	1.86472e-07	1.53725e-09	9.4078e-14	1.18286e-15			3.81538	0.32485	4.52014e-06	3.40317e-05	0.000166927	-8.11055e-25	4.85167e-07	1.94014e-06	2.17168e-05	3.53105e-22	-1.53995e-21		4.06557	0.04982	4.06557	0.01467	0.00337	0.0095	0.000138744	4.13445e-05	2.30425e-05	1.26013e-05	1.88231e-06	2.07518e-05	5.38493e-06	2.42026e-05	2.8229e-07	3.12253e-07	1.60399e-05
4.05229	0.03088	1.36865	0.000157259	1.29707	0.00667	2.88966e-10	2.58744e-64	2.98594e-05	1.40311e-07	0.000314953	0.00626	3.40276e-05	3.69114e-05	9.8751e-08	2.05366e-07	1.74439e-09	1.14927e-13	1.48677e-15			3.80368	0.33388	4.53649e-06	3.41403e-05	0.000167406	5.47709e-25	4.86409e-07	1.94496e-06	2.17813e-05	-3.63008e-22	-1.3271e-21		4.05229	0.04939	4.05229	0.01507	0.00329	0.00998	0.000140999	4.18909e-05	2.32785e-05	1.27157e-05	1.89691e-06	2.08987e-05	5.41663e-06	2.43377e-05	2.83278e-07	3.1328e-07	1.60895e-05
4.03909	0.0302	1.36714	0.000152037	1.29572	0.00716	2.76877e-10	1.28884e-64	2.88738e-05	1.19777e-07	0.00030068	0.00676	3.76025e-05	3.9507e-05	1.13184e-07	2.26049e-07	1.97816e-09	1.40259e-13	1.86682e-15			3.79205	0.34355	4.55294e-06	3.42493e-05	0.000167887	-1.96087e-24	4.87656e-07	1.9498e-06	2.18462e-05	-1.08597e-21	-3.22368e-22		4.03909	0.04889	4.03909	0.01551	0.00321	0.01049	0.000143308	4.24476e-05	2.35181e-05	1.28316e-05	1.91167e-06	2.10472e-05	5.44862e-06	2.44739e-05	2.84271e-07	3.14312e-07	1.61394e-05
4.02597	0.02952	1.36564	0.000146998	1.29436	0.0077	2.65279e-10	6.40849e-65	2.79196e-05	1.02094e-07	0.000287101	0.0073	4.15355e-05	4.22762e-05	1.29585e-07	2.48679e-07	2.2418e-09	1.71009e-13	2.3416e-15			3.78049	0.35364	4.56947e-06	3.43589e-05	0.00016837	-8.71945e-25	4.88907e-07	1.95466e-06	2.19114e-05	-5.66078e-22	-2.24085e-21		4.02597	0.04831	4.02597	0.01598	0.00313	0.01104	0.000145672	4.30148e-05	2.37613e-05	1.29491e-05	1.9266e-06	2.11973e-05	5.48088e-06	2.46113e-05	2.85269e-07	3.15349e-07	1.61894e-05
4.01294	0.02884	1.36414	0.000142135	1.29301	0.00827	2.54153e-10	3.18086e-65	2.69957e-05	8.68893e-08	0.00027418	0.00788	4.58622e-05	4.52305e-05	1.48205e-07	2.73426e-07	2.53893e-09	2.08299e-13	2.93409e-15			3.769	0.36391	4.58609e-06	3.4469e-05	0.000168855	3.89145e-25	4.90164e-07	1.95953e-06	2.19768e-05	-3.18396e-23	-1.27656e-21		4.01294	0.04765	4.01294	0.0165	0.00305	0.01163	0.000148094	4.35927e-05	2.40083e-05	1.30683e-05	1.94172e-06	2.1349e-05	5.51344e-06	2.47498e-05	2.86273e-07	3.16391e-07	1.62397e-05
4	0.02817	1.36264	0.000137439	1.29167	0.0089	2.43481e-10	1.57602e-65	2.61012e-05	7.38359e-08	0.000261886	0.00852	5.06219e-05	4.83821e-05	1.69318e-07	3.00473e-07	2.8736e-09	2.53474e-13	3.6727e-15			3.75758	0.37402	4.60281e-06	3.45796e-05	0.000169342	-2.20876e-24	4.91425e-07	1.96443e-06	2.20425e-05	-4.33536e-22	-1.39449e-21		4	0.04692	4	0.01705	0.00298	0.01225	0.000150575	4.41816e-05	2.42592e-05	1.31891e-05	1.95701e-06	2.15023e-05	5.54628e-06	2.48895e-05	2.87282e-07	3.17439e-07	1.62902e-05
3.98714	0.02751	1.36114	0.000132907	1.29032	0.00959	2.33245e-10	7.79491e-66	2.52351e-05	6.26469e-08	0.000250186	0.0092	5.58579e-05	5.17441e-05	1.93234e-07	3.30017e-07	3.25028e-09	3.08148e-13	4.59249e-15			3.74622	0.38365	4.61961e-06	3.46908e-05	0.000169831	1.08305e-24	4.92691e-07	1.96934e-06	2.21086e-05	-3.59583e-22	1.1266e-21		3.98714	0.04613	3.98714	0.01765	0.00291	0.01292	0.000153116	4.47817e-05	2.45139e-05	1.33115e-05	1.97248e-06	2.16573e-05	5.57942e-06	2.50304e-05	2.88296e-07	3.18491e-07	1.63409e-05
3.97436	0.02686	1.35965	0.00012853	1.28898	0.01033	2.23427e-10	3.84849e-66	2.43966e-05	5.3071e-08	0.000239049	0.00995	6.16187e-05	5.53304e-05	2.20297e-07	3.62273e-07	3.67397e-09	3.74252e-13	5.73672e-15			3.73494	0.39242	4.63651e-06	3.48025e-05	0.000170323	-3.54527e-25	4.93962e-07	1.97427e-06	2.21749e-05	-7.62576e-22	-2.57782e-22		3.97436	0.04529	3.97436	0.0183	0.00284	0.01363	0.000155721	4.53934e-05	2.47727e-05	1.34357e-05	1.98813e-06	2.18139e-05	5.61285e-06	2.51725e-05	2.89316e-07	3.19549e-07	1.63919e-05
3.96166	0.02623	1.35816	0.000124303	1.28764	0.01113	2.14011e-10	1.89671e-66	2.35848e-05	4.48886e-08	0.000228446	0.01075	6.79577e-05	5.91561e-05	2.50887e-07	3.97468e-07	4.15023e-09	4.54098e-13	7.15864e-15			3.72372	0.39997	4.6535e-06	3.49147e-05	0.000170816	-2.09255e-25	4.95238e-07	1.97922e-06	2.22415e-05	-6.31145e-22	4.02679e-22		3.96166	0.04442	3.96166	0.019	0.00277	0.01439	0.00015839	4.60169e-05	2.50355e-05	1.35616e-05	2.00397e-06	2.19723e-05	5.64659e-06	2.53158e-05	2.90341e-07	3.20612e-07	1.64432e-05
3.94904	0.02561	1.35667	0.000120221	1.28631	0.01199	2.04981e-10	9.33124e-67	2.27989e-05	3.79082e-08	0.000218351	0.01161	7.49347e-05	6.3237e-05	2.85428e-07	4.35852e-07	4.68522e-09	5.50446e-13	8.92378e-15			3.71257	0.40594	4.67058e-06	3.50275e-05	0.000171312	-2.27367e-24	4.96519e-07	1.98419e-06	2.23085e-05	-7.90436e-23	-2.78337e-21		3.94904	0.04352	3.94904	0.01975	0.00271	0.0152	0.000161126	4.66524e-05	2.53024e-05	1.36893e-05	2.02e-06	2.21324e-05	5.68064e-06	2.54603e-05	2.91371e-07	3.2168e-07	1.64946e-05
3.93651	0.02501	1.35519	0.000116277	1.28497	0.01291	1.96322e-10	4.58257e-67	2.2038e-05	3.19627e-08	0.000208736	0.01252	8.26161e-05	6.75905e-05	3.24391e-07	4.77692e-07	5.28578e-09	6.66592e-13	1.11127e-14			3.70149	0.41001	4.68776e-06	3.51408e-05	0.00017181	-3.03898e-24	4.97805e-07	1.98917e-06	2.23757e-05	-1.49202e-22	-1.91736e-21		3.93651	0.04261	3.93651	0.02055	0.00265	0.01606	0.000163931	4.73003e-05	2.55736e-05	1.38188e-05	2.03623e-06	2.22942e-05	5.71499e-06	2.56061e-05	2.92407e-07	3.22754e-07	1.65463e-05
3.92405	0.02443	1.35371	0.000112468	1.28364	0.01388	1.88018e-10	2.24652e-67	2.13013e-05	2.69069e-08	0.000199577	0.0135	9.10761e-05	7.22351e-05	3.68296e-07	5.23273e-07	5.95953e-09	8.06467e-13	1.38243e-14			3.69048	0.41192	4.70504e-06	3.52547e-05	0.00017231	1.20731e-24	4.99096e-07	1.99418e-06	2.24432e-05	1.27728e-22	-1.76853e-21		3.92405	0.04171	3.92405	0.02141	0.00259	0.01697	0.000166808	4.79608e-05	2.58491e-05	1.39501e-05	2.05265e-06	2.24579e-05	5.74965e-06	2.57531e-05	2.93449e-07	3.23833e-07	1.65983e-05
3.91167	0.02387	1.35224	0.000108787	1.28232	0.01492	1.80056e-10	1.09936e-67	2.05882e-05	2.26146e-08	0.00019085	0.01453	0.000100398	7.71905e-05	4.17721e-07	5.72905e-07	6.71486e-09	9.74751e-13	1.71799e-14			3.67953	0.41148	4.7224e-06	3.53691e-05	0.000172812	-5.55127e-25	5.00392e-07	1.9992e-06	2.25111e-05	-2.27042e-22	-3.58817e-21		3.91167	0.04083	3.91167	0.02232	0.00253	0.01794	0.000169758	4.86343e-05	2.61291e-05	1.40833e-05	2.06927e-06	2.26233e-05	5.78463e-06	2.59014e-05	2.94496e-07	3.24918e-07	1.66505e-05
3.89937	0.02333	1.35076	0.000105231	1.28099	0.016	1.72422e-10	5.37032e-68	1.98978e-05	1.89766e-08	0.000182533	0.01561	0.000110675	8.24781e-05	4.73304e-07	6.2692e-07	7.56112e-09	1.17702e-12	2.1328e-14			3.66864	0.4086	4.73987e-06	3.54841e-05	0.000173316	-1.7034e-24	5.01693e-07	2.00424e-06	2.25792e-05	-5.64227e-22	1.2715e-21		3.89937	0.03997	3.89937	0.02329	0.00247	0.01896	0.000172785	4.93211e-05	2.64135e-05	1.42184e-05	2.08609e-06	2.27906e-05	5.81993e-06	2.6051e-05	2.95549e-07	3.26008e-07	1.67029e-05
3.88715	0.02282	1.34929	0.000101794	1.27967	0.01713	1.65103e-10	2.61873e-68	1.92295e-05	1.58981e-08	0.000174604	0.01672	0.000122011	8.81208e-05	5.35751e-07	6.85676e-07	8.50862e-09	1.41989e-12	2.64504e-14			3.65782	0.40325	4.75743e-06	3.55997e-05	0.000173823	1.17702e-24	5.02999e-07	2.00931e-06	2.26477e-05	2.78596e-23	-7.79524e-22		3.88715	0.03917	3.88715	0.02432	0.00242	0.02004	0.00017589	5.00214e-05	2.67026e-05	1.43554e-05	2.10312e-06	2.29597e-05	5.85556e-06	2.62019e-05	2.96607e-07	3.27103e-07	1.67556e-05
3.875	0.02234	1.34783	9.84724e-05	1.27835	0.01827	1.58086e-10	1.27471e-68	1.85826e-05	1.32975e-08	0.000167044	0.01786	0.000134525	9.41434e-05	6.05842e-07	7.49555e-07	9.56878e-09	1.71122e-12	3.27694e-14			3.64706	0.39552	4.77509e-06	3.57158e-05	0.000174332	-1.3974e-24	5.0431e-07	2.01439e-06	2.27165e-05	-9.29734e-22	-7.94126e-22		3.875	0.03843	3.875	0.02539	0.00237	0.02116	0.000179077	5.07357e-05	2.69964e-05	1.44945e-05	2.12036e-06	2.31307e-05	5.89151e-06	2.6354e-05	2.97671e-07	3.28204e-07	1.68086e-05
3.86293	0.02189	1.34636	9.52617e-05	1.27703	0.01942	1.5136e-10	6.19387e-69	1.79563e-05	1.11042e-08	0.000159833	0.01899	0.000148349	0.000100572	6.84437e-07	8.18971e-07	1.07542e-08	2.06035e-12	4.05562e-14			3.63636	0.38558	4.79285e-06	3.58325e-05	0.000174843	-7.88182e-25	5.05627e-07	2.01949e-06	2.27856e-05	-9.56298e-22	-6.96967e-22		3.86293	0.03777	3.86293	0.02652	0.00232	0.02233	0.000182347	5.14642e-05	2.72949e-05	1.46355e-05	2.13781e-06	2.33036e-05	5.92779e-06	2.65076e-05	2.98741e-07	3.29311e-07	1.68618e-05
3.85093	0.02146	1.3449	9.2158e-05	1.27572	0.02055	1.44911e-10	3.00429e-69	1.73502e-05	9.25745e-09	0.000152954	0.02011	0.000163635	0.000107437	7.72486e-07	8.94365e-07	1.20789e-08	2.47833e-12	5.0142e-14			3.62573	0.37368	4.81071e-06	3.59497e-05	0.000175356	-3.97491e-25	5.06948e-07	2.02461e-06	2.2855e-05	2.16491e-22	1.28498e-21		3.85093	0.03719	3.85093	0.02769	0.00227	0.02355	0.000185705	5.22073e-05	2.75984e-05	1.47786e-05	2.15548e-06	2.34785e-05	5.96441e-06	2.66624e-05	2.99817e-07	3.30423e-07	1.69152e-05
3.83901	0.02107	1.34345	8.91573e-05	1.27441	0.02163	1.38731e-10	1.45463e-69	1.67634e-05	7.70519e-09	0.000146391	0.02117	0.000180551	0.000114767	8.71033e-07	9.76213e-07	1.35583e-08	2.97824e-12	6.19297e-14			3.61516	0.36011	4.82867e-06	3.60676e-05	0.000175872	3.98727e-26	5.08275e-07	2.02975e-06	2.29247e-05	-1.39761e-22	-3.05183e-21		3.83901	0.03668	3.83901	0.0289	0.00222	0.0248	0.000189152	5.29654e-05	2.7907e-05	1.49238e-05	2.17337e-06	2.36553e-05	6.00137e-06	2.68186e-05	3.00898e-07	3.31541e-07	1.69689e-05
3.82716	0.0207	1.34199	8.62561e-05	1.2731	0.02262	1.32806e-10	7.03062e-70	1.61955e-05	6.40264e-09	0.000140126	0.02214	0.000199292	0.000122597	9.81232e-07	1.06502e-06	1.52092e-08	3.57556e-12	7.64103e-14			3.60465	0.34521	4.84673e-06	3.6186e-05	0.00017639	-1.51733e-24	5.09607e-07	2.03491e-06	2.29947e-05	-4.25762e-23	-3.34106e-21		3.82716	0.03621	3.82716	0.03012	0.00218	0.02606	0.000192693	5.37387e-05	2.82206e-05	1.50712e-05	2.19148e-06	2.38342e-05	6.03868e-06	2.69762e-05	3.01985e-07	3.32664e-07	1.70229e-05
3.81538	0.02035	1.34054	8.34507e-05	1.27179	0.02349	1.27128e-10	3.39207e-70	1.56459e-05	5.31149e-09	0.000134145	0.02298	0.000220077	0.000130964	1.10435e-06	1.16134e-06	1.70505e-08	4.28857e-12	9.41801e-14			3.5942	0.32935	4.86489e-06	3.6305e-05	0.00017691	-1.90802e-24	5.10944e-07	2.04009e-06	2.30651e-05	-6.70667e-22	-3.20122e-23		3.81538	0.03577	3.81538	0.03136	0.00213	0.02734	0.000196329	5.45278e-05	2.85395e-05	1.52207e-05	2.20981e-06	2.40151e-05	6.07633e-06	2.71352e-05	3.03078e-07	3.33793e-07	1.70771e-05
3.80368	0.02001	1.33909	8.07378e-05	1.27049	0.0242	1.21686e-10	1.63367e-70	1.5114e-05	4.39897e-09	0.000128433	0.02367	0.000243155	0.000139905	1.24178e-06	1.26576e-06	1.91027e-08	5.13884e-12	1.15964e-13			3.58382	0.3129	4.88315e-06	3.64246e-05	0.000177432	-1.38967e-24	5.12286e-07	2.04528e-06	2.31358e-05	1.84281e-22	1.60959e-21		3.80368	0.03539	3.80368	0.03259	0.00209	0.0286	0.000200065	5.53329e-05	2.88638e-05	1.53724e-05	2.22838e-06	2.4198e-05	6.11434e-06	2.72956e-05	3.04178e-07	3.34928e-07	1.71316e-05
3.79205	0.01969	1.33765	7.81141e-05	1.26919	0.02472	1.16471e-10	7.85408e-71	1.45991e-05	3.63715e-09	0.000122978	0.02416	0.000268812	0.000149464	1.39506e-06	1.37889e-06	2.13886e-08	6.15181e-12	1.42639e-13			3.57349	0.29618	4.90152e-06	3.65448e-05	0.000177957	4.57455e-26	5.13634e-07	2.0505e-06	2.32068e-05	1.05145e-22	-5.93629e-22		3.79205	0.0351	3.79205	0.03378	0.00205	0.02983	0.000203905	5.61545e-05	2.91935e-05	1.55265e-05	2.24719e-06	2.43831e-05	6.1527e-06	2.74575e-05	3.05283e-07	3.36069e-07	1.71863e-05
3.78049	0.01939	1.33621	7.55765e-05	1.26789	0.02503	1.11474e-10	3.76926e-71	1.41009e-05	3.00224e-09	0.000117767	0.02444	0.000297371	0.000159688	1.56587e-06	1.50142e-06	2.39332e-08	7.35741e-12	1.75272e-13			3.56322	0.27951	4.91999e-06	3.66655e-05	0.000178484	1.27345e-25	5.14987e-07	2.05574e-06	2.32781e-05	-5.88847e-22	-3.06587e-21		3.78049	0.03496	3.78049	0.03492	0.00201	0.03101	0.000207851	5.69929e-05	2.95289e-05	1.56828e-05	2.26623e-06	2.45702e-05	6.19143e-06	2.76207e-05	3.06394e-07	3.37216e-07	1.72413e-05
3.769	0.01909	1.33477	7.31219e-05	1.2666	0.02511	1.06685e-10	1.8057e-71	1.36188e-05	2.474e-09	0.000112786	0.02448	0.000329202	0.000170625	1.75607e-06	1.63406e-06	2.67638e-08	8.79089e-12	2.1515e-13			3.55301	0.26316	4.93856e-06	3.67869e-05	0.000179014	-1.14147e-24	5.16345e-07	2.061e-06	2.33498e-05	-5.62746e-23	-3.67297e-21		3.769	0.03496	3.769	0.03598	0.00197	0.0321	0.000211907	5.78486e-05	2.987e-05	1.58415e-05	2.28551e-06	2.47596e-05	6.23052e-06	2.77855e-05	3.07511e-07	3.38368e-07	1.72966e-05
3.75758	0.01881	1.33333	7.07475e-05	1.26531	0.02496	1.02097e-10	8.63507e-72	1.31523e-05	2.03527e-09	0.000108026	0.02429	0.000364727	0.000182331	1.96768e-06	1.77759e-06	2.99107e-08	1.04936e-11	2.63832e-13			3.54286	0.24735	4.95724e-06	3.69089e-05	0.000179546	-3.6142e-24	5.17709e-07	2.06628e-06	2.34218e-05	-9.51762e-22	-2.02294e-21		3.75758	0.03509	3.75758	0.03692	0.00193	0.03308	0.000216078	5.87221e-05	3.02169e-05	1.60026e-05	2.30505e-06	2.49511e-05	6.26999e-06	2.79517e-05	3.08634e-07	3.39527e-07	1.73521e-05
3.74622	0.01854	1.3319	6.84504e-05	1.26402	0.0246	9.77002e-11	4.12207e-72	1.27008e-05	1.67152e-09	0.000103476	0.02388	0.000404423	0.000194864	2.20295e-06	1.93283e-06	3.3407e-08	1.25143e-11	3.23199e-13			3.53276	0.23224	4.97603e-06	3.70315e-05	0.00018008	4.53745e-25	5.19078e-07	2.07158e-06	2.34941e-05	-1.76784e-22	-5.29605e-21		3.74622	0.03527	3.74622	0.03773	0.00189	0.03392	0.000220367	5.96136e-05	3.05698e-05	1.61661e-05	2.32483e-06	2.51448e-05	6.30983e-06	2.81194e-05	3.09764e-07	3.40691e-07	1.74079e-05
3.73494	0.01829	1.33047	6.6228e-05	1.26273	0.02403	9.34882e-11	1.96424e-72	1.2264e-05	1.37046e-09	9.91247e-05	0.02326	0.000448833	0.00020829	2.46431e-06	2.10065e-06	3.72889e-08	1.49098e-11	3.9552e-13			3.52273	0.21796	4.99492e-06	3.71547e-05	0.000180617	-2.39855e-24	5.20453e-07	2.0769e-06	2.35668e-05	4.887e-22	-1.53602e-21		3.73494	0.03547	3.73494	0.03838	0.00185	0.03459	0.000224779	6.05237e-05	3.09289e-05	1.63322e-05	2.34487e-06	2.53409e-05	6.35005e-06	2.82886e-05	3.109e-07	3.41861e-07	1.7464e-05
3.72372	0.01806	1.32905	6.40778e-05	1.26144	0.02331	8.9453e-11	9.34339e-73	1.18414e-05	1.12171e-09	9.49633e-05	0.02247	0.000498566	0.000222678	2.75447e-06	2.28202e-06	4.15964e-08	1.7747e-11	4.83532e-13			3.51275	0.20458	5.01392e-06	3.72785e-05	0.000181156	-1.445e-24	5.21833e-07	2.08224e-06	2.36398e-05	-3.91793e-22	-2.38687e-21		3.72372	0.03568	3.72372	0.03884	0.00182	0.03508	0.000229318	6.14529e-05	3.12942e-05	1.65008e-05	2.36517e-06	2.55392e-05	6.39066e-06	2.84593e-05	3.12042e-07	3.43038e-07	1.75203e-05
3.71257	0.01786	1.32762	6.19972e-05	1.26016	0.02244	8.55874e-11	4.43653e-73	1.14326e-05	9.16547e-10	9.09825e-05	0.02154	0.000554305	0.000238105	3.07636e-06	2.47792e-06	4.63731e-08	2.11041e-11	5.90525e-13			3.50282	0.19214	5.03303e-06	3.74029e-05	0.000181697	-1.84311e-24	5.23218e-07	2.0876e-06	2.37132e-05	-6.47991e-22	-4.96526e-21		3.71257	0.03589	3.71257	0.0391	0.00179	0.03537	0.00023399	6.24015e-05	3.16659e-05	1.6672e-05	2.38573e-06	2.57398e-05	6.43166e-06	2.86316e-05	3.1319e-07	3.4422e-07	1.75769e-05
3.70149	0.0177	1.3262	5.99839e-05	1.25888	0.02149	8.18844e-11	2.10287e-73	1.1037e-05	7.4763e-10	8.71738e-05	0.02051	0.0006168	0.000254655	3.43323e-06	2.68946e-06	5.16667e-08	2.50724e-11	7.2046e-13			3.49296	0.18064	5.05225e-06	3.7528e-05	0.000182241	-1.21009e-24	5.2461e-07	2.09298e-06	2.37869e-05	-1.24489e-22	4.36938e-22		3.70149	0.03612	3.70149	0.03914	0.00175	0.03544	0.000238798	6.33702e-05	3.20442e-05	1.68459e-05	2.40657e-06	2.59428e-05	6.47305e-06	2.88055e-05	3.14345e-07	3.45409e-07	1.76338e-05
3.69048	0.01756	1.32479	5.80356e-05	1.25761	0.02048	7.83375e-11	9.94971e-74	1.06544e-05	6.08801e-10	8.35292e-05	0.01942	0.000686865	0.000272418	3.82863e-06	2.91777e-06	5.75296e-08	2.97586e-11	8.78091e-13			3.48315	0.17008	5.07158e-06	3.76537e-05	0.000182787	-1.95809e-24	5.26006e-07	2.09838e-06	2.38609e-05	-1.54755e-22	-1.57814e-22		3.69048	0.03633	3.69048	0.03897	0.00172	0.03529	0.000243748	6.43593e-05	3.24292e-05	1.70226e-05	2.42767e-06	2.61483e-05	6.51485e-06	2.89809e-05	3.15506e-07	3.46604e-07	1.7691e-05
3.67953	0.01745	1.32337	5.61502e-05	1.25633	0.01944	7.49402e-11	4.69936e-74	1.02843e-05	4.949e-10	8.00409e-05	0.01829	0.000765355	0.000291495	4.26646e-06	3.1641e-06	6.40188e-08	3.52874e-11	1.06912e-12			3.47339	0.16041	5.09102e-06	3.778e-05	0.000183336	-2.26471e-24	5.27408e-07	2.1038e-06	2.39353e-05	-8.39306e-22	-3.71116e-21		3.67953	0.03645	3.67953	0.03859	0.00169	0.03494	0.000248845	6.53693e-05	3.28211e-05	1.7202e-05	2.44906e-06	2.63561e-05	6.55705e-06	2.9158e-05	3.16673e-07	3.47805e-07	1.77484e-05
3.66864	0.01736	1.32196	5.43254e-05	1.25506	0.01841	7.16864e-11	2.21562e-74	9.92623e-06	4.01616e-10	7.67016e-05	0.01715	0.00085313	0.000311994	4.751e-06	3.42977e-06	7.11969e-08	4.18037e-11	1.30039e-12			3.46369	0.15158	5.11057e-06	3.7907e-05	0.000183887	-1.99549e-24	5.28816e-07	2.10925e-06	2.401e-05	-6.83347e-22	2.13808e-21		3.66864	0.03637	3.66864	0.03801	0.00166	0.03438	0.000254095	6.64009e-05	3.322e-05	1.73842e-05	2.47073e-06	2.65665e-05	6.59966e-06	2.93367e-05	3.17847e-07	3.49012e-07	1.78061e-05
3.65782	0.01728	1.32055	5.25592e-05	1.25379	0.0174	6.85703e-11	1.04276e-74	9.57994e-06	3.25354e-10	7.35045e-05	0.01602	0.000950991	0.000334034	5.28697e-06	3.71618e-06	7.91322e-08	4.94767e-11	1.58008e-12			3.45404	0.14355	5.13024e-06	3.80346e-05	0.000184441	-8.40418e-25	5.3023e-07	2.11471e-06	2.40851e-05	-8.41157e-22	4.15597e-23		3.65782	0.03603	3.65782	0.03725	0.00163	0.03364	0.000259503	6.74545e-05	3.36261e-05	1.75693e-05	2.49268e-06	2.67794e-05	6.64269e-06	2.9517e-05	3.19027e-07	3.50225e-07	1.78641e-05
3.64706	0.0172	1.31915	5.08498e-05	1.25253	0.01644	6.55861e-11	4.89892e-75	9.24503e-06	2.63117e-10	7.0443e-05	0.01493	0.00106	0.000357745	5.87953e-06	4.02484e-06	8.7899e-08	5.85027e-11	1.91799e-12			3.44444	0.13626	5.15001e-06	3.81628e-05	0.000184997	-1.55535e-24	5.31649e-07	2.1202e-06	2.41605e-05	-6.37902e-22	-9.379e-22		3.64706	0.03544	3.64706	0.03634	0.0016	0.03275	0.000265075	6.85306e-05	3.40396e-05	1.77574e-05	2.51494e-06	2.69948e-05	6.68614e-06	2.9699e-05	3.20215e-07	3.51445e-07	1.79224e-05
3.63636	0.0171	1.31775	4.91952e-05	1.25126	0.01553	6.27284e-11	2.29745e-75	8.92113e-06	2.12417e-10	6.75109e-05	0.01388	0.00118	0.000383268	6.53436e-06	4.35736e-06	9.75785e-08	6.91103e-11	2.32579e-12			3.4349	0.12965	5.16991e-06	3.82917e-05	0.000185556	-3.07731e-24	5.33074e-07	2.12571e-06	2.42363e-05	-3.97439e-22	-3.5438e-22		3.63636	0.03464	3.63636	0.0353	0.00157	0.03173	0.000270818	6.96298e-05	3.44606e-05	1.79485e-05	2.53749e-06	2.72129e-05	6.73001e-06	2.98827e-05	3.21408e-07	3.52672e-07	1.7981e-05
3.62573	0.01699	1.31635	4.75935e-05	1.25	0.01469	5.9992e-11	1.07553e-75	8.6079e-06	1.71188e-10	6.47024e-05	0.01288	0.00131	0.00041076	7.25772e-06	4.71547e-06	1.08259e-07	8.15643e-11	2.81745e-12			3.42541	0.12367	5.18992e-06	3.84213e-05	0.000186117	-1.36927e-24	5.34504e-07	2.13124e-06	2.43124e-05	-7.55264e-22	-6.22272e-22		3.62573	0.03375	3.62573	0.03415	0.00154	0.03061	0.000276739	7.07526e-05	3.48893e-05	1.81426e-05	2.56034e-06	2.74336e-05	6.77433e-06	3.00681e-05	3.22609e-07	3.53904e-07	1.80399e-05
3.61516	0.01683	1.31495	4.60431e-05	1.24874	0.01392	5.73719e-11	5.02606e-76	8.30502e-06	1.37722e-10	6.20119e-05	0.01194	0.00145	0.000440389	8.0565e-06	5.10101e-06	1.20038e-07	9.61723e-11	3.40959e-12			3.41598	0.11827	5.21004e-06	3.85515e-05	0.000186681	-1.80571e-24	5.35941e-07	2.13679e-06	2.43889e-05	-1.88538e-22	-2.08472e-21		3.61516	0.03284	3.61516	0.03294	0.00152	0.02941	0.000282843	7.18997e-05	3.5326e-05	1.834e-05	2.58351e-06	2.7657e-05	6.81908e-06	3.02552e-05	3.23816e-07	3.55143e-07	1.8099e-05
3.60465	0.01663	1.31356	4.45423e-05	1.24748	0.01321	5.48633e-11	2.34457e-76	8.01216e-06	1.10605e-10	5.94341e-05	0.01106	0.0016	0.000472338	8.93828e-06	5.51594e-06	1.33019e-07	1.1329e-10	4.12201e-12			3.40659	0.11341	5.23029e-06	3.86823e-05	0.000187247	-1.1832e-24	5.37383e-07	2.14236e-06	2.44658e-05	-7.25646e-23	-2.33857e-21		3.60465	0.03198	3.60465	0.03168	0.00149	0.02816	0.000289138	7.30716e-05	3.57707e-05	1.85405e-05	2.60699e-06	2.78831e-05	6.86427e-06	3.04441e-05	3.2503e-07	3.56389e-07	1.81585e-05
3.5942	0.01638	1.31217	4.30894e-05	1.24623	0.01258	5.24616e-11	1.09176e-76	7.729e-06	8.86721e-11	5.6964e-05	0.01024	0.00175	0.000506809	9.91144e-06	5.96237e-06	1.47317e-07	1.3333e-10	4.97826e-12			3.39726	0.10906	5.25065e-06	3.88139e-05	0.000187816	-1.03082e-24	5.38831e-07	2.14796e-06	2.4543e-05	-7.19537e-22	-1.97128e-21		3.5942	0.0312	3.5942	0.03039	0.00146	0.02689	0.000295632	7.42689e-05	3.62238e-05	1.87443e-05	2.63079e-06	2.8112e-05	6.90992e-06	3.06347e-05	3.26251e-07	3.57641e-07	1.82182e-05
3.58382	0.01609	1.31078	4.16828e-05	1.24498	0.012	5.01623e-11	5.07483e-77	7.45524e-06	7.09641e-11	5.45968e-05	0.00948	0.0019	0.000544019	1.09852e-05	6.44254e-06	1.63055e-07	1.56767e-10	6.00631e-12			3.38798	0.10518	5.27113e-06	3.89461e-05	0.000188388	-1.51393e-24	5.40285e-07	2.15357e-06	2.46206e-05	-3.48199e-22	-4.58392e-21		3.58382	0.03054	3.58382	0.0291	0.00144	0.02562	0.000302332	7.54923e-05	3.66854e-05	1.89515e-05	2.65492e-06	2.83438e-05	6.95602e-06	3.08272e-05	3.27478e-07	3.589e-07	1.82782e-05
3.57349	0.01574	1.3094	4.03211e-05	1.24373	0.01147	4.79613e-11	2.35475e-77	7.19059e-06	5.66928e-11	5.23279e-05	0.00877	0.00204	0.000584201	1.21699e-05	6.95886e-06	1.8037e-07	1.84153e-10	7.23935e-12			3.37875	0.10175	5.29173e-06	3.9079e-05	0.000188962	-3.46027e-24	5.41745e-07	2.15921e-06	2.46986e-05	6.69649e-22	-4.1335e-22		3.57349	0.03001	3.57349	0.02782	0.00142	0.02436	0.000309247	7.67423e-05	3.71557e-05	1.91621e-05	2.67938e-06	2.85784e-05	7.00258e-06	3.10214e-05	3.28713e-07	3.60166e-07	1.83386e-05
3.56322	0.01535	1.30802	3.90028e-05	1.24248	0.01098	4.58544e-11	1.09068e-77	6.93476e-06	4.5212e-11	5.01531e-05	0.00812	0.00216	0.000627609	1.34766e-05	7.5139e-06	1.99406e-07	2.1612e-10	8.71675e-12			3.36957	0.09874	5.31245e-06	3.92125e-05	0.000189539	-1.34609e-24	5.4321e-07	2.16487e-06	2.47769e-05	-4.02715e-22	5.96999e-22		3.56322	0.02962	3.56322	0.02657	0.00139	0.02312	0.000316384	7.80195e-05	3.76349e-05	1.93763e-05	2.70419e-06	2.88159e-05	7.04962e-06	3.12175e-05	3.29954e-07	3.61438e-07	1.83992e-05
3.55301	0.01494	1.30664	3.77265e-05	1.24124	0.01052	4.38377e-11	5.04288e-78	6.68748e-06	3.59927e-11	4.80683e-05	0.00751	0.00226	0.000674512	1.49181e-05	8.11041e-06	2.20324e-07	2.534e-10	1.04851e-11			3.36043	0.09613	5.33329e-06	3.93468e-05	0.000190118	-2.11202e-24	5.44682e-07	2.17055e-06	2.48556e-05	-1.38002e-22	-1.77808e-21		3.55301	0.02932	3.55301	0.02536	0.00137	0.02192	0.000323753	7.93247e-05	3.81233e-05	1.9594e-05	2.72933e-06	2.90564e-05	7.09713e-06	3.14155e-05	3.31203e-07	3.62717e-07	1.84601e-05
3.54286	0.01449	1.30526	3.64908e-05	1.24	0.01007	4.19074e-11	2.3275e-78	6.44847e-06	2.86028e-11	4.60696e-05	0.00695	0.00231	0.000725197	1.65083e-05	8.75133e-06	2.43295e-07	2.96835e-10	1.25995e-11			3.35135	0.09389	5.35426e-06	3.94817e-05	0.0001907	-2.88042e-24	5.4616e-07	2.17626e-06	2.49347e-05	-5.62561e-22	-3.04172e-21		3.54286	0.02905	3.54286	0.02419	0.00135	0.02076	0.000331362	8.06585e-05	3.86211e-05	1.98153e-05	2.75483e-06	2.93e-05	7.14512e-06	3.16153e-05	3.32459e-07	3.64003e-07	1.85213e-05
3.53276	0.01404	1.30389	3.52944e-05	1.23876	0.00963	4.006e-11	1.07234e-78	6.21747e-06	2.26901e-11	4.41532e-05	0.00644	0.00233	0.000779964	1.82626e-05	9.43981e-06	2.68507e-07	3.47391e-10	1.51251e-11			3.34232	0.092	5.37535e-06	3.96174e-05	0.000191285	-2.81891e-25	5.47643e-07	2.18199e-06	2.50142e-05	1.85114e-23	-5.86328e-22		3.53276	0.02874	3.53276	0.02307	0.00133	0.01965	0.000339222	8.20215e-05	3.91285e-05	2.00405e-05	2.78069e-06	2.95466e-05	7.19359e-06	3.18171e-05	3.33722e-07	3.65295e-07	1.85829e-05
3.52273	0.01358	1.30252	3.4136e-05	1.23752	0.00919	3.8292e-11	4.93175e-79	5.99424e-06	1.79678e-11	4.23156e-05	0.00597	0.0023	0.000839124	2.01983e-05	1.01792e-05	2.96161e-07	4.06181e-10	1.81387e-11			3.33333	0.09043	5.39657e-06	3.97537e-05	0.000191873	-1.39771e-24	5.49133e-07	2.18774e-06	2.5094e-05	9.64535e-22	-3.59884e-21		3.52273	0.02836	3.52273	0.022	0.0013	0.0186	0.000347342	8.34145e-05	3.96458e-05	2.02694e-05	2.80692e-06	2.97963e-05	7.24257e-06	3.20208e-05	3.34992e-07	3.66595e-07	1.86447e-05
3.51275	0.01313	1.30115	3.30145e-05	1.23629	0.00875	3.66e-11	2.26413e-79	5.77853e-06	1.42031e-11	4.05535e-05	0.00553	0.00223	0.000902995	2.23346e-05	1.09732e-05	3.26477e-07	4.74481e-10	2.1731e-11			3.3244	0.08914	5.41791e-06	3.98908e-05	0.000192463	1.45273e-26	5.50629e-07	2.19351e-06	2.51742e-05	-7.67111e-22	-3.7252e-21		3.51275	0.02792	3.51275	0.02099	0.00128	0.0176	0.000355733	8.48381e-05	4.01732e-05	2.05023e-05	2.83352e-06	3.00492e-05	7.29204e-06	3.22265e-05	3.36269e-07	3.67901e-07	1.87069e-05
3.50282	0.0127	1.29979	3.19287e-05	1.23506	0.00831	3.49809e-11	1.0376e-79	5.57009e-06	1.12073e-11	3.88636e-05	0.00513	0.00213	0.00097189	2.46932e-05	1.18255e-05	3.59692e-07	5.53753e-10	2.60087e-11			3.31551	0.08808	5.43938e-06	4.00285e-05	0.000193056	-1.71607e-24	5.52131e-07	2.19931e-06	2.52548e-05	-6.59838e-22	-2.27623e-21		3.50282	0.02741	3.50282	0.02003	0.00126	0.01665	0.000364405	8.6293e-05	4.0711e-05	2.07392e-05	2.86049e-06	3.03053e-05	7.34203e-06	3.24341e-05	3.37554e-07	3.69215e-07	1.87693e-05
3.49296	0.01228	1.29843	3.08773e-05	1.23383	0.00789	3.34317e-11	4.74665e-80	5.36871e-06	8.8277e-12	3.7243e-05	0.00476	0.00201	0.00105	2.72981e-05	1.27404e-05	3.96063e-07	6.45672e-10	3.10974e-11			3.30667	0.0872	5.46097e-06	4.0167e-05	0.000193651	-5.75527e-25	5.53639e-07	2.20513e-06	2.53358e-05	-5.59691e-22	-2.01733e-21		3.49296	0.02683	3.49296	0.01913	0.00124	0.01575	0.000373371	8.77799e-05	4.12594e-05	2.09802e-05	2.88786e-06	3.05647e-05	7.39253e-06	3.26438e-05	3.38846e-07	3.70535e-07	1.88321e-05
3.48315	0.01189	1.29707	2.98594e-05	1.2326	0.00749	3.19494e-11	2.16757e-80	5.17415e-06	6.94097e-12	3.56886e-05	0.00442	0.00186	0.00113	3.01766e-05	1.37224e-05	4.35866e-07	7.52156e-10	3.71444e-11			3.29787	0.08646	5.4827e-06	4.03062e-05	0.00019425	-1.84713e-24	5.55153e-07	2.21097e-06	2.54172e-05	1.36059e-23	-2.60197e-21		3.48315	0.02616	3.48315	0.01828	0.00122	0.01491	0.00038264	8.92995e-05	4.18188e-05	2.12253e-05	2.91561e-06	3.08274e-05	7.44355e-06	3.28555e-05	3.40145e-07	3.71863e-07	1.88952e-05
3.47339	0.01153	1.29572	2.88738e-05	1.23138	0.00711	3.05311e-11	9.88076e-81	4.9862e-06	5.44777e-12	3.41977e-05	0.0041	0.00171	0.00121	3.3359e-05	1.47761e-05	4.79402e-07	8.75394e-10	4.43232e-11			3.28912	0.08578	5.50455e-06	4.04461e-05	0.000194851	1.18382e-25	5.56674e-07	2.21684e-06	2.5499e-05	-5.10821e-22	2.23804e-21		3.47339	0.02539	3.47339	0.01749	0.0012	0.01412	0.000392227	9.08526e-05	4.23893e-05	2.14748e-05	2.94377e-06	3.10936e-05	7.4951e-06	3.30692e-05	3.41452e-07	3.73198e-07	1.89586e-05
3.46369	0.01119	1.29436	2.79196e-05	1.23016	0.00676	2.91743e-11	4.4961e-81	4.80465e-06	4.26817e-12	3.27677e-05	0.00381	0.00156	0.0013	3.68798e-05	1.59067e-05	5.26993e-07	1.01789e-09	5.28366e-11			3.28042	0.0851	5.52654e-06	4.05867e-05	0.000195455	-7.28527e-25	5.582e-07	2.22272e-06	2.55812e-05	-2.19452e-22	-1.2979e-21		3.46369	0.02453	3.46369	0.01674	0.00119	0.01338	0.000402144	9.24399e-05	4.29714e-05	2.17287e-05	2.97234e-06	3.13632e-05	7.54719e-06	3.32851e-05	3.42767e-07	3.7454e-07	1.90223e-05
3.45404	0.01088	1.29301	2.69957e-05	1.22894	0.00645	2.78762e-11	2.04226e-81	4.62929e-06	3.33801e-12	3.13959e-05	0.00354	0.00141	0.0014	4.07779e-05	1.71197e-05	5.78988e-07	1.1825e-09	6.29225e-11			3.27177	0.08437	5.54866e-06	4.07281e-05	0.000196062	-1.58162e-24	5.59733e-07	2.22864e-06	2.56638e-05	-1.0595e-21	-2.34644e-21		3.45404	0.02363	3.45404	0.01604	0.00117	0.01268	0.000412403	9.40621e-05	4.35653e-05	2.1987e-05	3.00133e-06	3.16363e-05	7.59982e-06	3.35031e-05	3.44089e-07	3.75889e-07	1.90864e-05
3.44444	0.0106	1.29167	2.61012e-05	1.22772	0.00617	2.66345e-11	9.26006e-82	4.45993e-06	2.60589e-12	3.00801e-05	0.00329	0.00128	0.0015	4.50973e-05	1.8421e-05	6.35764e-07	1.37246e-09	7.48593e-11			3.26316	0.08351	5.57091e-06	4.08702e-05	0.000196671	-2.37382e-25	5.61273e-07	2.23457e-06	2.57467e-05	-5.46826e-22	-3.66792e-21		3.44444	0.02275	3.44444	0.01538	0.00115	0.01203	0.000423019	9.572e-05	4.41714e-05	2.225e-05	3.03074e-06	3.1913e-05	7.65301e-06	3.37232e-05	3.45419e-07	3.77245e-07	1.91508e-05
3.4349	0.01033	1.29032	2.52351e-05	1.22651	0.00593	2.54467e-11	4.19128e-82	4.29638e-06	2.03071e-12	2.88179e-05	0.00306	0.00115	0.00161	4.9888e-05	1.9817e-05	6.97727e-07	1.59149e-09	8.8972e-11			3.25459	0.08249	5.59329e-06	4.10131e-05	0.000197284	-3.14964e-25	5.62818e-07	2.24053e-06	2.58301e-05	-5.62561e-22	1.7017e-22		3.4349	0.02193	3.4349	0.01477	0.00113	0.01142	0.000434006	9.74143e-05	4.47899e-05	2.25177e-05	3.06059e-06	3.21933e-05	7.70676e-06	3.39455e-05	3.46756e-07	3.78609e-07	1.92155e-05
3.42541	0.01009	1.28898	2.43966e-05	1.2253	0.00572	2.43106e-11	1.89369e-82	4.13844e-06	1.57964e-12	2.76071e-05	0.00285	0.00103	0.00173	5.52067e-05	2.13146e-05	7.65313e-07	1.8438e-09	1.05641e-10			3.24607	0.08126	5.61582e-06	4.11567e-05	0.000197899	-7.38418e-25	5.6437e-07	2.24652e-06	2.59139e-05	-2.50274e-22	9.15436e-22		3.42541	0.0212	3.42541	0.01419	0.00112	0.01085	0.00044538	9.91457e-05	4.54212e-05	2.27902e-05	3.09088e-06	3.24773e-05	7.76107e-06	3.417e-05	3.48102e-07	3.79981e-07	1.92805e-05
3.41598	0.00987	1.28764	2.35848e-05	1.22409	0.00554	2.3224e-11	8.54083e-83	3.98594e-06	1.22656e-12	2.64455e-05	0.00265	0.000925866	0.00184	6.11183e-05	2.29211e-05	8.38994e-07	2.13416e-09	1.25308e-10			3.2376	0.0798	5.63847e-06	4.13011e-05	0.000198518	-2.36145e-24	5.65929e-07	2.25252e-06	2.59981e-05	9.25569e-25	-4.57156e-21		3.41598	0.02054	3.41598	0.01365	0.0011	0.01031	0.000457154	0.000100915	4.60656e-05	2.30676e-05	3.12162e-06	3.27651e-05	7.81596e-06	3.43967e-05	3.49455e-07	3.81359e-07	1.93459e-05
3.40659	0.00966	1.28631	2.27989e-05	1.22288	0.00538	2.21847e-11	3.84521e-83	3.83871e-06	9.50691e-13	2.53312e-05	0.00247	0.000830562	0.00196	6.76964e-05	2.46445e-05	9.19277e-07	2.468e-09	1.48489e-10			3.22917	0.07809	5.66127e-06	4.14462e-05	0.000199139	-1.26975e-24	5.67494e-07	2.25856e-06	2.60827e-05	-1.28284e-22	-6.30415e-21		3.40659	0.01993	3.40659	0.01315	0.00108	0.00981	0.000469346	0.000102723	4.67235e-05	2.33501e-05	3.15282e-06	3.30568e-05	7.87144e-06	3.46257e-05	3.50816e-07	3.82746e-07	1.94116e-05
3.39726	0.00946	1.28497	2.2038e-05	1.22167	0.00526	2.11909e-11	1.7281e-83	3.69657e-06	7.35542e-13	2.42623e-05	0.0023	0.000745156	0.00208	7.50256e-05	2.64934e-05	1.00671e-06	2.85148e-09	1.75785e-10			3.22078	0.07615	5.6842e-06	4.15921e-05	0.000199763	-4.00798e-24	5.69066e-07	2.26461e-06	2.61677e-05	-7.23795e-23	-4.54629e-21		3.39726	0.01936	3.39726	0.01268	0.00107	0.00934	0.000481972	0.00010457	4.73953e-05	2.36377e-05	3.18449e-06	3.33523e-05	7.9275e-06	3.4857e-05	3.52185e-07	3.84139e-07	1.94776e-05
3.38798	0.00928	1.28364	2.13013e-05	1.22047	0.00515	2.02404e-11	7.7526e-84	3.55936e-06	5.68057e-13	2.32368e-05	0.00214	0.000668825	0.0022	8.32024e-05	2.8477e-05	1.10187e-06	3.29157e-09	2.07893e-10			3.21244	0.074	5.70727e-06	4.17388e-05	0.00020039	-2.15004e-24	5.70644e-07	2.27069e-06	2.62531e-05	-5.63857e-22	-1.92915e-21		3.38798	0.01881	3.38798	0.01224	0.00105	0.0089	0.000495049	0.000106458	4.80813e-05	2.39307e-05	3.21664e-06	3.36518e-05	7.98417e-06	3.50906e-05	3.53562e-07	3.85541e-07	1.9544e-05
3.37875	0.0091	1.28232	2.05882e-05	1.21927	0.00506	1.93316e-11	3.4718e-84	3.42692e-06	4.37918e-13	2.22531e-05	0.002	0.000600707	0.00232	9.2337e-05	3.06054e-05	1.2054e-06	3.79615e-09	2.45624e-10			3.20413	0.07166	5.73049e-06	4.18862e-05	0.00020102	1.91636e-26	5.72228e-07	2.2768e-06	2.6339e-05	-1.28617e-21	-5.70153e-21		3.37875	0.01829	3.37875	0.01183	0.00104	0.00848	0.000508594	0.000108386	4.8782e-05	2.42291e-05	3.24928e-06	3.39554e-05	8.04145e-06	3.53266e-05	3.54947e-07	3.8695e-07	1.96107e-05
3.36957	0.00891	1.28099	1.98978e-05	1.21807	0.00499	1.84625e-11	1.552e-84	3.29909e-06	3.36984e-13	2.13094e-05	0.00186	0.000539952	0.00243	0.000102556	3.28895e-05	1.31797e-06	4.37415e-09	2.89917e-10			3.19588	0.06919	5.75384e-06	4.20345e-05	0.000201653	-3.59473e-25	5.73819e-07	2.28293e-06	2.64253e-05	-2.34539e-22	-2.45932e-21		3.36957	0.01782	3.36957	0.01144	0.00102	0.00809	0.000522626	0.000110355	4.94977e-05	2.45331e-05	3.28242e-06	3.42631e-05	8.09934e-06	3.55649e-05	3.5634e-07	3.88367e-07	1.96777e-05
3.36043	0.00873	1.27967	1.92295e-05	1.21688	0.00492	1.76316e-11	6.92558e-85	3.17573e-06	2.58845e-13	2.04042e-05	0.00173	0.000485763	0.00252	0.000114003	3.5341e-05	1.44031e-06	5.03562e-09	3.41862e-10			3.18766	0.06663	5.77734e-06	4.21835e-05	0.000202289	-7.23582e-25	5.75417e-07	2.28908e-06	2.6512e-05	-7.13984e-22	-4.41768e-21		3.36043	0.0174	3.36043	0.01108	0.00101	0.00773	0.000537163	0.000112367	5.02289e-05	2.48428e-05	3.31606e-06	3.4575e-05	8.15787e-06	3.58057e-05	3.57742e-07	3.89792e-07	1.97451e-05
3.35135	0.00854	1.27835	1.85826e-05	1.21569	0.00485	1.68372e-11	3.08496e-85	3.05669e-06	1.98466e-13	1.95358e-05	0.00162	0.000437404	0.0026	0.000126844	3.79726e-05	1.5732e-06	5.79193e-09	4.02717e-10			3.17949	0.06403	5.80098e-06	4.23333e-05	0.000202928	-7.10909e-26	5.77022e-07	2.29526e-06	2.65991e-05	3.77077e-22	-8.81739e-23		3.35135	0.01705	3.35135	0.01074	0.000992947	0.00739	0.000552225	0.000114422	5.0976e-05	2.51583e-05	3.35023e-06	3.48911e-05	8.21703e-06	3.60489e-05	3.59152e-07	3.91224e-07	1.98128e-05
3.34232	0.00833	1.27703	1.79563e-05	1.2145	0.00478	1.60777e-11	1.37174e-85	2.94183e-06	1.51895e-13	1.87028e-05	0.00151	0.000394211	0.00267	0.000141263	4.07983e-05	1.71749e-06	6.65589e-09	4.73941e-10			3.17136	0.06144	5.82477e-06	4.24839e-05	0.00020357	-2.34847e-24	5.78633e-07	2.30147e-06	2.66866e-05	-5.31091e-22	-2.99005e-21		3.34232	0.01676	3.34232	0.01043	0.000979037	0.00706	0.000567831	0.00011652	5.17395e-05	2.54798e-05	3.38493e-06	3.52116e-05	8.27683e-06	3.62946e-05	3.6057e-07	3.92665e-07	1.98809e-05
3.33333	0.00811	1.27572	1.73502e-05	1.21331	0.0047	1.53516e-11	6.08871e-86	2.831e-06	1.16041e-13	1.79039e-05	0.00141	0.000355592	0.00271	0.000157471	4.3833e-05	1.87406e-06	7.64189e-09	5.57216e-10			3.16327	0.05891	5.84871e-06	4.26353e-05	0.000204215	-2.52527e-25	5.80251e-07	2.3077e-06	2.67746e-05	1.21435e-22	-5.08207e-21		3.33333	0.01651	3.33333	0.01013	0.000965416	0.00676	0.000584	0.000118662	5.25197e-05	2.58075e-05	3.42017e-06	3.55365e-05	8.33729e-06	3.65429e-05	3.61996e-07	3.94113e-07	1.99494e-05
3.3244	0.00788	1.27441	1.67634e-05	1.21212	0.00461	1.46576e-11	2.69778e-86	2.72409e-06	8.84901e-14	1.71375e-05	0.00131	0.000321021	0.00273	0.000175701	4.70932e-05	2.0439e-06	8.76617e-09	6.54484e-10			3.15522	0.05647	5.87279e-06	4.27875e-05	0.000204863	-2.30489e-24	5.81876e-07	2.31395e-06	2.6863e-05	-1.19972e-21	-2.6177e-21		3.3244	0.01627	3.3244	0.00985	0.000952076	0.00647	0.000600753	0.000120849	5.33174e-05	2.61415e-05	3.45596e-06	3.58659e-05	8.39841e-06	3.67936e-05	3.63431e-07	3.95569e-07	2.00182e-05
3.31551	0.00764	1.2731	1.61955e-05	1.21094	0.00451	1.39941e-11	1.19321e-86	2.62096e-06	6.73576e-14	1.64024e-05	0.00122	0.000290034	0.00273	0.000196209	5.05965e-05	2.22803e-06	1.00469e-08	7.6798e-10			3.14721	0.05415	5.89702e-06	4.29406e-05	0.000205514	-1.14549e-24	5.83508e-07	2.32023e-06	2.69519e-05	-6.0199e-22	-2.70306e-21		3.31551	0.01602	3.31551	0.00959	0.00093901	0.0062	0.00061811	0.000123082	5.41328e-05	2.6482e-05	3.49231e-06	3.62e-05	8.46021e-06	3.7047e-05	3.64875e-07	3.97034e-07	2.00873e-05
3.30667	0.00738	1.27179	1.56459e-05	1.20976	0.0044	1.336e-11	5.2681e-87	2.52149e-06	5.11787e-14	1.56974e-05	0.00114	0.000262224	0.00271	0.000219268	5.43625e-05	2.42756e-06	1.15046e-08	9.00281e-10			3.13924	0.05198	5.9214e-06	4.30944e-05	0.000206168	-8.06727e-26	5.85146e-07	2.32654e-06	2.70412e-05	-5.51639e-23	-2.95017e-21		3.30667	0.01575	3.30667	0.00935	0.000926209	0.00595	0.000636093	0.00012536	5.49665e-05	2.68291e-05	3.52924e-06	3.65387e-05	8.5227e-06	3.7303e-05	3.66327e-07	3.98507e-07	2.01568e-05
3.29787	0.00712	1.27049	1.5114e-05	1.20858	0.00429	1.27539e-11	2.32178e-87	2.42555e-06	3.88151e-14	1.50213e-05	0.00106	0.000237232	0.00266	0.000245156	5.84123e-05	2.64369e-06	1.31622e-08	1.05435e-09			3.13131	0.04996	5.94594e-06	4.32491e-05	0.000206826	-1.76924e-24	5.86792e-07	2.33287e-06	2.7131e-05	-4.23911e-22	-2.60815e-21		3.29787	0.01546	3.29787	0.00912	0.000913667	0.00571	0.00065472	0.000127684	5.58192e-05	2.71829e-05	3.56676e-06	3.68822e-05	8.58587e-06	3.75617e-05	3.67788e-07	3.99987e-07	2.02267e-05
3.28912	0.00685	1.26919	1.45991e-05	1.2074	0.00416	1.21747e-11	1.02145e-87	2.33303e-06	2.93847e-14	1.43728e-05	0.000991775	0.000214745	0.00259	0.000274143	6.27692e-05	2.87769e-06	1.50454e-08	1.23358e-09			3.12343	0.0481	5.97063e-06	4.34047e-05	0.000207486	-2.33178e-24	5.88444e-07	2.33923e-06	2.72212e-05	-1.59753e-22	-3.09339e-21		3.28912	0.01517	3.28912	0.0089	0.000901378	0.00548	0.000674013	0.000130055	5.66912e-05	2.75438e-05	3.60489e-06	3.72305e-05	8.64976e-06	3.7823e-05	3.69257e-07	4.01477e-07	2.02969e-05
3.28042	0.00659	1.26789	1.41009e-05	1.20623	0.00402	1.16212e-11	4.48583e-88	2.24382e-06	2.2205e-14	1.3751e-05	0.000925072	0.000194486	0.00251	0.000306455	6.74583e-05	3.13093e-06	1.7183e-08	1.44189e-09			3.11558	0.0464	5.99547e-06	4.3561e-05	0.00020815	-3.03836e-25	5.90103e-07	2.34561e-06	2.73118e-05	-2.33614e-22	-2.02014e-21		3.28042	0.01488	3.28042	0.0087	0.000889333	0.00527	0.000693993	0.000132473	5.75833e-05	2.79119e-05	3.64362e-06	3.75838e-05	8.71435e-06	3.80871e-05	3.70736e-07	4.02974e-07	2.03675e-05
3.27177	0.00634	1.2666	1.36188e-05	1.20505	0.00388	1.10922e-11	1.96651e-88	2.1578e-06	1.67489e-14	1.31548e-05	0.000862827	0.000176215	0.00241	0.000342228	7.25076e-05	3.40487e-06	1.9607e-08	1.68374e-09			3.10777	0.04484	6.02046e-06	4.37183e-05	0.000208817	-1.44531e-24	5.9177e-07	2.35202e-06	2.74029e-05	-4.60193e-22	-3.11248e-21		3.27177	0.01461	3.27177	0.00851	0.000877528	0.00507	0.000714677	0.000134938	5.8496e-05	2.82873e-05	3.68298e-06	3.79421e-05	8.77968e-06	3.8354e-05	3.72223e-07	4.0448e-07	2.04385e-05
3.26316	0.0061	1.26531	1.31523e-05	1.20388	0.00374	1.05867e-11	8.60556e-89	2.07487e-06	1.26104e-14	1.2583e-05	0.000804729	0.000159718	0.0023	0.000381442	7.79472e-05	3.70107e-06	2.23536e-08	1.96426e-09			3.1	0.04343	6.04562e-06	4.38763e-05	0.000209487	-7.412e-25	5.93443e-07	2.35846e-06	2.74945e-05	2.48052e-22	-6.03177e-21		3.26316	0.01438	3.26316	0.00834	0.000865955	0.00488	0.000736086	0.000137451	5.94299e-05	2.86702e-05	3.72298e-06	3.83055e-05	8.84574e-06	3.86236e-05	3.7372e-07	4.05994e-07	2.05098e-05
3.25459	0.00589	1.26402	1.27008e-05	1.20272	0.00361	1.01037e-11	3.75916e-89	1.99492e-06	9.47714e-15	1.20349e-05	0.000750492	0.000144808	0.00219	0.000423821	8.38107e-05	4.02122e-06	2.54628e-08	2.28931e-09			3.09227	0.04214	6.07093e-06	4.40353e-05	0.00021016	-8.33927e-25	5.95124e-07	2.36492e-06	2.75865e-05	-3.22098e-23	-3.26131e-21		3.25459	0.01419	3.25459	0.00817	0.000854608	0.0047	0.000758238	0.000140012	6.03856e-05	2.90609e-05	3.76364e-06	3.86742e-05	8.91255e-06	3.88962e-05	3.75225e-07	4.07517e-07	2.05816e-05
3.24607	0.0057	1.26273	1.2264e-05	1.20155	0.00347	9.64226e-12	1.63919e-89	1.91786e-06	7.10938e-15	1.15093e-05	0.000699851	0.00013132	0.00207	0.000468723	9.01346e-05	4.36711e-06	2.89793e-08	2.66559e-09			3.08458	0.04096	6.0964e-06	4.4195e-05	0.000210837	-5.304e-25	5.96812e-07	2.37141e-06	2.7679e-05	-1.13382e-21	6.34627e-23		3.24607	0.01405	3.24607	0.00801	0.000843482	0.00452	0.000781149	0.00014262	6.13639e-05	2.94596e-05	3.80497e-06	3.90483e-05	8.98011e-06	3.91716e-05	3.76739e-07	4.09049e-07	2.06536e-05
3.2376	0.00553	1.26144	1.18414e-05	1.20039	0.00335	9.20137e-12	7.13508e-90	1.84359e-06	5.32343e-15	1.10055e-05	0.000652561	0.000119109	0.00195	0.000515008	9.69591e-05	4.74066e-06	3.2953e-08	3.10074e-09			3.07692	0.03988	6.12203e-06	4.43557e-05	0.000211517	-1.428e-25	5.98507e-07	2.37793e-06	2.77719e-05	-4.62599e-22	-2.86368e-21		3.2376	0.01393	3.2376	0.00787	0.000832571	0.00436	0.000804834	0.000145276	6.23654e-05	2.98664e-05	3.84698e-06	3.94278e-05	9.04845e-06	3.94499e-05	3.78263e-07	4.10589e-07	2.07261e-05
3.22917	0.00539	1.26016	1.14326e-05	1.19923	0.00323	8.78017e-12	3.10025e-90	1.77201e-06	3.97883e-15	1.05226e-05	0.000608395	0.000108044	0.00183	0.000560939	0.000104329	5.14393e-06	3.74395e-08	3.60346e-09			3.06931	0.03889	6.14782e-06	4.45173e-05	0.0002122	-3.24484e-24	6.00209e-07	2.38447e-06	2.78653e-05	4.00216e-22	-2.36048e-21		3.22917	0.01382	3.22917	0.00773	0.00082187	0.00421	0.000829306	0.000147979	6.33908e-05	3.02817e-05	3.88969e-06	3.98128e-05	9.11757e-06	3.97313e-05	3.79796e-07	4.12137e-07	2.0799e-05
3.22078	0.00526	1.25888	1.1037e-05	1.19807	0.00311	8.37781e-12	1.34469e-90	1.70304e-06	2.9684e-15	1.00597e-05	0.000567143	9.80126e-05	0.00171	0.000604153	0.000112292	5.57913e-06	4.25003e-08	4.18369e-09			3.06173	0.03798	6.17378e-06	4.46797e-05	0.000212887	-2.91844e-24	6.01918e-07	2.39104e-06	2.79592e-05	-6.9973e-23	-2.7845e-21		3.22078	0.01368	3.22078	0.00761	0.000811373	0.00406	0.000854577	0.00015073	6.44408e-05	3.07056e-05	3.93311e-06	4.02035e-05	9.18749e-06	4.00156e-05	3.81338e-07	4.13695e-07	2.08722e-05
3.21244	0.00516	1.25761	1.06544e-05	1.19691	0.00299	7.99345e-12	5.82207e-91	1.63658e-06	2.21051e-15	9.616e-06	0.00052861	8.89117e-05	0.0016	0.000641786	0.000120902	6.0486e-06	4.82041e-08	4.85272e-09			3.05419	0.03712	6.1999e-06	4.4843e-05	0.000213576	-4.87745e-25	6.03635e-07	2.39764e-06	2.80536e-05	-6.63633e-22	-2.60646e-21		3.21244	0.01349	3.21244	0.00749	0.000801075	0.00392	0.000880654	0.000153527	6.55164e-05	3.11383e-05	3.97726e-06	4.05999e-05	9.25821e-06	4.0303e-05	3.8289e-07	4.15261e-07	2.09458e-05
3.20413	0.00506	1.25633	1.02843e-05	1.19576	0.00288	7.62631e-12	2.51629e-91	1.57256e-06	1.64311e-15	9.1908e-06	0.000492615	8.06512e-05	0.00149	0.00067079	0.000130219	6.55488e-06	5.46268e-08	5.62339e-09			3.04668	0.03633	6.22619e-06	4.50072e-05	0.00021427	-3.21485e-24	6.05359e-07	2.40426e-06	2.81484e-05	-6.88993e-22	-1.95611e-21		3.20413	0.01326	3.20413	0.00738	0.000790971	0.00379	0.000907541	0.000156371	6.66181e-05	3.15801e-05	4.02216e-06	4.10022e-05	9.32976e-06	4.05935e-05	3.84451e-07	4.16837e-07	2.10199e-05
3.19588	0.00497	1.25506	9.92623e-06	1.19461	0.00276	7.27564e-12	1.08561e-91	1.51088e-06	1.21911e-15	8.78334e-06	0.000458991	7.31502e-05	0.00139	0.000688441	0.000140307	7.10066e-06	6.1853e-08	6.51025e-09			3.03922	0.03558	6.25264e-06	4.51723e-05	0.000214966	1.26727e-24	6.07091e-07	2.41091e-06	2.82437e-05	-5.78851e-22	-1.36304e-21		3.19588	0.01299	3.19588	0.00727	0.000781057	0.00366	0.00093524	0.00015926	6.77469e-05	3.20314e-05	4.06783e-06	4.14106e-05	9.40213e-06	4.08872e-05	3.86022e-07	4.18421e-07	2.10943e-05
3.18766	0.00488	1.25379	9.57994e-06	1.19346	0.00265	6.94073e-12	4.67534e-92	1.45147e-06	9.02857e-16	8.39292e-06	0.000427582	6.63366e-05	0.00129	0.000692912	0.000151237	7.68883e-06	6.9976e-08	7.52985e-09			3.03178	0.03487	6.27927e-06	4.53384e-05	0.000215666	-2.20722e-24	6.0883e-07	2.41759e-06	2.83395e-05	-5.15727e-22	-5.86272e-21		3.18766	0.01271	3.18766	0.00718	0.000771327	0.00354	0.000963746	0.000162194	6.89037e-05	3.24922e-05	4.11427e-06	4.1825e-05	9.47535e-06	4.1184e-05	3.87602e-07	4.20015e-07	2.11691e-05
3.17949	0.00478	1.25253	9.24503e-06	1.19231	0.00252	6.62087e-12	2.00994e-92	1.39425e-06	6.67417e-16	8.01886e-06	0.000398242	6.01456e-05	0.0012	0.000683722	0.00016309	8.32249e-06	7.90994e-08	8.70091e-09			3.02439	0.0342	6.30606e-06	4.55053e-05	0.00021637	-3.7502e-24	6.10576e-07	2.4243e-06	2.84358e-05	-3.35426e-22	-4.4407e-21		3.17949	0.01246	3.17949	0.00709	0.000761777	0.00343	0.000993049	0.000165172	7.00892e-05	3.2963e-05	4.16152e-06	4.22457e-05	9.54943e-06	4.14841e-05	3.89192e-07	4.21617e-07	2.12443e-05
3.17136	0.00466	1.25126	8.92113e-06	1.19116	0.0024	6.31542e-12	8.62542e-93	1.33914e-06	4.92466e-16	7.6605e-06	0.000370837	5.4519e-05	0.00111	0.000661853	0.00017595	9.00494e-06	8.93375e-08	1.00446e-08			3.01703	0.03356	6.33303e-06	4.56732e-05	0.000217077	-1.62953e-24	6.1233e-07	2.43104e-06	2.85326e-05	-1.13956e-21	3.13158e-21		3.17136	0.01225	3.17136	0.007	0.000752402	0.00332	0.00102	0.000168192	7.13045e-05	3.34439e-05	4.20958e-06	4.26727e-05	9.62438e-06	4.17875e-05	3.90792e-07	4.23229e-07	2.13199e-05
3.16327	0.00454	1.25	8.6079e-06	1.19002	0.00227	6.02373e-12	3.69493e-93	1.28608e-06	3.62706e-16	7.31723e-06	0.000345239	4.94048e-05	0.00104	0.000629506	0.000189914	9.73975e-06	1.00817e-07	1.15849e-08			3.00971	0.03295	6.36017e-06	4.5842e-05	0.000217787	4.02745e-25	6.14092e-07	2.4378e-06	2.86299e-05	-7.42491e-22	-2.30768e-21		3.16327	0.01207	3.16327	0.00693	0.000743199	0.00321	0.00105	0.000171254	7.25505e-05	3.39354e-05	4.25848e-06	4.31063e-05	9.70021e-06	4.20942e-05	3.92402e-07	4.2485e-07	2.13959e-05
3.15522	0.00439	1.24874	8.30502e-06	1.18888	0.00214	5.7452e-12	1.58002e-93	1.23499e-06	2.66645e-16	6.98843e-06	0.000321333	4.47559e-05	0.000961595	0.000589584	0.000205084	1.05307e-05	1.13677e-07	1.33489e-08			3.00242	0.03236	6.38749e-06	4.60117e-05	0.000218501	-2.58215e-24	6.15861e-07	2.44459e-06	2.87277e-05	-7.14539e-23	-5.68469e-21		3.15522	0.0119	3.15522	0.00686	0.000734163	0.00311	0.00109	0.000174355	7.38282e-05	3.44376e-05	4.30823e-06	4.35465e-05	9.77695e-06	4.24043e-05	3.94022e-07	4.2648e-07	2.14723e-05
3.14721	0.00424	1.24748	8.01216e-06	1.18774	0.00202	5.47926e-12	6.74442e-94	1.1858e-06	1.95664e-16	6.67353e-06	0.000299008	4.05298e-05	0.000893446	0.00054512	0.000221574	1.13819e-05	1.28072e-07	1.53671e-08			2.99517	0.0318	6.41498e-06	4.61824e-05	0.000219218	-4.26545e-26	6.17638e-07	2.45141e-06	2.8826e-05	1.31431e-23	-4.34242e-21		3.14721	0.01172	3.14721	0.00679	0.000725291	0.00302	0.00112	0.000177494	7.51386e-05	3.49509e-05	4.35886e-06	4.39934e-05	9.8546e-06	4.27179e-05	3.95651e-07	4.2812e-07	2.15491e-05
3.13924	0.00407	1.24623	7.729e-06	1.1866	0.0019	5.22534e-12	2.8738e-94	1.13845e-06	1.43314e-16	6.37198e-06	0.000278163	3.66883e-05	0.000830277	0.000498828	0.000239506	1.22976e-05	1.44172e-07	1.76739e-08			2.98795	0.03126	6.44265e-06	4.6354e-05	0.000219939	-1.22864e-24	6.19422e-07	2.45826e-06	2.89248e-05	1.13586e-21	-5.57686e-21		3.13924	0.01151	3.13924	0.00673	0.000716578	0.00292	0.00115	0.000180668	7.64829e-05	3.54756e-05	4.41039e-06	4.44472e-05	9.93317e-06	4.30349e-05	3.97291e-07	4.29769e-07	2.16264e-05
3.13131	0.0039	1.24498	7.45524e-06	1.18547	0.0018	4.98293e-12	1.22235e-94	1.09287e-06	1.04776e-16	6.08324e-06	0.000258701	3.31967e-05	0.000771772	0.00045286	0.000259012	1.32826e-05	1.62163e-07	2.03081e-08			2.98077	0.03074	6.4705e-06	4.65266e-05	0.000220663	1.06636e-24	6.21214e-07	2.46514e-06	2.90241e-05	5.76259e-22	-2.5138e-21		3.13131	0.01127	3.13131	0.00667	0.00070802	0.00284	0.00118	0.000183876	7.7862e-05	3.60121e-05	4.46284e-06	4.49081e-05	1.00127e-05	4.33555e-05	3.98941e-07	4.31427e-07	2.1704e-05
3.12343	0.00373	1.24373	7.19059e-06	1.18434	0.0017	4.7515e-12	5.18998e-95	1.049e-06	7.64599e-17	5.80679e-06	0.000240534	3.00236e-05	0.000717615	0.000408735	0.000280234	1.43419e-05	1.82251e-07	2.33133e-08			2.97362	0.03023	6.49853e-06	4.67002e-05	0.000221391	-1.96582e-24	6.23015e-07	2.47204e-06	2.91239e-05	-8.42453e-22	-3.38093e-21		3.12343	0.01101	3.12343	0.00662	0.000699615	0.00275	0.00122	0.000187114	7.92773e-05	3.65607e-05	4.51622e-06	4.53762e-05	1.00932e-05	4.36797e-05	4.00602e-07	4.33096e-07	2.17821e-05
3.11558	0.00357	1.24248	6.93476e-06	1.18321	0.00161	4.53058e-12	2.1997e-95	1.00679e-06	5.56934e-17	5.54215e-06	0.000223579	2.71405e-05	0.000667496	0.000367406	0.000303319	1.54809e-05	2.04663e-07	2.67385e-08			2.96651	0.02974	6.52674e-06	4.68747e-05	0.000222123	-1.95655e-24	6.24822e-07	2.47898e-06	2.92242e-05	1.85114e-23	-6.18565e-21		3.11558	0.01074	3.11558	0.00657	0.000691357	0.00267	0.00125	0.000190381	8.07299e-05	3.71218e-05	4.57057e-06	4.58516e-05	1.01746e-05	4.40075e-05	4.02273e-07	4.34774e-07	2.18606e-05
3.10777	0.00343	1.24124	6.68748e-06	1.18208	0.00153	4.31969e-12	9.30656e-96	9.66172e-07	4.04921e-17	5.28883e-06	0.000207757	2.45216e-05	0.000621116	0.000329375	0.000328423	1.67052e-05	2.29646e-07	3.06385e-08			2.95943	0.02927	6.55513e-06	4.70502e-05	0.000222858	-1.74698e-24	6.26638e-07	2.48594e-06	2.9325e-05	1.29024e-22	-7.25497e-21		3.10777	0.01046	3.10777	0.00653	0.000683245	0.0026	0.00129	0.000193672	8.22211e-05	3.76958e-05	4.62591e-06	4.63345e-05	1.02571e-05	4.4339e-05	4.03954e-07	4.36461e-07	2.19395e-05
3.1	0.0033	1.24	6.44847e-06	1.18095	0.00147	4.1184e-12	3.93046e-96	9.27092e-07	2.93855e-17	5.04638e-06	0.000192996	2.21433e-05	0.000578191	0.000294814	0.000355703	1.80213e-05	2.57474e-07	3.50752e-08			2.95238	0.02881	6.58372e-06	4.72267e-05	0.000223597	-5.47091e-25	6.28462e-07	2.49294e-06	2.94264e-05	-3.42646e-22	-2.98275e-21		3.1	0.01019	3.1	0.00649	0.000675274	0.00252	0.00132	0.000196985	8.37522e-05	3.82829e-05	4.68225e-06	4.6825e-05	1.03405e-05	4.46743e-05	4.05646e-07	4.38159e-07	2.20189e-05
3.09227	0.0032	1.23876	6.21747e-06	1.17983	0.00141	3.92628e-12	1.65701e-96	8.89495e-07	2.12859e-17	4.81437e-06	0.000179228	1.99842e-05	0.000538454	0.000263682	0.000385311	1.94356e-05	2.88445e-07	4.01176e-08			2.94537	0.02837	6.61249e-06	4.74042e-05	0.00022434	1.03978e-24	6.30294e-07	2.49996e-06	2.95283e-05	-7.6489e-22	-1.35237e-21		3.09227	0.00997	3.09227	0.00645	0.000667441	0.00245	0.00136	0.000200315	8.53245e-05	3.88837e-05	4.73963e-06	4.73234e-05	1.0425e-05	4.50133e-05	4.07348e-07	4.39867e-07	2.20986e-05
3.08458	0.00312	1.23752	5.99424e-06	1.17871	0.00137	3.74292e-12	6.97328e-97	8.5333e-07	1.53903e-17	4.59237e-06	0.000166388	1.80249e-05	0.000501655	0.000235802	0.000417392	2.09555e-05	3.22887e-07	4.5843e-08			2.93839	0.02794	6.64145e-06	4.75827e-05	0.000225086	-2.95738e-24	6.32133e-07	2.50702e-06	2.96307e-05	-8.08022e-22	-2.00722e-21		3.08458	0.0098	3.08458	0.00642	0.000659743	0.00239	0.00139	0.000203658	8.69394e-05	3.94986e-05	4.79807e-06	4.78297e-05	1.05105e-05	4.53563e-05	4.09061e-07	4.41584e-07	2.21789e-05
3.07692	0.00306	1.23629	5.77853e-06	1.17759	0.00133	3.56793e-12	2.92939e-97	8.18546e-07	1.1107e-17	4.37997e-06	0.000154417	1.62477e-05	0.000467562	0.000210931	0.000452068	2.25885e-05	3.6116e-07	5.23378e-08			2.93144	0.02752	6.6706e-06	4.77622e-05	0.000225836	-2.4854e-24	6.33981e-07	2.5141e-06	2.97337e-05	-8.35233e-22	-4.38904e-21		3.07692	0.0097	3.07692	0.00639	0.000652178	0.00232	0.00143	0.000207011	8.85985e-05	4.0128e-05	4.85759e-06	4.83442e-05	1.0597e-05	4.57032e-05	4.10786e-07	4.43312e-07	2.22595e-05
3.06931	0.00303	1.23506	5.57009e-06	1.17647	0.0013	3.40094e-12	1.22841e-97	7.85094e-07	8.00093e-18	4.17679e-06	0.000143259	1.46363e-05	0.000435961	0.000188792	0.000489427	2.43431e-05	4.03655e-07	5.96986e-08			2.92453	0.02712	6.69994e-06	4.79427e-05	0.00022659	-4.53591e-24	6.35837e-07	2.52121e-06	2.98372e-05	-2.64898e-22	-3.21245e-21		3.06931	0.00961	3.06931	0.00636	0.000644741	0.00226	0.00146	0.000210369	9.03033e-05	4.07723e-05	4.91823e-06	4.8867e-05	1.06847e-05	4.60541e-05	4.12521e-07	4.45049e-07	2.23406e-05
3.06173	0.003	1.23383	5.36871e-06	1.17536	0.00128	3.24158e-12	5.1421e-98	7.52925e-07	5.7528e-18	3.98245e-06	0.000132861	1.31759e-05	0.000406652	0.000169108	0.000529504	2.62281e-05	4.50803e-07	6.80331e-08			2.91765	0.02672	6.72948e-06	4.81243e-05	0.000227347	-2.17013e-24	6.37701e-07	2.52836e-06	2.99412e-05	-1.16622e-22	-8.21646e-22		3.06173	0.0095	3.06173	0.00633	0.00063743	0.0022	0.0015	0.000213726	9.20553e-05	4.1432e-05	4.98001e-06	4.93983e-05	1.07734e-05	4.6409e-05	4.14267e-07	4.46797e-07	2.24221e-05
3.05419	0.00298	1.2326	5.17415e-06	1.17424	0.00127	3.08953e-12	2.14865e-98	7.21995e-07	4.12869e-18	3.79658e-06	0.000123174	1.18532e-05	0.000379456	0.00015161	0.000572255	2.82532e-05	5.03073e-07	7.74615e-08			2.9108	0.02634	6.75921e-06	4.83069e-05	0.000228109	1.51856e-24	6.39573e-07	2.53553e-06	3.00458e-05	-4.86849e-23	-3.31017e-21		3.05419	0.00932	3.05419	0.00631	0.000630243	0.00214	0.00153	0.000217077	9.38563e-05	4.21077e-05	5.04295e-06	4.99383e-05	1.08632e-05	4.6768e-05	4.16024e-07	4.48556e-07	2.25041e-05
3.04668	0.00296	1.23138	4.9862e-06	1.17313	0.00127	2.94445e-12	8.96226e-99	6.92259e-07	2.9576e-18	3.61885e-06	0.000114153	1.06558e-05	0.000354204	0.00013605	0.00061753	3.04289e-05	5.60977e-07	8.81174e-08			2.90398	0.02597	6.78914e-06	4.84905e-05	0.000228874	-2.42265e-24	6.41454e-07	2.54274e-06	3.01509e-05	-4.75372e-22	-8.04235e-22		3.04668	0.00906	3.04668	0.00629	0.000623176	0.00209	0.00156	0.000220417	9.5708e-05	4.27998e-05	5.1071e-06	5.04872e-05	1.09542e-05	4.71313e-05	4.17792e-07	4.50325e-07	2.25866e-05
3.03922	0.00293	1.23016	4.80465e-06	1.17202	0.00127	2.80603e-12	3.73163e-99	6.63674e-07	2.11475e-18	3.44893e-06	0.000105753	9.57244e-06	0.000330743	0.000122203	0.000665039	3.27663e-05	6.25075e-07	1.0015e-07			2.8972	0.0256	6.81927e-06	4.86752e-05	0.000229643	-1.47467e-24	6.43342e-07	2.54997e-06	3.02566e-05	-6.24759e-22	-4.83833e-21		3.03922	0.00875	3.03922	0.00626	0.000616227	0.00203	0.00159	0.000223739	9.76121e-05	4.35088e-05	5.17248e-06	5.10452e-05	1.10463e-05	4.74987e-05	4.19571e-07	4.52104e-07	2.26694e-05
3.03178	0.0029	1.22894	4.62929e-06	1.17092	0.00128	2.67398e-12	1.55099e-99	6.36199e-07	1.50929e-18	3.28648e-06	9.79356e-05	8.59287e-06	0.000308934	0.000109868	0.000714317	3.52777e-05	6.95978e-07	1.13724e-07			2.89044	0.02525	6.8496e-06	4.88609e-05	0.000230416	-2.63593e-24	6.4524e-07	2.55724e-06	3.03629e-05	6.08469e-22	-4.01219e-21		3.03178	0.00842	3.03178	0.00624	0.000609394	0.00198	0.00162	0.000227038	9.95705e-05	4.42353e-05	5.23912e-06	5.16124e-05	1.11396e-05	4.78705e-05	4.21362e-07	4.53894e-07	2.27528e-05
3.02439	0.00284	1.22772	4.45993e-06	1.16981	0.00129	2.548e-12	6.43496e-100	6.09792e-07	1.07517e-18	3.1312e-06	9.06612e-05	7.70771e-06	0.000288648	9.88657e-05	0.000764682	3.79762e-05	7.7435e-07	1.29023e-07			2.88372	0.02491	6.88013e-06	4.90477e-05	0.000231193	-1.56276e-24	6.47145e-07	2.56453e-06	3.04697e-05	-1.60679e-22	-3.47641e-22		3.02439	0.0081	3.02439	0.00622	0.000602673	0.00193	0.00165	0.000230306	0.000101585	4.49799e-05	5.30705e-06	5.21892e-05	1.12341e-05	4.82467e-05	4.23165e-07	4.55694e-07	2.28366e-05
3.01703	0.00278	1.22651	4.29638e-06	1.16871	0.00131	2.42782e-12	2.66509e-100	5.84417e-07	7.64496e-19	2.9828e-06	8.38948e-05	6.9084e-06	0.000269768	8.90397e-05	0.000815214	4.08761e-05	8.60917e-07	1.46252e-07			2.87703	0.02457	6.91087e-06	4.92356e-05	0.000231974	-1.86289e-24	6.49059e-07	2.57186e-06	3.0577e-05	2.06957e-22	-3.73419e-21		3.01703	0.0078	3.01703	0.0062	0.000596062	0.00188	0.00168	0.000233536	0.000103658	4.57431e-05	5.37632e-06	5.27756e-05	1.13297e-05	4.86273e-05	4.24979e-07	4.57505e-07	2.29209e-05
3.00971	0.0027	1.2253	4.13844e-06	1.16761	0.00133	2.31319e-12	1.10181e-100	5.60034e-07	5.42581e-19	2.84099e-06	7.76031e-05	6.1871e-06	0.000252187	8.02521e-05	0.000864735	4.39927e-05	9.56466e-07	1.65636e-07			2.87037	0.02425	6.94181e-06	4.94245e-05	0.000232758	-1.68455e-24	6.50982e-07	2.57922e-06	3.0685e-05	3.1673e-22	-4.83215e-21		3.00971	0.00752	3.00971	0.00618	0.000589559	0.00184	0.0017	0.000236723	0.000105792	4.65256e-05	5.44694e-06	5.33719e-05	1.14266e-05	4.90124e-05	4.26805e-07	4.59327e-07	2.30056e-05
3.00242	0.0026	1.22409	3.98594e-06	1.16651	0.00135	2.20385e-12	4.54703e-101	5.36609e-07	3.84367e-19	2.7055e-06	7.17547e-05	5.53667e-06	0.000235805	7.23823e-05	0.000911826	4.73429e-05	1.06186e-06	1.87425e-07			2.86374	0.02393	6.97297e-06	4.96145e-05	0.000233547	-3.91649e-24	6.52913e-07	2.58662e-06	3.07935e-05	4.44273e-22	-3.92233e-21		3.00242	0.00729	3.00242	0.00616	0.000583162	0.00179	0.00172	0.000239857	0.000107988	4.73281e-05	5.51896e-06	5.39784e-05	1.15248e-05	4.94021e-05	4.28642e-07	4.6116e-07	2.30908e-05
2.99517	0.00251	1.22288	3.83871e-06	1.16541	0.00137	2.09957e-12	1.87318e-101	5.14105e-07	2.71781e-19	2.57606e-06	6.63203e-05	4.95058e-06	0.000220533	6.5325e-05	0.000954875	5.09449e-05	1.17802e-06	2.11897e-07			2.85714	0.02362	7.00433e-06	4.98057e-05	0.00023434	3.11255e-25	6.54853e-07	2.59404e-06	3.09026e-05	-1.94184e-22	-5.42522e-21		2.99517	0.00711	2.99517	0.00614	0.000576868	0.00175	0.00174	0.000242932	0.000110249	4.81511e-05	5.59242e-06	5.45952e-05	1.16242e-05	4.97965e-05	4.30492e-07	4.63004e-07	2.31765e-05
2.98795	0.00241	1.22167	3.69657e-06	1.16432	0.00138	2.00011e-12	7.70296e-102	4.92489e-07	1.91815e-19	2.45243e-06	6.12725e-05	4.42285e-06	0.000206289	5.8988e-05	0.000992167	5.48185e-05	1.30598e-06	2.39356e-07			2.85057	0.02332	7.03591e-06	4.99979e-05	0.000235137	-2.30736e-24	6.56801e-07	2.60149e-06	3.10122e-05	-7.02877e-22	-7.68685e-21		2.98795	0.007	2.98795	0.00611	0.000570675	0.00171	0.00176	0.00024594	0.000112578	4.89955e-05	5.66736e-06	5.52227e-05	1.17249e-05	5.01956e-05	4.32353e-07	4.64859e-07	2.32627e-05
2.98077	0.00231	1.22047	3.55936e-06	1.16323	0.00139	1.90526e-12	3.16202e-102	4.71728e-07	1.35125e-19	2.33435e-06	5.65855e-05	3.94804e-06	0.000192997	5.32908e-05	0.00102	5.89852e-05	1.44683e-06	2.70142e-07			2.84404	0.02302	7.0677e-06	5.01913e-05	0.000235938	-1.66167e-24	6.58758e-07	2.60898e-06	3.11225e-05	-1.38465e-22	-6.14634e-21		2.98077	0.00695	2.98077	0.00609	0.000564581	0.00167	0.00177	0.000248872	0.000114976	4.98618e-05	5.74381e-06	5.5861e-05	1.18269e-05	5.05995e-05	4.34227e-07	4.66725e-07	2.33493e-05
2.97362	0.00222	1.21927	3.42692e-06	1.16214	0.0014	1.81481e-12	1.29569e-102	4.51792e-07	9.50123e-20	2.22161e-06	5.22352e-05	3.5212e-06	0.000180587	4.81628e-05	0.00104	6.34686e-05	1.60177e-06	3.04626e-07			2.83753	0.02273	7.0997e-06	5.03858e-05	0.000236743	-1.9176e-24	6.60724e-07	2.6165e-06	3.12333e-05	-7.43047e-22	-5.14553e-21		2.97362	0.00691	2.97362	0.00606	0.000558584	0.00163	0.00178	0.00025172	0.000117447	5.07509e-05	5.82181e-06	5.65104e-05	1.19303e-05	5.10083e-05	4.36112e-07	4.68602e-07	2.34364e-05
2.96651	0.00214	1.21807	3.29909e-06	1.16105	0.00139	1.72856e-12	5.29985e-103	4.32648e-07	6.66828e-20	2.11397e-06	4.81988e-05	3.13777e-06	0.000168996	4.35424e-05	0.00105	6.82944e-05	1.7721e-06	3.4322e-07			2.83105	0.02245	7.13192e-06	5.05814e-05	0.000237552	-2.44738e-24	6.62698e-07	2.62406e-06	3.13447e-05	7.17686e-22	-3.25289e-21		2.96651	0.00685	2.96651	0.00603	0.000552682	0.00159	0.00179	0.000254477	0.000119994	5.16636e-05	5.90141e-06	5.71711e-05	1.2035e-05	5.14221e-05	4.3801e-07	4.70491e-07	2.3524e-05
2.95943	0.00207	1.21688	3.17573e-06	1.15996	0.00138	1.64632e-12	2.16399e-103	4.14269e-07	4.6713e-20	2.01121e-06	4.44554e-05	2.79364e-06	0.000158165	3.9375e-05	0.00105	7.34905e-05	1.95924e-06	3.86377e-07			2.8246	0.02218	7.16437e-06	5.07781e-05	0.000238365	-1.30962e-24	6.64682e-07	2.63164e-06	3.14568e-05	-3.20617e-22	-1.14008e-21		2.95943	0.00672	2.95943	0.006	0.000546872	0.00156	0.00179	0.000257135	0.000122618	5.26007e-05	5.98265e-06	5.78435e-05	1.21411e-05	5.18409e-05	4.39921e-07	4.72391e-07	2.36121e-05
2.95238	0.00201	1.21569	3.05669e-06	1.15888	0.00135	1.56791e-12	8.82012e-104	3.96624e-07	3.26626e-20	1.91314e-06	4.09849e-05	2.48504e-06	0.000148041	3.5613e-05	0.00104	7.90876e-05	2.16471e-06	4.34594e-07			2.81818	0.02191	7.19703e-06	5.0976e-05	0.000239182	1.44593e-24	6.66674e-07	2.63926e-06	3.15694e-05	-6.81959e-22	-4.31883e-21		2.95238	0.00654	2.95238	0.00597	0.000541154	0.00152	0.0018	0.000259684	0.000125323	5.3563e-05	6.06558e-06	5.85278e-05	1.22486e-05	5.22649e-05	4.41844e-07	4.74303e-07	2.37007e-05
2.94537	0.00195	1.2145	2.94183e-06	1.1578	0.00132	1.49315e-12	3.58858e-104	3.79688e-07	2.27957e-20	1.81955e-06	3.77689e-05	2.20854e-06	0.000138574	3.22142e-05	0.00102	8.51194e-05	2.39018e-06	4.88421e-07			2.81179	0.02165	7.22992e-06	5.11751e-05	0.000240004	-2.49684e-24	6.68676e-07	2.64691e-06	3.16826e-05	-1.35281e-21	-1.88816e-21		2.94537	0.00633	2.94537	0.00594	0.000535524	0.00149	0.00179	0.000262117	0.000128112	5.45515e-05	6.15024e-06	5.92242e-05	1.23575e-05	5.2694e-05	4.43779e-07	4.76226e-07	2.37898e-05
2.93839	0.0019	1.21331	2.831e-06	1.15672	0.00129	1.42188e-12	1.45746e-104	3.63433e-07	1.58798e-20	1.73025e-06	3.47898e-05	1.96101e-06	0.000129718	2.91413e-05	0.000993876	9.16225e-05	2.63744e-06	5.48459e-07			2.80543	0.0214	7.26304e-06	5.13754e-05	0.00024083	-1.64096e-24	6.70686e-07	2.6546e-06	3.17965e-05	1.37169e-22	-2.74855e-21		2.93839	0.00614	2.93839	0.0059	0.000529982	0.00146	0.00179	0.000264425	0.000130989	5.5567e-05	6.23668e-06	5.99331e-05	1.24679e-05	5.31285e-05	4.45728e-07	4.78161e-07	2.38794e-05
2.93144	0.00185	1.21212	2.72409e-06	1.15564	0.00124	1.35394e-12	5.90884e-105	3.47834e-07	1.10414e-20	1.64505e-06	3.20314e-05	1.73962e-06	0.000121432	2.63614e-05	0.000956922	9.86375e-05	2.90846e-06	6.1537e-07			2.7991	0.02115	7.29638e-06	5.15768e-05	0.00024166	-8.96055e-25	6.72706e-07	2.66231e-06	3.19109e-05	-2.24358e-22	-1.02506e-20		2.93144	0.00598	2.93144	0.00587	0.000524525	0.00142	0.00178	0.000266602	0.000133956	5.66106e-05	6.32496e-06	6.06548e-05	1.25798e-05	5.35684e-05	4.47689e-07	4.80108e-07	2.39696e-05
2.92453	0.0018	1.21094	2.62096e-06	1.15456	0.00119	1.28918e-12	2.3913e-105	3.32866e-07	7.66287e-21	1.56379e-06	2.94784e-05	1.54179e-06	0.000113676	2.38452e-05	0.000914124	0.000106209	3.20535e-06	6.89879e-07			2.79279	0.0209	7.32996e-06	5.17794e-05	0.000242495	-3.08565e-24	6.74734e-07	2.67007e-06	3.2026e-05	-1.44759e-22	-4.62885e-21		2.92453	0.00586	2.92453	0.00583	0.000519151	0.00139	0.00177	0.000268639	0.000137017	5.76833e-05	6.41512e-06	6.13895e-05	1.26932e-05	5.40137e-05	4.49663e-07	4.82067e-07	2.40602e-05
2.91765	0.00174	1.20976	2.52149e-06	1.15349	0.00114	1.22744e-12	9.66038e-106	3.18505e-07	5.30819e-21	1.4863e-06	2.71166e-05	1.36517e-06	0.000106415	2.15666e-05	0.000867198	0.000114385	3.53041e-06	7.72781e-07			2.78652	0.02067	7.36376e-06	5.19832e-05	0.000243333	-8.12909e-25	6.76772e-07	2.67785e-06	3.21417e-05	1.14215e-22	-7.75031e-21		2.91765	0.00576	2.91765	0.00578	0.00051386	0.00136	0.00175	0.000270529	0.000140175	5.87862e-05	6.50722e-06	6.21377e-05	1.28081e-05	5.44647e-05	4.5165e-07	4.84038e-07	2.41513e-05
2.9108	0.00167	1.20858	2.42555e-06	1.15242	0.00109	1.1686e-12	3.89567e-106	3.04728e-07	3.6702e-21	1.4124e-06	2.49326e-05	1.20764e-06	9.96156e-05	1.95024e-05	0.000817764	0.00012322	3.88613e-06	8.64948e-07			2.78027	0.02043	7.3978e-06	5.21882e-05	0.000244176	-1.96056e-24	6.78819e-07	2.68567e-06	3.22581e-05	-1.29395e-22	-5.33985e-21		2.9108	0.00565	2.9108	0.00574	0.000508649	0.00134	0.00174	0.000272266	0.000143436	5.99203e-05	6.60131e-06	6.28995e-05	1.29246e-05	5.49213e-05	4.53651e-07	4.86021e-07	2.4243e-05
2.90398	0.00159	1.2074	2.33303e-06	1.15135	0.00104	1.11252e-12	1.56819e-106	2.91514e-07	2.53291e-21	1.34195e-06	2.29139e-05	1.06727e-06	9.32471e-05	1.7632e-05	0.000767253	0.000132772	4.2752e-06	9.67334e-07			2.77405	0.02021	7.43208e-06	5.23944e-05	0.000245024	-1.61562e-24	6.80876e-07	2.69353e-06	3.2375e-05	-3.36537e-22	-2.99566e-21		2.90398	0.0055	2.90398	0.0057	0.000503516	0.00131	0.00172	0.000273843	0.000146801	6.10869e-05	6.69746e-06	6.36754e-05	1.30427e-05	5.53836e-05	4.55665e-07	4.88016e-07	2.43352e-05
2.8972	0.00152	1.20623	2.24382e-06	1.15028	0.000992507	1.05907e-12	6.30148e-107	2.78839e-07	1.74477e-21	1.27479e-06	2.10488e-05	9.42297e-07	8.72811e-05	1.59367e-05	0.000716855	0.000143108	4.70056e-06	1.08098e-06			2.76786	0.01999	7.4666e-06	5.26018e-05	0.000245876	-1.19804e-24	6.82941e-07	2.70142e-06	3.24926e-05	6.40494e-23	-6.8506e-21		2.8972	0.0053	2.8972	0.00565	0.000498461	0.00128	0.00169	0.000275253	0.000150276	6.2287e-05	6.79571e-06	6.44658e-05	1.31624e-05	5.58518e-05	4.57692e-07	4.90023e-07	2.44279e-05
2.89044	0.00143	1.20505	2.1578e-06	1.14921	0.000945902	1.00814e-12	2.52764e-107	2.66685e-07	1.19962e-21	1.21079e-06	1.93265e-05	8.31151e-07	8.16913e-05	1.44e-05	0.000667504	0.000154299	5.16537e-06	1.20703e-06			2.76169	0.01977	7.50136e-06	5.28105e-05	0.000246732	-2.20691e-24	6.85016e-07	2.70934e-06	3.26109e-05	-6.93066e-22	-5.41062e-21		2.89044	0.00507	2.89044	0.0056	0.000493481	0.00126	0.00167	0.000276492	0.000153865	6.35222e-05	6.89614e-06	6.52708e-05	1.32838e-05	5.6326e-05	4.59733e-07	4.92043e-07	2.45211e-05
2.88372	0.00135	1.20388	2.07487e-06	1.14815	0.00090267	9.59606e-13	1.01208e-107	2.55031e-07	8.23254e-22	1.1498e-06	1.77367e-05	7.32396e-07	7.64532e-05	1.30069e-05	0.000619892	0.000166424	5.67307e-06	1.34673e-06			2.75556	0.01956	7.53636e-06	5.30204e-05	0.000247593	-1.14951e-24	6.87101e-07	2.7173e-06	3.27298e-05	-5.05175e-22	-6.49903e-21		2.88372	0.00488	2.88372	0.00555	0.000488576	0.00123	0.00164	0.000277555	0.000157572	6.47935e-05	6.99881e-06	6.6091e-05	1.34069e-05	5.68062e-05	4.61787e-07	4.94075e-07	2.46149e-05
2.87703	0.00127	1.20272	1.99492e-06	1.14709	0.000863334	9.13357e-13	4.04523e-108	2.43857e-07	5.63912e-22	1.0917e-06	1.62699e-05	6.44737e-07	7.1544e-05	1.17441e-05	0.000574495	0.000179572	6.2274e-06	1.50144e-06			2.74945	0.01935	7.57161e-06	5.32316e-05	0.000248459	-2.12005e-24	6.89195e-07	2.72529e-06	3.28493e-05	2.74894e-22	-3.97625e-22		2.87703	0.00474	2.87703	0.0055	0.000483743	0.00121	0.00161	0.000278437	0.000161401	6.61026e-05	7.10379e-06	6.69267e-05	1.35316e-05	5.72925e-05	4.63855e-07	4.9612e-07	2.47092e-05
2.87037	0.0012	1.20155	1.91786e-06	1.14603	0.00082825	8.6929e-13	1.61398e-108	2.33146e-07	3.85545e-22	1.03635e-06	1.49173e-05	5.67005e-07	6.69428e-05	1.05993e-05	0.000531611	0.000193838	6.8324e-06	1.67264e-06			2.74336	0.01915	7.6071e-06	5.3444e-05	0.000249329	-6.82164e-25	6.91299e-07	2.73332e-06	3.29695e-05	9.66294e-23	-9.46886e-21		2.87037	0.00467	2.87037	0.00545	0.000478981	0.00118	0.00158	0.000279135	0.000165358	6.74507e-05	7.21114e-06	6.77783e-05	1.36582e-05	5.77852e-05	4.65937e-07	4.98178e-07	2.4804e-05
2.86374	0.00113	1.20039	1.84359e-06	1.14497	0.000797648	8.27305e-13	6.42811e-109	2.22878e-07	2.63102e-22	9.83628e-07	1.36705e-05	4.98145e-07	6.26299e-05	9.56162e-06	0.000491397	0.000209329	7.49248e-06	1.86196e-06			2.73731	0.01895	7.64285e-06	5.36577e-05	0.000250203	-3.55269e-24	6.93412e-07	2.74139e-06	3.30904e-05	3.07104e-22	-3.3405e-21		2.86374	0.00466	2.86374	0.0054	0.000474289	0.00116	0.00155	0.000279647	0.000169447	6.88396e-05	7.32094e-06	6.86462e-05	1.37865e-05	5.82842e-05	4.68034e-07	5.00249e-07	2.48994e-05
2.85714	0.00107	1.19923	1.77201e-06	1.14391	0.000771661	7.87304e-13	2.55562e-109	2.13038e-07	1.79209e-22	9.33428e-07	1.25219e-05	4.37207e-07	5.85869e-05	8.62129e-06	0.0004539	0.000226163	8.21239e-06	2.07116e-06			2.73128	0.01876	7.67884e-06	5.38727e-05	0.000251082	-5.678e-25	6.95536e-07	2.74949e-06	3.32119e-05	-2.17509e-22	-7.05952e-21		2.85714	0.00467	2.85714	0.00535	0.000469665	0.00114	0.00152	0.000279969	0.000173674	7.02706e-05	7.43326e-06	6.95308e-05	1.39166e-05	5.87897e-05	4.70144e-07	5.02332e-07	2.49954e-05
2.85057	0.00101	1.19807	1.70304e-06	1.14286	0.000750361	7.49197e-13	1.01423e-109	2.03608e-07	1.21837e-22	8.85633e-07	1.14641e-05	3.83333e-07	5.47969e-05	7.76932e-06	0.000419089	0.000244469	8.99734e-06	2.30215e-06			2.72527	0.01857	7.7151e-06	5.4089e-05	0.000251966	-2.22051e-24	6.97668e-07	2.75762e-06	3.33341e-05	-5.45715e-22	-3.56065e-21		2.85057	0.00468	2.85057	0.0053	0.000465109	0.00111	0.00149	0.000280101	0.000178044	7.17457e-05	7.54818e-06	7.04326e-05	1.40486e-05	5.93018e-05	4.72269e-07	5.04428e-07	2.50919e-05
2.84404	0.000967738	1.19691	1.63658e-06	1.1418	0.00073378	7.12896e-13	4.01794e-110	1.94573e-07	8.26773e-23	8.40136e-07	1.04906e-05	3.35755e-07	5.12439e-05	6.99763e-06	0.00038688	0.000264388	9.85294e-06	2.55704e-06			2.7193	0.01839	7.75161e-06	5.43066e-05	0.000252855	-2.98056e-24	6.99811e-07	2.7658e-06	3.3457e-05	-7.43972e-22	-1.19737e-21		2.84404	0.00469	2.84404	0.00524	0.000460618	0.00109	0.00145	0.000280043	0.000182562	7.32664e-05	7.66578e-06	7.13519e-05	1.41824e-05	5.98206e-05	4.74408e-07	5.06538e-07	2.5189e-05
2.83753	0.000925196	1.19576	1.57256e-06	1.14075	0.000721931	6.78317e-13	1.58891e-110	1.85916e-07	5.59985e-23	7.96834e-07	9.59491e-06	2.93779e-07	4.79132e-05	6.29888e-06	0.000357149	0.000286075	1.07853e-05	2.83811e-06			2.71335	0.01821	7.78838e-06	5.45255e-05	0.000253748	-3.01209e-24	7.01964e-07	2.77401e-06	3.35805e-05	-4.65191e-22	-6.00368e-21		2.83753	0.0047	2.83753	0.00519	0.000456192	0.00107	0.00142	0.000279793	0.000187234	7.48347e-05	7.78614e-06	7.22893e-05	1.43182e-05	6.03463e-05	4.76561e-07	5.08661e-07	2.52866e-05
2.83105	0.000884788	1.19461	1.51088e-06	1.13971	0.00071482	6.4538e-13	6.27225e-111	1.77624e-07	3.78575e-23	7.55628e-07	8.77137e-06	2.56786e-07	4.4791e-05	5.66641e-06	0.000329755	0.000309698	1.18012e-05	3.14782e-06			2.70742	0.01803	7.82541e-06	5.47458e-05	0.000254646	3.77709e-25	7.04126e-07	2.78225e-06	3.37048e-05	-1.67806e-21	-6.02952e-21		2.83105	0.00471	2.83105	0.00514	0.000451829	0.00105	0.00138	0.000279355	0.000192066	7.64525e-05	7.90936e-06	7.32452e-05	1.44559e-05	6.08788e-05	4.7873e-07	5.10797e-07	2.53848e-05
2.8246	0.000844373	1.19346	1.45147e-06	1.13866	0.000712463	6.14009e-13	2.47158e-111	1.69681e-07	2.55453e-23	7.16424e-07	8.0145e-06	2.24218e-07	4.18642e-05	5.09418e-06	0.000304544	0.000335439	1.29078e-05	3.48889e-06			2.70153	0.01786	7.86271e-06	5.49674e-05	0.000255548	-1.50249e-24	7.06299e-07	2.79053e-06	3.38297e-05	-1.16529e-21	-1.05932e-20		2.8246	0.00473	2.8246	0.00509	0.000447529	0.00103	0.00135	0.000278728	0.000197064	7.81219e-05	8.03552e-06	7.42202e-05	1.45957e-05	6.14185e-05	4.80913e-07	5.12947e-07	2.54836e-05
2.81818	0.00080214	1.19231	1.39425e-06	1.13761	0.000714883	5.84132e-13	9.72197e-112	1.62074e-07	1.7205e-23	6.79131e-07	7.31925e-06	1.95577e-07	3.91208e-05	4.57668e-06	0.00028136	0.000363493	1.41131e-05	3.86424e-06			2.69565	0.01769	7.90027e-06	5.51903e-05	0.000256456	-7.03182e-25	7.08481e-07	2.79885e-06	3.39553e-05	-8.8688e-22	-9.75192e-21		2.81818	0.00472	2.81818	0.00504	0.000443289	0.00101	0.00131	0.000277917	0.000202235	7.9845e-05	8.16471e-06	7.52147e-05	1.47374e-05	6.19654e-05	4.83111e-07	5.1511e-07	2.55829e-05
2.81179	0.000756839	1.19116	1.33914e-06	1.13657	0.000722125	5.55678e-13	3.81735e-112	1.54789e-07	1.1566e-23	6.43663e-07	6.68094e-06	1.70414e-07	3.65495e-05	4.10891e-06	0.000260047	0.000394066	1.54257e-05	4.27706e-06			2.6898	0.01753	7.93811e-06	5.54146e-05	0.000257368	-3.37033e-24	7.10674e-07	2.80721e-06	3.40817e-05	-5.49418e-22	-3.54942e-21		2.81179	0.00468	2.81179	0.00499	0.00043911	0.000995126	0.00128	0.000276923	0.000207584	8.16241e-05	8.29704e-06	7.62292e-05	1.48813e-05	6.25196e-05	4.85324e-07	5.17287e-07	2.56828e-05
2.80543	0.000707926	1.19002	1.28608e-06	1.13553	0.000734246	5.28581e-13	1.49622e-112	1.47814e-07	7.76061e-24	6.09936e-07	6.09519e-06	1.48333e-07	3.41397e-05	3.68632e-06	0.000240457	0.000427375	1.68551e-05	4.73081e-06			2.68398	0.01737	7.97621e-06	5.56402e-05	0.000258285	-5.39364e-25	7.12877e-07	2.8156e-06	3.42087e-05	-4.49086e-22	-6.29123e-21		2.80543	0.0046	2.80543	0.00494	0.000434989	0.000977152	0.00124	0.000275751	0.000213119	8.34614e-05	8.4326e-06	7.72643e-05	1.50272e-05	6.30812e-05	4.87553e-07	5.19478e-07	2.57834e-05
2.7991	0.000655595	1.18888	1.23499e-06	1.13449	0.00075132	5.02779e-13	5.8541e-113	1.41137e-07	5.19746e-24	5.77871e-07	5.55795e-06	1.28976e-07	3.18815e-05	3.30477e-06	0.000222449	0.000463639	1.84116e-05	5.22925e-06			2.67819	0.01721	8.0146e-06	5.58673e-05	0.000259207	-1.06945e-24	7.1509e-07	2.82404e-06	3.43364e-05	-3.18766e-22	-5.40275e-21		2.7991	0.00449	2.7991	0.00489	0.000430925	0.000959656	0.00121	0.000274406	0.000218847	8.53597e-05	8.57151e-06	7.83205e-05	1.51754e-05	6.36504e-05	4.89797e-07	5.21683e-07	2.58845e-05
2.79279	0.000600718	1.18774	1.1858e-06	1.13346	0.000773432	4.7821e-13	2.28639e-113	1.34745e-07	3.47433e-24	5.47391e-07	5.06547e-06	1.12026e-07	2.97655e-05	2.96046e-06	0.000205889	0.000503074	2.01065e-05	5.77648e-06			2.67241	0.01706	8.05326e-06	5.60957e-05	0.000260134	-3.66304e-24	7.17314e-07	2.8325e-06	3.44649e-05	-7.62854e-22	-7.22464e-21		2.79279	0.00437	2.79279	0.00485	0.000426919	0.000942622	0.00118	0.000272893	0.000224773	8.73213e-05	8.71387e-06	7.93985e-05	1.53257e-05	6.42274e-05	4.92056e-07	5.23902e-07	2.59862e-05
2.78652	0.000544713	1.1866	1.13845e-06	1.13242	0.000800661	4.54816e-13	8.91393e-114	1.28627e-07	2.3181e-24	5.18423e-07	4.61424e-06	9.71989e-08	2.77832e-05	2.64998e-06	0.000190654	0.000545886	2.19522e-05	6.37693e-06			2.66667	0.01691	8.0922e-06	5.63255e-05	0.000261066	-1.99209e-24	7.19548e-07	2.84101e-06	3.45941e-05	-1.34356e-21	-6.59675e-21		2.78652	0.00424	2.78652	0.0048	0.000422967	0.000926033	0.00114	0.000271217	0.000230906	8.93491e-05	8.8598e-06	8.04987e-05	1.54782e-05	6.48123e-05	4.94331e-07	5.26135e-07	2.60885e-05
2.78027	0.000489367	1.18547	1.09287e-06	1.13139	0.000833074	4.32544e-13	3.46909e-114	1.22772e-07	1.54375e-24	4.90898e-07	4.20103e-06	8.42441e-08	2.59263e-05	2.37017e-06	0.000176632	0.000592248	2.39624e-05	7.03544e-06			2.66094	0.01676	8.13142e-06	5.65568e-05	0.000262004	-2.86496e-24	7.21792e-07	2.84956e-06	3.4724e-05	-2.69526e-22	-1.03023e-20		2.78027	0.00412	2.78027	0.00476	0.000419071	0.000909875	0.00111	0.000269385	0.000237253	9.14461e-05	9.00941e-06	8.16219e-05	1.56331e-05	6.54051e-05	4.96622e-07	5.28383e-07	2.61914e-05
2.77405	0.000436644	1.18434	1.049e-06	1.13036	0.000870701	4.1134e-13	1.34769e-114	1.17169e-07	1.02614e-24	4.64748e-07	3.82284e-06	7.29372e-08	2.41871e-05	2.11819e-06	0.000163718	0.00064229	2.61519e-05	7.75723e-06			2.65525	0.01662	8.17094e-06	5.67894e-05	0.000262946	-3.75793e-24	7.24047e-07	2.85814e-06	3.48546e-05	-7.36383e-22	-2.16896e-21		2.77405	0.004	2.77405	0.00472	0.000415227	0.000894132	0.00108	0.000267404	0.000243821	9.36152e-05	9.16284e-06	8.27687e-05	1.57902e-05	6.60061e-05	4.98929e-07	5.30644e-07	2.62949e-05
2.76786	0.000388498	1.18321	1.00679e-06	1.12933	0.000913509	3.91155e-13	5.22627e-115	1.11809e-07	6.80796e-25	4.39909e-07	3.47687e-06	6.30795e-08	2.25586e-05	1.89143e-06	0.000151816	0.000696065	2.85374e-05	8.54801e-06			2.64957	0.01648	8.21073e-06	5.70236e-05	0.000263893	-1.84898e-24	7.26313e-07	2.86677e-06	3.4986e-05	-1.16955e-21	-7.66382e-21		2.76786	0.00388	2.76786	0.00467	0.000411437	0.000878791	0.00105	0.00026528	0.000250617	9.58597e-05	9.32021e-06	8.39397e-05	1.59498e-05	6.66155e-05	5.01252e-07	5.32921e-07	2.63991e-05
2.76169	0.000346713	1.18208	9.66172e-07	1.1283	0.000961368	3.71939e-13	2.02312e-115	1.06681e-07	4.50827e-25	4.16319e-07	3.16055e-06	5.44949e-08	2.10338e-05	1.68751e-06	0.000140841	0.000753517	3.11368e-05	9.41396e-06			2.64392	0.01634	8.25083e-06	5.72591e-05	0.000264845	-2.941e-24	7.28589e-07	2.87543e-06	3.51181e-05	-9.77401e-23	-7.59194e-21		2.76169	0.00378	2.76169	0.00463	0.000407697	0.000863838	0.00102	0.000263021	0.000257649	9.8183e-05	9.48166e-06	8.51357e-05	1.61118e-05	6.72332e-05	5.03591e-07	5.35212e-07	2.65038e-05
2.75556	0.000312768	1.18095	9.27092e-07	1.12727	0.00101	3.53649e-13	7.81771e-116	1.01775e-07	2.97979e-25	3.93921e-07	2.8715e-06	4.70273e-08	1.96065e-05	1.50429e-06	0.000130712	0.00081444	3.39704e-05	1.03618e-05			2.6383	0.0162	8.29121e-06	5.74961e-05	0.000265803	-2.92956e-24	7.30876e-07	2.88413e-06	3.5251e-05	-1.30431e-21	-1.02922e-20		2.75556	0.00372	2.75556	0.0046	0.000404009	0.000849261	0.00098598	0.000260635	0.000264925	0.000100589	9.64733e-06	8.63572e-05	1.62762e-05	6.78597e-05	5.05947e-07	5.37518e-07	2.66092e-05
2.74945	0.000287735	1.17983	8.89495e-07	1.12625	0.00107	3.36239e-13	3.01554e-116	9.70838e-08	1.96581e-25	3.72658e-07	2.6075e-06	4.05385e-08	1.82708e-05	1.33978e-06	0.000121358	0.000878424	3.70601e-05	1.13989e-05			2.6327	0.01607	8.33189e-06	5.77346e-05	0.000266765	-3.00838e-24	7.33173e-07	2.89287e-06	3.53847e-05	-1.10661e-21	-5.16238e-21		2.74945	0.0037	2.74945	0.00456	0.00040037	0.000835046	0.000956866	0.00025813	0.000272451	0.00010308	9.81737e-06	8.76052e-05	1.64432e-05	6.84949e-05	5.08319e-07	5.39839e-07	2.67152e-05
2.74336	0.000272193	1.17871	8.5333e-07	1.12523	0.00113	3.19669e-13	1.16112e-116	9.25973e-08	1.29444e-25	3.52477e-07	2.36652e-06	3.49068e-08	1.70209e-05	1.19221e-06	0.000112713	0.00094481	4.04305e-05	1.25331e-05			2.62712	0.01595	8.37288e-06	5.79746e-05	0.000267733	-2.49807e-24	7.35482e-07	2.90166e-06	3.55191e-05	-1.17121e-21	-6.47207e-21		2.74336	0.00371	2.74336	0.00452	0.00039678	0.000821183	0.000928552	0.000255513	0.000280236	0.000105662	9.99193e-06	8.88802e-05	1.66128e-05	6.9139e-05	5.10708e-07	5.42174e-07	2.68218e-05
2.73731	0.000266164	1.17759	8.18546e-07	1.12421	0.00119	3.039e-13	4.46292e-117	8.83073e-08	8.50752e-26	3.33325e-07	2.14667e-06	3.00243e-08	1.58517e-05	1.05993e-06	0.000104718	0.00101	4.41089e-05	1.37731e-05			2.62156	0.01582	8.41417e-06	5.82161e-05	0.000268707	-1.37144e-24	7.37801e-07	2.91048e-06	3.56542e-05	-1.08569e-21	-1.02866e-20		2.73731	0.00374	2.73731	0.00449	0.000393238	0.000807659	0.000901046	0.000252794	0.000288287	0.000108338	1.01712e-05	9.01832e-05	1.6785e-05	6.97923e-05	5.13114e-07	5.44526e-07	2.69291e-05
2.73128	0.000269056	1.17647	7.85094e-07	1.12319	0.00126	2.88892e-13	1.71233e-117	8.42057e-08	5.58092e-26	3.15154e-07	1.94619e-06	2.57962e-08	1.47583e-05	9.41458e-07	9.73199e-05	0.00108	4.81254e-05	1.51283e-05			2.61603	0.0157	8.45576e-06	5.84591e-05	0.000269685	-2.01496e-24	7.40131e-07	2.91934e-06	3.57902e-05	-1.06107e-21	-9.28914e-21		2.73128	0.00377	2.73128	0.00446	0.000389743	0.000794464	0.000874353	0.000249979	0.000296609	0.000111113	1.03553e-05	9.15149e-05	1.69599e-05	7.04548e-05	5.15536e-07	5.46892e-07	2.70371e-05
2.72527	0.000279627	1.17536	7.52925e-07	1.12217	0.00132	2.74611e-13	6.55818e-118	8.02849e-08	3.65417e-26	2.97917e-07	1.7635e-06	2.21389e-08	1.37359e-05	8.35454e-07	9.04687e-05	0.00115	5.25137e-05	1.6609e-05			2.61053	0.01558	8.49766e-06	5.87036e-05	0.000270669	7.98691e-25	7.42473e-07	2.92824e-06	3.59269e-05	-8.87991e-22	-8.11873e-21		2.72527	0.00379	2.72527	0.00443	0.000386295	0.000781588	0.000848469	0.000247078	0.000305211	0.000113992	1.05444e-05	9.28762e-05	1.71375e-05	7.11269e-05	5.17976e-07	5.49274e-07	2.71456e-05
2.7193	0.000295968	1.17424	7.21995e-07	1.12116	0.00138	2.61021e-13	2.5073e-118	7.65372e-08	2.38811e-26	2.81569e-07	1.59709e-06	1.89791e-08	1.27802e-05	7.40688e-07	8.41204e-05	0.00121	5.73112e-05	1.82263e-05			2.60504	0.01547	8.53988e-06	5.89497e-05	0.000271658	2.31756e-24	7.44826e-07	2.93719e-06	3.60644e-05	-1.58235e-21	-3.11922e-21		2.7193	0.00379	2.7193	0.0044	0.000382892	0.00076902	0.000823389	0.000244099	0.000314098	0.000116979	1.07388e-05	9.42679e-05	1.7318e-05	7.18085e-05	5.20434e-07	5.51671e-07	2.72549e-05
2.71335	0.000315521	1.17313	6.92259e-07	1.12014	0.00144	2.48091e-13	9.56882e-119	7.29556e-08	1.55776e-26	2.66067e-07	1.4456e-06	1.6252e-08	1.1887e-05	6.56045e-07	7.82345e-05	0.00127	6.25598e-05	1.99924e-05			2.59958	0.01535	8.58241e-06	5.91973e-05	0.000272653	1.05091e-25	7.47189e-07	2.94617e-06	3.62027e-05	-9.88508e-23	-8.97127e-21		2.71335	0.00375	2.71335	0.00437	0.000379533	0.00075675	0.000799106	0.000241049	0.000323276	0.000120079	1.09385e-05	9.5691e-05	1.75013e-05	7.25e-05	5.22909e-07	5.54084e-07	2.73648e-05
2.70742	0.000335168	1.17202	6.63674e-07	1.11913	0.00149	2.35788e-13	3.64534e-119	6.9533e-08	1.01421e-26	2.51371e-07	1.30777e-06	1.39013e-08	1.10526e-05	5.80514e-07	7.27741e-05	0.00132	6.83062e-05	2.19207e-05			2.59414	0.01524	8.62526e-06	5.94465e-05	0.000273653	-2.05731e-24	7.49564e-07	2.9552e-06	3.63418e-05	-1.07958e-21	-4.5783e-21		2.70742	0.00369	2.70742	0.00434	0.000376219	0.00074477	0.000775607	0.000237937	0.00033275	0.000123298	1.11439e-05	9.71464e-05	1.76875e-05	7.32015e-05	5.25401e-07	5.56513e-07	2.74753e-05
2.70153	0.00035137	1.17092	6.36199e-07	1.11812	0.00153	2.24083e-13	1.38626e-119	6.62628e-08	6.59075e-27	2.3744e-07	1.18244e-06	1.18773e-08	1.02733e-05	5.13179e-07	6.77058e-05	0.00135	7.46027e-05	2.40256e-05			2.58873	0.01514	8.66843e-06	5.96972e-05	0.000274659	-1.52135e-24	7.51951e-07	2.96426e-06	3.64816e-05	-2.88963e-22	-6.14072e-21		2.70153	0.00361	2.70153	0.00432	0.000372948	0.000733069	0.000752879	0.000234769	0.000342524	0.000126643	1.13551e-05	9.86351e-05	1.78767e-05	7.39133e-05	5.27912e-07	5.58958e-07	2.75866e-05
2.69565	0.000360401	1.16981	6.09792e-07	1.11712	0.00156	2.12948e-13	5.26234e-120	6.31387e-08	4.27487e-27	2.24239e-07	1.06854e-06	1.01365e-08	9.54562e-06	4.53206e-07	6.29991e-05	0.00138	8.15081e-05	2.6323e-05			2.58333	0.01503	8.71192e-06	5.99496e-05	0.00027567	-5.01964e-25	7.54349e-07	2.97337e-06	3.66223e-05	6.46417e-22	-4.17169e-21		2.69565	0.00355	2.69565	0.00429	0.000369719	0.000721641	0.000730907	0.000231555	0.000352602	0.000130119	1.15723e-05	0.000100158	1.8069e-05	7.46354e-05	5.3044e-07	5.6142e-07	2.76985e-05
2.6898	0.000358645	1.16871	5.84417e-07	1.11611	0.00158	2.02355e-13	1.99407e-120	6.01544e-08	2.76752e-27	2.1173e-07	9.65083e-07	8.64112e-09	8.86638e-06	3.99844e-07	5.8626e-05	0.00139	8.9088e-05	2.88304e-05			2.57796	0.01493	8.75575e-06	6.02035e-05	0.000276687	-3.5972e-24	7.56758e-07	2.98252e-06	3.67639e-05	-1.03886e-21	-7.88847e-21		2.6898	0.00353	2.6898	0.00427	0.000366532	0.000710476	0.000709672	0.0002283	0.000362985	0.000133732	1.17958e-05	0.000101716	1.82644e-05	7.53682e-05	5.32987e-07	5.63897e-07	2.78111e-05
2.68398	0.000342959	1.16761	5.60034e-07	1.11511	0.00158	1.92278e-13	7.54277e-121	5.73041e-08	1.7883e-27	1.99881e-07	8.71163e-07	7.35802e-09	8.23253e-06	3.52411e-07	5.45611e-05	0.00139	9.74166e-05	3.15667e-05			2.57261	0.01483	8.7999e-06	6.04591e-05	0.000277709	-2.992e-24	7.59179e-07	2.99172e-06	3.69062e-05	3.71338e-22	-1.081e-20		2.68398	0.00358	2.68398	0.00425	0.000363385	0.000699566	0.000689158	0.000225013	0.000373675	0.00013749	1.20258e-05	0.000103311	1.84629e-05	7.61118e-05	5.35552e-07	5.66391e-07	2.79243e-05
2.67819	0.000311046	1.16651	5.36609e-07	1.11411	0.00157	1.82694e-13	2.84805e-121	5.45821e-08	1.15337e-27	1.88658e-07	7.8595e-07	6.25834e-09	7.64125e-06	3.10289e-07	5.07813e-05	0.00137	0.000106577	3.45529e-05			2.56729	0.01473	8.84439e-06	6.07163e-05	0.000278738	-1.31611e-24	7.61611e-07	3.00095e-06	3.70494e-05	-1.94499e-21	-6.70346e-21		2.67819	0.00367	2.67819	0.00423	0.00036028	0.000688904	0.000669344	0.000221699	0.000384671	0.0001414	1.22626e-05	0.000104944	1.86647e-05	7.68665e-05	5.38135e-07	5.68902e-07	2.80383e-05
2.67241	0.000261812	1.16541	5.14105e-07	1.11311	0.00155	1.73577e-13	1.07348e-121	5.19829e-08	7.42466e-28	1.7803e-07	7.08681e-07	5.31697e-09	7.08985e-06	2.72923e-07	4.72651e-05	0.00134	0.000116662	3.78119e-05			2.56198	0.01464	8.88922e-06	6.09751e-05	0.000279771	-1.20855e-24	7.64056e-07	3.01023e-06	3.71934e-05	-5.34053e-22	-1.26476e-20		2.67241	0.00376	2.67241	0.00421	0.000357213	0.000678483	0.000650212	0.000218365	0.000395971	0.00014547	1.25064e-05	0.000106615	1.88699e-05	7.76324e-05	5.40738e-07	5.71429e-07	2.8153e-05
2.66667	0.000195642	1.16432	4.92489e-07	1.11211	0.00152	1.64907e-13	4.03892e-122	4.95014e-08	4.77051e-28	1.67968e-07	6.38655e-07	4.51206e-09	6.5758e-06	2.39808e-07	4.3993e-05	0.00129	0.000127778	4.13689e-05			2.5567	0.01455	8.9344e-06	6.12356e-05	0.000280811	-1.33095e-24	7.66512e-07	3.01955e-06	3.73382e-05	8.32086e-22	-8.9533e-21		2.66667	0.00383	2.66667	0.0042	0.000354186	0.000668294	0.00063174	0.000215018	0.000407569	0.000149708	1.27576e-05	0.000108326	1.90784e-05	7.84098e-05	5.43359e-07	5.73973e-07	2.82684e-05
2.66094	0.000114544	1.16323	4.71728e-07	1.11111	0.00148	1.56661e-13	1.51693e-122	4.71325e-08	3.05937e-28	1.58444e-07	5.75229e-07	3.82463e-09	6.09675e-06	2.10493e-07	4.09473e-05	0.00124	0.000140041	4.52518e-05			2.55144	0.01446	8.97991e-06	6.14978e-05	0.000281857	5.06909e-26	7.68979e-07	3.02892e-06	3.74839e-05	-3.15434e-22	-4.17618e-21		2.66094	0.00383	2.66094	0.00418	0.000351197	0.000658332	0.000613909	0.000211662	0.00041946	0.000154123	1.30164e-05	0.000110079	1.92904e-05	7.91989e-05	5.45999e-07	5.76534e-07	2.83845e-05
2.65525	2.2124e-05	1.16214	4.51792e-07	1.11012	0.00143	1.48819e-13	5.68713e-123	4.48714e-08	1.9583e-28	1.49431e-07	5.17813e-07	3.23823e-09	5.65045e-06	1.84567e-07	3.81113e-05	0.00118	0.000153584	4.94913e-05			2.5462	0.01437	9.02578e-06	6.17617e-05	0.000282908	-1.26109e-24	7.71459e-07	3.03833e-06	3.76304e-05	-7.95434e-22	-1.01327e-20		2.65525	0.00376	2.65525	0.00417	0.000348245	0.00064859	0.000596698	0.000208304	0.000431634	0.000158723	1.3283e-05	0.000111874	1.9506e-05	7.99999e-05	5.48659e-07	5.79112e-07	2.85013e-05
2.64957	-7.66311e-05	1.16105	4.32648e-07	1.10912	0.00138	1.41362e-13	2.12838e-123	4.27135e-08	1.25114e-28	1.40902e-07	4.65869e-07	2.73859e-09	5.23483e-06	1.61664e-07	3.54702e-05	0.00112	0.000168555	5.41211e-05			2.54098	0.01429	9.072e-06	6.20272e-05	0.000283965	1.94109e-25	7.73951e-07	3.04778e-06	3.77779e-05	-1.64862e-21	-1.26802e-20		2.64957	0.00362	2.64957	0.00416	0.00034533	0.000639061	0.000580086	0.000204949	0.000444078	0.000163519	1.3558e-05	0.000113713	1.97252e-05	8.08132e-05	5.51338e-07	5.81708e-07	2.86188e-05
2.64392	-0.000175767	1.15996	4.14269e-07	1.10813	0.00133	1.34272e-13	7.95117e-124	4.06542e-08	7.97831e-29	1.32834e-07	4.18901e-07	2.31339e-09	4.8479e-06	1.41452e-07	3.30099e-05	0.00105	0.000185118	5.91789e-05			2.53579	0.01421	9.11857e-06	6.22945e-05	0.000285028	-1.59738e-24	7.76455e-07	3.05728e-06	3.79261e-05	-9.98874e-22	-1.15794e-20		2.64392	0.00344	2.64392	0.00415	0.000342452	0.00062974	0.000564053	0.000201601	0.000456778	0.000168522	1.38415e-05	0.000115598	1.99481e-05	8.16389e-05	5.54037e-07	5.84321e-07	2.8737e-05
2.6383	-0.000268934	1.15888	3.96624e-07	1.10714	0.00129	1.2753e-13	2.96511e-124	3.86894e-08	5.07803e-29	1.25204e-07	3.76457e-07	1.95195e-09	4.48782e-06	1.23635e-07	3.07176e-05	0.000981897	0.000203453	6.47061e-05			2.53061	0.01413	9.16551e-06	6.25635e-05	0.000286097	-8.27127e-25	7.78971e-07	3.06682e-06	3.80753e-05	-3.21913e-22	-7.90757e-21		2.6383	0.00324	2.6383	0.00414	0.00033961	0.000620619	0.000548579	0.000198265	0.000469714	0.000173741	1.4134e-05	0.000117529	2.01748e-05	8.24773e-05	5.56756e-07	5.86952e-07	2.8856e-05
2.6327	-0.000350056	1.1578	3.79688e-07	1.10616	0.00124	1.2112e-13	1.10377e-124	3.6815e-08	3.22596e-29	1.17988e-07	3.38123e-07	1.64509e-09	4.15284e-06	1.07946e-07	2.85815e-05	0.000914584	0.00022376	7.07488e-05			2.52546	0.01405	9.21281e-06	6.28343e-05	0.000287172	-2.68105e-24	7.81499e-07	3.0764e-06	3.82253e-05	7.23795e-23	-8.92185e-21		2.6327	0.00305	2.6327	0.00413	0.000336803	0.000611694	0.000533645	0.000194946	0.000482864	0.000179189	1.44359e-05	0.000119509	2.04053e-05	8.33287e-05	5.59494e-07	5.896e-07	2.89758e-05
2.62712	-0.00041403	1.15672	3.63433e-07	1.10517	0.0012	1.15026e-13	4.10151e-125	3.5027e-08	2.0455e-29	1.11166e-07	3.03522e-07	1.38486e-09	3.84134e-06	9.41456e-08	2.65908e-05	0.000849183	0.000246253	7.73584e-05			2.52033	0.01398	9.26047e-06	6.31068e-05	0.000288254	-1.49105e-24	7.8404e-07	3.08604e-06	3.83762e-05	-7.12133e-22	-1.20366e-20		2.62712	0.00289	2.62712	0.00412	0.00033403	0.000602959	0.00051923	0.000191646	0.000496201	0.000184878	1.47474e-05	0.00012154	2.06399e-05	8.41933e-05	5.62253e-07	5.92267e-07	2.90962e-05
2.62156	-0.000457351	1.15564	3.47834e-07	1.10419	0.00117	1.09233e-13	1.52138e-125	3.33216e-08	1.29456e-29	1.04718e-07	2.72308e-07	1.16445e-09	3.55178e-06	8.202e-08	2.47353e-05	0.000786516	0.000271159	8.45919e-05			2.51521	0.01391	9.30851e-06	6.33811e-05	0.000289341	-1.84836e-24	7.86593e-07	3.09571e-06	3.8528e-05	-4.25947e-22	-1.20074e-20		2.62156	0.00278	2.62156	0.00412	0.000331291	0.000594409	0.000505316	0.00018837	0.000509694	0.000190821	1.50691e-05	0.000123622	2.08785e-05	8.50714e-05	5.65033e-07	5.94952e-07	2.92175e-05
2.61603	-0.000478582	1.15456	3.32866e-07	1.1032	0.00115	1.03726e-13	5.63323e-126	3.16953e-08	8.17749e-30	9.86239e-08	2.44165e-07	9.77989e-10	3.28271e-06	7.13778e-08	2.30057e-05	0.000727124	0.000298714	9.2513e-05			2.51012	0.01384	9.35692e-06	6.36571e-05	0.000290434	-2.44244e-24	7.89159e-07	3.10543e-06	3.86808e-05	-1.18047e-21	-7.11456e-21		2.61603	0.00271	2.61603	0.00411	0.000328586	0.000586039	0.000491884	0.00018512	0.000523306	0.000197033	1.54014e-05	0.000125757	2.11213e-05	8.59632e-05	5.67833e-07	5.97655e-07	2.93395e-05
2.61053	-0.000478596	1.15349	3.18505e-07	1.10222	0.00113	9.84907e-14	2.08212e-126	3.01446e-08	5.15581e-30	9.28661e-08	2.18807e-07	8.20428e-10	3.03279e-06	6.2048e-08	2.13935e-05	0.000671317	0.000329147	0.000101193			2.50505	0.01377	9.40571e-06	6.3935e-05	0.000291534	-2.56113e-24	7.91737e-07	3.1152e-06	3.88344e-05	-5.93105e-22	-5.4533e-21		2.61053	0.00269	2.61053	0.00411	0.000325914	0.000577843	0.000478916	0.0001819	0.000536996	0.000203526	1.57448e-05	0.000127949	2.13683e-05	8.68692e-05	5.70654e-07	6.00376e-07	2.94622e-05
2.60504	-0.000460542	1.15242	3.04728e-07	1.10124	0.00112	9.35149e-14	7.68211e-127	2.86662e-08	3.24453e-30	8.74269e-08	1.95971e-07	6.87451e-10	2.80074e-06	5.38779e-08	1.98906e-05	0.000619228	0.000362671	0.000110712			2.5	0.0137	9.45488e-06	6.42148e-05	0.00029264	-1.16465e-24	7.94328e-07	3.12502e-06	3.89889e-05	-1.78635e-21	-3.74262e-21		2.60504	0.00269	2.60504	0.00411	0.000323274	0.000569817	0.000466396	0.000178713	0.00055072	0.000210318	1.60998e-05	0.000130197	2.16197e-05	8.77895e-05	5.73496e-07	6.03116e-07	2.95857e-05
2.59958	-0.000429525	1.15135	2.91514e-07	1.10027	0.00111	8.87856e-14	2.82933e-127	2.72568e-08	2.03791e-30	8.22897e-08	1.75419e-07	5.75355e-10	2.58538e-06	4.67315e-08	1.84896e-05	0.00057086	0.000399455	0.000121158			2.49497	0.01364	9.50444e-06	6.44963e-05	0.000293752	-1.61902e-24	7.96931e-07	3.13488e-06	3.91444e-05	-5.40902e-22	-1.5413e-20		2.59958	0.00269	2.59958	0.00411	0.000320667	0.000561956	0.000454305	0.00017556	0.000564424	0.000217424	1.64668e-05	0.000132505	2.18755e-05	8.87245e-05	5.76359e-07	6.05875e-07	2.971e-05
2.59414	-0.000392041	1.15028	2.78839e-07	1.09929	0.00112	8.42909e-14	1.04019e-127	2.59135e-08	1.27761e-30	7.74388e-08	1.56932e-07	4.80976e-10	2.38557e-06	4.04877e-08	1.71836e-05	0.00052612	0.00043959	0.000132633			2.48996	0.01358	9.5544e-06	6.47797e-05	0.000294871	-1.60233e-24	7.99548e-07	3.14478e-06	3.93008e-05	-2.84649e-21	-1.86008e-21		2.59414	0.0027	2.59414	0.00411	0.00031809	0.000554256	0.000442628	0.000172444	0.000578054	0.000224862	1.68465e-05	0.000134875	2.21359e-05	8.96745e-05	5.79244e-07	6.08653e-07	2.98351e-05
2.58873	-0.000355215	1.14921	2.66685e-07	1.09832	0.00113	8.00194e-14	3.81743e-128	2.46332e-08	7.9944e-31	7.28592e-08	1.40313e-07	4.01608e-10	2.20028e-06	3.50387e-08	1.59662e-05	0.000484858	0.000483042	0.000145249			2.48497	0.01352	9.60474e-06	6.5065e-05	0.000295996	-1.02927e-24	8.02177e-07	3.15474e-06	3.94581e-05	-4.65746e-22	-1.06988e-20		2.58873	0.0027	2.58873	0.00411	0.000315544	0.000546712	0.000431348	0.000169367	0.000591547	0.000232651	1.72394e-05	0.000137308	2.2401e-05	9.06398e-05	5.8215e-07	6.1145e-07	2.9961e-05
2.58333	-0.000325956	1.14815	2.55031e-07	1.09735	0.00115	7.59602e-14	1.39848e-128	2.34133e-08	4.99289e-31	6.85366e-08	1.25383e-07	3.34945e-10	2.02852e-06	3.02887e-08	1.48316e-05	0.000446881	0.000529592	0.000159134			2.48	0.01347	9.65549e-06	6.53522e-05	0.000297127	-4.46945e-25	8.04819e-07	3.16474e-06	3.96164e-05	-9.99244e-22	-4.53113e-21		2.58333	0.00269	2.58333	0.00411	0.000313029	0.00053932	0.000420451	0.000166331	0.000604836	0.000240808	1.76461e-05	0.000139807	2.26708e-05	9.16208e-05	5.85078e-07	6.14266e-07	3.00877e-05
2.57796	-0.000310132	1.14709	2.43857e-07	1.09637	0.00118	7.2103e-14	5.11409e-129	2.22509e-08	3.11241e-31	6.44574e-08	1.11976e-07	2.79019e-10	1.86937e-06	2.6153e-08	1.37741e-05	0.000411979	0.00057876	0.000174429			2.47505	0.01342	9.70664e-06	6.56413e-05	0.000298265	-5.18036e-24	8.07475e-07	3.17479e-06	3.97757e-05	8.68924e-22	-9.69014e-21		2.57796	0.0027	2.57796	0.00411	0.000310544	0.000532077	0.000409921	0.000163336	0.000617852	0.000249355	1.80674e-05	0.000142374	2.29456e-05	9.26177e-05	5.88029e-07	6.17102e-07	3.02152e-05
2.57261	-0.000311874	1.14603	2.33146e-07	1.09541	0.00122	6.8438e-14	1.86684e-129	2.11436e-08	1.9365e-31	6.06087e-08	9.99461e-08	2.32158e-10	1.72196e-06	2.25563e-08	1.27887e-05	0.000379932	0.000629727	0.000191298			2.47012	0.01336	9.75819e-06	6.59323e-05	0.00029941	-2.65015e-24	8.10143e-07	3.18489e-06	3.99359e-05	-1.05885e-22	-1.05045e-20		2.57261	0.00272	2.57261	0.00412	0.000308088	0.000524978	0.000399745	0.000160385	0.000630519	0.000258313	1.85038e-05	0.000145013	2.32254e-05	9.3631e-05	5.91002e-07	6.19957e-07	3.03435e-05
2.56729	-0.000333093	1.14497	2.22878e-07	1.09444	0.00126	6.49556e-14	6.8026e-130	2.00889e-08	1.20259e-31	5.69783e-08	8.91569e-08	1.9294e-10	1.5855e-06	1.94319e-08	1.18704e-05	0.000350523	0.000681258	0.000209921			2.46521	0.01332	9.81016e-06	6.62252e-05	0.000300561	-2.47025e-24	8.12825e-07	3.19503e-06	4.00971e-05	-1.88242e-21	-1.00383e-20		2.56729	0.00278	2.56729	0.00412	0.000305661	0.000518019	0.000389908	0.000157479	0.000642758	0.000267704	1.89562e-05	0.000147724	2.35103e-05	9.46609e-05	5.93997e-07	6.22833e-07	3.04726e-05
2.56198	-0.000373295	1.14391	2.13038e-07	1.09347	0.0013	6.16472e-14	2.4744e-130	1.90843e-08	7.45405e-32	5.35544e-08	7.94865e-08	1.60158e-10	1.45921e-06	1.67211e-08	1.1015e-05	0.000323538	0.000731661	0.000230504			2.46032	0.01327	9.86255e-06	6.65201e-05	0.000301719	1.23018e-25	8.1552e-07	3.20523e-06	4.02592e-05	1.48461e-22	-7.22239e-21		2.56198	0.00288	2.56198	0.00413	0.000303263	0.000511197	0.000380398	0.000154617	0.000654488	0.000277552	1.94252e-05	0.000150512	2.38005e-05	9.57079e-05	5.97016e-07	6.25728e-07	3.06025e-05
2.5567	-0.000429685	1.14286	2.03608e-07	1.09251	0.00134	5.8504e-14	8.98445e-131	1.81277e-08	4.61153e-32	5.0326e-08	7.0824e-08	1.3279e-10	1.34239e-06	1.43719e-08	1.02182e-05	0.000298777	0.000778804	0.000253277			2.45545	0.01323	9.91535e-06	6.6817e-05	0.000302883	-3.97491e-24	8.18229e-07	3.21547e-06	4.04223e-05	-4.31685e-22	-1.21219e-20		2.5567	0.00302	2.5567	0.00413	0.000300893	0.000504508	0.000371202	0.000151802	0.000665628	0.000287881	1.99118e-05	0.000153379	2.4096e-05	9.67724e-05	6.00057e-07	6.28644e-07	3.07333e-05
2.55144	-0.000497567	1.1418	1.94573e-07	1.09155	0.00139	5.55181e-14	3.25643e-131	1.72168e-08	2.84757e-32	4.72825e-08	6.30691e-08	1.09968e-10	1.23438e-06	1.23384e-08	9.4761e-06	0.000276051	0.000820224	0.0002785			2.45059	0.01319	9.96859e-06	6.71158e-05	0.000304055	-2.8016e-24	8.20951e-07	3.22576e-06	4.05865e-05	-7.36383e-22	-6.60798e-21		2.55144	0.00319	2.55144	0.00414	0.00029855	0.000497949	0.000362308	0.000149033	0.000676093	0.000298717	2.04168e-05	0.000156328	2.43972e-05	9.78546e-05	6.03122e-07	6.3158e-07	3.08649e-05
2.5462	-0.000570957	1.14075	1.85916e-07	1.09059	0.00143	5.26816e-14	1.1782e-131	1.63496e-08	1.75502e-32	4.44141e-08	5.61306e-08	9.09603e-11	1.13455e-06	1.05804e-08	8.78512e-06	0.000255182	0.000853359	0.000306462			2.44576	0.01315	1.00222e-05	6.74167e-05	0.000305233	-1.72782e-24	8.23686e-07	3.2361e-06	4.07516e-05	7.3268e-22	-1.17209e-20		2.5462	0.00337	2.5462	0.00414	0.000296235	0.000491517	0.000353704	0.000146312	0.000685802	0.000310086	2.09412e-05	0.000159362	2.4704e-05	9.89551e-05	6.0621e-07	6.34536e-07	3.09974e-05
2.54098	-0.000643334	1.13971	1.77624e-07	1.08963	0.00146	4.99874e-14	4.25522e-132	1.55242e-08	1.0796e-32	4.17111e-08	4.99265e-08	7.51492e-11	1.04234e-06	9.06226e-09	8.14186e-06	0.000236011	0.000875873	0.000337486			2.44094	0.01311	1.00763e-05	6.77196e-05	0.000306417	-3.55331e-24	8.26436e-07	3.2465e-06	4.09177e-05	-1.98183e-21	-7.8705e-21		2.54098	0.0035	2.54098	0.00415	0.000293946	0.000485207	0.000345379	0.000143637	0.000694676	0.000322017	2.14859e-05	0.000162485	2.50166e-05	0.000100074	6.09322e-07	6.37514e-07	3.11307e-05
2.53579	-0.000708417	1.13866	1.69681e-07	1.08867	0.00148	4.74284e-14	1.5341e-132	1.47385e-08	6.62864e-33	3.91646e-08	4.43823e-08	6.20128e-11	9.57186e-07	7.75289e-09	7.54317e-06	0.000218386	0.000886026	0.000371928			2.43615	0.01308	1.01309e-05	6.80246e-05	0.000307609	-3.17375e-24	8.29199e-07	3.25694e-06	4.10849e-05	-2.55827e-22	-1.02338e-20		2.53579	0.00356	2.53579	0.00416	0.000291684	0.000479018	0.000337322	0.000141011	0.000702637	0.000334535	2.2052e-05	0.0001657	2.53351e-05	0.000101212	6.12458e-07	6.40512e-07	3.12648e-05
2.53061	-0.00076086	1.13761	1.62074e-07	1.08772	0.0015	4.49979e-14	5.52093e-133	1.39908e-08	4.06219e-33	3.67659e-08	3.94307e-08	5.11119e-11	8.78596e-07	6.62492e-09	6.9861e-06	0.000202174	0.000882992	0.000410177			2.43137	0.01305	1.01859e-05	6.83316e-05	0.000308808	-3.42658e-24	8.31976e-07	3.26743e-06	4.12531e-05	1.79931e-22	-8.28947e-21		2.53061	0.00353	2.53061	0.00416	0.000289448	0.000472946	0.000329523	0.000138432	0.000709615	0.000347672	2.26407e-05	0.00016901	2.56598e-05	0.00010237	6.15618e-07	6.43532e-07	3.13999e-05
2.52546	-0.00079678	1.13657	1.54789e-07	1.08677	0.00151	4.26897e-14	1.98334e-133	1.32793e-08	2.4847e-33	3.45071e-08	3.50111e-08	4.20772e-11	8.06094e-07	5.65441e-09	6.46787e-06	0.00018725	0.000867022	0.000452652			2.42661	0.01302	1.02413e-05	6.86407e-05	0.000310014	-4.32604e-24	8.34767e-07	3.27797e-06	4.14223e-05	-1.2162e-21	-1.13963e-20		2.52546	0.00345	2.52546	0.00417	0.000287237	0.000466989	0.000321972	0.000135901	0.000715546	0.000361455	2.32531e-05	0.000172419	2.59908e-05	0.000103548	6.18803e-07	6.46573e-07	3.15358e-05
2.52033	-0.000814057	1.13553	1.47814e-07	1.08581	0.00152	4.04976e-14	7.11233e-134	1.26024e-08	1.51692e-33	3.23804e-08	3.10687e-08	3.45982e-11	7.39238e-07	4.82037e-09	5.98592e-06	0.000173501	0.00083939	0.00049979			2.42188	0.01299	1.02972e-05	6.89519e-05	0.000311227	-1.39524e-24	8.37572e-07	3.28857e-06	4.15926e-05	-3.86888e-22	-1.27071e-20		2.52033	0.00336	2.52033	0.00418	0.000285052	0.000461142	0.000314659	0.000133417	0.000720373	0.000375914	2.38905e-05	0.000175932	2.63282e-05	0.000104746	6.22012e-07	6.49636e-07	3.16726e-05
2.51521	-0.000812372	1.13449	1.41137e-07	1.08486	0.00152	3.8416e-14	2.54596e-134	1.19585e-08	9.2433e-34	3.03785e-08	2.75541e-08	2.84147e-11	6.77616e-07	4.10449e-09	5.53784e-06	0.000160827	0.000802153	0.000552035			2.41715	0.01297	1.03535e-05	6.92652e-05	0.000312447	-5.74909e-26	8.40391e-07	3.29921e-06	4.17639e-05	-1.36281e-21	-1.17636e-20		2.51521	0.00333	2.51521	0.00419	0.000282891	0.000455405	0.000307576	0.000130981	0.000724051	0.000391078	2.45543e-05	0.000179552	2.66722e-05	0.000105964	6.25247e-07	6.5272e-07	3.18103e-05
2.51012	-0.000793009	1.13346	1.34745e-07	1.08392	0.00152	3.64394e-14	9.09746e-135	1.1346e-08	5.6217e-34	2.84944e-08	2.44228e-08	2.33084e-11	6.20846e-07	3.49078e-09	5.12136e-06	0.000149134	0.000757797	0.000609809			2.41245	0.01295	1.04103e-05	6.95806e-05	0.000313674	-4.02931e-24	8.43225e-07	3.30991e-06	4.19363e-05	-1.47906e-21	-4.8153e-21		2.51012	0.00338	2.51012	0.00419	0.000280755	0.000449773	0.000300713	0.000128592	0.000726542	0.000406975	2.5246e-05	0.000183284	2.70229e-05	0.000107205	6.28507e-07	6.55827e-07	3.19489e-05
2.50505	-0.000758469	1.13242	1.28627e-07	1.08297	0.00153	3.45626e-14	3.24501e-135	1.07635e-08	3.41259e-34	2.67217e-08	2.16346e-08	1.9097e-11	5.6857e-07	2.9653e-09	4.73438e-06	0.000138339	0.000708874	0.000673475			2.40777	0.01293	1.04676e-05	6.98983e-05	0.000314908	-2.44058e-24	8.46073e-07	3.32066e-06	4.21097e-05	-1.37354e-21	-8.03225e-21		2.50505	0.0035	2.50505	0.0042	0.000278643	0.000444245	0.000294063	0.00012625	0.000727822	0.000423632	2.59671e-05	0.000187132	2.73807e-05	0.000108467	6.31792e-07	6.58955e-07	3.20884e-05
2.5	-0.00071196	1.13139	1.22772e-07	1.08202	0.00153	3.27807e-14	1.15542e-135	1.02096e-08	2.06765e-34	2.5054e-08	1.91534e-08	1.56278e-11	5.20454e-07	2.51592e-09	4.37492e-06	0.000128365	0.000657715	0.000743276			2.4031	0.01291	1.05254e-05	7.02181e-05	0.00031615	-2.17785e-24	8.48935e-07	3.33146e-06	4.22843e-05	-6.827e-22	-1.09279e-20		2.5	0.00363	2.5	0.00421	0.000276554	0.000438817	0.000287617	0.000123954	0.000727878	0.000441074	2.67193e-05	0.000191101	2.77456e-05	0.000109751	6.35103e-07	6.62107e-07	3.22288e-05
2.49497	-0.000656868	1.13036	1.17169e-07	1.08108	0.00155	3.1089e-14	4.10665e-136	9.68297e-09	1.25039e-34	2.34856e-08	1.69468e-08	1.27735e-11	4.76188e-07	2.13208e-09	4.04114e-06	0.000119144	0.00060626	0.000819253			2.39845	0.0129	1.05836e-05	7.05401e-05	0.000317399	-2.92647e-24	8.51812e-07	3.34231e-06	4.24599e-05	1.74377e-22	-1.93118e-20		2.49497	0.00374	2.49497	0.00422	0.000274489	0.000433488	0.000281368	0.000121704	0.00072671	0.000459325	2.75045e-05	0.000195197	2.81178e-05	0.000111059	6.38441e-07	6.6528e-07	3.23702e-05
2.48996	-0.000596278	1.12933	1.11809e-07	1.08014	0.00157	2.94829e-14	1.45702e-136	9.18232e-09	7.54726e-35	2.20107e-08	1.49856e-08	1.0428e-11	4.35483e-07	1.80464e-09	3.7313e-06	0.000110614	0.00055599	0.000901135			2.39382	0.01289	1.06423e-05	7.08643e-05	0.000318656	-4.07444e-24	8.54704e-07	3.35322e-06	4.26366e-05	-8.17833e-22	-1.23118e-20		2.48996	0.0038	2.48996	0.00423	0.000272447	0.000428255	0.000275308	0.0001195	0.000724328	0.000478402	2.83245e-05	0.000199425	2.84975e-05	0.000112389	6.41804e-07	6.68477e-07	3.25125e-05
2.48497	-0.000532635	1.1283	1.06681e-07	1.0792	0.0016	2.79583e-14	5.16024e-137	8.70643e-09	4.54683e-35	2.06242e-08	1.32435e-08	8.50296e-12	3.98071e-07	1.52565e-09	3.4438e-06	0.000102717	0.00050794	0.0009882			2.38921	0.01288	1.07015e-05	7.11907e-05	0.00031992	-5.82018e-24	8.5761e-07	3.36418e-06	4.28144e-05	-1.71341e-21	-1.69215e-20		2.48497	0.00381	2.48497	0.00423	0.000270428	0.000423116	0.000269431	0.00011734	0.000720758	0.000498321	2.91815e-05	0.00020379	2.8885e-05	0.000113744	6.45195e-07	6.71697e-07	3.26557e-05
2.48	-0.000467568	1.12727	1.01775e-07	1.07826	0.00164	2.65111e-14	1.82432e-137	8.25414e-09	2.73403e-35	1.9321e-08	1.1697e-08	6.92498e-12	3.63702e-07	1.28823e-09	3.17712e-06	9.54032e-05	0.000462765	0.00108			2.38462	0.01287	1.07612e-05	7.15195e-05	0.000321191	-1.55102e-24	8.60531e-07	3.3752e-06	4.29933e-05	4.37979e-22	-8.25128e-21		2.48	0.00378	2.48	0.00424	0.000268431	0.000418069	0.000263729	0.000115225	0.000716034	0.000519088	3.00776e-05	0.000208298	2.92804e-05	0.000115123	6.48612e-07	6.7494e-07	3.27998e-05
2.47505	-0.000401913	1.12625	9.70838e-08	1.07732	0.00168	2.51374e-14	6.43813e-138	7.82434e-09	1.64087e-35	1.80963e-08	1.0325e-08	5.63306e-12	3.32143e-07	1.08645e-09	2.92984e-06	8.86246e-05	0.000420815	0.00117			2.38004	0.01287	1.08214e-05	7.18505e-05	0.00032247	-2.38495e-24	8.63467e-07	3.38627e-06	4.31734e-05	-1.78376e-21	-9.14762e-21		2.47505	0.00373	2.47505	0.00425	0.000266456	0.000413111	0.000258197	0.000113154	0.000710202	0.000540706	3.10153e-05	0.000212956	2.96839e-05	0.000116528	6.52056e-07	6.78207e-07	3.2945e-05
2.47012	-0.000335893	1.12523	9.25973e-08	1.07639	0.00173	2.38337e-14	2.26802e-138	7.41596e-09	9.82922e-36	1.69457e-08	9.10848e-09	4.57665e-12	3.03178e-07	9.15164e-10	2.70064e-06	8.23391e-05	0.000382218	0.00126			2.37548	0.01287	1.08821e-05	7.21838e-05	0.000323757	2.48509e-25	8.66418e-07	3.39739e-06	4.33546e-05	-2.32022e-21	-4.94672e-21		2.47012	0.00365	2.47012	0.00426	0.000264502	0.00040824	0.000252827	0.000111125	0.000703317	0.000563164	3.19971e-05	0.000217771	3.00959e-05	0.000117958	6.55528e-07	6.81497e-07	3.3091e-05
2.46521	-0.000269418	1.12421	8.83073e-08	1.07546	0.00178	2.25962e-14	7.97552e-139	7.02799e-09	5.87678e-36	1.5865e-08	8.03055e-09	3.71388e-12	2.76607e-07	7.69946e-10	2.48828e-06	7.6508e-05	0.000346942	0.00135			2.37094	0.01288	1.09433e-05	7.25194e-05	0.000325051	-2.95924e-24	8.69385e-07	3.40857e-06	4.35369e-05	-1.24767e-22	-2.04238e-20		2.46521	0.00355	2.46521	0.00427	0.00026257	0.000403454	0.000247614	0.000109139	0.000695443	0.000586444	3.3026e-05	0.000222748	3.05165e-05	0.000119415	6.59028e-07	6.84812e-07	3.32381e-05
2.46032	-0.00020244	1.12319	8.42057e-08	1.07452	0.00181	2.14219e-14	2.79962e-139	6.65945e-09	3.50699e-36	1.485e-08	7.07598e-09	3.01012e-12	2.52244e-07	6.46984e-10	2.29161e-06	7.1096e-05	0.000314856	0.00143			2.36641	0.01288	1.10051e-05	7.28574e-05	0.000326354	-2.96233e-24	8.72366e-07	3.4198e-06	4.37204e-05	8.19314e-22	-2.8957e-21		2.46032	0.00344	2.46032	0.00428	0.000260659	0.000398752	0.000242553	0.000107195	0.00068665	0.000610511	3.41047e-05	0.000227896	3.09459e-05	0.000120899	6.62556e-07	6.8815e-07	3.33861e-05
2.45545	-0.000135277	1.12217	8.02849e-08	1.07359	0.00184	2.03075e-14	9.80996e-140	6.30942e-09	2.08884e-36	1.38971e-08	6.23116e-09	2.43678e-12	2.29917e-07	5.42997e-10	2.10953e-06	6.60708e-05	0.000285767	0.00149			2.3619	0.01289	1.10673e-05	7.31977e-05	0.000327664	-2.89927e-24	8.75363e-07	3.43109e-06	4.3905e-05	2.70266e-22	-1.09122e-20		2.45545	0.00332	2.45545	0.00429	0.000258769	0.000394132	0.000237637	0.000105292	0.000677014	0.000635318	3.52367e-05	0.000233222	3.13845e-05	0.000122411	6.66112e-07	6.91513e-07	3.35352e-05
2.45059	-6.88528e-05	1.12116	7.65372e-08	1.07266	0.00186	1.925e-14	3.43133e-140	5.97701e-09	1.2418e-36	1.30026e-08	5.48394e-09	1.97026e-12	2.09465e-07	4.55166e-10	1.94104e-06	6.14029e-05	0.000259453	0.00153			2.35741	0.01291	1.11301e-05	7.35405e-05	0.000328982	-5.48451e-24	8.78375e-07	3.44244e-06	4.40909e-05	1.27062e-21	-1.24567e-21		2.45059	0.00324	2.45059	0.0043	0.0002569	0.000389591	0.000232862	0.00010343	0.000666615	0.000660796	3.64255e-05	0.000238735	3.18324e-05	0.000123951	6.69697e-07	6.94901e-07	3.36852e-05
2.44576	-4.79354e-06	1.12014	7.29556e-08	1.07174	0.00185	1.82466e-14	1.19808e-140	5.66139e-09	7.36835e-37	1.21631e-08	4.82344e-09	1.59113e-12	1.9074e-07	3.81076e-10	1.78518e-06	5.70656e-05	0.000235679	0.00155			2.35294	0.01292	1.11935e-05	7.38856e-05	0.000330308	-1.52258e-24	8.81403e-07	3.45384e-06	4.42779e-05	5.49788e-22	-9.14762e-21		2.44576	0.00322	2.44576	0.00431	0.00025505	0.000385127	0.000228223	0.000101607	0.000655533	0.00068686	3.76748e-05	0.000244443	3.229e-05	0.00012552	6.73311e-07	6.98314e-07	3.38362e-05
2.44094	5.46301e-05	1.11913	6.9533e-08	1.07081	0.00182	1.72945e-14	4.17574e-141	5.36173e-09	4.3638e-37	1.13754e-08	4.23997e-09	1.2834e-12	1.73605e-07	3.18655e-10	1.64108e-06	5.3034e-05	0.000214214	0.00155			2.34848	0.01294	1.12573e-05	7.42332e-05	0.000331642	-1.93058e-24	8.84447e-07	3.4653e-06	4.44661e-05	-5.36089e-22	-8.78032e-21		2.44094	0.00326	2.44094	0.00433	0.000253221	0.00038074	0.000223714	9.98228e-05	0.000643853	0.000713397	3.89888e-05	0.000250356	3.27575e-05	0.000127119	6.76954e-07	7.01752e-07	3.39883e-05
2.43615	0.000106715	1.11812	6.62628e-08	1.06989	0.00177	1.63912e-14	1.45281e-141	5.07728e-09	2.57949e-37	1.06364e-08	3.72484e-09	1.03393e-12	1.57932e-07	2.66131e-10	1.50791e-06	4.92857e-05	0.000194834	0.00152			2.34405	0.01297	1.13218e-05	7.45832e-05	0.000332984	-3.6312e-24	8.87507e-07	3.47682e-06	4.46555e-05	-8.03764e-22	-1.20927e-20		2.43615	0.00337	2.43615	0.00434	0.000251411	0.000376427	0.000219332	9.80768e-05	0.000631658	0.000740274	4.0372e-05	0.000256483	3.32352e-05	0.000128749	6.80627e-07	7.05215e-07	3.41414e-05
2.43137	0.00014865	1.11712	6.31387e-08	1.06897	0.0017	1.55343e-14	5.04561e-142	4.80729e-09	1.52187e-37	9.94338e-09	3.27034e-09	8.31949e-13	1.43604e-07	2.21991e-10	1.38488e-06	4.57998e-05	0.000177334	0.00147			2.33962	0.013	1.13867e-05	7.49358e-05	0.000334334	-3.78142e-24	8.90582e-07	3.48839e-06	4.48461e-05	-2.24432e-21	-1.97015e-20		2.43137	0.0035	2.43137	0.00435	0.00024962	0.000372186	0.000215071	9.63683e-05	0.000619027	0.000767327	4.18292e-05	0.000262834	3.37235e-05	0.000130411	6.8433e-07	7.08705e-07	3.42955e-05
2.42661	0.000177892	1.11611	6.01544e-08	1.06804	0.00161	1.47213e-14	1.74922e-142	4.55106e-09	8.96179e-38	9.29352e-09	2.86958e-09	6.68611e-13	1.30512e-07	1.84944e-10	1.27129e-06	4.25572e-05	0.000161521	0.00141			2.33522	0.01303	1.14523e-05	7.52908e-05	0.000335693	-4.09545e-24	8.93673e-07	3.50002e-06	4.50379e-05	-3.30354e-21	-1.02046e-20		2.42661	0.00363	2.42661	0.00436	0.000247848	0.000368017	0.000210928	9.46965e-05	0.00060604	0.000794367	4.33659e-05	0.000269421	3.42225e-05	0.000132104	6.88063e-07	7.1222e-07	3.44507e-05
2.42188	0.00019253	1.11511	5.73041e-08	1.06713	0.00151	1.39501e-14	6.05344e-143	4.30794e-09	5.26729e-38	8.6843e-09	2.51642e-09	5.3669e-13	1.18556e-07	1.53889e-10	1.16644e-06	3.95405e-05	0.000147222	0.00133			2.33083	0.01306	1.15184e-05	7.56483e-05	0.000337059	-3.16324e-24	8.96781e-07	3.51171e-06	4.5231e-05	6.28276e-22	-2.03609e-20		2.42188	0.00372	2.42188	0.00438	0.000246095	0.000363917	0.000206898	9.30607e-05	0.000592772	0.000821173	4.49878e-05	0.000276255	3.47327e-05	0.000133831	6.91827e-07	7.15761e-07	3.46069e-05
2.41715	0.00019157	1.11411	5.45821e-08	1.06621	0.00141	1.32186e-14	2.09116e-143	4.07726e-09	3.08996e-38	8.11328e-09	2.2054e-09	4.30275e-13	1.07642e-07	1.27891e-10	1.06973e-06	3.67334e-05	0.000134281	0.00124			2.32645	0.0131	1.15851e-05	7.60085e-05	0.000338435	-3.59658e-24	8.99905e-07	3.52346e-06	4.54253e-05	-1.32245e-21	-1.39685e-20		2.41715	0.00377	2.41715	0.00439	0.000244361	0.000359885	0.000202978	9.146e-05	0.000579295	0.000847499	4.67012e-05	0.000283348	3.52543e-05	0.000135592	6.95622e-07	7.19329e-07	3.47642e-05
2.41245	0.000175086	1.11311	5.19829e-08	1.06529	0.0013	1.25248e-14	7.21106e-144	3.85844e-09	1.80923e-38	7.5782e-09	1.93166e-09	3.4454e-13	9.76839e-08	1.06153e-10	9.80551e-07	3.41211e-05	0.000122559	0.00115			2.3221	0.01315	1.16523e-05	7.63712e-05	0.000339818	-1.86815e-24	9.03045e-07	3.53527e-06	4.56208e-05	-2.28986e-21	-6.17891e-21		2.41245	0.00378	2.41245	0.0044	0.000242645	0.000355919	0.000199164	8.98938e-05	0.000565675	0.000873073	4.85131e-05	0.000290714	3.57878e-05	0.000137387	6.99448e-07	7.22923e-07	3.49226e-05
2.40777	0.000144215	1.11211	4.95014e-08	1.06438	0.0012	1.18668e-14	2.48221e-144	3.65089e-09	1.05732e-38	7.07691e-09	1.69087e-09	2.75553e-13	8.86036e-08	8.80006e-11	8.98362e-07	3.16899e-05	0.000111928	0.00105			2.31776	0.0132	1.17202e-05	7.67364e-05	0.00034121	-1.6116e-24	9.06201e-07	3.54713e-06	4.58177e-05	-5.93475e-22	-1.27891e-20		2.40777	0.00377	2.40777	0.00441	0.000240947	0.000352018	0.000195452	8.83613e-05	0.000551975	0.0008976	5.04311e-05	0.000298367	3.63335e-05	0.000139219	7.03305e-07	7.26545e-07	3.5082e-05
2.4031	0.000100999	1.11111	4.71325e-08	1.06346	0.0011	1.12427e-14	8.52913e-145	3.45404e-09	6.16733e-39	6.60736e-09	1.47921e-09	2.20111e-13	8.03275e-08	7.28617e-11	8.22652e-07	2.94269e-05	0.000102278	0.000963633			2.31343	0.01325	1.17886e-05	7.71044e-05	0.000342611	-1.56215e-24	9.09374e-07	3.55906e-06	4.60158e-05	-1.68528e-21	-1.04101e-20		2.4031	0.00376	2.4031	0.00443	0.000239266	0.000348181	0.000191839	8.68619e-05	0.000538251	0.000920766	5.24634e-05	0.00030632	3.68917e-05	0.000141087	7.07195e-07	7.30194e-07	3.52425e-05
2.39845	4.8105e-05	1.11012	4.48714e-08	1.06255	0.000999566	1.06508e-14	2.92549e-145	3.26739e-09	3.59054e-39	6.16765e-09	1.29327e-09	1.7561e-13	7.27882e-08	6.0252e-11	7.52943e-07	2.73206e-05	9.35093e-05	0.000877899			2.30912	0.01331	1.18577e-05	7.74749e-05	0.00034402	7.85091e-25	9.12564e-07	3.57105e-06	4.62152e-05	-1.16288e-21	-1.05079e-20		2.39845	0.00376	2.39845	0.00444	0.000237603	0.000344406	0.000188321	8.53948e-05	0.000524556	0.000942252	5.46192e-05	0.000314591	3.74628e-05	0.000142993	7.11117e-07	7.3387e-07	3.54042e-05
2.39382	-1.1526e-05	1.10912	4.27135e-08	1.06164	0.00090926	1.00895e-14	1.00166e-145	3.09041e-09	2.08639e-39	5.75598e-09	1.13002e-09	1.39935e-13	6.59236e-08	4.97626e-11	6.88793e-07	2.536e-05	8.55328e-05	0.000797602			2.30483	0.01337	1.19273e-05	7.78482e-05	0.000345438	-1.76924e-24	9.15771e-07	3.58309e-06	4.64159e-05	-1.21731e-21	-2.65577e-20		2.39382	0.00375	2.39382	0.00444	0.000235958	0.000340692	0.000184895	8.39592e-05	0.000510935	0.000961734	5.69085e-05	0.000323195	3.80473e-05	0.000144937	7.15072e-07	7.37574e-07	3.55669e-05
2.38921	-7.50312e-05	1.10813	4.06542e-08	1.06074	0.000825828	9.55734e-15	3.42347e-146	2.92264e-09	1.21005e-39	5.37063e-09	9.86774e-10	1.11372e-13	5.96766e-08	4.10479e-11	6.29787e-07	2.3535e-05	7.82701e-05	0.000723324			2.30056	0.01344	1.19976e-05	7.82241e-05	0.000346865	-3.774e-24	9.18995e-07	3.5952e-06	4.66179e-05	-1.56125e-21	-3.51909e-21		2.38921	0.00376	2.38921	0.00445	0.000234329	0.000337038	0.000181558	8.25545e-05	0.00049743	0.0009789	5.93424e-05	0.000332151	3.86455e-05	0.000146922	7.1906e-07	7.41307e-07	3.57308e-05
2.38462	-0.000139916	1.10714	3.86894e-08	1.05983	0.000749362	9.05272e-15	1.16799e-146	2.76362e-09	7.00468e-40	5.01001e-09	8.61169e-10	8.85304e-14	5.39944e-08	3.38171e-11	5.75539e-07	2.18364e-05	7.16509e-05	0.000655237			2.2963	0.01352	1.20685e-05	7.86028e-05	0.000348301	-3.99284e-24	9.22235e-07	3.60737e-06	4.68212e-05	1.29395e-21	-1.10639e-20		2.38462	0.00376	2.38462	0.00446	0.000232717	0.000333441	0.000178308	8.11801e-05	0.000484077	0.000993455	6.19331e-05	0.000341477	3.92579e-05	0.000148947	7.23081e-07	7.45068e-07	3.58958e-05
2.38004	-0.000204232	1.10616	3.6815e-08	1.05892	0.000679684	8.57427e-15	3.97779e-147	2.6129e-09	4.04711e-40	4.6726e-09	7.51098e-10	7.02877e-14	4.88288e-08	2.78252e-11	5.25693e-07	2.02555e-05	6.56129e-05	0.000593233			2.29205	0.0136	1.214e-05	7.89843e-05	0.000349745	-2.61305e-24	9.25493e-07	3.6196e-06	4.70259e-05	-1.81856e-21	-1.10897e-20		2.38004	0.00377	2.38004	0.00446	0.000231122	0.000329902	0.000175141	7.98351e-05	0.000470909	0.00101	6.46942e-05	0.000351195	3.9885e-05	0.000151015	7.27136e-07	7.48857e-07	3.6062e-05
2.37548	-0.000266621	1.10517	3.5027e-08	1.05802	0.000616446	8.12066e-15	1.35229e-147	2.47008e-09	2.33387e-40	4.35698e-09	6.54698e-10	5.57359e-14	4.41351e-08	2.28663e-11	4.79914e-07	1.87842e-05	6.01003e-05	0.00053703			2.28782	0.01369	1.22122e-05	7.93685e-05	0.000351199	-1.24316e-24	9.28768e-07	3.6319e-06	4.72319e-05	-1.94332e-21	-8.07942e-21		2.37548	0.00377	2.37548	0.00447	0.000229543	0.000326419	0.000172055	7.8519e-05	0.000457952	0.00101	6.76405e-05	0.000361325	4.05272e-05	0.000153126	7.31225e-07	7.52675e-07	3.62293e-05
2.37094	-0.000326217	1.10419	3.33216e-08	1.05712	0.000559207	7.69063e-15	4.58909e-148	2.33476e-09	1.34332e-40	4.0618e-09	5.70325e-10	4.41427e-14	3.98725e-08	1.87675e-11	4.37892e-07	1.74151e-05	5.50636e-05	0.000486243			2.28361	0.01379	1.2285e-05	7.97555e-05	0.000352662	-3.85065e-24	9.32061e-07	3.64426e-06	4.74392e-05	-4.45013e-22	-8.84547e-21		2.37094	0.00377	2.37094	0.00447	0.00022798	0.00032299	0.000169047	7.7231e-05	0.00044523	0.00102	7.07888e-05	0.000371891	4.1185e-05	0.000155281	7.35349e-07	7.56523e-07	3.63978e-05
2.36641	-0.000382453	1.1032	3.16953e-08	1.05622	0.000507482	7.28297e-15	1.55457e-148	2.20656e-09	7.71715e-41	3.78581e-09	4.96524e-10	3.49182e-14	3.60034e-08	1.53841e-11	3.99339e-07	1.61413e-05	5.04581e-05	0.000440441			2.27941	0.01389	1.23585e-05	8.01454e-05	0.000354133	-2.06844e-24	9.35371e-07	3.65668e-06	4.7648e-05	-2.83594e-22	-8.06707e-21		2.36641	0.00376	2.36641	0.00446	0.000226433	0.000319615	0.000166115	7.59706e-05	0.000432761	0.00102	7.41573e-05	0.000382917	4.18589e-05	0.000157482	7.39508e-07	7.604e-07	3.65675e-05
2.3619	-0.000434815	1.10222	3.01446e-08	1.05532	0.000460783	6.89654e-15	5.25678e-149	2.08513e-09	4.42494e-41	3.52781e-09	4.3201e-10	2.75875e-14	3.24932e-08	1.25948e-11	3.63987e-07	1.49562e-05	4.62443e-05	0.00039918			2.27523	0.014	1.24326e-05	8.05382e-05	0.000355615	7.54182e-26	9.38699e-07	3.66916e-06	4.78581e-05	-1.59901e-21	-5.71838e-21		2.3619	0.00376	2.3619	0.00446	0.000224902	0.000316293	0.000163255	7.47371e-05	0.000420562	0.00102	7.77669e-05	0.000394431	4.25494e-05	0.000159729	7.43702e-07	7.64307e-07	3.67383e-05
2.35741	-0.000482611	1.10124	2.86662e-08	1.05442	0.000418632	6.53026e-15	1.77442e-149	1.97012e-09	2.53239e-41	3.28669e-09	3.75651e-10	2.17691e-14	2.93104e-08	1.02982e-11	3.31588e-07	1.3854e-05	4.23864e-05	0.000362025			2.27106	0.01412	1.25074e-05	8.09338e-05	0.000357105	-2.60069e-24	9.42044e-07	3.68171e-06	4.80696e-05	-2.28653e-21	-1.48199e-20		2.35741	0.00375	2.35741	0.00445	0.000223386	0.000313022	0.000160467	7.35298e-05	0.000408645	0.00101	8.16403e-05	0.000406461	4.32572e-05	0.000162025	7.47932e-07	7.68245e-07	3.69104e-05
2.35294	-0.000524817	1.10027	2.72568e-08	1.05353	0.000380582	6.1831e-15	5.97889e-150	1.86121e-09	1.44653e-41	3.06139e-09	3.26445e-10	1.71568e-14	2.64258e-08	8.4098e-12	3.01911e-07	1.28289e-05	3.88524e-05	0.000328567			2.26691	0.01425	1.25829e-05	8.13323e-05	0.000358605	-3.4476e-24	9.45408e-07	3.69432e-06	4.82825e-05	-1.85373e-21	-5.45667e-21		2.35294	0.00375	2.35294	0.00444	0.000221886	0.000309801	0.000157747	7.23482e-05	0.00039702	0.00101	8.58033e-05	0.000419037	4.39827e-05	0.000164371	7.52198e-07	7.72213e-07	3.70837e-05
2.34848	-0.000560043	1.09929	2.59135e-08	1.05263	0.000346218	5.85406e-15	2.011e-150	1.75809e-09	8.24702e-42	2.85091e-09	2.83512e-10	1.35051e-14	2.3813e-08	6.85899e-12	2.74743e-07	1.18757e-05	3.56136e-05	0.000298426			2.26277	0.01439	1.2659e-05	8.17339e-05	0.000360114	-5.35531e-24	9.48789e-07	3.707e-06	4.84968e-05	-9.16313e-22	-6.18565e-21		2.34848	0.00374	2.34848	0.00443	0.0002204	0.000306629	0.000155093	7.11916e-05	0.000385693	0.000995595	9.02846e-05	0.000432191	4.47265e-05	0.000166768	7.56501e-07	7.76211e-07	3.72581e-05
2.34405	-0.000586637	1.09832	2.46332e-08	1.05174	0.000315163	5.54224e-15	6.75195e-151	1.66046e-09	4.69288e-42	2.65433e-09	2.46075e-10	1.06176e-14	2.14476e-08	5.58709e-12	2.49883e-07	1.09897e-05	3.26439e-05	0.000271253			2.25865	0.01454	1.27359e-05	8.21383e-05	0.000361633	-2.45665e-24	9.52189e-07	3.71974e-06	4.87126e-05	-3.17359e-21	-1.70305e-20		2.34405	0.00374	2.34405	0.00442	0.000218929	0.000303506	0.000152504	7.00595e-05	0.000374669	0.000981498	9.51167e-05	0.00044596	4.54894e-05	0.000169218	7.6084e-07	7.80241e-07	3.74339e-05
2.33962	-0.000602914	1.09735	2.34133e-08	1.05085	0.000287074	5.24674e-15	2.26295e-151	1.56805e-09	2.66535e-42	2.47077e-09	2.13452e-10	8.33722e-15	1.93072e-08	4.54528e-12	2.2715e-07	1.01663e-05	2.99201e-05	0.000246737			2.25455	0.0147	1.28134e-05	8.25458e-05	0.000363161	2.74473e-25	9.55607e-07	3.73255e-06	4.89298e-05	-3.37685e-21	-6.46309e-21		2.33962	0.00374	2.33962	0.00441	0.000217473	0.00030043	0.000149977	6.89512e-05	0.000363951	0.000964745	0.000100336	0.000460381	4.62719e-05	0.000171721	7.65217e-07	7.84302e-07	3.76108e-05
2.33522	-0.000607458	1.09637	2.22509e-08	1.04996	0.000261645	4.96672e-15	7.57088e-152	1.48059e-09	1.51093e-42	2.29941e-09	1.8504e-10	6.53857e-15	1.73716e-08	3.69305e-12	2.06371e-07	9.40116e-06	2.74209e-05	0.000224595			2.25045	0.01487	1.28917e-05	8.29564e-05	0.000364699	1.66909e-26	9.59043e-07	3.74542e-06	4.91485e-05	-1.25137e-21	-8.13446e-21		2.33522	0.00374	2.33522	0.0044	0.000216032	0.000297401	0.000147511	6.78663e-05	0.000353539	0.000945625	0.000105983	0.000475494	4.70747e-05	0.000174281	7.69632e-07	7.88395e-07	3.77891e-05
2.33083	-0.000599449	1.09541	2.11436e-08	1.04907	0.000238601	4.70139e-15	2.5284e-152	1.39782e-09	8.54878e-43	2.13947e-09	1.60313e-10	5.12165e-15	1.56219e-08	2.99681e-12	1.87391e-07	8.69046e-06	2.51272e-05	0.000204577			2.24638	0.01506	1.29707e-05	8.337e-05	0.000366247	-1.54855e-24	9.62498e-07	3.75837e-06	4.93686e-05	5.07212e-23	-9.29364e-21		2.33083	0.00374	2.33083	0.00438	0.000214605	0.000294417	0.000145103	6.68041e-05	0.000343434	0.000924449	0.000112105	0.000491344	4.78985e-05	0.000176898	7.74086e-07	7.9252e-07	3.79686e-05
2.32645	-0.000578926	1.09444	2.00889e-08	1.04818	0.000217699	4.44998e-15	8.42891e-153	1.3195e-09	4.82767e-43	1.99022e-09	1.38804e-10	4.00684e-15	1.40413e-08	2.42874e-12	1.70062e-07	8.03046e-06	2.30216e-05	0.000186459			2.24231	0.01527	1.30504e-05	8.37867e-05	0.000367805	-4.18509e-25	9.65972e-07	3.77137e-06	4.95902e-05	-1.53348e-21	-2.05058e-20		2.32645	0.00373	2.32645	0.00437	0.000213191	0.000291478	0.000142752	6.57641e-05	0.000333632	0.000901538	0.000118755	0.000507977	4.87441e-05	0.000179574	7.78578e-07	7.96678e-07	3.81493e-05
2.3221	-0.00054693	1.09347	1.90843e-08	1.0473	0.000198719	4.2118e-15	2.80494e-153	1.2454e-09	2.7211e-43	1.85098e-09	1.20108e-10	3.13083e-15	1.2614e-08	1.96585e-12	1.5425e-07	7.41775e-06	2.10884e-05	0.000170043			2.23827	0.01549	1.31309e-05	8.42066e-05	0.000369373	-2.448e-24	9.69465e-07	3.78445e-06	4.98133e-05	-4.52048e-22	-1.40337e-20		2.3221	0.00374	2.3221	0.00436	0.000211792	0.000288582	0.000140456	6.47459e-05	0.00032413	0.000877215	0.000125991	0.000525445	4.96122e-05	0.000182311	7.83109e-07	8.00868e-07	3.83314e-05
2.31776	-0.00050548	1.09251	1.81277e-08	1.04641	0.00018147	3.98614e-15	9.3176e-154	1.17531e-09	1.53081e-43	1.72111e-09	1.03867e-10	2.44333e-15	1.1326e-08	1.58915e-12	1.39831e-07	6.84909e-06	1.93133e-05	0.000155154			2.23423	0.01574	1.32121e-05	8.46296e-05	0.00037095	-1.52876e-24	9.72976e-07	3.79759e-06	5.00379e-05	-3.64193e-21	-1.48649e-20		2.31776	0.00377	2.31776	0.00435	0.000210407	0.000285729	0.000138213	6.37487e-05	0.000314926	0.000851794	0.000133883	0.000543802	5.05037e-05	0.000185111	7.8768e-07	8.05092e-07	3.85148e-05
2.31343	-0.000457368	1.09155	1.72168e-08	1.04553	0.000165778	3.77236e-15	3.08966e-154	1.10902e-09	8.59555e-44	1.6e-09	8.97668e-11	1.90445e-15	1.01642e-08	1.28301e-12	1.26688e-07	6.3215e-06	1.76832e-05	0.000141634			2.23022	0.016	1.3294e-05	8.50558e-05	0.000372538	-4.30378e-24	9.76507e-07	3.81081e-06	5.02641e-05	-2.25987e-21	-2.48909e-21		2.31343	0.00384	2.31343	0.00434	0.000209035	0.000282918	0.000136023	6.27723e-05	0.000306012	0.000825573	0.000142508	0.000563108	5.14193e-05	0.000187976	7.92291e-07	8.09349e-07	3.86995e-05
2.30912	-0.000405809	1.09059	1.63496e-08	1.04465	0.000151491	3.56986e-15	1.02269e-154	1.04633e-09	4.81723e-44	1.48709e-09	7.75332e-11	1.48259e-15	9.1169e-09	1.03452e-12	1.14717e-07	5.83217e-06	1.61862e-05	0.000129346			2.22621	0.0163	1.33768e-05	8.54852e-05	0.000374137	-3.44884e-24	9.80057e-07	3.82409e-06	5.04917e-05	-9.2816e-22	-6.00032e-21		2.30912	0.00392	2.30912	0.00433	0.000207676	0.000280148	0.000133882	6.1816e-05	0.000297385	0.000798828	0.000151955	0.000583426	5.236e-05	0.000190907	7.96942e-07	8.1364e-07	3.88855e-05
2.30483	-0.000353978	1.08963	1.55242e-08	1.04377	0.000138471	3.37804e-15	3.37913e-155	9.87049e-10	2.69459e-44	1.38185e-09	6.69258e-11	1.15276e-15	8.17324e-09	8.33092e-13	1.03818e-07	5.37848e-06	1.48114e-05	0.000118167			2.22222	0.01662	1.34603e-05	8.59179e-05	0.000375745	-4.19004e-24	9.83626e-07	3.83744e-06	5.0721e-05	-2.48312e-21	-1.67564e-20		2.30483	0.00398	2.30483	0.00432	0.00020633	0.000277419	0.000131791	6.08794e-05	0.000289037	0.000771811	0.000162326	0.000604827	5.33267e-05	0.000193908	8.01635e-07	8.17965e-07	3.90729e-05
2.30056	-0.000304539	1.08867	1.47385e-08	1.04289	0.000126597	3.19635e-15	1.11453e-155	9.31005e-10	1.50439e-44	1.28377e-09	5.77341e-11	8.95193e-16	7.32345e-09	6.70028e-13	9.39012e-08	4.95798e-06	1.35491e-05	0.000107987			2.21825	0.01698	1.35445e-05	8.63539e-05	0.000377364	-4.32109e-25	9.87215e-07	3.85086e-06	5.09518e-05	-3.91145e-21	-1.15154e-20		2.30056	0.004	2.30056	0.00432	0.000204998	0.000274729	0.000129746	5.9962e-05	0.000280962	0.000744746	0.000173738	0.000627385	5.43203e-05	0.000196979	8.06369e-07	8.22325e-07	3.92616e-05
2.2963	-0.000259217	1.08772	1.39908e-08	1.04202	0.000115761	3.02427e-15	3.6695e-156	8.78026e-10	8.38304e-45	1.1924e-09	4.97742e-11	6.9432e-16	6.55858e-09	5.38192e-13	8.48836e-08	4.56839e-06	1.23899e-05	9.87088e-05			2.21429	0.01738	1.36296e-05	8.67932e-05	0.000378993	-2.822e-24	9.90824e-07	3.86436e-06	5.11841e-05	-1.25914e-21	-2.02182e-22		2.2963	0.00396	2.2963	0.00432	0.000203678	0.000272078	0.000127748	5.90633e-05	0.000273153	0.000717829	0.000186326	0.000651182	5.53419e-05	0.000200124	8.11146e-07	8.26719e-07	3.94517e-05
2.29205	-0.000218514	1.08677	1.32793e-08	1.04114	0.000105864	2.86129e-15	1.206e-156	8.27952e-10	4.66245e-45	1.10728e-09	4.28854e-11	5.37856e-16	5.87054e-09	4.31743e-13	7.66883e-08	4.20758e-06	1.13258e-05	9.02466e-05			2.21034	0.01782	1.37155e-05	8.72359e-05	0.000380633	-3.66335e-24	9.94452e-07	3.87792e-06	5.14181e-05	-3.39165e-21	-1.25173e-20		2.29205	0.00389	2.29205	0.00432	0.000202371	0.000269465	0.000125795	5.8183e-05	0.000265603	0.000691225	0.000200244	0.000676307	5.63925e-05	0.000203344	8.15964e-07	8.31149e-07	3.96432e-05
2.28782	-0.000181597	1.08581	1.26024e-08	1.04027	9.68215e-05	2.70695e-15	3.95655e-157	7.8063e-10	2.5882e-45	1.02802e-09	3.69272e-11	4.16137e-16	5.25193e-09	3.45905e-13	6.92446e-08	3.87355e-06	1.03489e-05	8.25226e-05			2.20641	0.01833	1.38022e-05	8.76819e-05	0.000382284	-1.30251e-24	9.981e-07	3.89155e-06	5.16537e-05	-7.9673e-22	-3.60109e-21		2.28782	0.00381	2.28782	0.00433	0.000201077	0.00026689	0.000123884	5.73205e-05	0.000258305	0.000665075	0.000215672	0.000702856	5.74732e-05	0.000206642	8.20826e-07	8.35615e-07	3.98361e-05
2.28361	-0.000146379	1.08486	1.19585e-08	1.0394	8.85538e-05	2.5608e-15	1.29572e-157	7.35914e-10	1.43402e-45	9.54224e-10	3.17773e-11	3.21565e-16	4.69604e-09	2.76778e-13	6.24876e-08	3.56443e-06	9.45245e-06	7.5468e-05			2.20249	0.0189	1.38897e-05	8.81314e-05	0.000383945	-2.44738e-24	1.00177e-06	3.90526e-06	5.18909e-05	-2.32466e-21	2.01059e-21		2.28361	0.00376	2.28361	0.00434	0.000199795	0.000264351	0.000122016	5.64755e-05	0.00025125	0.000639493	0.000232816	0.000730933	5.85851e-05	0.000210021	8.25732e-07	8.40117e-07	4.00304e-05
2.27941	-0.000109758	1.08392	1.1346e-08	1.03853	8.09914e-05	2.4224e-15	4.23579e-158	6.93668e-10	7.93019e-46	8.85529e-10	2.73288e-11	2.48178e-16	4.19679e-09	2.21182e-13	5.63574e-08	3.27848e-06	8.62989e-06	6.90209e-05			2.19858	0.01955	1.39781e-05	8.85844e-05	0.000385617	-2.95491e-24	1.00546e-06	3.91904e-06	5.21297e-05	-3.31835e-21	2.12516e-21		2.27941	0.00374	2.27941	0.00435	0.000198525	0.000261848	0.000120189	5.56474e-05	0.000244433	0.00061457	0.000251913	0.000760653	5.97296e-05	0.000213483	8.30681e-07	8.44655e-07	4.02261e-05
2.27523	-6.79815e-05	1.08297	1.07635e-08	1.03766	7.40713e-05	2.29136e-15	1.38224e-158	6.53759e-10	4.37708e-46	8.216e-10	2.34885e-11	1.91302e-16	3.74865e-09	1.76526e-13	5.07993e-08	3.01408e-06	7.87536e-06	6.31258e-05			2.19469	0.02029	1.40673e-05	8.90409e-05	0.0003873	-7.66545e-26	1.00917e-06	3.93289e-06	5.23702e-05	-2.60825e-21	-1.75584e-20		2.27523	0.00374	2.27523	0.00437	0.000197268	0.00025938	0.000118402	5.4836e-05	0.000237845	0.000590376	0.000273239	0.000792139	6.09078e-05	0.000217031	8.35675e-07	8.4923e-07	4.04232e-05
2.27106	-1.7035e-05	1.08202	1.02096e-08	1.03679	6.77367e-05	2.16728e-15	4.50255e-159	6.16065e-10	2.41133e-46	7.62119e-10	2.01754e-11	1.47279e-16	3.3466e-09	1.40705e-13	4.57628e-08	2.76971e-06	7.18344e-06	5.77331e-05			2.19081	0.02116	1.41573e-05	8.95009e-05	0.000388994	7.65927e-25	1.0129e-06	3.94682e-06	5.26123e-05	-2.56864e-21	5.98459e-21		2.27106	0.00374	2.27106	0.0044	0.000196022	0.000256947	0.000116653	5.40408e-05	0.000231478	0.000566963	0.000297109	0.000825526	6.21211e-05	0.000220667	8.40715e-07	8.53842e-07	4.06218e-05
2.26691	4.69989e-05	1.08108	9.68297e-09	1.03592	6.19363e-05	2.04981e-15	1.46407e-159	5.80466e-10	1.32587e-46	7.06788e-10	1.7319e-11	1.13246e-16	2.9861e-09	1.12009e-13	4.12017e-08	2.54394e-06	6.54912e-06	5.27978e-05			2.18695	0.02216	1.42483e-05	8.99645e-05	0.0003907	-2.244e-24	1.01665e-06	3.96082e-06	5.28562e-05	3.47273e-22	-1.22635e-20		2.26691	0.00374	2.26691	0.00443	0.000194788	0.000254548	0.000114942	5.32615e-05	0.000225326	0.000544367	0.000323881	0.000860961	6.33709e-05	0.000224396	8.458e-07	8.58492e-07	4.08219e-05
2.26277	0.000127682	1.08014	9.18232e-09	1.03506	5.66239e-05	1.93861e-15	4.75216e-160	5.46852e-10	7.27638e-47	6.55331e-10	1.48577e-11	8.69689e-17	2.66302e-09	8.90504e-14	3.70735e-08	2.33546e-06	5.96782e-06	4.82796e-05			2.1831	0.02332	1.43401e-05	9.04316e-05	0.000392416	-4.47873e-24	1.02042e-06	3.9749e-06	5.31017e-05	-1.50609e-21	-1.42516e-20		2.26277	0.00375	2.26277	0.00447	0.000193565	0.000252183	0.000113268	5.24975e-05	0.000219381	0.00052261	0.000353965	0.000898606	6.46587e-05	0.000228219	8.50931e-07	8.6318e-07	4.10235e-05
2.25865	0.000228091	1.0792	8.70643e-09	1.0342	5.17574e-05	1.83333e-15	1.53974e-160	5.15115e-10	3.98568e-47	6.07486e-10	1.27384e-11	6.67065e-17	2.37365e-09	7.07066e-14	3.33395e-08	2.14303e-06	5.4353e-06	4.41422e-05			2.17926	0.02468	1.44328e-05	9.09025e-05	0.000394144	-1.75069e-24	1.02421e-06	3.98905e-06	5.33489e-05	4.18357e-23	3.70667e-21		2.25865	0.00378	2.25865	0.00452	0.000192354	0.00024985	0.000111629	5.17487e-05	0.000213635	0.000501701	0.000387818	0.000938636	6.5986e-05	0.00023214	8.56109e-07	8.67907e-07	4.12265e-05
2.25455	0.000350817	1.07826	8.25414e-09	1.03333	4.72987e-05	1.73368e-15	4.98002e-161	4.85155e-10	2.17902e-47	5.6301e-10	1.09146e-11	5.11015e-17	2.1146e-09	5.60691e-14	2.9964e-08	1.96549e-06	4.94766e-06	4.03525e-05			2.17544	0.02626	1.45264e-05	9.1377e-05	0.000395883	-1.26418e-24	1.02802e-06	4.00327e-06	5.35979e-05	-2.27727e-21	-1.13896e-20		2.25455	0.00387	2.25455	0.00457	0.000191154	0.000247549	0.000110024	5.10146e-05	0.000208083	0.000481642	0.000425945	0.000981243	6.73545e-05	0.000236163	8.61334e-07	8.72672e-07	4.14311e-05
2.25045	0.000498049	1.07732	7.82434e-09	1.03247	4.32135e-05	1.63935e-15	1.60783e-161	4.56877e-10	1.18903e-47	5.21675e-10	9.3462e-12	3.90985e-17	1.88282e-09	4.44045e-14	2.69143e-08	1.80177e-06	4.50131e-06	3.68806e-05			2.17163	0.02809	1.46209e-05	9.18553e-05	0.000397634	-3.93164e-24	1.03186e-06	4.01757e-06	5.38487e-05	-3.42979e-21	-1.73427e-21		2.25045	0.004	2.25045	0.00464	0.000189966	0.00024528	0.000108454	5.02949e-05	0.000202717	0.000462426	0.000468885	0.00103	6.87658e-05	0.000240291	8.66608e-07	8.77477e-07	4.16372e-05
2.24638	0.00067169	1.07639	7.41596e-09	1.03161	3.94701e-05	1.55008e-15	5.18177e-162	4.30189e-10	6.47581e-48	4.83269e-10	7.99819e-12	2.98777e-17	1.67556e-09	3.51212e-14	2.41609e-08	1.65086e-06	4.09293e-06	3.36996e-05			2.16783	0.03021	1.47164e-05	9.23373e-05	0.000399397	1.55164e-25	1.03572e-06	4.03195e-06	5.41012e-05	-1.80856e-21	-1.04281e-20		2.24638	0.00416	2.24638	0.00471	0.000188788	0.000243042	0.000106915	4.95893e-05	0.00019753	0.00044404	0.000517192	0.00108	7.02217e-05	0.000244528	8.7193e-07	8.82322e-07	4.18448e-05
2.24231	0.000873419	1.07546	7.02799e-09	1.03076	3.60401e-05	1.46558e-15	1.66702e-162	4.05006e-10	3.5202e-48	4.47591e-10	6.84037e-12	2.28032e-17	1.49033e-09	2.77428e-14	2.16762e-08	1.51182e-06	3.71946e-06	3.07848e-05			2.16405	0.03264	1.48128e-05	9.28231e-05	0.000401171	-1.84527e-24	1.03959e-06	4.04641e-06	5.43554e-05	-1.33726e-21	-1.49278e-20		2.24231	0.00433	2.24231	0.00479	0.000187622	0.000240834	0.000105409	4.88973e-05	0.000192517	0.000426465	0.000571389	0.00113	7.17243e-05	0.000248877	8.77301e-07	8.87207e-07	4.2054e-05
2.23827	0.0011	1.07452	6.65945e-09	1.0299	3.28974e-05	1.38561e-15	5.35344e-163	3.81247e-10	1.9099e-48	4.14456e-10	5.84653e-12	1.73822e-17	1.32486e-09	2.18862e-14	1.94356e-08	1.3838e-06	3.37809e-06	2.81139e-05			2.16028	0.0354	1.49101e-05	9.33128e-05	0.000402957	-1.83971e-24	1.04349e-06	4.06094e-06	5.46115e-05	-8.21165e-22	-5.82958e-21		2.23827	0.00449	2.23827	0.00489	0.000186466	0.000238656	0.000103934	4.82187e-05	0.000187669	0.00040968	0.000631901	0.00118	7.32754e-05	0.000253342	8.82722e-07	8.92132e-07	4.22647e-05
2.23423	0.00137	1.07359	6.30942e-09	1.02905	3.0018e-05	1.30994e-15	1.71613e-163	3.58833e-10	1.03425e-48	3.83688e-10	4.99399e-12	1.32334e-17	1.17715e-09	1.72436e-14	1.74162e-08	1.26596e-06	3.06621e-06	2.56665e-05			2.15652	0.0385	1.50084e-05	9.38063e-05	0.000404755	-4.59495e-24	1.04741e-06	4.07556e-06	5.48694e-05	-5.5349e-22	-3.66848e-21		2.23423	0.00463	2.23423	0.005	0.000185321	0.000236508	0.000102489	4.75532e-05	0.000182983	0.000393659	0.000698941	0.00124	7.48772e-05	0.000257928	8.88193e-07	8.97099e-07	4.24771e-05
2.23022	0.00166	1.07266	5.97701e-09	1.02819	2.73804e-05	1.23832e-15	5.49154e-164	3.37691e-10	5.59004e-49	3.55127e-10	4.26312e-12	1.00624e-17	1.04534e-09	1.35682e-14	1.55974e-08	1.15756e-06	2.78142e-06	2.34241e-05			2.15278	0.04192	1.51077e-05	9.43038e-05	0.000406565	-4.22033e-24	1.05136e-06	4.09025e-06	5.51291e-05	-1.64381e-21	-7.55038e-21		2.23022	0.00476	2.23022	0.00511	0.000184186	0.000234388	0.000101073	4.69005e-05	0.000178451	0.000378376	0.00077235	0.0013	7.65318e-05	0.000262639	8.93715e-07	9.02107e-07	4.2691e-05
2.22621	0.00198	1.07174	5.66139e-09	1.02734	2.49646e-05	1.17056e-15	1.75414e-164	3.17752e-10	3.01559e-49	3.28618e-10	3.63695e-12	7.64168e-18	9.27796e-10	1.06624e-14	1.39601e-08	1.05789e-06	2.52152e-06	2.13696e-05			2.14905	0.04565	1.52079e-05	9.48052e-05	0.000408388	-5.02335e-24	1.05533e-06	4.10502e-06	5.53907e-05	-8.4634e-22	-4.38286e-21		2.22621	0.00489	2.22621	0.00524	0.000183062	0.000232297	9.96855e-05	4.62602e-05	0.000174068	0.000363802	0.000851378	0.00137	7.82417e-05	0.00026748	8.99289e-07	9.07158e-07	4.29066e-05
2.22222	0.00233	1.07081	5.36173e-09	1.02649	2.27523e-05	1.10645e-15	5.59324e-165	2.98951e-10	1.62369e-49	3.04021e-10	3.10083e-12	5.79611e-18	8.2303e-10	8.36806e-15	1.24872e-08	9.66299e-07	2.28446e-06	1.94877e-05			2.14533	0.04962	1.53092e-05	9.53107e-05	0.000410222	-4.84655e-25	1.05931e-06	4.11987e-06	5.56541e-05	-2.84113e-21	-8.94094e-21		2.22222	0.00503	2.22222	0.00538	0.000181948	0.000230233	9.8326e-05	4.56322e-05	0.000169828	0.000349909	0.000934417	0.00144	8.00093e-05	0.000272455	9.04915e-07	9.1225e-07	4.31238e-05
2.21825	0.0027	1.06989	5.07728e-09	1.02564	2.0727e-05	1.04579e-15	1.78028e-165	2.81224e-10	8.72575e-50	2.81203e-10	2.6421e-12	4.3908e-18	7.29704e-10	6.5589e-15	1.11631e-08	8.82167e-07	2.06835e-06	1.7764e-05			2.14162	0.05377	1.54115e-05	9.58202e-05	0.000412069	-2.00724e-24	1.06333e-06	4.1348e-06	5.59194e-05	3.20987e-22	-5.65436e-21		2.21825	0.00519	2.21825	0.00553	0.000180844	0.000228197	9.69937e-05	4.5016e-05	0.000165727	0.000336667	0.00102	0.00152	8.18372e-05	0.000277569	9.10594e-07	9.17386e-07	4.33427e-05
2.21429	0.00308	1.06897	4.80729e-09	1.02479	1.88733e-05	9.88404e-16	5.65639e-166	2.64513e-10	4.6803e-50	2.6004e-10	2.24983e-12	3.32208e-18	6.46614e-10	5.1342e-15	9.97329e-09	8.04931e-07	1.87146e-06	1.61857e-05			2.13793	0.05798	1.55148e-05	9.63338e-05	0.000413929	-2.66931e-24	1.06736e-06	4.14982e-06	5.61866e-05	-2.91961e-21	-7.21116e-21		2.21429	0.00536	2.21429	0.00568	0.00017975	0.000226187	9.56877e-05	4.44114e-05	0.000161758	0.000324048	0.0011	0.00161	8.37283e-05	0.000282828	9.16327e-07	9.22566e-07	4.35632e-05
2.21034	0.00346	1.06804	4.55106e-09	1.02395	1.71771e-05	9.34113e-16	1.79398e-166	2.48761e-10	2.50563e-50	2.40416e-10	1.91461e-12	2.51035e-18	5.72678e-10	4.01376e-15	8.90496e-09	7.34063e-07	1.6922e-06	1.47409e-05			2.13425	0.06215	1.56192e-05	9.68516e-05	0.000415801	-1.47745e-24	1.07142e-06	4.16491e-06	5.64558e-05	-3.42757e-21	1.16142e-21		2.21034	0.00551	2.21034	0.00583	0.000178666	0.000224204	9.44075e-05	4.38182e-05	0.000157917	0.000312023	0.00117	0.0017	8.56853e-05	0.000288236	9.22114e-07	9.27789e-07	4.37854e-05
2.20641	0.00384	1.06713	4.30794e-09	1.0231	1.56256e-05	8.82757e-16	5.67966e-167	2.33916e-10	1.33884e-50	2.22223e-10	1.62832e-12	1.8946e-18	5.06924e-10	3.13375e-15	7.94627e-09	6.69073e-07	1.52907e-06	1.34185e-05			2.13058	0.06613	1.57246e-05	9.73735e-05	0.000417685	-1.19804e-24	1.0755e-06	4.18009e-06	5.67268e-05	-2.65416e-21	-7.77278e-22		2.20641	0.00563	2.20641	0.00598	0.000177592	0.000222247	9.31523e-05	4.32361e-05	0.000154199	0.000300562	0.00123	0.00179	8.77114e-05	0.000293801	9.27956e-07	9.33057e-07	4.40093e-05
2.20249	0.00419	1.06621	4.07726e-09	1.02226	1.42069e-05	8.34178e-16	1.79496e-167	2.19927e-10	7.14026e-51	2.05362e-10	1.38398e-12	1.42811e-18	4.48479e-10	2.44351e-15	7.08649e-09	6.09505e-07	1.38073e-06	1.22087e-05			2.12693	0.06977	1.58311e-05	9.78997e-05	0.000419583	-5.21189e-24	1.0796e-06	4.19535e-06	5.69999e-05	5.40532e-22	-3.3068e-21		2.20249	0.00574	2.20249	0.00611	0.000176527	0.000220315	9.19215e-05	4.26648e-05	0.0001506	0.00028964	0.00127	0.0019	8.981e-05	0.000299527	9.33854e-07	9.38369e-07	4.4235e-05
2.19858	0.0045	1.06529	3.85844e-09	1.02142	1.29102e-05	7.88229e-16	5.66256e-168	2.06747e-10	3.80075e-51	1.89737e-10	1.17557e-12	1.07513e-18	3.96559e-10	1.90282e-15	6.31591e-09	5.54936e-07	1.24592e-06	1.11023e-05			2.12329	0.07295	1.59386e-05	9.84301e-05	0.000421494	-4.88364e-26	1.08373e-06	4.21069e-06	5.72749e-05	-2.07513e-21	-1.17288e-20		2.19858	0.00585	2.19858	0.00623	0.000175472	0.000218409	9.07145e-05	4.21041e-05	0.000147115	0.000279228	0.00129	0.00201	9.19844e-05	0.000305421	9.39808e-07	9.43728e-07	4.44623e-05
2.19469	0.00476	1.06438	3.65089e-09	1.02058	1.17255e-05	7.4477e-16	1.78319e-168	1.94331e-10	2.01927e-51	1.75263e-10	9.97924e-13	8.08391e-19	3.50461e-10	1.47984e-15	5.6257e-09	5.04975e-07	1.12349e-06	1.00907e-05			2.11966	0.07552	1.60473e-05	9.89649e-05	0.000423417	-5.76084e-24	1.08788e-06	4.22612e-06	5.75519e-05	6.46417e-22	-1.17715e-21		2.19469	0.00599	2.19469	0.00633	0.000174427	0.000216527	8.95308e-05	4.15538e-05	0.000143739	0.000269302	0.00128	0.00213	9.42383e-05	0.00031149	9.45819e-07	9.49132e-07	4.46915e-05
2.19081	0.00495	1.06346	3.45404e-09	1.01974	1.06435e-05	7.03669e-16	5.60544e-169	1.82635e-10	1.07076e-51	1.61856e-10	8.46594e-13	6.0707e-19	3.09555e-10	1.14939e-15	5.00786e-09	4.59257e-07	1.01237e-06	9.16624e-06			2.11604	0.07739	1.61571e-05	9.9504e-05	0.000425354	-9.75491e-25	1.09206e-06	4.24164e-06	5.78309e-05	-1.40835e-21	9.15885e-21		2.19081	0.00614	2.19081	0.00642	0.00017339	0.000214669	8.83696e-05	4.10135e-05	0.000140469	0.000259837	0.00124	0.00226	9.65757e-05	0.00031774	9.51888e-07	9.54583e-07	4.49224e-05
2.18695	0.00507	1.06255	3.26739e-09	1.0189	9.65585e-06	6.64799e-16	1.75893e-169	1.71621e-10	5.66707e-52	1.49442e-10	7.17765e-13	4.55317e-19	2.73276e-10	8.91567e-16	4.45515e-09	4.17446e-07	9.11595e-07	8.32176e-06			2.11244	0.07848	1.6268e-05	0.000100048	0.000427304	-1.85393e-24	1.09625e-06	4.25724e-06	5.8112e-05	-4.09064e-21	-7.66719e-21		2.18695	0.0063	2.18695	0.00649	0.000172363	0.000212835	8.72306e-05	4.04832e-05	0.000137302	0.000250809	0.00119	0.0024	9.90007e-05	0.000324179	9.58015e-07	9.60081e-07	4.51551e-05
2.1831	0.00512	1.06164	3.09041e-09	1.01806	8.75467e-06	6.28042e-16	5.50952e-170	1.61249e-10	2.99362e-52	1.37949e-10	6.0816e-13	3.41073e-19	2.41118e-10	6.90675e-16	3.96103e-09	3.79229e-07	8.20257e-07	7.55068e-06			2.10884	0.07876	1.63801e-05	0.000100596	0.000429268	-3.16138e-24	1.10048e-06	4.27292e-06	5.83951e-05	-1.65714e-21	1.80661e-20		2.1831	0.00644	2.1831	0.00657	0.000171345	0.000211024	8.6113e-05	3.99625e-05	0.000134232	0.000242196	0.00112	0.00255	0.000101518	0.000330815	9.64202e-07	9.65626e-07	4.53896e-05
2.17926	0.00508	1.06074	2.92264e-09	1.01723	7.93283e-06	5.93285e-16	1.72269e-170	1.51483e-10	1.57836e-52	1.27312e-10	5.14971e-13	2.55174e-19	2.1263e-10	5.34352e-16	3.51955e-09	3.44316e-07	7.37532e-07	6.84697e-06			2.10526	0.07823	1.64933e-05	0.000101148	0.000431245	-1.37855e-25	1.10473e-06	4.2887e-06	5.86803e-05	-3.98846e-21	2.34374e-20		2.17926	0.00655	2.17926	0.00664	0.000170336	0.000209236	8.50165e-05	3.94512e-05	0.000131256	0.000233975	0.00104	0.00272	0.000104131	0.000337655	9.70449e-07	9.7122e-07	4.5626e-05
2.17544	0.00497	1.05983	2.76362e-09	1.01639	7.18372e-06	5.6042e-16	5.37681e-171	1.42289e-10	8.30584e-53	1.17468e-10	4.35789e-13	1.90671e-19	1.87406e-10	4.1287e-16	3.12535e-09	3.12441e-07	6.62663e-07	6.20505e-06			2.10169	0.07695	1.66078e-05	0.000101705	0.000433236	3.46182e-25	1.109e-06	4.30456e-06	5.89675e-05	-2.60492e-21	1.60735e-20		2.17544	0.00662	2.17544	0.00673	0.000169336	0.000207471	8.39404e-05	3.89492e-05	0.000128372	0.000226127	0.000952109	0.00289	0.000106847	0.000344708	9.76757e-07	9.76863e-07	4.58642e-05
2.17163	0.0048	1.05892	2.6129e-09	1.01556	6.50129e-06	5.29347e-16	1.67522e-171	1.33636e-10	4.36248e-53	1.08362e-10	3.68551e-13	1.42295e-19	1.65085e-10	3.18591e-16	2.7736e-09	2.83355e-07	5.94951e-07	5.6198e-06			2.09814	0.075	1.67234e-05	0.000102267	0.000435241	-5.7732e-24	1.1133e-06	4.3205e-06	5.92569e-05	-3.81927e-21	7.44704e-21		2.17163	0.00668	2.17163	0.00683	0.000168345	0.000205728	8.28842e-05	3.84561e-05	0.000125575	0.000218633	0.000868534	0.00308	0.000109669	0.000351982	9.83126e-07	9.82554e-07	4.61042e-05
2.16783	0.00458	1.05802	2.47008e-09	1.01473	5.87993e-06	4.99969e-16	5.21006e-172	1.25492e-10	2.28693e-53	9.99389e-11	3.11493e-13	1.0606e-19	1.45344e-10	2.45519e-16	2.45992e-09	2.5683e-07	5.33758e-07	5.08651e-06			2.09459	0.07251	1.68402e-05	0.000102833	0.000437259	1.69691e-24	1.11762e-06	4.33654e-06	5.95485e-05	-3.61453e-21	3.15629e-21		2.16783	0.00674	2.16783	0.00695	0.000167362	0.000204007	8.18476e-05	3.79719e-05	0.000122862	0.000211473	0.000788498	0.00328	0.000112604	0.000359488	9.89558e-07	9.88296e-07	4.63462e-05
2.16405	0.00431	1.05712	2.33476e-09	1.0139	5.31451e-06	4.72196e-16	1.61749e-172	1.17828e-10	1.19658e-53	9.21501e-11	2.63104e-13	7.89535e-20	1.27894e-10	1.88959e-16	2.18037e-09	2.32655e-07	4.78498e-07	4.60084e-06			2.09106	0.06961	1.69582e-05	0.000103404	0.000439292	-1.21164e-25	1.12197e-06	4.35267e-06	5.98422e-05	1.01664e-21	1.84637e-20		2.16405	0.00684	2.16405	0.00708	0.000166388	0.000202307	8.083e-05	3.74963e-05	0.00012023	0.00020463	0.000713824	0.0035	0.000115658	0.000367234	9.96053e-07	9.94088e-07	4.65901e-05
2.16028	0.00402	1.05622	2.20656e-09	1.01307	4.80029e-06	4.4594e-16	5.01265e-173	1.10617e-10	6.24889e-54	8.49492e-11	2.22092e-13	5.87012e-20	1.12478e-10	1.45239e-16	1.9314e-09	2.10633e-07	4.28632e-07	4.15879e-06			2.08754	0.06645	1.70775e-05	0.00010398	0.000441339	-3.15829e-24	1.12634e-06	4.36889e-06	6.0138e-05	-1.38465e-21	2.93097e-20		2.16028	0.00699	2.16028	0.00724	0.000165422	0.000200628	7.9831e-05	3.70292e-05	0.000117677	0.000198088	0.000645419	0.00372	0.000118837	0.000375232	1.00261e-06	9.99931e-07	4.68359e-05
2.15652	0.00372	1.05532	2.08513e-09	1.01224	4.33292e-06	4.21122e-16	1.55067e-173	1.03833e-10	3.25712e-54	7.82936e-11	1.87357e-13	4.35893e-20	9.8866e-11	1.11489e-16	1.7098e-09	1.90586e-07	3.83668e-07	3.75668e-06			2.08403	0.06317	1.71981e-05	0.000104561	0.0004434	-1.05956e-24	1.13074e-06	4.38519e-06	6.04361e-05	-8.0132e-21	9.09595e-21		2.15652	0.00719	2.15652	0.00742	0.000164465	0.00019897	7.88501e-05	3.65703e-05	0.0001152	0.000191831	0.000583546	0.00396	0.000122147	0.000383491	1.00924e-06	1.00583e-06	4.70836e-05
2.15278	0.00342	1.05442	1.97012e-09	1.01142	3.9084e-06	3.97663e-16	4.7885e-174	9.74525e-11	1.69447e-54	7.21432e-11	1.57954e-13	3.23272e-20	8.68544e-11	8.54692e-17	1.51268e-09	1.72346e-07	3.43155e-07	3.39113e-06			2.08054	0.05991	1.732e-05	0.000105147	0.000445476	-3.86425e-24	1.13516e-06	4.40159e-06	6.07364e-05	-1.49498e-21	1.5896e-20		2.15278	0.00742	2.15278	0.00762	0.000163516	0.000197333	7.78869e-05	3.61194e-05	0.000112795	0.000185845	0.000528054	0.00422	0.000125598	0.000392024	1.01593e-06	1.01177e-06	4.73333e-05
2.14905	0.00313	1.05353	1.86121e-09	1.01059	3.52304e-06	3.7549e-16	1.47606e-174	9.14514e-11	8.79845e-55	6.6461e-11	1.33083e-13	2.39449e-20	7.62606e-11	6.54364e-17	1.33746e-09	1.5576e-07	3.06681e-07	3.05903e-06			2.07705	0.0568	1.74431e-05	0.000105737	0.000447566	-1.47313e-24	1.13961e-06	4.41808e-06	6.10389e-05	7.14539e-22	1.70597e-20		2.14905	0.00763	2.14905	0.00783	0.000162575	0.000195716	7.6941e-05	3.56765e-05	0.00011046	0.000180114	0.000478554	0.00448	0.000129195	0.000400843	1.02268e-06	1.01777e-06	4.7585e-05
2.14533	0.00285	1.05263	1.75809e-09	1.00977	3.17346e-06	3.54534e-16	4.5419e-175	8.58082e-11	4.55981e-55	6.12127e-11	1.12058e-13	1.77139e-20	6.69225e-11	5.00334e-17	1.1818e-09	1.40688e-07	2.73869e-07	2.75751e-06			2.07358	0.05394	1.75676e-05	0.000106333	0.000449671	-2.516e-24	1.14409e-06	4.43467e-06	6.13437e-05	-1.4276e-21	1.54512e-20		2.14533	0.00782	2.14533	0.00806	0.000161642	0.000194118	7.60119e-05	3.52412e-05	0.000108192	0.000174627	0.000434533	0.00475	0.000132949	0.00040996	1.02951e-06	1.02383e-06	4.78388e-05
2.14162	0.0026	1.05174	1.66046e-09	1.00895	2.85655e-06	3.34729e-16	1.39507e-175	8.05024e-11	2.35862e-55	5.63661e-11	9.42948e-14	1.3088e-20	5.86957e-11	3.8206e-17	1.0436e-09	1.27e-07	2.44375e-07	2.48393e-06			2.07012	0.05144	1.76934e-05	0.000106933	0.000451791	2.49004e-24	1.14859e-06	4.45135e-06	6.16508e-05	-3.24393e-21	2.78854e-20		2.14162	0.00797	2.14162	0.00829	0.000160718	0.00019254	7.50994e-05	3.48135e-05	0.00010599	0.000169371	0.000395442	0.00502	0.000136867	0.00041939	1.0364e-06	1.02993e-06	4.80945e-05
2.13793	0.00236	1.05085	1.56805e-09	1.00813	2.56944e-06	3.16013e-16	4.27742e-176	7.55143e-11	1.2177e-55	5.18916e-11	7.92979e-14	9.65797e-21	5.14523e-11	2.91362e-17	9.20992e-10	1.14576e-07	2.17883e-07	2.23588e-06			2.06667	0.04938	1.78206e-05	0.000107539	0.000453926	-2.20196e-24	1.15312e-06	4.46812e-06	6.19602e-05	-1.39576e-21	1.6078e-20		2.13793	0.00811	2.13793	0.00854	0.000159801	0.000190981	7.42029e-05	3.43932e-05	0.000103851	0.000164333	0.000360736	0.0053	0.000140959	0.000429145	1.04336e-06	1.0361e-06	4.83523e-05
2.13425	0.00215	1.04996	1.48059e-09	1.00731	2.30951e-06	2.98327e-16	1.30916e-176	7.08257e-11	6.27468e-56	4.77616e-11	6.66443e-14	7.11794e-21	4.5078e-11	2.21904e-17	8.1228e-10	1.03305e-07	1.94109e-07	2.01112e-06			2.06323	0.04787	1.79491e-05	0.00010815	0.000456077	-1.48735e-24	1.15768e-06	4.48499e-06	6.22719e-05	-1.57273e-21	2.57468e-20		2.13425	0.00824	2.13425	0.00878	0.000158892	0.000189441	7.33222e-05	3.39801e-05	0.000101773	0.000159504	0.000329901	0.00556	0.000145237	0.000439242	1.0504e-06	1.04232e-06	4.86122e-05
2.13058	0.00195	1.04907	1.39782e-09	1.00649	2.07436e-06	2.81616e-16	3.99975e-177	6.64192e-11	3.2271e-56	4.39504e-11	5.59746e-14	5.23937e-21	3.94719e-11	1.68782e-17	7.15951e-10	9.30883e-08	1.72789e-07	1.80762e-06			2.0598	0.04699	1.8079e-05	0.000108766	0.000458242	-5.04436e-24	1.16226e-06	4.50195e-06	6.2586e-05	-2.96774e-21	2.96219e-20		2.13058	0.00839	2.13058	0.00901	0.00015799	0.000187919	7.24568e-05	3.3574e-05	9.97525e-05	0.000154871	0.00030247	0.00582	0.00014971	0.000449696	1.0575e-06	1.04859e-06	4.88742e-05
2.12693	0.00177	1.04818	1.3195e-09	1.00568	1.86178e-06	2.65826e-16	1.21983e-177	6.22784e-11	1.65655e-56	4.04342e-11	4.69837e-14	3.85176e-21	3.45441e-11	1.28209e-17	6.30651e-10	8.38315e-08	1.53687e-07	1.62349e-06			2.05638	0.04684	1.82104e-05	0.000109387	0.000460423	-1.62211e-24	1.16687e-06	4.51901e-06	6.29025e-05	-1.87853e-21	3.49168e-20		2.12693	0.00857	2.12693	0.00923	0.000157097	0.000186416	7.16065e-05	3.31749e-05	9.7789e-05	0.000150427	0.000278023	0.00606	0.000154392	0.000460524	1.06468e-06	1.05492e-06	4.91383e-05
2.12329	0.00161	1.0473	1.2454e-09	1.00486	1.66973e-06	2.50907e-16	3.71357e-178	5.83878e-11	8.48721e-57	3.71909e-11	3.94121e-14	2.8281e-21	3.02149e-11	9.72609e-18	5.55165e-10	7.545e-08	1.36585e-07	1.45701e-06			2.05298	0.04743	1.83432e-05	0.000110013	0.00046262	2.21927e-25	1.17151e-06	4.53616e-06	6.32214e-05	-4.53529e-21	1.06101e-20		2.12329	0.00877	2.12329	0.00942	0.000156211	0.00018493	7.07708e-05	3.27825e-05	9.588e-05	0.00014616	0.000256192	0.00626	0.000159295	0.000471744	1.07193e-06	1.06131e-06	4.94046e-05
2.11966	0.00145	1.04641	1.17531e-09	1.00405	1.49636e-06	2.36813e-16	1.12852e-178	5.47328e-11	4.34006e-57	3.42001e-11	3.304e-14	2.07388e-21	2.64138e-11	7.36865e-18	4.88407e-10	6.78655e-08	1.21287e-07	1.3066e-06			2.04959	0.0487	1.84775e-05	0.000110646	0.000464832	-4.0324e-24	1.17618e-06	4.55342e-06	6.35427e-05	-6.32349e-22	1.38899e-20		2.11966	0.00901	2.11966	0.00958	0.000155332	0.000183462	6.99495e-05	3.23968e-05	9.40236e-05	0.000142063	0.00023665	0.00644	0.000164433	0.000483375	1.07925e-06	1.06776e-06	4.9673e-05
2.11604	0.00131	1.04553	1.10902e-09	1.00324	1.33997e-06	2.23498e-16	3.42338e-179	5.12997e-11	2.21512e-57	3.14427e-11	2.76807e-14	1.5189e-21	2.30782e-11	5.57528e-18	4.29407e-10	6.10066e-08	1.07614e-07	1.17081e-06			2.0462	0.05044	1.86132e-05	0.000111283	0.00046706	-1.71484e-24	1.18087e-06	4.57077e-06	6.38665e-05	-4.33092e-21	3.63995e-20		2.11604	0.00927	2.11604	0.00971	0.000154461	0.000182012	6.91422e-05	3.20175e-05	9.2218e-05	0.000138127	0.000219118	0.00657	0.000169822	0.000495437	1.08665e-06	1.07426e-06	4.99436e-05
2.11244	0.00117	1.04465	1.04633e-09	1.00243	1.199e-06	2.1092e-16	1.03664e-179	4.80753e-11	1.12841e-57	2.89011e-11	2.31761e-14	1.11104e-21	2.01528e-11	4.21283e-18	3.77296e-10	5.48076e-08	9.54037e-08	1.04832e-06			2.04283	0.05235	1.87504e-05	0.000111926	0.000469304	-5.58775e-24	1.18559e-06	4.58822e-06	6.41927e-05	-8.09836e-21	2.00048e-20		2.11244	0.00949	2.11244	0.00978	0.000153597	0.000180579	6.83487e-05	3.16446e-05	9.04616e-05	0.000134344	0.000203348	0.00665	0.000175477	0.000507952	1.09413e-06	1.08083e-06	5.02165e-05
2.10884	0.00105	1.04377	9.87049e-10	1.00162	1.07204e-06	1.99039e-16	3.13348e-180	4.50474e-11	5.7373e-58	2.6559e-11	1.93924e-14	8.1168e-22	1.75886e-11	3.17914e-18	3.313e-10	4.92087e-08	8.45086e-08	9.37898e-07			2.03947	0.05405	1.88892e-05	0.000112575	0.000471565	-6.38149e-24	1.19034e-06	4.60578e-06	6.45215e-05	-4.1384e-21	2.53514e-20		2.10884	0.00965	2.10884	0.00981	0.00015274	0.000179162	6.75685e-05	3.12778e-05	8.87526e-05	0.000130707	0.000189129	0.00668	0.000181418	0.000520942	1.10168e-06	1.08745e-06	5.04915e-05
2.10526	0.000940559	1.04289	9.31005e-10	1.00081	9.57766e-07	1.87817e-16	9.45479e-181	4.22046e-11	2.9115e-58	2.44011e-11	1.62162e-14	5.92236e-22	1.53421e-11	2.39593e-18	2.90728e-10	4.41547e-08	7.47953e-08	8.38443e-07			2.03612	0.05524	1.90295e-05	0.000113229	0.000473842	-2.99324e-24	1.19512e-06	4.62343e-06	6.48528e-05	-4.00956e-21	2.07641e-20		2.10526	0.0097	2.10526	0.00979	0.000151891	0.000177762	6.68015e-05	3.09172e-05	8.70893e-05	0.000127209	0.000176276	0.00666	0.000187661	0.00053443	1.10931e-06	1.09414e-06	5.07689e-05
2.10169	0.000839405	1.04202	8.78026e-10	1	8.55002e-07	1.77218e-16	2.84776e-181	3.95357e-11	1.47468e-58	2.24135e-11	1.35516e-14	4.31577e-22	1.33753e-11	1.80329e-18	2.54963e-10	3.95956e-08	6.6143e-08	7.48933e-07			2.03279	0.05578	1.91714e-05	0.000113889	0.000476135	-3.17745e-24	1.19993e-06	4.64118e-06	6.51866e-05	-3.97847e-21	2.39788e-20		2.10169	0.00964	2.10169	0.00971	0.000151048	0.000176379	6.60472e-05	3.05625e-05	8.54704e-05	0.000123843	0.000164629	0.00659	0.00019423	0.000548444	1.11702e-06	1.10089e-06	5.10485e-05
2.09814	0.00074808	1.04114	8.27952e-10	0.99919	7.6266e-07	1.67207e-16	8.56214e-182	3.70305e-11	7.45497e-59	2.05832e-11	1.13178e-14	3.14107e-22	1.16542e-11	1.35546e-18	2.23456e-10	3.54855e-08	5.84424e-08	6.68439e-07			2.02946	0.05572	1.93149e-05	0.000114555	0.000478445	-7.752e-24	1.20477e-06	4.65904e-06	6.5523e-05	-6.66632e-21	2.70093e-20		2.09814	0.0095	2.09814	0.00959	0.000150213	0.000175011	6.53055e-05	3.02136e-05	8.38943e-05	0.000120604	0.00015405	0.00646	0.000201145	0.00056301	1.12481e-06	1.1077e-06	5.13305e-05
2.09459	0.000665242	1.04027	7.8063e-10	0.99839	6.79748e-07	1.57754e-16	2.56973e-182	3.46794e-11	3.76153e-59	1.8898e-11	9.44621e-15	2.28323e-22	1.01489e-11	1.0175e-18	1.95718e-10	3.17824e-08	5.15947e-08	5.96111e-07			2.02614	0.05532	1.946e-05	0.000115226	0.000480772	2.03073e-24	1.20964e-06	4.677e-06	6.58621e-05	-4.3561e-21	4.06611e-20		2.09459	0.00932	2.09459	0.00943	0.000149384	0.000173659	6.45761e-05	2.98705e-05	8.23595e-05	0.000117484	0.000144418	0.0063	0.000208433	0.000578157	1.13268e-06	1.11457e-06	5.16148e-05
2.09106	0.000589155	1.0394	7.35914e-10	0.99759	6.05363e-07	1.48827e-16	7.69873e-183	3.24731e-11	1.89432e-59	1.73469e-11	7.87917e-15	1.65759e-22	8.83323e-12	7.62796e-19	1.71315e-10	2.84483e-08	4.55108e-08	5.31174e-07			2.02284	0.05489	1.96067e-05	0.000115904	0.000483116	-1.30313e-24	1.21453e-06	4.69507e-06	6.62038e-05	-5.9303e-21	3.89066e-20		2.09106	0.00913	2.09106	0.00924	0.000148562	0.000172323	6.38587e-05	2.95329e-05	8.08647e-05	0.000114479	0.000135629	0.00609	0.000216119	0.000593915	1.14064e-06	1.12151e-06	5.19014e-05
2.08754	0.000518003	1.03853	6.93668e-10	0.99678	5.38681e-07	1.40397e-16	2.30238e-183	3.0403e-11	9.52161e-60	1.59195e-11	6.56794e-15	1.20187e-22	7.68386e-12	5.71098e-19	1.49859e-10	2.54481e-08	4.01101e-08	4.72919e-07			2.01954	0.05477	1.97552e-05	0.000116588	0.000485477	-5.34109e-25	1.21946e-06	4.71324e-06	6.65481e-05	-4.85887e-21	2.85279e-20		2.08754	0.00893	2.08754	0.00901	0.000147747	0.000171002	6.3153e-05	2.92008e-05	7.94087e-05	0.000111583	0.00012759	0.00586	0.000224233	0.000610319	1.14868e-06	1.12851e-06	5.21905e-05
2.08403	0.000450262	1.03766	6.53759e-10	0.99598	4.78955e-07	1.32438e-16	6.87325e-184	2.8461e-11	4.77681e-60	1.46062e-11	5.47147e-15	8.70347e-23	6.68036e-12	4.27012e-19	1.31007e-10	2.27503e-08	3.532e-08	4.20704e-07			2.01626	0.05514	1.99053e-05	0.000117277	0.000487856	-7.56655e-24	1.22441e-06	4.73151e-06	6.68952e-05	-7.57189e-21	4.44958e-20		2.08403	0.00871	2.08403	0.00877	0.000146939	0.000169697	6.24589e-05	2.8874e-05	7.799e-05	0.000108791	0.000120222	0.00561	0.000232807	0.000627403	1.15681e-06	1.13558e-06	5.2482e-05
2.08054	0.000385043	1.03679	6.16065e-10	0.99518	4.25502e-07	1.24922e-16	2.04821e-184	2.66394e-11	2.39185e-60	1.33983e-11	4.55517e-15	6.29478e-23	5.80471e-12	3.18857e-19	1.14454e-10	2.03258e-08	3.10754e-08	3.7394e-07			2.01299	0.05612	2.00571e-05	0.000117973	0.000490252	-2.7064e-24	1.2294e-06	4.74989e-06	6.72449e-05	-8.33456e-21	2.35228e-20		2.08054	0.00848	2.08054	0.00852	0.000146137	0.000168406	6.17759e-05	2.85525e-05	7.66076e-05	0.000106099	0.000113454	0.00534	0.000241876	0.000645204	1.16502e-06	1.14272e-06	5.27759e-05
2.07705	0.000322314	1.03592	5.80466e-10	0.99439	3.77703e-07	1.17827e-16	6.09273e-185	2.49309e-11	1.19536e-60	1.22874e-11	3.78993e-15	4.54698e-23	5.04105e-12	2.37782e-19	9.99284e-11	1.81483e-08	2.73173e-08	3.32095e-07			2.00972	0.05767	2.02107e-05	0.000118675	0.000492666	-1.92873e-25	1.23442e-06	4.76838e-06	6.75975e-05	-5.96437e-21	4.45834e-20		2.07705	0.00823	2.07705	0.00826	0.000145342	0.00016713	6.1104e-05	2.82361e-05	7.52602e-05	0.000103502	0.000107226	0.00507	0.000251478	0.000663764	1.17332e-06	1.14992e-06	5.30723e-05
2.07358	0.000262933	1.03506	5.46852e-10	0.99359	3.34996e-07	1.11129e-16	1.80916e-185	2.33289e-11	5.96259e-61	1.12661e-11	3.15125e-15	3.28034e-23	4.37544e-12	1.77088e-19	8.71906e-11	1.61941e-08	2.39929e-08	2.94683e-07			2.00647	0.05974	2.0366e-05	0.000119383	0.000495097	2.72865e-24	1.23946e-06	4.78698e-06	6.79528e-05	-7.6837e-21	3.80754e-20		2.07358	0.00796	2.07358	0.008	0.000144553	0.000165868	6.04429e-05	2.79248e-05	7.39467e-05	0.000100995	0.000101483	0.00479	0.000261655	0.000683124	1.18171e-06	1.1572e-06	5.33712e-05
2.07012	0.000208467	1.0342	5.15115e-10	0.99279	2.9687e-07	1.04805e-16	5.3625e-186	2.18268e-11	2.96852e-61	1.03274e-11	2.61855e-15	2.36357e-23	3.79561e-12	1.31711e-19	7.6028e-11	1.44412e-08	2.10549e-08	2.61262e-07			2.00323	0.06225	2.05232e-05	0.000120098	0.000497547	-8.60385e-24	1.24454e-06	4.80569e-06	6.83109e-05	-4.04881e-21	6.49499e-20		2.07012	0.00769	2.07012	0.00775	0.000143771	0.00016462	5.97923e-05	2.76184e-05	7.26661e-05	9.85756e-05	9.61779e-05	0.00452	0.000272453	0.000703332	1.19018e-06	1.16454e-06	5.36726e-05
2.06667	0.000160822	1.03333	4.85155e-10	0.992	2.62864e-07	9.88365e-17	1.58666e-186	2.04186e-11	1.47507e-61	9.4647e-12	2.17453e-15	1.70087e-23	3.2908e-12	9.78329e-20	6.6252e-11	1.287e-08	1.84605e-08	2.31434e-07			2	0.06513	2.06821e-05	0.000120819	0.000500015	-4.00273e-24	1.24965e-06	4.8245e-06	6.86718e-05	-7.45638e-21	6.93305e-20		2.06667	0.00744	2.06667	0.00751	0.000142995	0.000163387	5.9152e-05	2.73169e-05	7.14172e-05	9.62389e-05	9.12678e-05	0.00426	0.000283924	0.000724435	1.19875e-06	1.17195e-06	5.39766e-05
2.06323	0.000121762	1.03247	4.56877e-10	--																	1.99678	0.06835	2.0843e-05	0.000121546	0.000502501	-7.60302e-24	1.25479e-06	4.84343e-06	6.90356e-05	-3.25578e-21	6.36245e-20		2.06323	0.00722	2.06323	0.00728	0.000142225	0.000162167	5.85219e-05	2.70201e-05	7.01991e-05	9.39816e-05	8.67157e-05	0.00401	0.000296122	0.000746488	1.20742e-06	1.17943e-06	5.42832e-05
2.0598	9.23954e-05	1.03161	4.30189e-10	--																	1.99357	0.07191	2.10057e-05	0.000122281	0.000505006	-2.97036e-24	1.25997e-06	4.86247e-06	6.94023e-05	-1.94888e-21	7.14938e-20		2.0598	0.00706	2.0598	0.00706	0.000141462	0.000160961	5.79017e-05	2.67279e-05	6.90109e-05	9.18002e-05	8.24885e-05	0.00376	0.000309111	0.000769548	1.21618e-06	1.18698e-06	5.45924e-05
2.05638	7.2765e-05	1.03076	4.05006e-10	--																	1.99037	0.07581	2.11703e-05	0.000123021	0.000507529	-3.4612e-24	1.26517e-06	4.88162e-06	6.9772e-05	-3.94514e-21	5.62695e-20		2.05638	0.00693	2.05638	0.00686	0.000140705	0.000159768	5.72911e-05	2.64403e-05	6.78516e-05	8.96915e-05	7.85565e-05	0.00353	0.000322958	0.000793674	1.22503e-06	1.19461e-06	5.49042e-05
2.05298	6.16086e-05	1.0299	3.81247e-10	--																	1.98718	0.08007	2.13369e-05	0.000123769	0.000510072	-5.6644e-24	1.27041e-06	4.90089e-06	7.01446e-05	-6.68409e-21	7.73661e-20		2.05298	0.00682	2.05298	0.00668	0.000139953	0.000158588	5.66901e-05	2.61571e-05	6.67202e-05	8.76525e-05	7.48937e-05	0.00332	0.000337739	0.000818933	1.23398e-06	1.20231e-06	5.52188e-05
2.04959	5.63705e-05	1.02905	3.58833e-10	--																	1.984	0.08473	2.15055e-05	0.000124523	0.000512634	-2.53084e-24	1.27568e-06	4.92027e-06	7.05202e-05	-1.06914e-20	8.82053e-20		2.04959	0.00667	2.04959	0.00651	0.000139208	0.000157422	5.60984e-05	2.58783e-05	6.56161e-05	8.568e-05	7.14763e-05	0.00311	0.000353538	0.000845396	1.24303e-06	1.21009e-06	5.5536e-05
2.0462	5.34644e-05	1.02819	3.37691e-10	--																	1.98083	0.08981	2.1676e-05	0.000125285	0.000515215	-6.89273e-25	1.28098e-06	4.93976e-06	7.08988e-05	-9.17942e-21	4.8025e-20		2.0462	0.00649	2.0462	0.00635	0.000138469	0.000156268	5.55158e-05	2.56038e-05	6.45382e-05	8.37715e-05	6.82835e-05	0.00292	0.00037045	0.000873138	1.25217e-06	1.21794e-06	5.5856e-05
2.04283	4.8754e-05	1.02734	3.17752e-10	--																	1.97767	0.09536	2.18486e-05	0.000126053	0.000517815	-8.28364e-26	1.28632e-06	4.95937e-06	7.12805e-05	-5.60302e-21	8.92409e-20		2.04283	0.00628	2.04283	0.00621	0.000137735	0.000155127	5.49421e-05	2.53335e-05	6.34858e-05	8.19242e-05	6.52962e-05	0.00275	0.000388578	0.000902243	1.26142e-06	1.22586e-06	5.61787e-05
2.03947	3.81654e-05	1.02649	2.98951e-10	--																	1.97452	0.10141	2.20233e-05	0.000126828	0.000520436	-7.77055e-25	1.29169e-06	4.9791e-06	7.16653e-05	-8.08725e-21	8.47862e-20		2.03947	0.00609	2.03947	0.00609	0.000137007	0.000153998	5.43772e-05	2.50673e-05	6.24582e-05	8.01357e-05	6.24976e-05	0.00258	0.000408039	0.000932798	1.27078e-06	1.23387e-06	5.65043e-05
2.03612	1.83247e-05	1.02564	2.81224e-10	--																	1.97138	0.10801	2.22001e-05	0.000127611	0.000523076	-5.38251e-24	1.29709e-06	4.99894e-06	7.20532e-05	-9.56668e-21	7.30506e-20		2.03612	0.00594	2.03612	0.00598	0.000136285	0.000152882	5.38208e-05	2.48051e-05	6.14545e-05	7.84035e-05	5.98723e-05	0.00243	0.000428964	0.000964899	1.28023e-06	1.24195e-06	5.68327e-05
2.03279	-1.28944e-05	1.02479	2.64513e-10	--																	1.96825	0.1152	2.2379e-05	0.000128401	0.000525736	-3.29429e-24	1.30253e-06	5.01891e-06	7.24442e-05	-4.83147e-21	7.29518e-20		2.03279	0.00583	2.03279	0.00589	0.000135569	0.000151777	5.32729e-05	2.4547e-05	6.04742e-05	7.67254e-05	5.74065e-05	0.00229	0.0004515	0.000998651	1.28979e-06	1.25012e-06	5.7164e-05
2.02946	-5.60113e-05	1.02395	2.48761e-10	--																	1.96513	0.12301	2.25601e-05	0.000129198	0.000528417	-5.78865e-24	1.308e-06	5.03899e-06	7.28385e-05	-1.30439e-20	7.67618e-20		2.02946	0.00575	2.02946	0.00581	0.000134858	0.000150685	5.27332e-05	2.42927e-05	5.95164e-05	7.50991e-05	5.50879e-05	0.00215	0.000475811	0.00103	1.29946e-06	1.25836e-06	5.74981e-05
2.02614	-0.000109826	1.0231	2.33916e-10	--																	1.96203	0.13149	2.27435e-05	0.000130003	0.000531118	-2.40782e-24	1.31351e-06	5.0592e-06	7.3236e-05	-6.4079e-21	9.76674e-20		2.02614	0.00566	2.02614	0.00575	0.000134153	0.000149604	5.22016e-05	2.40422e-05	5.85805e-05	7.35228e-05	5.29049e-05	0.00203	0.000502083	0.00107	1.30924e-06	1.26669e-06	5.78352e-05
2.02284	-0.000171572	1.02226	2.19927e-10	--																	1.95893	0.14066	2.2929e-05	0.000130815	0.00053384	-5.05982e-24	1.31905e-06	5.07952e-06	7.36367e-05	-6.62337e-21	9.78112e-20		2.02284	0.00555	2.02284	0.00569	0.000133454	0.000148535	5.16779e-05	2.37954e-05	5.76659e-05	7.19943e-05	5.08475e-05	0.00192	0.000530526	0.00111	1.31913e-06	1.2751e-06	5.81753e-05
2.01954	-0.000237298	1.02142	2.06747e-10																		1.95584	0.15055	2.31169e-05	0.000131635	0.000536584	-5.984e-25	1.32463e-06	5.09997e-06	7.40408e-05	-4.01623e-21	1.05211e-19		2.01954	0.00544	2.01954	0.00565	0.00013276	0.000147477	5.1162e-05	2.35523e-05	5.6772e-05	7.05118e-05	4.89063e-05	0.00181	0.000561377	0.00115	1.32913e-06	1.28359e-06	5.85184e-05
2.01626	-0.000302411	1.02058	1.94331e-10																		1.95276	0.16116	2.3307e-05	0.000132463	0.000539348	-9.07491e-25	1.33024e-06	5.12054e-06	7.44481e-05	-6.25685e-22	1.08738e-19		2.01626	0.00536	2.01626	0.00563	0.000132071	0.000146431	5.06537e-05	2.33128e-05	5.58981e-05	6.90736e-05	4.70728e-05	0.00171	0.000594906	0.0012	1.33925e-06	1.29217e-06	5.88645e-05
2.01299	-0.000362287	1.01974	1.82635e-10																		1.94969	0.17246	2.34996e-05	0.000133298	0.000542133	6.392e-25	1.33588e-06	5.14124e-06	7.48589e-05	-3.00699e-21	9.72451e-20		2.01299	0.00532	2.01299	0.00561	0.000131387	0.000145395	5.01528e-05	2.30768e-05	5.50438e-05	6.76779e-05	4.53394e-05	0.00162	0.000631419	0.00124	1.34948e-06	1.30083e-06	5.92137e-05
2.00972	-0.000412842	1.0189	1.71621e-10																		1.94662	0.1844	2.36945e-05	0.000134141	0.000544941	-6.71407e-24	1.34157e-06	5.16207e-06	7.5273e-05	-3.00403e-21	1.04034e-19		2.00972	0.00531	2.00972	0.00561	0.000130709	0.000144371	4.96593e-05	2.28443e-05	5.42083e-05	6.63231e-05	4.36988e-05	0.00154	0.000671266	0.00129	1.35983e-06	1.30958e-06	5.9566e-05
2.00647	-0.000450994	1.01806	1.61249e-10																		1.94357	0.19689	2.38918e-05	0.000134993	0.00054777	-2.05484e-24	1.34729e-06	5.18302e-06	7.56906e-05	-3.48236e-21	1.09318e-19		2.00647	0.00533	2.00647	0.00562	0.000130037	0.000143357	4.91729e-05	2.26152e-05	5.33912e-05	6.50077e-05	4.21448e-05	0.00146	0.000714845	0.00134	1.3703e-06	1.31842e-06	5.99215e-05
2.00323	-0.000474932	1.01723	1.51483e-10																		1.94053	0.20979	2.40917e-05	0.000135852	0.000550621	-3.13727e-24	1.35304e-06	5.2041e-06	7.61117e-05	-1.07403e-20	1.00795e-19		2.00323	0.00534	2.00323	0.00564	0.000129369	0.000142354	4.86936e-05	2.23894e-05	5.2592e-05	6.37302e-05	4.06713e-05	0.00138	0.000762614	0.0014	1.38089e-06	1.32735e-06	6.02802e-05
2	-0.000484205	1.01639	1.42289e-10																		1.9375	0.2229	2.42941e-05	0.00013672	0.000553495	1.83415e-24	1.35884e-06	5.2253e-06	7.65364e-05	-8.72997e-21	1.2276e-19		2	0.00535	2	0.00568	0.000128706	0.000141361	4.82212e-05	2.21669e-05	5.18101e-05	6.24891e-05	3.9273e-05	0.00132	0.000815099	0.00146	1.3916e-06	1.33637e-06	6.06421e-05
1.99678	-0.000479613	1.01556	1.33636e-10																		1.93448	0.23597	2.4499e-05	0.000137596	0.000556391	-3.49273e-25	1.36467e-06	5.24664e-06	7.69645e-05	-7.5482e-21	1.11488e-19		1.99678	0.00538	1.99678	0.00573	0.000128049	0.000140379	4.77556e-05	2.19476e-05	5.10451e-05	6.12832e-05	3.79448e-05	0.00125	0.000872902	0.00152	1.40244e-06	1.34549e-06	6.10072e-05
1.99357	-0.000462959	1.01473	1.25492e-10																		1.93146	0.24869	2.47065e-05	0.000138481	0.00055931	-5.52531e-24	1.37054e-06	5.26811e-06	7.73963e-05	-5.05805e-21	1.20667e-19		1.99357	0.00543	1.99357	0.0058	0.000127396	0.000139407	4.72967e-05	2.17314e-05	5.02966e-05	6.01112e-05	3.66823e-05	0.00119	0.000936719	0.00159	1.41341e-06	1.35469e-06	6.13757e-05
1.99037	-0.000436714	1.0139	1.17828e-10																		1.92846	0.2607	2.49167e-05	0.000139374	0.000562252	-6.52676e-24	1.37644e-06	5.28971e-06	7.78318e-05	-6.41382e-21	1.13424e-19		1.99037	0.00553	1.99037	0.00588	0.000126749	0.000138445	4.68442e-05	2.15183e-05	4.95639e-05	5.89718e-05	3.54812e-05	0.00114	0.00101	0.00166	1.4245e-06	1.364e-06	6.17475e-05
1.98718	-0.000403656	1.01307	1.10617e-10																		1.92547	0.2716	2.51296e-05	0.000140276	0.000565217	1.00702e-24	1.38239e-06	5.31144e-06	7.82709e-05	-1.239e-20	1.25187e-19		1.98718	0.00564	1.98718	0.00597	0.000126106	0.000137493	4.63982e-05	2.13083e-05	4.88468e-05	5.78639e-05	3.43376e-05	0.00108	0.00109	0.00173	1.43573e-06	1.37339e-06	6.21227e-05
1.984	-0.000366547	1.01224	1.03833e-10																		1.92248	0.281	2.53453e-05	0.000141186	0.000568206	1.14982e-25	1.38837e-06	5.33331e-06	7.87137e-05	-5.566e-21	1.01464e-19		1.984	0.00576	1.984	0.00609	0.000125469	0.00013655	4.59585e-05	2.11012e-05	4.81448e-05	5.67862e-05	3.3248e-05	0.00103	0.00117	0.00181	1.44709e-06	1.38289e-06	6.25013e-05
1.98083	-0.000327871	1.01142	9.74525e-11																		1.9195	0.2885	2.55637e-05	0.000142106	0.000571218	2.58153e-24	1.39439e-06	5.35531e-06	7.91603e-05	-1.04078e-20	1.24212e-19		1.98083	0.0059	1.98083	0.00622	0.000124836	0.000135617	4.55249e-05	2.08971e-05	4.74574e-05	5.57379e-05	3.22089e-05	0.000988736	0.00127	0.00189	1.45858e-06	1.39248e-06	6.28834e-05
1.97767	-0.000289654	1.01059	9.14514e-11																		1.91654	0.29377	2.5785e-05	0.000143034	0.000574255	2.18465e-24	1.40045e-06	5.37745e-06	7.96107e-05	-7.42825e-21	1.16376e-19		1.97767	0.00608	1.97767	0.00637	0.000124208	0.000134694	4.50974e-05	2.06958e-05	4.67844e-05	5.47178e-05	3.12175e-05	0.000945672	0.00138	0.00199	1.47021e-06	1.40218e-06	6.3269e-05
1.97452	-0.000253381	1.00977	8.58082e-11																		1.91358	0.29657	2.60091e-05	0.000143972	0.000577316	-6.02109e-25	1.40655e-06	5.39973e-06	8.0065e-05	-1.15459e-20	1.32663e-19		1.97452	0.00634	1.97452	0.00655	0.000123584	0.00013378	4.46758e-05	2.04974e-05	4.61252e-05	5.37249e-05	3.02707e-05	0.000905219	0.0015	0.00208	1.48198e-06	1.41197e-06	6.36582e-05
1.97138	-0.000219969	1.00895	8.05024e-11																		1.91063	0.29677	2.62362e-05	0.000144919	0.000580401	1.52073e-24	1.4127e-06	5.42214e-06	8.05232e-05	2.71525e-21	9.26758e-20		1.97138	0.00667	1.97138	0.00674	0.000122966	0.000132876	4.426e-05	2.03017e-05	4.54796e-05	5.27583e-05	2.93661e-05	0.000867183	0.00164	0.00219	1.49389e-06	1.42187e-06	6.4051e-05
1.96825	-0.000189798	1.00813	7.55143e-11																		1.90769	0.29435	2.64663e-05	0.000145875	0.000583511	-7.77796e-24	1.41888e-06	5.4447e-06	8.09853e-05	-8.82104e-21	1.26103e-19		1.96825	0.00706	1.96825	0.00697	0.000122352	0.00013198	4.385e-05	2.01087e-05	4.48471e-05	5.18171e-05	2.85011e-05	0.000831384	0.00179	0.0023	1.50595e-06	1.43188e-06	6.44474e-05
1.96513	-0.000162774	1.00731	7.08257e-11																		1.90476	0.28942	2.66995e-05	0.00014684	0.000586646	-1.57018e-25	1.4251e-06	5.4674e-06	8.14515e-05	-5.79924e-21	1.26584e-19		1.96513	0.00747	1.96513	0.00723	0.000121742	0.000131094	4.34456e-05	1.99184e-05	4.42274e-05	5.09004e-05	2.76735e-05	0.000797661	0.00197	0.00242	1.51815e-06	1.44198e-06	6.48475e-05
1.96203	-0.000138398	1.00649	6.64192e-11																		1.90184	0.28222	2.69357e-05	0.000147816	0.000589807	-3.37898e-24	1.43136e-06	5.49023e-06	8.19216e-05	-6.09469e-21	1.26211e-19		1.96203	0.00787	1.96203	0.00752	0.000121137	0.000130216	4.30468e-05	1.97307e-05	4.36203e-05	5.00074e-05	2.68812e-05	0.000765863	0.00216	0.00255	1.53051e-06	1.4522e-06	6.52513e-05
1.95893	-0.000115852	1.00568	6.22784e-11																		1.89893	0.27306	2.71751e-05	0.000148801	0.000592993	-6.00873e-24	1.43767e-06	5.51322e-06	8.23958e-05	-5.44827e-21	1.0566e-19		1.95893	0.00826	1.95893	0.00784	0.000120537	0.000129348	4.26533e-05	1.95456e-05	4.30253e-05	4.91374e-05	2.61222e-05	0.000735853	0.00238	0.00269	1.54301e-06	1.46253e-06	6.5659e-05
1.95584	-9.40889e-05	1.00486	5.83878e-11																		1.89602	0.26232	2.74177e-05	0.000149796	0.000596205	-3.20465e-24	1.44401e-06	5.53634e-06	8.28742e-05	-1.05456e-20	1.12827e-19		1.95584	0.00866	1.95584	0.00821	0.000119941	0.000128487	4.22652e-05	1.9363e-05	4.24421e-05	4.82895e-05	2.53947e-05	0.000707505	0.00263	0.00284	1.55567e-06	1.47296e-06	6.60704e-05
1.95276	-7.1938e-05	1.00405	5.47328e-11																		1.89313	0.2504	2.76636e-05	0.000150801	0.000599443	-5.50305e-24	1.4504e-06	5.55962e-06	8.33568e-05	-3.5142e-21	1.07332e-19		1.95276	0.00911	1.95276	0.00862	0.000119349	0.000127636	4.18823e-05	1.91829e-05	4.18705e-05	4.74629e-05	2.4697e-05	0.000680705	0.00291	0.003	1.56848e-06	1.48351e-06	6.64857e-05
1.94969	-4.82218e-05	1.00324	5.12997e-11																		1.89024	0.23771	2.79128e-05	0.000151816	0.000602708	-2.68291e-24	1.45683e-06	5.58304e-06	8.38435e-05	-1.34022e-21	1.35862e-19		1.94969	0.00962	1.94969	0.00908	0.000118762	0.000126793	4.15046e-05	1.90053e-05	4.13101e-05	4.66571e-05	2.40275e-05	0.000655345	0.00323	0.00317	1.58145e-06	1.49417e-06	6.6905e-05
1.94662	-2.18913e-05	1.00243	4.80753e-11																		1.88737	0.2246	2.81654e-05	0.000152841	0.000605999	-1.0425e-23	1.4633e-06	5.6066e-06	8.43346e-05	-7.90658e-21	9.83369e-20		1.94662	0.01021	1.94662	0.00959	0.000118179	0.000125958	4.11319e-05	1.883e-05	4.07607e-05	4.58714e-05	2.33846e-05	0.00063133	0.00357	0.00336	1.59459e-06	1.50495e-06	6.73282e-05
1.94357	7.83362e-06	1.00162	4.50474e-11																		1.8845	0.2114	2.84215e-05	0.000153877	0.000609318	-4.59062e-24	1.46982e-06	5.63032e-06	8.483e-05	-4.3598e-21	6.34043e-20		1.94357	0.01086	1.94357	0.01015	0.0001176	0.000125131	4.07641e-05	1.86571e-05	4.02219e-05	4.5105e-05	2.27671e-05	0.000608567	0.00395	0.00357	1.60788e-06	1.51584e-06	6.77555e-05
1.94053	4.13293e-05	1.00081	4.22046e-11																		1.88164	0.19837	2.8681e-05	0.000154924	0.000612664	2.51724e-24	1.47638e-06	5.65419e-06	8.53297e-05	-8.53004e-21	6.43433e-20		1.94053	0.01155	1.94053	0.01076	0.000117026	0.000124313	4.04013e-05	1.84866e-05	3.96936e-05	4.43573e-05	2.21736e-05	0.000586976	0.00436	0.00379	1.62135e-06	1.52686e-06	6.81868e-05
1.9375	7.84618e-05	1	3.95357e-11																		1.87879	0.18571	2.89442e-05	0.000155981	0.000616037	-8.87956e-24	1.48299e-06	5.67821e-06	8.58339e-05	-1.26529e-20	7.06649e-20		1.9375	0.01225	1.9375	0.01141	0.000116456	0.000123502	4.00432e-05	1.83183e-05	3.91754e-05	4.36279e-05	2.16028e-05	0.000566479	0.00479	0.00404	1.63498e-06	1.53799e-06	6.86223e-05
1.93448	0.000118526	0.99919	3.70305e-11																		1.87595	0.17358	2.9211e-05	0.000157049	0.000619438	-2.95244e-24	1.48963e-06	5.70238e-06	8.63426e-05	-3.61786e-21	5.9765e-20		1.93448	0.01293	1.93448	0.01209	0.00011589	0.0001227	3.96898e-05	1.81522e-05	3.86671e-05	4.2916e-05	2.10537e-05	0.000547006	0.00523	0.0043	1.64879e-06	1.54924e-06	6.9062e-05
1.93146	0.000160248	0.99839	3.46794e-11																		1.87311	0.16208	2.94815e-05	0.000158128	0.000622868	-7.51585e-24	1.49633e-06	5.72671e-06	8.68558e-05	-1.80079e-21	5.61302e-20		1.93146	0.01356	1.93146	0.01277	0.000115328	0.000121905	3.93411e-05	1.79883e-05	3.81685e-05	4.22211e-05	2.05252e-05	0.000528493	0.00565	0.00459	1.66277e-06	1.56062e-06	6.95059e-05
1.92846	0.000201864	0.99759	3.24731e-11																		1.87029	0.15127	2.97558e-05	0.000159218	0.000626326	-6.51811e-24	1.50307e-06	5.7512e-06	8.73736e-05	3.258e-22	3.40295e-20		1.92846	0.01411	1.92846	0.01344	0.00011477	0.000121118	3.89968e-05	1.78266e-05	3.76792e-05	4.15428e-05	2.00162e-05	0.000510878	0.00602	0.0049	1.67693e-06	1.57213e-06	6.9954e-05
1.92547	0.000241261	0.99678	3.0403e-11																		1.86747	0.14116	3.00339e-05	0.000160319	0.000629813	1.18691e-24	1.50985e-06	5.77584e-06	8.78961e-05	-7.9673e-21	1.69024e-20		1.92547	0.01459	1.92547	0.01406	0.000114216	0.000120338	3.86571e-05	1.7667e-05	3.71992e-05	4.08805e-05	1.95258e-05	0.000494107	0.00632	0.00524	1.69127e-06	1.58376e-06	7.04066e-05
1.92248	0.00027618	0.99598	2.8461e-11																		1.86466	0.13177	3.0316e-05	0.000161432	0.000633329	-2.05236e-25	1.51668e-06	5.80064e-06	8.84232e-05	-1.22175e-21	-1.94095e-21		1.92248	0.015	1.92248	0.01461	0.000113666	0.000119566	3.83217e-05	1.75095e-05	3.6728e-05	4.02336e-05	1.90531e-05	0.000478128	0.00651	0.00561	1.7058e-06	1.59552e-06	7.08635e-05
1.9195	0.000304448	0.99518	2.66394e-11																		1.86186	0.12307	3.06021e-05	0.000162557	0.000636875	-5.35345e-24	1.52356e-06	5.8256e-06	8.89551e-05	-1.58457e-21	3.45956e-22		1.9195	0.01534	1.9195	0.01506	0.000113121	0.000118801	3.79907e-05	1.7354e-05	3.62657e-05	3.96018e-05	1.85973e-05	0.000462893	0.00657	0.00602	1.72051e-06	1.60742e-06	7.13249e-05
1.91654	0.000324204	0.99439	2.49309e-11																		1.85907	0.11504	3.08922e-05	0.000163693	0.00064045	-5.13091e-25	1.53048e-06	5.85073e-06	8.94918e-05	-3.82371e-21	-4.12002e-20		1.91654	0.01562	1.91654	0.01541	0.000112579	0.000118044	3.76639e-05	1.72006e-05	3.58118e-05	3.89846e-05	1.81576e-05	0.000448358	0.0065	0.00646	1.73542e-06	1.61945e-06	7.17908e-05
1.91358	0.000334101	0.99359	2.33289e-11																		1.85629	0.10765	3.11865e-05	0.000164841	0.000644056	-1.78036e-25	1.53746e-06	5.87601e-06	9.00334e-05	-1.62604e-21	-3.96457e-20		1.91358	0.01582	1.91358	0.01567	0.000112041	0.000117294	3.73413e-05	1.70491e-05	3.53663e-05	3.83815e-05	1.77333e-05	0.000434481	0.0063	0.00695	1.75052e-06	1.63161e-06	7.22613e-05
1.91063	0.000333443	0.99279	2.18268e-11																		1.85351	0.10084	3.1485e-05	0.000166002	0.000647693	-5.21622e-24	1.54447e-06	5.90146e-06	9.05799e-05	3.71708e-21	-8.7756e-20		1.91063	0.01594	1.91063	0.01587	0.000111506	0.000116551	3.70227e-05	1.68996e-05	3.49289e-05	3.77921e-05	1.73235e-05	0.000421225	0.00599	0.00747	1.76582e-06	1.64391e-06	7.27364e-05
1.90769	0.000322242	0.992	2.04186e-11																		1.85075	0.09458	3.17879e-05	0.000167175	0.00065136	-7.97207e-24	1.55154e-06	5.92708e-06	9.11315e-05	-9.42007e-21	-1.24908e-19		1.90769	0.01597	1.90769	0.01604	0.000110976	0.000115815	3.67082e-05	1.6752e-05	3.44995e-05	3.7216e-05	1.69278e-05	0.000408553	0.00561	0.00804	1.78132e-06	1.65635e-06	7.32163e-05
1.90476	0.000301201																				1.84799	0.08882	3.20952e-05	0.00016836	0.000655058	2.04e-24	1.55866e-06	5.95286e-06	9.1688e-05	-1.58013e-21	-1.32897e-19		1.90476	0.01595	1.90476	0.01622	0.000110449	0.000115086	3.63977e-05	1.66063e-05	3.40778e-05	3.66528e-05	1.65454e-05	0.000396433	0.00519	0.00865	1.79702e-06	1.66893e-06	7.37008e-05
1.90184	0.000271607																				1.84524	0.08353	3.24069e-05	0.000169558	0.000658788	-3.79193e-24	1.56582e-06	5.97881e-06	9.22497e-05	-1.28395e-21	-1.44286e-19		1.90184	0.01592	1.90184	0.01643	0.000109926	0.000114363	3.6091e-05	1.64625e-05	3.36636e-05	3.61021e-05	1.61757e-05	0.000384834	0.00475	0.00931	1.81293e-06	1.68166e-06	7.41903e-05
1.89893	0.000235183																				1.8425	0.07866	3.27232e-05	0.000170768	0.00066255	-4.17273e-24	1.57304e-06	6.00493e-06	9.28166e-05	-2.15028e-21	-1.8962e-19		1.89893	0.01593	1.89893	0.01669	0.000109407	0.000113648	3.57882e-05	1.63204e-05	3.32568e-05	3.55637e-05	1.58183e-05	0.000373727	0.00432	0.01001	1.82906e-06	1.69453e-06	7.46846e-05
1.89602	0.000193904																				1.83976	0.07418	3.30442e-05	0.000171992	0.000666344	-1.64189e-24	1.5803e-06	6.03122e-06	9.33887e-05	4.53307e-21	-2.45395e-19		1.89602	0.01602	1.89602	0.01701	0.000108892	0.000112939	3.54892e-05	1.61802e-05	3.28573e-05	3.5037e-05	1.54725e-05	0.000363085	0.00391	0.01076	1.8454e-06	1.70755e-06	7.51838e-05
1.89313	0.000149816																				1.83704	0.07005	3.33699e-05	0.000173229	0.000670171	-3.60153e-24	1.58762e-06	6.05769e-06	9.39661e-05	8.7507e-21	-2.68125e-19		1.89313	0.01622	1.89313	0.0174	0.00010838	0.000112237	3.51938e-05	1.60417e-05	3.24648e-05	3.45218e-05	1.51379e-05	0.000352882	0.00354	0.01153	1.86196e-06	1.72072e-06	7.56881e-05
1.89024	0.000104881																				1.83432	0.06625	3.37005e-05	0.000174479	0.000674031	-1.01444e-23	1.59498e-06	6.08433e-06	9.45489e-05	8.844e-21	-3.24749e-19		1.89024	0.01652	1.89024	0.01784	0.000107872	0.000111541	3.49022e-05	1.5905e-05	3.20791e-05	3.40178e-05	1.4814e-05	0.000343097	0.00319	0.01233	1.87874e-06	1.73404e-06	7.61975e-05
1.88737	6.08741e-05																				1.83161	0.06273	3.40361e-05	0.000175743	0.000677925	-2.94996e-24	1.6024e-06	6.11115e-06	9.51371e-05	1.03812e-21	-3.52062e-19		1.88737	0.01695	1.88737	0.01833	0.000107367	0.000110852	3.46141e-05	1.577e-05	3.17003e-05	3.35246e-05	1.45004e-05	0.000333705	0.00288	0.01314	1.89575e-06	1.74752e-06	7.6712e-05
1.8845	1.93289e-05																				1.82891	0.05949	3.43767e-05	0.000177021	0.000681852	-6.23745e-24	1.60987e-06	6.13814e-06	9.57309e-05	2.07327e-21	-4.35338e-19		1.8845	0.01747	1.8845	0.01884	0.000106866	0.000110169	3.43295e-05	1.56366e-05	3.13279e-05	3.30419e-05	1.41965e-05	0.000324688	0.0026	0.01394	1.913e-06	1.76116e-06	7.72317e-05
1.88164	-1.84694e-05																				1.82622	0.05648	3.47224e-05	0.000178313	0.000685814	-4.85273e-24	1.61739e-06	6.16532e-06	9.63302e-05	2.06543e-20	-4.49087e-19		1.88164	0.01807	1.88164	0.01934	0.000106368	0.000109493	3.40484e-05	1.55049e-05	3.0962e-05	3.25695e-05	1.39021e-05	0.000316025	0.00236	0.0147	1.93047e-06	1.77495e-06	7.77568e-05
1.87879	-5.14532e-05																				1.82353	0.0537	3.50734e-05	0.000179618	0.00068981	-1.15105e-24	1.62497e-06	6.19267e-06	9.69352e-05	-4.10212e-22	-4.97925e-19		1.87879	0.01867	1.87879	0.0198	0.000105874	0.000108822	3.37707e-05	1.53748e-05	3.06024e-05	3.2107e-05	1.36167e-05	0.0003077	0.00214	0.01539	1.94819e-06	1.78891e-06	7.82872e-05
1.87595	-7.87307e-05																				1.82085	0.05112	3.54297e-05	0.000180939	0.000693841	-4.76989e-24	1.63259e-06	6.22021e-06	9.75458e-05	5.63931e-21	-5.9087e-19		1.87595	0.01923	1.87595	0.0202	0.000105383	0.000108158	3.34964e-05	1.52463e-05	3.02489e-05	3.16542e-05	1.334e-05	0.000299693	0.00195	0.01599	1.96616e-06	1.80304e-06	7.88231e-05
1.87311	-9.95522e-05																				1.81818	0.04872	3.57916e-05	0.000182274	0.000697908	-1.11545e-23	1.64028e-06	6.24793e-06	9.81623e-05	9.52225e-21	-5.91333e-19		1.87311	0.01968	1.87311	0.02049	0.000104896	0.0001075	3.32254e-05	1.51194e-05	2.99015e-05	3.12108e-05	1.30716e-05	0.000291991	0.00178	0.01646	1.98437e-06	1.81733e-06	7.93644e-05
1.87029	-0.000113302																				1.81552	0.04649	3.6159e-05	0.000183623	0.00070201	-6.2288e-24	1.64801e-06	6.27584e-06	9.87846e-05	1.02879e-20	-6.96472e-19		1.87029	0.01999	1.87029	0.02064	0.000104412	0.000106848	3.29576e-05	1.49941e-05	2.95599e-05	3.07766e-05	1.28112e-05	0.000284577	0.00162	0.01678	2.00284e-06	1.83179e-06	7.99114e-05
1.86747	-0.000119522																				1.81287	0.04442	3.65321e-05	0.000184988	0.000706149	-1.35258e-24	1.6558e-06	6.30393e-06	9.94129e-05	1.71993e-20	-7.0987e-19		1.86747	0.02015	1.86747	0.02064	0.000103931	0.000106202	3.26931e-05	1.48702e-05	2.9224e-05	3.03513e-05	1.25585e-05	0.000277439	0.00149	0.01692	2.02157e-06	1.84643e-06	8.0464e-05
1.86466	-0.000117973																				1.81022	0.04248	3.6911e-05	0.000186368	0.000710324	4.19498e-24	1.66365e-06	6.33222e-06	0.000100047	1.65018e-20	-8.23852e-19		1.86466	0.02012	1.86466	0.02048	0.000103454	0.000105561	3.24317e-05	1.47479e-05	2.88937e-05	2.99346e-05	1.23132e-05	0.000270562	0.00137	0.01688	2.04056e-06	1.86124e-06	8.10224e-05
1.86186	-0.000108712																				1.80758	0.04067	3.72959e-05	0.000187764	0.000714537	-1.29076e-24	1.67155e-06	6.36069e-06	0.000100688	2.40692e-20	-8.93519e-19		1.86186	0.01989	1.86186	0.02015	0.00010298	0.000104927	3.21734e-05	1.4627e-05	2.8569e-05	2.95264e-05	1.20749e-05	0.000263934	0.00126	0.01667	2.05982e-06	1.87623e-06	8.15867e-05
1.85907	-9.2168e-05																				1.80495	0.03899	3.76869e-05	0.000189175	0.000718787	-3.48655e-24	1.67951e-06	6.38936e-06	0.000101334	2.16613e-20	-1.00202e-18		1.85907	0.01947	1.85907	0.01966	0.000102509	0.000104298	3.19181e-05	1.45076e-05	2.82496e-05	2.91264e-05	1.18435e-05	0.000257543	0.00116	0.01629	2.07935e-06	1.8914e-06	8.21568e-05
1.85629	-6.9202e-05																				1.80233	0.03741	3.8084e-05	0.000190602	0.000723075	-2.13025e-24	1.68753e-06	6.41822e-06	0.000101987	2.3194e-20	-1.09499e-18		1.85629	0.01888	1.85629	0.01904	0.000102041	0.000103674	3.16659e-05	1.43897e-05	2.79355e-05	2.87344e-05	1.16186e-05	0.000251379	0.00108	0.01576	2.09916e-06	1.90676e-06	8.27329e-05
1.85351	-4.11209e-05																				1.79971	0.03593	3.84875e-05	0.000192046	0.000727402	-6.60589e-24	1.6956e-06	6.44728e-06	0.000102646	2.81536e-20	-1.16623e-18		1.85351	0.01817	1.85351	0.01832	0.000101577	0.000103057	3.14166e-05	1.42731e-05	2.76265e-05	2.83502e-05	1.14001e-05	0.000245431	0.000999713	0.01512	2.11925e-06	1.92231e-06	8.33151e-05
1.85075	-9.63667e-06																				1.7971	0.03454	3.88974e-05	0.000193505	0.000731767	-1.2512e-24	1.70373e-06	6.47653e-06	0.000103312	3.34923e-20	-1.27876e-18		1.85075	0.0174	1.85075	0.01751	0.000101115	0.000102444	3.11703e-05	1.41579e-05	2.73225e-05	2.79735e-05	1.11877e-05	0.000239689	0.000929823	0.0144	2.13964e-06	1.93804e-06	8.39035e-05
1.84799	2.32314e-05																				1.7945	0.03324	3.9314e-05	0.000194982	0.000736172	-1.12756e-23	1.71192e-06	6.50599e-06	0.000103984	3.02209e-20	-1.31762e-18		1.84799	0.01659	1.84799	0.01667	0.000100657	0.000101838	3.09268e-05	1.40441e-05	2.70235e-05	2.76043e-05	1.09811e-05	0.000234143	0.000866662	0.01362	2.16032e-06	1.95398e-06	8.44981e-05
1.84524	5.5303e-05																				1.79191	0.03201	3.97372e-05	0.000196476	0.000740617	-4.47316e-24	1.72017e-06	6.53564e-06	0.000104662	3.59817e-20	-1.44359e-18		1.84524	0.01575	1.84524	0.0158	0.000100202	0.000101236	3.06861e-05	1.39316e-05	2.67293e-05	2.72422e-05	1.07802e-05	0.000228786	0.000809439	0.01282	2.1813e-06	1.9701e-06	8.50991e-05
1.8425	8.44132e-05																				1.78932	0.03086	4.01674e-05	0.000197986	0.000745103	-1.52073e-24	1.72848e-06	6.5655e-06	0.000105348	3.54856e-20	-1.54375e-18		1.8425	0.01487	1.8425	0.01493	9.97503e-05	0.00010064	3.04482e-05	1.38205e-05	2.64398e-05	2.68872e-05	1.05847e-05	0.000223608	0.000757469	0.01201	2.20259e-06	1.98643e-06	8.57065e-05
1.83976	0.000108593																				1.78674	0.02977	4.06046e-05	0.000199515	0.000749629	-7.70007e-24	1.73685e-06	6.59557e-06	0.00010604	3.95625e-20	-1.58603e-18		1.83976	0.01395	1.83976	0.01409	9.93014e-05	0.000100049	3.02131e-05	1.37106e-05	2.61549e-05	2.6539e-05	1.03945e-05	0.000218603	0.000710156	0.01122	2.22419e-06	2.00296e-06	8.63204e-05
1.83704	0.000126232																				1.78417	0.02875	4.10491e-05	0.000201061	0.000754196	-7.26487e-24	1.74528e-06	6.62584e-06	0.000106738	4.00897e-20	-1.72547e-18		1.83704	0.01303	1.83704	0.01327	9.88556e-05	9.94634e-05	2.99807e-05	1.36021e-05	2.58745e-05	2.61974e-05	1.02094e-05	0.000213761	0.000666982	0.01045	2.24611e-06	2.0197e-06	8.69409e-05
1.83432	0.000136191																				1.78161	0.02778	4.15008e-05	0.000202625	0.000758806	-3.876e-24	1.75377e-06	6.65632e-06	0.000107444	4.07354e-20	-1.82768e-18		1.83432	0.01214	1.83432	0.0125	9.84127e-05	9.88828e-05	2.97509e-05	1.34948e-05	2.55986e-05	2.58624e-05	1.00291e-05	0.000209077	0.000627498	0.00972	2.26835e-06	2.03665e-06	8.75681e-05
1.83161	0.000137869																				1.77905	0.02687	4.19601e-05	0.000204207	0.000763458	-5.73796e-24	1.76232e-06	6.68701e-06	0.000108157	5.56304e-20	-1.92592e-18		1.83161	0.01132	1.83161	0.01177	9.79728e-05	9.83072e-05	2.95237e-05	1.33887e-05	2.5327e-05	2.55337e-05	9.8536e-06	0.000204544	0.000591309	0.00904	2.29093e-06	2.05382e-06	8.82022e-05
1.82891	0.0001312																				1.7765	0.02601	4.24271e-05	0.000205809	0.000768152	1.7816e-24	1.77094e-06	6.71792e-06	0.000108877	4.13914e-20	-1.97454e-18		1.82891	0.01057	1.82891	0.01109	9.75358e-05	9.77367e-05	2.92991e-05	1.32839e-05	2.50597e-05	2.52111e-05	9.68263e-06	0.000200155	0.00055807	0.0084	2.31385e-06	2.0712e-06	8.88431e-05
1.82622	0.000116605																				1.77396	0.02519	4.2902e-05	0.000207428	0.00077289	-5.82575e-24	1.77962e-06	6.74903e-06	0.000109604	5.73379e-20	-2.05107e-18		1.82622	0.0099	1.82622	0.01046	9.71018e-05	9.71712e-05	2.90771e-05	1.31802e-05	2.47965e-05	2.48946e-05	9.51605e-06	0.000195905	0.00052748	0.0078	2.33711e-06	2.0888e-06	8.94911e-05
1.82353	9.49051e-05																				1.77143	0.02442	4.33849e-05	0.000209068	0.000777672	-1.10914e-23	1.78836e-06	6.78037e-06	0.000110339	5.88099e-20	-2.18792e-18		1.82353	0.00929	1.82353	0.00988	9.66706e-05	9.66105e-05	2.88575e-05	1.30778e-05	2.45374e-05	2.4584e-05	9.35373e-06	0.000191787	0.000499272	0.00725	2.36072e-06	2.10663e-06	9.01462e-05
1.82085	6.7213e-05																				1.7689	0.02368	4.3876e-05	0.000210726	0.000782499	1.19433e-24	1.79717e-06	6.81193e-06	0.000111081	7.39181e-20	-2.2706e-18		1.82085	0.00876	1.82085	0.00934	9.62423e-05	9.60546e-05	2.86404e-05	1.29765e-05	2.42823e-05	2.42791e-05	9.19551e-06	0.000187796	0.000473211	0.00675	2.38469e-06	2.12469e-06	9.08085e-05
1.81818	3.483e-05																				1.76638	0.02299	4.43755e-05	0.000212405	0.000787371	-8.77447e-24	1.80605e-06	6.8437e-06	0.00011183	8.06e-20	-2.3111e-18		1.81818	0.00831	1.81818	0.00885	9.58169e-05	9.55036e-05	2.84258e-05	1.28764e-05	2.40311e-05	2.39797e-05	9.04127e-06	0.000183928	0.000449092	0.00628	2.40903e-06	2.14298e-06	9.14781e-05
1.81552	-8.43596e-07																				1.76387	0.02233	4.48837e-05	0.000214104	0.000792288	1.46633e-24	1.81499e-06	6.8757e-06	0.000112587	6.25033e-20	-2.334e-18		1.81552	0.00794	1.81552	0.00839	9.53942e-05	9.49572e-05	2.82135e-05	1.27774e-05	2.37838e-05	2.36859e-05	8.89086e-06	0.000180176	0.00042673	0.00585	2.43374e-06	2.16151e-06	9.21551e-05
1.81287	-3.83728e-05																				1.76136	0.0217	4.54006e-05	0.000215823	0.000797252	-1.7544e-24	1.82399e-06	6.90792e-06	0.000113352	5.89728e-20	-2.37285e-18		1.81287	0.00761	1.81287	0.00797	9.49744e-05	9.44156e-05	2.80036e-05	1.26796e-05	2.35402e-05	2.33973e-05	8.74417e-06	0.000176538	0.000405962	0.00546	2.45883e-06	2.18028e-06	9.28397e-05
1.81022	-7.63277e-05																				1.75887	0.0211	4.59266e-05	0.000217563	0.000802262	-1.42058e-24	1.83307e-06	6.94037e-06	0.000114124	7.27571e-20	-2.3603e-18		1.81022	0.0073	1.81022	0.00759	9.45573e-05	9.38785e-05	2.7796e-05	1.25828e-05	2.33003e-05	2.3114e-05	8.60108e-06	0.000173007	0.000386645	0.0051	2.48432e-06	2.19929e-06	9.35319e-05
1.80758	-0.000113304																				1.75637	0.02053	4.64618e-05	0.000219324	0.00080732	-1.03484e-23	1.84221e-06	6.97305e-06	0.000114905	7.32162e-20	-2.29374e-18		1.80758	0.007	1.80758	0.00724	9.41429e-05	9.3346e-05	2.75907e-05	1.24871e-05	2.3064e-05	2.28357e-05	8.46145e-06	0.000169581	0.000368647	0.00477	2.5102e-06	2.21855e-06	9.42319e-05
1.80495	-0.000147929																				1.75389	0.01999	4.70064e-05	0.000221106	0.000812425	-5.41775e-24	1.85142e-06	7.00596e-06	0.000115693	8.67902e-20	-2.18339e-18		1.80495	0.00671	1.80495	0.00691	9.37313e-05	9.28181e-05	2.73877e-05	1.23925e-05	2.28312e-05	2.25624e-05	8.3252e-06	0.000166254	0.000351855	0.00447	2.53648e-06	2.23807e-06	9.49398e-05
1.80233	-0.000178878																				1.75141	0.01947	4.75607e-05	0.00022291	0.000817579	-9.91811e-24	1.8607e-06	7.03911e-06	0.00011649	7.73687e-20	-2.08271e-18		1.80233	0.00642	1.80233	0.00662	9.33224e-05	9.22945e-05	2.71868e-05	1.2299e-05	2.26019e-05	2.2294e-05	8.1922e-06	0.000163023	0.000336165	0.00419	2.56319e-06	2.25785e-06	9.56557e-05
1.79971	-0.000204883																				1.74894	0.01898	4.81249e-05	0.000224737	0.000822783	-1.67997e-23	1.87005e-06	7.07249e-06	0.000117295	6.90341e-20	-1.98634e-18		1.79971	0.00615	1.79971	0.00634	9.29161e-05	9.17754e-05	2.69882e-05	1.22065e-05	2.2376e-05	2.20303e-05	8.06236e-06	0.000159885	0.000321485	0.00394	2.59031e-06	2.27789e-06	9.63797e-05
1.7971	-0.000224778																				1.74648	0.01851	4.86992e-05	0.000226586	0.000828036	-9.34691e-25	1.87947e-06	7.10611e-06	0.000118108	7.59351e-20	-1.75588e-18		1.7971	0.0059	1.7971	0.00609	9.25125e-05	9.12607e-05	2.67917e-05	1.2115e-05	2.21534e-05	2.17711e-05	7.93557e-06	0.000156837	0.00030773	0.0037	2.61787e-06	2.2982e-06	9.7112e-05
1.7945	-0.000237542																				1.74402	0.01806	4.92839e-05	0.000228458	0.00083334	-5.72436e-24	1.88896e-06	7.13997e-06	0.00011893	7.26061e-20	-1.48727e-18		1.7945	0.00565	1.7945	0.00586	9.21115e-05	9.07503e-05	2.65974e-05	1.20245e-05	2.19341e-05	2.15165e-05	7.81175e-06	0.000153873	0.000294826	0.00349	2.64587e-06	2.31878e-06	9.78526e-05
1.79191	-0.00024237																				1.74157	0.01763	4.98792e-05	0.000230353	0.000838695	-2.8288e-24	1.89852e-06	7.17407e-06	0.000119761	8.55551e-20	-1.12709e-18		1.79191	0.0054	1.79191	0.00564	9.17131e-05	9.02441e-05	2.64051e-05	1.1935e-05	2.1718e-05	2.12664e-05	7.69079e-06	0.000150993	0.000282706	0.00329	2.67431e-06	2.33964e-06	9.86017e-05
1.78932	-0.000238751																				1.73913	0.01722	5.04854e-05	0.000232272	0.000844101	-4.0528e-24	1.90816e-06	7.20842e-06	0.0001206	5.51402e-20	-8.04137e-19		1.78932	0.00514	1.78932	0.00544	9.13173e-05	8.97422e-05	2.62149e-05	1.18465e-05	2.15051e-05	2.10205e-05	7.57262e-06	0.000148191	0.000271307	0.0031	2.70322e-06	2.36078e-06	9.93595e-05
1.78674	-0.000226554																				1.73669	0.01683	5.11028e-05	0.000234215	0.00084956	-4.98502e-24	1.91787e-06	7.24301e-06	0.000121448	7.54257e-20	-2.28178e-19		1.78674	0.00488	1.78674	0.00526	9.0924e-05	8.92444e-05	2.60268e-05	1.1759e-05	2.12952e-05	2.07788e-05	7.45714e-06	0.000145467	0.000260575	0.00293	2.73261e-06	2.38221e-06	0.000100126
1.78417	-0.000206098																				1.73427	0.01645	5.17316e-05	0.000236183	0.000855073	-5.43382e-24	1.92765e-06	7.27785e-06	0.000122305	5.13076e-20	3.24048e-19		1.78417	0.00464	1.78417	0.00509	9.05333e-05	8.87508e-05	2.58406e-05	1.16724e-05	2.10884e-05	2.05412e-05	7.34428e-06	0.000142816	0.00025046	0.00278	2.76247e-06	2.40393e-06	0.000100901
1.78161	-0.000178226																				1.73184	0.01609	5.23722e-05	0.000238175	0.000860639	-1.09072e-23	1.93751e-06	7.31295e-06	0.000123171	2.73346e-20	1.06879e-18		1.78161	0.00442	1.78161	0.00493	9.0145e-05	8.82613e-05	2.56565e-05	1.15868e-05	2.08846e-05	2.03077e-05	7.23396e-06	0.000140237	0.000240915	0.00263	2.79282e-06	2.42595e-06	0.000101686
1.77905	-0.000144342																				1.72943	0.01574	5.30248e-05	0.000240193	0.000866259	1.54175e-24	1.94745e-06	7.3483e-06	0.000124046	2.35376e-20	1.86282e-18		1.77905	0.00422	1.77905	0.00479	8.97593e-05	8.77757e-05	2.54743e-05	1.1502e-05	2.06836e-05	2.00781e-05	7.1261e-06	0.000137727	0.000231899	0.00249	2.82368e-06	2.44828e-06	0.000102479
1.7765	-0.000106412																				1.72702	0.01541	5.36896e-05	0.000242236	0.000871935	-9.35927e-25	1.95746e-06	7.38391e-06	0.000124931	-3.13361e-21	2.97292e-18		1.7765	0.00403	1.7765	0.00465	8.93761e-05	8.72942e-05	2.5294e-05	1.14182e-05	2.04855e-05	1.98524e-05	7.02064e-06	0.000135282	0.000223374	0.00237	2.85504e-06	2.47091e-06	0.000103282
1.77396	-6.69276e-05																				1.72462	0.01509	5.43671e-05	0.000244306	0.000877666	-6.91745e-24	1.96755e-06	7.41977e-06	0.000125825	-7.67111e-21	4.01748e-18		1.77396	0.00383	1.77396	0.00452	8.89952e-05	8.68166e-05	2.51156e-05	1.13353e-05	2.02902e-05	1.96304e-05	6.91749e-06	0.000132902	0.000215305	0.00225	2.88694e-06	2.49386e-06	0.000104095
1.77143	-2.8798e-05																				1.72222	0.01479	5.50576e-05	0.000246402	0.000883455	-5.19891e-24	1.97772e-06	7.4559e-06	0.000126729	-3.66466e-20	5.27499e-18		1.77143	0.00362	1.77143	0.0044	8.86169e-05	8.6343e-05	2.49391e-05	1.12533e-05	2.00977e-05	1.94121e-05	6.81659e-06	0.000130584	0.000207662	0.00214	2.91937e-06	2.51713e-06	0.000104917
1.7689	4.81481e-06																				1.71983	0.0145	5.57614e-05	0.000248526	0.000889301	-8.37018e-24	1.98796e-06	7.49229e-06	0.000127642	-6.46003e-20	6.75158e-18		1.7689	0.00342	1.7689	0.00429	8.82409e-05	8.58732e-05	2.47644e-05	1.11722e-05	1.99079e-05	1.91973e-05	6.71789e-06	0.000128326	0.000200414	0.00204	2.95235e-06	2.54073e-06	0.000105749
1.76638	3.07265e-05																				1.71745	0.01421	5.64788e-05	0.000250677	0.000895205	-5.61309e-24	1.99829e-06	7.52895e-06	0.000128566	-1.13592e-19	8.34529e-18		1.76638	0.00324	1.76638	0.00419	8.78673e-05	8.54072e-05	2.45916e-05	1.10919e-05	1.97207e-05	1.89862e-05	6.6213e-06	0.000126125	0.000193535	0.00195	2.98589e-06	2.56466e-06	0.00010659
1.76387	4.6012e-05																				1.71508	0.01394	5.72102e-05	0.000252856	0.000901168	1.39833e-24	2.0087e-06	7.56588e-06	0.0001295	-1.40062e-19	1.02523e-17		1.76387	0.0031	1.76387	0.00409	8.74961e-05	8.4945e-05	2.44205e-05	1.10125e-05	1.95361e-05	1.87784e-05	6.52678e-06	0.00012398	0.000187001	0.00186	3.02e-06	2.58893e-06	0.000107442
1.76136	4.83142e-05																				1.71271	0.01368	5.79559e-05	0.000255064	0.000907191	-1.0744e-24	2.01919e-06	7.60309e-06	0.000130443	-1.90004e-19	1.21245e-17		1.76136	0.00297	1.76136	0.004	8.71272e-05	8.44865e-05	2.42512e-05	1.09339e-05	1.93541e-05	1.8574e-05	6.43427e-06	0.000121889	0.00018079	0.00178	3.0547e-06	2.61354e-06	0.000108304
1.75887	3.6145e-05																				1.71034	0.01343	5.87164e-05	0.0002573	0.000913274	1.45396e-24	2.02976e-06	7.64057e-06	0.000131397	-2.5506e-19	1.4386e-17		1.75887	0.00282	1.75887	0.00391	8.67606e-05	8.40317e-05	2.40837e-05	1.08561e-05	1.91746e-05	1.83729e-05	6.34371e-06	0.00011985	0.00017488	0.0017	3.09e-06	2.63851e-06	0.000109177
1.75637	9.13451e-06																				1.70799	0.01319	5.9492e-05	0.000259567	0.000919419	-2.43564e-24	2.04041e-06	7.67832e-06	0.000132362	-3.11924e-19	1.67401e-17		1.75637	0.00264	1.75637	0.00383	8.63964e-05	8.35806e-05	2.39179e-05	1.07792e-05	1.89976e-05	1.81751e-05	6.25504e-06	0.000117861	0.000169253	0.00163	3.12592e-06	2.66384e-06	0.00011006
1.75389	-3.1814e-05																				1.70564	0.01296	6.02832e-05	0.000261863	0.000925626	-4.42247e-24	2.05115e-06	7.71636e-06	0.000133337	-3.93122e-19	1.92211e-17		1.75389	0.00243	1.75389	0.00375	8.60344e-05	8.31331e-05	2.37538e-05	1.0703e-05	1.88229e-05	1.79804e-05	6.16822e-06	0.000115922	0.000163891	0.00156	3.16247e-06	2.68953e-06	0.000110954
1.75141	-8.45029e-05																				1.7033	0.01274	6.10903e-05	0.00026419	0.000931896	3.71156e-24	2.06197e-06	7.75468e-06	0.000134324	-4.72834e-19	2.18419e-17		1.75141	0.00224	1.75141	0.00368	8.56748e-05	8.26892e-05	2.35913e-05	1.06277e-05	1.86507e-05	1.77888e-05	6.08319e-06	0.000114029	0.000158778	0.00149	3.19965e-06	2.7156e-06	0.000111858
1.74894	-0.000145572																				1.70096	0.01252	6.19138e-05	0.000266548	0.00093823	-9.34196e-24	2.07288e-06	7.79328e-06	0.000135321	-5.5126e-19	2.47004e-17		1.74894	0.00211	1.74894	0.00362	8.53173e-05	8.22488e-05	2.34305e-05	1.05531e-05	1.84808e-05	1.76002e-05	5.9999e-06	0.000112182	0.000153898	0.00143	3.2375e-06	2.74205e-06	0.000112774
1.74648	-0.000210789																				1.69863	0.01231	6.27542e-05	0.000268938	0.000944629	-5.80102e-24	2.08388e-06	7.83218e-06	0.000136329	-6.27562e-19	2.75039e-17		1.74648	0.00205	1.74648	0.00355	8.49621e-05	8.1812e-05	2.32714e-05	1.04793e-05	1.83131e-05	1.74146e-05	5.91831e-06	0.00011038	0.000149238	0.00138	3.27602e-06	2.76889e-06	0.000113701
1.74402	-0.000275458																				1.69631	0.01211	6.36118e-05	0.00027136	0.000951093	-5.10247e-24	2.09496e-06	7.87136e-06	0.000137349	-7.50223e-19	3.02845e-17		1.74402	0.00204	1.74402	0.00349	8.46091e-05	8.13786e-05	2.31138e-05	1.04063e-05	1.81478e-05	1.72319e-05	5.83837e-06	0.00010862	0.000144786	0.00132	3.31523e-06	2.79612e-06	0.00011464
1.74157	-0.000334925																				1.69399	0.01192	6.44873e-05	0.000273815	0.000957624	-6.90509e-24	2.10614e-06	7.91085e-06	0.00013838	-8.35915e-19	3.29137e-17		1.74157	0.00206	1.74157	0.00343	8.42583e-05	8.09486e-05	2.29579e-05	1.0334e-05	1.79846e-05	1.70521e-05	5.76003e-06	0.000106902	0.000140528	0.00127	3.35515e-06	2.82376e-06	0.00011559
1.73913	-0.000385076																				1.69168	0.01173	6.5381e-05	0.000276303	0.000964223	-1.75193e-24	2.1174e-06	7.95063e-06	0.000139423	-9.68243e-19	3.52211e-17		1.73913	0.00206	1.73913	0.00338	8.39097e-05	8.05221e-05	2.28035e-05	1.02624e-05	1.78236e-05	1.6875e-05	5.68326e-06	0.000105224	0.000136454	0.00122	3.3958e-06	2.8518e-06	0.000116552
1.73669	-0.000422789																				1.68937	0.01155	6.62935e-05	0.000278826	0.000970889	9.74007e-24	2.12875e-06	7.99071e-06	0.000140477	-1.05712e-18	3.70435e-17		1.73669	0.00202	1.73669	0.00333	8.35632e-05	8.00988e-05	2.26506e-05	1.01916e-05	1.76648e-05	1.67007e-05	5.60802e-06	0.000103585	0.000132553	0.00118	3.43718e-06	2.88027e-06	0.000117526
1.73427	-0.000446247																				1.68707	0.01138	6.72254e-05	0.000281383	0.000977626	-6.43527e-24	2.1402e-06	8.03109e-06	0.000141544	-1.20056e-18	3.8211e-17		1.73427	0.00194	1.73427	0.00328	8.32189e-05	7.9679e-05	2.24993e-05	1.01215e-05	1.7508e-05	1.6529e-05	5.53425e-06	0.000101984	0.000128816	0.00114	3.47933e-06	2.90917e-06	0.000118513
1.73184	-0.000455081																				1.68478	0.01121	6.81771e-05	0.000283975	0.000984432	-1.60356e-24	2.15173e-06	8.07178e-06	0.000142623	-1.28352e-18	3.83181e-17		1.73184	0.00181	1.73184	0.00324	8.28767e-05	7.92624e-05	2.23495e-05	1.00522e-05	1.73533e-05	1.63599e-05	5.46193e-06	0.00010042	0.000125234	0.00109	3.52225e-06	2.9385e-06	0.000119512
1.72943	-0.000450304																				1.6825	0.01105	6.91493e-05	0.000286604	0.00099131	-3.96131e-24	2.16337e-06	8.11278e-06	0.000143714	-1.39081e-18	3.74786e-17		1.72943	0.00165	1.72943	0.00319	8.25366e-05	7.8849e-05	2.22012e-05	9.98348e-06	1.72006e-05	1.61935e-05	5.39101e-06	9.88908e-05	0.000121799	0.00106	3.56597e-06	2.96828e-06	0.000120523
1.72702	-0.00043407																				1.68022	0.0109	7.01425e-05	0.000289269	0.000998261	-1.00319e-23	2.17509e-06	8.1541e-06	0.000144817	-1.51874e-18	3.48041e-17		1.72702	0.00148	1.72702	0.00315	8.21986e-05	7.84389e-05	2.20543e-05	9.9155e-06	1.70499e-05	1.60295e-05	5.32147e-06	9.73964e-05	0.000118502	0.00102	3.61051e-06	2.99851e-06	0.000121548
1.72462	-0.000409279																				1.67794	0.01074	7.11575e-05	0.000291972	0.00101	-9.97746e-24	2.18691e-06	8.19573e-06	0.000145934	-1.51036e-18	3.01294e-17		1.72462	0.00133	1.72462	0.00311	8.18627e-05	7.8032e-05	2.19089e-05	9.8482e-06	1.69012e-05	1.5868e-05	5.25326e-06	9.59354e-05	0.000115336	0.000984837	3.65588e-06	3.02921e-06	0.000122585
1.72222	-0.000379109																				1.67568	0.0106	7.21947e-05	0.000294713	0.00101	-8.01658e-24	2.19883e-06	8.23768e-06	0.000147063	-1.53245e-18	2.27857e-17		1.72222	0.00121	1.72222	0.00307	8.15288e-05	7.76283e-05	2.17649e-05	9.78158e-06	1.67544e-05	1.57089e-05	5.18635e-06	9.45069e-05	0.000112295	0.000951763	3.70212e-06	3.06038e-06	0.000123636
1.71983	-0.000346553																				1.67341	0.01046	7.32549e-05	0.000297492	0.00102	-1.38646e-23	2.21085e-06	8.27996e-06	0.000148206	-1.50485e-18	1.2161e-17		1.71983	0.00113	1.71983	0.00304	8.1197e-05	7.72276e-05	2.16223e-05	9.71562e-06	1.66095e-05	1.55522e-05	5.12071e-06	9.31099e-05	0.000109372	0.000920297	3.74924e-06	3.09203e-06	0.0001247
1.71745	-0.000314025																				1.67116	0.01032	7.43387e-05	0.000300311	0.00103	-1.02062e-23	2.22296e-06	8.32256e-06	0.000149362	-1.38767e-18	-2.25425e-18		1.71745	0.00109	1.71745	0.003	8.08672e-05	7.68301e-05	2.14811e-05	9.65032e-06	1.64664e-05	1.53978e-05	5.05631e-06	9.17436e-05	0.000106561	0.000890338	3.79726e-06	3.12418e-06	0.000125779
1.71508	-0.000283105																				1.66891	0.01019	7.54469e-05	0.00030317	0.00103	-7.28836e-24	2.23517e-06	8.36549e-06	0.000150532	-1.13266e-18	-2.12044e-17		1.71508	0.00108	1.71508	0.00297	8.05393e-05	7.64356e-05	2.13413e-05	9.58566e-06	1.63252e-05	1.52457e-05	4.99311e-06	9.04069e-05	0.000103857	0.000861793	3.8462e-06	3.15683e-06	0.000126871
1.71271	-0.000254443																				1.66667	0.01006	7.65802e-05	0.000306071	0.00104	-1.03434e-23	2.24749e-06	8.40875e-06	0.000151715	-7.89497e-19	-4.57256e-17		1.71271	0.00109	1.71271	0.00294	8.02135e-05	7.60441e-05	2.12029e-05	9.52165e-06	1.61858e-05	1.50958e-05	4.93109e-06	8.90991e-05	0.000101253	0.000834576	3.8961e-06	3.18999e-06	0.000127977
1.71034	-0.00022783																				1.66443	0.00994	7.77394e-05	0.000309013	0.00105	-4.14676e-24	2.25991e-06	8.45235e-06	0.000152913	-2.50925e-19	-7.5799e-17		1.71034	0.00112	1.71034	0.00291	7.98897e-05	7.56556e-05	2.10657e-05	9.45827e-06	1.60481e-05	1.49481e-05	4.87021e-06	8.78194e-05	9.87459e-05	0.000808608	3.94697e-06	3.22369e-06	0.000129098
1.70799	-0.000202411																				1.6622	0.00982	7.89253e-05	0.000311997	0.00106	2.60996e-24	2.27243e-06	8.49629e-06	0.000154124	5.24059e-19	-1.12884e-16		1.70799	0.00115	1.70799	0.00288	7.95678e-05	7.52701e-05	2.09299e-05	9.39551e-06	1.59122e-05	1.48025e-05	4.81046e-06	8.65669e-05	9.63301e-05	0.000783814	3.99884e-06	3.25791e-06	0.000130234
1.70564	-0.000176973																				1.65997	0.0097	8.01387e-05	0.000315026	0.00106	-1.22227e-23	2.28505e-06	8.54057e-06	0.000155351	1.52562e-18	-1.5691e-16		1.70564	0.00118	1.70564	0.00286	7.92478e-05	7.48876e-05	2.07954e-05	9.33337e-06	1.57779e-05	1.46591e-05	4.7518e-06	8.53409e-05	9.40016e-05	0.000760125	4.05174e-06	3.29269e-06	0.000131385
1.7033	-0.000150265																				1.65775	0.00959	8.13804e-05	0.000318098	0.00107	-8.65455e-24	2.29778e-06	8.5852e-06	0.000156591	2.89509e-18	-2.07645e-16		1.7033	0.00118	1.7033	0.00283	7.89298e-05	7.45079e-05	2.06622e-05	9.27183e-06	1.56454e-05	1.45177e-05	4.6942e-06	8.41407e-05	9.1756e-05	0.000737479	4.1057e-06	3.32802e-06	0.000132551
1.70096	-0.00012128																				1.65554	0.00948	8.26514e-05	0.000321216	0.00108	-4.35447e-24	2.31062e-06	8.63019e-06	0.000157847	4.51606e-18	-2.6526e-16		1.70096	0.00113	1.70096	0.00281	7.86136e-05	7.41312e-05	2.05303e-05	9.21089e-06	1.55145e-05	1.43783e-05	4.63764e-06	8.29655e-05	8.95897e-05	0.000715815	4.16074e-06	3.36393e-06	0.000133733
1.69863	-8.94518e-05																				1.65333	0.00938	8.39526e-05	0.00032438	0.00109	-3.69673e-25	2.32357e-06	8.67552e-06	0.000159118	6.54869e-18	-3.28304e-16		1.69863	0.001	1.69863	0.00278	7.82994e-05	7.37572e-05	2.03996e-05	9.15055e-06	1.53852e-05	1.4241e-05	4.58209e-06	8.18147e-05	8.74988e-05	0.000695079	4.21689e-06	3.40042e-06	0.000134931
1.69631	-5.47505e-05																				1.65113	0.00928	8.5285e-05	0.00032759	0.0011	-8.05738e-24	2.33662e-06	8.72122e-06	0.000160405	9.03653e-18	-3.9428e-16		1.69631	0.000811451	1.69631	0.00276	7.79871e-05	7.33861e-05	2.02701e-05	9.09079e-06	1.52576e-05	1.41055e-05	4.52754e-06	8.06875e-05	8.54799e-05	0.000675219	4.27418e-06	3.4375e-06	0.000136144
1.69399	-1.76588e-05																				1.64894	0.00918	8.66495e-05	0.000330849	0.0011	-1.34875e-23	2.34978e-06	8.76727e-06	0.000161707	1.19268e-17	-4.59213e-16		1.69399	0.000591237	1.69399	0.00274	7.76766e-05	7.30178e-05	2.01419e-05	9.03161e-06	1.51315e-05	1.3972e-05	4.47396e-06	7.95834e-05	8.35298e-05	0.000656187	4.33264e-06	3.4752e-06	0.000137375
1.69168	2.09417e-05																				1.64675	0.00908	8.80473e-05	0.000334157	0.00111	-8.15382e-24	2.36306e-06	8.8137e-06	0.000163025	1.50574e-17	-5.17291e-16		1.69168	0.000392697	1.69168	0.00272	7.7368e-05	7.26523e-05	2.00149e-05	8.973e-06	1.50069e-05	1.38404e-05	4.42131e-06	7.85017e-05	8.16455e-05	0.000637938	4.39231e-06	3.51352e-06	0.000138622
1.68937	5.99473e-05																				1.64456	0.00899	8.94794e-05	0.000337514	0.00112	-1.11396e-24	2.37645e-06	8.86049e-06	0.000164359	1.84281e-17	-5.5981e-16		1.68937	0.000253345	1.68937	0.0027	7.70612e-05	7.22894e-05	1.98891e-05	8.91495e-06	1.48839e-05	1.37106e-05	4.3696e-06	7.74418e-05	7.98239e-05	0.00062043	4.45321e-06	3.55247e-06	0.000139886
1.68707	9.82286e-05																				1.64238	0.0089	9.09469e-05	0.000340922	0.00113	2.88073e-25	2.38995e-06	8.90765e-06	0.000165709	2.15961e-17	-5.7482e-16		1.68707	0.000183405	1.68707	0.00268	7.67562e-05	7.19293e-05	1.97644e-05	8.85745e-06	1.47623e-05	1.35826e-05	4.31878e-06	7.64032e-05	7.80624e-05	0.000603625	4.51539e-06	3.59208e-06	0.000141167
1.68478	0.000134809																				1.64021	0.00882	9.24511e-05	0.000344382	0.00114	2.38989e-24	2.40357e-06	8.9552e-06	0.000167077	2.41581e-17	-5.46603e-16		1.68478	0.000167608	1.68478	0.00266	7.6453e-05	7.15719e-05	1.9641e-05	8.80051e-06	1.46423e-05	1.34564e-05	4.26884e-06	7.53852e-05	7.63583e-05	0.000587486	4.57888e-06	3.63235e-06	0.000142466
1.6825	0.000168996																				1.63804	0.00873	9.39932e-05	0.000347896	0.00115	3.468e-24	2.41731e-06	9.00312e-06	0.000168461	2.53774e-17	-4.5481e-16		1.6825	0.000179764	1.6825	0.00264	7.61516e-05	7.12171e-05	1.95186e-05	8.7441e-06	1.45236e-05	1.3332e-05	4.21976e-06	7.43874e-05	7.47092e-05	0.000571978	4.64371e-06	3.67331e-06	0.000143783
1.68022	0.000200444																				1.63588	0.00865	9.55745e-05	0.000351463	0.00115	-1.30276e-23	2.43116e-06	9.05143e-06	0.000169863	2.4168e-17	-2.75051e-16		1.68022	0.000198761	1.68022	0.00263	7.5852e-05	7.0865e-05	1.93974e-05	8.68823e-06	1.44064e-05	1.32092e-05	4.17153e-06	7.34092e-05	7.31128e-05	0.000557069	4.70993e-06	3.71496e-06	0.000145118
1.67794	0.00022915																				1.63373	0.00857	9.71963e-05	0.000355085	0.00116	-1.05202e-23	2.44513e-06	9.10014e-06	0.000171282	1.88207e-17	2.08611e-17		1.67794	0.00021556	1.67794	0.00261	7.55542e-05	7.05155e-05	1.92774e-05	8.63289e-06	1.42907e-05	1.30882e-05	4.12411e-06	7.245e-05	7.15668e-05	0.000542729	4.77757e-06	3.75732e-06	0.000146472
1.67568	0.000255387																				1.63158	0.0085	9.886e-05	0.000358764	0.00117	-9.04895e-24	2.45923e-06	9.14923e-06	0.000172719	7.63887e-18	4.63746e-16		1.67568	0.000229586	1.67568	0.0026	7.52581e-05	7.01685e-05	1.91584e-05	8.57807e-06	1.41762e-05	1.29688e-05	4.0775e-06	7.15095e-05	7.00692e-05	0.00052893	4.84667e-06	3.80041e-06	0.000147845
1.67341	0.000279605																				1.62943	0.00842	0.000100567	0.0003625	0.00118	-4.46204e-24	2.47345e-06	9.19872e-06	0.000174174	-1.19482e-17	1.08135e-15		1.67341	0.000242223	1.67341	0.00258	7.49637e-05	6.98241e-05	1.90405e-05	8.52377e-06	1.40632e-05	1.2851e-05	4.03168e-06	7.05872e-05	6.86179e-05	0.000515645	4.91728e-06	3.84425e-06	0.000149238
1.67116	0.000302311																				1.6273	0.00835	0.000102319	0.000366295	0.00119	-9.23564e-24	2.48779e-06	9.24862e-06	0.000175648	-4.30408e-17	1.89361e-15		1.67116	0.000252604	1.67116	0.00257	7.46711e-05	6.94822e-05	1.89237e-05	8.46997e-06	1.39515e-05	1.27348e-05	3.98662e-06	6.96825e-05	6.72111e-05	0.00050285	4.98944e-06	3.88884e-06	0.00015065
1.66891	0.000323957																				1.62516	0.00828	0.000104118	0.00037015	0.0012	-8.96116e-24	2.50225e-06	9.29893e-06	0.00017714	-8.79833e-17	2.8992e-15		1.66891	0.000257558	1.66891	0.00255	7.43802e-05	6.91429e-05	1.8808e-05	8.41667e-06	1.38411e-05	1.26201e-05	3.94231e-06	6.8795e-05	6.5847e-05	0.00049052	5.0632e-06	3.93422e-06	0.000152082
1.66667	0.000344862																				1.62304	0.00822	0.000105965	0.000374066	0.00121	6.49338e-24	2.51684e-06	9.34964e-06	0.000178652	-1.48096e-16	4.06153e-15		1.66667	0.000254228	1.66667	0.00254	7.4091e-05	6.8806e-05	1.86933e-05	8.36388e-06	1.3732e-05	1.2507e-05	3.89873e-06	6.79243e-05	6.45238e-05	0.000478635	5.1386e-06	3.9804e-06	0.000153535
1.66443	0.00036517																				1.62092	0.00815	0.000107862	0.000378044	0.00122	-1.52604e-23	2.53156e-06	9.40077e-06	0.000180183	-2.21443e-16	5.28232e-15		1.66443	0.000242384	1.66443	0.00253	7.38034e-05	6.84715e-05	1.85797e-05	8.31157e-06	1.36242e-05	1.23954e-05	3.85588e-06	6.70699e-05	6.324e-05	0.000467172	5.21569e-06	4.02739e-06	0.000155009
1.6622	0.000384853																				1.6188	0.00809	0.00010981	0.000382086	0.00123	-1.14796e-23	2.54641e-06	9.45233e-06	0.000181734	-2.99979e-16	6.37369e-15		1.6622	0.000224836	1.6622	0.00251	7.35176e-05	6.81395e-05	1.84671e-05	8.25975e-06	1.35176e-05	1.22853e-05	3.81372e-06	6.62316e-05	6.19941e-05	0.000456112	5.29452e-06	4.07522e-06	0.000156504
1.65997	0.000403753																				1.61669	0.00803	0.000111813	0.000386194	0.00124	-4.81564e-24	2.56139e-06	9.5043e-06	0.000183305	-3.63288e-16	7.02214e-15		1.65997	0.000206665	1.65997	0.0025	7.32334e-05	6.78099e-05	1.83555e-05	8.2084e-06	1.34123e-05	1.21766e-05	3.77225e-06	6.54088e-05	6.07844e-05	0.000445437	5.37515e-06	4.12391e-06	0.00015802
1.65775	0.000421644																				1.61458	0.00797	0.000113871	0.000390368	0.00125	-1.06389e-23	2.57651e-06	9.55671e-06	0.000184896	-3.72705e-16	6.75615e-15		1.65775	0.000193221	1.65775	0.00249	7.29508e-05	6.74827e-05	1.82449e-05	8.15753e-06	1.33082e-05	1.20694e-05	3.73146e-06	6.46012e-05	5.96098e-05	0.000435129	5.45763e-06	4.17347e-06	0.000159559
1.65554	0.000438306																				1.61248	0.00792	0.000115987	0.00039461	0.00126	-6.56509e-25	2.59175e-06	9.60955e-06	0.000186509	-2.62622e-16	4.93361e-15		1.65554	0.00018764	1.65554	0.00248	7.26699e-05	6.71578e-05	1.81354e-05	8.10712e-06	1.32053e-05	1.19636e-05	3.69132e-06	6.38084e-05	5.84687e-05	0.000425171	5.54202e-06	4.22394e-06	0.000161121
1.65333	0.000453584																				1.61039	0.00786	0.000118163	0.000398922	0.00127	-1.73215e-24	2.60714e-06	9.66284e-06	0.000188142	6.25041e-17	7.7889e-16		1.65333	0.000189256	1.65333	0.00247	7.23905e-05	6.68353e-05	1.80267e-05	8.05718e-06	1.31036e-05	1.18591e-05	3.65182e-06	6.30301e-05	5.73601e-05	0.000415549	5.62837e-06	4.27532e-06	0.000162705
1.65113	0.000467417																				1.6083	0.00781	0.000120402	0.000403304	0.00128	-8.46167e-24	2.62266e-06	9.71656e-06	0.000189797	7.17653e-16	-6.49243e-15		1.65113	0.000193959	1.65113	0.00246	7.21128e-05	6.65151e-05	1.79191e-05	8.00769e-06	1.3003e-05	1.1756e-05	3.61296e-06	6.22659e-05	5.62825e-05	0.000406248	5.71675e-06	4.32765e-06	0.000164313
1.64894	0.000479827																				1.60622	0.00776	0.000122705	0.00040776	0.00129	2.50487e-24	2.63832e-06	9.77074e-06	0.000191474	1.78692e-15	-1.73685e-14		1.64894	0.000196624	1.64894	0.00245	7.18367e-05	6.61972e-05	1.78124e-05	7.95865e-06	1.29036e-05	1.16543e-05	3.57471e-06	6.15154e-05	5.5235e-05	0.000397252	5.80723e-06	4.38094e-06	0.000165945
1.64675	0.000490871																				1.60414	0.00771	0.000125075	0.000412289	0.0013	-8.37018e-24	2.65412e-06	9.82537e-06	0.000193173	3.195e-15	-3.14872e-14		1.64675	0.000194173	1.64675	0.00244	7.15622e-05	6.58816e-05	1.77067e-05	7.91006e-06	1.28053e-05	1.15538e-05	3.53706e-06	6.07784e-05	5.42163e-05	0.00038855	5.89986e-06	4.43522e-06	0.000167601
1.64456	0.000500558																				1.60207	0.00766	0.000127516	0.000416895	0.00131	-2.73236e-24	2.67006e-06	9.88046e-06	0.000194895	4.44895e-15	-4.67079e-14		1.64456	0.000187277	1.64456	0.00243	7.12892e-05	6.55682e-05	1.76019e-05	7.8619e-06	1.27081e-05	1.14546e-05	3.50001e-06	6.00545e-05	5.32255e-05	0.000380129	5.99472e-06	4.49052e-06	0.000169282
1.64238	0.000508758																				1.6	0.00762	0.00013003	0.000421578	0.00132	-1.24823e-23	2.68615e-06	9.93602e-06	0.000196641	4.2492e-15	-5.76265e-14		1.64238	0.000179389	1.64238	0.00242	7.10178e-05	6.5257e-05	1.7498e-05	7.81418e-06	1.2612e-05	1.13568e-05	3.46354e-06	5.93435e-05	5.22616e-05	0.000371976	6.09188e-06	4.54685e-06	0.000170988
1.64021	0.000515118																				1.59794	0.00757	0.000132619	0.000426341	0.00133	1.79025e-24	2.70238e-06	9.99204e-06	0.000198409	1.84898e-16	-5.29449e-14		1.64021	0.000173956	1.64021	0.00242	7.0748e-05	6.49481e-05	1.73951e-05	7.76689e-06	1.2517e-05	1.12601e-05	3.42763e-06	5.8645e-05	5.13235e-05	0.000364081	6.19141e-06	4.60425e-06	0.000172721
1.63804	0.000519034																				1.59588	0.00753	0.000135287	0.000431185	0.00134	-1.72127e-23	2.71876e-06	1.00485e-05	0.000200202	-1.06437e-14	-9.26444e-15		1.63804	0.00017221	1.63804	0.00241	7.04796e-05	6.46413e-05	1.7293e-05	7.72003e-06	1.24231e-05	1.11647e-05	3.39227e-06	5.79586e-05	5.04104e-05	0.000356433	6.29339e-06	4.66275e-06	0.000174479
1.63588	0.000519665																				1.59383	0.00749	0.000138038	0.000436112	0.00135	-8.65455e-24	2.73529e-06	1.01055e-05	0.000202019	-2.80364e-14	1.28136e-13		1.63588	0.000173533	1.63588	0.0024	7.02128e-05	6.43367e-05	1.71919e-05	7.67358e-06	1.23302e-05	1.10705e-05	3.35746e-06	5.72843e-05	4.95214e-05	0.000349022	6.39791e-06	4.72236e-06	0.000176265
1.63373	0.000516046																				1.59178	0.00745	0.000140874	0.000441123	0.00136	4.43607e-24	2.75197e-06	1.0163e-05	0.000203861	-3.83374e-14	5.10828e-13		1.63373	0.000177755	1.63373	0.00239	6.99475e-05	6.40343e-05	1.70916e-05	7.62754e-06	1.22384e-05	1.09774e-05	3.32319e-06	5.66216e-05	4.86557e-05	0.000341838	6.50504e-06	4.78313e-06	0.000178078
1.63158	0.000507248																				1.58974	0.00741	0.000143799	0.000446222	0.00137	-1.53309e-23	2.76881e-06	1.0221e-05	0.000205729	1.542e-14	1.60722e-12		1.63158	0.000187971	1.63158	0.00239	6.96838e-05	6.3734e-05	1.69922e-05	7.58192e-06	1.21475e-05	1.08855e-05	3.28943e-06	5.59703e-05	4.78124e-05	0.000334872	6.61487e-06	4.84508e-06	0.00017992
1.62943	0.000492593																				1.58771	0.00738	0.000146818	0.00045141	0.00138	5.31636e-24	2.7858e-06	1.02794e-05	0.000207622	4.08953e-13	4.90633e-12		1.62943	0.000209559	1.62943	0.00238	6.94215e-05	6.34358e-05	1.68937e-05	7.5367e-06	1.20577e-05	1.07948e-05	3.25619e-06	5.53301e-05	4.69907e-05	0.000328115	6.7275e-06	4.90823e-06	0.00018179
1.6273	0.000471873																				1.58568	0.00734	0.000149934	0.000456688	0.00139	1.01382e-24	2.80294e-06	1.03384e-05	0.000209541	3.1593e-12	1.50579e-11		1.6273	0.000244326	1.6273	0.00237	6.91606e-05	6.31396e-05	1.6796e-05	7.49188e-06	1.19688e-05	1.07052e-05	3.22344e-06	5.47008e-05	4.61901e-05	0.00032156	6.84302e-06	4.97263e-06	0.000183689
1.62516	0.00044552																				1.58365	0.00731	0.000153151	0.00046206	0.00141	-8.58531e-24	2.82025e-06	1.03978e-05	0.000211487	2.41609e-11	4.60849e-11		1.62516	0.000283971	1.62516	0.00237	6.89013e-05	6.28456e-05	1.66991e-05	7.44745e-06	1.1881e-05	1.06167e-05	3.19119e-06	5.40822e-05	4.54096e-05	0.000315198	6.96154e-06	5.03831e-06	0.000185618
1.62304	0.000414689																				1.58163	0.00728	0.000156474	0.000467528	0.00142	-7.92015e-24	2.83772e-06	1.04578e-05	0.000213461	1.76738e-10	1.38677e-10		1.62304	0.000309244	1.62304	0.00236	6.86434e-05	6.25536e-05	1.66031e-05	7.40342e-06	1.1794e-05	1.05293e-05	3.15942e-06	5.3474e-05	4.46488e-05	0.000309022	7.08314e-06	5.10529e-06	0.000187578
1.62092	0.000381212																				1.57962	0.00725	0.000159908	0.000473092	0.00143	-8.31331e-24	2.85535e-06	1.05183e-05	0.000215462	1.17667e-09	4.06513e-10		1.62092	0.000298013	1.62092	0.00236	6.83869e-05	6.22636e-05	1.65079e-05	7.35977e-06	1.17081e-05	1.0443e-05	3.12812e-06	5.2876e-05	4.39068e-05	0.000303024	7.20795e-06	5.17361e-06	0.000189569
1.6188	0.000347418																				1.57761	0.00722	0.000163457	0.000478757	0.00144	-1.42726e-23	2.87314e-06	1.05794e-05	0.000217491	7.05142e-09	1.15584e-09		1.6188	0.00024156	1.6188	0.00235	6.81319e-05	6.19756e-05	1.64135e-05	7.3165e-06	1.1623e-05	1.03577e-05	3.09729e-06	5.22879e-05	4.31832e-05	0.000297198	7.33607e-06	5.24332e-06	0.000191592
1.61669	0.000315832																				1.5756	0.00719	0.000167128	0.000484525	0.00145	-1.29497e-23	2.8911e-06	1.06409e-05	0.00021955	3.80463e-08	3.18316e-09		1.61669	0.000155685	1.61669	0.00235	6.78783e-05	6.16896e-05	1.63199e-05	7.27361e-06	1.15389e-05	1.02734e-05	3.0669e-06	5.17095e-05	4.24773e-05	0.000291538	7.46763e-06	5.31444e-06	0.000193647
1.61458	0.000288798																				1.5736	0.00717	0.000170925	0.000490397	0.00147	-1.69679e-23	2.90923e-06	1.0703e-05	0.000221637	1.84978e-07	8.48946e-09		1.61458	7.66464e-05	1.61458	0.00234	6.76261e-05	6.14056e-05	1.62272e-05	7.23109e-06	1.14557e-05	1.01902e-05	3.03696e-06	5.11407e-05	4.17885e-05	0.000286037	7.60274e-06	5.38702e-06	0.000195735
1.61248	0.000268105																				1.57161	0.00714	0.000174856	0.000496376	0.00148	-4.59433e-24	2.92753e-06	1.07657e-05	0.000223755	8.10477e-07	2.19305e-08		1.61248	4.27999e-05	1.61248	0.00234	6.73753e-05	6.11236e-05	1.61352e-05	7.18894e-06	1.13734e-05	1.0108e-05	3.00746e-06	5.05812e-05	4.11163e-05	0.000280689	7.74154e-06	5.46109e-06	0.000197858
1.61039	0.00025467																				1.56962	0.00712	0.000178925	0.000502466	0.00149	-1.61098e-23	2.94601e-06	1.08289e-05	0.000225903	3.19995e-06	5.48847e-08		1.61039	7.29327e-05	1.61039	0.00233	6.7126e-05	6.08435e-05	1.6044e-05	7.14715e-06	1.12919e-05	1.00268e-05	2.97839e-06	5.00308e-05	4.04601e-05	0.00027549	7.88416e-06	5.53671e-06	0.000200015
1.6083	0.000248377																				1.56764	0.00711	0.00018314	0.000508669	0.0015	-8.06109e-24	2.96466e-06	1.08926e-05	0.000228082	1.13848e-05	1.33087e-07		1.6083	0.000155607	1.6083	0.00233	6.68779e-05	6.05653e-05	1.59535e-05	7.10573e-06	1.12113e-05	9.9465e-06	2.94973e-06	4.94893e-05	3.98195e-05	0.000270432	8.03073e-06	5.6139e-06	0.000202207
1.60622	0.000248093																				1.56566	0.00712	0.000187508	0.000514987	0.00152	6.43156e-24	2.98349e-06	1.0957e-05	0.000230293	3.64997e-05	3.1269e-07		1.60622	0.000259376	1.60622	0.00232	6.66313e-05	6.0289e-05	1.58638e-05	7.06466e-06	1.11316e-05	9.8672e-06	2.92149e-06	4.89565e-05	3.9194e-05	0.000265512	8.18142e-06	5.69271e-06	0.000204436
1.60414	0.000251886																				1.56368	0.00717	0.000192036	0.000521423	0.00153	-5.50182e-24	3.00249e-06	1.10218e-05	0.000232536	0.000105448	7.11834e-07		1.60414	0.000352448	1.60414	0.00232	6.6386e-05	6.00146e-05	1.57749e-05	7.02394e-06	1.10527e-05	9.78883e-06	2.89364e-06	4.84322e-05	3.8583e-05	0.000260724	8.33637e-06	5.7732e-06	0.000206702
1.60207	0.000257403																				1.56171	0.00732	0.000196733	0.000527981	0.00154	-1.32959e-23	3.02168e-06	1.10873e-05	0.000234813	0.000274516	1.57009e-06		1.60207	0.000417602	1.60207	0.00232	6.61421e-05	5.97421e-05	1.56867e-05	6.98357e-06	1.09747e-05	9.7114e-06	2.8662e-06	4.79163e-05	3.79862e-05	0.000256064	8.49574e-06	5.8554e-06	0.000209005
1.6	0.000262344																				1.55975	0.00767	0.000201608	0.000534664	0.00156	-1.89683e-23	3.04106e-06	1.11534e-05	0.000237122	0.00064399	3.35543e-06		1.6	0.00045396	1.6	0.00231	6.58995e-05	5.94714e-05	1.55992e-05	6.94355e-06	1.08975e-05	9.63487e-06	2.83914e-06	4.74086e-05	3.74032e-05	0.000251527	8.65971e-06	5.93937e-06	0.000211347
1.59794	0.000264943																				1.55779	0.00838	0.000206669	0.000541474	0.00157	-7.87316e-24	3.06062e-06	1.122e-05	0.000239467	0.00136	6.94785e-06		1.59794	0.000467524	1.59794	0.00231	6.56583e-05	5.92025e-05	1.55125e-05	6.90386e-06	1.0821e-05	9.55925e-06	2.81247e-06	4.69089e-05	3.68334e-05	0.000247109	8.82844e-06	6.02516e-06	0.000213729
1.59588	0.000264337																				1.55583	0.0096	0.000211926	0.000548416	0.00159	-1.39932e-23	3.08037e-06	1.12873e-05	0.000241846	0.00259	1.3939e-05		1.59588	0.000460436	1.59588	0.00231	6.54183e-05	5.89355e-05	1.54265e-05	6.86451e-06	1.07454e-05	9.4845e-06	2.78616e-06	4.64171e-05	3.62765e-05	0.000242806	9.00214e-06	6.11282e-06	0.000216151
1.59383	0.000260768																				1.55388	0.01146	0.00021739	0.000555491	0.0016	-6.96073e-24	3.10032e-06	1.13551e-05	0.00024426	0.00445	2.70951e-05		1.59383	0.000429817	1.59383	0.0023	6.51797e-05	5.86703e-05	1.53412e-05	6.8255e-06	1.06706e-05	9.41063e-06	2.76023e-06	4.59329e-05	3.57321e-05	0.000238614	9.18098e-06	6.2024e-06	0.000218614
1.59178	0.000255539																				1.55194	0.01391	0.000223072	0.000562705	0.00161	-2.10429e-24	3.12045e-06	1.14236e-05	0.000246711	0.00689	5.10305e-05		1.59178	0.00037353	1.59178	0.0023	6.49424e-05	5.84068e-05	1.52566e-05	6.78681e-06	1.05965e-05	9.33762e-06	2.73465e-06	4.54562e-05	3.51999e-05	0.000234529	9.36518e-06	6.29397e-06	0.00022112
1.58974	0.00025075																				1.55	0.01665	0.000228984	0.00057006	0.00163	-1.23711e-23	3.14079e-06	1.14927e-05	0.0002492	0.0096	9.3121e-05		1.58974	0.000296055	1.58974	0.0023	6.47064e-05	5.81452e-05	1.51727e-05	6.74845e-06	1.05232e-05	9.26545e-06	2.70943e-06	4.49869e-05	3.46794e-05	0.000230547	9.55495e-06	6.38758e-06	0.000223669
1.58771	0.000248844																				1.54806	0.01917	0.000235139	0.000577561	0.00164	-1.33626e-23	3.16132e-06	1.15624e-05	0.000251726	0.01206	0.000164644		1.58771	0.0002101	1.58771	0.0023	6.44717e-05	5.78852e-05	1.50895e-05	6.71041e-06	1.04507e-05	9.19411e-06	2.68456e-06	4.45248e-05	3.41704e-05	0.000226666	9.75052e-06	6.48329e-06	0.000226262
1.58568	0.000252069																				1.54613	0.02087	0.00024155	0.00058521	0.00166	-1.82512e-23	3.18206e-06	1.16328e-05	0.00025429	0.01364	0.000282047		1.58568	0.000133267	1.58568	0.0023	6.42382e-05	5.7627e-05	1.5007e-05	6.67269e-06	1.03789e-05	9.12359e-06	2.66002e-06	4.40698e-05	3.36725e-05	0.000222881	9.95212e-06	6.58116e-06	0.000228901
1.58365	0.000261953																				1.54421	0.02133	0.000248233	0.000593013	0.00167	-1.02668e-23	3.203e-06	1.17038e-05	0.000256895	0.01392	0.000468141		1.58365	8.16295e-05	1.58365	0.00229	6.4006e-05	5.73706e-05	1.49251e-05	6.63528e-06	1.03078e-05	9.05387e-06	2.63583e-06	4.36217e-05	3.31854e-05	0.00021919	1.016e-05	6.68127e-06	0.000231586
1.58163	0.000278918																				1.54229	0.02048	0.000255203	0.000600972	0.00169	-9.74255e-24	3.22415e-06	1.17754e-05	0.000259539	0.01279	0.000752855		1.58163	6.47904e-05	1.58163	0.00229	6.37751e-05	5.71158e-05	1.48439e-05	6.59818e-06	1.02375e-05	8.98495e-06	2.61195e-06	4.31804e-05	3.27088e-05	0.00021559	1.03744e-05	6.78367e-06	0.000234318
1.57962	0.000302114																				1.54037	0.0187	0.000262478	0.000609093	0.0017	-2.1713e-23	3.24551e-06	1.18478e-05	0.000262224	0.01059	0.00117		1.57962	8.40853e-05	1.57962	0.00229	6.35454e-05	5.68628e-05	1.47634e-05	6.5614e-06	1.01678e-05	8.91681e-06	2.58841e-06	4.27458e-05	3.22423e-05	0.000212077	1.05957e-05	6.88845e-06	0.000237099
1.57761	0.000329504																				1.53846	0.01661	0.000270075	0.00061738	0.00172	-1.45866e-23	3.26708e-06	1.19207e-05	0.000264952	0.00791	0.00177		1.57761	0.000132208	1.57761	0.00229	6.33169e-05	5.66114e-05	1.46835e-05	6.52491e-06	1.00989e-05	8.84944e-06	2.56518e-06	4.23176e-05	3.17857e-05	0.000208649	1.08241e-05	6.99566e-06	0.00023993
1.5756	0.000358203																				1.53656	0.01484	0.000278015	0.000625837	0.00173	-1.04522e-23	3.28887e-06	1.19944e-05	0.000267722	0.00532	0.00259		1.5756	0.000197813	1.5756	0.00229	6.30897e-05	5.63617e-05	1.46043e-05	6.48873e-06	1.00307e-05	8.78283e-06	2.54226e-06	4.18959e-05	3.13388e-05	0.000205303	1.10599e-05	7.1054e-06	0.000242812
1.5736	0.000384992																				1.53465	0.01382	0.000286319	0.00063447	0.00175	-2.34884e-23	3.31088e-06	1.20687e-05	0.000270536	0.00322	0.00367		1.5736	0.000274249	1.5736	0.00229	6.28637e-05	5.61136e-05	1.45257e-05	6.45284e-06	9.96314e-06	8.71697e-06	2.51964e-06	4.14804e-05	3.09011e-05	0.000202036	1.13034e-05	7.21774e-06	0.000245745
1.57161	0.000406915																				1.53276	0.01373	0.00029501	0.000643282	0.00177	-1.74451e-23	3.33311e-06	1.21438e-05	0.000273394	0.00176	0.00504		1.57161	0.000364219	1.57161	0.00229	6.26389e-05	5.58672e-05	1.44477e-05	6.41725e-06	9.89627e-06	8.65184e-06	2.49733e-06	4.1071e-05	3.04726e-05	0.000198847	1.1555e-05	7.33276e-06	0.000248732
1.56962	0.000421819																				1.53086	0.01451	0.000304114	0.000652279	0.00178	-1.57389e-23	3.35556e-06	1.22195e-05	0.000276298	0.000865845	0.00671		1.56962	0.000476752	1.56962	0.00229	6.24153e-05	5.56223e-05	1.43704e-05	6.38195e-06	9.83008e-06	8.58744e-06	2.47531e-06	4.06677e-05	3.00529e-05	0.000195732	1.1815e-05	7.45055e-06	0.000251774
1.56764	0.000428761																				1.52898	0.01597	0.000313658	0.000661467	0.0018	-8.60509e-24	3.37824e-06	1.2296e-05	0.000279249	0.000383945	0.00865		1.56764	0.000617823	1.56764	0.00229	6.21929e-05	5.53791e-05	1.42937e-05	6.34694e-06	9.76454e-06	8.52375e-06	2.45358e-06	4.02703e-05	2.96419e-05	0.00019269	1.20839e-05	7.5712e-06	0.000254872
1.56566	0.000428162																				1.52709	0.0179	0.000323672	0.00067085	0.00182	-1.87927e-24	3.40115e-06	1.23732e-05	0.000282247	0.00015342	0.0108		1.56566	0.000778187	1.56566	0.00228	6.19717e-05	5.51375e-05	1.42176e-05	6.31222e-06	9.69965e-06	8.46076e-06	2.43213e-06	3.98786e-05	2.92391e-05	0.000189717	1.2362e-05	7.6948e-06	0.000258028
1.56368	0.000421723																				1.52522	0.02008	0.000334188	0.000680434	0.00184	-1.18988e-23	3.4243e-06	1.24511e-05	0.000285294	5.52428e-05	0.01307		1.56368	0.000932057	1.56368	0.00228	6.17517e-05	5.48974e-05	1.4142e-05	6.27777e-06	9.6354e-06	8.39847e-06	2.41097e-06	3.94926e-05	2.88446e-05	0.000186813	1.26498e-05	7.82145e-06	0.000261242
1.56171	0.000412093																				1.52334	0.02231	0.000345241	0.000690225	0.00185	-7.47258e-24	3.44768e-06	1.25297e-05	0.00028839	1.79247e-05	0.01533		1.56171	0.00105	1.56171	0.00228	6.15328e-05	5.4659e-05	1.40671e-05	6.24361e-06	9.57179e-06	8.33686e-06	2.39008e-06	3.91122e-05	2.84579e-05	0.000183975	1.29476e-05	7.95124e-06	0.000264516
1.55975	0.000402393																				1.52147	0.02439	0.000356871	0.000700229	0.00187	-1.67725e-23	3.47131e-06	1.26091e-05	0.000291538	5.24096e-06	0.01741		1.55975	0.00111	1.55975	0.00229	6.13151e-05	5.4422e-05	1.39928e-05	6.20972e-06	9.5088e-06	8.27593e-06	2.36946e-06	3.87373e-05	2.80789e-05	0.0001812	1.3256e-05	8.08429e-06	0.000267853
1.55779	0.000395672																				1.51961	0.02616	0.000369118	0.000710452	0.00189	-2.1666e-23	3.49518e-06	1.26892e-05	0.000294737	1.38087e-06	0.01916		1.55779	0.00112	1.55779	0.00229	6.10986e-05	5.41866e-05	1.39191e-05	6.1761e-06	9.44643e-06	8.21566e-06	2.3491e-06	3.83677e-05	2.77075e-05	0.000178488	1.35755e-05	8.22071e-06	0.000271252
1.55583	0.000394436																				1.51775	0.02744	0.000382031	0.000720901	0.00191	-1.18097e-23	3.51929e-06	1.27701e-05	0.000297989	3.27847e-07	0.02044		1.55583	0.0011	1.55583	0.00229	6.08832e-05	5.39527e-05	1.38459e-05	6.14276e-06	9.38467e-06	8.15604e-06	2.32901e-06	3.80033e-05	2.73434e-05	0.000175836	1.39066e-05	8.3606e-06	0.000274717
1.55388	0.000400319																				1.51589	0.02814	0.00039566	0.000731582	0.00193	2.67796e-24	3.54366e-06	1.28518e-05	0.000301295	7.01438e-08	0.02112		1.55388	0.00107	1.55388	0.00229	6.06689e-05	5.37204e-05	1.37734e-05	6.10968e-06	9.32351e-06	8.09707e-06	2.30917e-06	3.76441e-05	2.69864e-05	0.000173242	1.42498e-05	8.50409e-06	0.000278249
1.55194	0.000413973																				1.51404	0.02818	0.000410061	0.000742503	0.00194	-2.73484e-24	3.56828e-06	1.29343e-05	0.000304656	1.35244e-08	0.02115		1.55194	0.00106	1.55194	0.00229	6.04558e-05	5.34895e-05	1.37013e-05	6.07687e-06	9.26294e-06	8.03874e-06	2.28959e-06	3.729e-05	2.66363e-05	0.000170705	1.46058e-05	8.6513e-06	0.000281849
1.55	0.000435184																				1.5122	0.02757	0.000425298	0.00075367	0.00196	-1.06822e-23	3.59315e-06	1.30176e-05	0.000308074	2.34879e-09	0.02051		1.55	0.00109	1.55	0.00229	6.02437e-05	5.32601e-05	1.36299e-05	6.04432e-06	9.20296e-06	7.98103e-06	2.27025e-06	3.69409e-05	2.6293e-05	0.000168224	1.49752e-05	8.80236e-06	0.000285519
1.54806	0.00046317																				1.51035	0.02636	0.000441439	0.000765091	0.00198	-2.11171e-24	3.61829e-06	1.31017e-05	0.000311551	3.67056e-10	0.01928		1.54806	0.00114	1.54806	0.00229	6.00328e-05	5.30322e-05	1.3559e-05	6.01202e-06	9.14356e-06	7.92394e-06	2.25116e-06	3.65966e-05	2.59563e-05	0.000165795	1.53587e-05	8.95741e-06	0.000289261
1.54613	0.000496997																				1.50852	0.02466	0.000458562	0.000776774	0.002	-1.04201e-23	3.6437e-06	1.31865e-05	0.000315086	5.18427e-11	0.01756		1.54613	0.00121	1.54613	0.00229	5.9823e-05	5.28058e-05	1.34887e-05	5.97999e-06	9.08472e-06	7.86745e-06	2.23231e-06	3.62571e-05	2.5626e-05	0.000163419	1.5757e-05	9.11658e-06	0.000293077
1.54421	0.000535999																				1.50668	0.02262	0.000476753	0.000788727	0.00202	1.26604e-24	3.66937e-06	1.32723e-05	0.000318682	6.83173e-12	0.01549		1.54421	0.00127	1.54421	0.00229	5.96143e-05	5.25808e-05	1.34189e-05	5.9482e-06	9.02646e-06	7.81157e-06	2.21369e-06	3.59222e-05	2.53019e-05	0.000161094	1.61709e-05	9.28003e-06	0.000296969
1.54229	0.000580117																				1.50485	0.0204	0.00049611	0.000800958	0.00204	-1.03137e-23	3.69531e-06	1.33588e-05	0.000322339	8.97504e-13	0.01324		1.54229	0.00132	1.54229	0.00229	5.94067e-05	5.23572e-05	1.33496e-05	5.91667e-06	8.96874e-06	7.75628e-06	2.1953e-06	3.5592e-05	2.4984e-05	0.000158817	1.66011e-05	9.44791e-06	0.000300939
1.54037	0.000630065																				1.50303	0.01816	0.00051674	0.000813475	0.00206	-8.61498e-24	3.72153e-06	1.34463e-05	0.000326061	8.98604e-14	0.01097		1.54037	0.00139	1.54037	0.0023	5.92002e-05	5.2135e-05	1.32809e-05	5.88539e-06	8.91158e-06	7.70157e-06	2.17715e-06	3.52664e-05	2.4672e-05	0.000156589	1.70486e-05	9.62038e-06	0.000304989
1.53846	0.000687288																				1.50121	0.01603	0.000538769	0.000826289	0.00208	-2.19875e-23	3.74804e-06	1.35345e-05	0.000329847	-3.15442e-14	0.0088		1.53846	0.00149	1.53846	0.0023	5.89947e-05	5.19143e-05	1.32127e-05	5.85435e-06	8.85496e-06	7.64744e-06	2.15921e-06	3.49451e-05	2.43658e-05	0.000154406	1.75142e-05	9.79761e-06	0.00030912
1.53656	0.000753702																				1.4994	0.0141	0.000562337	0.000839408	0.00211	-1.41292e-23	3.77482e-06	1.36237e-05	0.000333699	-3.43596e-14	0.00685		1.53656	0.00166	1.53656	0.0023	5.87904e-05	5.1695e-05	1.3145e-05	5.82355e-06	8.79888e-06	7.59388e-06	2.1415e-06	3.46282e-05	2.40652e-05	0.000152269	1.7999e-05	9.97978e-06	0.000313337
1.53465	0.000831263																				1.49758	0.01245	0.000587603	0.000852842	0.00213	-2.22941e-23	3.8019e-06	1.37137e-05	0.00033762	-1.67407e-14	0.00516		1.53465	0.00186	1.53465	0.0023	5.8587e-05	5.1477e-05	1.30779e-05	5.793e-06	8.74332e-06	7.54087e-06	2.124e-06	3.43157e-05	2.37702e-05	0.000150176	1.85039e-05	1.01671e-05	0.00031764
1.53276	0.000780649																				1.49578	0.0111	0.000614753	0.000866602	0.00215	4.55971e-24	3.82926e-06	1.38046e-05	0.00034161	-3.00061e-15	0.00377		1.53276	0.00207	1.53276	0.00231	5.83848e-05	5.12604e-05	1.30112e-05	5.76268e-06	8.68829e-06	7.48842e-06	2.10672e-06	3.40073e-05	2.34806e-05	0.000148126	1.90303e-05	1.03597e-05	0.000322032
1.53086	0.000855242																				1.49398	0.01004	0.000644001	0.000880697	0.00217	-1.78086e-23	3.85693e-06	1.38965e-05	0.000345671	3.32695e-15	0.00266		1.53086	0.00223	1.53086	0.00231	5.81835e-05	5.10452e-05	1.29451e-05	5.7326e-06	8.63377e-06	7.43651e-06	2.08965e-06	3.3703e-05	2.31962e-05	0.000146117	1.95791e-05	1.05578e-05	0.000326515
1.52898	0.000885181																				1.49218	0.00925	0.000675594	0.00089514	0.00219	-1.68294e-23	3.88489e-06	1.39892e-05	0.000349805	4.64976e-15	0.00182		1.52898	0.00232	1.52898	0.00231	5.79833e-05	5.08313e-05	1.28794e-05	5.70275e-06	8.57976e-06	7.38514e-06	2.07278e-06	3.34028e-05	2.2917e-05	0.000144149	2.01518e-05	1.07616e-05	0.000331093
1.52709	0.000910046																				1.49038	0.00869	0.000709823	0.00090994	0.00222	-9.7104e-24	3.91316e-06	1.40829e-05	0.000354014	3.73658e-15	0.00121		1.52709	0.00236	1.52709	0.00232	5.77842e-05	5.06188e-05	1.28143e-05	5.67314e-06	8.52626e-06	7.33429e-06	2.05612e-06	3.31066e-05	2.26427e-05	0.00014222	2.07497e-05	1.09714e-05	0.000335767
1.52522	0.00093491																				1.4886	0.00832	0.000747029	0.000925112	0.00224	-2.3026e-23	3.94174e-06	1.41775e-05	0.000358299	2.29471e-15	0.000779531		1.52522	0.00236	1.52522	0.00232	5.7586e-05	5.04076e-05	1.27497e-05	5.64375e-06	8.47325e-06	7.28397e-06	2.03966e-06	3.28143e-05	2.23734e-05	0.000140329	2.13743e-05	1.11874e-05	0.000340541
1.52334	0.000959775																				1.48681	0.00808	0.000787615	0.000940666	0.00226	-8.74851e-24	3.97064e-06	1.42731e-05	0.000362663	1.07291e-15	0.000485894		1.52334	0.00236	1.52334	0.00232	5.73889e-05	5.01977e-05	1.26855e-05	5.61459e-06	8.42073e-06	7.23417e-06	2.02339e-06	3.25259e-05	2.21088e-05	0.000138476	2.20271e-05	1.14098e-05	0.000345418
1.52147	0.000984639																				1.48503	0.00796	0.000832062	0.000956616	0.00229	7.25251e-24	3.99985e-06	1.43697e-05	0.000367107	2.65883e-16	0.000293446		1.52147	0.00236	1.52147	0.00233	5.71928e-05	4.99892e-05	1.26218e-05	5.58565e-06	8.3687e-06	7.18487e-06	2.00732e-06	3.22412e-05	2.18489e-05	0.000136659	2.271e-05	1.16389e-05	0.000350399
1.51961	0.00101																				1.48325	0.00791	0.000880942	0.000972975	0.00231	-1.16391e-23	4.02939e-06	1.44672e-05	0.000371633	-1.70751e-16	0.00017171		1.51961	0.00237	1.51961	0.00233	5.69977e-05	4.97819e-05	1.25586e-05	5.55694e-06	8.31715e-06	7.13607e-06	1.99144e-06	3.19602e-05	2.15935e-05	0.000134878	2.34247e-05	1.1875e-05	0.000355489
1.51775	0.00103																				1.48148	0.00791	0.000934941	0.000989758	0.00234	-1.11545e-23	4.05925e-06	1.45658e-05	0.000376244	-3.49638e-16	9.73511e-05		1.51775	0.00238	1.51775	0.00233	5.68036e-05	4.95759e-05	1.24959e-05	5.52844e-06	8.26607e-06	7.08777e-06	1.97574e-06	3.16829e-05	2.13426e-05	0.000133131	2.41733e-05	1.21183e-05	0.00036069
1.51589	0.00106																				1.47971	0.00795	0.000994882	0.00101	0.00236	-1.65871e-23	4.08945e-06	1.46653e-05	0.000380941	-3.76189e-16	5.34768e-05		1.51589	0.00238	1.51589	0.00234	5.66105e-05	4.93712e-05	1.24336e-05	5.50016e-06	8.21546e-06	7.03995e-06	1.96023e-06	3.14092e-05	2.1096e-05	0.000131417	2.49578e-05	1.23691e-05	0.000366006
1.51404	0.00108																				1.47795	0.00802	0.00106	0.00102	0.00239	-5.17789e-24	4.11999e-06	1.47659e-05	0.000385727	-3.27417e-16	2.84623e-05		1.51404	0.00241	1.51404	0.00234	5.64184e-05	4.91678e-05	1.23718e-05	5.47209e-06	8.1653e-06	6.99262e-06	1.94491e-06	3.1139e-05	2.08536e-05	0.000129737	2.57805e-05	1.26278e-05	0.00037144
1.5122	0.00111																				1.47619	0.00811	0.00114	0.00104	0.00241	-1.23983e-23	4.15087e-06	1.48675e-05	0.000390603	-2.51443e-16	1.46775e-05		1.5122	0.00246	1.5122	0.00235	5.62272e-05	4.89656e-05	1.23105e-05	5.44424e-06	8.11561e-06	6.94576e-06	1.92976e-06	3.08723e-05	2.06155e-05	0.000128088	2.66441e-05	1.28947e-05	0.000376995
1.51035	0.00113																				1.47444	0.00821	0.00122	0.00106	0.00244	-2.29395e-23	4.1821e-06	1.49702e-05	0.000395573	-1.74575e-16	7.33356e-06		1.51035	0.00254	1.51035	0.00235	5.6037e-05	4.87646e-05	1.22496e-05	5.4166e-06	8.06637e-06	6.89936e-06	1.91479e-06	3.0609e-05	2.03813e-05	0.000126471	2.75511e-05	1.31701e-05	0.000382676
1.50852	0.00115																				1.47268	0.00833	0.00132	0.00108	0.00247	-6.4736e-24	4.21369e-06	1.50739e-05	0.000400638	-1.0882e-16	3.55023e-06		1.50852	0.00263	1.50852	0.00236	5.58478e-05	4.85649e-05	1.21892e-05	5.38917e-06	8.01757e-06	6.85344e-06	1.89999e-06	3.0349e-05	2.01512e-05	0.000124884	2.85044e-05	1.34545e-05	0.000388486
1.50668	0.00117																				1.47094	0.00847	0.00143	0.0011	0.00249	6.55273e-25	4.24563e-06	1.51787e-05	0.000405801	-5.82267e-17	1.66523e-06		1.50668	0.00271	1.50668	0.00236	5.56595e-05	4.83664e-05	1.21292e-05	5.36194e-06	7.96921e-06	6.80796e-06	1.88536e-06	3.00924e-05	1.99249e-05	0.000123326	2.95073e-05	1.37481e-05	0.000394429
1.50485	0.00118																				1.46919	0.00863	0.00155	0.00112	0.00252	-3.50633e-24	4.27794e-06	1.52846e-05	0.000411065	-2.22818e-17	7.56785e-07		1.50485	0.00275	1.50485	0.00237	5.54722e-05	4.81691e-05	1.20696e-05	5.33492e-06	7.92128e-06	6.76294e-06	1.8709e-06	2.98389e-05	1.97023e-05	0.000121798	3.05632e-05	1.40514e-05	0.000400509
1.50303	0.0012																				1.46746	0.0088	0.00169	0.00114	0.00255	3.70167e-24	4.31062e-06	1.53917e-05	0.000416432	1.35337e-18	3.33234e-07		1.50303	0.00274	1.50303	0.00238	5.52858e-05	4.79731e-05	1.20105e-05	5.3081e-06	7.87379e-06	6.71836e-06	1.85661e-06	2.95887e-05	1.94835e-05	0.000120297	3.16758e-05	1.43648e-05	0.000406731
1.50121	0.0012																				1.46572	0.00901	0.00186	0.00116	0.00258	8.91913e-24	4.34368e-06	1.54998e-05	0.000421905	1.55056e-17	1.42172e-07		1.50121	0.00269	1.50121	0.00238	5.51004e-05	4.77782e-05	1.19518e-05	5.28148e-06	7.82672e-06	6.67422e-06	1.84248e-06	2.93416e-05	1.92683e-05	0.000118825	3.28491e-05	1.46888e-05	0.000413098
1.4994	0.0012																				1.46399	0.00923	0.00205	0.00118	0.00261	-6.32276e-24	4.37712e-06	1.56091e-05	0.000427487	2.2729e-17	5.87721e-08		1.4994	0.00263	1.4994	0.00239	5.49159e-05	4.75845e-05	1.18936e-05	5.25506e-06	7.78007e-06	6.63051e-06	1.82851e-06	2.90975e-05	1.90567e-05	0.000117379	3.40875e-05	1.50239e-05	0.000419615
1.49758	0.00124																				1.46226	0.0095	0.00228	0.00121	0.00264	-1.91587e-23	4.41094e-06	1.57196e-05	0.00043318	2.52868e-17	2.35403e-08		1.49758	0.0026	1.49758	0.0024	5.47323e-05	4.7392e-05	1.18357e-05	5.22884e-06	7.73383e-06	6.58723e-06	1.81469e-06	2.88565e-05	1.88485e-05	0.000115959	3.5396e-05	1.53706e-05	0.000426287
1.49578	0.00128																				1.46054	0.00979	0.00253	0.00123	0.00267	-3.98604e-24	4.44516e-06	1.58312e-05	0.000438988	2.48333e-17	9.13466e-09		1.49578	0.0026	1.49578	0.0024	5.45496e-05	4.72006e-05	1.17783e-05	5.20281e-06	7.688e-06	6.54437e-06	1.80104e-06	2.86185e-05	1.86437e-05	0.000114564	3.67796e-05	1.57294e-05	0.000433119
1.49398	0.00128																				1.45882	0.01014	0.00283	0.00125	0.0027	-1.46831e-23	4.47978e-06	1.59441e-05	0.000444914	2.263e-17	3.43343e-09		1.49398	0.00263	1.49398	0.00241	5.43679e-05	4.70104e-05	1.17213e-05	5.17698e-06	7.64258e-06	6.50193e-06	1.78753e-06	2.83834e-05	1.84422e-05	0.000113195	3.82443e-05	1.61008e-05	0.000440117
1.49218	0.00137																				1.45711	0.01053	0.00318	0.00128	0.00273	-3.85745e-24	4.51481e-06	1.60581e-05	0.000450961	1.96966e-17	1.24976e-09		1.49218	0.00269	1.49218	0.00242	5.4187e-05	4.68214e-05	1.16648e-05	5.15133e-06	7.59756e-06	6.4599e-06	1.77418e-06	2.81511e-05	1.8244e-05	0.00011185	3.97962e-05	1.64855e-05	0.000447285
1.49038	0.00137																				1.4554	0.01098	0.00359	0.0013	0.00276	1.65178e-24	4.55025e-06	1.61734e-05	0.000457132	1.63485e-17	4.40601e-10		1.49038	0.00275	1.49038	0.00243	5.40071e-05	4.66335e-05	1.16086e-05	5.12587e-06	7.55293e-06	6.41827e-06	1.76098e-06	2.79217e-05	1.8049e-05	0.000110529	4.14422e-05	1.68842e-05	0.000454629
1.4886	0.00137																				1.45369	0.01149	0.00406	0.00133	0.0028	-1.41193e-23	4.58611e-06	1.62899e-05	0.000463431	1.30475e-17	1.50639e-10		1.4886	0.0028	1.4886	0.00244	5.3828e-05	4.64467e-05	1.15528e-05	5.1006e-06	7.50869e-06	6.37704e-06	1.74792e-06	2.76951e-05	1.7857e-05	0.000109231	4.319e-05	1.72974e-05	0.000462154
1.48681	0.00137																				1.45199	0.01208	0.0046	0.00136	0.00283	-5.81091e-24	4.62239e-06	1.64077e-05	0.000469861	1.00695e-17	5.01473e-11		1.48681	0.00282	1.48681	0.00245	5.36499e-05	4.6261e-05	1.14974e-05	5.07552e-06	7.46484e-06	6.33621e-06	1.73501e-06	2.74713e-05	1.76681e-05	0.000107955	4.50479e-05	1.7726e-05	0.000469868
1.48503	0.00137																				1.45029	0.01275	0.00522	0.00138	0.00286	-2.73484e-24	4.65911e-06	1.65268e-05	0.000476426	7.42508e-18	1.63989e-11		1.48503	0.00277	1.48503	0.00245	5.34726e-05	4.60765e-05	1.14425e-05	5.05062e-06	7.42137e-06	6.29577e-06	1.72224e-06	2.72501e-05	1.74822e-05	0.000106702	4.7025e-05	1.81707e-05	0.000477776
1.48325	0.00137																				1.4486	0.01352	0.00593	0.00141	0.0029	-1.49254e-23	4.69626e-06	1.66471e-05	0.000483129	5.23381e-18	5.34173e-12		1.48325	0.00264	1.48325	0.00246	5.32962e-05	4.5893e-05	1.13879e-05	5.0259e-06	7.37828e-06	6.25571e-06	1.70962e-06	2.70316e-05	1.72992e-05	0.000105471	4.91315e-05	1.86322e-05	0.000485884
1.48148	0.00137																				1.44691	0.01438	0.00674	0.00144	0.00293	-6.00625e-24	4.73387e-06	1.67688e-05	0.000489976	3.42936e-18	1.74969e-12		1.48148	0.00244	1.48148	0.00247	5.31207e-05	4.57106e-05	1.13337e-05	5.00136e-06	7.33556e-06	6.21604e-06	1.69713e-06	2.68157e-05	1.7119e-05	0.00010426	5.13784e-05	1.91115e-05	0.0004942
1.47971	0.00137																				1.44522	0.01535	0.00766	0.00147	0.00297	-1.43196e-23	4.77192e-06	1.68918e-05	0.000496969	2.00165e-18	5.59364e-13		1.47971	0.00221	1.47971	0.00249	5.2946e-05	4.55294e-05	1.12799e-05	4.977e-06	7.29321e-06	6.17673e-06	1.68477e-06	2.66024e-05	1.69417e-05	0.00010307	5.37782e-05	1.96096e-05	0.00050273
1.47795	0.00137																				1.44354	0.01644	0.00869	0.0015	0.003	-2.46679e-23	4.81044e-06	1.70162e-05	0.000504113	8.93611e-19	1.45531e-13		1.47795	0.00202	1.47795	0.0025	5.27722e-05	4.53492e-05	1.12265e-05	4.95282e-06	7.25123e-06	6.1378e-06	1.67255e-06	2.63916e-05	1.67671e-05	0.000101901	5.63446e-05	2.01272e-05	0.000511483
1.47619	0.00137																				1.44186	0.01765	0.00984	0.00154	0.00304	-3.11366e-23	4.84943e-06	1.7142e-05	0.000511412	2.08216e-20	-3.16289e-15		1.47619	0.00189	1.47619	0.00251	5.25993e-05	4.517e-05	1.11734e-05	4.92881e-06	7.2096e-06	6.09924e-06	1.66047e-06	2.61833e-05	1.65951e-05	0.000100751	5.90926e-05	2.06656e-05	0.000520465
1.47444	0.00137																				1.44019	0.01898	0.0111	0.00157	0.00308	-2.42327e-23	4.88889e-06	1.72692e-05	0.000518872	-5.76418e-19	-5.14154e-14		1.47444	0.00185	1.47444	0.00252	5.24272e-05	4.4992e-05	1.11207e-05	4.90497e-06	7.16833e-06	6.06104e-06	1.64851e-06	2.59775e-05	1.64258e-05	9.96207e-05	6.20393e-05	2.12258e-05	0.000529686
1.47268	0.00137																				1.43852	0.02043	0.01249	0.00161	0.00311	-4.29265e-24	4.92884e-06	1.73978e-05	0.000526496	-1.05267e-18	-5.8016e-14		1.47268	0.00187	1.47268	0.00253	5.22559e-05	4.48149e-05	1.10684e-05	4.8813e-06	7.12742e-06	6.02319e-06	1.63668e-06	2.57741e-05	1.62591e-05	9.85092e-05	6.52034e-05	2.1809e-05	0.000539152
1.47094	0.00137																				1.43685	0.022	0.014	0.00164	0.00315	-7.11156e-24	4.96928e-06	1.75278e-05	0.00053429	-1.28497e-18	-4.77864e-14		1.47094	0.00192	1.47094	0.00255	5.20855e-05	4.4639e-05	1.10165e-05	4.85781e-06	7.08685e-06	5.9857e-06	1.62498e-06	2.5573e-05	1.60949e-05	9.74161e-05	6.86057e-05	2.24165e-05	0.000548874
1.46919	0.00137																				1.43519	0.02369	0.01562	0.00168	0.00319	-3.16015e-24	5.01022e-06	1.76593e-05	0.000542258	-1.46415e-18	-3.26483e-14		1.46919	0.00196	1.46919	0.00256	5.19159e-05	4.4464e-05	1.09649e-05	4.83448e-06	7.04662e-06	5.94856e-06	1.6134e-06	2.53743e-05	1.59332e-05	9.63411e-05	7.22698e-05	2.30497e-05	0.00055886
1.46746	0.00137																				1.43353	0.02549	0.01735	0.00172	0.00323	1.42825e-23	5.05167e-06	1.77923e-05	0.000550406	-1.49235e-18	-1.83411e-14		1.46746	0.002	1.46746	0.00257	5.17471e-05	4.42901e-05	1.09137e-05	4.81132e-06	7.00674e-06	5.91176e-06	1.60195e-06	2.51779e-05	1.57739e-05	9.52837e-05	7.62217e-05	2.371e-05	0.00056912
1.46572	0.00137																				1.43187	0.02737	0.01916	0.00176	0.00327	-2.18688e-23	5.09364e-06	1.79268e-05	0.00055874	-1.57466e-18	-7.19043e-15		1.46572	0.00202	1.46572	0.00259	5.15792e-05	4.41172e-05	1.08629e-05	4.78833e-06	6.96719e-06	5.8753e-06	1.59062e-06	2.49838e-05	1.56169e-05	9.42436e-05	8.04906e-05	2.4399e-05	0.000579665
1.46399	0.00137																				1.43022	0.02933	0.02105	0.0018	0.00332	-2.79072e-23	5.13613e-06	1.80628e-05	0.000567264	-1.48282e-18	3.44379e-16		1.46399	0.00204	1.46399	0.0026	5.14121e-05	4.39453e-05	1.08124e-05	4.76549e-06	6.92798e-06	5.83917e-06	1.57941e-06	2.47919e-05	1.54623e-05	9.32204e-05	8.51095e-05	2.51183e-05	0.000590504
1.46226	0.00126																				1.42857	0.03134	0.02298	0.00184	0.00336	6.55273e-24	5.17915e-06	1.82003e-05	0.000575986	-1.43048e-18	4.70996e-15		1.46226	0.00206	1.46226	0.00262	5.12458e-05	4.37744e-05	1.07622e-05	4.74282e-06	6.88909e-06	5.80338e-06	1.56831e-06	2.46022e-05	1.531e-05	9.22138e-05	9.0115e-05	2.58698e-05	0.000601648
1.46054	0.00125																				1.42693	0.03338	0.02493	0.00188	0.0034	-1.98708e-23	5.22272e-06	1.83395e-05	0.00058491	-1.32589e-18	6.6811e-15		1.46054	0.00209	1.46054	0.00264	5.10803e-05	4.36045e-05	1.07124e-05	4.72031e-06	6.85053e-06	5.76791e-06	1.55734e-06	2.44146e-05	1.51599e-05	9.12234e-05	9.55486e-05	2.66554e-05	0.00061311
1.45882	0.00123																				1.42529	0.0354	0.02687	0.00193	0.00345	-2.26403e-23	5.26684e-06	1.84803e-05	0.000594044	-1.21948e-18	7.04111e-15		1.45882	0.00212	1.45882	0.00266	5.09155e-05	4.34356e-05	1.0663e-05	4.69796e-06	6.81229e-06	5.73277e-06	1.54647e-06	2.42292e-05	1.50121e-05	9.02488e-05	0.000101457	2.74772e-05	0.000624901
1.45711	0.00121																				1.42365	0.03739	0.02877	0.00198	0.00349	7.69513e-24	5.31153e-06	1.86226e-05	0.000603394	-1.10864e-18	6.44395e-15		1.45711	0.00216	1.45711	0.00268	5.07516e-05	4.32677e-05	1.06138e-05	4.67577e-06	6.77437e-06	5.69795e-06	1.53573e-06	2.40459e-05	1.48663e-05	8.92897e-05	0.000107892	2.83375e-05	0.000637034
1.4554	0.0012																				1.42202	0.0393	0.0306	0.00202	0.00354	-4.07159e-23	5.35678e-06	1.87667e-05	0.000612966	-1.02262e-18	5.37293e-15		1.4554	0.00219	1.4554	0.0027	5.05885e-05	4.31007e-05	1.05651e-05	4.65373e-06	6.73677e-06	5.66344e-06	1.52509e-06	2.38647e-05	1.47227e-05	8.83457e-05	0.000114913	2.92386e-05	0.000649523
1.45369	0.0012																				1.42039	0.04111	0.03231	0.00207	0.00359	-2.96282e-23	5.40262e-06	1.89124e-05	0.000622769	-8.91822e-19	4.15391e-15		1.45369	0.00219	1.45369	0.00272	5.04262e-05	4.29347e-05	1.05166e-05	4.63185e-06	6.69947e-06	5.62925e-06	1.51456e-06	2.36855e-05	1.45811e-05	8.74167e-05	0.000122586	3.01831e-05	0.000662381
1.45199	0.0012																				1.41876	0.04276	0.03387	0.00213	0.00363	-8.66938e-24	5.44905e-06	1.90598e-05	0.000632809	-7.75097e-19	2.98292e-15		1.45199	0.00217	1.45199	0.00274	5.02646e-05	4.27697e-05	1.04685e-05	4.61012e-06	6.66249e-06	5.59536e-06	1.50414e-06	2.35083e-05	1.44416e-05	8.65022e-05	0.000130985	3.1174e-05	0.000675622
1.45029	0.0011																				1.41714	0.04424	0.03525	0.00218	0.00368	-2.84215e-23	5.49608e-06	1.9209e-05	0.000643095	-6.70432e-19	1.96363e-15		1.45029	0.00214	1.45029	0.00276	5.01038e-05	4.26056e-05	1.04207e-05	4.58855e-06	6.62581e-06	5.56178e-06	1.49383e-06	2.33331e-05	1.43041e-05	8.5602e-05	0.000140195	3.22143e-05	0.000689263
1.4486	0.00103																				1.41553	0.04551	0.03641	0.00224	0.00373	-1.08454e-23	5.54372e-06	1.93599e-05	0.000653634	-5.71957e-19	1.13623e-15		1.4486	0.0021	1.4486	0.00279	4.99438e-05	4.24425e-05	1.03733e-05	4.56712e-06	6.58943e-06	5.5285e-06	1.48362e-06	2.31599e-05	1.41685e-05	8.47157e-05	0.000150308	3.33073e-05	0.00070332
1.44691	0.000973144																				1.41391	0.04654	0.03733	0.0023	0.00378	-3.21405e-23	5.59199e-06	1.95126e-05	0.000664434	-5.0321e-19	5.04114e-16		1.44691	0.00207	1.44691	0.00282	4.97846e-05	4.22802e-05	1.03261e-05	4.54584e-06	6.55334e-06	5.49551e-06	1.47352e-06	2.29885e-05	1.40348e-05	8.3843e-05	0.000161429	3.44565e-05	0.000717808
1.44522	0.000933485																				1.4123	0.0473	0.03799	0.00236	0.00384	-4.47811e-23	5.64089e-06	1.96671e-05	0.000675505	-3.89e-19	4.88573e-17		1.44522	0.00203	1.44522	0.00284	4.96261e-05	4.2119e-05	1.02793e-05	4.52471e-06	6.51756e-06	5.46282e-06	1.46352e-06	2.28191e-05	1.39031e-05	8.29838e-05	0.000173673	3.5666e-05	0.000732747
1.44354	0.000911948																				1.41069	0.0478	0.03837	0.00242	0.00389	-6.79505e-24	5.69043e-06	1.98235e-05	0.000686855	-3.09966e-19	-2.56961e-16		1.44354	0.00195	1.44354	0.00288	4.94684e-05	4.19586e-05	1.02328e-05	4.50372e-06	6.48206e-06	5.43042e-06	1.45363e-06	2.26515e-05	1.37731e-05	8.21377e-05	0.000187169	3.69399e-05	0.000748155
1.44186	0.000908979																				1.40909	0.048	0.03846	0.00249	0.00394	2.54196e-24	5.74063e-06	1.99817e-05	0.000698495	-2.75112e-19	-4.4458e-16		1.44186	0.00185	1.44186	0.00291	4.93114e-05	4.17991e-05	1.01866e-05	4.48289e-06	6.44685e-06	5.39831e-06	1.44383e-06	2.24858e-05	1.3645e-05	8.13045e-05	0.000202052	3.8283e-05	0.000764052
1.44019	0.000922968																				1.40749	0.04793	0.03825	0.00256	0.004	-5.54385e-24	5.7915e-06	2.01418e-05	0.000710433	-2.22181e-19	-5.41992e-16		1.44019	0.00177	1.44019	0.00294	4.91551e-05	4.16406e-05	1.01408e-05	4.46219e-06	6.41193e-06	5.36648e-06	1.43413e-06	2.23218e-05	1.35187e-05	8.04838e-05	0.000218473	3.97002e-05	0.000780458
1.43852	0.00095031																				1.4059	0.04757	0.03777	0.00263	0.00405	-1.18641e-23	5.84305e-06	2.03039e-05	0.000722681	-1.61704e-19	-5.74392e-16		1.43852	0.00177	1.43852	0.00298	4.89997e-05	4.1483e-05	1.00952e-05	4.44163e-06	6.37729e-06	5.33493e-06	1.42453e-06	2.21597e-05	1.33941e-05	7.96755e-05	0.000236583	4.11971e-05	0.000797396
1.43685	0.000862854																				1.4043	0.04694	0.037	0.00271	0.00411	-2.22743e-23	5.89529e-06	2.04679e-05	0.000735249	-1.17167e-19	-5.62039e-16		1.43685	0.00188	1.43685	0.00302	4.88449e-05	4.13262e-05	1.00499e-05	4.42122e-06	6.34293e-06	5.30366e-06	1.41502e-06	2.19993e-05	1.32712e-05	7.88793e-05	0.000256539	4.27797e-05	0.000814888
1.43519	0.000862854																				1.40271	0.04605	0.03598	0.00279	0.00417	-2.37876e-23	5.94823e-06	2.0634e-05	0.000748149	-8.08695e-20	-5.21293e-16		1.43519	0.00208	1.43519	0.00306	4.86909e-05	4.11704e-05	1.0005e-05	4.40095e-06	6.30884e-06	5.27266e-06	1.40561e-06	2.18407e-05	1.315e-05	7.80949e-05	0.000278487	4.44547e-05	0.000832958
1.43353	0.000862854																				1.40113	0.04495	0.03473	0.00287	0.00423	-2.26897e-23	6.0019e-06	2.0802e-05	0.000761391	-4.25021e-20	-4.64102e-16		1.43353	0.0023	1.43353	0.00311	4.85376e-05	4.10154e-05	9.96032e-06	4.38081e-06	6.27503e-06	5.24193e-06	1.39629e-06	2.16837e-05	1.30304e-05	7.73222e-05	0.000302552	4.62294e-05	0.000851633
1.43187	0.000862854																				1.39955	0.04364	0.03328	0.00295	0.00429	-3.31642e-23	6.05629e-06	2.09721e-05	0.000774989	-4.14655e-21	-3.99383e-16		1.43187	0.00248	1.43187	0.00315	4.8385e-05	4.08613e-05	9.91597e-06	4.36082e-06	6.24149e-06	5.21147e-06	1.38707e-06	2.15284e-05	1.29125e-05	7.65608e-05	0.000328819	4.81117e-05	0.00087094
1.43022	0.000862854																				1.39797	0.04217	0.03166	0.00304	0.00436	-2.14188e-23	6.11143e-06	2.11444e-05	0.000788956	-1.16488e-20	-3.3325e-16		1.43022	0.00259	1.43022	0.0032	4.82331e-05	4.0708e-05	9.8719e-06	4.34095e-06	6.20821e-06	5.18127e-06	1.37793e-06	2.13748e-05	1.27962e-05	7.58107e-05	0.000357303	5.01105e-05	0.000890907
1.42857	0.000834945																				1.3964	0.04058	0.0299	0.00314	0.00442	-4.36585e-23	6.16732e-06	2.13187e-05	0.000803304	1.21375e-20	-2.70043e-16		1.42857	0.00264	1.42857	0.00326	4.8082e-05	4.05556e-05	9.82813e-06	4.32123e-06	6.1752e-06	5.15134e-06	1.36889e-06	2.12229e-05	1.26814e-05	7.50715e-05	0.000387913	5.22356e-05	0.000911564
1.42693	0.000779127																				1.39483	0.03889	0.02804	0.00324	0.00449	1.10828e-23	6.22399e-06	2.14952e-05	0.000818049	3.78728e-20	-2.11852e-16		1.42693	0.00266	1.42693	0.00332	4.79316e-05	4.04041e-05	9.78466e-06	4.30163e-06	6.14246e-06	5.12166e-06	1.35994e-06	2.10725e-05	1.25681e-05	7.4343e-05	0.000420409	5.44976e-05	0.000932944
1.42529	0.000779127																				1.39326	0.03714	0.02612	0.00334	0.00455	-2.60922e-23	6.28144e-06	2.16739e-05	0.000833204	4.42555e-20	-1.60229e-16		1.42529	0.00267	1.42529	0.00338	4.77818e-05	4.02534e-05	9.74146e-06	4.28217e-06	6.10997e-06	5.09224e-06	1.35107e-06	2.09238e-05	1.24564e-05	7.36251e-05	0.000454346	5.69085e-05	0.00095508
1.42365	0.000779127																				1.39169	0.03537	0.02417	0.00345	0.00462	-3.42176e-23	6.33969e-06	2.18549e-05	0.000848785	4.82244e-20	-1.15871e-16		1.42365	0.00269	1.42365	0.00344	4.76328e-05	4.01036e-05	9.69856e-06	4.26284e-06	6.07773e-06	5.06307e-06	1.34229e-06	2.07766e-05	1.23462e-05	7.29175e-05	0.000489026	5.94816e-05	0.000978009
1.42202	0.000854762																				1.39013	0.03361	0.02222	0.00356	0.00469	4.98502e-24	6.39875e-06	2.20381e-05	0.000864808	6.01753e-20	-7.8533e-17		1.42202	0.00271	1.42202	0.0035	4.74845e-05	3.99546e-05	9.65593e-06	4.24364e-06	6.04576e-06	5.03415e-06	1.33359e-06	2.06309e-05	1.22374e-05	7.222e-05	0.000523453	6.22316e-05	0.001
1.42039	0.000790026																				1.38858	0.03189	0.02031	0.00368	0.00477	8.39738e-24	6.45865e-06	2.22237e-05	0.00088129	7.68474e-20	-4.75864e-17		1.42039	0.00273	1.42039	0.00356	4.73368e-05	3.98064e-05	9.61359e-06	4.22457e-06	6.01403e-06	5.00548e-06	1.32498e-06	2.04868e-05	1.213e-05	7.15325e-05	0.000556332	6.51748e-05	0.00103
1.41876	0.00073541																				1.38702	0.03023	0.01845	0.00381	0.00484	-2.70863e-23	6.51939e-06	2.24116e-05	0.00089825	8.25074e-20	-2.28675e-17		1.41876	0.00275	1.41876	0.00362	4.71899e-05	3.9659e-05	9.57152e-06	4.20562e-06	5.98255e-06	4.97705e-06	1.31645e-06	2.03442e-05	1.20241e-05	7.08547e-05	0.000586106	6.83298e-05	0.00105
1.41714	0.000697754																				1.38547	0.02866	0.01667	0.00394	0.00491	-3.7902e-23	6.58099e-06	2.26019e-05	0.000915705	6.57761e-20	-3.53324e-18		1.41714	0.00277	1.41714	0.00367	4.70436e-05	3.95125e-05	9.52973e-06	4.18681e-06	5.95132e-06	4.94886e-06	1.308e-06	2.0203e-05	1.19195e-05	7.01866e-05	0.000611078	7.1717e-05	0.00108
1.41553	0.000682136																				1.38393	0.0272	0.01498	0.00408	0.00499	-9.52e-24	6.64348e-06	2.27947e-05	0.000933675	8.28214e-20	1.11512e-17		1.41553	0.00279	1.41553	0.00373	4.6898e-05	3.93668e-05	9.48821e-06	4.16811e-06	5.92033e-06	4.92091e-06	1.29964e-06	2.00634e-05	1.18163e-05	6.95278e-05	0.000629597	7.53595e-05	0.00111
1.41391	0.000691263																				1.38239	0.02585	0.0134	0.00422	0.00507	-2.29469e-23	6.70686e-06	2.29899e-05	0.00095218	7.69747e-20	2.20379e-17		1.41391	0.00283	1.41391	0.00377	4.67531e-05	3.92219e-05	9.44696e-06	4.14955e-06	5.88958e-06	4.89319e-06	1.29135e-06	1.99251e-05	1.17144e-05	6.88782e-05	0.000640297	7.92834e-05	0.00113
1.4123	0.000725191																				1.38085	0.02463	0.01194	0.00438	0.00515	-1.56227e-23	6.77115e-06	2.31876e-05	0.000971243	8.38195e-20	2.96965e-17		1.4123	0.00288	1.4123	0.00381	4.66088e-05	3.90777e-05	9.40598e-06	4.1311e-06	5.85907e-06	4.86571e-06	1.28315e-06	1.97883e-05	1.16138e-05	6.82377e-05	0.000642335	8.35179e-05	0.00116
1.41069	0.000781405																				1.37931	0.02355	0.0106	0.00454	0.00523	-3.264e-25	6.83637e-06	2.33879e-05	0.000990886	7.36516e-20	3.44811e-17		1.41069	0.00296	1.41069	0.00384	4.64653e-05	3.89344e-05	9.36526e-06	4.11278e-06	5.82879e-06	4.83846e-06	1.27502e-06	1.96529e-05	1.15146e-05	6.7606e-05	0.000635544	8.80964e-05	0.0012
1.40909	0.000855236																				1.37778	0.02259	0.00938	0.00471	0.00532	-8.94138e-24	6.90253e-06	2.35908e-05	0.00101	8.61031e-20	3.73502e-17		1.40909	0.00306	1.40909	0.00386	4.63223e-05	3.87919e-05	9.32481e-06	4.09458e-06	5.79875e-06	4.81144e-06	1.26697e-06	1.95189e-05	1.14166e-05	6.69831e-05	0.000620471	9.30565e-05	0.00123
1.40749	0.00094053																				1.37625	0.02177	0.00828	0.0049	0.00541	-6.12989e-23	6.96967e-06	2.37964e-05	0.00103	7.42321e-20	3.84054e-17		1.40749	0.00317	1.40749	0.00388	4.61801e-05	3.86501e-05	9.28462e-06	4.0765e-06	5.76894e-06	4.78464e-06	1.25899e-06	1.93862e-05	1.13198e-05	6.63688e-05	0.000598267	9.84412e-05	0.00126
1.4059	0.00103																				1.37472	0.02108	0.00729	0.00509	0.00549	4.39156e-24	7.03779e-06	2.40046e-05	0.00105	7.24047e-20	3.83544e-17		1.4059	0.00327	1.4059	0.00389	4.60385e-05	3.85091e-05	9.24468e-06	4.05853e-06	5.73936e-06	4.75807e-06	1.25109e-06	1.92549e-05	1.12242e-05	6.57628e-05	0.000570484	0.000104299	0.0013
1.4043	0.00112																				1.3732	0.02051	0.00642	0.00529	0.00559	-2.43564e-23	7.10692e-06	2.42157e-05	0.00108	7.27008e-20	3.72193e-17		1.4043	0.00335	1.4043	0.00391	4.58975e-05	3.83689e-05	9.20501e-06	4.04069e-06	5.71e-06	4.73171e-06	1.24326e-06	1.91249e-05	1.11299e-05	6.51651e-05	0.000538825	0.000110688	0.00133
1.40271	0.0012																				1.37168	0.02007	0.00565	0.00551	0.00568	-3.50633e-23	7.17707e-06	2.44295e-05	0.0011	7.03166e-20	3.53869e-17		1.40271	0.0034	1.40271	0.00392	4.57572e-05	3.82294e-05	9.16559e-06	4.02296e-06	5.68087e-06	4.70558e-06	1.23551e-06	1.89962e-05	1.10367e-05	6.45755e-05	0.00050493	0.00011767	0.00137
1.40113	0.00127																				1.37017	0.01973	0.00497	0.00574	0.00578	-3.74915e-23	7.24826e-06	2.46461e-05	0.00112	6.91911e-20	3.30518e-17		1.40113	0.00343	1.40113	0.00393	4.56175e-05	3.80907e-05	9.12642e-06	4.00535e-06	5.65196e-06	4.67966e-06	1.22783e-06	1.88689e-05	1.09448e-05	6.39938e-05	0.000470224	0.000125322	0.00141
1.39955	0.00132																				1.36865	0.0195	0.00438	0.00599	0.00587	-5.30647e-24	7.32053e-06	2.48657e-05	0.00115	5.01436e-20	3.05253e-17		1.39955	0.00344	1.39955	0.00395	4.54785e-05	3.79528e-05	9.0875e-06	3.98785e-06	5.62327e-06	4.65395e-06	1.22022e-06	1.87428e-05	1.08539e-05	6.342e-05	0.000435842	0.000133729	0.00145
1.39797	0.00136																				1.36714	0.01937	0.00387	0.00625	0.00597	-2.40893e-23	7.39388e-06	2.50882e-05	0.00117	4.92195e-20	2.76755e-17		1.39797	0.00345	1.39797	0.00397	4.53401e-05	3.78156e-05	9.04883e-06	3.97047e-06	5.5948e-06	4.62846e-06	1.21268e-06	1.86179e-05	1.07642e-05	6.28538e-05	0.000402615	0.000142992	0.00149
1.3964	0.00139																				1.36564	0.01932	0.00342	0.00653	0.00608	-2.10281e-23	7.46834e-06	2.53137e-05	0.0012	5.64493e-20	2.48579e-17		1.3964	0.00345	1.3964	0.004	4.52024e-05	3.76791e-05	9.0104e-06	3.9532e-06	5.56654e-06	4.60317e-06	1.20521e-06	1.84943e-05	1.06756e-05	6.22952e-05	0.000371098	0.000153228	0.00154
1.39483	0.00141																				1.36414	0.01936	0.00304	0.00683	0.00618	1.47276e-23	7.54393e-06	2.55422e-05	0.00123	4.4488e-20	2.21754e-17		1.39483	0.00346	1.39483	0.00403	4.50652e-05	3.75434e-05	8.97222e-06	3.93604e-06	5.53849e-06	4.57809e-06	1.19781e-06	1.83719e-05	1.05881e-05	6.1744e-05	0.000341619	0.000164575	0.00158
1.39326	0.00141																				1.36264	0.01948	0.00271	0.00715	0.00629	-4.70214e-23	7.62068e-06	2.57739e-05	0.00125	5.12395e-20	1.94564e-17		1.39326	0.00347	1.39326	0.00406	4.49287e-05	3.74084e-05	8.93428e-06	3.91899e-06	5.51066e-06	4.55321e-06	1.19048e-06	1.82508e-05	1.05016e-05	6.12001e-05	0.000314331	0.000177193	0.00163
1.39169	0.00141																				1.36114	0.01967	0.00243	0.0075	0.00641	-3.13641e-23	7.6986e-06	2.60088e-05	0.00128	3.70598e-20	1.69098e-17		1.39169	0.00347	1.39169	0.00411	4.47928e-05	3.72742e-05	8.89658e-06	3.90205e-06	5.48303e-06	4.52854e-06	1.18321e-06	1.81308e-05	1.04162e-05	6.06633e-05	0.000289263	0.000191275	0.00168
1.39013	0.00141																				1.35965	0.01993	0.00218	0.00787	0.00652	-1.81498e-23	7.77773e-06	2.62468e-05	0.00131	3.11154e-20	1.45621e-17		1.39013	0.00349	1.39013	0.00415	4.46575e-05	3.71406e-05	8.85912e-06	3.88523e-06	5.45562e-06	4.50406e-06	1.17601e-06	1.8012e-05	1.03318e-05	6.01335e-05	0.000266357	0.000207046	0.00174
1.38858	0.00141																				1.35816	0.02026	0.00197	0.00827	0.00664	-1.22944e-23	7.85809e-06	2.64882e-05	0.00134	2.80277e-20	1.23302e-17		1.38858	0.0035	1.38858	0.00421	4.45229e-05	3.70078e-05	8.82189e-06	3.8685e-06	5.4284e-06	4.47978e-06	1.16888e-06	1.78943e-05	1.02485e-05	5.96106e-05	0.000245504	0.000224778	0.00179
1.38702	0.0014																				1.35667	0.02065	0.00179	0.0087	0.00676	7.20058e-24	7.9397e-06	2.67329e-05	0.00137	3.52353e-20	1.0374e-17		1.38702	0.00351	1.38702	0.00427	4.43888e-05	3.68757e-05	8.7849e-06	3.85189e-06	5.40139e-06	4.4557e-06	1.16181e-06	1.77779e-05	1.01662e-05	5.90945e-05	0.000226566	0.000244795	0.00185
1.38547	0.0014																				1.35519	0.02111	0.00164	0.00916	0.00688	-6.56756e-24	8.02259e-06	2.6981e-05	0.00141	3.6768e-20	8.48667e-18		1.38547	0.00352	1.38547	0.00434	4.42554e-05	3.67443e-05	8.74814e-06	3.83538e-06	5.37458e-06	4.43181e-06	1.1548e-06	1.76625e-05	1.00848e-05	5.85851e-05	0.000209389	0.000267487	0.00191
1.38393	0.00139																				1.35371	0.02163	0.0015	0.00966	0.00701	-7.87811e-23	8.10679e-06	2.72326e-05	0.00144	2.98255e-20	6.85832e-18		1.38393	0.00352	1.38393	0.00442	4.41225e-05	3.66136e-05	8.71161e-06	3.81898e-06	5.34797e-06	4.40811e-06	1.14786e-06	1.75483e-05	1.00044e-05	5.80822e-05	0.000193819	0.000293325	0.00198
1.38239	0.00138																				1.35224	0.02221	0.00138	0.01021	0.00714	-1.25713e-23	8.19232e-06	2.74877e-05	0.00148	1.36969e-20	5.41974e-18		1.38239	0.0035	1.38239	0.00451	4.39902e-05	3.64836e-05	8.67531e-06	3.80269e-06	5.32155e-06	4.38461e-06	1.14098e-06	1.74351e-05	9.92501e-06	5.75858e-05	0.000179704	0.000322882	0.00205
1.38085	0.00136																				1.35076	0.02287	0.00128	0.0108	0.00728	-4.44794e-23	8.27922e-06	2.77464e-05	0.00152	2.82143e-20	4.12738e-18		1.38085	0.00348	1.38085	0.0046	4.38586e-05	3.63543e-05	8.63923e-06	3.78649e-06	5.29533e-06	4.36128e-06	1.13416e-06	1.73231e-05	9.84653e-06	5.70957e-05	0.000166902	0.000356855	0.00212
1.37931	0.00135																				1.34929	0.02359	0.00119	0.01145	0.00742	2.75956e-24	8.36751e-06	2.80088e-05	0.00155	1.51956e-20	2.9579e-18		1.37931	0.00348	1.37931	0.00471	4.37275e-05	3.62256e-05	8.60338e-06	3.7704e-06	5.2693e-06	4.33815e-06	1.12741e-06	1.72121e-05	9.76898e-06	5.66118e-05	0.00015528	0.000396095	0.00219
1.37778	0.00132																				1.34783	0.02439	0.00111	0.01216	0.00756	-4.24271e-23	8.45722e-06	2.8275e-05	0.00159	2.82943e-20	1.94665e-18		1.37778	0.00352	1.37778	0.00483	4.3597e-05	3.60977e-05	8.56775e-06	3.75441e-06	5.24347e-06	4.3152e-06	1.12071e-06	1.71022e-05	9.69234e-06	5.61341e-05	0.000144718	0.000441644	0.00227
1.37625	0.0013																				1.34636	0.02528	0.00103	0.01293	0.00771	-2.32436e-23	8.54838e-06	2.8545e-05	0.00164	1.57628e-20	1.13591e-18		1.37625	0.00364	1.37625	0.00496	4.34671e-05	3.59704e-05	8.53234e-06	3.73852e-06	5.21782e-06	4.29243e-06	1.11407e-06	1.69934e-05	9.61659e-06	5.56623e-05	0.000135106	0.000494776	0.00236
1.37472	0.00128																				1.3449	0.02625	0.000970824	0.01378	0.00786	-6.33809e-23	8.64103e-06	2.88188e-05	0.00168	2.23558e-20	4.40937e-19		1.37472	0.00382	1.37472	0.0051	4.33378e-05	3.58438e-05	8.49714e-06	3.72274e-06	5.19236e-06	4.26983e-06	1.10749e-06	1.68855e-05	9.54173e-06	5.51965e-05	0.000126346	0.00055704	0.00245
1.3732	0.00126																				1.34345	0.02732	0.0009133	0.01472	0.00802	-3.80899e-23	8.73519e-06	2.90966e-05	0.00172	1.54192e-20	-2.37425e-19		1.3732	0.00406	1.3732	0.00527	4.3209e-05	3.57179e-05	8.46217e-06	3.70705e-06	5.16708e-06	4.24742e-06	1.10097e-06	1.67787e-05	9.46775e-06	5.47365e-05	0.000118349	0.00063031	0.00254
1.37168	0.00125																				1.34199	0.02851	0.00086138	0.01576	0.00818	-1.67453e-23	8.83091e-06	2.93785e-05	0.00177	2.36946e-22	-7.62397e-19		1.37168	0.00432	1.37168	0.00545	4.30809e-05	3.55926e-05	8.42741e-06	3.69146e-06	5.14199e-06	4.22518e-06	1.09451e-06	1.6673e-05	9.39461e-06	5.42822e-05	0.000111038	0.000716809	0.00264
1.37017	0.00125																				1.34054	0.02982	0.000814298	0.01691	0.00835	-3.39654e-23	8.92821e-06	2.96644e-05	0.00182	8.7196e-21	-1.22206e-18		1.37017	0.00458	1.37017	0.00565	4.29533e-05	3.5468e-05	8.39287e-06	3.67597e-06	5.11708e-06	4.20312e-06	1.0881e-06	1.65682e-05	9.32233e-06	5.38335e-05	0.000104341	0.000819097	0.00274
1.36865	0.00126																				1.33909	0.03128	0.000771413	0.0182	0.00852	3.34807e-23	9.02713e-06	2.99546e-05	0.00187	1.33578e-20	-1.47383e-18		1.36865	0.00484	1.36865	0.00588	4.28262e-05	3.5344e-05	8.35853e-06	3.66057e-06	5.09235e-06	4.18123e-06	1.08175e-06	1.64644e-05	9.25087e-06	5.33904e-05	9.81983e-05	0.000939962	0.00286
1.36714	0.0013																				1.33765	0.03289	0.000732193	0.01963	0.00869	-4.07308e-23	9.12771e-06	3.02491e-05	0.00192	3.27873e-21	-1.77438e-18		1.36714	0.00511	1.36714	0.00614	4.26997e-05	3.52207e-05	8.32441e-06	3.64527e-06	5.0678e-06	4.15951e-06	1.07546e-06	1.63615e-05	9.18023e-06	5.29527e-05	9.2553e-05	0.00108	0.00297
1.36564	0.00134																				1.33621	0.0347	0.000696188	0.02125	0.00888	-3.58051e-23	9.22998e-06	3.05479e-05	0.00198	-1.94443e-21	-1.95314e-18		1.36564	0.00542	1.36564	0.00643	4.25738e-05	3.50981e-05	8.29049e-06	3.63007e-06	5.04343e-06	4.13795e-06	1.06922e-06	1.62596e-05	9.1104e-06	5.25204e-05	8.73564e-05	0.00125	0.0031
1.36414	0.00141																				1.33477	0.03672	0.000663021	0.02306	0.00906	-6.34304e-23	9.33398e-06	3.08512e-05	0.00204	3.2506e-21	-2.14835e-18		1.36414	0.00579	1.36414	0.00675	4.24485e-05	3.4976e-05	8.25678e-06	3.61496e-06	5.01923e-06	4.11657e-06	1.06303e-06	1.61587e-05	9.04135e-06	5.20933e-05	8.2565e-05	0.00144	0.00323
1.36264	0.00148																				1.33333	0.03899	0.000632371	0.02512	0.00926	-1.76157e-23	9.43975e-06	3.1159e-05	0.0021	1.61419e-21	-2.26395e-18		1.36264	0.00622	1.36264	0.0071	4.23237e-05	3.48546e-05	8.22328e-06	3.59994e-06	4.99521e-06	4.09535e-06	1.0569e-06	1.60587e-05	8.9731e-06	5.16714e-05	7.81397e-05	0.00164	0.00337
1.36114	0.00157																				1.3319	0.04156	0.000603966	0.02746	0.00946	-2.07709e-25	9.54733e-06	3.14714e-05	0.00216	8.36714e-22	-2.29726e-18		1.36114	0.0067	1.36114	0.00747	4.21994e-05	3.47339e-05	8.18998e-06	3.58502e-06	4.97135e-06	4.07429e-06	1.05082e-06	1.59596e-05	8.90561e-06	5.12546e-05	7.40461e-05	0.00186	0.00352
1.35965	0.00166																				1.33047	0.04446	0.000577572	0.03012	0.00967	2.09687e-24	9.65677e-06	3.17886e-05	0.00223	-7.7807e-21	-2.33474e-18		1.35965	0.00719	1.35965	0.00783	4.20757e-05	3.46137e-05	8.15688e-06	3.57019e-06	4.94767e-06	4.05339e-06	1.04479e-06	1.58615e-05	8.83888e-06	5.08429e-05	7.02534e-05	0.00207	0.00368
1.35816	0.00175																				1.32905	0.04776	0.000552986	0.03317	0.00988	-3.54886e-23	9.7681e-06	3.21106e-05	0.00229	-7.43713e-21	-2.43762e-18		1.35816	0.00765	1.35816	0.00818	4.19525e-05	3.44942e-05	8.12398e-06	3.55545e-06	4.92415e-06	4.03266e-06	1.03881e-06	1.57642e-05	8.77289e-06	5.0436e-05	6.6734e-05	0.00223	0.00386
1.35667	0.00184																				1.32762	0.05152	0.000530034	0.03667	0.0101	-9.248e-24	9.88138e-06	3.24375e-05	0.00237	2.96626e-21	-2.28459e-18		1.35667	0.00801	1.35667	0.00846	4.18299e-05	3.43753e-05	8.09128e-06	3.5408e-06	4.9008e-06	4.01208e-06	1.03289e-06	1.56679e-05	8.70764e-06	5.00341e-05	6.34633e-05	0.00233	0.00404
1.35519	0.00192																				1.3262	0.05581	0.000508564	0.04069	0.01033	-5.26295e-23	9.99664e-06	3.27695e-05	0.00244	9.83324e-22	-2.3197e-18		1.35519	0.00826	1.35519	0.00867	4.17078e-05	3.4257e-05	8.05877e-06	3.52625e-06	4.87762e-06	3.99166e-06	1.02702e-06	1.55724e-05	8.64312e-06	4.96369e-05	6.04193e-05	0.00234	0.00424
1.35371	0.00198																				1.32479	0.06073	0.000488443	0.04532	0.01056	-2.00785e-23	1.01139e-05	3.31066e-05	0.00252	-4.26502e-22	-2.29362e-18		1.35371	0.00839	1.35371	0.0088	4.15862e-05	3.41394e-05	8.02646e-06	3.51178e-06	4.8546e-06	3.9714e-06	1.02119e-06	1.54778e-05	8.57931e-06	4.92444e-05	5.75823e-05	0.00226	0.00445
1.35224	0.00203																				1.32337	0.06636	0.000469551	0.05064	0.01081	-2.11567e-23	1.02333e-05	3.34489e-05	0.00261	8.4323e-21	-2.14831e-18		1.35224	0.00843	1.35224	0.00888	4.14652e-05	3.40223e-05	7.99435e-06	3.4974e-06	4.83174e-06	3.95129e-06	1.01542e-06	1.5384e-05	8.51621e-06	4.88565e-05	5.49345e-05	0.00211	0.00467
1.35076	0.00206																				1.32196	0.07278	0.000451786	0.05675	0.01106	-6.03939e-23	1.03548e-05	3.37965e-05	0.00269	-7.92287e-22	-2.10704e-18		1.35076	0.00843	1.35076	0.00892	4.13447e-05	3.39058e-05	7.96242e-06	3.4831e-06	4.80905e-06	3.93133e-06	1.00969e-06	1.52911e-05	8.4538e-06	4.84733e-05	5.24601e-05	0.00191	0.00492
1.34929	0.00207																				1.32055	0.08009	0.000435054	0.06373	0.01132	-2.50537e-23	1.04785e-05	3.41496e-05	0.00279	3.47422e-21	-2.02006e-18		1.34929	0.00841	1.34929	0.00897	4.12247e-05	3.379e-05	7.93069e-06	3.4689e-06	4.78651e-06	3.91152e-06	1.00401e-06	1.5199e-05	8.39207e-06	4.80945e-05	5.01446e-05	0.00169	0.00518
1.34783	0.00207																				1.31915	0.08836	0.000419274	0.07166	0.01159	-4.65862e-23	1.06044e-05	3.45083e-05	0.00288	-4.0725e-22	-1.94579e-18		1.34783	0.0084	1.34783	0.00905	4.11053e-05	3.36747e-05	7.89915e-06	3.45478e-06	4.76413e-06	3.89186e-06	9.98383e-07	1.51078e-05	8.33101e-06	4.77201e-05	4.79751e-05	0.00148	0.00546
1.34636	0.00205																				1.31775	0.09764	0.000404369	0.08058	0.01188	1.83279e-23	1.07326e-05	3.48727e-05	0.00298	-9.69108e-21	-1.82439e-18		1.34636	0.00839	1.34636	0.00917	4.09863e-05	3.356e-05	7.86779e-06	3.44074e-06	4.74191e-06	3.87235e-06	9.928e-07	1.50174e-05	8.27062e-06	4.735e-05	4.594e-05	0.00129	0.00577
1.3449	0.00202																				1.31635	0.10795	0.000390275	0.09051	0.01217	-2.42426e-23	1.08632e-05	3.52428e-05	0.00309	-2.25987e-21	-1.75207e-18		1.3449	0.00837	1.3449	0.00933	4.08679e-05	3.34459e-05	7.83662e-06	3.4268e-06	4.71984e-06	3.85298e-06	9.87264e-07	1.49278e-05	8.21088e-06	4.69843e-05	4.40286e-05	0.00112	0.0061
1.34345	0.00198																				1.31495	0.11924	0.000376931	0.1014	0.01247	-2.72791e-23	1.09961e-05	3.56189e-05	0.00321	-9.04392e-21	-1.66632e-18		1.34345	0.00835	1.34345	0.00955	4.075e-05	3.33324e-05	7.80563e-06	3.41293e-06	4.69792e-06	3.83376e-06	9.81774e-07	1.4839e-05	8.15179e-06	4.66228e-05	4.22313e-05	0.000969158	0.00646
1.34199	0.00195																				1.31356	0.1314	0.000364283	0.11315	0.01278	-5.1591e-23	1.11315e-05	3.60011e-05	0.00333	-7.63409e-21	-1.54026e-18		1.34199	0.00835	1.34199	0.00982	4.06326e-05	3.32194e-05	7.77483e-06	3.39915e-06	4.67616e-06	3.81468e-06	9.7633e-07	1.47509e-05	8.09333e-06	4.62654e-05	4.05395e-05	0.000843857	0.00685
1.34054	0.00192																				1.31217	0.14424	0.00035228	0.12556	0.01311	-8.08681e-23	1.12695e-05	3.63894e-05	0.00345	-1.16459e-20	-1.45157e-18		1.34054	0.0084	1.34054	0.01015	4.05157e-05	3.3107e-05	7.74421e-06	3.38545e-06	4.65455e-06	3.79575e-06	9.70931e-07	1.46637e-05	8.0355e-06	4.59121e-05	3.89453e-05	0.000737746	0.00727
1.33909	0.0019																				1.31078	0.15751	0.00034088	0.13837	0.01345	-7.99779e-23	1.141e-05	3.67841e-05	0.00359	-6.04063e-21	-1.39121e-18		1.33909	0.00855	1.33909	0.01053	4.03993e-05	3.29952e-05	7.71377e-06	3.37184e-06	4.63308e-06	3.77695e-06	9.65577e-07	1.45772e-05	7.97829e-06	4.55628e-05	3.74414e-05	0.000648022	0.00774
1.33765	0.00188																				1.3094	0.17082	0.00033004	0.15121	0.0138	-2.36294e-23	1.15532e-05	3.71853e-05	0.00373	-1.7845e-21	-1.26172e-18		1.33765	0.00882	1.33765	0.01096	4.02834e-05	3.2884e-05	7.68351e-06	3.3583e-06	4.61177e-06	3.7583e-06	9.60267e-07	1.44915e-05	7.92168e-06	4.52175e-05	3.60213e-05	0.00057206	0.00824
1.33621	0.00188																				1.30802	0.18376	0.000319723	0.16365	0.01416	-6.48448e-23	1.16991e-05	3.7593e-05	0.00388	-4.51678e-22	-1.17969e-18		1.33621	0.00918	1.33621	0.01146	4.0168e-05	3.27733e-05	7.65342e-06	3.34485e-06	4.5906e-06	3.73978e-06	9.55e-07	1.44066e-05	7.86568e-06	4.48762e-05	3.46791e-05	0.000507559	0.0088
1.33477	0.0019																				1.30664	0.19584	0.000309895	0.1752	0.01454	-2.26502e-24	1.18477e-05	3.80075e-05	0.00404	-8.54041e-21	-1.07989e-18		1.33477	0.00962	1.33477	0.01202	4.00531e-05	3.26632e-05	7.62352e-06	3.33148e-06	4.56957e-06	3.7214e-06	9.49777e-07	1.43223e-05	7.81026e-06	4.45386e-05	3.34091e-05	0.000452572	0.00941
1.33333	0.00192																				1.30526	0.20656	0.000300526	0.18537	0.01494	-2.89606e-23	1.19993e-05	3.84289e-05	0.00422	-2.21396e-21	-1.01868e-18		1.33333	0.01009	1.33333	0.01265	3.99387e-05	3.25536e-05	7.59378e-06	3.31819e-06	4.54869e-06	3.70315e-06	9.44596e-07	1.42389e-05	7.75543e-06	4.42049e-05	3.22065e-05	0.000405482	0.01007
1.3319	0.00196																				1.30389	0.21543	0.000291585	0.19367	0.01535	-2.47866e-23	1.21537e-05	3.88574e-05	0.0044	-9.87767e-21	-8.98344e-19		1.3319	0.01059	1.3319	0.01335	3.98248e-05	3.24446e-05	7.56422e-06	3.30497e-06	4.52795e-06	3.68504e-06	9.39458e-07	1.41561e-05	7.70118e-06	4.38749e-05	3.10666e-05	0.000364958	0.01081
1.33047	0.002																				1.30252	0.22205	0.000283047	0.19967	0.01578	-2.14138e-23	1.23112e-05	3.9293e-05	0.00459	-8.7159e-21	-8.65708e-19		1.33047	0.01113	1.33047	0.01413	3.97114e-05	3.23361e-05	7.53483e-06	3.29184e-06	4.50736e-06	3.66706e-06	9.34361e-07	1.40741e-05	7.64749e-06	4.35485e-05	2.99851e-05	0.000329911	0.01162
1.32905	0.00205																				1.30115	0.22608	0.000274887	0.20307	0.01622	2.65472e-23	1.24718e-05	3.97361e-05	0.0048	-2.48793e-21	-7.62752e-19		1.32905	0.01173	1.32905	0.01501	3.95985e-05	3.22282e-05	7.50562e-06	3.27878e-06	4.4869e-06	3.64921e-06	9.29306e-07	1.39928e-05	7.59436e-06	4.32258e-05	2.89584e-05	0.000299452	0.01251
1.32762	0.00211																				1.29979	0.22735	0.000267083	0.20366	0.01669	-1.1788e-22	1.26355e-05	4.01867e-05	0.00502	-8.64703e-21	-7.02183e-19		1.32762	0.01242	1.32762	0.01598	3.9486e-05	3.21208e-05	7.47657e-06	3.2658e-06	4.46658e-06	3.63149e-06	9.24292e-07	1.39121e-05	7.54178e-06	4.29067e-05	2.79827e-05	0.000272853	0.0135
1.3262	0.00217																				1.29843	0.22582	0.000259613	0.20143	0.01718	-4.33222e-24	1.28025e-05	4.0645e-05	0.00526	-3.93256e-21	-6.37318e-19		1.3262	0.01321	1.3262	0.01706	3.9374e-05	3.2014e-05	7.44769e-06	3.2529e-06	4.4464e-06	3.6139e-06	9.19318e-07	1.38322e-05	7.48975e-06	4.2591e-05	2.70548e-05	0.000249517	0.0146
1.32479	0.00223																				1.29707	0.22163	0.000252459	0.19648	0.01769	-2.53009e-23	1.29729e-05	4.11112e-05	0.00552	-1.01117e-20	-5.76327e-19		1.32479	0.01412	1.32479	0.01827	3.92625e-05	3.19077e-05	7.41897e-06	3.24007e-06	4.42636e-06	3.59643e-06	9.14384e-07	1.3753e-05	7.43825e-06	4.22789e-05	2.61717e-05	0.00022895	0.01582
1.32337	0.00231																				1.29572	0.21504	0.000245603	0.1891	0.01822	-7.53687e-23	1.31466e-05	4.15855e-05	0.00579	-7.9436e-21	-5.04611e-19		1.32337	0.01515	1.32337	0.01961	3.91515e-05	3.18019e-05	7.39043e-06	3.22732e-06	4.40645e-06	3.5791e-06	9.0949e-07	1.36744e-05	7.38728e-06	4.19702e-05	2.53305e-05	0.000210748	0.01717
1.32196	0.00239																				1.29436	0.20643	0.000239027	0.17965	0.01877	-3.12355e-23	1.33239e-05	4.2068e-05	0.00609	-1.07359e-20	-4.5438e-19		1.32196	0.01634	1.32196	0.02111	3.90409e-05	3.16966e-05	7.36204e-06	3.21464e-06	4.38667e-06	3.56188e-06	9.04635e-07	1.35965e-05	7.33684e-06	4.16648e-05	2.45287e-05	0.000194572	0.01866
1.32055	0.00248																				1.29301	0.19628	0.000232717	0.16862	0.01935	-1.27692e-23	1.35048e-05	4.2559e-05	0.00641	-6.41308e-21	-3.98254e-19		1.32055	0.01769	1.32055	0.02276	3.89308e-05	3.15919e-05	7.33382e-06	3.20204e-06	4.36703e-06	3.54479e-06	8.99818e-07	1.35193e-05	7.28691e-06	4.13627e-05	2.3764e-05	0.000180142	0.02033
1.31915	0.00259																				1.29167	0.18509	0.000226659	0.15649	0.01996	1.86641e-23	1.36895e-05	4.30587e-05	0.00675	-6.3842e-21	-3.68057e-19		1.31915	0.01923	1.31915	0.0246	3.88212e-05	3.14876e-05	7.30576e-06	3.18951e-06	4.34752e-06	3.52783e-06	8.9504e-07	1.34427e-05	7.23748e-06	4.10639e-05	2.3034e-05	0.000167221	0.02216
1.31775	0.00272																				1.29032	0.17336	0.000220837	0.14376	0.0206	1.33033e-23	1.38779e-05	4.35672e-05	0.00712	-1.14163e-20	-2.96565e-19		1.31775	0.02096	1.31775	0.02663	3.8712e-05	3.13839e-05	7.27787e-06	3.17705e-06	4.32814e-06	3.51098e-06	8.903e-07	1.33668e-05	7.18856e-06	4.07684e-05	2.23367e-05	0.000155611	0.02419
1.31635	0.00286																				1.28898	0.16155	0.000215241	0.13089	0.02126	-7.65161e-23	1.40703e-05	4.40848e-05	0.00752	-9.45191e-21	-2.67604e-19		1.31635	0.02288	1.31635	0.02886	3.86033e-05	3.12807e-05	7.25013e-06	3.16467e-06	4.30888e-06	3.49426e-06	8.85598e-07	1.32915e-05	7.14013e-06	4.0476e-05	2.16703e-05	0.000145144	0.02642
1.31495	0.00303																				1.28764	0.15006	0.000209859	0.11827	0.02197	-4.40244e-23	1.42667e-05	4.46117e-05	0.00796	-1.08669e-20	-2.4265e-19		1.31495	0.02501	1.31495	0.0313	3.8495e-05	3.1178e-05	7.22255e-06	3.15236e-06	4.28976e-06	3.47765e-06	8.80933e-07	1.32169e-05	7.09219e-06	4.01867e-05	2.10329e-05	0.000135679	0.02885
1.31356	0.00321																				1.28631	0.13921	0.000204679	0.10622	0.0227	-7.53292e-23	1.44673e-05	4.51481e-05	0.00843	-1.03523e-20	-1.882e-19		1.31356	0.02738	1.31356	0.03393	3.83872e-05	3.10758e-05	7.19512e-06	3.14012e-06	4.27076e-06	3.46117e-06	8.76304e-07	1.31429e-05	7.04473e-06	3.99006e-05	2.0423e-05	0.000127094	0.03148
1.31217	0.00342																				1.28497	0.12922	0.000199692	0.09495	0.02348	-2.41932e-23	1.46721e-05	4.56943e-05	0.00895	-8.53374e-21	-1.41527e-19		1.31217	0.03002	1.31217	0.03674	3.82799e-05	3.09741e-05	7.16785e-06	3.12795e-06	4.25189e-06	3.44479e-06	8.71712e-07	1.30695e-05	6.99775e-06	3.96175e-05	1.98389e-05	0.000119284	0.03428
1.31078	0.00366																				1.28364	0.12024	0.000194887	0.08461	0.02429	-9.67331e-24	1.48814e-05	4.62504e-05	0.00951	-1.72674e-21	-1.3109e-19		1.31078	0.03293	1.31078	0.03968	3.8173e-05	3.0873e-05	7.14074e-06	3.11585e-06	4.23314e-06	3.42854e-06	8.67156e-07	1.29967e-05	6.95123e-06	3.93373e-05	1.92793e-05	0.000112162	0.03721
1.3094	0.00391																				1.28232	0.11236	0.000190257	0.07527	0.02515	-9.10953e-23	1.50951e-05	4.68168e-05	0.01012	-3.52457e-22	-7.03055e-20		1.3094	0.03609	1.3094	0.04269	3.80665e-05	3.07723e-05	7.11378e-06	3.10382e-06	4.21452e-06	3.4124e-06	8.62635e-07	1.29245e-05	6.90518e-06	3.90602e-05	1.87428e-05	0.00010565	0.04021
1.30802	0.00418																				1.28099	0.10558	0.000185792	0.06693	0.02605	-7.95823e-23	1.53136e-05	4.73936e-05	0.01079	-1.09498e-20	-9.61713e-20		1.30802	0.0394	1.30802	0.04567	3.79605e-05	3.06721e-05	7.08697e-06	3.09186e-06	4.19601e-06	3.39637e-06	8.5815e-07	1.28529e-05	6.85958e-06	3.87859e-05	1.82282e-05	9.96807e-05	0.04317
1.30664	0.00446																				1.27967	0.09988	0.000181484	0.05956	0.027	-1.07692e-22	1.55368e-05	4.79812e-05	0.01152	-5.98362e-21	-5.45892e-20		1.30664	0.04274	1.30664	0.04848	3.7855e-05	3.05724e-05	7.06031e-06	3.07997e-06	4.17763e-06	3.38046e-06	8.537e-07	1.27819e-05	6.81443e-06	3.85146e-05	1.77342e-05	9.41968e-05	0.04597
1.30526	0.00477																				1.27835	0.0952	0.000177327	0.0531	0.028	9.31724e-24	1.57649e-05	4.85798e-05	0.01231	-5.56748e-21	-3.92683e-20		1.30526	0.04594	1.30526	0.05097	3.77498e-05	3.04731e-05	7.03381e-06	3.06814e-06	4.15937e-06	3.36465e-06	8.49284e-07	1.27115e-05	6.76973e-06	3.8246e-05	1.726e-05	8.91477e-05	0.04845
1.30389	0.00508																				1.27703	0.09148	0.000173312	0.04746	0.02907	-5.04832e-23	1.59981e-05	4.91897e-05	0.01318	-4.11915e-21	-1.06303e-20		1.30389	0.04881	1.30389	0.05298	3.76451e-05	3.03744e-05	7.00745e-06	3.05639e-06	4.14123e-06	3.34896e-06	8.44902e-07	1.26417e-05	6.72546e-06	3.79803e-05	1.68043e-05	8.44891e-05	0.05045
1.30252	0.00541																				1.27572	0.08863	0.000169434	0.04255	0.03019	-1.1511e-22	1.62366e-05	4.98112e-05	0.01413	-6.2139e-21	-7.26508e-21		1.30252	0.05113	1.30252	0.05436	3.75409e-05	3.02761e-05	6.98124e-06	3.0447e-06	4.12321e-06	3.33338e-06	8.40554e-07	1.25725e-05	6.68163e-06	3.77173e-05	1.63663e-05	8.01823e-05	0.05181
1.30115	0.00575																				1.27441	0.08658	0.000165687	0.03828	0.03138	-1.47671e-22	1.64804e-05	5.04445e-05	0.01516	-4.44347e-21	2.83459e-20		1.30115	0.05269	1.30115	0.05498	3.74371e-05	3.01783e-05	6.95517e-06	3.03308e-06	4.1053e-06	3.3179e-06	8.3624e-07	1.25038e-05	6.63822e-06	3.74571e-05	1.5945e-05	7.6193e-05	0.05241
1.29979	0.00611																				1.2731	0.08524	0.000162064	0.03457	0.03264	-1.10125e-22	1.67298e-05	5.10901e-05	0.01628	-7.69703e-21	5.18215e-20		1.29979	0.05331	1.29979	0.0548	3.73337e-05	3.0081e-05	6.92925e-06	3.02152e-06	4.08752e-06	3.30254e-06	8.31959e-07	1.24357e-05	6.59524e-06	3.71995e-05	1.55397e-05	7.24913e-05	0.05221
1.29843	0.00648																				1.27179	0.08456	0.00015856	0.03134	0.03397	-5.14921e-23	1.69849e-05	5.17481e-05	0.0175	-6.07395e-21	4.18472e-20		1.29843	0.0529	1.29843	0.05384	3.72307e-05	2.99842e-05	6.90348e-06	3.01003e-06	4.06984e-06	3.28728e-06	8.2771e-07	1.23681e-05	6.55267e-06	3.69445e-05	1.51495e-05	6.90503e-05	0.05122
1.29707	0.00688																				1.27049	0.08448	0.00015517	0.02853	0.03539	-2.86243e-23	1.72459e-05	5.24189e-05	0.01882	-1.00702e-21	6.22092e-20		1.29707	0.05143	1.29707	0.05217	3.71282e-05	2.98878e-05	6.87785e-06	2.99861e-06	4.05228e-06	3.27212e-06	8.23494e-07	1.23011e-05	6.51051e-06	3.66922e-05	1.47737e-05	6.58464e-05	0.04953
1.29572	0.0073																				1.26919	0.08494	0.000151888	0.02606	0.0369	-5.07601e-23	1.7513e-05	5.31029e-05	0.02025	-4.30649e-21	6.74435e-20		1.29572	0.04901	1.29572	0.04994	3.70261e-05	2.97919e-05	6.85236e-06	2.98725e-06	4.03483e-06	3.25707e-06	8.1931e-07	1.22346e-05	6.46876e-06	3.64425e-05	1.44116e-05	6.28584e-05	0.04728
1.29436	0.00775																				1.26789	0.08591	0.000148711	0.02389	0.03851	-2.08026e-22	1.77864e-05	5.38004e-05	0.02179	-9.24754e-21	8.92477e-20		1.29436	0.0458	1.29436	0.04731	3.69244e-05	2.96964e-05	6.82701e-06	2.97595e-06	4.0175e-06	3.24212e-06	8.15158e-07	1.21687e-05	6.4274e-06	3.61953e-05	1.40626e-05	6.00676e-05	0.04462
1.29301	0.00824																				1.2666	0.08736	0.000145634	0.02198	0.04023	-7.64369e-23	1.80663e-05	5.45117e-05	0.02344	-4.32056e-21	9.48593e-20		1.29301	0.04204	1.29301	0.04444	3.68231e-05	2.96014e-05	6.80181e-06	2.96472e-06	4.00028e-06	3.22728e-06	8.11037e-07	1.21032e-05	6.38644e-06	3.59506e-05	1.3726e-05	5.74572e-05	0.04172
1.29167	0.00879																				1.26531	0.08925	0.000142652	0.02029	0.04206	3.99593e-24	1.83528e-05	5.52372e-05	0.0252	-7.98655e-21	9.59421e-20		1.29167	0.03799	1.29167	0.04148	3.67222e-05	2.95069e-05	6.77674e-06	2.95355e-06	3.98316e-06	3.21253e-06	8.06948e-07	1.20384e-05	6.34588e-06	3.57083e-05	1.34012e-05	5.50119e-05	0.03873
1.29032	0.00939																				1.26402	0.09157	0.000139761	0.01878	0.04402	-6.15215e-23	1.86462e-05	5.59774e-05	0.02707	-4.49678e-21	8.98093e-20		1.29032	0.03392	1.29032	0.03853	3.66218e-05	2.94128e-05	6.75181e-06	2.94245e-06	3.96616e-06	3.19789e-06	8.02889e-07	1.1974e-05	6.3057e-06	3.54685e-05	1.30878e-05	5.27184e-05	0.03575
1.28898	0.01006																				1.26273	0.09429	0.000136959	0.01743	0.04612	-1.64862e-22	1.89468e-05	5.67326e-05	0.02905	-4.50863e-21	8.3636e-20		1.28898	0.03003	1.28898	0.03569	3.65218e-05	2.93191e-05	6.72702e-06	2.9314e-06	3.94926e-06	3.18335e-06	7.98861e-07	1.19102e-05	6.26589e-06	3.52312e-05	1.27852e-05	5.05644e-05	0.03288
1.28764	0.0108																				1.26144	0.09739	0.000134241	0.01623	0.04837	-1.1424e-22	1.92547e-05	5.75032e-05	0.03112	-3.68302e-21	1.01608e-19		1.28764	0.02649	1.28764	0.03301	3.64221e-05	2.92259e-05	6.70236e-06	2.92042e-06	3.93248e-06	3.1689e-06	7.94863e-07	1.18468e-05	6.22647e-06	3.49961e-05	1.24929e-05	4.85388e-05	0.03016
1.28631	0.01163																				1.26016	0.10087	0.000131604	0.01514	0.05079	-3.33719e-23	1.95702e-05	5.82896e-05	0.03327	-3.74818e-21	1.14588e-19		1.28631	0.02339	1.28631	0.03052	3.63229e-05	2.91332e-05	6.67784e-06	2.9095e-06	3.9158e-06	3.15456e-06	7.90895e-07	1.1784e-05	6.18741e-06	3.47635e-05	1.22104e-05	4.66318e-05	0.02763
1.28497	0.01255																				1.25888	0.1047	0.000129044	0.01416	0.05339	-2.87232e-23	1.98935e-05	5.90923e-05	0.03548	-6.24056e-21	1.17279e-19		1.28497	0.02076	1.28497	0.02823	3.62241e-05	2.90409e-05	6.65345e-06	2.89864e-06	3.89922e-06	3.14031e-06	7.86957e-07	1.17217e-05	6.14872e-06	3.45331e-05	1.19373e-05	4.48343e-05	0.02529
1.28364	0.01356																				1.25761	0.10887	0.000126559	0.01328	0.05619	-1.16831e-22	2.0225e-05	5.99117e-05	0.03775	-6.30127e-21	1.12112e-19		1.28364	0.0186	1.28364	0.02614	3.61257e-05	2.8949e-05	6.6292e-06	2.88784e-06	3.88275e-06	3.12616e-06	7.83048e-07	1.16598e-05	6.11039e-06	3.4305e-05	1.16733e-05	4.31381e-05	0.02317
1.28232	0.01465																				1.25633	0.11338	0.000124146	0.01247	0.05922	4.75753e-23	2.05649e-05	6.07483e-05	0.04004	-8.96839e-21	1.09717e-19		1.28232	0.01686	1.28232	0.02426	3.60277e-05	2.88576e-05	6.60507e-06	2.87711e-06	3.86638e-06	3.1121e-06	7.79168e-07	1.15985e-05	6.07242e-06	3.40792e-05	1.14178e-05	4.15358e-05	0.02123
1.28099	0.01581																				1.25506	0.11821	0.000121802	0.01174	0.0625	1.0063e-22	2.09134e-05	6.16026e-05	0.04232	-7.19204e-21	1.03468e-19		1.28099	0.01549	1.28099	0.02256	3.59301e-05	2.87665e-05	6.58108e-06	2.86643e-06	3.85012e-06	3.09814e-06	7.75317e-07	1.15376e-05	6.03481e-06	3.38556e-05	1.11706e-05	4.00207e-05	0.01948
1.27967	0.01703																				1.25379	0.12334	0.000119524	0.01107	0.06605	-1.18829e-22	2.12709e-05	6.24751e-05	0.04458	-6.633e-21	1.01441e-19		1.27967	0.01446	1.27967	0.02104	3.58329e-05	2.8676e-05	6.55722e-06	2.85581e-06	3.83396e-06	3.08427e-06	7.71494e-07	1.14772e-05	5.99754e-06	3.36342e-05	1.09313e-05	3.85865e-05	0.01791
1.27835	0.01827																				1.25253	0.12877	0.00011731	0.01045	0.06992	-4.54586e-23	2.16377e-05	6.33662e-05	0.04678	-4.55972e-21	1.0216e-19		1.27835	0.0137	1.27835	0.01967	3.5736e-05	2.85858e-05	6.53349e-06	2.84525e-06	3.8179e-06	3.07049e-06	7.677e-07	1.14173e-05	5.96061e-06	3.34149e-05	1.06996e-05	3.72277e-05	0.01648
1.27703	0.01951																				1.25126	0.1345	0.000115158	0.00989	0.07412	-1.73487e-23	2.20141e-05	6.42767e-05	0.04887	-3.51642e-21	1.12018e-19		1.27703	0.01318	1.27703	0.01845	3.56396e-05	2.84961e-05	6.50989e-06	2.83474e-06	3.80194e-06	3.05681e-06	7.63933e-07	1.13578e-05	5.92403e-06	3.31978e-05	1.04751e-05	3.59391e-05	0.0152
1.27572	0.02071																				1.25	0.14053	0.000113064	0.00937	0.07871	2.12358e-22	2.24005e-05	6.52069e-05	0.05084	-1.91556e-21	1.06703e-19		1.27572	0.01283	1.27572	0.01736	3.55436e-05	2.84068e-05	6.48642e-06	2.8243e-06	3.78608e-06	3.04321e-06	7.60194e-07	1.12988e-05	5.88778e-06	3.29828e-05	1.02576e-05	3.47159e-05	0.01405
1.27441	0.02184																				1.24874	0.14687	0.000111028	0.00889	0.08373	5.23625e-23	2.27971e-05	6.61575e-05	0.05264	-5.42013e-21	1.29841e-19		1.27441	0.01259	1.27441	0.01639	3.54479e-05	2.83179e-05	6.46307e-06	2.81391e-06	3.77032e-06	3.02971e-06	7.56482e-07	1.12403e-05	5.85186e-06	3.27699e-05	1.00467e-05	3.35538e-05	0.013
1.2731	0.02285																				1.24748	0.15353	0.000109047	0.00844	0.08924	4.11462e-24	2.32045e-05	6.71291e-05	0.05424	-7.02174e-21	1.05907e-19		1.2731	0.01241	1.2731	0.01553	3.53527e-05	2.82294e-05	6.43984e-06	2.80358e-06	3.75466e-06	3.0163e-06	7.52798e-07	1.11822e-05	5.81627e-06	3.2559e-05	9.84229e-06	3.24488e-05	0.01206
1.27179	0.02372																				1.24623	0.16054	0.000107119	0.00803	0.0953	-8.15802e-23	2.36229e-05	6.81223e-05	0.05561	-2.77523e-21	1.13213e-19		1.27179	0.01225	1.27179	0.01476	3.52578e-05	2.81414e-05	6.41675e-06	2.7933e-06	3.73909e-06	3.00297e-06	7.4914e-07	1.11246e-05	5.781e-06	3.23501e-05	9.64398e-06	3.13973e-05	0.01121
1.27049	0.0244																				1.24498	0.16795	0.000105241	0.00765	0.10197	-7.69117e-23	2.40528e-05	6.91377e-05	0.05673	-6.65891e-21	8.93151e-20		1.27049	0.01211	1.27049	0.01408	3.51633e-05	2.80537e-05	6.39377e-06	2.78309e-06	3.72362e-06	2.98974e-06	7.45509e-07	1.10674e-05	5.74605e-06	3.21433e-05	9.45158e-06	3.03959e-05	0.01044
1.26919	0.02487																				1.24373	0.17581	0.000103413	0.0073	0.10936	-3.55281e-23	2.44946e-05	7.01761e-05	0.05756	-1.25877e-21	1.04353e-19		1.26919	0.01196	1.26919	0.01348	3.50691e-05	2.79665e-05	6.37092e-06	2.77292e-06	3.70825e-06	2.97659e-06	7.41905e-07	1.10106e-05	5.71142e-06	3.19384e-05	9.26485e-06	2.94414e-05	0.00974
1.26789	0.02513																				1.24248	0.1842	0.000101633	0.00696	0.11755	5.91872e-23	2.49488e-05	7.12381e-05	0.0581	-1.9474e-21	1.07952e-19		1.26789	0.01181	1.26789	0.01295	3.49754e-05	2.78797e-05	6.34819e-06	2.76282e-06	3.69297e-06	2.96353e-06	7.38326e-07	1.09543e-05	5.6771e-06	3.17355e-05	9.08357e-06	2.8531e-05	0.0091
1.2666	0.02516																				1.24124	0.19323	9.98986e-05	0.00666	0.12666	-1.32776e-22	2.54157e-05	7.23245e-05	0.05833	-7.44305e-21	1.02978e-19		1.2666	0.01163	1.2666	0.01248	3.4882e-05	2.77933e-05	6.32558e-06	2.75276e-06	3.67779e-06	2.95055e-06	7.34773e-07	1.08984e-05	5.64309e-06	3.15345e-05	8.90754e-06	2.76621e-05	0.00852
1.26531	0.02496																				1.24	0.20302	9.82084e-05	0.00637	0.13683	-2.38767e-22	2.5896e-05	7.34359e-05	0.05825	-3.84518e-21	1.17769e-19		1.26531	0.01143	1.26531	0.01207	3.4789e-05	2.77072e-05	6.3031e-06	2.74277e-06	3.66269e-06	2.93766e-06	7.31246e-07	1.0843e-05	5.60939e-06	3.13354e-05	8.73655e-06	2.68321e-05	0.00799
1.26402	0.02455																				1.23876	0.21373	9.65612e-05	0.0061	0.14821	-1.5236e-22	2.63901e-05	7.45732e-05	0.05786	-2.41759e-21	1.05499e-19		1.26402	0.01119	1.26402	0.01172	3.46964e-05	2.76216e-05	6.28073e-06	2.73282e-06	3.6477e-06	2.92485e-06	7.27744e-07	1.0788e-05	5.57598e-06	3.11382e-05	8.57042e-06	2.60387e-05	0.0075
1.26273	0.02396																				1.23752	0.22555	9.49553e-05	0.00584	0.16099	1.50381e-22	2.68985e-05	7.57372e-05	0.05716	-2.26653e-21	1.07507e-19		1.26273	0.01094	1.26273	0.01142	3.46042e-05	2.75364e-05	6.25848e-06	2.72294e-06	3.63279e-06	2.91212e-06	7.24268e-07	1.07333e-05	5.54287e-06	3.09429e-05	8.40896e-06	2.52799e-05	0.00706
1.26144	0.02321																				1.23629	0.23872	9.33894e-05	0.00561	0.17538	-1.55248e-22	2.74219e-05	7.69288e-05	0.05617	-2.16065e-21	8.54287e-20		1.26144	0.01068	1.26144	0.01117	3.45123e-05	2.74515e-05	6.23635e-06	2.7131e-06	3.61797e-06	2.89948e-06	7.20816e-07	1.06791e-05	5.51006e-06	3.07493e-05	8.252e-06	2.45537e-05	0.00665
1.26016	0.02233																				1.23506	0.2535	9.18622e-05	0.00538	0.19164	-2.98508e-22	2.79607e-05	7.81487e-05	0.05492	-8.16204e-21	9.17862e-20		1.26016	0.01046	1.26016	0.01096	3.44207e-05	2.73671e-05	6.21434e-06	2.70332e-06	3.60325e-06	2.88692e-06	7.17388e-07	1.06253e-05	5.47753e-06	3.05576e-05	8.09938e-06	2.38583e-05	0.00628
1.25888	0.02137																				1.23383	0.2702	9.03723e-05	0.00517	0.21006	-1.60074e-22	2.85157e-05	7.9398e-05	0.05342	-3.37648e-21	9.10718e-20		1.25888	0.01029	1.25888	0.0108	3.43296e-05	2.7283e-05	6.19244e-06	2.69359e-06	3.58861e-06	2.87445e-06	7.13985e-07	1.0572e-05	5.4453e-06	3.03677e-05	7.95093e-06	2.31918e-05	0.00593
1.25761	0.02036																				1.2326	0.28919	8.89187e-05	0.00498	0.23096	3.58842e-23	2.90875e-05	8.06776e-05	0.05171	-2.79522e-21	8.06617e-20		1.25761	0.0102	1.25761	0.01067	3.42388e-05	2.71994e-05	6.17066e-06	2.68391e-06	3.57406e-06	2.86205e-06	7.10607e-07	1.0519e-05	5.41335e-06	3.01795e-05	7.80651e-06	2.25528e-05	0.00561
1.25633	0.01934																				1.23138	0.31085	8.75001e-05	0.00479	0.25471	-1.72735e-22	2.96768e-05	8.19884e-05	0.04982	-6.17243e-21	1.04339e-19		1.25633	0.01018	1.25633	0.01058	3.41483e-05	2.71161e-05	6.14899e-06	2.67428e-06	3.55961e-06	2.84973e-06	7.07252e-07	1.04664e-05	5.38167e-06	2.99931e-05	7.66598e-06	2.19398e-05	0.00532
1.25506	0.01832																				1.23016	0.33564	8.61154e-05	0.00461	0.28172	-3.06302e-22	3.02843e-05	8.33315e-05	0.04778	-1.2336e-21	7.88016e-20		1.25506	0.0102	1.25506	0.01053	3.40583e-05	2.70332e-05	6.12743e-06	2.66471e-06	3.54523e-06	2.83749e-06	7.03921e-07	1.04142e-05	5.35028e-06	2.98084e-05	7.52919e-06	2.13514e-05	0.00505
1.25379	0.01733																				1.22894	0.36401	8.47635e-05	0.00444	0.3124	9.21833e-24	3.09107e-05	8.47079e-05	0.04563	-3.0255e-21	1.04721e-19		1.25379	0.01026	1.25379	0.0105	3.39685e-05	2.69507e-05	6.10599e-06	2.65518e-06	3.53095e-06	2.82533e-06	7.00613e-07	1.03624e-05	5.31916e-06	2.96254e-05	7.39602e-06	2.07863e-05	0.00479
1.25253	0.0164																				1.22772	0.39639	8.34433e-05	0.00429	0.34718	4.46673e-23	3.1557e-05	8.61189e-05	0.0434	-4.32056e-21	7.49601e-20		1.25253	0.01031	1.25253	0.01051	3.38792e-05	2.68685e-05	6.08466e-06	2.64571e-06	3.51675e-06	2.81325e-06	6.97328e-07	1.0311e-05	5.2883e-06	2.94441e-05	7.26634e-06	2.02432e-05	0.00456
1.25126	0.01553																				1.22651	0.4332	8.2154e-05	0.00414	0.38642	-1.70163e-22	3.22238e-05	8.75655e-05	0.04112	-4.21911e-21	7.1523e-20		1.25126	0.01036	1.25126	0.01055	3.37902e-05	2.67868e-05	6.06345e-06	2.63629e-06	3.50264e-06	2.80125e-06	6.94067e-07	1.02599e-05	5.25772e-06	2.92644e-05	7.14002e-06	1.97211e-05	0.00434
1.25	0.01472																				1.2253	0.47471	8.08945e-05	0.00399	0.43037	8.47057e-23	3.29121e-05	8.90489e-05	0.03883	-2.09993e-21	7.80984e-20		1.25	0.0104	1.25	0.01061	3.37015e-05	2.67054e-05	6.04234e-06	2.62692e-06	3.48861e-06	2.78932e-06	6.90828e-07	1.02093e-05	5.2274e-06	2.90864e-05	7.01696e-06	1.92189e-05	0.00414
1.24874	0.01397																				1.22409	0.52103	7.96638e-05	0.00386	0.47911	1.88719e-23	3.36229e-05	9.05705e-05	0.03655	-3.23431e-21	6.8187e-20		1.24874	0.01042	1.24874	0.0107	3.36132e-05	2.66243e-05	6.02134e-06	2.61759e-06	3.47466e-06	2.77747e-06	6.87612e-07	1.0159e-05	5.19735e-06	2.891e-05	6.89704e-06	1.87356e-05	0.00395
1.24748	0.01329																				1.22288	0.57198	7.84613e-05	0.00373	0.53243	-2.46481e-22	3.43572e-05	9.21315e-05	0.03431	-2.52902e-21	6.29528e-20		1.24748	0.01043	1.24748	0.01081	3.35252e-05	2.65437e-05	6.00046e-06	2.60832e-06	3.4608e-06	2.76569e-06	6.84419e-07	1.01091e-05	5.16755e-06	2.87352e-05	6.78016e-06	1.82702e-05	0.00377
1.24623	0.01266																				1.22167	0.62698	7.72859e-05	0.00361	0.58974	5.60617e-23	3.51159e-05	9.37334e-05	0.03212	-2.00626e-21	5.98639e-20		1.24623	0.01042	1.24623	0.01096	3.34376e-05	2.64634e-05	5.97968e-06	2.5991e-06	3.44702e-06	2.75399e-06	6.81248e-07	1.00595e-05	5.138e-06	2.8562e-05	6.66621e-06	1.78219e-05	0.0036
1.24498	0.01208																				1.22047	0.68501	7.61368e-05	0.00349	0.65	-1.92596e-22	3.59002e-05	9.53775e-05	0.03002	-1.99923e-21	5.44252e-20		1.24498	0.01043	1.24498	0.01113	3.33503e-05	2.63835e-05	5.95901e-06	2.58992e-06	3.43333e-06	2.74236e-06	6.78098e-07	1.00103e-05	5.10871e-06	2.83903e-05	6.55511e-06	1.73899e-05	0.00345
1.24373	0.01153																				1.21927	0.74448	7.50133e-05	0.00338	0.7116	-5.89498e-23	3.67113e-05	9.70654e-05	0.028	-3.80298e-21	5.18732e-20		1.24373	0.01048	1.24373	0.01133	3.32633e-05	2.63039e-05	5.93844e-06	2.5808e-06	3.41971e-06	2.73081e-06	6.74971e-07	9.96149e-06	5.07967e-06	2.82202e-05	6.44675e-06	1.69733e-05	0.0033
1.24248	0.01102																				1.21807	0.8033	7.39147e-05	0.00328	0.77245	1.11174e-22	3.75505e-05	9.87987e-05	0.02608	-5.38311e-22	4.46373e-20		1.24248	0.01063	1.24248	0.01155	3.31767e-05	2.62247e-05	5.91798e-06	2.57172e-06	3.40617e-06	2.71933e-06	6.71865e-07	9.91301e-06	5.05088e-06	2.80516e-05	6.34104e-06	1.65715e-05	0.00316
1.24124	0.01054																				1.21688	0.85891	7.28401e-05	0.00318	0.82997	1.20036e-22	3.8419e-05	0.000100579	0.02426	-4.33092e-21	4.30266e-20		1.24124	0.01089	1.24124	0.01179	3.30905e-05	2.61458e-05	5.89763e-06	2.56269e-06	3.39272e-06	2.70792e-06	6.6878e-07	9.8649e-06	5.02233e-06	2.78845e-05	6.23791e-06	1.61838e-05	0.00304
1.24	0.01007																				1.21569	0.90846	7.17889e-05	0.00308	0.88133	-2.13565e-22	3.93182e-05	0.000102408	0.02256	-2.58086e-21	7.29226e-20		1.24	0.01127	1.24	0.01203	3.30045e-05	2.60673e-05	5.87738e-06	2.5537e-06	3.37934e-06	2.69658e-06	6.65716e-07	9.81713e-06	4.99402e-06	2.77189e-05	6.13726e-06	1.58095e-05	0.00291
1.23876	0.00962																				1.2145	0.9491	7.07605e-05	0.00299	0.92365	-1.71864e-22	4.02496e-05	0.000104287	0.02097	-2.69415e-21	3.10507e-20		1.23876	0.01177	1.23876	0.01228	3.29189e-05	2.59892e-05	5.85724e-06	2.54477e-06	3.36605e-06	2.68531e-06	6.62674e-07	9.7697e-06	4.96595e-06	2.75547e-05	6.03902e-06	1.5448e-05	0.0028
1.23752	0.00918																				1.21331	0.97821	6.9754e-05	0.0029	0.95434	-1.14655e-22	4.12148e-05	0.000106219	0.01949	-4.7104e-21	7.31068e-20		1.23752	0.01233	1.23752	0.01253	3.28337e-05	2.59114e-05	5.8372e-06	2.53587e-06	3.35283e-06	2.67412e-06	6.59652e-07	9.72262e-06	4.93811e-06	2.7392e-05	5.94312e-06	1.50988e-05	0.00269
1.23629	0.00875																				1.21212	0.9938	6.8769e-05	0.00282	0.97138	1.14735e-23	4.22155e-05	0.000108205	0.01811	6.54932e-22	4.6558e-20		1.23629	0.01293	1.23629	0.01281	3.27487e-05	2.58339e-05	5.81726e-06	2.52703e-06	3.33969e-06	2.66299e-06	6.56651e-07	9.67588e-06	4.91051e-06	2.72308e-05	5.84947e-06	1.47612e-05	0.00259
1.23506	0.00833																				1.21094	0.99469	6.78049e-05	0.00274	0.97363	-2.99655e-22	4.32534e-05	0.000110248	0.01685	-2.86112e-21	2.15683e-20		1.23506	0.01355	1.23506	0.01311	3.26641e-05	2.57568e-05	5.79742e-06	2.51823e-06	3.32663e-06	2.65193e-06	6.53671e-07	9.62948e-06	4.88314e-06	2.7071e-05	5.75801e-06	1.44348e-05	0.00249
1.23383	0.00792																				1.20976	0.98073	6.68609e-05	0.00266	0.96091	-3.56231e-22	4.43304e-05	0.000112349	0.01568	1.4624e-22	3.07496e-20		1.23383	0.0142	1.23383	0.01347	3.25799e-05	2.56801e-05	5.77768e-06	2.50948e-06	3.31364e-06	2.64094e-06	6.5071e-07	9.5834e-06	4.856e-06	2.69125e-05	5.66868e-06	1.41191e-05	0.0024
1.2326	0.00752																				1.20858	0.95277	6.59366e-05	0.00259	0.93411	-7.15785e-22	4.54485e-05	0.000114511	0.0146	-1.45722e-21	2.82471e-20		1.2326	0.01493	1.2326	0.0139	3.24959e-05	2.56037e-05	5.75805e-06	2.50077e-06	3.30073e-06	2.63002e-06	6.4777e-07	9.53766e-06	4.82908e-06	2.67555e-05	5.5814e-06	1.38136e-05	0.00232
1.23138	0.00713																				1.2074	0.91261	6.50315e-05	0.00252	0.895	-6.73531e-22	4.661e-05	0.000116737	0.01362	-1.31061e-22	3.96883e-20		1.23138	0.01578	1.23138	0.01442	3.24123e-05	2.55276e-05	5.73851e-06	2.49211e-06	3.28789e-06	2.61917e-06	6.4485e-07	9.49225e-06	4.80239e-06	2.65998e-05	5.49612e-06	1.35179e-05	0.00223
1.23016	0.00677																				1.20623	0.86267	6.41449e-05	0.00245	0.84604	-2.95145e-23	4.78169e-05	0.000119028	0.01271	-5.76444e-21	3.93356e-20		1.23016	0.01678	1.23016	0.01505	3.2329e-05	2.54519e-05	5.71908e-06	2.4835e-06	3.27513e-06	2.60838e-06	6.41949e-07	9.44715e-06	4.77592e-06	2.64455e-05	5.41277e-06	1.32316e-05	0.00216
1.22894	0.00644																				1.20505	0.80578	6.32764e-05	0.00239	0.79004	-5.9662e-22	4.90719e-05	0.000121387	0.01189	3.16545e-22	2.54862e-20		1.22894	0.0179	1.22894	0.0158	3.2246e-05	2.53765e-05	5.69974e-06	2.47492e-06	3.26244e-06	2.59766e-06	6.39068e-07	9.40238e-06	4.74966e-06	2.62925e-05	5.3313e-06	1.29542e-05	0.00208
1.22772	0.00613																				1.20388	0.74482	6.24256e-05	0.00232	0.7299	-3.3368e-22	5.03775e-05	0.000123818	0.01113	-2.13695e-21	3.71004e-20		1.22772	0.01912	1.22772	0.01669	3.21633e-05	2.53014e-05	5.6805e-06	2.4664e-06	3.24983e-06	2.58701e-06	6.36206e-07	9.35793e-06	4.72362e-06	2.61409e-05	5.25165e-06	1.26855e-05	0.00201
1.22651	0.00587																				1.20272	0.68244	6.15918e-05	0.00226	0.66828	-8.52201e-22	5.17365e-05	0.000126322	0.01043	-2.18841e-21	3.02172e-20		1.22651	0.0204	1.22651	0.01773	3.2081e-05	2.52267e-05	5.66136e-06	2.45791e-06	3.23729e-06	2.57642e-06	6.33363e-07	9.31378e-06	4.6978e-06	2.59905e-05	5.17376e-06	1.24251e-05	0.00195
1.2253	0.00564																				1.20155	0.6209	6.07747e-05	0.00221	0.60743	-6.12208e-22	5.31519e-05	0.000128904	0.00979	-7.26757e-22	2.811e-20		1.2253	0.02174	1.2253	0.01893	3.1999e-05	2.51523e-05	5.64231e-06	2.44947e-06	3.22482e-06	2.5659e-06	6.3054e-07	9.26996e-06	4.67218e-06	2.58415e-05	5.0976e-06	1.21725e-05	0.00188
1.22409	0.00545																				1.20039	0.56193	5.99739e-05	0.00215	0.54911	-3.06539e-22	5.46268e-05	0.000131566	0.00921	-1.71304e-21	2.81078e-20		1.22409	0.02315	1.22409	0.02031	3.19172e-05	2.50782e-05	5.62336e-06	2.44107e-06	3.21242e-06	2.55544e-06	6.27735e-07	9.22644e-06	4.64678e-06	2.56937e-05	5.02309e-06	1.19276e-05	0.00182
1.22288	0.00531																				1.19923	0.50675	5.91888e-05	0.0021	0.49452	-9.0031e-22	5.61648e-05	0.000134312	0.00867	-2.72562e-21	2.84156e-20		1.22288	0.02464	1.22288	0.02186	3.18358e-05	2.50045e-05	5.60451e-06	2.43272e-06	3.20009e-06	2.54504e-06	6.24949e-07	9.18322e-06	4.62158e-06	2.55472e-05	4.95021e-06	1.169e-05	0.00177
1.22167	0.0052																				1.19807	0.45606	5.84191e-05	0.00205	0.44438	-1.44265e-21	5.77695e-05	0.000137145	0.00818	-2.73598e-22	4.73668e-20		1.22167	0.02617	1.22167	0.02358	3.17547e-05	2.49311e-05	5.58575e-06	2.42441e-06	3.18784e-06	2.53471e-06	6.22181e-07	9.14031e-06	4.59658e-06	2.54019e-05	4.87889e-06	1.14594e-05	0.00171
1.22047	0.00513																				1.19691	0.41018	5.76644e-05	0.002	0.399	-9.29587e-22	5.94449e-05	0.000140069	0.00773	-9.97393e-22	2.47089e-20		1.22047	0.02772	1.22047	0.02545	3.1674e-05	2.4858e-05	5.56708e-06	2.41614e-06	3.17565e-06	2.52444e-06	6.19432e-07	9.0977e-06	4.57179e-06	2.52579e-05	4.8091e-06	1.12355e-05	0.00166
1.21927	0.00508																				1.19576	0.3691	5.69243e-05	0.00195	0.35838	-5.94562e-22	6.11952e-05	0.000143088	0.00731	1.55866e-21	4.38286e-21		1.21927	0.02924	1.21927	0.02742	3.15935e-05	2.47852e-05	5.54851e-06	2.40791e-06	3.16354e-06	2.51423e-06	6.16701e-07	9.05538e-06	4.5472e-06	2.51151e-05	4.7408e-06	1.10181e-05	0.00161
1.21807	0.00504																				1.19461	0.33259	5.61984e-05	0.0019	0.32231	-5.47244e-22	6.30251e-05	0.000146206	0.00692	-2.26838e-21	1.72506e-20		1.21807	0.03068	1.21807	0.02942	3.15133e-05	2.47127e-05	5.53003e-06	2.39973e-06	3.15149e-06	2.50409e-06	6.13988e-07	9.01336e-06	4.52281e-06	2.49735e-05	4.67393e-06	1.0807e-05	0.00156
1.21688	0.00501																				1.19346	0.30033	5.54863e-05	0.00186	0.29045	-1.46844e-21	6.49395e-05	0.000149427	0.00656	-7.37493e-22	1.11537e-20		1.21688	0.03201	1.21688	0.03133	3.14334e-05	2.46406e-05	5.51164e-06	2.39158e-06	3.13951e-06	2.494e-06	6.11293e-07	8.97163e-06	4.49861e-06	2.48331e-05	4.60847e-06	1.06019e-05	0.00151
1.21569	0.00497																				1.19231	0.2719	5.47877e-05	0.00181	0.26239	-1.12693e-21	6.69438e-05	0.000152757	0.00623	2.29541e-23	1.74932e-20		1.21569	0.03319	1.21569	0.03303	3.13539e-05	2.45688e-05	5.49334e-06	2.38348e-06	3.1276e-06	2.48398e-06	6.08615e-07	8.93019e-06	4.4746e-06	2.46938e-05	4.54437e-06	1.04025e-05	0.00147
1.2145	0.00491																				1.19116	0.24687	5.41023e-05	0.00177	0.23771	-4.82835e-22	6.90439e-05	0.000156199	0.00593	-1.54607e-21	2.82785e-20		1.2145	0.03416	1.2145	0.03437	3.12746e-05	2.44973e-05	5.47513e-06	2.37542e-06	3.11576e-06	2.47402e-06	6.05955e-07	8.88904e-06	4.45079e-06	2.45558e-05	4.48159e-06	1.02087e-05	0.00143
1.21331	0.00483																				1.19002	0.22484	5.34298e-05	0.00173	0.216	-1.2643e-21	7.12459e-05	0.000159761	0.00564	-2.21618e-21	1.92432e-20		1.21331	0.03486	1.21331	0.0352	3.11957e-05	2.44261e-05	5.45702e-06	2.3674e-06	3.10399e-06	2.46411e-06	6.03313e-07	8.84817e-06	4.42717e-06	2.44189e-05	4.42011e-06	1.00203e-05	0.00139
1.21212	0.00473																				1.18888	0.20542	5.27697e-05	0.00169	0.19688	-2.91821e-21	7.35568e-05	0.000163445	0.00538	-1.65047e-21	1.90051e-20		1.21212	0.03524	1.21212	0.03542	3.1117e-05	2.43552e-05	5.43899e-06	2.35942e-06	3.09228e-06	2.45427e-06	6.00687e-07	8.80758e-06	4.40373e-06	2.42831e-05	4.35987e-06	9.83704e-06	0.00135
1.21094	0.0046																				1.18774	0.18827	5.21219e-05	0.00166	0.18001	-1.31066e-21	7.59839e-05	0.00016726	0.00513	-1.41723e-21	3.53819e-21		1.21094	0.03526	1.21094	0.035	3.10386e-05	2.42846e-05	5.42105e-06	2.35148e-06	3.08064e-06	2.44448e-06	5.98079e-07	8.76727e-06	4.38048e-06	2.41484e-05	4.30086e-06	9.65875e-06	0.00131
1.20976	0.00445																				1.1866	0.17309	5.14859e-05	0.00162	0.16509	-1.39422e-21	7.85355e-05	0.00017121	0.0049	2.48164e-21	2.49852e-20		1.20976	0.03489	1.20976	0.03399	3.09606e-05	2.42143e-05	5.40321e-06	2.34358e-06	3.06906e-06	2.43476e-06	5.95488e-07	8.72723e-06	4.35741e-06	2.40149e-05	4.24304e-06	9.48525e-06	0.00128
1.20858	0.00428																				1.18547	0.1596	5.08616e-05	0.00158	0.15186	7.63736e-22	8.12201e-05	0.000175303	0.00469	-7.03803e-22	1.66778e-20		1.20858	0.0341	1.20858	0.03248	3.08828e-05	2.41444e-05	5.38545e-06	2.33572e-06	3.05755e-06	2.42509e-06	5.92913e-07	8.68747e-06	4.33453e-06	2.38825e-05	4.18637e-06	9.31638e-06	0.00124
1.2074	0.00411																				1.18434	0.14759	5.02486e-05	0.00155	0.14008	7.24806e-23	8.40476e-05	0.000179545	0.00449	-3.81705e-22	9.45089e-21		1.2074	0.0329	1.2074	0.03062	3.08053e-05	2.40747e-05	5.36777e-06	2.32789e-06	3.0461e-06	2.41548e-06	5.90355e-07	8.64798e-06	4.31182e-06	2.37512e-05	4.13082e-06	9.15197e-06	0.00121
1.20623	0.00394																				1.18321	0.13686	4.96466e-05	0.00152	0.12957	2.52384e-21	8.70284e-05	0.000183944	0.0043	-9.88137e-22	4.36938e-21		1.20623	0.03133	1.20623	0.02856	3.07281e-05	2.40053e-05	5.35019e-06	2.32011e-06	3.03472e-06	2.40592e-06	5.87814e-07	8.60876e-06	4.28929e-06	2.36209e-05	4.07638e-06	8.99188e-06	0.00118
1.20505	0.00377																				1.18208	0.12725	4.90554e-05	0.00149	0.12016	5.1974e-21	9.01741e-05	0.000188508	0.00412	-1.84077e-21	2.2285e-21		1.20505	0.02947	1.20505	0.02643	3.06512e-05	2.39363e-05	5.33269e-06	2.31237e-06	3.0234e-06	2.39642e-06	5.85289e-07	8.56981e-06	4.26694e-06	2.34918e-05	4.023e-06	8.83594e-06	0.00115
1.20388	0.00363																				1.18095	0.1186	4.84748e-05	0.00146	0.11171	4.71504e-21	9.34973e-05	0.000193245	0.00396	-1.14215e-21	1.28633e-20		1.20388	0.02743	1.20388	0.02433	3.05746e-05	2.38675e-05	5.31527e-06	2.30466e-06	3.01214e-06	2.38698e-06	5.8278e-07	8.53112e-06	4.24476e-06	2.33636e-05	3.97065e-06	8.68402e-06	0.00112
1.20272	0.0035																				1.17983	0.11081	4.79044e-05	0.00143	0.10409	1.01334e-20	9.70121e-05	0.000198163	0.0038	-1.79634e-21	-2.72047e-21		1.20272	0.02531	1.20272	0.02234	3.04983e-05	2.3799e-05	5.29794e-06	2.297e-06	3.00095e-06	2.37759e-06	5.80288e-07	8.49269e-06	4.22276e-06	2.32366e-05	3.91933e-06	8.53598e-06	0.00109
1.20155	0.00339																				1.17871	0.10376	4.73441e-05	0.0014	0.09721	1.38789e-20	0.000100734	0.000203273	0.00366	-3.61342e-21	1.55748e-20		1.20155	0.02318	1.20155	0.02048	3.04222e-05	2.37309e-05	5.2807e-06	2.28937e-06	2.98981e-06	2.36826e-06	5.77811e-07	8.45451e-06	4.20092e-06	2.31105e-05	3.86898e-06	8.39168e-06	0.00107
1.20039	0.00329																				1.17759	0.09736	4.67936e-05	0.00137	0.09098	1.54051e-20	0.000104679	0.000208585	0.00352	-3.28133e-21	9.76315e-21		1.20039	0.02108	1.20039	0.01879	3.03465e-05	2.3663e-05	5.26353e-06	2.28178e-06	2.97874e-06	2.35899e-06	5.7535e-07	8.4166e-06	4.17926e-06	2.29855e-05	3.8196e-06	8.25101e-06	0.00104
1.19923	0.00321																				1.17647	0.09155	4.62527e-05	0.00134	0.08532	9.69277e-21	0.000108868	0.000214109	0.00339	2.39907e-22	-6.92361e-21		1.19923	0.01905	1.19923	0.01726	3.0271e-05	2.35954e-05	5.24646e-06	2.27423e-06	2.96773e-06	2.34976e-06	5.72905e-07	8.37894e-06	4.15776e-06	2.28615e-05	3.77116e-06	8.11385e-06	0.00101
1.19807	0.00314																				1.17536	0.08624	4.57211e-05	0.00131	0.08016	-1.31839e-20	0.00011332	0.000219857	0.00326	-2.13177e-21	-2.26669e-21		1.19807	0.01711	1.19807	0.01589	3.01958e-05	2.35281e-05	5.22946e-06	2.26671e-06	2.95679e-06	2.3406e-06	5.70476e-07	8.34153e-06	4.13643e-06	2.27385e-05	3.72363e-06	7.98007e-06	0.000989937
1.19691	0.00306																				1.17424	0.0814	4.51987e-05	0.00129	0.07544	-6.72595e-20	0.00011806	0.000225842	0.00315	-4.04288e-21	-1.0819e-20		1.19691	0.0153	1.19691	0.01467	3.01209e-05	2.3461e-05	5.21255e-06	2.25923e-06	2.9459e-06	2.33148e-06	5.68061e-07	8.30437e-06	4.11526e-06	2.26165e-05	3.677e-06	7.84957e-06	0.000966593
1.19576	0.00297																				1.17313	0.07695	4.46852e-05	0.00126	0.07113	-1.74709e-19	0.000123113	0.000232075	0.00303	-3.01069e-21	3.44383e-21		1.19576	0.01365	1.19576	0.01358	3.00463e-05	2.33943e-05	5.19572e-06	2.25179e-06	2.93507e-06	2.32242e-06	5.65663e-07	8.26746e-06	4.09425e-06	2.24954e-05	3.63123e-06	7.72225e-06	0.00094406
1.19461	0.00287																				1.17202	0.07287	4.41804e-05	0.00124	0.06717	-3.10124e-19	0.000128508	0.000238573	0.00293	-1.99219e-21	-1.28947e-21		1.19461	0.01222	1.19461	0.01261	2.99719e-05	2.33279e-05	5.17897e-06	2.24439e-06	2.9243e-06	2.31341e-06	5.63279e-07	8.2308e-06	4.0734e-06	2.23753e-05	3.58631e-06	7.59799e-06	0.000922301
1.19346	0.00275																				1.17092	0.06911	4.36842e-05	0.00122	0.06353	-2.48155e-19	0.000134279	0.00024535	0.00283	-1.4524e-21	-9.08921e-21		1.19346	0.011	1.19346	0.01175	2.98978e-05	2.32617e-05	5.1623e-06	2.23702e-06	2.91359e-06	2.30446e-06	5.6091e-07	8.19438e-06	4.05272e-06	2.22562e-05	3.54222e-06	7.4767e-06	0.000901282
1.19231	0.00261																				1.16981	0.06565	4.31963e-05	0.00119	0.06017	8.5424e-19	0.000140464	0.000252422	0.00274	-3.16396e-21	8.90949e-21		1.19231	0.00998	1.19231	0.01099	2.9824e-05	2.31958e-05	5.14571e-06	2.22968e-06	2.90294e-06	2.29555e-06	5.58556e-07	8.1582e-06	4.03219e-06	2.21381e-05	3.49893e-06	7.3583e-06	0.000880969
1.19116	0.00246																				1.16871	0.06245	4.27165e-05	0.00117	0.05707	4.19506e-18	0.000147103	0.000259806	0.00265	-3.79557e-21	-8.13221e-22		1.19116	0.00912	1.19116	0.01031	2.97505e-05	2.31302e-05	5.1292e-06	2.22239e-06	2.89235e-06	2.2867e-06	5.56217e-07	8.12225e-06	4.01181e-06	2.20208e-05	3.45643e-06	7.24268e-06	0.000861332
1.19002	0.00231																				1.16761	0.05948	4.22447e-05	0.00115	0.0542	1.48424e-18	0.000154246	0.000267523	0.00256	-1.16548e-21	-1.24679e-21		1.19002	0.00839	1.19002	0.00971	2.96772e-05	2.30649e-05	5.11277e-06	2.21513e-06	2.88182e-06	2.27789e-06	5.53893e-07	8.08655e-06	3.99159e-06	2.19045e-05	3.4147e-06	7.12976e-06	0.00084234
1.18888	0.00214																				1.16651	0.05673	4.17808e-05	0.00113	0.05154	-5.93242e-17	0.000161948	0.000275591	0.00248	-1.16992e-22	-5.30616e-21		1.18888	0.00773	1.18888	0.00917	2.96042e-05	2.29998e-05	5.09642e-06	2.2079e-06	2.87134e-06	2.26914e-06	5.51583e-07	8.05108e-06	3.97152e-06	2.17892e-05	3.37372e-06	7.01946e-06	0.000823967
1.18774	0.00199																				1.16541	0.05417	4.13244e-05	0.00111	0.04907	2.28814e-16	0.000170274	0.000284034	0.0024	-1.43685e-21	-3.18998e-22		1.18774	0.00714	1.18774	0.00868	2.95315e-05	2.29351e-05	5.08015e-06	2.20071e-06	2.86092e-06	2.26044e-06	5.49288e-07	8.01584e-06	3.9516e-06	2.16747e-05	3.33347e-06	6.91169e-06	0.000806185
1.1866	0.00184																				1.16432	0.05179	4.08755e-05	0.00109	0.04677	-2.41469e-15	0.000179297	0.000292874	0.00233	-1.51793e-23	-8.71629e-22		1.1866	0.0066	1.1866	0.00825	2.9459e-05	2.28706e-05	5.06396e-06	2.19356e-06	2.85056e-06	2.25179e-06	5.47007e-07	7.98083e-06	3.93183e-06	2.15611e-05	3.29393e-06	6.80639e-06	0.000788969
1.18547	0.00171																				1.16323	0.04958	4.04339e-05	0.00107	0.04463	2.86963e-12	0.000189106	0.000302138	0.00226	-2.52236e-21	3.09563e-21		1.18547	0.00613	1.18547	0.00786	2.93868e-05	2.28063e-05	5.04784e-06	2.18644e-06	2.84025e-06	2.24319e-06	5.4474e-07	7.94606e-06	3.91221e-06	2.14484e-05	3.2551e-06	6.70347e-06	0.000772297
1.18434	0.0016																				1.16214	0.04751	3.99994e-05	0.00105	0.04263	6.99115e-08	0.000199806	0.000311853	0.00219	-4.69819e-22	-5.97111e-21		1.18434	0.00573	1.18434	0.0075	2.93149e-05	2.27424e-05	5.0318e-06	2.17935e-06	2.83e-06	2.23464e-06	5.42487e-07	7.91151e-06	3.89274e-06	2.13366e-05	3.21694e-06	6.60287e-06	0.000756145
1.18321	0.00152																				1.16105	0.04564	3.95719e-05	0.00103	0.04076	6.10716e-05	0.000211524	0.000322049	0.00213	-2.14325e-21	-5.01636e-21		1.18321	0.00541	1.18321	0.00719	2.92433e-05	2.26787e-05	5.01584e-06	2.1723e-06	2.8198e-06	2.22613e-06	5.40248e-07	7.87718e-06	3.87341e-06	2.12257e-05	3.17945e-06	6.50451e-06	0.000740492
1.18208	0.00146																				1.15996	0.04565	3.91513e-05	0.00101	0.03901	0.00188	0.000224416	0.000332759	0.00206	1.21694e-21	-1.90478e-20		1.18208	0.00515	1.18208	0.0069	2.91719e-05	2.26152e-05	4.99995e-06	2.16528e-06	2.80966e-06	2.21768e-06	5.38023e-07	7.84308e-06	3.85423e-06	2.11156e-05	3.14261e-06	6.40834e-06	0.000725318
1.18095	0.00142																				1.15888	0.04412	3.87373e-05	0.000996911	0.03737	0.00205	0.00023868	0.000344019	0.00201	-5.21651e-22	-1.5413e-20		1.18095	0.00494	1.18095	0.00664	2.91007e-05	2.25521e-05	4.98413e-06	2.1583e-06	2.79957e-06	2.20927e-06	5.35812e-07	7.80919e-06	3.83518e-06	2.10064e-05	3.10641e-06	6.31428e-06	0.000710603
1.17983	0.00139																				1.1578	0.04056	3.83299e-05	0.000979946	0.03583	7.89159e-05	0.000254569	0.000355866	0.00195	-7.9784e-22	8.98587e-23		1.17983	0.00476	1.17983	0.00641	2.90298e-05	2.24892e-05	4.9684e-06	2.15135e-06	2.78954e-06	2.20091e-06	5.33614e-07	7.77553e-06	3.81628e-06	2.0898e-05	3.07083e-06	6.22227e-06	0.00069633
1.17871	0.00138																				1.15672	0.03899	3.79289e-05	0.000963411	0.03439	1.07175e-07	0.000272415	0.000368344	0.00189	9.80733e-22	-1.24814e-20		1.17871	0.00456	1.17871	0.00619	2.89592e-05	2.24266e-05	4.95273e-06	2.14443e-06	2.77956e-06	2.1926e-06	5.31429e-07	7.74208e-06	3.79752e-06	2.07905e-05	3.03585e-06	6.13225e-06	0.000682481
1.17759	0.00138																				1.15564	0.03759	3.75342e-05	0.000947291	0.03303	5.16746e-12	0.000292666	0.000381499	0.00184	4.33166e-22	-1.77943e-20		1.17759	0.00435	1.17759	0.006	2.88889e-05	2.23642e-05	4.93714e-06	2.13755e-06	2.76964e-06	2.18433e-06	5.29259e-07	7.70885e-06	3.77889e-06	2.06838e-05	3.00147e-06	6.04418e-06	0.000669039
1.17647	0.00138																				1.15456	0.03628	3.71456e-05	0.000931573	0.03174	-3.41084e-15	0.000315931	0.000395381	0.00179	-2.85816e-22	-8.64441e-21		1.17647	0.00414	1.17647	0.00582	2.88188e-05	2.23021e-05	4.92162e-06	2.1307e-06	2.75976e-06	2.17611e-06	5.27101e-07	7.67583e-06	3.7604e-06	2.05779e-05	2.96767e-06	5.95799e-06	0.000655988
1.17536	0.00138																				1.15349	0.03504	3.67631e-05	0.000916243	0.03053	2.95746e-16	0.000343057	0.000410045	0.00175	-2.0792e-21	3.95603e-21		1.17536	0.00395	1.17536	0.00566	2.87489e-05	2.22402e-05	4.90618e-06	2.12388e-06	2.74994e-06	2.16794e-06	5.24957e-07	7.64303e-06	3.74205e-06	2.04728e-05	2.93444e-06	5.87362e-06	0.000643315
1.17424	0.00138																				1.15242	0.03389	3.63864e-05	0.000901289	0.02939	-6.41001e-17	0.000375228	0.000425552	0.0017	-1.44056e-21	-1.10976e-20		1.17424	0.00382	1.17424	0.00551	2.86793e-05	2.21786e-05	4.89081e-06	2.11709e-06	2.74018e-06	2.15982e-06	5.22825e-07	7.61043e-06	3.72383e-06	2.03686e-05	2.90176e-06	5.79104e-06	0.000631003
1.17313	0.00137																				1.15135	0.0328	3.60155e-05	0.000886698	0.02831	4.72123e-19	0.000414106	0.000441969	0.00166	-1.39206e-22	3.00577e-21		1.17313	0.00376	1.17313	0.00538	2.861e-05	2.21173e-05	4.87551e-06	2.11034e-06	2.73046e-06	2.15173e-06	5.20707e-07	7.57804e-06	3.70575e-06	2.02651e-05	2.86962e-06	5.71018e-06	0.00061904
1.17202	0.00136																				1.15028	0.03178	3.56503e-05	0.000872459	0.02729	4.38506e-18	0.000462029	0.000459369	0.00161	-1.07551e-21	-6.59114e-21		1.17202	0.00376	1.17202	0.00526	2.85409e-05	2.20562e-05	4.86028e-06	2.10362e-06	2.7208e-06	2.1437e-06	5.18601e-07	7.54586e-06	3.68779e-06	2.01624e-05	2.83801e-06	5.631e-06	0.000607413
1.17092	0.00135																				1.14921	0.03084	3.52906e-05	0.00085856	0.02633	9.70381e-19	0.000522262	0.000477835	0.00157	-2.97663e-21	-9.76539e-21		1.17092	0.00379	1.17092	0.00515	2.8472e-05	2.19954e-05	4.84513e-06	2.09693e-06	2.71118e-06	2.13571e-06	5.16508e-07	7.51388e-06	3.66997e-06	2.00605e-05	2.80692e-06	5.55346e-06	0.00059611
1.16981	0.00133																				1.14815	0.02996	3.49364e-05	0.000844991	0.02541	-2.20721e-19	0.000599333	0.000497457	0.00153	-1.18954e-21	-5.32188e-21		1.16981	0.0038	1.16981	0.00505	2.84034e-05	2.19348e-05	4.83004e-06	2.09027e-06	2.70162e-06	2.12776e-06	5.14428e-07	7.48211e-06	3.65227e-06	1.99593e-05	2.77634e-06	5.47751e-06	0.000585117
1.16871	0.00132																				1.14709	0.02916	3.45874e-05	0.000831741	0.02454	-3.13837e-19	0.000699445	0.000518335	0.0015	-2.60936e-21	-1.81155e-20		1.16871	0.00379	1.16871	0.00497	2.83351e-05	2.18744e-05	4.81503e-06	2.08365e-06	2.69211e-06	2.11986e-06	5.1236e-07	7.45054e-06	3.6347e-06	1.98589e-05	2.74625e-06	5.4031e-06	0.000574425
1.16761	0.0013																				1.14603	0.02843	3.42437e-05	0.000818801	0.02371	-1.79296e-19	0.000830974	0.000540579	0.00146	1.37614e-21	-3.63703e-21		1.16761	0.00376	1.16761	0.00489	2.8267e-05	2.18144e-05	4.80008e-06	2.07705e-06	2.68265e-06	2.112e-06	5.10305e-07	7.41916e-06	3.61726e-06	1.97593e-05	2.71665e-06	5.3302e-06	0.000564022
1.16651	0.00129																				1.14497	0.02779	3.39051e-05	0.000806161	0.02293	-6.43912e-20	0.00101	0.000564316	0.00142	-1.76599e-22	-1.83469e-20		1.16651	0.00371	1.16651	0.00481	2.81991e-05	2.17545e-05	4.7852e-06	2.07049e-06	2.67324e-06	2.10419e-06	5.08262e-07	7.38798e-06	3.59994e-06	1.96604e-05	2.68753e-06	5.25876e-06	0.000553899
1.16541	0.00128																				1.14391	0.02725	3.35715e-05	0.000793811	0.02218	-1.30446e-20	0.00124	0.000589684	0.00139	-2.26542e-21	-7.78176e-21		1.16541	0.00366	1.16541	0.00475	2.81315e-05	2.16949e-05	4.7704e-06	2.06396e-06	2.66387e-06	2.09642e-06	5.06232e-07	7.357e-06	3.58275e-06	1.95623e-05	2.65887e-06	5.18875e-06	0.000544044
1.16432	0.00129																				1.14286	0.02683	3.32428e-05	0.000781743	0.02147	1.12323e-20	0.00154	0.000616839	0.00136	-9.35935e-22	-1.00709e-20		1.16432	0.00363	1.16432	0.0047	2.80641e-05	2.16356e-05	4.75566e-06	2.05746e-06	2.65456e-06	2.08869e-06	5.04213e-07	7.32622e-06	3.56568e-06	1.94649e-05	2.63066e-06	5.12012e-06	0.000534449
1.16323	0.00129																				1.1418	0.02654	3.29189e-05	0.000769948	0.02079	1.94248e-20	0.00195	0.000645958	0.00133	-2.94368e-21	-1.08572e-20		1.16323	0.00359	1.16323	0.00465	2.7997e-05	2.15765e-05	4.74099e-06	2.05099e-06	2.6453e-06	2.081e-06	5.02207e-07	7.29562e-06	3.54873e-06	1.93682e-05	2.6029e-06	5.05285e-06	0.000525105
1.16214	0.0013																				1.14075	0.02641	3.25997e-05	0.000758418	0.02015	1.20235e-20	0.00248	0.000677238	0.0013	-1.06774e-21	-1.02192e-20		1.16214	0.00353	1.16214	0.00461	2.79301e-05	2.15176e-05	4.72638e-06	2.04455e-06	2.63608e-06	2.07336e-06	5.00212e-07	7.26522e-06	3.53191e-06	1.92723e-05	2.57558e-06	4.98689e-06	0.000516004
1.16105	0.00132																				1.13971	0.02647	3.22852e-05	0.000747146	0.01953	1.11088e-20	0.00317	0.000710905	0.00127	7.58966e-23	-1.36473e-20		1.16105	0.00345	1.16105	0.00458	2.78635e-05	2.1459e-05	4.71185e-06	2.03814e-06	2.62691e-06	2.06576e-06	4.9823e-07	7.23501e-06	3.5152e-06	1.9177e-05	2.54869e-06	4.92222e-06	0.000507136
1.15996	0.00134																				1.13866	0.02676	3.19752e-05	0.000736123	0.01894	6.68087e-21	0.00405	0.000747214	0.00124	6.49009e-22	-1.81919e-20		1.15996	0.00338	1.15996	0.00455	2.77971e-05	2.14006e-05	4.69738e-06	2.03176e-06	2.61779e-06	2.0582e-06	4.96259e-07	7.20498e-06	3.49861e-06	1.90825e-05	2.52221e-06	4.85879e-06	0.000498493
1.15888	0.00136																				1.13761	0.02732	3.16697e-05	0.000725342	0.01838	4.6185e-21	0.00517	0.000786455	0.00121	-1.12882e-21	-9.14088e-21		1.15888	0.00334	1.15888	0.00453	2.77309e-05	2.13425e-05	4.68298e-06	2.02541e-06	2.60872e-06	2.05068e-06	4.94299e-07	7.17515e-06	3.48214e-06	1.89886e-05	2.49614e-06	4.79658e-06	0.00049007
1.1578	0.00137																				1.13657	0.02818	3.13685e-05	0.000714797	0.01784	4.43936e-21	0.00657	0.000828963	0.00118	-1.32023e-21	-5.37243e-21		1.1578	0.00339	1.1578	0.00452	2.7665e-05	2.12846e-05	4.66864e-06	2.01909e-06	2.59969e-06	2.0432e-06	4.92352e-07	7.14549e-06	3.46578e-06	1.88954e-05	2.47048e-06	4.73556e-06	0.000481857
1.15672	0.00137																				1.13553	0.02939	3.10716e-05	0.00070448	0.01733	1.1619e-21	0.00829	0.000875119	0.00116	4.76853e-22	-1.12492e-20		1.15672	0.00352	1.15672	0.00451	2.75993e-05	2.12269e-05	4.65437e-06	2.0128e-06	2.59071e-06	2.03577e-06	4.90416e-07	7.11602e-06	3.44954e-06	1.8803e-05	2.44521e-06	4.6757e-06	0.000473849
1.15564	0.00136																				1.13449	0.03099	3.0779e-05	0.000694385	0.01683	-8.31469e-22	0.01037	0.000925365	0.00113	-4.45013e-22	-7.91431e-21		1.15564	0.00369	1.15564	0.00451	2.75338e-05	2.11695e-05	4.64017e-06	2.00654e-06	2.58178e-06	2.02837e-06	4.88491e-07	7.08673e-06	3.43341e-06	1.87112e-05	2.42032e-06	4.61696e-06	0.000466038
1.15456	0.00134																				1.13346	0.03299	3.04904e-05	0.000684505	0.01636	-1.11538e-21	0.01283	0.000980211	0.00111	-1.65714e-21	-1.3754e-20		1.15456	0.00387	1.15456	0.00452	2.74686e-05	2.11122e-05	4.62603e-06	2.0003e-06	2.57289e-06	2.02101e-06	4.86577e-07	7.05763e-06	3.41739e-06	1.862e-05	2.39581e-06	4.55932e-06	0.000458417
1.15349	0.00129																				1.13242	0.03542	3.02059e-05	0.000674835	0.01591	-1.45183e-21	0.01569	0.00104	0.00109	-5.60524e-22	-1.67205e-20		1.15349	0.004	1.15349	0.00454	2.74036e-05	2.10553e-05	4.61195e-06	1.9941e-06	2.56405e-06	2.0137e-06	4.84675e-07	7.0287e-06	3.40149e-06	1.85296e-05	2.37168e-06	4.50275e-06	0.000450982
1.15242	0.00123																				1.13139	0.03827	2.99254e-05	0.000665369	0.01547	-2.0016e-21	0.01894	0.00111	0.00106	-4.18357e-23	-1.73832e-20		1.15242	0.00408	1.15242	0.00456	2.73388e-05	2.09985e-05	4.59794e-06	1.98793e-06	2.55525e-06	2.00642e-06	4.82784e-07	6.99995e-06	3.3857e-06	1.84398e-05	2.3479e-06	4.44723e-06	0.000443726
1.15135	0.00116																				1.13036	0.04152	2.96487e-05	0.0006561	0.01506	-2.12267e-21	0.02257	0.00118	0.00104	-1.0781e-21	-5.13093e-21		1.15135	0.00411	1.15135	0.00459	2.72742e-05	2.0942e-05	4.58399e-06	1.98178e-06	2.5465e-06	1.99918e-06	4.80904e-07	6.97137e-06	3.37002e-06	1.83506e-05	2.32448e-06	4.39273e-06	0.000436643
1.15028	0.00108																				1.12933	0.04512	2.93759e-05	0.000647024	0.01466	-1.66895e-21	0.02652	0.00126	0.00102	-2.73302e-21	-2.30128e-20		1.15028	0.00413	1.15028	0.00463	2.72099e-05	2.08857e-05	4.57011e-06	1.97566e-06	2.53779e-06	1.99199e-06	4.79035e-07	6.94297e-06	3.35444e-06	1.82621e-05	2.30141e-06	4.33922e-06	0.000429728
1.14921	0.000982952																				1.1283	0.04899	2.91069e-05	0.000638135	0.01427	-1.49266e-21	0.03072	0.00135	0.001	-1.19806e-21	-8.42201e-21		1.14921	0.00413	1.14921	0.00468	2.71458e-05	2.08297e-05	4.55629e-06	1.96957e-06	2.52913e-06	1.98483e-06	4.77177e-07	6.91474e-06	3.33898e-06	1.81742e-05	2.27867e-06	4.28669e-06	0.000422975
1.14815	0.000889244																				1.12727	0.05303	2.88415e-05	0.000629428	0.0139	-1.53998e-21	0.03506	0.00145	0.000980465	-1.89186e-21	-9.83841e-21		1.14815	0.00412	1.14815	0.00474	2.7082e-05	2.07738e-05	4.54253e-06	1.96351e-06	2.52052e-06	1.97771e-06	4.75329e-07	6.88669e-06	3.32362e-06	1.8087e-05	2.25628e-06	4.2351e-06	0.00041638
1.14709	0.000799914																				1.12625	0.05711	2.85798e-05	0.000620898	0.01355	-1.48633e-21	0.03942	0.00156	0.000961131	8.49857e-22	-6.17779e-21		1.14709	0.00413	1.14709	0.00481	2.70183e-05	2.07182e-05	4.52883e-06	1.95748e-06	2.51194e-06	1.97063e-06	4.73493e-07	6.8588e-06	3.30836e-06	1.80004e-05	2.23421e-06	4.18444e-06	0.000409937
1.14603	0.000720384																				1.12523	0.06108	2.83216e-05	0.000612541	0.01321	-7.36991e-22	0.04364	0.00168	0.000942364	6.33644e-22	-1.27094e-20		1.14603	0.00417	1.14603	0.00489	2.69549e-05	2.06628e-05	4.51519e-06	1.95147e-06	2.50341e-06	1.96358e-06	4.71667e-07	6.83108e-06	3.29321e-06	1.79144e-05	2.21246e-06	4.13468e-06	0.000403643
1.14497	0.000655125																				1.12421	0.0648	2.80669e-05	0.000604351	0.01288	-7.07873e-22	0.04757	0.00182	0.000924143	-2.31892e-21	-7.40548e-21		1.14497	0.00427	1.14497	0.00498	2.68917e-05	2.06077e-05	4.50162e-06	1.94549e-06	2.49493e-06	1.95657e-06	4.69851e-07	6.80353e-06	3.27817e-06	1.7829e-05	2.19103e-06	4.0858e-06	0.000397491
1.14391	0.000607214																				1.12319	0.0681	2.78156e-05	0.000596324	0.01256	-1.63952e-21	0.05106	0.00198	0.000906447	-6.15318e-22	-1.44729e-20		1.14391	0.00444	1.14391	0.00508	2.68288e-05	2.05527e-05	4.48811e-06	1.93954e-06	2.48648e-06	1.94961e-06	4.68046e-07	6.77615e-06	3.26322e-06	1.77442e-05	2.16991e-06	4.03779e-06	0.00039148
1.14286	0.000578103																				1.12217	0.07083	2.75677e-05	0.000588456	0.01226	-8.99835e-22	0.05395	0.00215	0.000889255	-6.08839e-22	-7.12917e-21		1.14286	0.00468	1.14286	0.0052	2.6766e-05	2.0498e-05	4.47466e-06	1.93362e-06	2.47808e-06	1.94267e-06	4.66251e-07	6.74893e-06	3.24838e-06	1.76601e-05	2.14909e-06	3.99061e-06	0.000385603
1.1418	0.000567591																				1.12116	0.07286	2.73231e-05	0.000580743	0.01196	-1.31699e-21	0.0561	0.00236	0.000872549	-1.58883e-21	-2.02261e-20		1.1418	0.00494	1.1418	0.00533	2.67035e-05	2.04435e-05	4.46127e-06	1.92772e-06	2.46972e-06	1.93578e-06	4.64467e-07	6.72188e-06	3.23364e-06	1.75765e-05	2.12857e-06	3.94426e-06	0.000379857
1.14075	0.000574031																				1.12014	0.0741	2.70817e-05	0.000573181	0.01168	-3.33363e-22	0.05743	0.00258	0.000856311	-1.38039e-21	-5.46004e-21		1.14075	0.00517	1.14075	0.00548	2.66412e-05	2.03892e-05	4.44793e-06	1.92185e-06	2.46141e-06	1.92892e-06	4.62693e-07	6.69499e-06	3.21901e-06	1.74935e-05	2.10835e-06	3.89871e-06	0.000374238
1.13971	0.000594682																				1.11913	0.07449	2.68436e-05	0.000565766	0.0114	-4.51025e-23	0.05786	0.00284	0.000840523	4.60748e-22	-9.80358e-21		1.13971	0.00536	1.13971	0.00565	2.65791e-05	2.03351e-05	4.43466e-06	1.91601e-06	2.45313e-06	1.9221e-06	4.60929e-07	6.66826e-06	3.20446e-06	1.74111e-05	2.08841e-06	3.85394e-06	0.000368743
1.13866	0.000626175																				1.11812	0.07401	2.66085e-05	0.000558493	0.01114	-6.92997e-22	0.05737	0.00313	0.000825168	-8.88361e-22	-5.7386e-21		1.13866	0.00552	1.13866	0.00584	2.65172e-05	2.02813e-05	4.42145e-06	1.91019e-06	2.4449e-06	1.91531e-06	4.59175e-07	6.64168e-06	3.19002e-06	1.73293e-05	2.06875e-06	3.80994e-06	0.000363368
1.13761	0.000664983																				1.11712	0.07268	2.63766e-05	0.00055136	0.01088	-6.619e-22	0.056	0.00347	0.000810231	-5.6145e-22	-4.57268e-21		1.13761	0.00569	1.13761	0.00604	2.64556e-05	2.02276e-05	4.4083e-06	1.9044e-06	2.43671e-06	1.90856e-06	4.57431e-07	6.61527e-06	3.17568e-06	1.72481e-05	2.04936e-06	3.76669e-06	0.000358109
1.13657	0.000707842																				1.11611	0.07058	2.61476e-05	0.000544363	0.01064	-5.10134e-22	0.05379	0.00384	0.000795697	-8.20054e-22	-1.09639e-20		1.13657	0.00589	1.13657	0.00627	2.63941e-05	2.01742e-05	4.3952e-06	1.89864e-06	2.42856e-06	1.90185e-06	4.55697e-07	6.58902e-06	3.16143e-06	1.71674e-05	2.03025e-06	3.72417e-06	0.000352963
1.13553	0.000752052																				1.11511	0.06782	2.59217e-05	0.000537498	0.0104	-2.18312e-22	0.05086	0.00427	0.000781552	-1.7223e-21	-8.22095e-21		1.13553	0.00614	1.13553	0.00653	2.63329e-05	2.0121e-05	4.38216e-06	1.8929e-06	2.42045e-06	1.89517e-06	4.53972e-07	6.56292e-06	3.14728e-06	1.70873e-05	2.0114e-06	3.68236e-06	0.000347927
1.13449	0.000795653																				1.11411	0.06452	2.56986e-05	0.000530763	0.01017	-4.3789e-22	0.04734	0.00474	0.000767781	-6.15503e-22	-3.84932e-21		1.13449	0.00641	1.13449	0.00681	2.62719e-05	2.00679e-05	4.36918e-06	1.88719e-06	2.41238e-06	1.88852e-06	4.52258e-07	6.53697e-06	3.13322e-06	1.70078e-05	1.99282e-06	3.64126e-06	0.000342998
1.13346	0.000837453																				1.11311	0.06085	2.54785e-05	0.000524153	0.00994	-3.43175e-22	0.04339	0.00528	0.000754372	-1.85114e-24	-1.47031e-20		1.13346	0.0067	1.13346	0.00711	2.62111e-05	2.00151e-05	4.35626e-06	1.8815e-06	2.40435e-06	1.88191e-06	4.50553e-07	6.51118e-06	3.11926e-06	1.69288e-05	1.97449e-06	3.60084e-06	0.000338173
1.13242	0.000876962																				1.11211	0.05696	2.52611e-05	0.000517666	0.00973	9.04425e-23	0.03915	0.00586	0.000741311	6.52156e-22	-8.2041e-21		1.13242	0.00701	1.13242	0.00745	2.61505e-05	1.99625e-05	4.3434e-06	1.87584e-06	2.39636e-06	1.87534e-06	4.48858e-07	6.48554e-06	3.10539e-06	1.68503e-05	1.95641e-06	3.56108e-06	0.000333448
1.13139	0.000914253																				1.11111	0.05302	2.50466e-05	0.000511298	0.00952	-2.08105e-23	0.03479	0.00651	0.000728588	-1.19546e-21	-1.33946e-20		1.13139	0.00735	1.13139	0.00781	2.60901e-05	1.99102e-05	4.33059e-06	1.87021e-06	2.38841e-06	1.8688e-06	4.47172e-07	6.46005e-06	3.09161e-06	1.67724e-05	1.93858e-06	3.52199e-06	0.000328822
1.13036	0.000949811																				1.11012	0.04917	2.48347e-05	0.000505048	0.00932	5.26196e-22	0.03046	0.00722	0.00071619	7.39159e-22	-5.74197e-21		1.13036	0.00773	1.13036	0.00821	2.60299e-05	1.9858e-05	4.31784e-06	1.8646e-06	2.3805e-06	1.86229e-06	4.45496e-07	6.43471e-06	3.07792e-06	1.66951e-05	1.92099e-06	3.48353e-06	0.000324291
1.12933	0.000984397																				1.10912	0.04553	2.46256e-05	0.000498911	0.00912	1.44249e-22	0.02627	0.00798	0.000704106	-2.71192e-22	-7.17859e-21		1.12933	0.00816	1.12933	0.00862	2.59699e-05	1.9806e-05	4.30514e-06	1.85901e-06	2.37263e-06	1.85582e-06	4.4383e-07	6.40952e-06	3.06432e-06	1.66183e-05	1.90364e-06	3.4457e-06	0.000319853
1.1283	0.00102																				1.10813	0.04219	2.44191e-05	0.000492886	0.00893	-4.09088e-22	0.02234	0.00879	0.000692327	-1.18121e-21	-1.52524e-20		1.1283	0.00863	1.1283	0.00906	2.59102e-05	1.97542e-05	4.29251e-06	1.85345e-06	2.3648e-06	1.84938e-06	4.42172e-07	6.38448e-06	3.05082e-06	1.6542e-05	1.88652e-06	3.40848e-06	0.000315505
1.12727	0.00105																				1.10714	0.03923	2.42151e-05	0.000486969	0.00875	1.54456e-22	0.01873	0.00964	0.000680841	-9.00578e-22	-1.37057e-20		1.12727	0.00911	1.12727	0.00951	2.58506e-05	1.97027e-05	4.27992e-06	1.84792e-06	2.35701e-06	1.84298e-06	4.40524e-07	6.35959e-06	3.0374e-06	1.64662e-05	1.86963e-06	3.37186e-06	0.000311245
1.12625	0.00109																				1.10616	0.03668	2.40137e-05	0.000481158	0.00857	1.24467e-22	0.0155	0.01052	0.000669639	1.72452e-21	-1.01237e-20		1.12625	0.00959	1.12625	0.00997	2.57913e-05	1.96513e-05	4.26739e-06	1.84241e-06	2.34926e-06	1.8366e-06	4.38885e-07	6.33484e-06	3.02407e-06	1.63909e-05	1.85297e-06	3.33583e-06	0.000307071
1.12523	0.00113																				1.10517	0.03455	2.38149e-05	0.000475451	0.0084	-6.12445e-23	0.01266	0.01141	0.000658711	-9.7666e-22	-1.21646e-20		1.12523	0.01003	1.12523	0.01041	2.57321e-05	1.96001e-05	4.25492e-06	1.83692e-06	2.34154e-06	1.83026e-06	4.37255e-07	6.31023e-06	3.01083e-06	1.63162e-05	1.83653e-06	3.30037e-06	0.00030298
1.12421	0.00118																				1.10419	0.03282	2.36184e-05	0.000469844	0.00823	-1.29452e-22	0.01023	0.01231	0.00064805	-1.32875e-21	-1.16165e-20		1.12421	0.01042	1.12421	0.01084	2.56732e-05	1.95491e-05	4.2425e-06	1.83146e-06	2.33386e-06	1.82396e-06	4.35635e-07	6.28577e-06	2.99768e-06	1.6242e-05	1.82031e-06	3.26547e-06	0.00029897
1.12319	0.00123																				1.1032	0.03146	2.34245e-05	0.000464337	0.00807	-1.86701e-22	0.00818	0.01318	0.000637646	-1.8976e-21	-8.9342e-21		1.12319	0.01075	1.12319	0.01122	2.56144e-05	1.94984e-05	4.23014e-06	1.82602e-06	2.32622e-06	1.81768e-06	4.34023e-07	6.26145e-06	2.98461e-06	1.61682e-05	1.8043e-06	3.23113e-06	0.000295039
1.12217	0.00128																				1.10222	0.03041	2.32329e-05	0.000458925	0.00791	-6.1015e-22	0.00648	0.01401	0.00062749	-4.90551e-23	-1.50345e-20		1.12217	0.01099	1.12217	0.01154	2.55559e-05	1.94478e-05	4.21783e-06	1.82061e-06	2.31862e-06	1.81144e-06	4.3242e-07	6.23727e-06	2.97162e-06	1.6095e-05	1.7885e-06	3.19732e-06	0.000291184
1.12116	0.00134																				1.10124	0.02962	2.30436e-05	0.000453608	0.00776	-3.94331e-22	0.0051	0.01477	0.000617576	-3.33205e-23	-1.40337e-20		1.12116	0.01116	1.12116	0.01177	2.54976e-05	1.93974e-05	4.20557e-06	1.81522e-06	2.31105e-06	1.80523e-06	4.30826e-07	6.21323e-06	2.95872e-06	1.60223e-05	1.77291e-06	3.16404e-06	0.000287405
1.12014	0.0014																				1.10027	0.02903	2.28566e-05	0.000448382	0.00761	-2.90714e-22	0.00399	0.01545	0.000607896	2.40093e-22	-9.35654e-21		1.12014	0.01126	1.12014	0.01192	2.54394e-05	1.93472e-05	4.19337e-06	1.80985e-06	2.30352e-06	1.79906e-06	4.29241e-07	6.18933e-06	2.94591e-06	1.59501e-05	1.75752e-06	3.13128e-06	0.000283699
1.11913	0.00146																				1.09929	0.02856	2.2672e-05	0.000443246	0.00746	-5.12349e-23	0.00312	0.01602	0.000598441	-1.12512e-21	-1.05674e-20		1.11913	0.01133	1.11913	0.01196	2.53815e-05	1.92973e-05	4.18122e-06	1.80451e-06	2.29603e-06	1.79291e-06	4.27665e-07	6.16556e-06	2.93318e-06	1.58783e-05	1.74233e-06	3.09902e-06	0.000280064
1.11812	0.00152																				1.09832	0.02817	2.24895e-05	0.000438198	0.00732	-1.59244e-22	0.00244	0.01646	0.000589206	1.61049e-23	-1.9533e-21		1.11812	0.01139	1.11812	0.01188	2.53237e-05	1.92475e-05	4.16912e-06	1.7992e-06	2.28857e-06	1.7868e-06	4.26097e-07	6.14193e-06	2.92053e-06	1.58071e-05	1.72733e-06	3.06726e-06	0.000276498
1.11712	0.00157																				1.09735	0.02781	2.23093e-05	0.000433236	0.00718	-2.51348e-22	0.00192	0.01677	0.000580183	-3.64674e-23	-1.60106e-20		1.11712	0.01143	1.11712	0.0117	2.52662e-05	1.91979e-05	4.15707e-06	1.7939e-06	2.28115e-06	1.78071e-06	4.24538e-07	6.11844e-06	2.90796e-06	1.57363e-05	1.71253e-06	3.03599e-06	0.000272999
1.11611	0.00161																				1.09637	0.02742	2.21312e-05	0.000428358	0.00705	-9.32119e-23	0.00152	0.01693	0.000571366	-1.6216e-22	-1.18288e-20		1.11611	0.01143	1.11611	0.01143	2.52088e-05	1.91485e-05	4.14508e-06	1.78863e-06	2.27377e-06	1.77466e-06	4.22987e-07	6.09508e-06	2.89547e-06	1.5666e-05	1.69792e-06	3.00519e-06	0.000269567
1.11511	0.00163																				1.09541	0.02697	2.19552e-05	0.000423562	0.00692	-3.52512e-23	0.00122	0.01693	0.000562749	1.26784e-21	-5.02872e-21		1.11511	0.01134	1.11511	0.01108	2.51517e-05	1.90992e-05	4.13314e-06	1.78338e-06	2.26642e-06	1.76864e-06	4.21445e-07	6.07186e-06	2.88307e-06	1.55961e-05	1.68349e-06	2.97485e-06	0.000266198
1.11411	0.00163																				1.09444	0.02645	2.17813e-05	0.000418845	0.0068	-2.14435e-22	0.000992853	0.01678	0.000554326	-2.33058e-22	-1.00148e-20		1.11411	0.01113	1.11411	0.01067	2.50947e-05	1.90502e-05	4.12125e-06	1.77816e-06	2.25911e-06	1.76265e-06	4.19911e-07	6.04877e-06	2.87074e-06	1.55267e-05	1.66925e-06	2.94498e-06	0.000262893
1.11311	0.00161																				1.09347	0.02584	2.16095e-05	0.000414207	0.00667	-3.98366e-22	0.000821788	0.01648	0.000546091	-1.10661e-21	-1.14716e-20		1.11311	0.01081	1.11311	0.01021	2.5038e-05	1.90014e-05	4.10941e-06	1.77296e-06	2.25183e-06	1.75669e-06	4.18386e-07	6.02581e-06	2.85849e-06	1.54578e-05	1.65518e-06	2.91555e-06	0.000259648
1.11211	0.00157																				1.09251	0.02514	2.14397e-05	0.000409646	0.00656	-8.86621e-23	0.00069248	0.01604	0.000538038	-3.29503e-22	-7.51556e-21		1.11211	0.01039	1.11211	0.00974	2.49814e-05	1.89527e-05	4.09762e-06	1.76778e-06	2.24459e-06	1.75076e-06	4.16869e-07	6.00298e-06	2.84632e-06	1.53894e-05	1.6413e-06	2.88656e-06	0.000256463
1.11111	0.00151																				1.09155	0.02434	2.12719e-05	0.00040516	0.00644	-1.67869e-22	0.000594001	0.01547	0.000530163	-4.35758e-22	-1.37169e-20		1.11111	0.00991	1.11111	0.00925	2.4925e-05	1.89042e-05	4.08588e-06	1.76262e-06	2.23738e-06	1.74486e-06	4.1536e-07	5.98028e-06	2.83423e-06	1.53214e-05	1.62758e-06	2.858e-06	0.000253336
1.11012	0.00144																				1.09059	0.02347	2.11061e-05	0.000400747	0.00633	-1.30956e-23	0.000518125	0.0148	0.000522459	3.92441e-22	-1.05168e-20		1.11012	0.00943	1.11012	0.00877	2.48688e-05	1.8856e-05	4.07419e-06	1.75748e-06	2.23021e-06	1.73899e-06	4.13859e-07	5.95771e-06	2.82221e-06	1.52538e-05	1.61404e-06	2.82986e-06	0.000250266
1.10912	0.00136																				1.08963	0.02252	2.09422e-05	0.000396406	0.00622	-2.99615e-22	0.000458765	0.01404	0.000514922	-1.3791e-22	-1.12088e-20		1.10912	0.00895	1.10912	0.00831	2.48128e-05	1.88079e-05	4.06256e-06	1.75237e-06	2.22307e-06	1.73314e-06	4.12367e-07	5.93526e-06	2.81027e-06	1.51867e-05	1.60067e-06	2.80213e-06	0.000247252
1.10813	0.00128																				1.08867	0.02153	2.07803e-05	0.000392135	0.00611	-3.89306e-23	0.000411482	0.01321	0.000507548	-7.61003e-22	-7.74245e-21		1.10813	0.00849	1.10813	0.00786	2.4757e-05	1.876e-05	4.05097e-06	1.74728e-06	2.21597e-06	1.72733e-06	4.10882e-07	5.91294e-06	2.79841e-06	1.512e-05	1.58746e-06	2.77481e-06	0.000244291
1.10714	0.0012																				1.08772	0.0205	2.06201e-05	0.000387932	0.00601	-2.04228e-22	0.000373076	0.01234	0.00050033	-2.9359e-22	-6.62146e-21		1.10714	0.00803	1.10714	0.00744	2.47014e-05	1.87122e-05	4.03943e-06	1.74222e-06	2.2089e-06	1.72155e-06	4.09406e-07	5.89075e-06	2.78662e-06	1.50538e-05	1.57441e-06	2.74789e-06	0.000241383
1.10616	0.00114																				1.08677	0.01946	2.04619e-05	0.000383797	0.0059	-2.21002e-22	0.000341258	0.01145	0.000493266	4.99992e-22	-8.95667e-21		1.10616	0.00756	1.10616	0.00705	2.46459e-05	1.86647e-05	4.02794e-06	1.73717e-06	2.20186e-06	1.7158e-06	4.07937e-07	5.86868e-06	2.77491e-06	1.4988e-05	1.56153e-06	2.72136e-06	0.000238527
1.10517	0.0011																				1.08581	0.01843	2.03054e-05	0.000379728	0.0058	-1.03894e-22	0.000314399	0.01055	0.000486351	-2.83224e-22	-5.88687e-21		1.10517	0.0071	1.10517	0.00668	2.45907e-05	1.86173e-05	4.0165e-06	1.73215e-06	2.19486e-06	1.71007e-06	4.06477e-07	5.84674e-06	2.76327e-06	1.49227e-05	1.5488e-06	2.69521e-06	0.000235721
1.10419	0.00108																				1.08486	0.01741	2.01508e-05	0.000375723	0.00571	-3.4816e-24	0.000291341	0.00967	0.00047958	-8.39491e-22	-1.37079e-20		1.10419	0.00664	1.10419	0.00634	2.45356e-05	1.85701e-05	4.00511e-06	1.72714e-06	2.18789e-06	1.70438e-06	4.05024e-07	5.82492e-06	2.7517e-06	1.48577e-05	1.53623e-06	2.66943e-06	0.000232964
1.1032	0.00108																				1.08392	0.01643	1.99979e-05	0.000371781	0.00561	-1.95187e-22	0.000271254	0.00882	0.00047295	-1.16992e-22	-3.42249e-21		1.1032	0.0062	1.1032	0.00603	2.44807e-05	1.85231e-05	3.99377e-06	1.72216e-06	2.18095e-06	1.69871e-06	4.03579e-07	5.80322e-06	2.7402e-06	1.47932e-05	1.52381e-06	2.64402e-06	0.000230255
1.10222	0.0011																				1.08297	0.0155	1.98467e-05	0.000367901	0.00552	-1.61974e-22	0.000253539	0.00801	0.000466457	-1.38224e-21	-2.07012e-21		1.10222	0.0058	1.10222	0.00575	2.4426e-05	1.84763e-05	3.98247e-06	1.71721e-06	2.17405e-06	1.69307e-06	4.02141e-07	5.78164e-06	2.72878e-06	1.47291e-05	1.51153e-06	2.61898e-06	0.000227593
1.10124	0.00113																				1.08202	0.01462	1.96973e-05	0.000364081	0.00543	-3.7902e-23	0.000237759	0.00725	0.000460097	2.4472e-22	-2.25321e-21		1.10124	0.00544	1.10124	0.00548	2.43715e-05	1.84296e-05	3.97123e-06	1.71227e-06	2.16718e-06	1.68746e-06	4.00712e-07	5.76018e-06	2.71743e-06	1.46654e-05	1.49941e-06	2.59428e-06	0.000224977
1.10027	0.00116																				1.08108	0.0138	1.95495e-05	0.00036032	0.00534	-1.72359e-22	0.000223586	0.00654	0.000453866	4.57231e-23	-5.57798e-21		1.10027	0.00509	1.10027	0.00524	2.43172e-05	1.83832e-05	3.96003e-06	1.70735e-06	2.16034e-06	1.68187e-06	3.9929e-07	5.73885e-06	2.70614e-06	1.46022e-05	1.48743e-06	2.56994e-06	0.000222406
1.09929	0.0012																				1.08014	0.01303	1.94034e-05	0.000356618	0.00526	-9.66144e-23	0.000210771	0.00589	0.00044776	-3.58565e-22	-1.06662e-20		1.09929	0.00475	1.09929	0.00502	2.4263e-05	1.83369e-05	3.94888e-06	1.70246e-06	2.15353e-06	1.67632e-06	3.97875e-07	5.71762e-06	2.69493e-06	1.45393e-05	1.4756e-06	2.54593e-06	0.000219878
1.09832	0.00124																				1.0792	0.01234	1.92589e-05	0.000352972	0.00518	-1.03578e-22	0.00019912	0.0053	0.000441778	3.69672e-22	-5.67458e-21		1.09832	0.00441	1.09832	0.00482	2.42091e-05	1.82907e-05	3.93777e-06	1.69758e-06	2.14676e-06	1.67079e-06	3.96468e-07	5.69652e-06	2.68379e-06	1.44768e-05	1.4639e-06	2.52226e-06	0.000217393
1.09735	0.00127																				1.07826	0.0117	1.91161e-05	0.000349382	0.00509	1.18849e-22	0.000188478	0.00476	0.000435914	-1.4276e-21	-5.47352e-21		1.09735	0.0041	1.09735	0.00463	2.41553e-05	1.82448e-05	3.92671e-06	1.69273e-06	2.14002e-06	1.66529e-06	3.95069e-07	5.67554e-06	2.67272e-06	1.44148e-05	1.45234e-06	2.49892e-06	0.000214951
1.09637	0.0013																				1.07732	0.01112	1.89748e-05	0.000345846	0.00501	-2.20369e-22	0.00017872	0.00429	0.000430167	1.36429e-22	-2.02407e-21		1.09637	0.00382	1.09637	0.00446	2.41017e-05	1.8199e-05	3.9157e-06	1.6879e-06	2.13331e-06	1.65981e-06	3.93677e-07	5.65466e-06	2.66171e-06	1.43531e-05	1.44092e-06	2.4759e-06	0.000212549
1.09541	0.00131																				1.07639	0.01059	1.88351e-05	0.000342364	0.00494	-1.6225e-22	0.000169742	0.00386	0.000424533	-6.48454e-22	-2.0353e-21		1.09541	0.00361	1.09541	0.00431	2.40482e-05	1.81534e-05	3.90473e-06	1.68308e-06	2.12663e-06	1.65436e-06	3.92292e-07	5.63391e-06	2.65078e-06	1.42919e-05	1.42964e-06	2.4532e-06	0.000210186
1.09444	0.00132																				1.07546	0.01012	1.86969e-05	0.000338934	0.00486	-6.78516e-23	0.000161457	0.00348	0.000419009	-6.66224e-22	-1.48828e-20		1.09444	0.00343	1.09444	0.00416	2.3995e-05	1.8108e-05	3.89382e-06	1.67829e-06	2.11998e-06	1.64894e-06	3.90914e-07	5.61327e-06	2.63991e-06	1.4231e-05	1.41848e-06	2.43081e-06	0.000207864
1.09347	0.00132																				1.07452	0.00969	1.85603e-05	0.000335555	0.00479	-3.92273e-23	0.000153791	0.00315	0.000413592	4.41681e-22	-9.63959e-21		1.09347	0.00328	1.09347	0.00403	2.39419e-05	1.80627e-05	3.88294e-06	1.67352e-06	2.11337e-06	1.64355e-06	3.89544e-07	5.59274e-06	2.62911e-06	1.41705e-05	1.40746e-06	2.40872e-06	0.000205579
1.09251	0.00133																				1.07359	0.00931	1.84251e-05	0.000332227	0.00471	2.05929e-23	0.000146681	0.00285	0.00040828	6.48268e-22	-6.21261e-21		1.09251	0.00311	1.09251	0.00391	2.3889e-05	1.80176e-05	3.87211e-06	1.66877e-06	2.10678e-06	1.63818e-06	3.88181e-07	5.57232e-06	2.61837e-06	1.41104e-05	1.39656e-06	2.38694e-06	0.000203332
1.09155	0.00134																				1.07266	0.00896	1.82914e-05	0.000328948	0.00464	-1.32499e-22	0.000140071	0.00259	0.000403069	-7.45268e-22	-1.19153e-20		1.09155	0.00292	1.09155	0.00379	2.38363e-05	1.79727e-05	3.86133e-06	1.66404e-06	2.10022e-06	1.63284e-06	3.86825e-07	5.55202e-06	2.6077e-06	1.40507e-05	1.38579e-06	2.36544e-06	0.000201121
1.09059	0.00135																				1.07174	0.00864	1.81592e-05	0.000325717	0.00457	2.67055e-24	0.000133913	0.00236	0.000397958	5.12765e-22	-9.8721e-21		1.09059	0.00272	1.09059	0.00369	2.37837e-05	1.79279e-05	3.85059e-06	1.65933e-06	2.0937e-06	1.62753e-06	3.85476e-07	5.53182e-06	2.59709e-06	1.39914e-05	1.37515e-06	2.34424e-06	0.000198946
1.08963	0.00137																				1.07081	0.00836	1.80284e-05	0.000322534	0.00451	-9.74057e-23	0.000128166	0.00216	0.000392943	7.0732e-22	-1.00327e-20		1.08963	0.00253	1.08963	0.00359	2.37313e-05	1.78833e-05	3.8399e-06	1.65464e-06	2.08721e-06	1.62224e-06	3.84134e-07	5.51174e-06	2.58655e-06	1.39324e-05	1.36462e-06	2.32332e-06	0.000196806
1.08867	0.0014																				1.06989	0.0081	1.7899e-05	0.000319397	0.00444	1.09591e-23	0.000122792	0.00198	0.000388023	5.72002e-23	-9.30038e-21		1.08867	0.00237	1.08867	0.0035	2.36791e-05	1.78389e-05	3.82925e-06	1.64997e-06	2.08074e-06	1.61697e-06	3.828e-07	5.49176e-06	2.57607e-06	1.38738e-05	1.35422e-06	2.30268e-06	0.000194701
1.08772	0.00143																				1.06897	0.00786	1.7771e-05	0.000316306	0.00438	-1.04468e-22	0.00011776	0.00183	0.000383195	-8.71701e-22	9.77213e-23		1.08772	0.00223	1.08772	0.00342	2.36271e-05	1.77946e-05	3.81864e-06	1.64532e-06	2.07431e-06	1.61173e-06	3.81472e-07	5.4719e-06	2.56566e-06	1.38156e-05	1.34393e-06	2.28231e-06	0.000192629
1.08677	0.00146																				1.06804	0.00764	1.76443e-05	0.000313259	0.00431	-6.6823e-23	0.000113038	0.00169	0.000378456	-8.97246e-22	-9.90131e-21		1.08677	0.00209	1.08677	0.00334	2.35752e-05	1.77505e-05	3.80808e-06	1.64068e-06	2.0679e-06	1.60652e-06	3.80151e-07	5.45214e-06	2.55531e-06	1.37578e-05	1.33376e-06	2.26221e-06	0.00019059
1.08581	0.0015																				1.06713	0.00744	1.75191e-05	0.000310256	0.00425	-2.29469e-23	0.000108603	0.00156	0.000373805	-1.63696e-21	-5.22753e-21		1.08581	0.00193	1.08581	0.00326	2.35235e-05	1.77066e-05	3.79756e-06	1.63607e-06	2.06153e-06	1.60133e-06	3.78837e-07	5.43249e-06	2.54502e-06	1.37003e-05	1.32371e-06	2.24238e-06	0.000188583
1.08486	0.00153																				1.06621	0.00726	1.73951e-05	0.000307297	0.00419	-9.27767e-23	0.00010443	0.00145	0.000369239	3.3339e-22	-7.31113e-21		1.08486	0.00173	1.08486	0.0032	2.3472e-05	1.76628e-05	3.78709e-06	1.63148e-06	2.05518e-06	1.59617e-06	3.77529e-07	5.41294e-06	2.53479e-06	1.36431e-05	1.31377e-06	2.2228e-06	0.000186607
1.08392	0.00157																				1.06529	0.00708	1.72725e-05	0.000304379	0.00413	-5.73673e-25	0.000100499	0.00135	0.000364756	-1.24359e-21	-1.39843e-21		1.08392	0.0015	1.08392	0.00313	2.34206e-05	1.76192e-05	3.77666e-06	1.62691e-06	2.04887e-06	1.59103e-06	3.76229e-07	5.3935e-06	2.52463e-06	1.35864e-05	1.30394e-06	2.20348e-06	0.000184663
1.08297	0.0016																				1.06438	0.00692	1.71511e-05	0.000301503	0.00407	-1.1966e-22	9.67902e-05	0.00126	0.000360354	2.14732e-23	-2.16784e-21		1.08297	0.00126	1.08297	0.00307	2.33695e-05	1.75758e-05	3.76627e-06	1.62235e-06	2.04258e-06	1.58592e-06	3.74935e-07	5.37416e-06	2.51453e-06	1.35299e-05	1.29422e-06	2.18441e-06	0.000182748
1.08202	0.00163																				1.06346	0.00677	1.7031e-05	0.000298667	0.00402	-7.10761e-23	9.32876e-05	0.00118	0.000356032	-6.56413e-22	-9.52839e-21		1.08202	0.00107	1.08202	0.00302	2.33184e-05	1.75325e-05	3.75593e-06	1.61782e-06	2.03632e-06	1.58083e-06	3.73648e-07	5.35493e-06	2.50448e-06	1.34739e-05	1.28461e-06	2.16559e-06	0.000180863
1.08108	0.00166																				1.06255	0.00663	1.69122e-05	0.000295871	0.00396	-8.32815e-23	8.99757e-05	0.00111	0.000351787	-1.18066e-21	-4.86136e-21		1.08108	0.000919977	1.08108	0.00296	2.32676e-05	1.74894e-05	3.74562e-06	1.6133e-06	2.03009e-06	1.57577e-06	3.72367e-07	5.3358e-06	2.4945e-06	1.34181e-05	1.2751e-06	2.14701e-06	0.000179008
1.08014	0.00168																				1.06164	0.0065	1.67946e-05	0.000293114	0.0039	-1.11273e-22	8.68405e-05	0.00104	0.000347618	-1.1403e-22	-4.22224e-21		1.08014	0.000806441	1.08014	0.00291	2.32169e-05	1.74464e-05	3.73536e-06	1.6088e-06	2.02389e-06	1.57073e-06	3.71093e-07	5.31678e-06	2.48458e-06	1.33628e-05	1.2657e-06	2.12867e-06	0.00017718
1.0792	0.00171																				1.06074	0.00637	1.66783e-05	0.000290396	0.00385	-2.74572e-23	8.38694e-05	0.000982517	0.000343523	-3.79483e-22	-8.37595e-21		1.0792	0.000693421	1.0792	0.00287	2.31664e-05	1.74036e-05	3.72515e-06	1.60432e-06	2.01772e-06	1.56572e-06	3.69826e-07	5.29785e-06	2.47471e-06	1.33077e-05	1.25641e-06	2.11056e-06	0.00017538
1.07826	0.00173																				1.05983	0.00625	1.65632e-05	0.000287715	0.0038	-1.08582e-22	8.1051e-05	0.000927475	0.000339499	-1.07329e-21	-8.18276e-21		1.07826	0.000557672	1.07826	0.00282	2.3116e-05	1.73609e-05	3.71497e-06	1.59986e-06	2.01158e-06	1.56072e-06	3.68565e-07	5.27903e-06	2.46491e-06	1.3253e-05	1.24721e-06	2.09268e-06	0.000173608
1.07732	0.00175																				1.05892	0.00614	1.64492e-05	0.000285071	0.00375	-1.49155e-23	7.83748e-05	0.000877054	0.000335546	-6.12912e-22	2.24871e-21		1.07732	0.000405895	1.07732	0.00278	2.30658e-05	1.73184e-05	3.70484e-06	1.59542e-06	2.00546e-06	1.55576e-06	3.6731e-07	5.2603e-06	2.45516e-06	1.31987e-05	1.23812e-06	2.07503e-06	0.000171862
1.07639	0.00177																				1.05802	0.00603	1.63364e-05	0.000282463	0.0037	-1.01362e-22	7.58312e-05	0.000830742	0.000331661	1.12919e-23	-5.78016e-21		1.07639	0.00026871	1.07639	0.00274	2.30158e-05	1.72761e-05	3.69474e-06	1.591e-06	1.99937e-06	1.55081e-06	3.66062e-07	5.24168e-06	2.44547e-06	1.31446e-05	1.22912e-06	2.0576e-06	0.000170143
1.07546	0.00177																				1.05712	0.00593	1.62248e-05	0.000279892	0.00365	-6.07104e-23	7.34114e-05	0.000788096	0.000327844	2.58049e-22	-2.61938e-21		1.07546	0.000175704	1.07546	0.00271	2.29659e-05	1.72339e-05	3.68469e-06	1.58659e-06	1.99331e-06	1.54589e-06	3.6482e-07	5.22315e-06	2.43584e-06	1.30909e-05	1.22023e-06	2.04039e-06	0.000168449
1.07452	0.00177																				1.05622	0.00583	1.61143e-05	0.000277355	0.0036	-1.0973e-22	7.11074e-05	0.00074873	0.000324092	-3.41165e-22	-1.5568e-21		1.07452	0.000133354	1.07452	0.00267	2.29162e-05	1.71919e-05	3.67468e-06	1.58221e-06	1.98728e-06	1.541e-06	3.63585e-07	5.20472e-06	2.42626e-06	1.30376e-05	1.21143e-06	2.02339e-06	0.00016678
1.07359	0.00176																				1.05532	0.00574	1.6005e-05	0.000274852	0.00355	4.04044e-23	6.89119e-05	0.00071231	0.000320405	2.77671e-22	-1.06359e-20		1.07359	0.000124663	1.07359	0.00264	2.28667e-05	1.715e-05	3.66471e-06	1.57784e-06	1.98127e-06	1.53612e-06	3.62355e-07	5.18639e-06	2.41674e-06	1.29845e-05	1.20272e-06	2.00661e-06	0.000165136
[truncated: 195 more rows]
[truncated: 179 more columns]
