# Supplementary material for: Preparing high-concentration individualized carbon nanotubes for industrial separation of multiple single-chirality species
Source: Nat Commun. 2023 Apr 29;14:2491. doi: 10.1038/s41467-023-38133-0 (PMC10148823; doi:10.1038/s41467-023-38133-0)
Supplement: Supplementary file 3 — Source Data [file 41467_2023_38133_MOESM3_ESM.zip › 7 Source data/Supplementary Figure 15/Supplemenatry Figure 15-Optical absorption spectra of the SWCNTs adsorbed under 0.5%SDS.xlsx]

## Sheet: Supplementary Fig 15
X	HiPco	G-SWCNT
200	-10.4885	-0.87418
201	-9.89974	-0.7762
202	-9.64192	-0.67976
203	-9.97588	-0.58513
204	-9.20808	-0.49129
205	-9.72395	-0.3971
206	-10.0212	-0.30258
207	-9.13002	-0.20871
208	-8.5325	-0.11546
209	-7.44761	-0.02045
210	-6.2244	0.07957
211	-5.18719	0.18596
212	-4.23508	0.29738
213	-3.38374	0.41169
214	-2.60243	0.52754
215	-1.93094	0.64408
216	-1.30792	0.76061
217	-0.76553	0.87741
218	-0.30157	0.99642
219	0.10466	1.11925
220	0.48947	1.24418
221	0.8006	1.36614
222	1.07134	1.4796
223	1.30673	1.5808
224	1.51076	1.66822
225	1.69087	1.74449
226	1.82622	1.81845
227	1.95412	1.9004
228	2.05772	1.99167
229	2.14602	2.08117
230	2.21368	2.1548
231	2.26706	2.20645
232	2.30888	2.24018
233	2.33184	2.26533
234	2.35558	2.28934
235	2.36338	2.31086
236	2.36006	2.31916
237	2.3589	2.30311
238	2.34995	2.26181
239	2.33058	2.20632
240	2.31606	2.15181
241	2.29419	2.10781
242	2.2665	2.07445
243	2.24275	2.04707
244	2.21633	2.02329
245	2.18932	2.00489
246	2.16466	1.9938
247	2.14177	1.98855
248	2.1215	1.98549
249	2.10215	1.98194
250	2.07983	1.97754
251	2.06915	1.9732
252	2.05567	1.96964
253	2.04611	1.96687
254	2.03836	1.96462
255	2.03163	1.96272
256	2.02576	1.96122
257	2.02552	1.96022
258	2.02694	1.95964
259	2.02991	1.95925
260	2.02957	1.95878
261	2.03167	1.95815
262	2.03487	1.95771
263	2.03759	1.95861
264	2.04474	1.96245
265	2.05169	1.97003
266	2.05522	1.9804
267	2.06688	1.99185
268	2.07127	2.00423
269	2.08	2.01913
270	2.08416	2.03736
271	2.10046	2.05701
272	2.10292	2.07485
273	2.11233	2.08886
274	2.11678	2.09907
275	2.11912	2.10677
276	2.11973	2.11376
277	2.11882	2.12169
278	2.12473	2.13114
279	2.12173	2.14086
280	2.12494	2.14872
281	2.11985	2.15359
282	2.12655	2.15603
283	2.12552	2.15753
284	2.13126	2.15944
285	2.13289	2.16266
286	2.1343	2.16769
287	2.13567	2.17439
288	2.13316	2.1816
289	2.13462	2.18751
290	2.13431	2.19037
291	2.13084	2.18891
292	2.12185	2.18258
293	2.11951	2.17194
294	2.11283	2.15879
295	2.10495	2.14513
296	2.09997	2.13194
297	2.09847	2.11914
298	2.09318	2.10666
299	2.08553	2.0949
300	2.08836	2.08452
301	2.08311	2.07585
302	2.0747	2.06852
303	2.07226	2.06144
304	2.06446	2.05342
305	2.0584	2.0441
306	2.04932	2.03398
307	2.03864	2.02349
308	2.02656	2.01246
309	2.01205	2.00063
310	1.99706	1.98831
311	1.97856	1.97621
312	1.96932	1.96483
313	1.95344	1.95412
314	1.94289	1.9436
315	1.9371	1.93286
316	1.92748	1.92221
317	1.9177	1.91277
318	1.90539	1.90566
319	1.89646	1.90116
320	1.88935	1.89853
321	1.87316	1.89632
322	1.85902	1.89207
323	1.84544	1.88236
324	1.82445	1.86416
325	1.80972	1.83749
326	1.78675	1.80647
327	1.76959	1.77701
328	1.75124	1.7525
329	1.73256	1.73168
330	1.71523	1.71112
331	1.69556	1.68935
332	1.68631	1.66808
333	1.66977	1.6493
334	1.66177	1.6325
335	1.64793	1.61531
336	1.64479	1.59636
337	1.63606	1.57673
338	1.63053	1.55851
339	1.62615	1.54265
340	1.62141	1.52869
341	1.61814	1.51599
342	1.6128	1.50459
343	1.60943	1.4949
344	1.6044	1.48698
345	1.59978	1.48049
346	1.59168	1.47501
347	1.58764	1.47022
348	1.57571	1.46559
349	1.56424	1.46038
350	1.55672	1.45412
351	1.54612	1.44682
352	1.53302	1.43864
353	1.516	1.42944
354	1.50436	1.41884
355	1.48538	1.40657
356	1.47154	1.39261
357	1.45206	1.37727
358	1.43675	1.36135
359	1.42158	1.34626
360	1.40821	1.33324
361	1.39796	1.32256
362	1.38885	1.31353
363	1.38214	1.30546
364	1.37467	1.29846
365	1.3684	1.29333
366	1.36818	1.29118
367	1.36953	1.29283
368	1.37113	1.29817
369	1.37687	1.30587
370	1.38349	1.31401
371	1.39056	1.32105
372	1.39474	1.32642
373	1.39843	1.33014
374	1.39803	1.33248
375	1.39652	1.33389
376	1.38842	1.33483
377	1.3758	1.33537
378	1.36571	1.33501
379	1.35384	1.33311
380	1.33803	1.32966
381	1.32827	1.32536
382	1.31212	1.32092
383	1.30202	1.31645
384	1.28564	1.31148
385	1.27276	1.30541
386	1.2586	1.29806
387	1.24238	1.28974
388	1.22699	1.28073
389	1.21151	1.27082
390	1.19453	1.25933
391	1.17899	1.24584
392	1.16282	1.23065
393	1.15594	1.21485
394	1.13965	1.19967
395	1.13246	1.18573
396	1.12138	1.17282
397	1.11906	1.16048
398	1.11051	1.14903
399	1.10975	1.13964
400	1.10546	1.13339
401	1.10556	1.1304
402	1.10697	1.13
403	1.10717	1.13158
404	1.11164	1.13481
405	1.11035	1.13931
406	1.11314	1.14431
407	1.11256	1.14885
408	1.11326	1.15221
409	1.11335	1.15418
410	1.10625	1.15484
411	1.10415	1.15433
412	1.09473	1.15271
413	1.08995	1.14997
414	1.07675	1.14598
415	1.06903	1.14059
416	1.0586	1.13378
417	1.049	1.12575
418	1.04096	1.11686
419	1.03109	1.10746
420	1.02432	1.09783
421	1.01607	1.0882
422	1.00859	1.07881
423	1.00058	1.06983
424	0.99335	1.06127
425	0.98592	1.05303
426	0.97836	1.04504
427	0.97261	1.03742
428	0.96621	1.03039
429	0.95921	1.02403
430	0.95346	1.01813
431	0.94662	1.0123
432	0.94268	1.00626
433	0.9376	0.99981
434	0.93357	0.99282
435	0.92759	0.98533
436	0.92492	0.97767
437	0.92223	0.97032
438	0.91934	0.96353
439	0.91826	0.95717
440	0.91566	0.95102
441	0.91342	0.94503
442	0.91068	0.93921
443	0.90955	0.93347
444	0.90584	0.92781
445	0.90057	0.92246
446	0.89809	0.91781
447	0.89152	0.91411
448	0.88796	0.91133
449	0.88406	0.90931
450	0.88079	0.90784
451	0.87447	0.9068
452	0.87361	0.90609
453	0.86674	0.90559
454	0.86763	0.90527
455	0.86361	0.90508
456	0.85945	0.90507
457	0.85662	0.90525
458	0.85466	0.90557
459	0.85248	0.90579
460	0.84842	0.90564
461	0.84978	0.90498
462	0.84547	0.90393
463	0.84439	0.90268
464	0.84033	0.90134
465	0.84101	0.89994
466	0.83842	0.89839
467	0.83569	0.89664
468	0.83435	0.89464
469	0.83265	0.89232
470	0.83085	0.88957
471	0.82709	0.88626
472	0.82704	0.88233
473	0.82047	0.87793
474	0.82116	0.87329
475	0.81706	0.86858
476	0.81646	0.86382
477	0.81211	0.85899
478	0.80944	0.85413
479	0.80676	0.84936
480	0.80393	0.84483
481	0.80176	0.84055
482	0.79936	0.83641
483	0.79861	0.83222
484	0.79597	0.82791
485	0.79728	0.82359
486	0.79268	0.8195
487	0.79424	0.8158
488	0.79167	0.81251
489	0.79185	0.80954
490	0.79229	0.8069
491	0.79143	0.80462
492	0.79195	0.80276
493	0.79127	0.80136
494	0.79354	0.80042
495	0.7936	0.79996
496	0.79672	0.79992
497	0.79532	0.80015
498	0.79958	0.80041
499	0.80115	0.80051
500	0.80317	0.80047
501	0.80609	0.80051
502	0.80709	0.80085
503	0.81107	0.80141
504	0.81258	0.80187
505	0.81459	0.80185
506	0.81499	0.80114
507	0.81807	0.79979
508	0.81684	0.79799
509	0.81847	0.79595
510	0.81528	0.7938
511	0.81434	0.79157
512	0.81262	0.7892
513	0.80943	0.78655
514	0.80823	0.78346
515	0.80403	0.77986
516	0.80146	0.77581
517	0.79827	0.77154
518	0.7963	0.76735
519	0.79005	0.76343
520	0.79048	0.75979
521	0.78587	0.75635
522	0.78415	0.75306
523	0.78051	0.74995
524	0.77908	0.74706
525	0.77754	0.7444
526	0.77362	0.74194
527	0.77572	0.73976
528	0.77317	0.7379
529	0.77289	0.7364
530	0.77089	0.73524
531	0.77207	0.73438
532	0.77046	0.73378
533	0.77229	0.73344
534	0.77197	0.73339
535	0.77516	0.73366
536	0.77492	0.73428
537	0.77794	0.73516
538	0.77706	0.73613
539	0.78061	0.73706
540	0.78003	0.73792
541	0.78255	0.73885
542	0.78562	0.74013
543	0.78713	0.74191
544	0.79063	0.74416
545	0.79116	0.74664
546	0.79768	0.74906
547	0.80019	0.7513
548	0.80555	0.75332
549	0.80875	0.75511
550	0.81503	0.75664
551	0.81871	0.75786
552	0.82342	0.75868
553	0.82596	0.75907
554	0.83064	0.75913
555	0.83518	0.75898
556	0.837	0.75868
557	0.84216	0.75818
558	0.8439	0.75742
559	0.8502	0.75647
560	0.85189	0.75544
561	0.85747	0.75443
562	0.86169	0.75342
563	0.8671	0.75231
564	0.87095	0.75104
565	0.87391	0.74966
566	0.87902	0.74827
567	0.88028	0.74698
568	0.88228	0.74583
569	0.88143	0.74479
570	0.88362	0.74381
571	0.87963	0.74288
572	0.88128	0.74208
573	0.87711	0.74149
574	0.87612	0.74122
575	0.87412	0.74136
576	0.87254	0.74202
577	0.87089	0.74323
578	0.86923	0.74499
579	0.87055	0.74726
580	0.86947	0.75006
581	0.87192	0.75336
582	0.87039	0.75709
583	0.87362	0.76112
584	0.87255	0.76528
585	0.87489	0.76943
586	0.87603	0.77342
587	0.87538	0.77706
588	0.8769	0.78008
589	0.87579	0.78231
590	0.87619	0.78362
591	0.87261	0.78395
592	0.87202	0.78335
593	0.86568	0.78202
594	0.86253	0.78028
595	0.85774	0.77838
596	0.85408	0.77644
597	0.84913	0.77454
598	0.84346	0.77287
599	0.83921	0.77172
600	0.835	0.77129
601	0.83432	0.77161
602	0.82993	0.77254
603	0.82999	0.77389
604	0.82669	0.77548
605	0.82703	0.77715
606	0.82576	0.7788
607	0.82652	0.78045
608	0.82696	0.78208
609	0.8269	0.78353
610	0.82842	0.78456
611	0.82697	0.78499
612	0.82975	0.7848
613	0.8256	0.7841
614	0.82599	0.78304
615	0.82412	0.78185
616	0.82329	0.78076
617	0.82083	0.78003
618	0.82158	0.77989
619	0.82082	0.78046
620	0.82082	0.7818
621	0.82267	0.7839
622	0.82322	0.78675
623	0.82616	0.79044
624	0.82869	0.79506
625	0.83333	0.80069
626	0.83505	0.80734
627	0.84394	0.8149
628	0.8481	0.82322
629	0.85504	0.83216
630	0.86255	0.84167
631	0.87163	0.85165
632	0.88046	0.86193
633	0.8878	0.87219
634	0.89731	0.88216
635	0.90318	0.89176
636	0.91369	0.90109
637	0.92079	0.91028
638	0.9305	0.91934
639	0.93808	0.92826
640	0.94538	0.93695
641	0.9524	0.94519
642	0.95977	0.95258
643	0.96607	0.95864
644	0.97076	0.96311
645	0.97831	0.96599
646	0.98049	0.96749
647	0.98528	0.96786
648	0.98602	0.9673
649	0.9885	0.96591
650	0.98574	0.9638
651	0.98438	0.9612
652	0.98167	0.95839
653	0.97951	0.95554
654	0.97602	0.95268
655	0.97163	0.9498
656	0.96968	0.94696
657	0.96394	0.94437
658	0.96236	0.94236
659	0.95691	0.94132
660	0.95544	0.94148
661	0.95229	0.94283
662	0.9502	0.94517
663	0.94788	0.94833
664	0.94584	0.95222
665	0.94382	0.95669
666	0.93986	0.9615
667	0.93896	0.96638
668	0.93698	0.97118
669	0.93409	0.97573
670	0.93262	0.97979
671	0.9273	0.98299
672	0.9264	0.9851
673	0.92192	0.98606
674	0.91619	0.9859
675	0.91397	0.98465
676	0.90851	0.98238
677	0.90521	0.97933
678	0.90089	0.97575
679	0.89527	0.97177
680	0.89157	0.96735
681	0.88696	0.96249
682	0.88259	0.95745
683	0.87782	0.95264
684	0.8734	0.94843
685	0.87077	0.94495
686	0.8676	0.94202
687	0.86504	0.93938
688	0.86298	0.93694
689	0.86207	0.93487
690	0.85884	0.93329
691	0.8583	0.9322
692	0.85613	0.93153
693	0.85558	0.93129
694	0.8539	0.93158
695	0.85331	0.93241
696	0.85115	0.93375
697	0.85177	0.93562
698	0.85022	0.93817
699	0.85083	0.94157
700	0.85116	0.94587
701	0.8529	0.95103
702	0.85274	0.95709
703	0.85574	0.96414
704	0.85737	0.97234
705	0.86186	0.98179
706	0.86587	0.99247
707	0.87169	1.00425
708	0.87729	1.01687
709	0.88492	1.03011
710	0.89259	1.04391
711	0.90155	1.05829
712	0.90931	1.07313
713	0.92003	1.08808
714	0.92916	1.10266
715	0.93867	1.11643
716	0.94934	1.12908
717	0.95661	1.14044
718	0.96473	1.15034
719	0.97258	1.15861
720	0.97804	1.16506
721	0.98527	1.1696
722	0.98932	1.17225
723	0.99214	1.17317
724	0.99444	1.1726
725	0.99545	1.17083
726	0.99542	1.16806
727	0.99361	1.16429
728	0.99318	1.15937
729	0.98942	1.1533
730	0.98496	1.14643
731	0.98197	1.13921
732	0.97537	1.13168
733	0.97074	1.12345
734	0.96422	1.11409
735	0.95844	1.1036
736	0.95003	1.09234
737	0.941	1.08068
738	0.93283	1.06869
739	0.92271	1.05635
740	0.91408	1.04369
741	0.90424	1.03091
742	0.89584	1.01814
743	0.88557	1.00546
744	0.87541	0.993
745	0.86659	0.98095
746	0.85585	0.96948
747	0.84722	0.95869
748	0.8389	0.94852
749	0.83119	0.93892
750	0.82311	0.92974
751	0.816	0.92079
752	0.80665	0.91187
753	0.79986	0.9029
754	0.79378	0.89397
755	0.78781	0.88533
756	0.77992	0.87727
757	0.77655	0.86989
758	0.77013	0.86308
759	0.76446	0.85666
760	0.76159	0.85055
761	0.7579	0.84488
762	0.75253	0.83975
763	0.74922	0.83509
764	0.7452	0.83069
765	0.74221	0.8264
766	0.73775	0.82238
767	0.7341	0.81892
768	0.73292	0.81628
769	0.72956	0.81448
770	0.72634	0.81341
771	0.72725	0.81293
772	0.72545	0.813
773	0.72251	0.8136
774	0.72126	0.81464
775	0.7216	0.81598
776	0.72275	0.81751
777	0.72332	0.81925
778	0.7241	0.82127
779	0.72818	0.82361
780	0.73019	0.8262
781	0.73267	0.82902
782	0.73645	0.83212
783	0.73886	0.83564
784	0.74306	0.83964
785	0.74843	0.84406
786	0.75028	0.84881
787	0.75325	0.85377
788	0.76	0.85888
789	0.76141	0.864
790	0.76645	0.86901
791	0.76927	0.87378
792	0.77245	0.8783
793	0.77342	0.88263
794	0.77561	0.88683
795	0.77752	0.89083
796	0.77658	0.89443
797	0.77694	0.89734
798	0.77492	0.89924
799	0.7743	0.89995
800	0.77246	0.89944
801	0.77529	0.89779
802	0.77305	0.89513
803	0.76963	0.89158
804	0.76576	0.8872
805	0.76268	0.88198
806	0.75767	0.87592
807	0.75415	0.86911
808	0.74753	0.86179
809	0.7445	0.85419
810	0.73965	0.84635
811	0.73461	0.83813
812	0.73131	0.82935
813	0.72601	0.82006
814	0.72324	0.81043
815	0.71857	0.80068
816	0.71481	0.79099
817	0.71037	0.78148
818	0.70771	0.77217
819	0.70291	0.76291
820	0.70006	0.75354
821	0.69625	0.74401
822	0.69446	0.73443
823	0.69149	0.72493
824	0.68704	0.71554
825	0.68457	0.70627
826	0.68173	0.69708
827	0.67921	0.68793
828	0.67532	0.67887
829	0.67346	0.67005
830	0.67098	0.66162
831	0.66552	0.65373
832	0.66474	0.64641
833	0.66199	0.63955
834	0.661	0.63302
835	0.65944	0.62672
836	0.65794	0.62077
837	0.65611	0.61538
838	0.65568	0.61066
839	0.65437	0.60654
840	0.65345	0.60285
841	0.65254	0.59943
842	0.65198	0.59626
843	0.6506	0.59334
844	0.65135	0.59072
845	0.65068	0.58854
846	0.65072	0.58695
847	0.6513	0.586
848	0.65118	0.58552
849	0.65188	0.58525
850	0.65311	0.585
851	0.65393	0.58474
852	0.65459	0.58456
853	0.65564	0.58446
854	0.65742	0.58438
855	0.65811	0.58452
856	0.66019	0.58542
857	0.66144	0.58745
858	0.66396	0.5904
859	0.66486	0.59353
860	0.66719	0.59629
861	0.66914	0.59859
862	0.67126	0.60059
863	0.6726	0.60235
864	0.67399	0.60381
865	0.67599	0.60517
866	0.67752	0.60687
867	0.67854	0.60919
868	0.67958	0.6119
869	0.68057	0.61449
870	0.68044	0.61662
871	0.68072	0.61827
872	0.68146	0.6195
873	0.68133	0.62023
874	0.681	0.62037
875	0.67902	0.62003
876	0.6775	0.61941
877	0.67592	0.61849
878	0.67392	0.61707
879	0.67215	0.61509
880	0.66969	0.6128
881	0.66722	0.61058
882	0.66316	0.60851
883	0.66137	0.60632
884	0.65896	0.6037
885	0.6551	0.60057
886	0.65292	0.59713
887	0.65077	0.59371
888	0.64856	0.59056
889	0.64595	0.58774
890	0.64455	0.58511
891	0.64271	0.58244
892	0.64198	0.57958
893	0.63957	0.57658
894	0.63976	0.5736
895	0.63978	0.5708
896	0.63862	0.56824
897	0.63863	0.5659
898	0.63882	0.56378
899	0.63998	0.56193
900	0.64057	0.56043
901	0.64245	0.5593
902	0.64422	0.55848
903	0.64633	0.55792
904	0.64859	0.55767
905	0.65111	0.55784
906	0.65591	0.55845
907	0.65836	0.55942
908	0.66251	0.56064
909	0.66722	0.56201
910	0.67202	0.56346
911	0.67621	0.56494
912	0.68154	0.56635
913	0.68577	0.56752
914	0.69033	0.56824
915	0.69372	0.56842
916	0.69692	0.56804
917	0.69915	0.56708
918	0.70107	0.56546
919	0.70139	0.56323
920	0.70149	0.56063
921	0.70065	0.55801
922	0.69903	0.55561
923	0.6977	0.55353
924	0.69465	0.55182
925	0.69285	0.55059
926	0.6896	0.55001
927	0.68728	0.55028
928	0.68437	0.55147
929	0.68283	0.55348
930	0.68121	0.55598
931	0.68029	0.55865
932	0.68017	0.56128
933	0.68012	0.56386
934	0.68082	0.56655
935	0.68214	0.56963
936	0.68451	0.57334
937	0.68724	0.5777
938	0.69095	0.58251
939	0.69486	0.58747
940	0.69999	0.59235
941	0.70505	0.59708
942	0.71082	0.6018
943	0.71773	0.60673
944	0.72476	0.61198
945	0.73309	0.61743
946	0.74127	0.62292
947	0.7505	0.62843
948	0.76052	0.63408
949	0.77035	0.63985
950	0.7803	0.64549
951	0.79057	0.65056
952	0.80098	0.65467
953	0.81065	0.65761
954	0.82029	0.65935
955	0.82894	0.65992
956	0.83698	0.6593
957	0.84388	0.65743
958	0.85049	0.65431
959	0.85653	0.65021
960	0.86186	0.64573
961	0.86776	0.64148
962	0.87199	0.63789
963	0.8778	0.63522
964	0.88365	0.63358
965	0.88933	0.63293
966	0.89637	0.6331
967	0.90099	0.63391
968	0.9092	0.63528
969	0.91634	0.63707
970	0.92449	0.63909
971	0.93184	0.64122
972	0.94045	0.64354
973	0.94605	0.64619
974	0.95291	0.64901
975	0.95685	0.65161
976	0.96146	0.65359
977	0.96228	0.65485
978	0.96235	0.6555
979	0.96165	0.65562
980	0.95901	0.65518
981	0.9554	0.65411
982	0.95022	0.65255
983	0.94539	0.65079
984	0.94023	0.64912
985	0.93426	0.64775
986	0.9277	0.64683
987	0.92264	0.64644
988	0.91659	0.64657
989	0.91068	0.64708
990	0.90416	0.64775
991	0.89961	0.64845
992	0.89467	0.64931
993	0.88981	0.65054
994	0.88459	0.65223
995	0.87978	0.65433
996	0.87637	0.65669
997	0.87089	0.65927
998	0.8679	0.66212
999	0.86362	0.66529
1000	0.85926	0.66876
1001	0.85504	0.67245
1002	0.85054	0.67639
1003	0.84653	0.68076
1004	0.84337	0.68575
1005	0.84038	0.69137
1006	0.83655	0.69754
1007	0.83468	0.70419
1008	0.83256	0.7114
1009	0.83169	0.71926
1010	0.83154	0.72781
1011	0.83112	0.73697
1012	0.83227	0.74667
1013	0.8336	0.75681
1014	0.83542	0.76732
1015	0.83847	0.77811
1016	0.84227	0.78909
1017	0.84578	0.80007
1018	0.84891	0.81072
1019	0.85322	0.82055
1020	0.85737	0.829
1021	0.8613	0.8356
1022	0.86455	0.84004
1023	0.86784	0.84218
1024	0.87002	0.84195
1025	0.87165	0.83938
1026	0.87269	0.83459
1027	0.87221	0.82781
1028	0.871	0.81936
1029	0.86937	0.80968
1030	0.86613	0.7993
1031	0.86282	0.78877
1032	0.85914	0.77862
1033	0.8553	0.7693
1034	0.85138	0.76112
1035	0.84703	0.75423
1036	0.84411	0.74865
1037	0.83985	0.74434
1038	0.83696	0.74128
1039	0.83345	0.73942
1040	0.83141	0.73863
1041	0.82867	0.73867
1042	0.82654	0.73929
1043	0.82496	0.74033
1044	0.82323	0.74178
1045	0.82164	0.74371
1046	0.82074	0.74612
1047	0.82008	0.74892
1048	0.81924	0.75199
1049	0.81907	0.75522
1050	0.8186	0.75853
1051	0.81894	0.76179
1052	0.81919	0.76487
1053	0.81918	0.76757
1054	0.81958	0.7697
1055	0.81974	0.77106
1056	0.81933	0.77147
1057	0.81889	0.77085
1058	0.81808	0.76914
1059	0.81598	0.76634
1060	0.81341	0.76245
1061	0.81019	0.75761
1062	0.80733	0.75202
1063	0.80198	0.74599
1064	0.7979	0.73983
1065	0.79243	0.7339
1066	0.78735	0.72851
1067	0.78125	0.72391
1068	0.77649	0.72024
1069	0.77094	0.71762
1070	0.76554	0.71617
1071	0.76062	0.71595
1072	0.75635	0.71693
1073	0.75213	0.71903
1074	0.74887	0.72212
1075	0.74607	0.72611
1076	0.74395	0.73097
1077	0.74267	0.73667
1078	0.74177	0.74316
1079	0.74187	0.75045
1080	0.74187	0.75862
1081	0.74298	0.76777
1082	0.74518	0.77799
1083	0.7478	0.78923
1084	0.75103	0.80137
1085	0.75496	0.81427
1086	0.75979	0.82778
1087	0.76536	0.84188
1088	0.77142	0.85669
1089	0.77864	0.87244
1090	0.7862	0.88935
1091	0.79438	0.9076
1092	0.80381	0.92715
1093	0.81466	0.94779
1094	0.82523	0.96927
1095	0.83815	0.99141
1096	0.85094	1.01412
1097	0.86508	1.03735
1098	0.87934	1.06097
1099	0.89538	1.08472
1100	0.91086	1.1082
1101	0.92742	1.13097
1102	0.94302	1.15268
1103	0.96051	1.17314
1104	0.97733	1.19219
1105	0.99461	1.20951
1106	1.01084	1.22477
1107	1.02754	1.23784
1108	1.0435	1.24873
1109	1.05881	1.25749
1110	1.07348	1.26402
1111	1.08754	1.26815
1112	1.10078	1.26973
1113	1.11166	1.26877
1114	1.12298	1.26552
1115	1.13177	1.26039
1116	1.13977	1.25371
1117	1.14669	1.24563
1118	1.15221	1.23617
1119	1.15659	1.22531
1120	1.15916	1.21303
1121	1.1611	1.1992
1122	1.16101	1.18374
1123	1.16019	1.16681
1124	1.158	1.14884
1125	1.15485	1.1303
1126	1.15085	1.11148
1127	1.1453	1.09251
1128	1.13944	1.0735
1129	1.13306	1.05462
1130	1.12598	1.03614
1131	1.11813	1.01844
1132	1.10956	1.0019
1133	1.10035	0.98689
1134	1.09206	0.97354
1135	1.08264	0.96184
1136	1.07402	0.95169
1137	1.06575	0.94299
1138	1.05611	0.93572
1139	1.04733	0.9298
1140	1.03845	0.92513
1141	1.03065	0.92154
1142	1.02266	0.91885
1143	1.01498	0.91694
1144	1.00813	0.91582
1145	1.00197	0.91555
1146	0.99605	0.91611
1147	0.98894	0.91737
1148	0.98319	0.91915
1149	0.97825	0.92148
1150	0.97236	0.92472
1151	0.96721	0.92929
1152	0.96263	0.93533
1153	0.95813	0.9426
1154	0.95411	0.95073
1155	0.95064	0.95952
1156	0.94756	0.96891
1157	0.94475	0.97896
1158	0.94295	0.98969
1159	0.94163	1.00106
1160	0.94137	1.013
1161	0.94093	1.02535
1162	0.94184	1.03791
1163	0.94259	1.05041
1164	0.94402	1.06254
1165	0.94584	1.07401
1166	0.94822	1.08456
1167	0.95061	1.09402
1168	0.95342	1.10225
1169	0.95572	1.10903
1170	0.9582	1.11407
1171	0.96055	1.11706
1172	0.96256	1.11782
1173	0.96406	1.11627
1174	0.96462	1.11238
1175	0.96496	1.10613
1176	0.96388	1.09749
1177	0.96273	1.08653
1178	0.9603	1.07338
1179	0.95687	1.05822
1180	0.95336	1.04129
1181	0.94808	1.0229
1182	0.94289	1.00353
1183	0.93676	0.98379
1184	0.93073	0.96429
1185	0.92379	0.94544
1186	0.91677	0.92742
1187	0.90952	0.91023
1188	0.90175	0.8939
1189	0.8936	0.87853
1190	0.88556	0.8642
1191	0.8772	0.85098
1192	0.86921	0.83893
1193	0.86068	0.8281
1194	0.85345	0.81851
1195	0.84593	0.8101
1196	0.83819	0.80278
1197	0.83116	0.79643
1198	0.82465	0.79099
1199	0.8185	0.78637
1200	0.81177	0.78247
1201	0.80589	0.7792
1202	0.80003	0.77657
1203	0.79488	0.77468
1204	0.78917	0.77363
1205	0.78441	0.77344
1206	0.77916	0.7741
1207	0.77482	0.77555
1208	0.77044	0.7778
1209	0.76597	0.78083
1210	0.76189	0.78465
1211	0.75825	0.78928
1212	0.75468	0.79477
1213	0.75147	0.80119
1214	0.7483	0.80859
1215	0.74576	0.81693
1216	0.74293	0.82612
1217	0.7414	0.83605
1218	0.73946	0.84666
1219	0.73845	0.85798
1220	0.73733	0.87005
1221	0.73723	0.88287
1222	0.73721	0.89635
1223	0.73797	0.91036
1224	0.73933	0.92478
1225	0.7414	0.93961
1226	0.74377	0.95491
1227	0.74742	0.97073
1228	0.75179	0.98705
1229	0.75653	1.00372
1230	0.76306	1.02056
1231	0.76962	1.03737
1232	0.77727	1.05392
1233	0.78551	1.06995
1234	0.79404	1.08522
1235	0.80381	1.09958
1236	0.81387	1.11283
1237	0.82525	1.12472
1238	0.83567	1.13492
1239	0.84821	1.14313
1240	0.85898	1.14915
1241	0.87205	1.15293
1242	0.88387	1.15448
1243	0.89704	1.15378
1244	0.90883	1.15078
1245	0.9218	1.14553
1246	0.93335	1.13828
1247	0.94481	1.12939
1248	0.9559	1.11921
1249	0.96591	1.10798
1250	0.97567	1.09588
1251	0.98423	1.08308
1252	0.99164	1.06971
1253	0.99791	1.05593
1254	1.00337	1.04186
1255	1.00721	1.02768
1256	1.01033	1.01355
1257	1.01199	0.99967
1258	1.01296	0.98618
1259	1.01272	0.97316
1260	1.01168	0.96058
1261	1.00994	0.94832
1262	1.00744	0.93621
1263	1.00426	0.92408
1264	1.00078	0.9118
1265	0.99594	0.89931
1266	0.99063	0.88662
1267	0.98461	0.87386
1268	0.97807	0.86121
1269	0.96978	0.8489
1270	0.9618	0.83711
1271	0.95255	0.8259
1272	0.94351	0.81525
1273	0.93381	0.80508
1274	0.92441	0.79539
1275	0.91341	0.78618
1276	0.90311	0.77751
1277	0.89135	0.76937
1278	0.88143	0.76169
1279	0.86943	0.75438
1280	0.85909	0.7474
1281	0.84701	0.74073
1282	0.83431	0.73438
1283	0.82289	0.72834
1284	0.81011	0.72261
1285	0.79854	0.71721
1286	0.78686	0.71212
1287	0.77552	0.70733
1288	0.76436	0.70277
1289	0.75452	0.69843
1290	0.74443	0.69431
1291	0.73463	0.69042
1292	0.72426	0.68675
1293	0.71537	0.68321
1294	0.7061	0.67972
1295	0.69754	0.67628
1296	0.68955	0.67294
1297	0.68175	0.66977
1298	0.67436	0.66682
1299	0.66739	0.6641
1300	0.66129	0.66161
1301	0.65522	0.65928
1302	0.64931	0.65705
1303	0.64469	0.65483
1304	0.63902	0.65259
1305	0.63459	0.65038
1306	0.62976	0.64824
1307	0.62556	0.64623
1308	0.62171	0.64431
1309	0.61792	0.64247
1310	0.61492	0.64063
1311	0.61121	0.63877
1312	0.60861	0.63692
1313	0.60554	0.63514
1314	0.60292	0.63354
1315	0.60052	0.63219
1316	0.59824	0.63106
1317	0.5962	0.62999
1318	0.59436	0.62876
1319	0.59254	0.62724
1320	0.59088	0.62537
1321	0.58892	0.62319
1322	0.58662	0.62079
1323	0.5826	0.61833
1324	0.57696	0.61601
1325	0.57316	0.61399
1326	0.57141	0.61229
1327	0.56883	0.61086
1328	0.56727	0.6096
1329	0.56447	0.60849
1330	0.56306	0.60753
1331	0.56195	0.60668
1332	0.55908	0.60585
1333	0.55734	0.60491
1334	0.55471	0.60387
1335	0.55251	0.60282
1336	0.55033	0.60188
1337	0.54804	0.60108
1338	0.54606	0.60033
1339	0.5449	0.59952
1340	0.54246	0.59855
1341	0.53995	0.59732
1342	0.53783	0.59581
1343	0.53639	0.59412
1344	0.534	0.59238
1345	0.53294	0.59066
1346	0.53028	0.58895
1347	0.52987	0.58721
1348	0.52804	0.58543
1349	0.52844	0.58354
1350	0.5259	0.58149
1351	0.52472	0.57938
1352	0.52406	0.57746
1353	0.52356	0.57586
1354	0.52649	0.57433
1355	0.53842	0.57219
1356	0.54458	0.56889
1357	0.53085	0.56456
1358	0.52251	0.56002
1359	0.52321	0.5561
1360	0.52375	0.55303
1361	0.52502	0.55037
1362	0.52524	0.54748
1363	0.5272	0.54398
1364	0.52776	0.5399
1365	0.52715	0.53551
1366	0.52875	0.53106
1367	0.52963	0.52689
1368	0.53274	0.52342
1369	0.5322	0.52098
1370	0.53216	0.51948
1371	0.53238	0.51855
1372	0.53064	0.51781
1373	0.52861	0.51709
1374	0.5274	0.51637
1375	0.52511	0.5156
1376	0.52316	0.51489
1377	0.51319	0.51467
1378	0.50715	0.5159
1379	0.49554	0.51998
1380	0.48289	0.52816
1381	0.45714	0.54074
1382	0.44126	0.55649
1383	0.41315	0.5726
1384	0.36324	0.58555
1385	0.35252	0.59285
1386	0.31165	0.59414
1387	0.26907	0.59061
1388	0.2047	0.58452
1389	0.16085	0.57989
1390	0.13491	0.58166
1391	0.06688	0.59144
1392	0.05581	0.60408
1393	0.11234	0.6111
1394	-0.0298	0.60829
1395	0.02298	0.59863
1396	-0.00246	0.58756
1397	0.04487	0.57714
1398	0.11966	0.5652
1399	0.0064	0.54895
1400	0.07995	0.52883
