# Supplementary material for: Preparing high-concentration individualized carbon nanotubes for industrial separation of multiple single-chirality species
Source: Nat Commun. 2023 Apr 29;14:2491. doi: 10.1038/s41467-023-38133-0 (PMC10148823; doi:10.1038/s41467-023-38133-0)
Supplement: Supplementary file 3 — Source Data [file 41467_2023_38133_MOESM3_ESM.zip › 7 Source data/Supplementary Figure 16/Supplemenatry Figure 16-Optical absorption spectra of the SWCNTs adsorbed under 1.5%SDS.xlsx]

## Sheet: Supplementary Fig 16
X	HiPco	G-SWCNT
200	-1.43317	0.92396
201	-1.07704	0.91866
202	-0.7688	0.92877
203	-0.48856	0.93517
204	-0.24424	0.95128
205	-0.04106	0.9484
206	0.14138	0.96293
207	0.29251	0.97391
208	0.43198	0.99564
209	0.54213	1.02452
210	0.64319	1.03948
211	0.73482	1.04848
212	0.80978	1.08669
213	0.88453	1.11537
214	0.95398	1.14154
215	1.01654	1.16037
216	1.07115	1.19185
217	1.11649	1.21836
218	1.16035	1.25404
219	1.19209	1.26253
220	1.21857	1.28665
221	1.23531	1.30333
222	1.25242	1.3073
223	1.25721	1.31642
224	1.25874	1.31585
225	1.25846	1.31567
226	1.25215	1.30888
227	1.24507	1.31102
228	1.23608	1.3051
229	1.22777	1.29746
230	1.22022	1.29337
231	1.21191	1.28249
232	1.19978	1.27844
233	1.19544	1.26926
234	1.18109	1.25213
235	1.1696	1.23948
236	1.15713	1.23199
237	1.14751	1.21069
238	1.13625	1.1992
239	1.12073	1.17851
240	1.10824	1.15743
241	1.09605	1.14014
242	1.0806	1.11972
243	1.06555	1.10066
244	1.0531	1.07976
245	1.04098	1.06636
246	1.03025	1.0499
247	1.0177	1.03174
248	1.00672	1.01953
249	1.00386	1.01125
250	0.99589	0.99837
251	0.99141	0.98946
252	0.98679	0.98514
253	0.98084	0.97774
254	0.98109	0.97283
255	0.97872	0.96852
256	0.98151	0.9715
257	0.9837	0.97319
258	0.98393	0.9699
259	0.98989	0.97407
260	0.99421	0.97847
261	0.99968	0.9803
262	1.00375	0.98752
263	1.00789	0.98998
264	1.01579	0.99387
265	1.02273	1.00178
266	1.02552	1.0056
267	1.03403	1.01228
268	1.03835	1.02024
269	1.04518	1.02844
270	1.05209	1.03414
271	1.05792	1.04269
272	1.05847	1.04709
273	1.06434	1.05103
274	1.06421	1.05172
275	1.06663	1.05274
276	1.06873	1.05285
277	1.06864	1.0552
278	1.07231	1.05706
279	1.07036	1.06022
280	1.07594	1.0653
281	1.07708	1.07203
282	1.08355	1.07885
283	1.08847	1.08755
284	1.09943	1.09603
285	1.10159	1.10044
286	1.10964	1.10274
287	1.11494	1.1061
288	1.11933	1.10961
289	1.12378	1.10985
290	1.12137	1.10772
291	1.12554	1.10005
292	1.12154	1.09472
293	1.11543	1.09271
294	1.11433	1.08017
295	1.1093	1.0807
296	1.10436	1.08151
297	1.10063	1.08322
298	1.09989	1.08301
299	1.0994	1.08733
300	1.09947	1.08594
301	1.09644	1.0847
302	1.09555	1.08614
303	1.09141	1.08427
304	1.08321	1.07314
305	1.0732	1.06632
306	1.06209	1.05148
307	1.04867	1.03814
308	1.03593	1.02859
309	1.02355	1.01389
310	1.01121	1.00243
311	0.99485	0.99066
312	0.98868	0.98567
313	0.97405	0.97787
314	0.96644	0.9722
315	0.95287	0.96465
316	0.95048	0.9646
317	0.9402	0.95594
318	0.93464	0.95713
319	0.93	0.95296
320	0.92968	0.95523
321	0.92175	0.95253
322	0.91883	0.94527
323	0.91128	0.94389
324	0.90278	0.93074
325	0.89606	0.92764
326	0.88889	0.91463
327	0.8876	0.90722
328	0.87944	0.89654
329	0.87823	0.8854
330	0.87471	0.88406
331	0.87709	0.88076
332	0.87766	0.8788
333	0.88113	0.87982
334	0.88342	0.88305
335	0.88601	0.88945
336	0.89504	0.89339
337	0.89337	0.89738
338	0.88875	0.90082
339	0.88321	0.89808
340	0.87465	0.89097
341	0.86057	0.88865
342	0.84461	0.87615
343	0.82375	0.87056
344	0.80742	0.85647
345	0.78735	0.84166
346	0.76969	0.82905
347	0.75294	0.81498
348	0.73973	0.7939
349	0.72644	0.778
350	0.71688	0.76409
351	0.70594	0.74942
352	0.69413	0.73405
353	0.68544	0.72078
354	0.67444	0.70805
355	0.66384	0.69534
356	0.65496	0.68285
357	0.64925	0.67458
358	0.63796	0.66269
359	0.63121	0.65633
360	0.62184	0.64575
361	0.61606	0.64418
362	0.60552	0.64005
363	0.60276	0.63348
364	0.59816	0.63207
365	0.59195	0.63246
366	0.59004	0.63138
367	0.58508	0.63589
368	0.58231	0.63816
369	0.58034	0.64009
370	0.57913	0.64142
371	0.57675	0.64272
372	0.57771	0.64291
373	0.57677	0.63749
374	0.57593	0.63107
375	0.5691	0.62223
376	0.56567	0.60981
377	0.56015	0.59715
378	0.55509	0.58738
379	0.55244	0.57488
380	0.54779	0.56228
381	0.54417	0.55509
382	0.54105	0.54451
383	0.53471	0.53644
384	0.53164	0.52913
385	0.5257	0.51931
386	0.51809	0.51188
387	0.50849	0.50001
388	0.49808	0.49455
389	0.48837	0.48185
390	0.47771	0.47395
391	0.46643	0.46439
392	0.45602	0.45528
393	0.44534	0.44577
394	0.43849	0.43625
395	0.42891	0.42973
396	0.42189	0.42149
397	0.41227	0.41639
398	0.40923	0.41099
399	0.40122	0.40656
400	0.39887	0.40304
401	0.39204	0.3987
402	0.38721	0.39341
403	0.38399	0.38844
404	0.37703	0.38454
405	0.37383	0.38185
406	0.36821	0.37795
407	0.36266	0.37279
408	0.35912	0.37001
409	0.35367	0.3678
410	0.35062	0.36228
411	0.34502	0.36077
412	0.34078	0.35539
413	0.3382	0.35273
414	0.33398	0.35124
415	0.32944	0.34651
416	0.3263	0.34186
417	0.32278	0.34079
418	0.32121	0.33724
419	0.32039	0.3349
420	0.31483	0.33275
421	0.31305	0.3313
422	0.30975	0.32787
423	0.30737	0.32724
424	0.30601	0.32481
425	0.30489	0.32489
426	0.30294	0.32195
427	0.30158	0.32181
428	0.29921	0.31912
429	0.2991	0.31714
430	0.29703	0.31479
431	0.29677	0.31339
432	0.29315	0.31031
433	0.29175	0.30925
434	0.29028	0.30696
435	0.28863	0.30418
436	0.28806	0.30364
437	0.28609	0.29997
438	0.28513	0.29943
439	0.28314	0.29783
440	0.28327	0.29522
441	0.28125	0.29414
442	0.27935	0.29266
443	0.27699	0.29133
444	0.27689	0.28915
445	0.27544	0.28997
446	0.27409	0.28754
447	0.27517	0.28528
448	0.27294	0.2865
449	0.27284	0.28566
450	0.27197	0.28467
451	0.27127	0.2838
452	0.27137	0.28472
453	0.27046	0.28338
454	0.27031	0.28499
455	0.27065	0.28231
456	0.26915	0.28421
457	0.27108	0.28571
458	0.26966	0.28315
459	0.26889	0.28524
460	0.26985	0.28484
461	0.26972	0.28602
462	0.27004	0.28627
463	0.27051	0.2877
464	0.27133	0.28726
465	0.27127	0.28788
466	0.27108	0.28664
467	0.27093	0.28556
468	0.27184	0.28643
469	0.27074	0.28493
470	0.27046	0.28402
471	0.26989	0.28196
472	0.26904	0.28061
473	0.26955	0.27926
474	0.26993	0.27958
475	0.26919	0.27762
476	0.2683	0.27693
477	0.26898	0.27533
478	0.26851	0.27579
479	0.26832	0.27626
480	0.26752	0.2746
481	0.26794	0.27714
482	0.26932	0.27598
483	0.26872	0.27861
484	0.26934	0.2784
485	0.27148	0.27969
486	0.27076	0.28122
487	0.2726	0.28262
488	0.27305	0.28328
489	0.27472	0.28441
490	0.27434	0.28731
491	0.27561	0.28911
492	0.27693	0.29063
493	0.27824	0.29247
494	0.27818	0.29668
495	0.2811	0.29923
496	0.2831	0.30361
497	0.28422	0.30634
498	0.28583	0.31221
499	0.28965	0.31713
500	0.29024	0.32192
501	0.29334	0.32704
502	0.29457	0.33192
503	0.29821	0.3368
504	0.30001	0.34029
505	0.30065	0.34377
506	0.30343	0.34612
507	0.30218	0.34746
508	0.30402	0.34816
509	0.3044	0.34559
510	0.3043	0.34466
511	0.30334	0.34179
512	0.30216	0.33766
513	0.30228	0.33414
514	0.29982	0.33169
515	0.30065	0.32722
516	0.29902	0.32414
517	0.2977	0.31985
518	0.2965	0.31832
519	0.29802	0.3153
520	0.29616	0.31343
521	0.29563	0.31022
522	0.29457	0.30749
523	0.29703	0.30678
524	0.29493	0.3033
525	0.2965	0.30446
526	0.297	0.30122
527	0.29715	0.29999
528	0.29855	0.29966
529	0.29842	0.30063
530	0.30099	0.29947
531	0.30228	0.29841
532	0.30347	0.30103
533	0.30525	0.30145
534	0.30654	0.30304
535	0.30854	0.30373
536	0.31025	0.3052
537	0.31142	0.30688
538	0.3118	0.30911
539	0.31365	0.31001
540	0.31447	0.31291
541	0.3168	0.31553
542	0.3181	0.31695
543	0.32051	0.3212
544	0.32191	0.32235
545	0.32308	0.32779
546	0.32781	0.33189
547	0.32872	0.33752
548	0.33453	0.34309
549	0.33722	0.34962
550	0.34106	0.35508
551	0.34375	0.36181
552	0.34651	0.36934
553	0.35034	0.37692
554	0.35191	0.38485
555	0.35437	0.39298
556	0.35568	0.40115
557	0.35954	0.41169
558	0.36016	0.42378
559	0.36616	0.43549
560	0.36936	0.44971
561	0.37286	0.46374
562	0.37612	0.4758
563	0.38127	0.48852
564	0.38691	0.50118
565	0.3924	0.50831
566	0.39635	0.51511
567	0.39967	0.51816
568	0.4047	0.51736
569	0.40563	0.51493
570	0.4089	0.51039
571	0.41072	0.50414
572	0.41403	0.49793
573	0.41604	0.4931
574	0.42019	0.48549
575	0.42537	0.48042
576	0.42895	0.47773
577	0.43508	0.47539
578	0.44146	0.47399
579	0.45096	0.47308
580	0.45888	0.47389
581	0.47162	0.47501
582	0.48083	0.476
583	0.49321	0.47701
584	0.50512	0.47959
585	0.51676	0.48099
586	0.52799	0.48042
587	0.53656	0.48061
588	0.54182	0.47857
589	0.54389	0.47622
590	0.54442	0.47062
591	0.53806	0.46318
592	0.52935	0.45508
593	0.51672	0.44486
594	0.50395	0.43382
595	0.48604	0.42412
596	0.47129	0.41266
597	0.45702	0.40189
598	0.44237	0.39241
599	0.43043	0.38305
600	0.41619	0.37551
601	0.4083	0.36837
602	0.39622	0.36348
603	0.38818	0.35669
604	0.38036	0.35379
605	0.37523	0.34844
606	0.36881	0.3458
607	0.36378	0.3436
608	0.3585	0.34221
609	0.35662	0.33935
610	0.35204	0.33785
611	0.34704	0.33614
612	0.34899	0.33514
613	0.34638	0.33625
614	0.34428	0.3356
615	0.34305	0.33585
616	0.34258	0.33664
617	0.34207	0.33843
618	0.34396	0.33934
619	0.3436	0.34133
620	0.34466	0.34384
621	0.34708	0.34627
622	0.3478	0.35089
623	0.35058	0.35508
624	0.35335	0.35849
625	0.35717	0.36469
626	0.36145	0.37086
627	0.3665	0.3776
628	0.37139	0.38503
629	0.37903	0.39332
630	0.38596	0.40439
631	0.3948	0.41704
632	0.40682	0.43031
633	0.4188	0.4449
634	0.43111	0.46079
635	0.44551	0.4786
636	0.46217	0.49449
637	0.47801	0.5159
638	0.4955	0.5357
639	0.51485	0.55379
640	0.53014	0.57265
641	0.54805	0.58878
642	0.56505	0.60693
643	0.58036	0.61963
644	0.59138	0.63208
645	0.60149	0.63774
646	0.60637	0.64184
647	0.60611	0.64086
648	0.60446	0.63757
649	0.59831	0.6305
650	0.59221	0.62152
651	0.58271	0.61303
652	0.57071	0.60226
653	0.56007	0.58925
654	0.54943	0.57599
655	0.53872	0.5665
656	0.53139	0.55539
657	0.51975	0.54695
658	0.51171	0.53732
659	0.50359	0.5297
660	0.49831	0.52121
661	0.49285	0.51581
662	0.48644	0.51003
663	0.48138	0.502
664	0.47444	0.49583
665	0.46855	0.48731
666	0.4609	0.479
667	0.45464	0.46836
668	0.44623	0.45835
669	0.43768	0.44831
670	0.42613	0.43777
671	0.41803	0.42667
672	0.40811	0.41589
673	0.39741	0.40566
674	0.38871	0.39458
675	0.37877	0.3855
676	0.37156	0.37445
677	0.36204	0.36827
678	0.35482	0.36008
679	0.34752	0.35282
680	0.34023	0.34451
681	0.33542	0.33911
682	0.32906	0.33383
683	0.32257	0.32782
684	0.31668	0.32483
685	0.31439	0.31905
686	0.30905	0.31777
687	0.30803	0.31455
688	0.3047	0.31396
689	0.30201	0.31166
690	0.30078	0.3087
691	0.29866	0.3067
692	0.29641	0.30462
693	0.29448	0.30261
694	0.29257	0.30102
695	0.29086	0.29757
696	0.28664	0.29336
697	0.28575	0.29164
698	0.2842	0.28815
699	0.28104	0.28353
700	0.27695	0.27978
701	0.27532	0.27739
702	0.27286	0.27493
703	0.26981	0.27225
704	0.26669	0.27064
705	0.2661	0.26833
706	0.26355	0.2674
707	0.26171	0.26637
708	0.26205	0.26518
709	0.25957	0.2659
710	0.25927	0.26761
711	0.2587	0.26784
712	0.26001	0.26888
713	0.25895	0.26839
714	0.25976	0.27131
715	0.26215	0.27453
716	0.26122	0.27696
717	0.26385	0.27923
718	0.26347	0.27893
719	0.2668	0.28144
720	0.26692	0.28175
721	0.26794	0.28274
722	0.26881	0.28297
723	0.26889	0.28396
724	0.27044	0.28314
725	0.27019	0.2807
726	0.26989	0.27861
727	0.26908	0.27755
728	0.26998	0.27443
729	0.2676	0.27093
730	0.26718	0.26965
731	0.26516	0.26478
732	0.26364	0.26191
733	0.2616	0.25976
734	0.2602	0.25691
735	0.25819	0.25223
736	0.25427	0.24935
737	0.25236	0.24597
738	0.24964	0.24258
739	0.2471	0.23764
740	0.24246	0.23516
741	0.24068	0.23292
742	0.23839	0.229
743	0.23423	0.22486
744	0.23218	0.22051
745	0.22866	0.218
746	0.22707	0.21574
747	0.22365	0.21284
748	0.22264	0.20909
749	0.21795	0.20609
750	0.21596	0.20351
751	0.21303	0.2012
752	0.21019	0.19954
753	0.20831	0.19479
754	0.20706	0.19456
755	0.20453	0.19223
756	0.2011	0.18773
757	0.20046	0.18725
758	0.19894	0.184
759	0.19737	0.18312
760	0.19304	0.18374
761	0.19315	0.18062
762	0.19018	0.17881
763	0.18732	0.17672
764	0.18689	0.17615
765	0.1856	0.17422
766	0.18361	0.17286
767	0.18204	0.17249
768	0.18092	0.1724
769	0.17964	0.1713
770	0.17854	0.16937
771	0.17653	0.16794
772	0.17634	0.16815
773	0.17411	0.1652
774	0.17316	0.16794
775	0.17174	0.16784
776	0.17233	0.16728
777	0.17015	0.16578
778	0.17066	0.16522
779	0.16981	0.16644
780	0.16915	0.16408
781	0.1654	0.16593
782	0.16542	0.16765
783	0.16578	0.16804
784	0.16597	0.1682
785	0.16525	0.16958
786	0.16646	0.16946
787	0.16758	0.17077
788	0.16517	0.17088
789	0.16644	0.17251
790	0.16748	0.17365
791	0.16807	0.17454
792	0.1682	0.17551
793	0.16894	0.17718
794	0.16862	0.17658
795	0.16904	0.17882
796	0.16989	0.18069
797	0.17095	0.18063
798	0.17142	0.18184
799	0.17195	0.18315
800	0.17184	0.1836
801	0.17328	0.18503
802	0.17335	0.18618
803	0.17222	0.18724
804	0.17443	0.18713
805	0.17394	0.18879
806	0.17384	0.18973
807	0.17409	0.19202
808	0.17464	0.19263
809	0.17487	0.19494
810	0.17437	0.19532
811	0.17511	0.1986
812	0.17638	0.19929
813	0.17589	0.2024
814	0.1771	0.20311
815	0.17801	0.20652
816	0.17861	0.20755
817	0.17984	0.20982
818	0.18034	0.21163
819	0.18217	0.21399
820	0.18329	0.21604
821	0.18215	0.21782
822	0.18429	0.21939
823	0.18528	0.22203
824	0.18702	0.22213
825	0.18581	0.22385
826	0.18628	0.22579
827	0.18715	0.22668
828	0.18689	0.22703
829	0.18717	0.22712
830	0.18666	0.2262
831	0.1867	0.22716
832	0.1855	0.22814
833	0.18545	0.22735
834	0.18473	0.22774
835	0.18306	0.22792
836	0.18361	0.22745
837	0.18367	0.22674
838	0.18246	0.22869
839	0.18153	0.22709
840	0.18094	0.22746
841	0.182	0.22784
842	0.18289	0.22939
843	0.18278	0.22838
844	0.1828	0.22814
845	0.1828	0.22975
846	0.18301	0.23068
847	0.18374	0.23103
848	0.18431	0.2317
849	0.18577	0.23199
850	0.18672	0.2335
851	0.18838	0.23416
852	0.19111	0.23449
853	0.19012	0.23623
854	0.19436	0.23711
855	0.19495	0.24035
856	0.19652	0.24115
857	0.19836	0.24609
858	0.20023	0.24808
859	0.20472	0.25413
860	0.20932	0.2559
861	0.21225	0.26117
862	0.21772	0.26284
863	0.2248	0.2662
864	0.23031	0.27051
865	0.23752	0.27614
866	0.24373	0.27585
867	0.25026	0.27672
868	0.25861	0.27628
869	0.26669	0.277
870	0.2721	0.27757
871	0.27716	0.2748
872	0.28382	0.27415
873	0.28766	0.26789
874	0.28375	0.26634
875	0.28738	0.2599
876	0.28467	0.25974
877	0.2779	0.25326
878	0.27356	0.24363
879	0.2658	0.24033
880	0.25982	0.23518
881	0.25299	0.23281
882	0.246	0.22907
883	0.23839	0.22467
884	0.23129	0.22105
885	0.22414	0.21953
886	0.2184	0.21555
887	0.21289	0.21661
888	0.20907	0.21434
889	0.20655	0.21357
890	0.20258	0.21336
891	0.20127	0.21313
892	0.19974	0.21342
893	0.19853	0.21457
894	0.1972	0.21546
895	0.19696	0.21852
896	0.19641	0.22248
897	0.19648	0.22529
898	0.19641	0.22812
899	0.20029	0.23385
900	0.20142	0.23955
901	0.20483	0.24351
902	0.20782	0.24834
903	0.21079	0.25714
904	0.21558	0.26387
905	0.22096	0.2739
906	0.22747	0.28213
907	0.23239	0.29105
908	0.24102	0.29914
909	0.24784	0.30854
910	0.256	0.31769
911	0.26283	0.32668
912	0.27008	0.33177
913	0.2767	0.336
914	0.28019	0.33865
915	0.2824	0.33871
916	0.28325	0.33561
917	0.28068	0.33116
918	0.27699	0.32619
919	0.27316	0.31751
920	0.26839	0.31141
921	0.26444	0.30422
922	0.26175	0.29888
923	0.25921	0.29537
924	0.25832	0.29371
925	0.25942	0.29301
926	0.26133	0.29445
927	0.26419	0.29739
928	0.26896	0.30002
929	0.27337	0.30456
930	0.27867	0.3102
931	0.28416	0.31582
932	0.28969	0.3231
933	0.29561	0.331
934	0.30351	0.33921
935	0.30915	0.34932
936	0.31541	0.36266
937	0.32242	0.37642
938	0.33133	0.39008
939	0.34296	0.40674
940	0.35181	0.42266
941	0.36734	0.44337
942	0.37697	0.46533
943	0.39357	0.48873
944	0.40985	0.5125
945	0.43209	0.53884
946	0.44881	0.56429
947	0.47215	0.59249
948	0.49068	0.61827
949	0.51078	0.64956
950	0.52727	0.67014
951	0.54025	0.69267
952	0.54807	0.70873
953	0.54987	0.72243
954	0.54695	0.73174
955	0.54052	0.7374
956	0.52517	0.73958
957	0.50597	0.73935
958	0.48837	0.73947
959	0.4719	0.74223
960	0.45248	0.74708
961	0.43781	0.75834
962	0.43024	0.76915
963	0.42225	0.78445
964	0.41738	0.80429
965	0.41763	0.82509
966	0.4171	0.8505
967	0.41947	0.87686
968	0.42516	0.90426
969	0.4306	0.92692
970	0.43779	0.95519
971	0.44324	0.9738
972	0.45312	0.98731
973	0.45386	0.99528
974	0.45977	1
975	0.46039	0.99108
976	0.46064	0.9777
977	0.45778	0.96546
978	0.45375	0.94502
979	0.44958	0.9205
980	0.445	0.89421
981	0.43887	0.86806
982	0.42901	0.83797
983	0.42265	0.81621
984	0.41634	0.79275
985	0.41087	0.76876
986	0.40726	0.74745
987	0.40281	0.72687
988	0.39974	0.70832
989	0.39916	0.69223
990	0.40031	0.67893
991	0.4012	0.66527
992	0.4037	0.65462
993	0.4065	0.64215
994	0.41273	0.6336
995	0.4157	0.62465
996	0.42189	0.61605
997	0.42876	0.60701
998	0.43393	0.59855
999	0.44205	0.58948
1000	0.4497	0.58354
1001	0.45878	0.57982
1002	0.46683	0.5746
1003	0.47991	0.57239
1004	0.49128	0.57262
1005	0.50643	0.57438
1006	0.5217	0.57953
1007	0.53974	0.58775
1008	0.55979	0.59841
1009	0.58436	0.61479
1010	0.61146	0.6314
1011	0.63868	0.65112
1012	0.67107	0.67276
1013	0.70068	0.695
1014	0.73609	0.71687
1015	0.76846	0.7392
1016	0.79547	0.75839
1017	0.82646	0.77832
1018	0.85321	0.79281
1019	0.87628	0.80146
1020	0.89205	0.8079
1021	0.9013	0.80764
1022	0.9028	0.79944
1023	0.89693	0.78316
1024	0.87656	0.76168
1025	0.85173	0.7348
1026	0.8141	0.70199
1027	0.76996	0.6618
1028	0.72218	0.62285
1029	0.66821	0.57943
1030	0.61788	0.5382
1031	0.56461	0.49944
1032	0.51894	0.46241
1033	0.47567	0.42785
1034	0.43857	0.39686
1035	0.40311	0.36911
1036	0.37612	0.3467
1037	0.35333	0.32558
1038	0.33111	0.30837
1039	0.3143	0.29262
1040	0.29976	0.28008
1041	0.28749	0.26956
1042	0.27731	0.26079
1043	0.26849	0.2536
1044	0.26107	0.24689
1045	0.25556	0.24103
1046	0.25066	0.23689
1047	0.2461	0.23401
1048	0.24244	0.23031
1049	0.24072	0.22862
1050	0.23743	0.22799
1051	0.23623	0.22671
1052	0.23396	0.22613
1053	0.23411	0.22586
1054	0.23322	0.22594
1055	0.23271	0.22588
1056	0.2319	0.22564
1057	0.23179	0.22581
1058	0.23224	0.22599
1059	0.23177	0.2253
1060	0.23169	0.22472
1061	0.23067	0.22426
1062	0.23124	0.2234
1063	0.23216	0.22254
1064	0.23336	0.22221
1065	0.23442	0.22155
1066	0.23652	0.22136
1067	0.23792	0.22169
1068	0.2414	0.22219
1069	0.24375	0.22389
1070	0.24818	0.2259
1071	0.25132	0.22753
1072	0.25723	0.23108
1073	0.26207	0.23319
1074	0.26754	0.23746
1075	0.27212	0.24063
1076	0.27856	0.24553
1077	0.28503	0.24998
1078	0.2919	0.25597
1079	0.30059	0.26099
1080	0.30849	0.26831
1081	0.31797	0.27612
1082	0.32768	0.28492
1083	0.33849	0.29434
1084	0.35149	0.30444
1085	0.36349	0.31539
1086	0.37741	0.32783
1087	0.39215	0.34003
1088	0.40781	0.35379
1089	0.42431	0.36924
1090	0.44366	0.38593
1091	0.46208	0.40352
1092	0.48487	0.42341
1093	0.50826	0.44455
1094	0.53401	0.46717
1095	0.5613	0.49116
1096	0.59125	0.51761
1097	0.61938	0.5453
1098	0.6526	0.57374
1099	0.68669	0.60599
1100	0.71934	0.63813
1101	0.7537	0.67078
1102	0.78695	0.70275
1103	0.82315	0.73668
1104	0.85512	0.77063
1105	0.88849	0.80129
1106	0.91838	0.83275
1107	0.94581	0.86218
1108	0.96795	0.88925
1109	0.98433	0.91389
1110	0.99546	0.93765
1111	1	0.95714
1112	0.99758	0.97163
1113	0.9887	0.98309
1114	0.97367	0.98921
1115	0.95351	0.99389
1116	0.92765	0.99354
1117	0.89941	0.98962
1118	0.86608	0.9829
1119	0.83297	0.97151
1120	0.79678	0.95714
1121	0.76009	0.93686
1122	0.72229	0.91555
1123	0.68576	0.88658
1124	0.65167	0.8589
1125	0.61712	0.82498
1126	0.58481	0.79024
1127	0.5528	0.7528
1128	0.52456	0.71593
1129	0.49755	0.6766
1130	0.47192	0.64038
1131	0.44735	0.59834
1132	0.42681	0.56487
1133	0.40633	0.52808
1134	0.38903	0.50002
1135	0.37239	0.46651
1136	0.36014	0.44143
1137	0.34578	0.41528
1138	0.33186	0.39331
1139	0.31986	0.37074
1140	0.30835	0.35362
1141	0.29667	0.33311
1142	0.28441	0.31741
1143	0.27324	0.29851
1144	0.26213	0.2853
1145	0.24964	0.26934
1146	0.23741	0.25784
1147	0.22891	0.24461
1148	0.21729	0.23445
1149	0.20763	0.22347
1150	0.19919	0.21556
1151	0.19124	0.20727
1152	0.18344	0.20062
1153	0.17668	0.19365
1154	0.1711	0.1889
1155	0.16608	0.18484
1156	0.16148	0.18071
1157	0.15662	0.17707
1158	0.15238	0.17345
1159	0.14829	0.17046
1160	0.14505	0.16778
1161	0.14155	0.16478
1162	0.13941	0.16205
1163	0.13612	0.15898
1164	0.13309	0.15707
1165	0.13025	0.15372
1166	0.12654	0.15118
1167	0.12351	0.14817
1168	0.12075	0.14539
1169	0.11753	0.14273
1170	0.11475	0.1398
1171	0.11253	0.13631
1172	0.10952	0.13381
1173	0.10729	0.13087
1174	0.10504	0.12756
1175	0.10292	0.1251
1176	0.10078	0.12275
1177	0.09883	0.11961
1178	0.0972	0.11643
1179	0.09555	0.11384
1180	0.09385	0.11086
1181	0.09241	0.10869
1182	0.09105	0.10603
1183	0.08969	0.10391
1184	0.08874	0.10111
1185	0.08702	0.09867
1186	0.08588	0.09601
1187	0.08503	0.09396
1188	0.08395	0.09163
1189	0.08297	0.08972
1190	0.08158	0.0875
1191	0.08075	0.08578
1192	0.07844	0.08416
1193	0.07755	0.08216
1194	0.07642	0.08064
1195	0.07502	0.0794
1196	0.07407	0.07735
1197	0.0729	0.07641
1198	0.07195	0.07582
1199	0.07112	0.0742
1200	0.06979	0.07332
1201	0.06833	0.07272
1202	0.06761	0.07215
1203	0.06642	0.07159
1204	0.0651	0.07152
1205	0.06436	0.07127
1206	0.06341	0.07042
1207	0.06228	0.07004
1208	0.0612	0.06981
1209	0.05982	0.0693
1210	0.05853	0.06858
1211	0.05747	0.06848
1212	0.05656	0.0678
1213	0.0544	0.06745
1214	0.05363	0.06663
1215	0.05202	0.06621
1216	0.05088	0.06557
1217	0.04935	0.06496
1218	0.04844	0.0641
1219	0.04681	0.06335
1220	0.04592	0.06289
1221	0.04454	0.06254
1222	0.04435	0.06214
1223	0.04259	0.06155
1224	0.04174	0.06174
1225	0.04081	0.06226
1226	0.04007	0.06138
1227	0.03922	0.06178
1228	0.03824	0.0621
1229	0.03733	0.06292
1230	0.03731	0.06328
1231	0.03629	0.06398
1232	0.03506	0.06454
1233	0.03449	0.06499
1234	0.034	0.06564
1235	0.03352	0.0665
1236	0.03246	0.06652
1237	0.0326	0.06693
1238	0.03178	0.0676
1239	0.03091	0.06733
1240	0.03038	0.06752
1241	0.0297	0.06773
1242	0.02926	0.06671
1243	0.02828	0.06647
1244	0.02718	0.06548
1245	0.0268	0.06465
1246	0.02608	0.06331
1247	0.0255	0.06216
1248	0.02434	0.06057
1249	0.02423	0.05925
1250	0.02347	0.05744
1251	0.02264	0.05561
1252	0.02241	0.05415
1253	0.02207	0.05261
1254	0.02128	0.05011
1255	0.02078	0.04844
1256	0.02035	0.04689
1257	0.01927	0.04549
1258	0.01931	0.04318
1259	0.0194	0.04211
1260	0.0184	0.04084
1261	0.01874	0.0393
1262	0.01832	0.03775
1263	0.01851	0.03623
1264	0.01823	0.03472
1265	0.01813	0.03302
1266	0.01808	0.03176
1267	0.01696	0.03073
1268	0.01732	0.02929
1269	0.0174	0.02807
1270	0.01702	0.0266
1271	0.017	0.02588
1272	0.01719	0.02467
1273	0.0169	0.02412
1274	0.0169	0.02315
1275	0.01709	0.02261
1276	0.01666	0.02167
1277	0.0166	0.02083
1278	0.01639	0.02018
1279	0.01626	0.01933
1280	0.01647	0.01921
1281	0.01622	0.01803
1282	0.0159	0.01766
1283	0.01516	0.01653
1284	0.01573	0.01583
1285	0.01499	0.01548
1286	0.01406	0.01444
1287	0.01384	0.01344
1288	0.01304	0.01314
1289	0.01219	0.01223
1290	0.01102	0.01094
1291	0.01045	0.01057
1292	0.00971	0.00918
1293	0.00854	0.00798
1294	0.00784	0.00749
1295	0.00649	0.00552
1296	0.00469	0.00513
1297	0.00314	0.00424
1298	0.00295	0.00238
1299	0.000720782	0.00133
1300	0	0
1301	-0.00257	-0.00105
1302	-0.00469	-0.00275
1303	-0.00541	-0.0042
1304	-0.00767	-0.00556
1305	-0.00988	-0.00749
1306	-0.01062	-0.00868
1307	-0.01306	-0.00959
1308	-0.01478	-0.0113
1309	-0.01603	-0.01317
1310	-0.01921	-0.01458
1311	-0.02092	-0.01575
1312	-0.0236	-0.01704
1313	-0.02444	-0.01907
1314	-0.02622	-0.02007
1315	-0.02862	-0.02135
1316	-0.03002	-0.02243
1317	-0.03127	-0.02482
1318	-0.03277	-0.02551
1319	-0.03462	-0.02668
1320	-0.03634	-0.02791
1321	-0.03801	-0.02886
1322	-0.04365	-0.03418
1323	-0.04607	-0.03651
1324	-0.04772	-0.03679
1325	-0.04942	-0.0381
1326	-0.05039	-0.03992
1327	-0.05238	-0.04089
1328	-0.05423	-0.04128
1329	-0.05497	-0.04358
1330	-0.05592	-0.04498
1331	-0.05838	-0.04589
1332	-0.05972	-0.04705
1333	-0.06175	-0.0484
1334	-0.06241	-0.0492
1335	-0.0644	-0.0514
1336	-0.06574	-0.05294
1337	-0.06682	-0.05376
1338	-0.06835	-0.05471
1339	-0.06941	-0.0554
1340	-0.07206	-0.05651
1341	-0.07367	-0.05655
1342	-0.07539	-0.05888
1343	-0.07581	-0.05661
1344	-0.07689	-0.06126
1345	-0.07812	-0.06069
1346	-0.07969	-0.06373
1347	-0.08066	-0.0627
1348	-0.08272	-0.06447
1349	-0.08444	-0.0642
1350	-0.08531	-0.06805
1351	-0.08849	-0.06549
1352	-0.08997	-0.06844
1353	-0.08777	-0.06316
1354	-0.07946	-0.05893
1355	-0.08512	-0.06331
1356	-0.09417	-0.07232
1357	-0.09563	-0.07235
1358	-0.09675	-0.07192
1359	-0.09824	-0.07099
1360	-0.10051	-0.07997
1361	-0.10282	-0.07039
1362	-0.10625	-0.07414
1363	-0.10538	-0.07872
1364	-0.10729	-0.07343
1365	-0.10858	-0.08239
1366	-0.11168	-0.08186
1367	-0.11189	-0.08287
1368	-0.11323	-0.08881
1369	-0.11596	-0.08285
1370	-0.12154	-0.08937
1371	-0.12156	-0.08287
1372	-0.1291	-0.09596
1373	-0.13046	-0.09856
1374	-0.13733	-0.09378
1375	-0.13858	-0.08867
1376	-0.14632	-0.09067
1377	-0.14835	-0.0775
1378	-0.14876	-0.05484
1379	-0.14091	-0.20895
1380	-0.12987	-0.21006
1381	-0.13407	-0.14105
1382	-0.16311	-0.16092
1383	-0.22033	-0.19121
1384	-0.12565	-0.30705
1385	-0.30913	-0.01187
1386	-0.20665	0.1533
1387	-0.24557	-0.23059
1388	-0.18448	-0.573
1389	-0.21772	-0.93849
1390	0.03496	9.04297
1391	-0.13686	9.04297
1392	-0.61192	0.74717
1393	-0.14861	-0.62807
1394	-0.31068	-0.13442
1395	-0.04624	-0.61834
1396	-0.00208	1.43624
1397	-0.31867	9.04297
1398	0.61481	2.59743
1399	-0.60961	-0.11243
1400	0.43179	0.01118
