# Supplementary material for: Preparing high-concentration individualized carbon nanotubes for industrial separation of multiple single-chirality species
Source: Nat Commun. 2023 Apr 29;14:2491. doi: 10.1038/s41467-023-38133-0 (PMC10148823; doi:10.1038/s41467-023-38133-0)
Supplement: Supplementary file 3 — Source Data [file 41467_2023_38133_MOESM3_ESM.zip › 7 Source data/Supplementary Figure 17/Supplemenatry Figure 17c and d-Raman spectra of the SWCNTs adsorbed and unadsorbed.xlsx]

## Sheet: Supplementary Fig 17c
X	Raman spectra of unadsorbed SWCNT
100	42.4836
100.252	31.6235
100.505	43.8266
100.757	52.2281
101.009	53.102
101.261	48.0012
101.514	46.8523
101.766	49.3064
102.018	53.404
102.27	57.5608
102.523	54.9259
102.775	48.3146
103.027	45.9616
103.279	50.2734
103.532	41.6612
103.784	39.5584
104.036	39.416
104.288	38.4475
104.541	35.8079
104.793	47.3995
105.045	55.5225
105.297	43.9759
105.55	27.7803
105.802	25.9953
106.054	34.2291
106.307	47.1721
106.559	48.1565
106.811	51.7608
107.063	51.5142
107.316	34.0221
107.568	38.1936
107.82	44.3175
108.072	48.662
108.325	46.999
108.577	36.7182
108.829	28.9114
109.081	27.324
109.334	38.2813
109.586	38.276
109.838	30.4269
110.09	21.5145
110.343	41.8824
110.595	40.9404
110.847	42.4496
111.1	50.0318
111.352	30.0518
111.604	35.9294
111.856	45.9443
112.109	48.9786
112.361	32.1323
112.613	36.6525
112.865	39.6038
113.118	27.8858
113.37	31.669
113.622	27.5491
113.874	27.0381
114.127	39.6743
114.379	39.9842
114.631	41.4333
114.883	38.6466
115.136	25.2769
115.388	34.6215
115.64	34.483
115.892	32.4757
116.145	40.9934
116.397	20.5405
116.649	34.3653
116.902	59.7616
117.154	46.9313
117.406	47.3478
117.658	37.2214
117.911	25.3942
118.163	39.8205
118.415	42.096
118.667	42.113
118.92	42.9545
119.172	49.2297
119.424	45.1421
119.676	43.8963
119.929	46.9308
120.181	48.7241
120.433	49.288
120.685	48.1653
120.938	46.7127
121.19	53.2303
121.442	48.901
121.695	46.002
121.947	49.6669
122.199	64.3371
122.451	65.7133
122.704	62.3978
122.956	58.5626
123.208	58.6137
123.46	66.2001
123.713	61.3484
123.965	35.4725
124.217	36.5124
124.469	39.6853
124.722	48.9771
124.974	66.4522
125.226	61.7563
125.478	58.45
125.731	58.3547
125.983	62.9678
126.235	50.3638
126.487	57.9392
126.74	65.3234
126.992	51.4723
127.244	57.1711
127.497	62.0499
127.749	61.714
128.001	50.7868
128.253	72.2122
128.506	71.675
128.758	57.5895
129.01	44.9764
129.262	69.0879
129.515	83.5234
129.767	85.5531
130.019	75.1699
130.271	71.1731
130.524	68.1612
130.776	66.424
131.028	67.6979
131.28	76.1545
131.533	90.8507
131.785	106.415
132.037	110.174
132.289	97.6803
132.542	97.2546
132.794	104.154
133.046	93.5048
133.299	93.6007
133.551	104.728
133.803	119.963
134.055	117.26
134.308	119.835
134.56	122.071
134.812	123.686
135.064	128.205
135.317	138.745
135.569	139.974
135.821	131.792
136.073	130.324
136.326	144.57
136.578	148.013
136.83	139.538
137.082	152.03
137.335	141.259
137.587	133.686
137.839	137.357
138.092	149.1
138.344	129.301
138.596	122.511
138.848	140.467
139.101	150.972
139.353	160.694
139.605	158.748
139.857	144.69
140.11	150.92
140.362	144.775
140.614	138.442
140.866	137.475
141.119	141.485
141.371	140.584
141.623	148.911
141.875	170.09
142.128	165.112
142.38	148.407
142.632	137.736
142.884	142.712
143.137	164.193
143.389	171.743
143.641	173.953
143.894	174.171
144.146	151.959
144.398	171.163
144.65	185.607
144.903	169.789
145.155	178.535
145.407	192.493
145.659	194.947
145.912	177.591
146.164	195.833
146.416	212.776
146.668	229.413
146.921	245.261
147.173	234.032
147.425	235.846
147.677	232.881
147.93	213.703
148.182	221.454
148.434	224.46
148.686	220.298
148.939	208.021
149.191	215.494
149.443	211.346
149.696	205.258
149.948	204.978
150.2	212.482
150.452	205.254
150.705	195.19
150.957	192.058
151.209	202.807
151.461	207.328
151.714	205.585
151.966	198.18
152.218	214.178
152.47	226.547
152.723	225.489
152.975	204.201
153.227	221.454
153.479	227.644
153.732	222.271
153.984	205.842
154.236	222.086
154.489	204.285
154.741	189.995
154.993	207.933
155.245	175.171
155.498	170.794
155.75	176.44
156.002	177.139
156.254	166.879
156.507	170.146
156.759	176.687
157.011	178.48
157.263	181.969
157.516	187.726
157.768	188.395
158.02	179.566
158.272	209.076
158.525	205.078
158.777	192.037
159.029	189.288
159.281	209.043
159.534	200.406
159.786	188.749
160.038	192.733
160.291	196.495
160.543	210.011
160.795	214.565
161.047	197.485
161.3	174.203
161.552	203.071
161.804	232.604
162.056	230.169
162.309	243.675
162.561	232.553
162.813	229.016
163.065	252.086
163.318	262.834
163.57	269.571
163.822	279.988
164.074	296.268
164.327	284.484
164.579	270.674
164.831	260.565
165.084	257.143
165.336	255.122
165.588	281.507
165.84	293.435
166.093	274.001
166.345	283.247
166.597	282.867
166.849	284.366
167.102	290.339
167.354	275.037
167.606	265.11
167.858	263.809
168.111	269.546
168.363	258.748
168.615	238.977
168.867	230.364
169.12	238.853
169.372	249.141
169.624	236.55
169.876	232.472
170.129	241.228
170.381	223.661
170.633	241.942
170.886	248.005
171.138	232.632
171.39	227.089
171.642	230.57
171.895	229.409
172.147	223.555
172.399	229.041
172.651	237.483
172.904	243.697
173.156	245.482
173.408	239.443
173.66	241.274
173.913	248.973
174.165	255.709
174.417	241.642
174.669	236.66
174.922	228.507
175.174	221.162
175.426	231.451
175.679	225.913
175.931	216.961
176.183	204.703
176.435	185.03
176.688	186.757
176.94	188.28
177.192	186.032
177.444	177.974
177.697	172.693
177.949	184.98
178.201	200.284
178.453	191.718
178.706	199.724
178.958	202.995
179.21	198.477
179.462	183.575
179.715	190.315
179.967	183.207
180.219	180.447
180.471	205.25
180.724	192.456
180.976	190.175
181.228	197.016
181.481	210.399
181.733	201.787
181.985	213.439
182.237	226.553
182.49	225.546
182.742	233.286
182.994	241.756
183.246	253.903
183.499	270.205
183.751	265.899
184.003	268.213
184.255	269.257
184.508	267.03
184.76	288.419
185.012	307.45
185.264	311.748
185.517	301.04
185.769	318.57
186.021	331.831
186.273	351.654
186.526	379.488
186.778	400.278
187.03	410.325
187.283	418.443
187.535	428.203
187.787	443.296
188.039	445.469
188.292	453.228
188.544	469.618
188.796	490.766
189.048	512.261
189.301	512.822
189.553	513.126
189.805	575.393
190.057	572.833
190.31	583.6
190.562	603.966
190.814	606.949
191.066	626.496
191.319	627.118
191.571	626.974
191.823	658.724
192.076	666.188
192.328	658.12
192.58	643.248
192.832	631.844
193.085	654.512
193.337	662.834
193.589	665.959
193.841	672.511
194.094	670.687
194.346	687.187
194.598	710.364
194.85	730.322
195.103	724.213
195.355	731.694
195.607	732.319
195.859	721.37
196.112	754.749
196.364	776.754
196.616	781.608
196.868	775.53
197.121	808.302
197.373	812.628
197.625	808.712
197.878	805.305
198.13	813.078
198.382	813.596
198.634	803.359
198.887	790.061
199.139	797.8
199.391	810.905
199.643	800.948
199.896	775.815
200.148	761.61
200.4	776.268
200.652	767.071
200.905	745.059
201.157	734.641
201.409	709.725
201.661	685.312
201.914	660.207
202.166	632.35
202.418	613.589
202.671	595.344
202.923	585.843
203.175	590.032
203.427	564.954
203.68	574.815
203.932	574.149
204.184	544.544
204.436	579.459
204.689	572.334
204.941	567.944
205.193	580.596
205.445	572.442
205.698	568.977
205.95	559.004
206.202	541.031
206.454	523.263
206.707	536.241
206.959	540.783
207.211	528.22
207.463	497.552
207.716	506.736
207.968	505.548
208.22	494.852
208.473	488.458
208.725	474.458
208.977	470.058
209.229	474.613
209.482	485.67
209.734	478.261
209.986	491.595
210.238	505.438
210.491	500.771
210.743	487.543
210.995	501.126
211.247	519.197
211.5	529.919
211.752	562.738
212.004	557.326
212.256	560.748
212.509	585.472
212.761	581.611
213.013	582.912
213.265	606.609
213.518	640.831
213.77	626.836
214.022	653.134
214.275	676.001
214.527	688.111
214.779	691.08
215.031	677.621
215.284	696.308
215.536	720.419
215.788	700.002
216.04	702.985
216.293	697.462
216.545	688.876
216.797	684.366
217.049	699.487
217.302	704.821
217.554	706.405
217.806	706.473
218.058	680.064
218.311	673.248
218.563	684.088
218.815	700.566
219.067	656.168
219.32	633.648
219.572	621.622
219.824	611.993
220.077	589.126
220.329	569.982
220.581	540.67
220.833	505.011
221.086	477.194
221.338	471.048
221.59	447.688
221.842	417.491
222.095	400.185
222.347	407.424
222.599	369.043
222.851	337.066
223.104	357.383
223.356	327.151
223.608	308.926
223.86	292.567
224.113	273.717
224.365	269.079
224.617	246.149
224.87	231.484
225.122	231.354
225.374	228.236
225.626	206.704
225.879	194.378
226.131	191.91
226.383	184.477
226.635	181.141
226.888	172.415
227.14	166.601
227.392	178.94
227.644	156.555
227.897	147.424
228.149	147.615
228.401	150.542
228.653	141.542
228.906	137.642
229.158	134.757
229.41	129.834
229.662	119.863
229.915	116.587
230.167	120.53
230.419	127.504
230.672	117.269
230.924	116.84
231.176	105.079
231.428	89.4267
231.681	101.823
231.933	112.323
232.185	109.363
232.437	100.125
232.69	97.9976
232.942	86.7578
233.194	95.6876
233.446	108.611
233.699	108.906
233.951	99.1321
234.203	95.4907
234.455	94.4476
234.708	94.9085
234.96	104.208
235.212	111.113
235.465	109.244
235.717	103.003
235.969	117.183
236.221	114.632
236.474	113.11
236.726	116.841
236.978	127.665
237.23	132.359
237.483	124.996
237.735	116.422
237.987	120.379
238.239	119.776
238.492	122.355
238.744	122.721
238.996	116.663
239.248	103.114
239.501	106.635
239.753	112.793
240.005	115.837
240.257	119.294
240.51	121.274
240.762	115.7
241.014	106.095
241.267	105.239
241.519	106.701
241.771	105.318
242.023	101.617
242.276	97.1838
242.528	105.316
242.78	99.8353
243.032	90.954
243.285	87.6882
243.537	86.8307
243.789	97.6466
244.041	101.505
244.294	95.1212
244.546	110.592
244.798	104.731
245.05	99.8543
245.303	99.9587
245.555	99.8654
245.807	96.7747
246.059	103.965
246.312	110.202
246.564	96.0589
246.816	103.975
247.069	97.1587
247.321	89.3796
247.573	93.7073
247.825	115.825
248.078	108.901
248.33	106.6
248.582	121.279
248.834	132.924
249.087	131.204
249.339	131.322
249.591	137.641
249.843	151.334
250.096	175.67
250.348	186.72
250.6	187.794
250.852	187.432
251.105	206.618
251.357	224.173
251.609	241.098
251.862	256.539
252.114	249.794
252.366	264.241
252.618	285.442
252.871	302.923
253.123	298.477
253.375	292.066
253.627	298.192
253.88	302.024
254.132	264.863
254.384	251.585
254.636	245.131
254.889	240.37
255.141	232.871
255.393	226.121
255.645	214.246
255.898	204.979
256.15	203.033
256.402	207.018
256.654	208.95
256.907	209.359
257.159	207.918
257.411	202.949
257.664	181.447
257.916	180.597
258.168	189.039
258.42	179.216
258.673	173.132
258.925	157.367
259.177	143.001
259.429	137.706
259.682	108.702
259.934	113.514
260.186	116.285
260.438	105.94
260.691	106.855
260.943	96.2497
261.195	86.6829
261.447	82.1571
261.7	85.3732
261.952	74.1693
262.204	70.9887
262.457	72.4979
262.709	72.9444
262.961	66.4346
263.213	69.6046
263.466	70.3276
263.718	66.7059
263.97	91.4151
264.222	86.1303
264.475	74.7582
264.727	65.5263
264.979	62.0842
265.231	65.4436
265.484	59.856
265.736	51.968
265.988	52.3908
266.24	56.123
266.493	57.323
266.745	55.7104
266.997	50.0015
267.249	30.9479
267.502	40.7766
267.754	45.0014
268.006	38.696
268.259	41.3942
268.511	41.573
268.763	42.5293
269.015	43.1543
269.268	41.2439
269.52	29.1275
269.772	32.4571
270.024	37.6479
270.277	35.61
270.529	37.2884
270.781	25.2043
271.033	17.474
271.286	19.3329
271.538	26.4199
271.79	22.5268
272.042	28.6115
272.295	38.2305
272.547	37.086
272.799	24.0153
273.051	30.6424
273.304	35.073
273.556	22.6248
273.808	15.0797
274.061	24.7207
274.313	31.1711
274.565	29.5702
274.817	28.1727
275.07	21.5279
275.322	30.4269
275.574	42.2663
275.826	33.9493
276.079	34.5399
276.331	32.7013
276.583	28.5364
276.835	23.7064
277.088	29.9959
277.34	22.7912
277.592	26.8952
277.844	41.1761
278.097	37.2178
278.349	23.0462
278.601	21.8864
278.854	26.6097
279.106	23.6906
279.358	25.373
279.61	17.2231
279.863	16.3963
280.115	30.993
280.367	38.0833
280.619	33.0309
280.872	31.0373
281.124	34.4028
281.376	37.3642
281.628	39.1408
281.881	38.4202
282.133	40.5184
282.385	50.9704
282.637	45.1759
282.89	51.0648
283.142	57.0908
283.394	58.749
283.646	66.5793
283.899	69.8834
284.151	69.5432
284.403	66.7797
284.656	63.8362
284.908	65.2749
285.16	66.2828
285.412	59.8917
285.665	43.3511
285.917	67.3476
286.169	67.8487
286.421	63.3221
286.674	60.9596
286.926	56.4536
287.178	58.4935
287.43	52.3723
287.683	41.7472
287.935	36.4911
288.187	37.8227
288.439	41.7431
288.692	42.8651
288.944	38.8786
289.196	41.5848
289.449	53.4148
289.701	61.1312
289.953	58.295
290.205	39.175
290.458	37.7385
290.71	38.3524
290.962	40.6934
291.214	45.7609
291.467	44.598
291.719	55.0781
291.971	55.6337
292.223	41.3313
292.476	41.4623
292.728	49.0967
292.98	54.3554
293.232	51.9591
293.485	36.4288
293.737	48.1483
293.989	60.6623
294.241	62.9988
294.494	51.6893
294.746	64.9781
294.998	64.059
295.251	63.8456
295.503	64.6556
295.755	53.4262
296.007	71.0654
296.26	78.0977
296.512	78.3132
296.764	80.5121
297.016	76.2486
297.269	74.1026
297.521	71.8727
297.773	73.0519
298.025	97.959
298.278	85.5922
298.53	78.3422
298.782	81.1297
299.034	88.7158
299.287	106.753
299.539	119.222
299.791	124.689
300.043	123.752
300.296	124.65
300.548	127.446
300.8	134.193
301.053	142.932
301.305	147.707
301.557	158.324
301.809	152.677
302.062	141.519
302.314	136.742
302.566	135.841
302.818	140.129
303.071	141.315
303.323	137.218
303.575	131.667
303.827	140.988
304.08	141.759
304.332	133.328
304.584	119.776
304.836	126.103
305.089	132.429
305.341	130.814
305.593	121.118
305.846	121.243
306.098	106.161
306.35	99.5631
306.602	100.185
306.855	98.7589
307.107	81.471
307.359	85.908
307.611	91.5733
307.864	85.4946
308.116	79.4153
308.368	77.2008
308.62	78.0092
308.873	77.4649
309.125	67.2531
309.377	53.0535
309.629	53.6511
309.882	62.9187
310.134	72.9423
310.386	68.6659
310.638	64.1847
310.891	58.0553
311.143	51.5916
311.395	49.1335
311.648	51.5119
311.9	65.9497
312.152	67.9244
312.404	39.8902
312.657	60.4373
312.909	57.5639
313.161	48.3712
313.413	43.4867
313.666	54.4723
313.918	47.4829
314.17	47.2304
314.422	50.6998
314.675	51.1562
314.927	42.9956
315.179	40.3469
315.431	45.1691
315.684	51.0553
315.936	33.0709
316.188	39.8887
316.44	47.063
316.693	52.2837
316.945	56.1584
317.197	42.5595
317.45	39.6092
317.702	40.8425
317.954	40.0606
318.206	26.2056
318.459	31.5604
318.711	30.4866
318.963	28.3715
319.215	36.8202
319.468	27.6214
319.72	33.7087
319.972	36.5951
320.224	29.9591
320.477	28.5254
320.729	18.8933
320.981	11.8052
321.233	13.9133
321.486	30.7655
321.738	28.5543
321.99	28.6138
322.243	35.0495
322.495	41.1207
322.747	9.38891
322.999	17.9765
323.252	26.7056
323.504	25.1602
323.756	9.28773
324.008	13.8137
324.261	10.747
324.513	11.7089
324.765	19.2642
325.017	16.7847
325.27	9.30746
325.522	15.0558
325.774	24.0081
326.026	18.2858
326.279	19.7093
326.531	19.7861
326.783	9.7154
327.035	-6.51568
327.288	6.3496
327.54	8.65249
327.792	11.7115
328.045	12.2932
328.297	4.39976
328.549	7.37201
328.801	11.1105
329.054	15.1223
329.306	18.4556
329.558	18.5719
329.81	27.912
330.063	26.941
330.315	23.1797
330.567	28.7399
330.819	21.0435
331.072	34.1954
331.324	42.3877
331.576	35.7825
331.828	21.3086
332.081	22.6458
332.333	13.3362
332.585	6.79333
332.837	19.8625
333.09	28.318
333.342	28.693
333.594	29.1476
333.847	27.6968
334.099	9.0552
334.351	23.5982
334.603	26.5426
334.856	19.9564
335.108	12.1402
335.36	21.6336
335.612	13.5529
335.865	9.57745
336.117	12.4727
336.369	10.7757
336.621	24.1117
336.874	35.3092
337.126	35.3664
337.378	20.9516
337.63	16.1403
337.883	22.4022
338.135	16.1082
338.387	2.44796
338.64	4.65125
338.892	27.615
339.144	21.4026
339.396	14.5629
339.649	24.1531
339.901	24.266
340.153	17.0653
340.405	19.7213
340.658	23.3355
340.91	8.66402
341.162	2.77434
341.414	2.40615
341.667	5.82476
341.919	10.3622
342.171	9.69555
342.423	10.8742
342.676	5.81436
342.928	0.12453
343.18	1.93196
343.433	6.73826
343.685	5.74819
343.937	13.0056
344.189	26.8528
344.442	25.399
344.694	48.8317
344.946	55.6472
345.198	54.8539
345.451	59.0136
345.703	70.0814
345.955	64.076
346.207	50.1895
346.46	36.9778
346.712	36.3058
346.964	24.282
347.216	25.3534
347.469	27.3639
347.721	20.2182
347.973	1.53793
348.225	7.84031
348.478	9.69051
348.73	5.56636
348.982	2.53956
349.235	-0.73869
349.487	11.2204
349.739	8.85894
349.991	-10.4342
350.244	-1.96612
350.496	-1.0644
350.748	-0.7938
351	-1.34088
351.253	-3.46295
351.505	-4.13691
351.757	-6.67322
352.009	-10.2337
352.262	-10.2996
352.514	2.34367
352.766	-2.36107
353.018	-2.19111
353.271	-2.75265
353.523	-7.56025
353.775	-8.49144
354.027	3.68958
354.28	-2.27078
354.532	-10.9011
354.784	8.96614
355.037	2.54858
355.289	2.36049
355.541	7.32929
355.793	11.5542
356.046	-2.44502
356.298	-6.42562
356.55	-4.29508
356.802	-1.58669
357.055	-2.44277
357.307	3.15212
357.559	6.20753
357.811	1.82934
358.064	-4.99849
358.316	-1.75515
358.568	0.19902
358.82	1.9494
359.073	-3.60076
359.325	-15.2902
359.577	-8.91006
359.829	-4.60349
360.082	-2.79652
360.334	-0.26793
360.586	5.9126
360.839	-0.25436
361.091	-0.91293
361.343	-3.85618
361.595	-7.59827
361.848	-1.47436
362.1	-16.591
362.352	-4.05209
362.604	5.71388
362.857	-6.1454
363.109	-3.6861
363.361	-3.46085
363.613	-9.3911
363.866	-15.7965
364.118	-13.5457
364.37	-1.67155
364.622	1.28796
364.875	-0.24648
365.127	-2.6108
365.379	-1.46387
365.632	-1.28994
365.884	-11.7584
366.136	-12.0927
366.388	8.07688
366.641	0.07724
366.893	-9.69096
367.145	-2.67991
367.397	6.12661
367.65	-11.4327
367.902	-10.5429
368.154	-2.03321
368.406	-0.73102
368.659	-7.98312
368.911	-6.05173
369.163	-5.82096
369.415	5.46484
369.668	9.13701
369.92	-6.80666
370.172	-6.44438
370.425	-3.21003
370.677	2.94128
370.929	5.33908
371.181	-5.29757
371.434	-4.40835
371.686	-5.68404
371.938	-3.40278
372.19	1.61263
372.443	-0.63992
372.695	5.17694
372.947	-0.76068
373.199	-4.7575
373.452	2.53621
373.704	-0.75965
373.956	4.36868
374.208	6.20058
374.461	3.17896
374.713	-2.49284
374.965	-1.07546
375.217	4.75133
375.47	8.57078
375.722	7.47856
375.974	1.29531
376.226	-2.89475
376.479	3.86828
376.731	14.1793
376.983	20.3035
377.236	14.9046
377.488	0.60517
377.74	-6.10332
377.992	-1.04029
378.245	14.228
378.497	3.0682
378.749	7.78649
379.001	4.3419
379.254	-3.4349
379.506	11.0749
379.758	5.88435
380.01	10.4082
380.263	13.4309
380.515	9.24633
380.767	5.93021
381.019	13.4811
381.272	12.9999
381.524	8.84783
381.776	8.73598
382.029	16.9586
382.281	14.43
382.533	13.6063
382.785	12.3542
383.038	1.94569
383.29	9.12506
383.542	15.1517
383.794	15.8702
384.047	13.5481
384.299	19.9704
384.551	15.7437
384.803	9.96431
385.056	7.90529
385.308	11.2313
385.56	10.0097
385.812	21.3426
386.065	19.6161
386.317	9.01299
386.569	2.5685
386.822	24.01
387.074	23.8421
387.326	21.2117
387.578	21.9289
387.831	24.3896
388.083	19.0285
388.335	18.373
388.587	14.9283
388.84	9.81835
389.092	20.4548
389.344	25.4712
389.596	19.5062
389.849	15.626
390.101	21.5435
390.353	12.9833
390.605	18.603
390.858	16.3467
391.11	16.8096
391.362	35.8761
391.614	19.6245
391.867	16.3304
392.119	21.8025
392.371	27.8936
392.624	21.6643
392.876	23.2919
393.128	14.6558
393.38	9.38008
393.633	13.981
393.885	24.0612
394.137	13.8953
394.389	15.9299
394.642	17.5433
394.894	9.83496
395.146	14.9402
395.398	20.282
395.651	16.2893
395.903	12.7789
396.155	21.0413
396.407	11.9004
396.66	15.3018
396.912	16.4431
397.164	16.5565
397.416	25.4405
397.669	19.7383
397.921	20.1354
398.173	19.5499
398.426	18.2898
398.678	26.268
398.93	9.68769
399.182	18.3332
399.435	27.1404
399.687	20.6621
399.939	18.3838
400.191	13.2817
400.444	10.3398
400.696	12.7283
400.948	22.181
401.2	34.9487
401.453	26.3879
401.705	23.4426
401.957	21.1531
402.209	6.5673
402.462	16.9139
402.714	21.0761
402.966	21.892
403.219	20.1642
403.471	15.6552
403.723	27.444
403.975	38.441
404.228	40.9605
404.48	37.135
404.732	43.0521
404.984	30.6015
405.237	24.4582
405.489	30.5848
405.741	43.6751
405.993	39.8656
406.246	40.1148
406.498	37.5215
406.75	35.7899
407.002	38.8668
407.255	39.5095
407.507	32.0868
407.759	27.0359
408.011	28.3117
408.264	34.9812
408.516	34.6782
408.768	32.7259
409.021	30.5422
409.273	31.0071
409.525	31.8377
409.777	26.0072
410.03	27.7403
410.282	30.4253
410.534	34.8365
410.786	32.1742
411.039	35.6117
411.291	36.8251
411.543	36.2809
411.795	36.0216
412.048	25.506
412.3	35.4208
412.552	29.1085
412.804	21.3784
413.057	19.0583
413.309	19.9084
413.561	25.0759
413.814	26.3429
414.066	26.1234
414.318	28.5553
414.57	33.3045
414.823	26.8865
415.075	27.8445
415.327	29.3585
415.579	25.428
415.832	31.9865
416.084	23.5008
416.336	23.8805
416.588	30.984
416.841	30.9601
417.093	30.1184
417.345	28.1005
417.597	30.7547
417.85	34.4415
418.102	30.7052
418.354	36.8615
418.606	33.7604
418.859	26.4817
419.111	21.7156
419.363	28.5051
419.616	32.7241
419.868	32.2172
420.12	27.0719
420.372	32.382
420.625	34.6496
420.877	31.1761
421.129	28.3229
421.381	32.0352
421.634	27.454
421.886	24.5293
422.138	31.4157
422.39	32.009
422.643	25.6705
422.895	30.0623
423.147	31.4747
423.399	36.2119
423.652	45.6586
423.904	38.2459
424.156	26.2979
424.408	29.1144
424.661	34.3556
424.913	33.1377
425.165	24.4583
425.418	26.8989
425.67	30.1303
425.922	27.5521
426.174	29.1316
426.427	26.2056
426.679	23.3008
426.931	27.4889
427.183	36.1318
427.436	45.9352
427.688	42.788
427.94	38.663
428.192	33.4084
428.445	30.2521
428.697	38.5188
428.949	30.9514
429.201	23.0391
429.454	25.765
429.706	30.1575
429.958	38.633
430.211	34.4967
430.463	30.4551
430.715	38.676
430.967	42.1402
431.22	40.4186
431.472	37.4611
431.724	37.9719
431.976	44.4365
432.229	41.8176
432.481	39.2401
432.733	40.7126
432.985	44.3901
433.238	47.3299
433.49	42.7934
433.742	38.3063
433.994	36.304
434.247	37.9144
434.499	41.3411
434.751	36.246
435.003	27.5608
435.256	30.1191
435.508	49.9277
435.76	25.0603
436.013	21.7203
436.265	25.6179
436.517	32.25
436.769	40.071
437.022	36.2362
437.274	27.3741
437.526	25.7591
437.778	32.1456
438.031	28.8329
438.283	19.9655
438.535	25.9653
438.787	29.2543
439.04	15.3873
439.292	7.32675
439.544	16.6554
439.796	20.4123
440.049	19.0677
440.301	21.5875
440.553	16.7031
440.806	14.9624
441.058	16.2901
441.31	18.0166
441.562	13.1087
441.815	11.6779
442.067	11.3345
442.319	15.4238
442.571	24.0088
442.824	22.7831
443.076	11.1837
443.328	11.6621
443.58	16.7661
443.833	11.8519
444.085	16.6754
444.337	22.9153
444.589	27.8274
444.842	25.186
445.094	4.05929
445.346	0.42844
445.598	2.70104
445.851	10.4141
446.103	18.5023
446.355	6.80201
446.608	11.2163
446.86	6.00764
447.112	0.04466
447.364	6.52537
447.617	22.405
447.869	18.083
448.121	10.6762
448.373	2.91841
448.626	-8.63457
448.878	0.93
449.13	5.22121
449.382	8.53639
449.635	11.9834
449.887	12.071
450.139	7.00466
450.391	13.1195
450.644	12.0451
450.896	-4.7325
451.148	4.26762
451.4	1.96863
451.653	-0.43401
451.905	4.3761
452.157	19.0862
452.41	-5.84463
452.662	3.35425
452.914	7.87032
453.166	0.46342
453.419	-4.98089
453.671	8.33088
453.923	3.21608
454.175	-1.06395
454.428	2.56782
454.68	-1.29673
454.932	-4.90329
455.184	-11.2408
455.437	-11.1421
455.689	-0.96936
455.941	-9.5774
456.193	-12.3235
456.446	-13.7701
456.698	-12.5647
456.95	-6.29574
457.203	-2.52099
457.455	-12.21
457.707	-11.1951
457.959	-0.28317
458.212	0.59362
458.464	-1.39514
458.716	-7.58873
458.968	-10.8495
459.221	-8.75478
459.473	-7.08724
459.725	-3.71412
459.977	-1.41844
460.23	-1.62007
460.482	-4.0267
460.734	-1.83239
460.986	2.63109
461.239	1.48932
461.491	-3.78543
461.743	-8.91571
461.995	-9.62124
462.248	-12.2339
462.5	-10.349
462.752	-4.28972
463.005	1.48892
463.257	-11.8755
463.509	-9.3967
463.761	-11.2279
464.014	-18.5555
464.266	-6.60163
464.518	-2.91734
464.77	-8.53759
465.023	-11.6358
465.275	-7.17056
465.527	-10.2368
465.779	-14.9596
466.032	-11.6283
466.284	-3.55637
466.536	3.2895
466.788	2.0555
467.041	2.36413
467.293	-4.12302
467.545	-16.3207
467.797	-27.6703
468.05	-2.51792
468.302	-2.35855
468.554	-6.11859
468.807	-9.3922
469.059	-19.3355
469.311	0.34814
469.563	-5.22325
469.816	-14.013
470.068	-15.2365
470.32	-14.3606
470.572	-6.02532
470.825	-6.7321
471.077	-10.3885
471.329	-11.1576
471.581	-7.90577
471.834	-5.35977
472.086	-5.55571
472.338	-9.25408
472.59	-14.6288
472.843	-5.56703
473.095	-7.63028
473.347	-13.0152
473.6	-14.0755
473.852	-5.04706
474.104	-8.92481
474.356	-2.68765
474.609	6.11152
474.861	7.67929
475.113	-9.7355
475.365	-10.4447
475.618	-13.9264
475.87	-10.0858
476.122	-1.11334
476.374	-4.21459
476.627	-2.43387
476.879	-4.61682
477.131	-4.25135
477.383	-0.37729
477.636	-4.25764
477.888	-8.86997
478.14	-8.81657
478.392	-4.74139
478.645	1.11127
478.897	3.5722
479.149	5.33327
479.402	-0.55454
479.654	-8.67011
479.906	-10.964
480.158	0.4843
480.411	-6.34898
480.663	-2.87651
480.915	3.37358
481.167	-4.54997
481.42	-1.2814
481.672	-3.13089
481.924	-1.04412
482.176	1.11635
482.429	-7.11905
482.681	2.5244
482.933	-0.44129
483.185	0.13106
483.438	5.47612
483.69	3.44294
483.942	-5.40498
484.194	-10.4623
484.447	-9.11347
484.699	-3.03953
484.951	-0.3009
485.204	-1.61355
485.456	-4.95558
485.708	-2.31148
485.96	7.38276
486.213	8.78613
486.465	-0.99454
486.717	-3.03439
486.969	-1.9578
487.222	-3.35604
487.474	-7.24333
487.726	1.78453
487.978	-2.2101
488.231	-10.7121
488.483	-11.8961
488.735	-10.4867
488.987	-1.37563
489.24	-0.30717
489.492	-5.44351
489.744	-9.29091
489.997	-1.00511
490.249	-15.462
490.501	-16.3419
490.753	-5.1716
491.006	1.49006
491.258	2.62973
491.51	-1.10293
491.762	-4.62358
492.015	-3.7648
492.267	4.83207
492.519	4.91233
492.771	-4.19992
493.024	-5.83833
493.276	-1.63057
493.528	-8.43215
493.78	-0.37222
494.033	-0.84424
494.285	-2.00757
494.537	0.93856
494.789	9.75718
495.042	8.48882
495.294	-0.10643
495.546	2.51779
495.799	14.5435
496.051	1.64447
496.303	10.2366
496.555	8.72179
496.808	2.19173
497.06	-1.50886
497.312	8.14985
497.564	1.9002
497.817	8.24349
498.069	11.7269
498.321	4.34703
498.573	6.02312
498.826	-0.30127
499.078	2.55795
499.33	5.46263
499.582	2.76111
499.835	11.3185
500.087	14.4412
500.339	12.8189
500.592	3.34369
500.844	-10.8547
501.096	1.47083
501.348	9.7863
501.601	12.443
501.853	11.2021
502.105	7.80856
502.357	-1.65534
502.61	19.074
502.862	19.1246
503.114	11.131
503.366	16.8657
503.619	8.95437
503.871	9.16848
504.123	4.52143
504.375	4.67973
504.628	19.4247
504.88	0.8577
505.132	7.44351
505.384	12.2836
505.637	17.2428
505.889	30.8025
506.141	26.8844
506.394	26.2615
506.646	30.4237
506.898	33.6459
507.15	29.0891
507.403	38.2261
507.655	37.1754
507.907	40.6338
508.159	47.1331
508.412	48.2473
508.664	48.8573
508.916	53.7595
509.168	59.8324
509.421	64.9081
509.673	66.8674
509.925	58.4161
510.177	68.8624
510.43	75.2541
510.682	78.1873
510.934	90.2327
511.186	96.4408
511.439	106.646
511.691	108.873
511.943	107.117
512.196	115.442
512.448	143.514
512.7	135.667
512.952	137.025
513.205	156.449
513.457	180.039
513.709	188.917
513.961	205.3
514.214	219.947
514.466	233.403
514.718	253.039
514.97	291.524
515.223	331.883
515.475	354.163
515.727	370.815
515.979	415.099
516.232	472.795
516.484	534.883
516.736	602.429
516.989	680.615
517.241	776.515
517.493	865.443
517.745	1018.47
517.998	1176.26
518.25	1337.91
518.502	1541.49
518.754	1807.31
519.007	2066.49
519.259	2354.31
519.511	2628.79
519.763	2807.99
520.016	3125.92
520.268	3216.49
520.52	3172.62
520.772	3030.72
521.025	2802.29
521.277	2592.57
521.529	2292.87
521.781	1989.57
522.034	1715.7
522.286	1474.01
522.538	1289.06
522.791	1125.77
523.043	990.699
523.295	879.636
523.547	781.562
523.8	689.516
524.052	630.928
524.304	585.05
524.556	530.016
524.809	450.78
525.061	434.296
525.313	372.899
525.565	335.353
525.818	322.186
526.07	305.243
526.322	266.859
526.574	251.278
526.827	240.246
527.079	230.703
527.331	222.69
527.583	196.73
527.836	186.195
528.088	164.513
528.34	146.723
528.593	151.647
528.845	135.423
529.097	133.329
529.349	129.098
529.602	128.081
529.854	134.327
530.106	114.356
530.358	115.055
530.611	117.044
530.863	104.918
531.115	77.6956
531.367	90.331
531.62	89.7075
531.872	84.281
532.124	79.0296
532.376	75.412
532.629	64.5259
532.881	61.1244
533.133	65.5691
533.385	67.1322
533.638	62.3372
533.89	71.7684
534.142	70.344
534.395	52.352
534.647	46.063
534.899	59.161
535.151	48.7577
535.404	47.2586
535.656	49.82
535.908	52.8152
536.16	53.1878
536.413	48.7137
536.665	45.274
536.917	50.7632
537.169	51.9815
537.422	44.2689
537.674	34.7104
537.926	34.9312
538.178	37.4707
538.431	37.9317
538.683	36.6355
538.935	38.2488
539.188	35.645
539.44	32.6188
539.692	32.8706
539.944	35.4726
540.197	35.7727
540.449	23.2685
540.701	25.9174
540.953	22.93
541.206	17.9427
541.458	24.7956
541.71	21.6415
541.962	21.5963
542.215	27.989
542.467	31.6713
542.719	22.2834
542.971	14.5575
543.224	8.46619
543.476	10.6917
543.728	19.009
543.981	28.2057
544.233	32.0417
544.485	18.276
544.737	17.448
544.99	22.5527
545.242	23.2383
545.494	20.082
545.746	22.1082
545.999	16.069
546.251	12.8288
546.503	16.6506
546.755	12.7048
547.008	10.0206
547.26	13.52
547.512	15.9675
547.764	15.5322
548.017	18.8173
548.269	10.1883
548.521	5.99782
548.774	10.4553
549.026	15.0587
549.278	1.35172
549.53	6.77979
549.783	3.82385
550.035	10.0402
550.287	19.4571
550.539	14.3978
550.792	17.1604
551.044	20.8061
551.296	17.917
551.548	13.8562
551.801	16.0439
552.053	10.7302
552.305	3.58635
552.557	7.46687
552.81	14.5099
553.062	15.0414
553.314	13.503
553.566	10.2615
553.819	11.9991
554.071	11.1261
554.323	6.26832
554.576	15.1857
554.828	7.12496
555.08	9.62396
555.332	16.1977
555.585	17.6133
555.837	4.21542
556.089	6.23343
556.341	10.6786
556.594	10.2252
556.846	4.45938
557.098	-0.88979
557.35	1.06556
557.603	8.37026
557.855	11.5074
558.107	11.6044
558.359	13.6453
558.612	4.01503
558.864	0.72262
559.116	5.62495
559.368	10.7828
559.621	7.31144
559.873	-3.67064
560.125	1.43602
560.378	12.5306
560.63	18.009
560.882	11.2753
561.134	-0.78496
561.387	3.62041
561.639	4.15038
561.891	6.37643
562.143	11.6718
562.396	12.8142
562.648	-2.55817
562.9	0.52108
563.152	8.64416
563.405	13.7654
563.657	13.7409
563.909	11.6523
564.161	14.348
564.414	15.2684
564.666	10.8313
564.918	1.99581
565.17	10.4242
565.423	6.5249
565.675	3.53158
565.927	5.5156
566.18	9.25803
566.432	-5.24105
566.684	-4.61827
566.936	-3.03142
567.189	-0.77054
567.441	3.906
567.693	13.6838
567.945	10.2963
568.198	8.78454
568.45	5.8616
568.702	1.82066
568.954	0.94669
569.207	11.5373
569.459	10.9158
569.711	6.40979
569.963	3.8281
570.216	6.8377
570.468	9.60408
570.72	18.1586
570.973	16.9106
571.225	13.3383
571.477	14.9702
571.729	8.82861
571.982	3.18278
572.234	2.3746
572.486	7.30021
572.738	13.3177
572.991	7.44433
573.243	8.97712
573.495	7.22426
573.747	4.8768
574	3.88623
574.252	5.46847
574.504	16.0648
574.756	8.03499
575.009	3.78204
575.261	5.56397
575.513	7.28202
575.765	7.07727
576.018	6.39779
576.27	10.5345
576.522	10.9097
576.775	5.4606
577.027	15.7901
577.279	19.5096
577.531	11.4315
577.784	2.56636
578.036	0.90245
578.288	8.72501
578.54	10.6906
578.793	8.62086
579.045	7.97401
579.297	8.79012
579.549	8.54175
579.802	10.778
580.054	3.06609
580.306	2.91628
580.558	4.39726
580.811	1.78202
581.063	11.0764
581.315	9.30914
581.567	6.85852
581.82	8.72103
582.072	14.3172
582.324	15.739
582.577	12.5622
582.829	3.16786
583.081	-3.8044
583.333	-3.43995
583.586	5.02465
583.838	13.7409
584.09	21.3492
584.342	16.97
584.595	13.6548
584.847	21.9996
585.099	17.1749
585.351	11.3743
585.604	15.9204
585.856	17.8641
586.108	15.8993
586.36	30.0267
586.613	21.7882
586.865	9.30596
587.117	10.5211
587.37	21.3573
587.622	23.9053
587.874	17.2062
588.126	24.4656
588.379	26.7743
588.631	27.5357
588.883	32.0609
589.135	29.9606
589.388	25.8358
589.64	30.8404
589.892	30.8263
590.144	24.3593
590.397	29.7289
590.649	24.1099
590.901	23.1204
591.153	24.9464
591.406	23.7336
591.658	14.9616
591.91	20.7079
592.162	32.1005
592.415	26.0751
592.667	20.3412
592.919	28.5565
593.172	29.4346
593.424	32.6294
593.676	26.1489
593.928	21.6651
594.181	21.7189
594.433	18.2027
594.685	20.4306
594.937	25.5202
595.19	25.6109
595.442	24.4641
595.694	27.0786
595.946	18.9797
596.199	29.4253
596.451	30.7068
596.703	29.0648
596.955	30.2334
597.208	29.479
597.46	21.4728
597.712	16.7034
597.965	24.0933
598.217	32.4662
598.469	22.3922
598.721	30.0384
598.974	31.002
599.226	28.0674
599.478	23.0769
599.73	20.1793
599.983	30.5831
600.235	32.2364
600.487	25.9609
600.739	29.0745
600.992	35.9456
601.244	19.4239
601.496	34.9321
601.748	27.3057
602.001	25.3226
602.253	31.3966
602.505	37.0521
602.758	36.8413
603.01	40.586
603.262	41.007
603.514	34.2004
603.767	27.6962
604.019	43.0727
[truncated: 9,498 more rows]

## Sheet: Supplementary Fig 17d
X	Raman spectrum of adsorbed SWCNT
100	0.05715
100.252	0.05383
100.505	0.04116
100.757	0.04758
101.009	0.04907
101.261	0.04483
101.514	0.05284
101.766	0.04863
102.018	0.04593
102.27	0.04847
102.523	0.05201
102.775	0.04826
103.027	0.04299
103.279	0.03952
103.532	0.047
103.784	0.03451
104.036	0.0271
104.288	0.03972
104.541	0.0399
104.793	0.04123
105.045	0.03912
105.297	0.02923
105.55	0.03373
105.802	0.03838
106.054	0.0399
106.307	0.03392
106.559	0.0465
106.811	0.04394
107.063	0.03398
107.316	0.0336
107.568	0.03679
107.82	0.04032
108.072	0.04141
108.325	0.03375
108.577	0.03096
108.829	0.03567
109.081	0.04354
109.334	0.03812
109.586	0.0355
109.838	0.03398
110.09	0.0336
110.343	0.03657
110.595	0.03194
110.847	0.03251
111.1	0.04042
111.352	0.03835
111.604	0.03842
111.856	0.03729
112.109	0.03369
112.361	0.03218
112.613	0.04128
112.865	0.04467
113.118	0.033
113.37	0.03373
113.622	0.02941
113.874	0.03129
114.127	0.04869
114.379	0.04102
114.631	0.03741
114.883	0.03237
115.136	0.01959
115.388	0.03577
115.64	0.04466
115.892	0.04336
116.145	0.02833
116.397	0.02181
116.649	0.02384
116.902	0.03086
117.154	0.03663
117.406	0.03325
117.658	0.03654
117.911	0.04109
118.163	0.02949
118.415	0.02769
118.667	0.02549
118.92	0.02517
119.172	0.0394
119.424	0.03115
119.676	0.02381
119.929	0.02253
120.181	0.02833
120.433	0.02856
120.685	0.02841
120.938	0.02995
121.19	0.03687
121.442	0.03085
121.695	0.02881
121.947	0.0356
122.199	0.04136
122.451	0.03854
122.704	0.03736
122.956	0.04071
123.208	0.02966
123.46	0.02647
123.713	0.02899
123.965	0.03512
124.217	0.02852
124.469	0.0324
124.722	0.03706
124.974	0.0361
125.226	0.03513
125.478	0.03377
125.731	0.03518
125.983	0.042
126.235	0.03823
126.487	0.03707
126.74	0.03465
126.992	0.02696
127.244	0.0425
127.497	0.0468
127.749	0.04147
128.001	0.02866
128.253	0.03701
128.506	0.04092
128.758	0.03893
129.01	0.03011
129.262	0.03449
129.515	0.03734
129.767	0.03758
130.019	0.03493
130.271	0.04058
130.524	0.03904
130.776	0.03461
131.028	0.03871
131.28	0.04228
131.533	0.03473
131.785	0.02472
132.037	0.0361
132.289	0.03907
132.542	0.03754
132.794	0.03388
133.046	0.03291
133.299	0.03388
133.551	0.03784
133.803	0.04225
134.055	0.03847
134.308	0.04042
134.56	0.03878
134.812	0.0338
135.064	0.03395
135.317	0.03315
135.569	0.03469
135.821	0.03781
136.073	0.0357
136.326	0.03821
136.578	0.03577
136.83	0.02764
137.082	0.02384
137.335	0.01913
137.587	0.02314
137.839	0.03578
138.092	0.03761
138.344	0.02652
138.596	0.02632
138.848	0.04034
139.101	0.03089
139.353	0.02977
139.605	0.0298
139.857	0.02855
140.11	0.02981
140.362	0.03626
140.614	0.03729
140.866	0.02934
141.119	0.02496
141.371	0.03167
141.623	0.03796
141.875	0.03885
142.128	0.04181
142.38	0.03678
142.632	0.03364
142.884	0.03684
143.137	0.03586
143.389	0.03528
143.641	0.03396
143.894	0.03138
144.146	0.03039
144.398	0.03023
144.65	0.0319
144.903	0.03569
145.155	0.03414
145.407	0.03421
145.659	0.03382
145.912	0.03173
146.164	0.03018
146.416	0.03305
146.668	0.03282
146.921	0.02526
147.173	0.03613
147.425	0.03743
147.677	0.03286
147.93	0.02576
148.182	0.03607
148.434	0.04081
148.686	0.04279
148.939	0.04333
149.191	0.02377
149.443	0.03126
149.696	0.04408
149.948	0.0451
150.2	0.03732
150.452	0.0268
150.705	0.02583
150.957	0.04347
151.209	0.03909
151.461	0.03978
151.714	0.04193
151.966	0.04241
152.218	0.03406
152.47	0.0308
152.723	0.03243
152.975	0.03871
153.227	0.04223
153.479	0.04068
153.732	0.03604
153.984	0.03018
154.236	0.03314
154.489	0.03805
154.741	0.03817
154.993	0.02847
155.245	0.03256
155.498	0.03391
155.75	0.03364
156.002	0.03259
156.254	0.02989
156.507	0.04131
156.759	0.05
157.011	0.04301
157.263	0.04428
157.516	0.04278
157.768	0.03906
158.02	0.03375
158.272	0.03558
158.525	0.03701
158.777	0.03785
159.029	0.03779
159.281	0.03226
159.534	0.03862
159.786	0.04423
160.038	0.04032
160.291	0.04955
160.543	0.04669
160.795	0.0406
161.047	0.03759
161.3	0.03998
161.552	0.0355
161.804	0.03108
162.056	0.03135
162.309	0.0343
162.561	0.03766
162.813	0.04185
163.065	0.04651
163.318	0.0421
163.57	0.04059
163.822	0.03969
164.074	0.03786
164.327	0.03232
164.579	0.03052
164.831	0.03054
165.084	0.0318
165.336	0.03985
165.588	0.03818
165.84	0.0372
166.093	0.04162
166.345	0.04344
166.597	0.04955
166.849	0.04882
167.102	0.0377
167.354	0.03272
167.606	0.03599
167.858	0.0398
168.111	0.04044
168.363	0.03603
168.615	0.02941
168.867	0.03131
169.12	0.04125
169.372	0.02715
169.624	0.02522
169.876	0.02673
170.129	0.02908
170.381	0.03486
170.633	0.03063
170.886	0.03583
171.138	0.04926
171.39	0.03464
171.642	0.03438
171.895	0.03538
172.147	0.03464
172.399	0.03533
172.651	0.04548
172.904	0.03709
173.156	0.01774
173.408	0.0394
173.66	0.03941
173.913	0.03882
174.165	0.03999
174.417	0.03614
174.669	0.03867
174.922	0.04097
175.174	0.04198
175.426	0.04209
175.679	0.04221
175.931	0.03536
176.183	0.02663
176.435	0.03016
176.688	0.03573
176.94	0.03727
177.192	0.03668
177.444	0.03906
177.697	0.02836
177.949	0.02735
178.201	0.03388
178.453	0.0408
178.706	0.03273
178.958	0.02936
179.21	0.0303
179.462	0.03326
179.715	0.03347
179.967	0.03503
180.219	0.03438
180.471	0.02712
180.724	0.03664
180.976	0.03481
181.228	0.03265
181.481	0.04175
181.733	0.03559
181.985	0.03022
182.237	0.03027
182.49	0.03897
182.742	0.0317
182.994	0.03444
183.246	0.03661
183.499	0.03156
183.751	0.03507
184.003	0.03735
184.255	0.03498
184.508	0.02754
184.76	0.03107
185.012	0.03028
185.264	0.03057
185.517	0.03348
185.769	0.03132
186.021	0.03227
186.273	0.0333
186.526	0.03333
186.778	0.03287
187.03	0.02917
187.283	0.03054
187.535	0.03694
187.787	0.03761
188.039	0.03877
188.292	0.04207
188.544	0.04339
188.796	0.02809
189.048	0.0321
189.301	0.0344
189.553	0.03392
189.805	0.03745
190.057	0.04096
190.31	0.04514
190.562	0.04537
190.814	0.03235
191.066	0.03206
191.319	0.03101
191.571	0.03093
191.823	0.03617
192.076	0.03483
192.328	0.03467
192.58	0.03356
192.832	0.02852
193.085	0.03539
193.337	0.03468
193.589	0.02905
193.841	0.02164
194.094	0.03316
194.346	0.03382
194.598	0.03365
194.85	0.03887
195.103	0.03498
195.355	0.03319
195.607	0.03048
195.859	0.02671
196.112	0.03477
196.364	0.03889
196.616	0.03953
196.868	0.03727
197.121	0.03452
197.373	0.0373
197.625	0.03834
197.878	0.03541
198.13	0.02865
198.382	0.03059
198.634	0.03711
198.887	0.04517
199.139	0.04868
199.391	0.04064
199.643	0.03968
199.896	0.04191
200.148	0.03286
200.4	0.03804
200.652	0.04407
200.905	0.04875
201.157	0.05057
201.409	0.03976
201.661	0.03465
201.914	0.03668
202.166	0.04649
202.418	0.04087
202.671	0.03564
202.923	0.03453
203.175	0.0398
203.427	0.03304
203.68	0.03951
203.932	0.03946
204.184	0.02463
204.436	0.03326
204.689	0.04061
204.941	0.042
205.193	0.03602
205.445	0.02754
205.698	0.02873
205.95	0.0317
206.202	0.03398
206.454	0.03579
206.707	0.03274
206.959	0.03126
207.211	0.03095
207.463	0.02704
207.716	0.02057
207.968	0.02535
208.22	0.0349
208.473	0.03385
208.725	0.03441
208.977	0.03365
209.229	0.02854
209.482	0.01547
209.734	0.01991
209.986	0.02841
210.238	0.03075
210.491	0.01868
210.743	0.01877
210.995	0.02501
211.247	0.02753
211.5	0.02131
211.752	0.0214
212.004	0.0276
212.256	0.03213
212.509	0.03261
212.761	0.03556
213.013	0.02869
213.265	0.02449
213.518	0.02515
213.77	0.02581
214.022	0.02053
214.275	0.02467
214.527	0.03418
214.779	0.03312
215.031	0.02945
215.284	0.03374
215.536	0.03986
215.788	0.0365
216.04	0.03704
216.293	0.02836
216.545	0.02182
216.797	0.02909
217.049	0.02288
217.302	0.02471
217.554	0.02996
217.806	0.03427
218.058	0.02692
218.311	0.02651
218.563	0.02882
218.815	0.03054
219.067	0.02376
219.32	0.02719
219.572	0.02902
219.824	0.02576
220.077	0.01783
220.329	0.01387
220.581	0.01493
220.833	0.01866
221.086	0.01932
221.338	0.02369
221.59	0.02173
221.842	0.01736
222.095	0.01744
222.347	0.01359
222.599	0.01883
222.851	0.02584
223.104	0.02747
223.356	0.02469
223.608	0.02273
223.86	0.02533
224.113	0.03176
224.365	0.01695
224.617	0.01825
224.87	0.02111
225.122	0.02017
225.374	0.01681
225.626	0.0236
225.879	0.02469
226.131	0.02016
226.383	0.01966
226.635	0.0228
226.888	0.01955
227.14	0.01541
227.392	0.02122
227.644	0.02651
227.897	0.02914
228.149	0.02688
228.401	0.0181
228.653	0.02279
228.906	0.02501
229.158	0.02439
229.41	0.0206
229.662	0.01265
229.915	0.01539
230.167	0.01749
230.419	0.01774
230.672	0.03158
230.924	0.03049
231.176	0.02807
231.428	0.026
231.681	0.02031
231.933	0.0256
232.185	0.0238
232.437	0.01884
232.69	0.02007
232.942	0.01851
233.194	0.02065
233.446	0.02456
233.699	0.02802
233.951	0.02982
234.203	0.02033
234.455	0.01929
234.708	0.03276
234.96	0.01849
235.212	0.01652
235.465	0.02332
235.717	0.03315
235.969	0.02919
236.221	0.02326
236.474	0.02242
236.726	0.02427
236.978	0.0209
237.23	0.02771
237.483	0.02414
237.735	0.02075
237.987	0.03228
238.239	0.03408
238.492	0.03069
238.744	0.02391
238.996	0.01634
239.248	0.021
239.501	0.02569
239.753	0.0267
240.005	0.02459
240.257	0.02984
240.51	0.02738
240.762	0.02616
241.014	0.02576
241.267	0.01949
241.519	0.02739
241.771	0.03425
242.023	0.03412
242.276	0.02092
242.528	0.0242
242.78	0.02305
243.032	0.02221
243.285	0.0254
243.537	0.02316
243.789	0.02007
244.041	0.02102
244.294	0.0265
244.546	0.026
244.798	0.03407
245.05	0.03736
245.303	0.03297
245.555	0.02265
245.807	0.02849
246.059	0.03263
246.312	0.03195
246.564	0.02509
246.816	0.02787
247.069	0.02887
247.321	0.03168
247.573	0.03861
247.825	0.03522
248.078	0.03356
248.33	0.04149
248.582	0.05621
248.834	0.04358
249.087	0.04869
249.339	0.055
249.591	0.05631
249.843	0.04772
250.096	0.056
250.348	0.05889
250.6	0.06085
250.852	0.07132
251.105	0.08695
251.357	0.10182
251.609	0.11255
251.862	0.11891
252.114	0.14671
252.366	0.15898
252.618	0.17298
252.871	0.18966
253.123	0.18106
253.375	0.20552
253.627	0.20555
253.88	0.18609
254.132	0.18327
254.384	0.17073
254.636	0.1717
254.889	0.16447
255.141	0.12381
255.393	0.12445
255.645	0.11474
255.898	0.10547
256.15	0.10202
256.402	0.09341
256.654	0.08295
256.907	0.07867
257.159	0.08126
257.411	0.0848
257.664	0.08731
257.916	0.08767
258.168	0.084
258.42	0.07366
258.673	0.07064
258.925	0.06782
259.177	0.06584
259.429	0.06477
259.682	0.05559
259.934	0.05519
260.186	0.05361
260.438	0.04855
260.691	0.05035
260.943	0.0492
261.195	0.04532
261.447	0.04353
261.7	0.054
261.952	0.0547
262.204	0.06028
262.457	0.06748
262.709	0.07133
262.961	0.06677
263.213	0.07019
263.466	0.07883
263.718	0.09004
263.97	0.09821
264.222	0.09974
264.475	0.10161
264.727	0.10553
264.979	0.1108
265.231	0.11607
265.484	0.11353
265.736	0.10643
265.988	0.10024
266.24	0.10841
266.493	0.10064
266.745	0.08857
266.997	0.08047
267.249	0.07706
267.502	0.06249
267.754	0.05532
268.006	0.05608
268.259	0.04803
268.511	0.0483
268.763	0.04401
269.015	0.03749
269.268	0.03466
269.52	0.04046
269.772	0.04269
270.024	0.04128
270.277	0.03655
270.529	0.03024
270.781	0.03262
271.033	0.03251
271.286	0.02724
271.538	0.02148
271.79	0.03019
272.042	0.02702
272.295	0.01751
272.547	0.01583
272.799	0.02792
273.051	0.03256
273.304	0.03016
273.556	0.02257
273.808	0.01973
274.061	0.01597
274.313	0.01737
274.565	0.02372
274.817	0.02726
275.07	0.01893
275.322	0.01494
275.574	0.01772
275.826	0.02705
276.079	0.02545
276.331	0.02134
276.583	0.0187
276.835	0.01942
277.088	0.01542
277.34	0.01789
277.592	0.01824
277.844	0.0169
278.097	0.02391
278.349	0.02362
278.601	0.02392
278.854	0.0209
279.106	0.00827
279.358	0.0124
279.61	0.02187
279.863	0.03163
280.115	0.03667
280.367	0.02566
280.619	0.01894
280.872	0.02308
281.124	0.03153
281.376	0.0223
281.628	0.0307
281.881	0.02834
282.133	0.02648
282.385	0.04067
282.637	0.04189
282.89	0.05076
283.142	0.06067
283.394	0.06845
283.646	0.07721
283.899	0.08402
284.151	0.0974
284.403	0.1115
284.656	0.10981
284.908	0.11033
285.16	0.11514
285.412	0.10955
285.665	0.08276
285.917	0.08224
286.169	0.07149
286.421	0.05894
286.674	0.04925
286.926	0.0458
287.178	0.03678
287.43	0.03132
287.683	0.02937
287.935	0.02826
288.187	0.03175
288.439	0.03287
288.692	0.02852
288.944	0.01812
289.196	0.01293
289.449	0.01197
289.701	0.01113
289.953	0.0107
290.205	0.01481
290.458	0.0168
290.71	0.02223
290.962	0.02297
291.214	0.01011
291.467	0.01133
291.719	0.01556
291.971	0.01722
292.223	0.01649
292.476	0.02762
292.728	0.01674
292.98	0.01567
293.232	0.02301
293.485	0.0248
293.737	0.01867
293.989	0.01587
294.241	0.0143
294.494	0.01245
294.746	0.01483
294.998	0.01768
295.251	0.01594
295.503	0.01263
295.755	0.02085
296.007	0.01677
296.26	0.01266
296.512	0.01231
296.764	0.01777
297.016	0.01257
297.269	0.01432
297.521	0.01897
297.773	0.02243
298.025	0.01606
298.278	0.0218
298.53	0.02341
298.782	0.02087
299.034	0.01918
299.287	0.02035
299.539	0.02197
299.791	0.02354
300.043	0.0241
300.296	0.0195
300.548	0.01202
300.8	0.014
301.053	0.02078
301.305	0.01323
301.557	0.00899
301.809	0.01444
302.062	0.01812
302.314	0.01024
302.566	0.01437
302.818	0.01534
303.071	0.01765
303.323	0.01978
303.575	0.01106
303.827	0.01393
304.08	0.01487
304.332	0.01393
304.584	0.01323
304.836	0.00626
305.089	0.00832
305.341	0.00998
305.593	0.00938
305.846	0.02111
306.098	0.0111
306.35	0.01046
306.602	0.01663
306.855	0.01609
307.107	0.00745
307.359	0.00159
307.611	0.00559
307.864	0.01898
308.116	0.01025
308.368	0.0093
308.62	0.00835
308.873	0.00694
309.125	0.00815
309.377	0.00261
309.629	0.00271
309.882	0.00792
310.134	0.01487
310.386	0.0038
310.638	0.00638
310.891	0.00624
311.143	0.00163
311.395	0.00109
311.648	0.00932
311.9	0.00828
312.152	0.00546
312.404	0.00836
312.657	0.00255
312.909	0.00954
313.161	0.01291
313.413	0.00993
313.666	0.01114
313.918	0.01236
314.17	0.01211
314.422	0.01236
314.675	0.01513
314.927	0.014
315.179	0.00309
315.431	0.000128603
315.684	0.00846
315.936	0.01201
316.188	0.01242
316.44	0.01139
316.693	0.00892
316.945	0.00522
317.197	0.01112
317.45	0.00826
317.702	0.00568
317.954	0.00619
318.206	0.0033
318.459	0.00507
318.711	0.00291
318.963	0.00133
319.215	0.00759
319.468	0.00529
319.72	0.00774
319.972	0.00687
320.224	0.00293
320.477	0.01468
320.729	0.01567
320.981	0.012
321.233	0.00905
321.486	0.01246
321.738	0.00841
321.99	0.00863
322.243	0.00964
322.495	0.00883
322.747	0.0036
322.999	0.00759
323.252	0.00774
323.504	0.00373
323.756	-0.00124
324.008	0.00817
324.261	0.00815
324.513	0.00363
324.765	0.000133277
325.017	0.009
325.27	0.00344
325.522	-0.00102
325.774	-0.00101
326.026	0.0042
326.279	0.00365
326.531	0.00526
326.783	0.00606
327.035	0.00541
327.288	0.00721
327.54	0.00436
327.792	0.00681
328.045	0.01021
328.297	0.00687
328.549	0.00867
328.801	0.00785
329.054	0.00613
329.306	0.00409
329.558	0.000611983
329.81	0.01226
330.063	0.01124
330.315	0.00411
330.567	0.00419
330.819	0.00541
331.072	0.00351
331.324	0.00283
331.576	0.00419
331.828	0.00363
332.081	0.00415
332.333	0.0066
332.585	0.00737
332.837	0.00317
333.09	0.00674
333.342	0.00302
333.594	0.00294
333.847	0.00692
334.099	0.00342
334.351	0.00699
334.603	0.007
334.856	0.00511
335.108	0.00401
335.36	0.00346
335.612	0.00291
335.865	0.00537
336.117	0.01002
336.369	0.01241
336.621	0.0042
336.874	0.00325
337.126	0.00217
337.378	-0.00375
337.63	0.00508
337.883	0.00768
338.135	0.00699
338.387	0.00558
338.64	0.00679
338.892	0.00113
339.144	0.00343
339.396	0.00814
339.649	0.01065
339.901	0.0101
340.153	0.01105
340.405	0.00958
340.658	0.0071
340.91	0.00713
341.162	0.00658
341.414	0.00688
341.667	0.00487
341.919	0.000390974
342.171	-0.000161775
342.423	0.00293
342.676	0.00329
342.928	0.00252
343.18	0.00378
343.433	0.00617
343.685	0.00857
343.937	0.0058
344.189	0.000854426
344.442	0.00856
344.694	0.00205
344.946	0.00777
345.198	0.01493
345.451	0.0117
345.703	0.00525
345.955	0.005
346.207	0.0059
346.46	0.00726
346.712	0.01083
346.964	0.01039
347.216	0.01024
347.469	0.01173
347.721	0.01396
347.973	0.00751
348.225	0.00258
348.478	-7.03903e-05
348.73	-0.000868777
348.982	-0.000634615
349.235	0.01002
349.487	0.00844
349.739	0.00909
349.991	0.01502
350.244	0.01033
350.496	0.00617
350.748	0.0043
351	0.00518
351.253	0.00907
351.505	0.01737
351.757	0.01163
352.009	0.0077
352.262	0.01004
352.514	0.01598
352.766	0.01054
353.018	0.01276
353.271	0.01343
353.523	0.00697
353.775	0.00464
354.027	0.00935
354.28	0.00748
354.532	0.00548
354.784	0.01638
355.037	0.01228
355.289	0.00511
355.541	0.00266
355.793	0.00705
356.046	0.0124
356.298	0.00642
356.55	0.00877
356.802	0.01456
357.055	0.01625
357.307	0.01037
357.559	0.01502
357.811	0.01267
358.064	0.00726
358.316	0.01674
358.568	0.01229
358.82	0.0101
359.073	0.00767
359.325	0.00532
359.577	0.01244
359.829	0.01331
360.082	0.01442
360.334	0.01172
360.586	0.000949614
360.839	0.00748
361.091	0.00663
361.343	0.00729
361.595	0.01146
361.848	0.01563
362.1	0.01697
362.352	0.01174
362.604	0.00733
362.857	0.00885
363.109	0.01243
363.361	0.01145
363.613	0.00764
363.866	0.00561
364.118	0.01083
364.37	0.01204
364.622	0.01146
364.875	0.01145
365.127	0.01131
365.379	0.00601
365.632	0.00679
365.884	0.00683
366.136	0.01275
366.388	0.02556
366.641	0.01435
366.893	0.01411
367.145	0.01288
367.397	0.0125
367.65	0.01943
367.902	0.01709
368.154	0.01387
368.406	0.00837
368.659	0.00274
368.911	0.00513
369.163	0.00863
369.415	0.01182
369.668	0.01367
369.92	0.01376
370.172	0.01439
370.425	0.01102
370.677	0.00791
370.929	0.00697
371.181	0.00929
371.434	0.00813
371.686	0.00964
371.938	0.00948
372.19	0.00654
372.443	0.00361
372.695	0.01229
372.947	0.01081
373.199	0.00674
373.452	0.00708
373.704	0.00533
373.956	0.00659
374.208	0.01421
374.461	0.01938
374.713	0.0096
374.965	0.00726
375.217	0.01216
375.47	0.01374
375.722	0.01133
375.974	0.01491
376.226	0.01568
376.479	0.01549
376.731	0.01371
376.983	0.01206
377.236	0.02215
377.488	0.01839
377.74	0.01177
377.992	0.00856
378.245	0.01331
378.497	0.01748
378.749	0.00906
379.001	0.0061
379.254	0.00985
379.506	0.00869
379.758	0.01622
380.01	0.00886
380.263	0.00666
380.515	0.01765
380.767	0.02125
381.019	0.01629
381.272	0.01225
381.524	0.01292
381.776	0.01858
382.029	0.00912
382.281	0.01133
382.533	0.01316
382.785	0.01292
383.038	0.01352
383.29	0.01235
383.542	0.00853
383.794	0.00749
384.047	0.00924
384.299	0.00629
384.551	0.00782
384.803	0.00803
385.056	0.01131
385.308	0.01718
385.56	0.0035
385.812	0.00638
386.065	0.00712
386.317	0.00832
386.569	0.01587
386.822	0.01173
387.074	0.01421
387.326	0.01558
387.578	0.01286
387.831	0.00576
388.083	0.00631
388.335	0.00823
388.587	0.01337
388.84	0.02034
389.092	0.02156
389.344	0.01288
389.596	0.01549
389.849	0.02049
390.101	0.01873
390.353	0.01282
390.605	0.01555
390.858	0.01447
391.11	0.01185
391.362	0.01315
391.614	0.00602
391.867	0.01303
392.119	0.01877
392.371	0.01614
392.624	0.00245
392.876	0.01183
393.128	0.01361
393.38	0.01353
393.633	0.01417
393.885	0.01241
394.137	0.01506
394.389	0.01609
394.642	0.01588
394.894	0.01577
395.146	0.01877
395.398	0.01661
395.651	0.01365
395.903	0.01311
396.155	0.01675
396.407	0.01319
396.66	0.0106
396.912	0.00985
397.164	0.0108
397.416	0.01261
397.669	0.01562
397.921	0.01684
398.173	0.01544
398.426	0.0128
398.678	0.01342
398.93	0.01176
399.182	0.01082
399.435	0.0148
399.687	0.02343
399.939	0.02404
400.191	0.01451
400.444	0.01208
400.696	0.01931
400.948	0.03168
401.2	0.01677
401.453	0.01142
401.705	0.01166
401.957	0.01504
402.209	0.01873
402.462	0.0134
402.714	0.01321
402.966	0.01692
403.219	0.01934
403.471	0.01164
403.723	0.01936
403.975	0.01114
404.228	0.00842
404.48	0.01515
404.732	0.00964
404.984	0.01966
405.237	0.01825
405.489	0.0133
405.741	0.01383
405.993	0.02146
406.246	0.01698
406.498	0.01199
406.75	0.01058
407.002	0.01316
407.255	0.02273
407.507	0.02726
407.759	0.02162
408.011	0.01674
408.264	0.02127
408.516	0.023
408.768	0.02247
409.021	0.02016
409.273	0.01723
409.525	0.01009
409.777	0.02195
410.03	0.02163
410.282	0.01836
410.534	0.01556
410.786	0.02219
411.039	0.01573
411.291	0.01648
411.543	0.01815
411.795	0.01659
412.048	0.01413
412.3	0.02285
412.552	0.01935
412.804	0.01836
413.057	0.02313
413.309	0.02085
413.561	0.02169
413.814	0.01816
414.066	0.01397
414.318	0.01397
414.57	0.01895
414.823	0.01662
415.075	0.01328
415.327	0.01449
415.579	0.02267
415.832	0.02248
416.084	0.02074
416.336	0.01674
416.588	0.01429
416.841	0.01881
417.093	0.01756
417.345	0.02012
417.597	0.01881
417.85	0.01485
418.102	0.01646
418.354	0.01502
418.606	0.01983
418.859	0.01791
419.111	0.00855
419.363	0.01628
419.616	0.02294
419.868	0.02376
420.12	0.02129
420.372	0.01653
420.625	0.01901
420.877	0.01332
421.129	0.01704
421.381	0.02274
421.634	0.01872
421.886	0.01773
422.138	0.01923
422.39	0.02343
422.643	0.0261
422.895	0.02422
423.147	0.02464
423.399	0.01871
423.652	0.01778
423.904	0.01533
424.156	0.01758
424.408	0.02089
424.661	0.02268
424.913	0.0224
425.165	0.02747
425.418	0.02048
425.67	0.02383
425.922	0.02558
426.174	0.02079
426.427	0.01634
426.679	0.01604
426.931	0.02153
427.183	0.02856
427.436	0.02648
427.688	0.02903
427.94	0.02414
428.192	0.02387
428.445	0.02515
428.697	0.02216
428.949	0.02293
429.201	0.02658
429.454	0.03179
429.706	0.02731
429.958	0.03073
430.211	0.02735
430.463	0.0208
430.715	0.01819
430.967	0.02551
431.22	0.02899
431.472	0.02397
431.724	0.02216
431.976	0.03059
432.229	0.02265
432.481	0.02537
432.733	0.02634
432.985	0.02383
433.238	0.02409
433.49	0.01951
433.742	0.02432
433.994	0.02906
434.247	0.0283
434.499	0.02025
434.751	0.02863
435.003	0.02642
435.256	0.02124
435.508	0.02322
435.76	0.02618
436.013	0.0213
436.265	0.01875
436.517	0.0207
436.769	0.02592
437.022	0.02001
437.274	0.01849
437.526	0.0232
437.778	0.0297
438.031	0.02143
438.283	0.01917
438.535	0.01586
438.787	0.01781
439.04	0.02699
439.292	0.01392
439.544	0.01631
439.796	0.02234
440.049	0.02853
440.301	0.03344
440.553	0.02102
440.806	0.02286
441.058	0.02482
441.31	0.02174
441.562	0.01819
441.815	0.01186
442.067	0.01769
442.319	0.0241
442.571	0.02188
442.824	0.01654
443.076	0.01632
443.328	0.01448
443.58	0.01398
443.833	0.01986
444.085	0.02463
444.337	0.02939
444.589	0.0278
444.842	0.02152
445.094	0.01975
445.346	0.0151
445.598	0.02367
445.851	0.0272
446.103	0.01777
446.355	0.01482
446.608	0.01821
446.86	0.02423
447.112	0.02384
447.364	0.01163
447.617	0.02177
447.869	0.02071
448.121	0.01587
448.373	0.01208
448.626	0.01388
448.878	0.01628
449.13	0.0191
449.382	0.02292
449.635	0.02541
449.887	0.01887
450.139	0.02235
450.391	0.01822
450.644	0.01583
450.896	0.01972
451.148	0.0061
451.4	0.00883
451.653	0.01739
451.905	0.02713
452.157	0.03345
452.41	0.01679
452.662	0.01568
452.914	0.01618
453.166	0.01365
453.419	0.0089
453.671	0.0177
453.923	0.01932
454.175	0.01922
454.428	0.01909
454.68	0.01315
454.932	0.01433
455.184	0.01923
455.437	0.02213
455.689	0.01952
455.941	0.01953
456.193	0.01498
456.446	0.01764
456.698	0.02087
456.95	0.01423
457.203	0.02675
457.455	0.02286
457.707	0.01979
457.959	0.01933
458.212	0.01219
458.464	0.02096
458.716	0.01571
458.968	0.01232
459.221	0.01691
459.473	0.01811
459.725	0.02372
459.977	0.02341
460.23	0.02032
460.482	0.01788
460.734	0.01491
460.986	0.01861
461.239	0.01948
461.491	0.01771
461.743	0.01642
461.995	0.0218
462.248	0.0219
462.5	0.0188
462.752	0.01857
463.005	0.03039
463.257	0.02265
463.509	0.02155
463.761	0.01962
464.014	0.01592
464.266	0.01832
464.518	0.01562
464.77	0.01142
465.023	0.01271
465.275	0.02018
465.527	0.01663
465.779	0.0189
466.032	0.01555
466.284	0.01359
466.536	0.01988
466.788	0.0181
467.041	0.02131
467.293	0.02037
467.545	0.01635
467.797	0.01403
468.05	0.01284
468.302	0.02241
468.554	0.02007
468.807	0.00932
469.059	0.01411
469.311	0.02127
469.563	0.01798
469.816	0.01641
470.068	0.02107
470.32	0.02526
470.572	0.01821
470.825	0.01735
471.077	0.019
471.329	0.01823
471.581	0.00989
471.834	0.01697
472.086	0.02031
472.338	0.01923
472.59	0.01644
472.843	0.01526
473.095	0.0171
473.347	0.02055
473.6	0.02224
473.852	0.0192
474.104	0.02459
474.356	0.01997
474.609	0.01601
474.861	0.01728
475.113	0.02492
475.365	0.02135
475.618	0.02136
475.87	0.02344
476.122	0.02454
476.374	0.01915
476.627	0.01726
476.879	0.01633
477.131	0.01547
477.383	0.01561
477.636	0.0216
477.888	0.01435
478.14	0.0159
478.392	0.01765
478.645	0.01314
478.897	0.01375
479.149	0.01383
479.402	0.01533
479.654	0.01752
479.906	0.01908
480.158	0.01849
480.411	0.01589
480.663	0.02057
480.915	0.0246
481.167	0.01647
481.42	0.02128
481.672	0.02319
481.924	0.02538
482.176	0.02465
482.429	0.01488
482.681	0.0221
482.933	0.02196
483.185	0.02139
483.438	0.0223
483.69	0.02231
483.942	0.017
484.194	0.0173
484.447	0.01773
484.699	0.01708
484.951	0.02069
485.204	0.0203
485.456	0.02137
485.708	0.02187
485.96	0.02079
486.213	0.0202
486.465	0.02181
486.717	0.02125
486.969	0.0168
487.222	0.0112
487.474	0.02198
487.726	0.01791
487.978	0.0157
488.231	0.01505
488.483	0.01412
488.735	0.02015
488.987	0.02153
489.24	0.0225
489.492	0.02248
489.744	0.02005
489.997	0.01706
490.249	0.01357
490.501	0.01237
490.753	0.01373
491.006	0.01671
491.258	0.01911
491.51	0.01961
491.762	0.0219
492.015	0.02507
492.267	0.0257
492.519	0.02691
492.771	0.02165
493.024	0.01754
493.276	0.01744
493.528	0.02044
493.78	0.01744
494.033	0.0225
494.285	0.02415
494.537	0.01991
494.789	0.01753
495.042	0.01807
495.294	0.01868
495.546	0.01761
495.799	0.01512
496.051	0.01453
496.303	0.01795
496.555	0.0182
496.808	0.02076
497.06	0.02501
497.312	0.0166
497.564	0.02055
497.817	0.02047
498.069	0.02063
498.321	0.02283
498.573	0.01802
498.826	0.01324
499.078	0.01199
499.33	0.01382
499.582	0.0168
499.835	0.01621
500.087	0.01401
500.339	0.01624
500.592	0.02012
500.844	0.02135
501.096	0.01473
501.348	0.01447
501.601	0.0147
501.853	0.01471
502.105	0.01578
502.357	0.02478
502.61	0.01828
502.862	0.01365
503.114	0.0125
503.366	0.01316
503.619	0.0198
503.871	0.01724
504.123	0.01805
504.375	0.02246
504.628	0.0264
504.88	0.02099
505.132	0.02061
505.384	0.01841
505.637	0.01718
505.889	0.02191
506.141	0.02554
506.394	0.02074
506.646	0.01824
506.898	0.01904
507.15	0.01982
507.403	0.0144
507.655	0.01536
507.907	0.01777
508.159	0.0189
508.412	0.01734
508.664	0.01976
508.916	0.01829
509.168	0.01224
509.421	0.00754
509.673	0.01261
509.925	0.0102
510.177	0.0078
510.43	0.01824
510.682	0.02921
510.934	0.01637
511.186	0.01215
511.439	0.00984
511.691	0.01032
511.943	0.01222
512.196	0.01294
512.448	0.01657
512.7	0.01259
512.952	0.01143
513.205	0.01512
513.457	0.02036
513.709	0.01977
513.961	0.02059
514.214	0.01443
514.466	0.00891
514.718	0.02097
514.97	0.01434
515.223	0.01007
515.475	0.0116
515.727	0.01474
515.979	0.01124
516.232	0.02875
516.484	0.02309
516.736	0.01395
516.989	0.0107
517.241	0.01605
517.493	0.01847
517.745	0.01995
517.998	0.01861
518.25	0.01703
518.502	0.02037
518.754	0.01495
519.007	0.0185
519.259	0.02068
519.511	0.01879
519.763	0.01535
520.016	0.01657
520.268	0.01636
520.52	0.01706
520.772	0.02027
521.025	0.02615
521.277	0.01348
521.529	0.01466
521.781	0.01392
522.034	0.01137
522.286	0.01526
522.538	0.01285
522.791	0.01335
523.043	0.01423
523.295	0.01485
523.547	0.01542
523.8	0.01543
524.052	0.013
524.304	0.01168
524.556	0.01112
524.809	0.00989
525.061	0.01715
525.313	0.01107
525.565	0.01169
525.818	0.0172
526.07	0.01729
526.322	0.01126
526.574	0.01424
526.827	0.01171
527.079	0.0095
527.331	0.0178
527.583	0.01781
527.836	0.01526
528.088	0.01477
528.34	0.01494
528.593	0.01368
528.845	0.01731
529.097	0.00957
529.349	0.01134
529.602	0.01535
529.854	0.01081
530.106	0.0084
530.358	0.01071
530.611	0.01262
530.863	0.0143
531.115	0.01648
531.367	0.01709
531.62	0.01235
531.872	0.01388
532.124	0.01334
532.376	0.00704
532.629	0.01974
532.881	0.02371
533.133	0.01997
533.385	0.01421
533.638	0.01008
533.89	0.00343
534.142	0.00964
534.395	0.01279
534.647	0.01165
534.899	0.00901
535.151	0.01327
535.404	0.01694
535.656	0.0155
535.908	0.0138
536.16	0.0148
536.413	0.01722
536.665	0.01146
536.917	0.01153
537.169	0.0128
537.422	0.01352
537.674	0.01655
537.926	0.01299
538.178	0.01479
538.431	0.01447
538.683	0.0115
538.935	0.01205
539.188	0.00903
539.44	0.00928
539.692	0.01434
539.944	0.01904
540.197	0.01434
540.449	0.01314
540.701	0.01628
540.953	0.01416
541.206	0.00914
541.458	0.00939
541.71	0.01305
541.962	0.01269
542.215	0.0136
542.467	0.0148
542.719	0.01342
542.971	0.01038
543.224	0.01877
543.476	0.01831
543.728	0.01441
543.981	0.01562
544.233	0.01258
544.485	0.0101
544.737	0.0108
544.99	0.01373
545.242	0.01718
545.494	0.01962
545.746	0.02205
545.999	0.01956
546.251	0.01708
546.503	0.01556
546.755	0.00527
547.008	0.01057
547.26	0.01016
547.512	0.00799
547.764	0.00761
548.017	0.01004
548.269	0.00589
548.521	0.01072
548.774	0.01462
549.026	0.01671
549.278	0.02447
549.53	0.02568
549.783	0.02596
550.035	0.022
550.287	0.01545
550.539	0.01104
550.792	0.01349
551.044	0.01093
551.296	0.0087
551.548	0.01163
551.801	0.02155
552.053	0.02216
552.305	0.01702
552.557	0.01472
552.81	0.0138
553.062	0.01224
553.314	0.01588
553.566	0.01625
553.819	0.01626
554.071	0.0142
554.323	0.01002
554.576	0.00881
554.828	0.01564
555.08	0.01522
555.332	0.01243
555.585	0.01294
555.837	0.02148
556.089	0.01258
556.341	0.0176
556.594	0.01615
556.846	0.00778
557.098	0.00993
557.35	0.02151
557.603	0.01857
557.855	0.019
558.107	0.01985
558.359	0.01001
558.612	0.00575
558.864	0.01122
559.116	0.01707
559.368	0.01905
559.621	0.01625
559.873	0.01503
560.125	0.0122
560.378	0.01471
560.63	0.01315
560.882	0.00491
561.134	0.01223
561.387	0.01898
561.639	0.02098
561.891	0.01615
562.143	0.00803
562.396	0.00743
562.648	0.00442
562.9	0.0165
563.152	0.02007
563.405	0.01331
563.657	0.01276
563.909	0.01338
564.161	0.01055
564.414	0.01246
564.666	0.01734
564.918	0.01955
565.17	0.01956
565.423	0.01115
565.675	0.01094
565.927	0.01382
566.18	0.0127
566.432	0.0121
566.684	0.01093
566.936	0.01264
567.189	0.01433
567.441	0.01356
567.693	0.0099
567.945	0.01101
568.198	0.01314
568.45	0.0122
568.702	0.00876
568.954	0.00788
569.207	0.01643
569.459	0.01815
569.711	0.01506
569.963	0.01098
570.216	0.01044
570.468	0.01655
570.72	0.01533
570.973	0.01366
571.225	0.01434
571.477	0.01735
571.729	0.01675
571.982	0.01614
572.234	0.01345
572.486	0.01034
572.738	0.00856
572.991	0.00917
573.243	0.00739
573.495	0.00602
573.747	0.00795
574	0.01284
574.252	0.01748
574.504	0.01688
574.756	0.00884
575.009	0.00859
575.261	0.0128
575.513	0.01268
575.765	0.01635
576.018	0.00927
576.27	0.00782
576.522	0.01078
576.775	0.01499
577.027	0.02171
577.279	0.01921
577.531	0.02052
577.784	0.02182
578.036	0.01986
578.288	0.01373
578.54	0.00576
578.793	0.00548
579.045	0.00766
579.297	0.00953
579.549	0.01014
579.802	0.01076
580.054	0.00929
580.306	0.01012
580.558	0.0121
580.811	0.01276
581.063	0.01031
581.315	0.01467
581.567	0.01363
581.82	0.01475
582.072	0.01939
582.324	0.01694
582.577	0.01695
582.829	0.0118
583.081	0.00866
583.333	0.00998
583.586	0.01373
583.838	0.01068
584.09	0.0169
584.342	0.01401
584.595	0.0105
584.847	0.01714
585.099	0.02329
585.351	0.01929
585.604	0.01481
585.856	0.01165
586.108	0.01107
586.36	0.01475
586.613	0.016
586.865	0.01441
587.117	0.01427
587.37	0.01573
587.622	0.01631
587.874	0.01631
588.126	0.01113
588.379	0.00803
588.631	0.0113
588.883	0.01913
589.135	0.01302
589.388	0.01827
589.64	0.01584
589.892	0.01604
590.144	0.02016
590.397	0.01412
590.649	0.01535
590.901	0.01706
591.153	0.01755
591.406	0.01911
591.658	0.02366
591.91	0.01265
592.162	0.01325
592.415	0.01728
592.667	0.01843
592.919	0.01634
593.172	0.02434
593.424	0.01365
593.676	0.02504
593.928	0.02529
594.181	0.01123
594.433	0.01401
594.685	0.00911
594.937	0.01165
595.19	0.01096
595.442	0.00668
595.694	0.00468
595.946	0.01884
596.199	0.01365
596.451	0.00958
596.703	0.01147
596.955	0.01727
597.208	0.01727
597.46	0.00634
597.712	0.01071
597.965	0.01535
598.217	0.0139
598.469	0.00845
598.721	0.01091
598.974	0.00814
599.226	0.00869
599.478	0.01446
599.73	0.02155
599.983	0.0154
600.235	0.00693
600.487	0.00939
600.739	0.01796
600.992	0.02466
601.244	0.0211
601.496	0.02049
601.748	0.01939
602.001	0.01888
602.253	0.01666
602.505	0.01144
602.758	0.01206
603.01	0.01659
603.262	0.019
603.514	0.01571
603.767	0.00912
604.019	0.00916
[truncated: 9,498 more rows]
