# Supplementary material for: Preparing high-concentration individualized carbon nanotubes for industrial separation of multiple single-chirality species
Source: Nat Commun. 2023 Apr 29;14:2491. doi: 10.1038/s41467-023-38133-0 (PMC10148823; doi:10.1038/s41467-023-38133-0)
Supplement: Supplementary file 3 — Source Data [file 41467_2023_38133_MOESM3_ESM.zip › 7 Source data/Supplementary Figure 18/Supplemenatry Figure 18a- Optical absorption spectra of separated S-SWCNTs.xlsx]

## Sheet: Supplementary Fig 18a
X	0.8-1.2 nm	1.1-1.4 nm	1.15-1.45 nm	1.2-1.5 nm	1.35-1.65 nm	1.4-1.7 nm	1.5-1.8 nm
220	1.62466	-0.40954	-0.63597	-0.0339	1.98668	-9.7822	-3.02781
221	1.72136	-0.06209	-0.28964	0.32442	2.11711	-8.5725	-2.30661
222	1.80676	0.26904	0.03817	0.62146	2.2948	-7.41492	-1.73466
223	1.88117	0.5772	0.34745	0.88429	2.42547	-6.31354	-1.20948
224	1.95339	0.88214	0.63821	1.14757	2.55712	-5.27184	-0.7369
225	2.01762	1.14954	0.91044	1.39295	2.68758	-4.29277	-0.28815
226	2.06251	1.38254	1.16415	1.59021	2.83092	-3.38027	0.10632
227	2.10352	1.61357	1.39934	1.81551	2.96104	-2.5353	0.51201
228	2.11021	1.83248	1.616	1.97344	3.09215	-1.7593	0.8149
229	2.13385	2.0199	1.81413	2.12238	3.22006	-1.05175	1.0914
230	2.14109	2.2122	1.99375	2.27942	3.32235	-0.41309	1.36682
231	2.12779	2.37607	2.15483	2.43517	3.48663	0.15872	1.59585
232	2.13532	2.53045	2.2974	2.57075	3.60677	0.66603	1.85681
233	2.11498	2.62197	2.42144	2.68247	3.72709	1.11109	2.09593
234	2.09595	2.74844	2.52695	2.78499	3.84398	1.49814	2.26032
235	2.07544	2.82046	2.61394	2.8311	3.92423	1.83283	2.39722
236	2.05904	2.87591	2.65157	2.89436	4.03574	2.12231	2.58661
237	2.01781	2.92449	2.67122	2.97092	4.15627	2.374	2.74398
238	1.97954	2.94501	2.67561	2.95433	4.19745	2.597	2.90599
239	1.95228	2.96126	2.66376	2.98714	4.28361	2.79264	2.98662
240	1.91934	2.94677	2.63951	2.97686	4.3783	2.96368	3.21547
241	1.88238	2.91913	2.60334	2.93148	4.32955	3.10918	3.23104
242	1.84467	2.8995	2.55595	2.92519	4.36549	3.23169	3.3176
243	1.80904	2.86882	2.50093	2.86142	4.3872	3.33103	3.41119
244	1.77796	2.83286	2.43734	2.79963	4.37436	3.4101	3.42812
245	1.74657	2.78983	2.36757	2.73356	4.35627	3.47073	3.47274
246	1.71459	2.76266	2.2951	2.65519	4.3254	3.5175	3.45786
247	1.68635	2.70115	2.22511	2.58314	4.27685	3.5514	3.50576
248	1.65608	2.65628	2.15549	2.54737	4.25429	3.57597	3.47122
249	1.62854	2.61316	2.08864	2.46105	4.19566	3.59192	3.47307
250	1.61128	2.57189	2.02791	2.38664	4.14899	3.60142	3.46119
251	1.59405	2.54218	1.97385	2.32347	4.08004	3.60492	3.46352
252	1.57987	2.51902	1.92553	2.31305	4.07228	3.60397	3.41115
253	1.5668	2.50204	1.88583	2.22317	3.98632	3.60175	3.45277
254	1.56355	2.48672	1.85622	2.24854	3.94013	3.59955	3.37602
255	1.55826	2.47832	1.83829	2.17688	3.9134	3.59792	3.40751
256	1.55534	2.48115	1.8301	2.19586	3.93451	3.59877	3.42284
257	1.5568	2.47428	1.82863	2.20808	3.94274	3.60471	3.38
258	1.56399	2.4849	1.83904	2.18092	3.90224	3.61531	3.47766
259	1.57015	2.51142	1.85766	2.21998	3.9152	3.63008	3.48612
260	1.57523	2.54365	1.88395	2.24394	3.95006	3.64788	3.4852
261	1.58049	2.54546	1.92008	2.27358	3.93983	3.66923	3.55828
262	1.59649	2.56716	1.96333	2.32836	3.97227	3.69222	3.54585
263	1.60329	2.60388	2.01221	2.35661	3.98226	3.71558	3.61652
264	1.61219	2.62898	2.06519	2.40842	3.99116	3.73991	3.65639
265	1.6267	2.65148	2.11884	2.45326	4.05393	3.76578	3.72669
266	1.63598	2.69271	2.17584	2.5071	4.05526	3.79299	3.74264
267	1.64655	2.71473	2.23389	2.55973	4.08442	3.81993	3.79359
268	1.66134	2.74931	2.29173	2.62127	4.15352	3.84608	3.85468
269	1.67994	2.79175	2.35095	2.71222	4.18656	3.86891	3.88133
270	1.69055	2.82527	2.40981	2.73999	4.18206	3.88814	3.9018
271	1.70393	2.86231	2.46615	2.81401	4.208	3.90198	3.92915
272	1.71962	2.89304	2.52081	2.85119	4.26903	3.91122	3.97014
273	1.74175	2.91858	2.57495	2.8862	4.27681	3.91563	3.95282
274	1.75385	2.9657	2.62371	2.91503	4.28273	3.91791	3.98381
275	1.75959	2.99039	2.67124	2.94719	4.29818	3.91557	4.00419
276	1.76527	3.01218	2.71456	2.95875	4.32121	3.90927	3.97071
277	1.77782	3.03334	2.75479	2.97411	4.31331	3.89781	3.97316
278	1.78844	3.05221	2.78981	3.025	4.33206	3.88091	3.99364
279	1.78805	3.06921	2.81981	3.01052	4.33015	3.8596	3.96905
280	1.79298	3.07743	2.84593	3.04989	4.3425	3.83358	3.95382
281	1.79481	3.08567	2.86899	3.04932	4.33506	3.80272	3.93231
282	1.80708	3.09699	2.88597	3.04697	4.30358	3.7704	3.94672
283	1.80035	3.08826	2.89914	3.0555	4.28107	3.73569	3.88229
284	1.79932	3.10625	2.91015	3.03651	4.23621	3.6979	3.86372
285	1.80045	3.09278	2.91509	3.02287	4.23421	3.65787	3.81425
286	1.79255	3.08146	2.91633	3.05678	4.16357	3.61604	3.7712
287	1.78942	3.07412	2.9135	2.99527	4.14112	3.57374	3.77398
288	1.79016	3.07365	2.9079	2.97656	4.10213	3.5288	3.69446
289	1.78629	3.0559	2.89841	2.9756	4.08673	3.48248	3.70542
290	1.77771	3.03539	2.88678	2.93643	4.00501	3.43496	3.67568
291	1.76193	3.01822	2.87262	2.91267	3.97481	3.38797	3.6033
292	1.76155	2.9903	2.85492	2.87155	3.92931	3.34111	3.56181
293	1.75095	2.95967	2.83281	2.84551	3.90372	3.29463	3.54719
294	1.74233	2.92983	2.8087	2.83411	3.86527	3.24984	3.53936
295	1.72877	2.89017	2.78376	2.80521	3.82404	3.20851	3.43418
296	1.72312	2.85391	2.75852	2.73808	3.76389	3.16688	3.43177
297	1.71344	2.80624	2.72931	2.73711	3.73363	3.12584	3.35945
298	1.70034	2.75692	2.70134	2.71767	3.69805	3.08457	3.33273
299	1.69873	2.71679	2.6739	2.68229	3.64192	3.04617	3.284
300	1.69079	2.6637	2.64538	2.64237	3.60309	3.01032	3.24097
301	1.61168	2.63076	2.61785	2.64915	3.54336	2.97605	3.25241
302	1.60771	2.57113	2.5892	2.61615	3.50758	2.94362	3.22302
303	1.59635	2.53035	2.56173	2.57852	3.44901	2.91269	3.16426
304	1.58048	2.48617	2.53328	2.56055	3.43467	2.88258	3.13027
305	1.56482	2.42548	2.50413	2.50662	3.34767	2.85198	3.12129
306	1.54937	2.38895	2.47453	2.50414	3.29382	2.82065	3.08341
307	1.53096	2.33946	2.44723	2.47068	3.26679	2.79023	3.0346
308	1.51437	2.30328	2.42101	2.44417	3.22258	2.76078	2.99194
309	1.50018	2.24957	2.39209	2.41622	3.1763	2.73263	2.9766
310	1.48387	2.19891	2.36408	2.37023	3.12901	2.70411	2.94961
311	1.46937	2.15448	2.3327	2.37782	3.0624	2.6761	2.95327
312	1.45514	2.11225	2.30113	2.35064	3.00462	2.64848	2.9656
313	1.44617	2.07223	2.2686	2.28406	2.96356	2.61972	2.93183
314	1.43127	2.02324	2.23467	2.24034	2.96551	2.58997	2.88331
315	1.42352	1.97243	2.19923	2.2063	2.89552	2.56076	2.78056
316	1.42136	1.95231	2.16449	2.15878	2.82672	2.53247	2.82358
317	1.42118	1.90262	2.12684	2.14335	2.8077	2.50604	2.7958
318	1.40613	1.8444	2.09041	2.11916	2.75478	2.47875	2.72132
319	1.40247	1.82023	2.05358	2.05795	2.74176	2.45292	2.73243
320	1.39613	1.76695	2.01855	2.03816	2.68635	2.42728	2.66903
321	1.38609	1.73511	1.98228	1.99023	2.63986	2.4036	2.67234
322	1.36741	1.70716	1.94789	1.931	2.59936	2.38098	2.6137
323	1.35698	1.66888	1.91332	1.91396	2.586	2.35988	2.63083
324	1.33186	1.63642	1.88274	1.86819	2.55106	2.3407	2.59857
325	1.31575	1.60486	1.8527	1.84618	2.54732	2.32146	2.53975
326	1.29216	1.58085	1.8235	1.85367	2.50935	2.29928	2.56813
327	1.27467	1.53851	1.79357	1.81114	2.4724	2.27856	2.54109
328	1.25075	1.51712	1.76789	1.80241	2.47582	2.25805	2.58124
329	1.2333	1.47978	1.74295	1.78584	2.41959	2.23774	2.52014
330	1.2066	1.4572	1.71818	1.78478	2.38979	2.21633	2.5571
331	1.18644	1.43122	1.69447	1.74969	2.38548	2.19367	2.48101
332	1.16453	1.40148	1.67152	1.73725	2.34549	2.17098	2.48832
333	1.15308	1.36633	1.65006	1.72189	2.3122	2.14711	2.47446
334	1.13877	1.35263	1.62848	1.69955	2.29635	2.12299	2.42648
335	1.13039	1.32536	1.60562	1.66792	2.27246	2.0997	2.44133
336	1.1151	1.30821	1.5872	1.65835	2.23803	2.07605	2.42474
337	1.10529	1.28443	1.56966	1.63538	2.20873	2.05252	2.36978
338	1.09845	1.25671	1.5499	1.60866	2.17668	2.02959	2.35978
339	1.09268	1.23755	1.52828	1.56821	2.14248	2.00657	2.32566
340	1.08511	1.2224	1.50745	1.55732	2.13633	1.98445	2.31203
341	1.08053	1.19646	1.4869	1.53188	2.09127	1.96422	2.26633
342	1.07678	1.19077	1.46841	1.49031	2.08095	1.94522	2.25949
343	1.07467	1.17004	1.44771	1.44846	2.0585	1.92718	2.24986
344	1.07554	1.15848	1.42809	1.38698	2.0363	1.91028	2.25858
345	1.07554	1.15108	1.41047	1.38688	2.02671	1.89408	2.25098
346	1.07732	1.13576	1.39295	1.36003	1.99491	1.87955	2.24345
347	1.07699	1.12024	1.37799	1.32911	1.97727	1.86481	2.26651
348	1.08308	1.10866	1.36364	1.30523	1.95747	1.84955	2.25544
349	1.08286	1.10955	1.34984	1.3071	1.96096	1.83568	2.20516
350	1.07941	1.08664	1.33808	1.30879	1.94068	1.82233	2.19187
351	1.07584	1.0768	1.32751	1.2894	1.91437	1.81049	2.19314
352	1.06634	1.06067	1.31765	1.2804	1.89928	1.79958	2.2274
353	1.05393	1.0457	1.30856	1.25755	1.87725	1.7885	2.22891
354	1.04	1.02433	1.30163	1.26489	1.86817	1.77628	2.20097
355	1.02264	1.00077	1.29299	1.24321	1.85117	1.76079	2.17553
356	1.00413	0.99161	1.28492	1.22693	1.81625	1.7431	2.13762
357	0.97991	0.96902	1.27759	1.22601	1.793	1.72423	2.12412
358	0.96058	0.94401	1.2726	1.20679	1.78067	1.70335	2.10716
359	0.94064	0.92205	1.26747	1.18588	1.75652	1.68143	2.03223
360	0.9263	0.91187	1.26108	1.1708	1.72059	1.66064	2.05103
361	0.91327	0.88666	1.25533	1.17337	1.71104	1.64055	2.03501
362	0.90403	0.8717	1.25062	1.15237	1.69914	1.62064	2.01553
363	0.89391	0.85289	1.2464	1.13879	1.69145	1.6001	1.99533
364	0.88806	0.83327	1.24166	1.11688	1.66352	1.58101	1.9662
365	0.88463	0.81958	1.23807	1.10974	1.66145	1.56225	1.96701
366	0.88171	0.8058	1.23617	1.08741	1.65128	1.54394	1.92328
367	0.88424	0.78994	1.23476	1.09945	1.63177	1.52736	1.92031
368	0.88992	0.78718	1.23348	1.08599	1.62421	1.51305	1.88264
369	0.90105	0.77607	1.23291	1.08241	1.60523	1.49977	1.90031
370	0.91218	0.77208	1.23299	1.08111	1.60627	1.48704	1.85889
371	0.92684	0.77432	1.23417	1.09492	1.60281	1.47424	1.87138
372	0.94226	0.77764	1.23524	1.09542	1.59469	1.46029	1.85962
373	0.9527	0.77315	1.23681	1.09229	1.58493	1.44577	1.84322
374	0.95493	0.77221	1.23794	1.09116	1.56614	1.43157	1.83639
375	0.95297	0.78166	1.24026	1.10212	1.56506	1.41661	1.83535
376	0.94678	0.77871	1.23916	1.10183	1.55818	1.40168	1.79398
377	0.93834	0.78768	1.23771	1.10129	1.55227	1.3858	1.80182
378	0.92674	0.7832	1.23439	1.10015	1.55078	1.36993	1.78112
379	0.91877	0.78625	1.22992	1.11128	1.54059	1.3548	1.76203
380	0.90741	0.78148	1.22404	1.11472	1.52771	1.33902	1.75082
381	0.90177	0.77315	1.21728	1.09012	1.52754	1.32399	1.71796
382	0.8951	0.76629	1.20752	1.07196	1.51226	1.30858	1.7048
383	0.8829	0.75666	1.19762	1.05906	1.50563	1.29242	1.66909
384	0.87138	0.74852	1.18549	1.05495	1.50188	1.27569	1.64753
385	0.85737	0.72552	1.17281	1.03211	1.47068	1.25766	1.64867
386	0.84075	0.71663	1.159	1.03087	1.48316	1.23984	1.605
387	0.82146	0.69797	1.14703	1.01965	1.4598	1.2229	1.60163
388	0.80084	0.6811	1.13365	1.00619	1.45683	1.2071	1.54632
389	0.77789	0.6679	1.12036	0.99942	1.44896	1.1923	1.53811
390	0.75587	0.65215	1.10764	0.99617	1.43724	1.17807	1.5345
391	0.73172	0.63603	1.09537	0.99415	1.42369	1.16494	1.51922
392	0.71211	0.62648	1.08631	0.98524	1.43292	1.15184	1.50982
393	0.68979	0.61598	1.07805	0.97404	1.42438	1.13981	1.50344
394	0.66827	0.6048	1.07082	0.97984	1.42391	1.12933	1.48164
395	0.65004	0.59187	1.06626	0.97345	1.42134	1.11983	1.45927
396	0.63367	0.59053	1.06335	0.98404	1.42265	1.11186	1.42604
397	0.62075	0.58669	1.06299	0.98804	1.42316	1.10421	1.43264
398	0.60804	0.58351	1.06328	0.99041	1.42183	1.09672	1.41384
399	0.6017	0.58164	1.06531	1.00363	1.41086	1.09005	1.42207
400	0.59576	0.58509	1.06757	1.01148	1.4225	1.08351	1.38744
401	0.59271	0.59633	1.07097	1.02347	1.42179	1.07836	1.3777
402	0.59346	0.59657	1.07453	1.02892	1.42553	1.07416	1.38525
403	0.59391	0.60601	1.07828	1.03043	1.42106	1.07101	1.35907
404	0.59809	0.61281	1.08017	1.034	1.41991	1.06803	1.35427
405	0.60445	0.6196	1.08253	1.04913	1.41865	1.06397	1.32861
406	0.6081	0.63285	1.08265	1.05772	1.42325	1.06048	1.32966
407	0.61104	0.6334	1.08248	1.03832	1.41401	1.05712	1.3153
408	0.61265	0.6418	1.0813	1.04578	1.41608	1.05322	1.30401
409	0.60989	0.64166	1.07857	1.04506	1.40658	1.04915	1.30102
410	0.60572	0.64925	1.07452	1.03233	1.40191	1.04515	1.2894
411	0.59859	0.64883	1.07043	1.02799	1.38872	1.04164	1.26061
412	0.58948	0.64694	1.06522	1.01361	1.3747	1.03812	1.26766
413	0.57755	0.64706	1.05844	1.0056	1.36902	1.03546	1.25651
414	0.56608	0.63707	1.05113	0.9943	1.35975	1.03378	1.25568
415	0.55489	0.62753	1.04396	0.99071	1.34964	1.032	1.2533
416	0.54175	0.61541	1.03604	0.97441	1.33244	1.03027	1.2353
417	0.53146	0.60743	1.02842	0.95991	1.32508	1.02824	1.22278
418	0.52003	0.59091	1.02101	0.95285	1.31828	1.02496	1.22952
419	0.51108	0.58444	1.01446	0.94612	1.31433	1.02103	1.21834
420	0.5012	0.57035	1.00881	0.94681	1.30387	1.01689	1.21256
421	0.49208	0.5557	1.00308	0.9525	1.30123	1.01295	1.21288
422	0.48339	0.54431	0.9998	0.94275	1.2858	1.00881	1.20423
423	0.47475	0.53777	0.99659	0.94871	1.29396	1.00558	1.18906
424	0.46652	0.52971	0.99412	0.94445	1.27932	1.00305	1.18049
425	0.45784	0.52517	0.99385	0.95301	1.29045	1.00098	1.16648
426	0.45078	0.51789	0.99404	0.94731	1.28312	0.9984	1.18166
427	0.44161	0.51376	0.99561	0.95559	1.28829	0.99634	1.15922
428	0.4334	0.51193	0.99706	0.96465	1.29542	0.99531	1.16246
429	0.42478	0.50791	0.99846	0.96504	1.29805	0.99473	1.14127
430	0.41454	0.50696	1.00025	0.96916	1.30425	0.9944	1.14124
431	0.40519	0.50719	1.00197	0.97654	1.30791	0.9948	1.14616
432	0.39689	0.50703	1.00397	0.98717	1.3111	0.99474	1.14587
433	0.38746	0.50414	1.00596	0.99351	1.31248	0.99407	1.1313
434	0.37814	0.50448	1.00635	0.9998	1.32638	0.99277	1.13356
435	0.36877	0.50251	1.0065	1.00034	1.32271	0.9914	1.13685
436	0.35948	0.50278	1.00636	1.00042	1.32767	0.99102	1.13722
437	0.35056	0.49965	1.00549	1.00432	1.32616	0.99015	1.1301
438	0.3426	0.49306	1.00473	1.00621	1.32356	0.98973	1.127
439	0.33483	0.48997	1.00344	1.00268	1.33137	0.99025	1.12931
440	0.32734	0.48598	1.00259	0.9929	1.31664	0.99157	1.12583
441	0.32076	0.4767	1.0002	0.99141	1.30699	0.9932	1.11852
442	0.3144	0.46874	0.99754	0.98901	1.29996	0.99501	1.13015
443	0.3079	0.46433	0.99442	0.99107	1.30538	0.99681	1.13577
444	0.30277	0.45327	0.99181	0.99244	1.29298	0.99846	1.13496
445	0.29644	0.44776	0.98929	0.97695	1.29425	0.99901	1.14006
446	0.29037	0.44067	0.98693	0.98315	1.29212	0.99937	1.12869
447	0.28396	0.4304	0.9848	0.9726	1.28545	1.00005	1.139
448	0.27937	0.42386	0.98326	0.96891	1.28308	1.00106	1.1477
449	0.2741	0.42117	0.98276	0.97596	1.28742	1.00329	1.13384
450	0.26988	0.41271	0.98179	0.97359	1.2902	1.00602	1.1429
451	0.26527	0.41058	0.98243	0.97848	1.28087	1.00958	1.12449
452	0.26105	0.40776	0.98401	0.98162	1.28886	1.01333	1.12841
453	0.25742	0.40406	0.98586	0.98563	1.2883	1.01723	1.14086
454	0.25401	0.40224	0.98804	0.99029	1.28826	1.0205	1.14095
455	0.25079	0.39887	0.99114	0.98273	1.29696	1.02354	1.14589
456	0.24785	0.39985	0.99408	1.00687	1.30763	1.02625	1.13574
457	0.24583	0.40065	0.9969	0.99803	1.30508	1.02928	1.1311
458	0.24421	0.40167	0.99912	1.00362	1.31721	1.03159	1.14938
459	0.24157	0.39847	1.00112	1.00753	1.32305	1.03271	1.13978
460	0.24031	0.40342	1.00453	1.00947	1.31911	1.03344	1.14826
461	0.23835	0.4017	1.00618	1.01969	1.3285	1.03352	1.13972
462	0.2374	0.39826	1.00776	1.01967	1.32235	1.03284	1.13782
463	0.23618	0.40044	1.00916	1.01795	1.31628	1.03201	1.14486
464	0.23462	0.39738	1.00931	1.01241	1.31115	1.03159	1.14505
465	0.233	0.39941	1.00898	1.01656	1.3	1.03106	1.13913
466	0.23103	0.39974	1.00862	1.01449	1.2952	1.03018	1.14044
467	0.22905	0.39591	1.00734	1.00726	1.27642	1.02812	1.13174
468	0.22767	0.39415	1.00548	1.00221	1.26853	1.02628	1.14476
469	0.22482	0.39474	1.00279	0.99334	1.24869	1.02378	1.13002
470	0.22142	0.39103	0.99862	0.99746	1.24272	1.02065	1.13115
471	0.21873	0.38557	0.99343	0.98221	1.22953	1.01742	1.13208
472	0.21531	0.38029	0.98854	0.98404	1.2237	1.01438	1.12945
473	0.21184	0.37557	0.98287	0.98132	1.21899	1.01151	1.11946
474	0.20747	0.37139	0.97585	0.97726	1.21578	1.00859	1.11495
475	0.20379	0.36462	0.96952	0.95306	1.20447	1.00638	1.11587
476	0.2005	0.36235	0.96235	0.96659	1.20945	1.00512	1.11027
477	0.19677	0.35824	0.95509	0.9545	1.20319	1.00509	1.11172
478	0.19325	0.3535	0.94804	0.94868	1.20634	1.00556	1.10274
479	0.1891	0.34671	0.94091	0.93644	1.19933	1.00678	1.10434
480	0.1854	0.34391	0.93358	0.93769	1.20028	1.00801	1.08839
481	0.18257	0.33799	0.9266	0.93284	1.20345	1.00949	1.08449
482	0.17878	0.33492	0.91983	0.92246	1.20307	1.01097	1.08112
483	0.17582	0.33188	0.9131	0.92451	1.19855	1.01271	1.08282
484	0.17376	0.3314	0.90686	0.90483	1.19761	1.01462	1.09032
485	0.17066	0.32972	0.90102	0.90982	1.19596	1.01674	1.08391
486	0.1675	0.32449	0.89602	0.90409	1.19174	1.0186	1.07802
487	0.16486	0.32524	0.89135	0.90135	1.1883	1.02009	1.08679
488	0.16324	0.32575	0.8882	0.89935	1.17823	1.02111	1.0754
489	0.16208	0.32543	0.88535	0.90401	1.17598	1.02205	1.07823
490	0.16093	0.32386	0.88331	0.89442	1.16207	1.02356	1.08362
491	0.16039	0.32934	0.88145	0.89493	1.15005	1.02475	1.07673
492	0.15973	0.32906	0.88099	0.88846	1.13298	1.02586	1.08344
493	0.15889	0.33553	0.88128	0.88377	1.12405	1.02677	1.06724
494	0.15903	0.33325	0.8818	0.88878	1.11721	1.02762	1.08024
495	0.15944	0.34151	0.88353	0.88651	1.09725	1.02804	1.08627
496	0.15967	0.34722	0.88566	0.90484	1.09073	1.028	1.08642
497	0.1613	0.34995	0.8877	0.90075	1.07933	1.02799	1.08277
498	0.16204	0.35345	0.89026	0.89669	1.06291	1.02829	1.08763
499	0.16319	0.35725	0.89323	0.90168	1.05303	1.02885	1.08644
500	0.16515	0.36513	0.89569	0.9033	1.03812	1.0303	1.09114
501	0.1661	0.36664	0.89862	0.90207	1.03024	1.03291	1.09525
502	0.1681	0.37023	0.90109	0.91042	1.02052	1.03633	1.08326
503	0.16862	0.37147	0.90286	0.90718	1.01619	1.04001	1.09876
504	0.16978	0.3744	0.90378	0.89936	1.00978	1.04409	1.08734
505	0.17152	0.37866	0.90484	0.91531	1.00383	1.04883	1.09807
506	0.17233	0.3805	0.90387	0.9144	1.00208	1.05363	1.09431
507	0.17272	0.38088	0.90251	0.91314	1.00095	1.05899	1.09488
508	0.17355	0.38036	0.89966	0.91073	0.99867	1.0643	1.10529
509	0.17427	0.37567	0.8953	0.91097	0.99226	1.06926	1.11468
510	0.17404	0.37732	0.8903	0.90435	0.98827	1.0744	1.10652
511	0.17346	0.37458	0.88372	0.90088	0.98313	1.07876	1.10539
512	0.17378	0.37018	0.87658	0.90476	0.99217	1.08294	1.11222
513	0.17276	0.36621	0.86813	0.89234	0.98111	1.08659	1.10244
514	0.17281	0.35733	0.85821	0.87872	0.97179	1.08976	1.11236
515	0.1725	0.35429	0.84744	0.87997	0.97164	1.09175	1.12224
516	0.17293	0.34524	0.83688	0.86986	0.96717	1.09276	1.11377
517	0.17223	0.34157	0.82575	0.85916	0.95067	1.0933	1.10041
518	0.17229	0.33485	0.81411	0.84619	0.9391	1.09374	1.12061
519	0.17222	0.32804	0.80158	0.83906	0.93164	1.09326	1.11465
520	0.17261	0.32338	0.7889	0.83733	0.92931	1.09218	1.11264
521	0.17225	0.31533	0.77755	0.82476	0.91445	1.08994	1.1206
522	0.17231	0.31014	0.7661	0.80977	0.89933	1.08682	1.11436
523	0.17306	0.30686	0.75477	0.80633	0.88815	1.08249	1.0992
524	0.17362	0.30401	0.7442	0.79939	0.88469	1.07785	1.10699
525	0.17401	0.29876	0.7348	0.7927	0.87674	1.0732	1.1175
526	0.17447	0.29653	0.72505	0.77185	0.85878	1.06829	1.09728
527	0.176	0.29201	0.71624	0.76301	0.84772	1.06375	1.10651
528	0.17715	0.29284	0.70791	0.75836	0.83717	1.05945	1.09621
529	0.17873	0.29193	0.70127	0.76814	0.8305	1.05569	1.12068
530	0.18166	0.28794	0.69467	0.76141	0.81904	1.05256	1.10387
531	0.18382	0.29066	0.68948	0.75664	0.81106	1.04984	1.08973
532	0.18665	0.2889	0.68549	0.75068	0.79858	1.04821	1.09701
533	0.18859	0.28965	0.68094	0.74478	0.78975	1.04698	1.1099
534	0.19123	0.28959	0.67734	0.74178	0.78722	1.04612	1.10182
535	0.19367	0.29444	0.67377	0.74434	0.7678	1.04602	1.09727
536	0.19689	0.29554	0.67123	0.73063	0.76822	1.04713	1.10937
537	0.20062	0.29353	0.66874	0.73133	0.75909	1.04945	1.12325
538	0.20245	0.29916	0.66633	0.73547	0.75441	1.05281	1.11477
539	0.20573	0.29901	0.66404	0.73229	0.74751	1.0568	1.12421
540	0.20872	0.30192	0.66198	0.72154	0.73665	1.06208	1.12965
541	0.212	0.30357	0.66025	0.72379	0.73597	1.06678	1.14379
542	0.21473	0.30643	0.65816	0.72782	0.73406	1.07183	1.1417
543	0.21984	0.30874	0.65572	0.72797	0.73152	1.07675	1.15291
544	0.22325	0.31001	0.65277	0.71852	0.72498	1.08179	1.15807
545	0.22792	0.31064	0.65093	0.72394	0.72426	1.08669	1.17213
546	0.23202	0.31508	0.64901	0.72145	0.70867	1.09208	1.18434
547	0.23749	0.31574	0.64626	0.71732	0.70508	1.09794	1.17643
548	0.24177	0.31701	0.64279	0.71605	0.70353	1.10427	1.18611
549	0.24662	0.31998	0.63923	0.71294	0.70368	1.11039	1.18538
550	0.25275	0.31997	0.63489	0.71414	0.69322	1.11708	1.21017
551	0.25675	0.324	0.63165	0.7071	0.68651	1.12288	1.21378
552	0.2612	0.32145	0.62703	0.7046	0.68064	1.12762	1.21527
553	0.26342	0.32649	0.62219	0.70536	0.67837	1.13163	1.21205
554	0.26533	0.32064	0.61683	0.69532	0.66965	1.1353	1.21849
555	0.26739	0.32422	0.61064	0.69405	0.6651	1.13861	1.22466
556	0.26941	0.32293	0.60405	0.68033	0.6532	1.14101	1.2161
557	0.27064	0.32224	0.59728	0.67773	0.65149	1.14255	1.24207
558	0.27138	0.32018	0.59072	0.67627	0.65085	1.14319	1.23269
559	0.27363	0.31868	0.5842	0.66105	0.6403	1.14288	1.23617
560	0.27421	0.31655	0.57666	0.65682	0.63033	1.14185	1.21916
561	0.27577	0.31554	0.56952	0.63894	0.62508	1.14008	1.23541
562	0.27799	0.31505	0.56177	0.62397	0.618	1.13799	1.22433
563	0.28022	0.31095	0.55369	0.62928	0.61905	1.13544	1.23134
564	0.28242	0.31253	0.54553	0.61398	0.61487	1.132	1.21834
565	0.28473	0.30809	0.53721	0.6017	0.61127	1.128	1.20956
566	0.28657	0.30772	0.52935	0.58755	0.5962	1.1237	1.20579
567	0.28885	0.30433	0.5209	0.56841	0.58813	1.11939	1.1941
568	0.29061	0.30444	0.5129	0.5651	0.57959	1.11471	1.19373
569	0.29226	0.30226	0.50543	0.55431	0.58621	1.10901	1.18486
570	0.29387	0.29887	0.49812	0.54411	0.56901	1.10287	1.18796
571	0.29573	0.29953	0.49131	0.53372	0.57073	1.09552	1.17846
572	0.29794	0.29726	0.48411	0.52909	0.55942	1.08767	1.18768
573	0.29974	0.29867	0.47739	0.5154	0.55628	1.07949	1.16407
574	0.30382	0.29538	0.47141	0.5112	0.5484	1.07193	1.18165
575	0.30644	0.2958	0.46575	0.50382	0.54425	1.06514	1.17094
576	0.31027	0.29394	0.46008	0.48703	0.53972	1.05893	1.16121
577	0.31452	0.29839	0.45474	0.49154	0.53788	1.05328	1.16388
578	0.31916	0.29648	0.44949	0.47807	0.5279	1.0484	1.1557
579	0.32484	0.29914	0.44526	0.47708	0.52007	1.04324	1.16359
580	0.3306	0.29788	0.44172	0.46356	0.51442	1.03851	1.15019
581	0.33752	0.30218	0.43897	0.45801	0.50629	1.03369	1.15004
582	0.34442	0.30314	0.43561	0.45684	0.50984	1.03004	1.15155
583	0.35271	0.30449	0.43227	0.45243	0.49773	1.02737	1.14989
584	0.36009	0.30966	0.42935	0.44273	0.4979	1.02513	1.14052
585	0.36884	0.30897	0.42729	0.44367	0.49101	1.02343	1.15025
586	0.37565	0.31526	0.4252	0.43715	0.48204	1.0217	1.14451
587	0.38288	0.31456	0.42351	0.43384	0.48307	1.01968	1.14964
588	0.38884	0.32241	0.42265	0.43691	0.47949	1.01796	1.1486
589	0.39386	0.32383	0.42117	0.42601	0.4744	1.01631	1.13771
590	0.39689	0.32828	0.41961	0.4188	0.46848	1.01515	1.13945
591	0.3985	0.33007	0.41871	0.4154	0.47	1.01423	1.14773
592	0.39816	0.33369	0.41743	0.40731	0.46325	1.01351	1.14035
593	0.39674	0.33985	0.41604	0.41125	0.46528	1.0124	1.15154
594	0.39434	0.34095	0.41426	0.40877	0.46209	1.01057	1.16214
595	0.39106	0.34704	0.41322	0.40356	0.46062	1.00868	1.14571
596	0.38929	0.35068	0.41157	0.395	0.45482	1.00716	1.16508
597	0.38617	0.3547	0.40952	0.40377	0.45592	1.00534	1.15646
598	0.38463	0.35594	0.40747	0.39513	0.45586	1.00311	1.15376
599	0.38282	0.36102	0.40535	0.38935	0.45027	1	1.14953
600	0.38279	0.36449	0.40283	0.38407	0.44569	0.99625	1.14272
601	0.38242	0.36832	0.40024	0.38676	0.44873	0.99085	1.14995
602	0.38215	0.37159	0.39732	0.37755	0.44203	0.98467	1.14226
603	0.38455	0.37024	0.39381	0.37719	0.43381	0.97805	1.1416
604	0.38549	0.37444	0.39007	0.37327	0.43894	0.97148	1.1367
605	0.38809	0.37315	0.38589	0.3674	0.43719	0.96428	1.14165
606	0.39042	0.37739	0.38178	0.35555	0.42894	0.9567	1.12477
607	0.39305	0.37542	0.37683	0.35906	0.4307	0.94874	1.12638
608	0.39615	0.37765	0.3718	0.35325	0.42644	0.94021	1.11118
609	0.39972	0.37628	0.36727	0.34624	0.42574	0.9313	1.11612
610	0.40306	0.37917	0.36183	0.34285	0.41687	0.923	1.10834
611	0.40646	0.37567	0.35558	0.32942	0.41555	0.91481	1.10943
612	0.40792	0.37369	0.34941	0.32838	0.41111	0.90672	1.09558
613	0.4108	0.37165	0.34317	0.31936	0.40542	0.89761	1.0758
614	0.41394	0.36915	0.33688	0.31279	0.39721	0.88775	1.07917
615	0.41578	0.36867	0.33033	0.30794	0.39849	0.87738	1.0687
616	0.41811	0.3643	0.3235	0.30021	0.38353	0.86626	1.05228
617	0.41999	0.36322	0.31748	0.2966	0.38515	0.85479	1.06317
618	0.42346	0.36017	0.31157	0.29148	0.37764	0.84392	1.04473
619	0.42761	0.35969	0.30462	0.29175	0.37333	0.83369	1.04192
620	0.43194	0.355	0.29852	0.28411	0.36836	0.82383	1.0355
621	0.43737	0.35402	0.29308	0.27646	0.36134	0.81413	1.02831
622	0.44369	0.35126	0.28735	0.27109	0.35725	0.80433	1.00659
623	0.45001	0.35039	0.28153	0.26801	0.34543	0.7948	1.00294
624	0.45852	0.34791	0.27695	0.25865	0.34228	0.7861	0.99404
625	0.46846	0.34672	0.2719	0.25849	0.33597	0.77763	0.98626
626	0.47656	0.35023	0.2671	0.25861	0.33977	0.76993	0.97533
627	0.48821	0.34719	0.2625	0.24779	0.33044	0.76271	0.96293
628	0.4995	0.34782	0.25882	0.25353	0.32832	0.75536	0.94542
629	0.51375	0.34609	0.25524	0.24523	0.32427	0.74769	0.94476
630	0.52688	0.34884	0.25237	0.24549	0.3235	0.73993	0.9412
631	0.54207	0.34824	0.25005	0.24001	0.32071	0.73251	0.92992
632	0.557	0.34993	0.24708	0.24228	0.31964	0.72617	0.92266
633	0.57173	0.34939	0.24451	0.23819	0.31553	0.72044	0.91174
634	0.58617	0.35114	0.24284	0.23585	0.31141	0.71558	0.91126
635	0.60103	0.35446	0.24156	0.23385	0.31347	0.71117	0.89912
636	0.61719	0.35404	0.24009	0.23004	0.31101	0.7072	0.88835
637	0.6315	0.35562	0.23912	0.22658	0.30826	0.70358	0.87582
638	0.64635	0.35885	0.23879	0.23231	0.3073	0.70066	0.88994
639	0.66131	0.3606	0.23837	0.23323	0.30336	0.69823	0.87828
640	0.67344	0.35982	0.23781	0.22971	0.30744	0.69612	0.88158
641	0.68603	0.36496	0.23726	0.23058	0.3053	0.69375	0.88158
642	0.69748	0.36524	0.23744	0.22686	0.30382	0.69126	0.85825
643	0.70843	0.37113	0.23739	0.22844	0.29813	0.6883	0.85764
644	0.71717	0.3714	0.23701	0.22541	0.30401	0.68526	0.84718
645	0.72306	0.37377	0.23713	0.22848	0.29976	0.68197	0.85501
646	0.72783	0.37643	0.23741	0.22986	0.29547	0.67815	0.84859
647	0.72937	0.37949	0.23761	0.23324	0.29752	0.67432	0.85818
648	0.72829	0.38421	0.23789	0.22585	0.294	0.67066	0.82733
649	0.72543	0.38529	0.23779	0.2285	0.29218	0.66706	0.84481
650	0.72178	0.38934	0.23838	0.22446	0.29109	0.66297	0.831
651	0.71618	0.39133	0.23844	0.22828	0.29084	0.65865	0.82695
652	0.71076	0.39244	0.23782	0.22559	0.28804	0.65407	0.81683
653	0.70521	0.39437	0.23744	0.22799	0.28466	0.64936	0.81885
654	0.69922	0.40073	0.23775	0.22797	0.28338	0.64406	0.80933
655	0.69268	0.40139	0.23731	0.2212	0.28022	0.63815	0.80868
656	0.68788	0.40679	0.23722	0.22501	0.27208	0.63192	0.78775
657	0.6825	0.40928	0.23653	0.21837	0.27552	0.62516	0.77918
658	0.6783	0.41295	0.23646	0.22269	0.26655	0.61686	0.76418
659	0.67514	0.41695	0.23551	0.21225	0.26418	0.60822	0.77273
660	0.67373	0.41976	0.2353	0.21468	0.26417	0.59942	0.76057
661	0.67211	0.42526	0.23497	0.2158	0.26376	0.59071	0.74904
662	0.6728	0.42607	0.23376	0.21244	0.25858	0.58188	0.74936
663	0.67418	0.43211	0.2332	0.21432	0.2539	0.573	0.75118
664	0.67659	0.43383	0.23233	0.20952	0.25163	0.56424	0.73554
665	0.67926	0.43894	0.23186	0.20582	0.24077	0.55527	0.73079
666	0.68272	0.4411	0.23119	0.2081	0.24103	0.54599	0.72356
667	0.68706	0.44995	0.23142	0.21221	0.24358	0.53705	0.71949
668	0.69066	0.45121	0.23085	0.20633	0.23639	0.52867	0.72157
669	0.6952	0.45749	0.23005	0.20073	0.23995	0.52031	0.70724
670	0.69836	0.46204	0.22944	0.19412	0.23257	0.51282	0.70845
671	0.69965	0.4644	0.22843	0.19647	0.22797	0.50634	0.69522
672	0.70032	0.46977	0.22852	0.1953	0.2306	0.50022	0.68439
673	0.70157	0.47098	0.22809	0.20202	0.2265	0.49381	0.68382
674	0.69989	0.48108	0.22832	0.19867	0.22351	0.48721	0.6784
675	0.69652	0.48572	0.22925	0.19747	0.22498	0.48008	0.67613
676	0.69239	0.49011	0.22962	0.19261	0.21686	0.47303	0.66965
677	0.68665	0.49798	0.23033	0.19813	0.22833	0.46591	0.6592
678	0.67919	0.49649	0.23114	0.20025	0.21873	0.45953	0.66096
679	0.67168	0.50574	0.23243	0.20576	0.22563	0.45414	0.65188
680	0.66481	0.50681	0.23368	0.19853	0.22031	0.44936	0.63693
681	0.65773	0.51376	0.23471	0.18655	0.21639	0.44555	0.64166
682	0.65099	0.51996	0.23603	0.19629	0.21765	0.44256	0.64323
683	0.64443	0.52711	0.23771	0.1986	0.22056	0.43996	0.63267
684	0.63874	0.53075	0.24014	0.20214	0.21816	0.43786	0.62131
685	0.63491	0.53689	0.24189	0.20852	0.23153	0.43576	0.61578
686	0.6321	0.53843	0.24359	0.20392	0.21728	0.43338	0.61496
687	0.62934	0.54656	0.24538	0.2096	0.21831	0.43074	0.61811
688	0.62726	0.54956	0.24778	0.21237	0.21888	0.42761	0.60623
689	0.62699	0.55711	0.25005	0.20854	0.21959	0.42483	0.61563
690	0.62553	0.55781	0.25289	0.2025	0.21343	0.42224	0.59986
691	0.62678	0.56412	0.2552	0.21505	0.21952	0.41978	0.59127
692	0.62664	0.56442	0.2568	0.20959	0.21875	0.41733	0.59845
693	0.62761	0.5739	0.25953	0.21565	0.21612	0.41508	0.59256
694	0.62968	0.56977	0.26201	0.21222	0.21243	0.41274	0.57409
695	0.63102	0.57691	0.2653	0.21448	0.21067	0.40999	0.59778
696	0.63358	0.57884	0.26801	0.22628	0.21656	0.40687	0.58967
697	0.6373	0.58231	0.27029	0.22551	0.20919	0.40431	0.58131
698	0.64223	0.58811	0.27218	0.23102	0.21962	0.4022	0.57817
699	0.6476	0.59378	0.27379	0.22229	0.2125	0.39977	0.5616
700	0.65428	0.59513	0.2759	0.23258	0.21751	0.3972	0.56367
701	0.66173	0.59772	0.2781	0.2342	0.21969	0.39388	0.55607
702	0.67071	0.60396	0.28059	0.22781	0.21588	0.38923	0.55438
703	0.6828	0.60841	0.28336	0.23764	0.20847	0.38384	0.54477
704	0.69376	0.61591	0.28657	0.23076	0.20716	0.37789	0.54657
705	0.70884	0.62128	0.28908	0.24019	0.2085	0.37176	0.53345
706	0.72547	0.62908	0.29132	0.23279	0.21172	0.36573	0.53523
707	0.74263	0.63527	0.29428	0.24121	0.20802	0.35953	0.52127
708	0.76236	0.64305	0.29699	0.24356	0.21252	0.35426	0.5127
709	0.78254	0.64697	0.29983	0.25022	0.20684	0.3502	0.52097
710	0.80613	0.65551	0.30203	0.24165	0.20989	0.34678	0.50141
711	0.82867	0.65827	0.30468	0.25211	0.21308	0.34459	0.49718
712	0.8509	0.67067	0.30708	0.25072	0.21072	0.34212	0.48214
713	0.87569	0.67489	0.30962	0.24882	0.20589	0.33845	0.48689
714	0.8981	0.68048	0.31241	0.24999	0.21259	0.33342	0.48129
715	0.91833	0.68813	0.31498	0.25404	0.21306	0.3272	0.4729
716	0.93949	0.69575	0.3184	0.25833	0.20209	0.32086	0.45047
717	0.95712	0.70045	0.32137	0.25972	0.21571	0.31525	0.46316
718	0.97065	0.70629	0.32504	0.26065	0.20442	0.31026	0.44977
719	0.98187	0.71338	0.32852	0.25504	0.20883	0.30663	0.44766
720	0.99079	0.71816	0.33235	0.26536	0.21702	0.30416	0.44578
721	0.99651	0.7234	0.33574	0.26499	0.2096	0.30229	0.43474
722	0.99912	0.72576	0.33936	0.26556	0.21612	0.30099	0.44293
723	1	0.73333	0.34385	0.27648	0.22271	0.2998	0.43923
724	0.99604	0.73823	0.34773	0.27724	0.21567	0.29853	0.4445
725	0.99152	0.74114	0.35151	0.27387	0.2169	0.29702	0.42735
726	0.98492	0.74371	0.35457	0.28172	0.21651	0.29562	0.41231
727	0.97701	0.75286	0.35842	0.29337	0.23088	0.29477	0.40495
728	0.96762	0.754	0.36193	0.29432	0.22382	0.29445	0.42824
729	0.9571	0.76076	0.36592	0.2947	0.22569	0.29362	0.39615
730	0.94785	0.76652	0.37031	0.30028	0.23033	0.29289	0.40354
731	0.93567	0.76951	0.37473	0.29856	0.23564	0.29246	0.41002
732	0.92366	0.77145	0.37942	0.31011	0.23544	0.29261	0.39065
733	0.90947	0.77996	0.38429	0.31196	0.23034	0.29322	0.42432
734	0.89409	0.78377	0.38822	0.31461	0.24212	0.2941	0.41011
735	0.8788	0.78853	0.39236	0.31692	0.23778	0.29575	0.40097
736	0.86101	0.79158	0.39735	0.31502	0.24239	0.29746	0.40594
737	0.84302	0.79581	0.40244	0.32519	0.24027	0.29889	0.39551
738	0.82487	0.80053	0.40683	0.31975	0.23474	0.30004	0.38837
739	0.80576	0.80403	0.4112	0.32812	0.24289	0.30131	0.40077
740	0.78702	0.80815	0.4158	0.3366	0.23633	0.30135	0.3959
741	0.76999	0.81151	0.42037	0.33406	0.25146	0.29972	0.40253
742	0.75057	0.81234	0.42444	0.34158	0.244	0.29648	0.39259
743	0.7314	0.82075	0.42896	0.34824	0.24593	0.29247	0.38207
744	0.71308	0.82333	0.43392	0.35602	0.25122	0.28844	0.38573
745	0.69618	0.82868	0.43899	0.35351	0.25165	0.28526	0.39403
746	0.67984	0.83125	0.44349	0.35304	0.25203	0.28302	0.39315
747	0.6624	0.83582	0.44808	0.35755	0.25916	0.28128	0.39727
748	0.64696	0.84261	0.45257	0.35994	0.25636	0.27938	0.38304
749	0.63124	0.84407	0.45688	0.37358	0.26054	0.27751	0.3929
750	0.61635	0.84878	0.46251	0.36771	0.26376	0.27536	0.3774
751	0.60058	0.84914	0.46684	0.37272	0.26098	0.27259	0.36944
752	0.58517	0.85396	0.47113	0.3722	0.26276	0.26933	0.3717
753	0.57157	0.85905	0.47531	0.37932	0.26525	0.26535	0.36925
754	0.55866	0.86634	0.47971	0.38903	0.26946	0.26098	0.37054
755	0.54661	0.86745	0.48421	0.39287	0.27033	0.25609	0.37423
756	0.53506	0.87182	0.48933	0.40261	0.27199	0.25147	0.37991
757	0.52304	0.87214	0.49441	0.40365	0.27442	0.24773	0.36877
758	0.5109	0.86907	0.49805	0.40623	0.27753	0.24457	0.3704
759	0.50076	0.87515	0.50327	0.40663	0.27879	0.24205	0.35917
760	0.49141	0.87877	0.50863	0.41147	0.2789	0.24053	0.35025
761	0.48243	0.87999	0.5145	0.41123	0.27122	0.23959	0.34359
762	0.47307	0.88443	0.51947	0.42938	0.28718	0.23927	0.36922
763	0.46478	0.88659	0.52459	0.43119	0.28803	0.23908	0.36428
764	0.45689	0.88851	0.53	0.44434	0.29048	0.23864	0.35562
765	0.44991	0.8875	0.53576	0.43151	0.28884	0.23814	0.33812
766	0.4435	0.89328	0.53991	0.4457	0.29597	0.2365	0.32876
767	0.43781	0.89683	0.54494	0.44744	0.29914	0.23426	0.33421
768	0.432	0.89786	0.54921	0.46419	0.30675	0.23183	0.34417
769	0.42687	0.90354	0.55424	0.45582	0.29628	0.22959	0.34101
770	0.42385	0.9058	0.56041	0.45966	0.29977	0.22755	0.32745
771	0.41947	0.90458	0.5661	0.4637	0.2993	0.22612	0.33472
772	0.41611	0.90682	0.57248	0.47498	0.3099	0.22577	0.32644
773	0.41511	0.91214	0.57941	0.49247	0.32199	0.22607	0.31476
774	0.4138	0.91542	0.58664	0.48438	0.31582	0.22657	0.31408
775	0.41379	0.92121	0.59355	0.48802	0.31681	0.22712	0.3048
776	0.41345	0.92152	0.60101	0.4887	0.30786	0.22704	0.30432
777	0.41452	0.93153	0.60871	0.49937	0.32047	0.22626	0.29431
778	0.41497	0.93442	0.61579	0.49711	0.32357	0.22496	0.30553
779	0.41766	0.9354	0.62389	0.50517	0.32264	0.22372	0.31406
780	0.41979	0.93943	0.63228	0.51422	0.32973	0.22262	0.28839
781	0.42349	0.95407	0.63996	0.53283	0.33228	0.22152	0.29569
782	0.42676	0.96008	0.64807	0.53624	0.33324	0.22017	0.29409
783	0.4305	0.96597	0.6565	0.54515	0.34704	0.21933	0.29299
784	0.43447	0.97026	0.66486	0.5483	0.34759	0.21872	0.29486
785	0.43761	0.97557	0.6729	0.55362	0.34602	0.21786	0.29683
786	0.44106	0.98094	0.68089	0.5658	0.35276	0.21727	0.28614
787	0.44409	0.98516	0.68919	0.57032	0.35173	0.2161	0.28433
788	0.44714	0.98955	0.69445	0.57269	0.35139	0.21552	0.27651
789	0.44958	0.99302	0.70343	0.5809	0.36338	0.21506	0.28018
790	0.44962	0.99816	0.71065	0.58707	0.36422	0.21486	0.26917
791	0.4507	1.00296	0.71725	0.59087	0.35888	0.21589	0.27088
792	0.45176	1.00342	0.72399	0.59829	0.36802	0.2179	0.27129
793	0.45057	1.00782	0.73156	0.60609	0.36885	0.21957	0.27119
794	0.45044	1.01161	0.73876	0.61303	0.38104	0.22136	0.27787
795	0.44723	1.01185	0.7431	0.61585	0.38285	0.22257	0.26431
796	0.44535	1.013	0.74975	0.62257	0.38768	0.22416	0.27444
797	0.44183	1.01605	0.75613	0.62886	0.39225	0.22619	0.26602
798	0.43861	1.01626	0.76312	0.64012	0.39471	0.22798	0.26881
799	0.43457	1.01305	0.77171	0.64233	0.39533	0.22925	0.26892
800	0.42751	1.01457	0.78081	0.6447	0.40476	0.23097	0.26621
801	0.39822	1.01076	0.78909	0.66164	0.41334	0.23213	0.25741
802	0.39263	1.01477	0.79893	0.66519	0.42072	0.23255	0.21911
803	0.38608	1.01201	0.80593	0.6773	0.40848	0.23345	0.24097
804	0.37923	1.01664	0.81387	0.70151	0.43527	0.23483	0.28624
805	0.37074	1.00239	0.82152	0.69219	0.44715	0.23698	0.28087
806	0.36271	1.00407	0.83048	0.7146	0.45964	0.23794	0.27897
807	0.35293	0.99493	0.83864	0.6948	0.4395	0.2375	0.2751
808	0.34393	0.99578	0.84575	0.71056	0.44275	0.23682	0.24438
809	0.33356	0.98543	0.85434	0.70865	0.44637	0.23508	0.25702
810	0.32334	0.98268	0.8598	0.71134	0.44298	0.23168	0.25666
811	0.31282	0.97501	0.86671	0.72307	0.45333	0.2284	0.25431
812	0.30111	0.96958	0.87305	0.74989	0.448	0.22538	0.2916
813	0.29099	0.96395	0.87784	0.71233	0.45981	0.2233	0.24697
814	0.27995	0.96214	0.88326	0.7318	0.47025	0.22116	0.23834
815	0.26975	0.94968	0.88858	0.75643	0.49852	0.21835	0.22249
816	0.2587	0.9452	0.89356	0.75239	0.47994	0.21581	0.27733
817	0.2486	0.94571	0.8974	0.74162	0.47011	0.21429	0.24541
818	0.23818	0.93436	0.90043	0.7693	0.50497	0.2142	0.23605
819	0.22807	0.92811	0.90462	0.75774	0.48958	0.21451	0.23958
820	0.21787	0.91334	0.90777	0.75484	0.49903	0.21632	0.25238
821	0.20826	0.91059	0.91108	0.76899	0.47278	0.21947	0.21482
822	0.198	0.89387	0.91565	0.76554	0.51848	0.2217	0.2079
823	0.18818	0.89387	0.91841	0.7497	0.47345	0.22282	0.24728
824	0.17823	0.88478	0.92008	0.77027	0.51698	0.22343	0.24479
825	0.16913	0.88318	0.92201	0.78079	0.52302	0.2246	0.24922
826	0.16009	0.86849	0.92614	0.787	0.52114	0.22663	0.22488
827	0.14995	0.85805	0.92838	0.79873	0.49905	0.22805	0.25195
828	0.14139	0.84817	0.93189	0.7852	0.50496	0.23021	0.23225
829	0.13212	0.84029	0.93548	0.79177	0.53029	0.23238	0.22213
830	0.12476	0.83767	0.93745	0.81142	0.53303	0.23405	0.21988
831	0.11284	0.83075	0.94005	0.81859	0.53733	0.2347	0.22249
832	0.10443	0.82199	0.94116	0.82305	0.53798	0.23496	0.2241
833	0.09759	0.81733	0.93973	0.80537	0.54234	0.23636	0.19769
834	0.08964	0.80981	0.94054	0.83511	0.56824	0.2374	0.2156
835	0.08394	0.80306	0.94099	0.81436	0.56749	0.23747	0.21679
836	0.07851	0.79808	0.9419	0.82265	0.57059	0.23676	0.23331
837	0.07239	0.78887	0.94212	0.81622	0.56548	0.23508	0.20431
838	0.06703	0.78577	0.9422	0.84487	0.56855	0.23358	0.22317
839	0.06187	0.78385	0.94296	0.82539	0.5923	0.23091	0.20653
840	0.05798	0.77557	0.94158	0.83834	0.60687	0.22879	0.2322
841	0.053	0.77355	0.94294	0.84005	0.59457	0.22803	0.19936
842	0.04955	0.76814	0.94344	0.84955	0.60375	0.22764	0.20215
843	0.04539	0.77113	0.9434	0.84394	0.61612	0.22789	0.18235
844	0.04202	0.76194	0.94487	0.84839	0.60478	0.22864	0.2235
845	0.03885	0.76114	0.94539	0.85144	0.62966	0.22943	0.24633
846	0.03632	0.75919	0.94459	0.83495	0.61074	0.23106	0.20814
847	0.03346	0.7583	0.94493	0.86451	0.63706	0.23268	0.24192
848	0.03085	0.75662	0.94559	0.86277	0.65383	0.23403	0.22696
849	0.02852	0.75355	0.9465	0.8824	0.66733	0.2345	0.21014
850	0.0263	0.75337	0.94937	0.87965	0.65896	0.23467	0.20765
851	0.02519	0.75227	0.95101	0.87814	0.67131	0.23479	0.20611
852	0.02305	0.75596	0.95365	0.87774	0.66851	0.23439	0.2098
853	0.02177	0.75228	0.9548	0.88376	0.68451	0.23503	0.22005
854	0.02025	0.75406	0.95716	0.8702	0.68507	0.23638	0.20401
855	0.01871	0.75451	0.96069	0.88862	0.68905	0.23891	0.22507
856	0.01777	0.75314	0.96296	0.89246	0.72132	0.2412	0.21719
857	0.01664	0.75791	0.96567	0.90346	0.70913	0.24318	0.2198
858	0.01583	0.7568	0.96734	0.89931	0.71522	0.24524	0.2218
859	0.01593	0.7597	0.97025	0.91139	0.72875	0.24616	0.20324
860	0.01575	0.75975	0.97147	0.91281	0.72814	0.24602	0.20065
861	0.01496	0.76263	0.97301	0.91186	0.74641	0.24693	0.1951
862	0.01421	0.76335	0.97317	0.93131	0.75049	0.24786	0.20072
863	0.01397	0.7587	0.97358	0.93616	0.75123	0.24949	0.22528
864	0.01334	0.76201	0.97514	0.932	0.75622	0.25099	0.21892
865	0.01431	0.76275	0.97683	0.93574	0.77386	0.25313	0.20111
866	0.01389	0.76433	0.97875	0.94225	0.78868	0.25593	0.21568
867	0.01432	0.75917	0.9808	0.94248	0.78721	0.25785	0.22208
868	0.01482	0.76168	0.98223	0.94037	0.78812	0.26043	0.20243
869	0.0154	0.75958	0.98368	0.96379	0.79858	0.26298	0.22422
870	0.01459	0.75807	0.98413	0.94517	0.79408	0.26589	0.21026
871	0.01643	0.75769	0.98435	0.9601	0.79799	0.2688	0.22008
872	0.01634	0.75328	0.98502	0.95265	0.81382	0.27191	0.22237
873	0.01675	0.74833	0.98495	0.96664	0.81574	0.27563	0.22256
874	0.01668	0.74427	0.98478	0.96861	0.81117	0.27911	0.23414
875	0.01703	0.74089	0.98371	0.96784	0.82714	0.28187	0.22643
876	0.01623	0.73481	0.98271	0.98201	0.826	0.28462	0.23394
877	0.01604	0.72746	0.98317	0.97301	0.82773	0.28601	0.22295
878	0.01617	0.72109	0.98242	0.99339	0.83044	0.2876	0.22908
879	0.01504	0.7137	0.98191	0.98821	0.83157	0.28833	0.25382
880	0.01352	0.70463	0.97997	0.98754	0.83485	0.28978	0.24034
881	0.01187	0.69705	0.97803	0.98458	0.85128	0.29215	0.23717
882	0.01067	0.68708	0.97567	0.98996	0.83649	0.29475	0.23314
883	0.00965	0.67795	0.97318	0.99184	0.84452	0.29785	0.24229
884	0.00835	0.66761	0.97088	0.99518	0.84419	0.30071	0.23982
885	0.00667	0.65779	0.96814	0.99685	0.8611	0.30318	0.23565
886	0.00608	0.64765	0.96415	0.99121	0.85089	0.30585	0.25065
887	0.00499	0.63731	0.96043	0.9976	0.86776	0.30784	0.25488
888	0.00375	0.62538	0.9562	0.99613	0.86349	0.31007	0.23014
889	0.00324	0.61631	0.9519	1	0.86991	0.31245	0.24589
890	0.00251	0.60434	0.94654	0.99968	0.87248	0.31451	0.26011
891	0.00206	0.59324	0.94143	0.99644	0.87128	0.31685	0.25158
892	0.00142	0.58179	0.93614	0.99814	0.87452	0.31835	0.25957
893	0.000513856	0.57135	0.93038	0.99845	0.87513	0.31989	0.26046
894	0.000747949	0.56269	0.92485	0.99691	0.87976	0.32173	0.2654
895	0	0.54998	0.91829	0.99765	0.87983	0.32379	0.25894
896	0.000281345	0.53893	0.9123	0.9985	0.88684	0.32622	0.26668
897	0.000562333	0.52828	0.90555	0.99762	0.88937	0.3292	0.27462
898	0.000752424	0.51775	0.89938	0.99831	0.89148	0.33238	0.26843
899	0.000582986	0.50748	0.89258	0.99313	0.88811	0.3354	0.27383
900	0.00133	0.49798	0.88525	0.98758	0.89659	0.33828	0.27063
901	0.00237	0.48882	0.87823	0.99054	0.8944	0.3412	0.27903
902	0.00398	0.4805	0.87131	0.98218	0.89001	0.34404	0.28543
903	0.00525	0.47267	0.86427	0.98034	0.89471	0.34657	0.28766
904	0.00705	0.4634	0.85721	0.98127	0.89662	0.34876	0.28156
905	0.0096	0.45488	0.84956	0.97953	0.89979	0.35127	0.28854
906	0.01191	0.44789	0.84226	0.97207	0.90194	0.35368	0.28903
907	0.0155	0.43889	0.83496	0.97282	0.90472	0.35562	0.29874
908	0.0186	0.43182	0.82743	0.96524	0.91002	0.35801	0.28465
909	0.02364	0.42449	0.82014	0.95783	0.90958	0.36043	0.29902
910	0.02775	0.41872	0.81302	0.96125	0.90806	0.36321	0.29491
911	0.03326	0.41007	0.80658	0.95693	0.9141	0.36623	0.29787
912	0.03863	0.40417	0.80008	0.95463	0.90567	0.36919	0.30217
913	0.04357	0.39841	0.79414	0.94748	0.91091	0.3726	0.30138
914	0.04764	0.39319	0.78818	0.94457	0.92294	0.37585	0.30867
915	0.05162	0.38658	0.78245	0.94364	0.9254	0.3789	0.30996
916	0.05381	0.38258	0.77666	0.94091	0.93054	0.38197	0.31834
917	0.05446	0.37582	0.7715	0.94051	0.92996	0.38461	0.31117
918	0.05368	0.3717	0.76635	0.93562	0.93095	0.38723	0.31174
919	0.05063	0.36629	0.76143	0.93532	0.93554	0.39009	0.31878
920	0.04662	0.36238	0.75644	0.93093	0.94143	0.39289	0.32484
921	0.042	0.35946	0.7522	0.92833	0.945	0.39595	0.32773
922	0.03611	0.35578	0.7475	0.92621	0.94393	0.39918	0.32355
923	0.03164	0.35175	0.74363	0.92802	0.95143	0.40268	0.32149
924	0.02736	0.3482	0.73962	0.92327	0.95983	0.40634	0.33424
925	0.02383	0.34461	0.73558	0.92095	0.95891	0.41009	0.33359
926	0.02152	0.34199	0.73216	0.9175	0.96205	0.41415	0.34612
927	0.02048	0.3389	0.72822	0.91726	0.96871	0.41879	0.34106
928	0.02028	0.33528	0.72491	0.91719	0.97208	0.42344	0.34557
929	0.0216	0.33308	0.72104	0.91656	0.97633	0.42849	0.35238
930	0.0232	0.33064	0.7177	0.91191	0.97718	0.43336	0.35593
931	0.02502	0.32946	0.71437	0.91135	0.98195	0.43832	0.36083
932	0.02794	0.32567	0.71081	0.9136	0.98102	0.44283	0.36181
933	0.03086	0.32195	0.70744	0.91026	0.99031	0.44724	0.36828
934	0.03363	0.32144	0.7041	0.91015	0.98799	0.45166	0.37435
935	0.03704	0.31725	0.70087	0.90805	0.99041	0.45642	0.36526
936	0.03944	0.31568	0.69826	0.91282	0.98099	0.46094	0.38272
937	0.04341	0.31251	0.69509	0.90602	1	0.46576	0.37922
938	0.04725	0.30743	0.69197	0.90738	0.99175	0.47051	0.39268
939	0.05152	0.30501	0.68925	0.90179	0.99135	0.47593	0.39947
940	0.05528	0.30305	0.68554	0.90058	0.99598	0.48188	0.38794
941	0.06066	0.30146	0.68272	0.89695	0.9899	0.48838	0.41066
942	0.06473	0.29736	0.67931	0.9031	0.99668	0.49509	0.40937
943	0.07014	0.29288	0.67554	0.89483	0.98817	0.50195	0.40406
944	0.07589	0.29146	0.67172	0.89361	0.98403	0.50842	0.41593
945	0.08259	0.28581	0.66793	0.89878	0.98856	0.5147	0.41354
946	0.0898	0.28398	0.66352	0.88365	0.98887	0.52078	0.42724
947	0.09713	0.27891	0.65959	0.88528	0.98637	0.52712	0.42952
948	0.10593	0.27733	0.65485	0.88792	0.98748	0.53385	0.44706
949	0.11385	0.27403	0.65053	0.88226	0.98127	0.54075	0.44278
950	0.1215	0.26895	0.64616	0.87535	0.98494	0.54769	0.45186
951	0.12885	0.26501	0.6419	0.86881	0.97765	0.55484	0.45021
952	0.13568	0.26163	0.63737	0.87234	0.97471	0.56221	0.45543
953	0.13986	0.25751	0.63279	0.85712	0.96715	0.56954	0.45175
954	0.14212	0.25343	0.62774	0.85009	0.9634	0.57631	0.46583
955	0.14223	0.24931	0.62283	0.86187	0.97203	0.58291	0.47989
956	0.13992	0.24543	0.61784	0.84645	0.97335	0.58944	0.47181
957	0.13544	0.24034	0.61224	0.84138	0.96627	0.59566	0.47938
958	0.12946	0.23663	0.60717	0.83393	0.973	0.60125	0.49143
959	0.12214	0.2321	0.60211	0.82816	0.96104	0.6065	0.49866
960	0.11525	0.22672	0.5963	0.82716	0.95803	0.61158	0.49224
961	0.10722	0.22126	0.59011	0.81851	0.95384	0.61641	0.50374
962	0.10061	0.21838	0.58433	0.81095	0.95314	0.62072	0.50714
963	0.09528	0.21159	0.57897	0.80818	0.95705	0.62545	0.51101
964	0.09146	0.20874	0.57371	0.79725	0.94247	0.63052	0.52912
965	0.08849	0.20393	0.56861	0.79139	0.95512	0.63574	0.5266
966	0.08782	0.1996	0.56299	0.7903	0.94146	0.64068	0.53672
967	0.08754	0.19446	0.557	0.77512	0.94468	0.64579	0.53142
968	0.08888	0.19113	0.55204	0.76646	0.94686	0.65141	0.54035
969	0.09102	0.18691	0.54682	0.76467	0.94194	0.65768	0.55466
970	0.09369	0.18288	0.54128	0.75989	0.95139	0.66425	0.54697
971	0.09588	0.17843	0.53612	0.74642	0.94049	0.67099	0.56786
972	0.10018	0.17258	0.53071	0.74389	0.94357	0.67746	0.55546
973	0.10283	0.16951	0.52558	0.74052	0.9418	0.68366	0.55803
974	0.10669	0.16644	0.5206	0.72922	0.94013	0.68923	0.56901
975	0.1095	0.1621	0.51588	0.7265	0.9381	0.6948	0.58447
976	0.11261	0.15785	0.51073	0.72505	0.94078	0.70056	0.5937
977	0.11335	0.15462	0.50622	0.70695	0.93861	0.70665	0.59366
978	0.11601	0.15238	0.50132	0.70019	0.92977	0.71305	0.60945
979	0.11602	0.14901	0.49696	0.69891	0.93783	0.71953	0.60998
980	0.11572	0.14464	0.4927	0.69203	0.94506	0.72627	0.61681
981	0.11488	0.14216	0.48806	0.68994	0.9443	0.73291	0.62727
982	0.11393	0.13945	0.48394	0.68496	0.93798	0.73922	0.63264
983	0.11272	0.13727	0.47939	0.68033	0.94418	0.74514	0.63249
984	0.11204	0.13372	0.4755	0.67111	0.9456	0.75042	0.65057
985	0.11085	0.13105	0.47141	0.66657	0.94088	0.7556	0.64498
986	0.11001	0.12848	0.46707	0.66189	0.94589	0.7606	0.66026
987	0.11022	0.12629	0.46278	0.65003	0.94116	0.76534	0.65596
988	0.11058	0.12303	0.45885	0.65352	0.9386	0.77037	0.67073
989	0.11103	0.12089	0.45487	0.64577	0.93765	0.77586	0.67015
990	0.11198	0.11932	0.45072	0.64078	0.94508	0.78166	0.68196
991	0.11372	0.11721	0.44732	0.6328	0.94485	0.78729	0.69446
992	0.11518	0.11367	0.44421	0.62994	0.93999	0.79299	0.68952
993	0.11752	0.11197	0.44091	0.6241	0.94682	0.79906	0.70569
994	0.1205	0.10977	0.43725	0.62156	0.94506	0.80507	0.70464
995	0.12375	0.10749	0.43409	0.61338	0.94527	0.81115	0.72064
996	0.12648	0.10491	0.43044	0.61054	0.94404	0.81768	0.72118
997	0.13058	0.10277	0.42713	0.60751	0.93906	0.82454	0.73232
998	0.13295	0.10006	0.42444	0.60432	0.9484	0.83172	0.74425
999	0.13657	0.09879	0.42096	0.59624	0.94772	0.83897	0.742
1000	0.14002	0.09615	0.41759	0.59733	0.94415	0.84603	0.7556
1001	0.14303	0.09391	0.41393	0.58921	0.95222	0.85274	0.7566
1002	0.14723	0.09055	0.4111	0.58372	0.94633	0.85894	0.76996
1003	0.15153	0.08961	0.40789	0.57782	0.94561	0.86483	0.77037
1004	0.15616	0.08642	0.40455	0.57814	0.94413	0.87023	0.78587
1005	0.16127	0.08457	0.40115	0.5694	0.9462	0.87566	0.78006
1006	0.16663	0.08277	0.39755	0.56986	0.94135	0.88128	0.7904
1007	0.17382	0.08061	0.39391	0.56252	0.9406	0.88699	0.79368
1008	0.18103	0.07771	0.39019	0.55676	0.93637	0.8924	0.79838
1009	0.19026	0.07535	0.38617	0.55123	0.93534	0.89758	0.81242
1010	0.19895	0.07403	0.38246	0.54836	0.93414	0.9023	0.81826
1011	0.21151	0.07061	0.37853	0.54399	0.93076	0.90673	0.8259
1012	0.22295	0.06897	0.37475	0.54071	0.93394	0.911	0.82549
1013	0.23795	0.06781	0.37066	0.53547	0.92792	0.91547	0.82657
1014	0.25208	0.06577	0.36666	0.53062	0.92659	0.91995	0.83764
1015	0.26686	0.06393	0.36252	0.523	0.92347	0.92455	0.84578
1016	0.28178	0.06235	0.35872	0.52039	0.92348	0.92905	0.84004
1017	0.29789	0.06055	0.3552	0.5171	0.91886	0.93384	0.85645
1018	0.31276	0.05864	0.35155	0.51522	0.92314	0.93873	0.85767
1019	0.32904	0.05787	0.34816	0.50402	0.91371	0.94378	0.86987
1020	0.34336	0.05597	0.34481	0.49963	0.91272	0.949	0.87226
1021	0.35716	0.05459	0.34133	0.49783	0.91166	0.95408	0.87734
1022	0.36719	0.05416	0.33788	0.48917	0.90413	0.9592	0.87938
1023	0.37541	0.05229	0.33452	0.48878	0.90292	0.96413	0.89263
1024	0.38029	0.05077	0.33099	0.48159	0.89977	0.96867	0.89359
1025	0.38104	0.0497	0.32725	0.47517	0.89489	0.97318	0.90448
1026	0.3781	0.04793	0.32352	0.47473	0.89899	0.97718	0.91207
1027	0.37095	0.04704	0.32013	0.46864	0.89404	0.98072	0.91284
1028	0.36019	0.04613	0.31683	0.46621	0.88811	0.98433	0.91804
1029	0.34603	0.0449	0.31329	0.45749	0.8831	0.98739	0.92917
1030	0.33057	0.0444	0.30981	0.45296	0.87655	0.98995	0.93138
1031	0.31427	0.04324	0.30644	0.44765	0.87199	0.99205	0.9412
1032	0.29778	0.04193	0.30324	0.44302	0.86901	0.99353	0.93858
1033	0.28389	0.04106	0.29982	0.43871	0.86555	0.99429	0.94931
1034	0.2701	0.04028	0.29656	0.43257	0.85577	0.99411	0.95474
1035	0.25929	0.03924	0.29312	0.42628	0.85088	0.99336	0.95222
1036	0.24935	0.039	0.2898	0.422	0.84881	0.99203	0.95374
1037	0.24283	0.03904	0.28604	0.41722	0.83667	0.98982	0.95553
1038	0.23721	0.03793	0.28244	0.41351	0.83398	0.98701	0.95896
1039	0.23445	0.03761	0.2786	0.40667	0.82678	0.984	0.96351
1040	0.23222	0.03655	0.27497	0.40222	0.8207	0.9806	0.9618
1041	0.2317	0.03611	0.27094	0.39565	0.81048	0.97687	0.9632
1042	0.23232	0.035	0.26729	0.38752	0.80547	0.97295	0.96141
1043	0.23354	0.03466	0.2634	0.38578	0.79937	0.96868	0.9616
1044	0.23532	0.03378	0.2597	0.37938	0.79319	0.96394	0.96678
1045	0.23757	0.03356	0.25615	0.37732	0.78524	0.95879	0.96674
1046	0.24066	0.03253	0.25253	0.36886	0.77538	0.95344	0.9654
1047	0.24428	0.03201	0.24891	0.36589	0.76904	0.94797	0.96592
1048	0.24852	0.03146	0.24546	0.35993	0.7645	0.9424	0.96912
1049	0.25318	0.0309	0.24205	0.35199	0.756	0.93684	0.96876
1050	0.25855	0.02982	0.23875	0.34813	0.74934	0.93139	0.97166
1051	0.26446	0.02976	0.2353	0.34265	0.74428	0.92564	0.97311
1052	0.27085	0.02808	0.23168	0.33906	0.73665	0.92006	0.96903
1053	0.27728	0.02748	0.22841	0.33484	0.73076	0.91426	0.96938
1054	0.28436	0.02575	0.22494	0.32823	0.72542	0.90858	0.97184
1055	0.29009	0.02531	0.22151	0.32286	0.71751	0.90321	0.97478
1056	0.29617	0.02342	0.21874	0.32392	0.71391	0.89806	0.97987
1057	0.30006	0.02278	0.21583	0.31293	0.70429	0.89317	0.9846
1058	0.30267	0.02037	0.21266	0.31351	0.70028	0.88848	0.97984
1059	0.30372	0.01926	0.20991	0.30806	0.69199	0.88374	0.98715
1060	0.30273	0.01769	0.20705	0.30237	0.68643	0.87933	0.98095
1061	0.29988	0.01617	0.20437	0.29957	0.67826	0.87484	0.98919
1062	0.29583	0.01399	0.20187	0.29589	0.67354	0.87047	0.98944
1063	0.28963	0.01271	0.19949	0.28804	0.66361	0.86632	0.99043
1064	0.28289	0.01087	0.19701	0.28756	0.65947	0.86226	0.98719
1065	0.27538	0.00972	0.19446	0.27957	0.65457	0.85833	0.98845
1066	0.26803	0.00832	0.19173	0.27832	0.6454	0.85442	0.98959
1067	0.26154	0.00736	0.18877	0.27562	0.6421	0.85062	0.98933
1068	0.25592	0.00658	0.18641	0.26965	0.63429	0.84704	0.99155
1069	0.2519	0.00572	0.18393	0.27006	0.62967	0.84337	0.99721
1070	0.24868	0.00514	0.18144	0.26292	0.62484	0.83962	0.99387
1071	0.24696	0.0039	0.17898	0.26031	0.61778	0.83581	0.99549
1072	0.24662	0.00358	0.17673	0.25698	0.61523	0.83201	0.99726
1073	0.24735	0.00267	0.17445	0.25294	0.60929	0.82827	0.98836
1074	0.24958	0.00247	0.17212	0.24706	0.60321	0.82462	0.99574
1075	0.25269	0.00231	0.16984	0.24324	0.59533	0.821	0.99885
1076	0.25694	0.00218	0.16751	0.24231	0.59389	0.81754	1
1077	0.26146	0.00167	0.16524	0.23532	0.58638	0.81399	0.99802
1078	0.26754	0.00111	0.16292	0.23253	0.58224	0.81048	0.99968
1079	0.2736	0.00186	0.16036	0.22973	0.57573	0.80701	0.99547
1080	0.28159	0.00131	0.15771	0.22528	0.56758	0.8036	0.9942
1081	0.29044	0.00151	0.15501	0.2231	0.56719	0.80032	0.99196
1082	0.30013	0.00229	0.15238	0.22251	0.5611	0.79706	0.99504
1083	0.31179	0.00213	0.14994	0.2153	0.55317	0.79364	0.98527
1084	0.32445	0.0024	0.14722	0.21041	0.5503	0.79014	0.99001
1085	0.33791	0.0023	0.14432	0.20948	0.54737	0.78648	0.98988
1086	0.35278	0.00239	0.1417	0.20331	0.53924	0.78274	0.99348
1087	0.36898	0.00325	0.13888	0.20166	0.53426	0.77875	0.98927
1088	0.38607	0.00352	0.13604	0.19606	0.52622	0.77453	0.98721
1089	0.40598	0.00425	0.13357	0.19564	0.52558	0.77019	0.98625
1090	0.42677	0.00465	0.13096	0.18811	0.51641	0.76575	0.98518
1091	0.44877	0.00474	0.12814	0.18669	0.51257	0.76114	0.97667
1092	0.47471	0.00562	0.12575	0.18409	0.50536	0.75662	0.97469
1093	0.50207	0.00624	0.12289	0.17924	0.49834	0.7523	0.98009
1094	0.53185	0.00778	0.12012	0.17238	0.49265	0.74785	0.97502
1095	0.56236	0.00777	0.1175	0.17096	0.48858	0.74309	0.97334
1096	0.59698	0.00836	0.11484	0.16567	0.48186	0.73796	0.96982
1097	0.6312	0.00935	0.11215	0.16195	0.4739	0.73256	0.95672
1098	0.66911	0.00966	0.10966	0.15985	0.46633	0.72683	0.96036
1099	0.70702	0.01081	0.10705	0.15423	0.45888	0.72088	0.951
1100	0.74871	0.01118	0.10454	0.15369	0.4579	0.71506	0.9547
1101	0.78768	0.0115	0.10239	0.14837	0.44651	0.70947	0.9452
1102	0.82846	0.01221	0.10007	0.14706	0.4395	0.7039	0.94226
1103	0.86639	0.01263	0.0982	0.14278	0.43513	0.69845	0.93754
1104	0.90567	0.01263	0.09601	0.13898	0.42737	0.6928	0.9336
1105	0.94179	0.01324	0.09417	0.13823	0.42401	0.687	0.92959
1106	0.97608	0.01314	0.09221	0.13513	0.41657	0.6811	0.92456
1107	1.00741	0.01348	0.09021	0.13234	0.40833	0.67511	0.92182
1108	1.035	0.01374	0.08829	0.12886	0.40115	0.6692	0.91162
1109	1.05914	0.01315	0.08657	0.12379	0.39538	0.66335	0.90547
1110	1.07609	0.01307	0.08486	0.12025	0.38837	0.65748	0.89979
1111	1.09129	0.01307	0.08339	0.11976	0.3798	0.65158	0.89888
1112	1.09841	0.01292	0.08189	0.11873	0.3766	0.64548	0.89541
1113	1.1018	0.01255	0.08036	0.1135	0.36883	0.63943	0.88729
1114	1.10263	0.01269	0.07881	0.1136	0.36281	0.63339	0.88445
1115	1.09807	0.01259	0.0775	0.11215	0.3554	0.62747	0.87901
1116	1.0916	0.01271	0.07658	0.10724	0.34916	0.62166	0.87887
1117	1.08091	0.01252	0.07547	0.10708	0.34534	0.6157	0.87333
1118	1.07015	0.01281	0.07437	0.10323	0.33968	0.60965	0.86747
1119	1.05643	0.01304	0.0735	0.10076	0.33091	0.60388	0.85674
1120	1.04063	0.01353	0.07243	0.09876	0.32525	0.59835	0.85205
1121	1.02263	0.01418	0.07133	0.09645	0.32038	0.59306	0.85394
1122	1.0029	0.01462	0.07022	0.0962	0.31465	0.58783	0.84588
1123	0.97982	0.01492	0.06881	0.09523	0.30651	0.58261	0.84073
1124	0.9535	0.01502	0.06746	0.09204	0.30321	0.57698	0.83086
1125	0.92596	0.01626	0.06619	0.09035	0.29536	0.57105	0.8307
1126	0.89709	0.01655	0.06432	0.09076	0.29393	0.5652	0.82139
1127	0.86601	0.01792	0.06252	0.08762	0.2848	0.55981	0.82193
1128	0.83422	0.01839	0.06056	0.08532	0.28115	0.55458	0.81742
1129	0.80136	0.0201	0.05882	0.08252	0.27463	0.54974	0.81076
1130	0.76923	0.02086	0.05708	0.08294	0.26961	0.54518	0.80462
1131	0.73834	0.02266	0.05507	0.07936	0.26654	0.54061	0.80291
1132	0.70714	0.02407	0.05341	0.07625	0.26146	0.5358	0.7995
1133	0.67817	0.02574	0.05163	0.07479	0.25318	0.53085	0.78492
1134	0.65158	0.02705	0.04938	0.07076	0.24887	0.52586	0.78475
1135	0.62852	0.02961	0.04709	0.06784	0.24249	0.52076	0.78374
1136	0.60806	0.03049	0.04448	0.06431	0.23705	0.51544	0.77319
1137	0.5894	0.03305	0.04186	0.06479	0.23178	0.51005	0.76685
1138	0.57422	0.03389	0.03927	0.06305	0.22793	0.5046	0.76097
1139	0.56075	0.03813	0.03657	0.06116	0.22727	0.49904	0.75861
1140	0.54856	0.0392	0.03366	0.05552	0.2164	0.49336	0.75493
1141	0.53781	0.04276	0.03082	0.05645	0.21193	0.48752	0.75701
1142	0.52864	0.04401	0.028	0.05055	0.20938	0.48171	0.74558
1143	0.51916	0.04723	0.02493	0.04812	0.19999	0.47584	0.73957
1144	0.51209	0.04993	0.02213	0.04315	0.19618	0.46974	0.72862
1145	0.50555	0.05407	0.01972	0.04042	0.18775	0.46345	0.73124
1146	0.49969	0.05527	0.01718	0.04333	0.18678	0.45714	0.72294
1147	0.49482	0.05762	0.01459	0.03226	0.17931	0.45063	0.71019
1148	0.49261	0.06026	0.01249	0.03408	0.17301	0.44418	0.71029
1149	0.49102	0.06286	0.01043	0.02969	0.17309	0.43801	0.70063
1150	0.49092	0.06528	0.0086	0.02738	0.16721	0.43185	0.69995
1151	0.49325	0.06765	0.007	0.02669	0.16639	0.42568	0.68491
1152	0.49732	0.0698	0.00552	0.02302	0.15932	0.41939	0.68452
1153	0.50376	0.0722	0.00415	0.02329	0.15815	0.41325	0.68041
1154	0.51167	0.07414	0.00329	0.0207	0.15532	0.40751	0.67049
1155	0.52213	0.0759	0.00254	0.01811	0.15012	0.4021	0.66711
1156	0.53411	0.07746	0.00172	0.0182	0.14698	0.39718	0.66193
1157	0.54838	0.07894	0.00156	0.01718	0.14517	0.39278	0.65767
1158	0.56386	0.08101	0.00158	0.01741	0.14379	0.38837	0.64858
1159	0.58099	0.0827	0.00216	0.01711	0.14156	0.38416	0.64516
1160	0.60065	0.08385	0.00266	0.01911	0.13873	0.37988	0.63926
1161	0.6217	0.08502	0.00323	0.01732	0.13739	0.37582	0.62893
1162	0.64268	0.08717	0.00428	0.01692	0.1346	0.37201	0.63133
1163	0.66453	0.08905	0.00473	0.01555	0.13273	0.36821	0.62803
1164	0.6882	0.09037	0.00513	0.01391	0.13018	0.36448	0.61883
1165	0.71103	0.09128	0.00557	0.01506	0.13095	0.36044	0.61376
1166	0.73592	0.09231	0.00588	0.01473	0.12734	0.35617	0.61067
1167	0.75932	0.09308	0.00632	0.01485	0.1256	0.35167	0.59899
1168	0.78337	0.09369	0.00676	0.01539	0.1255	0.34679	0.60285
1169	0.80446	0.0941	0.00689	0.01343	0.12332	0.34156	0.59443
1170	0.82631	0.09474	0.00713	0.01448	0.12009	0.33613	0.58803
1171	0.84444	0.09508	0.00733	0.01432	0.11699	0.33041	0.58023
1172	0.86135	0.0949	0.00737	0.01467	0.11631	0.3243	0.57736
1173	0.8738	0.09459	0.00718	0.01456	0.11481	0.31769	0.57236
1174	0.88316	0.09381	0.00722	0.01192	0.11168	0.31059	0.56112
1175	0.88807	0.09374	0.0071	0.01111	0.1079	0.30314	0.56066
1176	0.88826	0.09238	0.00686	0.01067	0.10818	0.29552	0.55424
1177	0.88287	0.09137	0.00648	0.01021	0.10333	0.28765	0.54985
1178	0.87244	0.09042	0.0062	0.0101	0.10229	0.27973	0.543
1179	0.85695	0.089	0.00584	0.00913	0.10166	0.27183	0.5371
1180	0.83577	0.08727	0.00553	0.00918	0.09904	0.26363	0.52175
1181	0.81231	0.08593	0.00523	0.01003	0.0984	0.2554	0.51881
1182	0.78063	0.08419	0.00514	0.00955	0.09322	0.24695	0.51228
1183	0.74996	0.08342	0.00477	0.00661	0.08967	0.23868	0.50779
1184	0.71261	0.08262	0.00491	0.00847	0.08883	0.23084	0.50326
1185	0.6809	0.08189	0.00471	0.00523	0.08676	0.22312	0.49887
1186	0.64534	0.08186	0.00485	0.00795	0.08355	0.21572	0.49053
1187	0.6145	0.08134	0.0053	0.00308	0.08377	0.20866	0.48757
1188	0.58257	0.0811	0.00551	0.00394	0.07888	0.20172	0.47928
1189	0.55198	0.08135	0.00559	0.00518	0.07741	0.195	0.4731
1190	0.52536	0.08075	0.00573	0.00486	0.07714	0.1886	0.47085
1191	0.49939	0.0815	0.00592	0.00194	0.07352	0.18265	0.46017
1192	0.47631	0.08214	0.00611	0.00344	0.07335	0.177	0.45791
1193	0.45525	0.08269	0.00635	0.00239	0.07019	0.17132	0.45008
1194	0.4383	0.08241	0.00667	0.0053	0.07037	0.16598	0.4474
1195	0.4237	0.0835	0.00711	0.00467	0.06928	0.16067	0.44166
1196	0.41061	0.08408	0.00766	0.006	0.06678	0.15531	0.43467
1197	0.40002	0.085	0.00807	0.00514	0.06411	0.14977	0.42601
1198	0.39123	0.08551	0.00861	0.00442	0.06375	0.14428	0.42239
1199	0.38417	0.08593	0.00906	0.00579	0.05925	0.13896	0.41747
1200	0.3784	0.08696	0.00979	0.00392	0.06145	0.13367	0.40811
1201	0.37397	0.08678	0.01028	0.00701	0.05663	0.12837	0.40127
1202	0.3707	0.08702	0.01063	0	0.05316	0.12315	0.39225
1203	0.36882	0.08662	0.01095	0.00452	0.05232	0.11804	0.38481
1204	0.36751	0.08652	0.01133	0.00591	0.05219	0.11291	0.37615
1205	0.36702	0.08625	0.01154	0.0066	0.05083	0.10795	0.37094
1206	0.3676	0.08649	0.01175	0.00599	0.04889	0.10324	0.36357
1207	0.36837	0.08555	0.01195	0.0058	0.04834	0.09889	0.3553
1208	0.36964	0.08588	0.01224	0.00391	0.04641	0.09482	0.35084
1209	0.37134	0.08493	0.01269	0.00548	0.04514	0.0911	0.34477
1210	0.37318	0.08422	0.01329	0.00324	0.04259	0.08781	0.3372
1211	0.37568	0.08362	0.01393	0.004	0.04326	0.08517	0.33419
1212	0.37871	0.08318	0.01454	0.00585	0.0428	0.08317	0.3236
1213	0.38248	0.08327	0.01508	0.00485	0.0406	0.08194	0.32106
1214	0.3873	0.0832	0.01565	0.00535	0.04006	0.08139	0.31601
1215	0.39244	0.08357	0.01611	0.00594	0.03912	0.08126	0.31097
1216	0.39858	0.08357	0.01682	0.0059	0.03825	0.08148	0.30472
1217	0.40521	0.08464	0.01743	0.01035	0.03849	0.0819	0.30578
1218	0.41277	0.08542	0.01769	0.00907	0.03936	0.08252	0.29796
1219	0.42242	0.08635	0.01836	0.00994	0.03698	0.08332	0.2969
1220	0.43206	0.08771	0.01916	0.00899	0.03821	0.08428	0.29062
1221	0.44382	0.08927	0.01975	0.01154	0.03685	0.08538	0.28997
1222	0.45467	0.09038	0.02039	0.01019	0.03629	0.08664	0.28554
1223	0.46823	0.0923	0.02093	0.01224	0.03931	0.08785	0.27829
1224	0.48271	0.09402	0.02155	0.01263	0.03789	0.08918	0.2772
1225	0.49865	0.09565	0.02213	0.0121	0.03729	0.09028	0.27403
1226	0.51557	0.09849	0.02256	0.0117	0.03537	0.09105	0.2642
1227	0.53463	0.10033	0.02275	0.01106	0.03351	0.09151	0.26336
1228	0.55521	0.10323	0.02315	0.01221	0.03429	0.09168	0.25318
1229	0.57686	0.1052	0.02337	0.01546	0.03537	0.0915	0.25094
1230	0.59947	0.10805	0.02358	0.01368	0.03316	0.09092	0.24846
1231	0.62489	0.1105	0.02365	0.01345	0.0329	0.09007	0.24087
1232	0.64898	0.11253	0.02383	0.01374	0.03113	0.08902	0.23157
1233	0.67635	0.11524	0.02405	0.01477	0.02895	0.08761	0.22472
1234	0.70262	0.11731	0.02422	0.01366	0.02771	0.08575	0.22136
1235	0.73017	0.1206	0.02427	0.01594	0.02708	0.08362	0.21331
1236	0.75591	0.12208	0.02458	0.01653	0.02673	0.08141	0.20973
1237	0.7825	0.1249	0.02476	0.01438	0.02532	0.07907	0.20195
1238	0.80653	0.12634	0.02489	0.01595	0.02503	0.07657	0.18936
1239	0.82916	0.12841	0.02497	0.01547	0.02126	0.07408	0.18861
1240	0.85151	0.1299	0.02525	0.01268	0.02107	0.07175	0.17961
1241	0.86962	0.13144	0.0253	0.01528	0.02302	0.06949	0.17711
1242	0.88798	0.13182	0.02551	0.01546	0.0224	0.06707	0.16859
1243	0.90113	0.13284	0.02556	0.01497	0.02252	0.06449	0.16313
1244	0.91208	0.13335	0.02552	0.01817	0.02315	0.06199	0.15832
1245	0.91896	0.13363	0.02585	0.01663	0.02185	0.05946	0.15562
1246	0.92286	0.13397	0.02616	0.01678	0.01965	0.05685	0.14625
1247	0.92388	0.13345	0.02634	0.01568	0.01806	0.05436	0.14645
1248	0.92153	0.13325	0.02662	0.01621	0.01746	0.0521	0.13983
1249	0.91731	0.13253	0.02678	0.01694	0.01823	0.05007	0.13126
1250	0.91075	0.13181	0.02693	0.01663	0.01696	0.04813	0.12482
1251	0.90133	0.12987	0.02687	0.01563	0.01678	0.04641	0.1208
1252	0.8918	0.1295	0.02696	0.01785	0.01603	0.04481	0.11909
1253	0.88016	0.12806	0.02676	0.01724	0.01619	0.04311	0.11149
1254	0.86805	0.12636	0.02682	0.01831	0.01582	0.04155	0.10694
1255	0.85463	0.12458	0.02665	0.01949	0.01431	0.04009	0.10391
1256	0.84169	0.12285	0.02643	0.01986	0.01754	0.03866	0.09764
1257	0.82711	0.12076	0.02624	0.02017	0.01399	0.03724	0.09204
1258	0.81252	0.11935	0.02628	0.01827	0.01387	0.03581	0.08837
1259	0.79757	0.11716	0.02615	0.02144	0.01511	0.03442	0.08683
1260	0.78236	0.11442	0.02609	0.01846	0.01553	0.03289	0.07827
1261	0.76708	0.11256	0.02598	0.02112	0.01433	0.03109	0.08043
1262	0.75116	0.10941	0.02575	0.01961	0.01466	0.02924	0.07465
1263	0.73471	0.1072	0.0255	0.01994	0.01134	0.02734	0.06759
1264	0.71871	0.10438	0.02506	0.02134	0.01525	0.02526	0.06114
1265	0.70115	0.10145	0.02474	0.01891	0.01204	0.0232	0.061
1266	0.683	0.09897	0.02452	0.02278	0.01604	0.0211	0.05483
1267	0.66438	0.09572	0.0239	0.02065	0.0123	0.01897	0.05373
1268	0.64356	0.09355	0.0237	0.02232	0.01517	0.01704	0.04933
1269	0.61695	0.0906	0.02337	0.02219	0.01465	0.0152	0.04525
1270	0.59357	0.08828	0.02343	0.02444	0.01715	0.01351	0.0434
1271	0.56933	0.08558	0.02333	0.02332	0.01425	0.01195	0.0387
1272	0.54551	0.08289	0.02323	0.02437	0.01616	0.01044	0.0336
1273	0.52252	0.08104	0.02312	0.02224	0.01408	0.00922	0.03313
1274	0.49932	0.07853	0.02325	0.02352	0.01505	0.0082	0.02999
1275	0.4776	0.07668	0.02336	0.02555	0.01655	0.00733	0.02714
1276	0.45434	0.075	0.02331	0.02306	0.0171	0.0067	0.02121
1277	0.43257	0.07292	0.02355	0.02706	0.01854	0.00623	0.02513
1278	0.40919	0.07097	0.02372	0.02717	0.01816	0.00596	0.02004
1279	0.38773	0.06977	0.02406	0.02411	0.01872	0.00603	0.01752
1280	0.36816	0.06835	0.02443	0.02559	0.01977	0.00627	0.01289
1281	0.34665	0.06677	0.02485	0.02686	0.02083	0.00676	0.01166
1282	0.32743	0.06566	0.02533	0.02913	0.01889	0.00758	0.01317
1283	0.30554	0.06418	0.02563	0.02894	0.02071	0.00871	0.01024
1284	0.28617	0.06296	0.02626	0.02901	0.01892	0.01029	0.01252
1285	0.26796	0.06119	0.02705	0.03014	0.02141	0.01197	0.00644
1286	0.25034	0.06006	0.02767	0.03031	0.02306	0.01367	0.00639
1287	0.2345	0.05932	0.02841	0.03289	0.02281	0.01539	0.00676
1288	0.21844	0.05855	0.02894	0.03335	0.02302	0.01706	0.00435
1289	0.20337	0.05783	0.02936	0.03347	0.02246	0.01858	0.00811
1290	0.19047	0.05709	0.03	0.03404	0.02448	0.02009	0.00399
1291	0.17694	0.05597	0.0307	0.03668	0.02468	0.02155	0.000911011
1292	0.16565	0.05566	0.03134	0.0378	0.02388	0.02315	0.000877198
1293	0.15228	0.05548	0.03167	0.03498	0.02275	0.02468	0.00596
1294	0.14082	0.05422	0.0322	0.03833	0.02689	0.02612	0.00708
1295	0.12961	0.05367	0.03274	0.03899	0.02431	0.02737	0
1296	0.11908	0.05247	0.03307	0.04191	0.02408	0.02842	0.00289
1297	0.10978	0.05198	0.03365	0.04022	0.02418	0.02933	0.00559
1298	0.10001	0.05162	0.03487	0.04372	0.0276	0.03023	0.00389
1299	0.09126	0.05144	0.03546	0.04359	0.02677	0.03096	0.00368
1300	0.08296	0.05074	0.03626	0.04286	0.02549	0.03165	0.00604
1301	0.07502	0.0506	0.03705	0.0461	0.02709	0.03282	0.00693
1302	0.06812	0.05001	0.03769	0.04707	0.02485	0.03412	0.00498
1303	0.06093	0.05022	0.03861	0.04973	0.02593	0.03473	0.00741
1304	0.05409	0.04958	0.03921	0.04831	0.02234	0.03494	0.00594
1305	0.04763	0.0496	0.04017	0.05015	0.02436	0.03494	0.00279
1306	0.04146	0.0486	0.0407	0.05231	0.0244	0.03465	0.000679132
1307	0.03575	0.04911	0.04188	0.04833	0.02062	0.0343	0.00709
1308	0.03024	0.04921	0.04255	0.05006	0.02476	0.03435	0.00535
1309	0.02498	0.0481	0.04334	0.05439	0.02509	0.0347	0.00637
1310	0.01969	0.04851	0.04411	0.0557	0.02444	0.03504	0.00786
1311	0.01456	0.04856	0.04561	0.05879	0.02678	0.03548	0.00681
1312	0.0094	0.04802	0.04627	0.05703	0.02392	0.03682	0.000873638
1313	0.00496	0.04829	0.04695	0.0523	0.02022	0.03836	0.00534
1314	-8.92263e-05	0.04841	0.04822	0.05501	0.01947	0.04032	0.0136
1315	-0.00409	0.04856	0.04884	0.05834	0.01958	0.04261	0.01097
1316	-0.00855	0.0482	0.0491	0.06082	0.0195	0.04499	0.01247
1317	-0.01253	0.04806	0.0496	0.05638	0.01996	0.04678	0.01269
1318	-0.01658	0.04804	0.05027	0.06303	0.0206	0.04797	0.01238
1319	-0.02042	0.04915	0.05085	0.06348	0.02468	0.04875	0.00783
1320	-0.0245	0.04942	0.05208	0.05559	0.01598	0.04938	0.01835
1321	-0.02965	0.04631	0.0521	0.06778	0.01912	0.04948	0.03793
1322	-0.03486	0.04766	0.05198	0.06063	0.01878	0.04996	0.02112
1323	-0.04	0.04823	0.052	0.06434	0.02132	0.05071	0.03102
1324	-0.04936	0.04896	0.05292	0.06809	0.02105	0.05195	0.02355
1325	-0.05675	0.04929	0.05233	0.06217	0.0177	0.05325	0.02869
1326	-0.06159	0.04911	0.05306	0.05767	0.01647	0.05432	0.02291
1327	-0.06584	0.05062	0.05334	0.06784	0.02001	0.05478	0.03696
1328	-0.06979	0.05157	0.05372	0.06659	0.01072	0.05463	0.02386
1329	-0.07421	0.05071	0.05348	0.06795	0.01382	0.05336	0.03223
1330	-0.07842	0.05145	0.0544	0.07535	0.01718	0.05204	0.03767
1331	-0.08195	0.05261	0.05482	0.06986	0.01326	0.051	0.03888
1332	-0.08672	0.05407	0.05466	0.067	0.01542	0.04988	0.03333
1333	-0.09074	0.05353	0.05479	0.05821	0.00738	0.04816	0.04503
1334	-0.09475	0.0548	0.05486	0.0658	0.01449	0.04599	0.04545
1335	-0.09947	0.05561	0.05417	0.05853	0.01043	0.04341	0.04091
1336	-0.10321	0.05793	0.05385	0.07014	0.01406	0.04058	0.05485
1337	-0.10828	0.05733	0.05347	0.07808	0.01364	0.03771	0.06505
1338	-0.11152	0.06033	0.05302	0.06635	0.01218	0.03491	0.04338
1339	-0.1158	0.06056	0.05249	0.06414	0.01313	0.03202	0.04846
1340	-0.11979	0.06222	0.0519	0.07471	0.01412	0.02918	0.05007
1341	-0.1237	0.06033	0.05123	0.07186	0	0.02669	0.0633
1342	-0.12787	0.06138	0.0505	0.05775	0.01294	0.02476	0.04434
1343	-0.13181	0.06514	0.04969	0.06768	0.01221	0.0226	0.0587
1344	-0.13536	0.06358	0.04881	0.06251	0.01524	0.02058	0.06044
1345	-0.1395	0.06526	0.04787	0.06205	0.00486	0.0183	0.0753
1346	-0.1431	0.06943	0.04685	0.06195	0.00605	0.01548	0.08029
1347	-0.14709	0.0677	0.04576	0.06179	0.0081	0.01223	0.06959
1348	-0.1512	0.06859	0.04461	0.07101	0.02057	0.00914	0.06893
1349	-0.15525	0.073	0.04338	0.06245	0.00305	0.00651	0.06144
1350	-0.15978	0.0732	0.04208	0.06219	0.0109	0.0044	0.08446
