# Supplementary material for: Preparing high-concentration individualized carbon nanotubes for industrial separation of multiple single-chirality species
Source: Nat Commun. 2023 Apr 29;14:2491. doi: 10.1038/s41467-023-38133-0 (PMC10148823; doi:10.1038/s41467-023-38133-0)
Supplement: Supplementary file 3 — Source Data [file 41467_2023_38133_MOESM3_ESM.zip › 7 Source data/Supplementary Figure 19/Supplemenatry Figure 19a and b-S-SWCNT separation from Tuball SWCNTs.xlsx]

## Sheet: Supplementary Fig 19a
X	1 mg/ml	4 mg/ml
200	0.22762	6.72244
201	1.00794	7.3743
202	1.6507	8.66514
203	0.72737	9.23437
204	1.40227	10.192
205	1.30367	10.8804
206	1.28085	11.7088
207	2.70765	12.1798
208	6.11631	12.7566
209	10.1089	13.5388
210	17.5839	13.9224
211	26.3837	14.5517
212	34.724	15.1156
213	43.1095	15.7095
214	50.7992	16.1709
215	57.1047	16.7782
216	62.8424	17.3185
217	67.6129	17.9113
218	72.0998	18.5122
219	75.8067	19.0203
220	78.9701	19.6598
221	82.3571	20.3197
222	85.3564	20.8546
223	87.912	21.4614
224	90.8406	22.198
225	93.4375	22.7249
226	95.9839	23.4379
227	98.6972	24.0307
228	100.999	24.7362
229	103.089	25.4358
230	105.622	26.1709
231	108.088	26.9472
232	110.37	27.7139
233	112.499	28.4703
234	114.659	29.3105
235	117.144	30.0981
236	119.193	30.9206
237	121.207	31.7715
238	123.053	32.6395
239	124.782	33.4872
240	126.481	34.263
241	127.958	35.0109
242	129.118	35.7148
243	129.877	36.2754
244	131.019	36.8157
245	131.844	37.2127
246	132.664	37.5883
247	132.968	37.8673
248	133.308	38.0524
249	134.043	38.1098
250	134.254	38.268
251	134.696	38.2326
252	134.856	38.2289
253	135.018	38.1854
254	134.889	38.1162
255	135.188	38.0534
256	135.522	38.0599
257	135.266	38.0196
258	135.943	38.0454
259	135.836	38.0609
260	135.876	38.0599
261	136.176	38.1259
262	136.26	38.202
263	136.572	38.2482
264	136.746	38.3249
265	136.526	38.4242
266	136.744	38.3973
267	136.977	38.5121
268	137.003	38.4392
269	136.924	38.4746
270	137.325	38.4049
271	137.052	38.3496
272	136.946	38.2224
273	136.904	38.1065
274	136.917	37.8936
275	136.684	37.6596
276	136.645	37.4601
277	136.28	37.2127
278	136.11	36.9638
279	136.055	36.6295
280	135.717	36.3886
281	135.154	35.9975
282	135.105	35.6477
283	134.435	35.2732
284	134.185	34.9492
285	133.806	34.5543
286	132.739	34.1788
287	132.365	33.8327
288	131.661	33.4132
289	131.236	33.0639
290	130.43	32.6524
291	129.611	32.3026
292	128.983	31.9163
293	128.174	31.5751
294	127.406	31.1894
295	126.899	30.8846
296	125.976	30.4914
297	124.925	30.1609
298	124.341	29.8545
299	123.336	29.4226
300	122.606	29.1361
301	121.53	28.8019
302	120.792	28.5127
303	119.928	28.1774
304	119.269	27.9526
305	118.318	27.5958
306	117.426	27.3388
307	116.56	27.0974
308	115.901	26.8195
309	114.881	26.563
310	114.049	26.2792
311	113.214	26.0872
312	112.32	25.8731
313	111.764	25.6665
314	110.875	25.4085
315	110.122	25.1971
316	109.229	24.8886
317	108.623	24.7121
318	107.472	24.469
319	107.009	24.2662
320	106.288	24.0602
321	105.235	23.7882
322	104.638	23.5886
323	103.661	23.395
324	103.184	23.2147
325	102.443	23.0752
326	101.757	22.9008
327	101.181	22.7571
328	100.558	22.6337
329	100.116	22.5274
330	99.627	22.3558
331	98.9797	22.278
332	98.5424	22.1004
333	97.8474	21.9614
334	97.408	21.7071
335	96.6946	21.5134
336	95.8752	21.3525
337	95.0659	21.1808
338	94.3184	20.9662
339	93.5839	20.8219
340	92.898	20.6867
341	92.4465	20.5869
342	91.9294	20.5547
343	91.644	20.427
344	91.2165	20.3733
345	91.0995	20.3251
346	90.8785	20.2489
347	90.6362	20.1652
348	90.1837	20.0488
349	89.6099	19.9372
350	89.2161	19.7998
351	88.5427	19.6169
352	87.8768	19.4559
353	87.2416	19.2805
354	86.5515	19.1346
355	85.8426	18.9865
356	85.2916	18.8792
357	84.808	18.788
358	84.4458	18.6817
359	84.1179	18.6496
360	83.8795	18.5857
361	83.511	18.5524
362	83.3992	18.4983
363	83.2283	18.4741
364	83.0673	18.4049
365	82.8599	18.3486
366	82.5962	18.2772
367	82.1996	18.1399
368	81.86	18.0642
369	81.3265	17.9746
370	80.9129	17.84
371	80.4183	17.7879
372	80.0945	17.6865
373	79.5525	17.613
374	79.2332	17.5653
375	78.9103	17.4295
376	78.5927	17.4258
377	78.2928	17.3244
378	78.0732	17.3077
379	77.7612	17.2155
380	77.584	17.1548
381	77.3107	17.0765
382	77.0486	17.0298
383	76.8153	16.9359
384	76.5051	16.8506
385	76.1573	16.8083
386	75.8785	16.6972
387	75.4966	16.65
388	75.1337	16.5588
389	74.8485	16.5159
390	74.5987	16.4402
391	74.4016	16.4241
392	74.2743	16.3737
393	74.1324	16.3571
394	73.9812	16.3576
395	73.8268	16.297
396	73.7151	16.3066
397	73.5645	16.2154
398	73.3431	16.2106
399	73.073	16.1543
400	72.8054	16.0282
401	72.5695	16.0153
402	72.2546	15.8801
403	71.9268	15.8533
404	71.5415	15.7615
405	71.2724	15.6805
406	70.9004	15.6328
407	70.6154	15.5593
408	70.3112	15.5308
409	70.055	15.453
410	69.8846	15.4273
411	69.6605	15.3693
412	69.5383	15.3758
413	69.3611	15.3216
414	69.2683	15.2561
415	69.2339	15.2626
416	69.0758	15.2009
417	69.0134	15.1848
418	68.8216	15.1161
419	68.6834	15.0775
420	68.4052	15.0061
421	68.2403	14.9235
422	67.9489	14.8822
423	67.6536	14.8178
424	67.3664	14.7808
425	67.108	14.7062
426	66.8679	14.6933
427	66.6457	14.6413
428	66.5243	14.6349
429	66.3268	14.6011
430	66.196	14.5914
431	66.1181	14.586
432	66.0433	14.5501
433	65.9757	14.5227
434	65.871	14.5077
435	65.8023	14.4471
436	65.7365	14.4707
437	65.687	14.3956
438	65.5581	14.3779
439	65.3963	14.3237
440	65.1813	14.2641
441	64.9248	14.2099
442	64.6873	14.1332
443	64.3994	14.0549
444	64.1235	13.9884
445	63.8112	13.9556
446	63.5331	13.8821
447	63.2464	13.8419
448	62.9967	13.7872
449	62.8441	13.7866
450	62.6057	13.7405
451	62.453	13.7426
452	62.3505	13.7169
453	62.2287	13.7239
454	62.1749	13.7126
455	62.1845	13.7325
456	62.1844	13.7507
457	62.2566	13.741
458	62.2568	13.7754
459	62.3032	13.7587
460	62.303	13.7738
461	62.2533	13.7249
462	62.192	13.6987
463	62.0669	13.6445
464	61.932	13.5881
465	61.6849	13.5098
466	61.4824	13.4401
467	61.1862	13.3746
468	60.9552	13.3011
469	60.66	13.2625
470	60.3973	13.1852
471	60.1695	13.1605
472	59.9626	13.1305
473	59.7927	13.1219
474	59.6549	13.0929
475	59.5518	13.1037
476	59.4468	13.0768
477	59.4171	13.0945
478	59.3688	13.0999
479	59.3962	13.0768
480	59.3261	13.123
481	59.3402	13.0956
482	59.3923	13.1375
483	59.3842	13.1155
484	59.3959	13.1391
485	59.3975	13.109
486	59.4099	13.0865
487	59.4024	13.0752
488	59.3215	13.0452
489	59.2403	13.0108
490	59.1467	12.9497
491	59.0059	12.954
492	58.8546	12.8569
493	58.6896	12.8435
494	58.4611	12.7796
495	58.2894	12.756
496	58.0689	12.7126
497	57.8901	12.6755
498	57.6961	12.6385
499	57.5652	12.6192
500	57.4078	12.5865
501	57.3144	12.5543
502	57.1858	12.5559
503	57.0809	12.5087
504	56.9749	12.5253
505	56.9301	12.5189
506	56.9285	12.528
507	56.8897	12.513
508	56.902	12.5318
509	56.9382	12.5473
510	56.9588	12.558
511	57.0353	12.5843
512	57.0642	12.5833
513	57.1193	12.6197
514	57.1658	12.5833
515	57.2247	12.6096
516	57.1891	12.5897
517	57.1519	12.6133
518	57.0884	12.5715
519	56.9869	12.5548
520	56.8552	12.4958
521	56.7154	12.454
522	56.5381	12.4298
523	56.3466	12.3595
524	56.1733	12.3445
525	55.9776	12.2705
526	55.8248	12.2785
527	55.5966	12.2104
528	55.4856	12.1905
529	55.3439	12.1755
530	55.1954	12.1423
531	55.0566	12.109
532	54.9712	12.0966
533	54.8798	12.0848
534	54.8145	12.0628
535	54.7523	12.065
536	54.7597	12.043
537	54.7034	12.0671
538	54.7437	12.0419
539	54.7388	12.0677
540	54.7784	12.058
541	54.799	12.0913
542	54.8371	12.0848
543	54.841	12.0848
544	54.8792	12.0929
545	54.8366	12.0822
546	54.8261	12.0993
547	54.8212	12.0532
548	54.7546	12.0655
549	54.6979	12.0156
550	54.6373	12.0264
551	54.5646	11.9609
552	54.4817	11.9657
553	54.3861	11.9233
554	54.3093	11.9142
555	54.2111	11.874
556	54.1072	11.8348
557	54.0087	11.8322
558	53.9294	11.7822
559	53.8237	11.7683
560	53.7268	11.7243
561	53.6171	11.7334
562	53.5363	11.6648
563	53.4311	11.6626
564	53.3282	11.6454
565	53.2089	11.6277
566	53.1097	11.5972
567	53.0308	11.5789
568	52.9089	11.5859
569	52.8274	11.5467
570	52.7282	11.5532
571	52.6582	11.5403
572	52.6226	11.5537
573	52.5876	11.5172
574	52.5388	11.5446
575	52.5052	11.536
576	52.5011	11.5521
577	52.4901	11.5532
578	52.4945	11.5634
579	52.4826	11.558
580	52.5144	11.5467
581	52.5122	11.544
582	52.5149	11.5242
583	52.5113	11.5312
584	52.4991	11.4877
585	52.4758	11.5043
586	52.4189	11.4705
587	52.3702	11.4539
588	52.3032	11.4426
589	52.1992	11.4341
590	52.0874	11.4206
591	52.0089	11.3986
592	51.8826	11.3917
593	51.7991	11.3649
594	51.6771	11.389
595	51.5937	11.3252
596	51.5084	11.3579
597	51.417	11.3246
598	51.3615	11.3219
599	51.268	11.316
600	51.2257	11.3032
601	51.1465	11.2892
602	51.0772	11.2822
603	51.0479	11.2704
604	51.0196	11.2425
605	50.972	11.2677
606	50.9505	11.2275
607	50.9354	11.2404
608	50.9259	11.2178
609	50.9076	11.242
610	50.9086	11.2329
611	50.9084	11.2296
612	50.8708	11.2361
613	50.8974	11.2205
614	50.886	11.2361
615	50.8786	11.2168
616	50.8385	11.2221
617	50.8546	11.1867
618	50.7916	11.2103
619	50.733	11.1857
620	50.7174	11.2012
621	50.7055	11.1824
622	50.6594	11.1604
623	50.6065	11.1771
624	50.5683	11.1583
625	50.4961	11.1717
626	50.4662	11.1218
627	50.4181	11.1513
628	50.398	11.1401
629	50.3419	11.1443
630	50.293	11.1288
631	50.2777	11.1325
632	50.2616	11.1368
633	50.2627	11.1443
634	50.2767	11.1309
635	50.2634	11.139
636	50.2801	11.1535
637	50.3181	11.1518
638	50.339	11.1674
639	50.3764	11.1578
640	50.3939	11.1916
641	50.435	11.1814
642	50.4547	11.1771
643	50.5133	11.1878
644	50.5387	11.2007
645	50.5442	11.2087
646	50.5703	11.2195
647	50.5824	11.2318
648	50.6199	11.2173
649	50.6143	11.2404
650	50.6578	11.2189
651	50.6341	11.2463
652	50.6431	11.2291
653	50.673	11.2382
654	50.6865	11.2554
655	50.6775	11.2377
656	50.7214	11.2602
657	50.7208	11.235
658	50.7445	11.2629
659	50.7506	11.2645
660	50.7666	11.2849
661	50.7629	11.2618
662	50.7761	11.2844
663	50.7636	11.2774
664	50.75	11.2801
665	50.7439	11.2828
666	50.7347	11.2913
667	50.7098	11.2962
668	50.7093	11.2881
669	50.6959	11.2822
670	50.6457	11.2994
671	50.6732	11.2919
672	50.6392	11.2892
673	50.6472	11.2865
674	50.6319	11.2699
675	50.6461	11.3021
676	50.6859	11.2946
677	50.6806	11.3203
678	50.7494	11.301
679	50.7412	11.3149
680	50.7953	11.3316
681	50.8464	11.3343
682	50.8473	11.3482
683	50.9372	11.3557
684	50.9838	11.3429
685	51.0199	11.3815
686	51.0699	11.3563
687	51.0995	11.4088
688	51.1617	11.3863
689	51.177	11.418
690	51.239	11.411
691	51.2755	11.4394
692	51.2912	11.4324
693	51.2929	11.463
694	51.3148	11.4711
695	51.3292	11.4689
696	51.3149	11.4469
697	51.329	11.4684
698	51.2856	11.4464
699	51.2805	11.4512
700	51.2228	11.4287
701	51.2053	11.4416
702	51.1712	11.4233
703	51.1116	11.4046
704	51.0652	11.4056
705	51.0484	11.3906
706	51.0076	11.3761
707	50.9455	11.3761
708	50.9121	11.3396
709	50.8703	11.3262
710	50.847	11.3343
711	50.7852	11.2946
712	50.8084	11.2871
713	50.7986	11.2876
714	50.7605	11.2833
715	50.7265	11.2613
716	50.7476	11.2683
717	50.6866	11.2532
718	50.673	11.2629
719	50.6402	11.2495
720	50.5926	11.2184
721	50.5903	11.2323
722	50.5183	11.2221
723	50.5107	11.2205
724	50.4836	11.2119
725	50.4218	11.1905
726	50.4126	11.2023
727	50.4106	11.1578
728	50.3624	11.1846
729	50.3656	11.1642
730	50.3371	11.1572
731	50.323	11.1417
732	50.3112	11.1207
733	50.3017	11.1304
734	50.3065	11.1148
735	50.3145	11.0987
736	50.2989	11.0945
737	50.2974	11.1036
738	50.2805	11.066
739	50.2924	11.0488
740	50.3308	11.0387
741	50.3175	11.0349
742	50.2665	11.0161
743	50.2728	11.022
744	50.2206	10.9748
745	50.2648	10.9582
746	50.2026	10.9442
747	50.1662	10.9238
748	50.1131	10.8943
749	50.0551	10.8986
750	50.0099	10.8739
751	49.9387	10.8326
752	49.86	10.8171
753	49.7276	10.801
754	49.6867	10.7838
755	49.537	10.7581
756	49.4657	10.7377
757	49.3395	10.7237
758	49.2511	10.699
759	49.149	10.6819
760	49.014	10.6631
761	48.9308	10.6465
762	48.8424	10.6288
763	48.7956	10.5901
764	48.6674	10.5821
765	48.601	10.5418
766	48.5122	10.5531
767	48.5208	10.5274
768	48.3874	10.4844
769	48.3803	10.4818
770	48.3145	10.4603
771	48.2554	10.4576
772	48.2619	10.4158
773	48.1663	10.4066
774	48.1487	10.397
775	48.0872	10.3739
776	48.0171	10.3637
777	47.9289	10.3691
778	47.9506	10.3219
779	47.9008	10.3342
780	47.8305	10.294
781	47.841	10.2688
782	47.7954	10.2784
783	47.7447	10.2725
784	47.7049	10.236
785	47.6214	10.2076
786	47.5464	10.199
787	47.4881	10.1888
788	47.4191	10.1657
789	47.3506	10.1459
790	47.229	10.1529
791	47.1484	10.1277
792	47.0732	10.1218
793	46.9759	10.0944
794	46.8749	10.0729
795	46.7431	10.044
796	46.6454	10.0418
797	46.5283	9.99675
798	46.4189	9.99622
799	46.2883	9.99675
800	46.1786	9.95061
801	46.068	9.96671
802	45.9578	9.949
803	45.9067	9.94096
804	45.715	9.92486
805	45.6214	9.90501
806	45.5144	9.8975
807	45.4231	9.87657
808	45.2931	9.87336
809	45.169	9.85082
810	45.1019	9.84224
811	44.9988	9.83204
812	44.9244	9.81434
813	44.8045	9.78859
814	44.7612	9.78537
815	44.6672	9.7682
816	44.5735	9.76391
817	44.5454	9.7521
818	44.5019	9.73655
819	44.4437	9.72689
820	44.3401	9.71348
821	44.2997	9.70221
822	44.2587	9.69792
823	44.1681	9.68504
824	44.1131	9.65231
825	44.0754	9.64534
826	44.0266	9.633
827	43.9549	9.62495
828	43.8929	9.61154
829	43.8486	9.59974
830	43.7637	9.55789
831	43.735	9.53214
832	43.6835	9.5316
833	43.6101	9.50477
834	43.5728	9.49941
835	43.5193	9.48868
836	43.4567	9.47473
837	43.4108	9.46239
838	43.3548	9.44683
839	43.276	9.42966
840	43.2454	9.43449
841	43.1989	9.41893
842	43.1342	9.41679
843	43.083	9.40016
844	43.0208	9.39855
845	42.9823	9.40016
846	42.9666	9.38352
847	42.8997	9.37923
848	42.8331	9.36743
849	42.8064	9.36528
850	42.7277	9.3465
851	42.7094	9.36099
852	42.6671	9.35241
853	42.6261	9.3406
854	42.5911	9.33041
855	42.5461	9.33041
856	42.5191	9.3229
857	42.4892	9.32022
858	42.4203	9.317
859	42.4015	9.3229
860	42.3723	9.30788
861	42.2836	9.30466
862	42.2794	9.29607
863	42.2923	9.30305
864	42.2374	9.29661
865	42.2221	9.29554
866	42.1954	9.30412
867	42.152	9.2773
868	42.1257	9.27998
869	42.1293	9.29285
870	42.1067	9.29876
871	42.0852	9.27569
872	42.0675	9.26871
873	42.0188	9.2832
874	42.0253	9.27461
875	42.0223	9.29822
876	41.9886	9.29393
877	41.9965	9.29768
878	41.9919	9.28803
879	41.9771	9.2891
880	41.9916	9.29661
881	41.9814	9.29768
882	41.9935	9.29983
883	41.9909	9.30037
884	41.9981	9.31324
885	41.9782	9.30144
886	42.0076	9.31163
887	41.9894	9.30466
888	42.0137	9.31861
889	41.9812	9.33363
890	42.0095	9.32934
891	42.0168	9.32826
892	42.0195	9.3229
893	41.9995	9.33524
894	42.0195	9.33041
895	42.0149	9.33631
896	41.9832	9.33792
897	42.0156	9.34597
898	42.0097	9.33953
899	42.0065	9.34329
900	42.0069	9.33846
901	41.9892	9.34436
902	41.9978	9.34758
903	41.995	9.34865
904	42.0189	9.34758
905	42.0213	9.34168
906	42.0226	9.35241
907	42.0147	9.3465
908	42.0267	9.35455
909	42.0343	9.35455
910	42.049	9.36528
911	42.0584	9.36689
912	42.0772	9.37279
913	42.0984	9.3787
914	42.1197	9.39157
915	42.1319	9.39962
916	42.1606	9.40391
917	42.191	9.42269
918	42.2146	9.43342
919	42.2472	9.4463
920	42.2857	9.46024
921	42.3252	9.47097
922	42.3584	9.49297
923	42.4102	9.50477
924	42.4828	9.52516
925	42.5166	9.54287
926	42.5848	9.55735
927	42.6296	9.57559
928	42.6894	9.59008
929	42.7356	9.60886
930	42.8304	9.62549
931	42.8723	9.63837
932	42.9528	9.65607
933	43.0012	9.66787
934	43.0691	9.67914
935	43.1332	9.69523
936	43.1691	9.70382
937	43.242	9.71777
938	43.3154	9.73064
939	43.3638	9.7462
940	43.401	9.74781
941	43.4524	9.76069
942	43.5292	9.76713
943	43.5241	9.76874
944	43.5948	9.79556
945	43.6348	9.802
946	43.6785	9.80737
947	43.7339	9.81112
948	43.7492	9.84385
949	43.7778	9.85565
950	43.8427	9.87175
951	43.8933	9.86209
952	43.9202	9.88462
953	43.9564	9.90286
954	44.0123	9.90179
955	44.0465	9.92915
956	44.0735	9.93666
957	44.1299	9.95651
958	44.1298	9.96456
959	44.1745	9.99246
960	44.2274	10.0059
961	44.2707	10.0182
962	44.3327	10.0316
963	44.3557	10.0601
964	44.3991	10.0509
965	44.3997	10.0842
966	44.4509	10.111
967	44.5052	10.1153
968	44.5538	10.1314
969	44.6008	10.1384
970	44.6217	10.1427
971	44.6732	10.1615
972	44.6746	10.17
973	44.7298	10.1899
974	44.779	10.1904
975	44.8081	10.1851
976	44.828	10.1974
977	44.8621	10.2049
978	44.9027	10.2097
979	44.9411	10.2092
980	44.9548	10.2194
981	44.9601	10.2242
982	45.0226	10.2146
983	45.0354	10.2376
984	45.0682	10.2285
985	45.1019	10.2441
986	45.1054	10.2291
987	45.1139	10.2344
988	45.1707	10.257
989	45.1803	10.2505
990	45.2133	10.2629
991	45.2582	10.2806
992	45.302	10.287
993	45.3388	10.2881
994	45.3852	10.3063
995	45.4277	10.323
996	45.5058	10.3315
997	45.5272	10.3535
998	45.5788	10.3616
999	45.6541	10.3675
1000	45.6913	10.3868
1001	45.7583	10.4174
1002	45.8182	10.4238
1003	45.8818	10.441
1004	45.9656	10.449
1005	46.0273	10.4807
1006	46.082	10.4839
1007	46.1451	10.4984
1008	46.1887	10.5038
1009	46.2882	10.5161
1010	46.3258	10.5215
1011	46.3692	10.529
1012	46.4096	10.5349
1013	46.4535	10.5333
1014	46.5114	10.5413
1015	46.5305	10.529
1016	46.5532	10.529
1017	46.5906	10.5268
1018	46.6063	10.5284
1019	46.6091	10.5274
1020	46.6385	10.5107
1021	46.661	10.5123
1022	46.6276	10.4973
1023	46.6549	10.4903
1024	46.6726	10.4802
1025	46.6779	10.4716
1026	46.6754	10.463
1027	46.6749	10.4496
1028	46.6555	10.4431
1029	46.6552	10.4335
1030	46.6818	10.4319
1031	46.6747	10.4211
1032	46.6724	10.4083
1033	46.6725	10.3975
1034	46.6707	10.3927
1035	46.6743	10.3766
1036	46.688	10.3744
1037	46.6947	10.3567
1038	46.6934	10.3535
1039	46.7168	10.3444
1040	46.7034	10.3385
1041	46.7482	10.3262
1042	46.7405	10.3203
1043	46.7698	10.3176
1044	46.7645	10.3133
1045	46.7749	10.301
1046	46.7578	10.2983
1047	46.7841	10.2967
1048	46.7874	10.2913
1049	46.7889	10.2929
1050	46.7927	10.2822
1051	46.7966	10.2806
1052	46.8014	10.2714
1053	46.7897	10.272
1054	46.8016	10.265
1055	46.7855	10.2607
1056	46.7812	10.2591
1057	46.761	10.2457
1058	46.7608	10.2457
1059	46.7488	10.2328
1060	46.7045	10.2382
1061	46.7043	10.2189
1062	46.6942	10.2194
1063	46.6563	10.2119
1064	46.6441	10.2038
1065	46.605	10.1947
1066	46.589	10.1851
1067	46.5619	10.1792
1068	46.5412	10.1657
1069	46.5105	10.1599
1070	46.4835	10.1545
1071	46.4425	10.1459
1072	46.419	10.1293
1073	46.396	10.126
1074	46.3672	10.1202
1075	46.3522	10.1137
1076	46.3226	10.0955
1077	46.3126	10.0858
1078	46.3034	10.0799
1079	46.2906	10.0713
1080	46.2709	10.0563
1081	46.2559	10.0488
1082	46.2372	10.0397
1083	46.251	10.0263
1084	46.2432	10.0118
1085	46.2343	10.0005
1086	46.2161	9.99139
1087	46.2307	9.97744
1088	46.2141	9.96724
1089	46.2205	9.9549
1090	46.201	9.93881
1091	46.1995	9.93023
1092	46.1867	9.90984
1093	46.174	9.89482
1094	46.1613	9.88248
1095	46.1435	9.86906
1096	46.1108	9.85404
1097	46.0924	9.8358
1098	46.0807	9.82453
1099	46.0349	9.80844
1100	45.999	9.79342
1101	45.9514	9.77517
1102	45.9068	9.76176
1103	45.8695	9.74245
1104	45.8206	9.73333
1105	45.7606	9.71938
1106	45.7125	9.70543
1107	45.6493	9.6888
1108	45.5921	9.67753
1109	45.5224	9.66358
1110	45.4544	9.65446
1111	45.3906	9.63837
1112	45.3268	9.62871
1113	45.2398	9.62281
1114	45.1892	9.60886
1115	45.1169	9.60671
1116	45.0481	9.59491
1117	44.9723	9.57935
1118	44.8933	9.56969
1119	44.8418	9.56433
1120	44.7711	9.55038
1121	44.7084	9.53643
1122	44.6285	9.52623
1123	44.5756	9.51443
1124	44.4983	9.50907
1125	44.4331	9.49029
1126	44.3687	9.48439
1127	44.2975	9.46937
1128	44.2131	9.46185
1129	44.1654	9.43878
1130	44.0966	9.42483
1131	44.0392	9.39855
1132	43.9683	9.38138
1133	43.897	9.36743
1134	43.8171	9.34597
1135	43.7455	9.32773
1136	43.6625	9.29661
1137	43.5947	9.27354
1138	43.5115	9.2451
1139	43.4264	9.22579
1140	43.3269	9.20218
1141	43.2599	9.16838
1142	43.1664	9.14424
1143	43.0758	9.10937
1144	42.9686	9.08523
1145	42.861	9.05143
1146	42.7691	9.03372
1147	42.6875	8.99831
1148	42.5573	8.96666
1149	42.4698	8.9452
1150	42.3661	8.91891
1151	42.2637	8.89959
1152	42.1612	8.87009
1153	42.0667	8.85023
1154	41.9609	8.82931
1155	41.8678	8.80731
1156	41.7749	8.78961
1157	41.6797	8.76976
1158	41.5926	8.7542
1159	41.4949	8.73006
1160	41.413	8.71664
1161	41.3208	8.69787
1162	41.237	8.68177
1163	41.1441	8.66085
1164	41.0747	8.64743
1165	40.9873	8.62919
1166	40.9072	8.61578
1167	40.825	8.597
1168	40.7416	8.5734
1169	40.6701	8.55677
1170	40.5842	8.5396
1171	40.5165	8.52297
1172	40.4347	8.49668
1173	40.3516	8.47951
1174	40.2805	8.45751
1175	40.2063	8.44034
1176	40.117	8.41996
1177	40.0328	8.39957
1178	39.9626	8.37811
1179	39.8788	8.35826
1180	39.8073	8.33626
1181	39.7119	8.3148
1182	39.6315	8.29549
1183	39.5442	8.27134
1184	39.4558	8.24988
1185	39.3768	8.22842
1186	39.2958	8.20857
1187	39.2126	8.19248
1188	39.1273	8.16672
1189	39.0442	8.15331
1190	38.9632	8.12756
1191	38.8821	8.10932
1192	38.7944	8.09108
1193	38.7128	8.07444
1194	38.637	8.05513
1195	38.5606	8.03689
1196	38.479	8.02079
1197	38.415	8.0047
1198	38.3356	7.98807
1199	38.2674	7.9709
1200	38.1828	7.95319
1201	38.116	7.93603
1202	38.0427	7.92047
1203	37.9712	7.89579
1204	37.8987	7.87969
1205	37.8211	7.86091
1206	37.7589	7.8416
1207	37.6913	7.82282
1208	37.6249	7.80619
1209	37.5592	7.78795
1210	37.4846	7.77293
1211	37.423	7.7563
1212	37.353	7.73698
1213	37.2925	7.72089
1214	37.2113	7.70157
1215	37.1492	7.6903
1216	37.0876	7.6726
1217	37.0189	7.65865
1218	36.9533	7.64363
1219	36.896	7.62914
1220	36.8237	7.6168
1221	36.7567	7.60393
1222	36.697	7.59105
1223	36.6256	7.5771
1224	36.5573	7.56208
1225	36.4868	7.55028
1226	36.4211	7.53472
1227	36.3484	7.51916
1228	36.271	7.50628
1229	36.2047	7.49019
1230	36.1291	7.47248
1231	36.0613	7.458
1232	35.9828	7.44137
1233	35.9074	7.42903
1234	35.8372	7.414
1235	35.7609	7.39683
1236	35.6899	7.38074
1237	35.6109	7.36733
1238	35.5512	7.34801
1239	35.4714	7.3346
1240	35.411	7.32226
1241	35.3324	7.30241
1242	35.274	7.28792
1243	35.2006	7.27451
1244	35.1415	7.2611
1245	35.0739	7.24447
1246	35.0112	7.23213
1247	34.9476	7.21871
1248	34.8945	7.20477
1249	34.83	7.19135
1250	34.7677	7.17579
1251	34.7078	7.16292
1252	34.649	7.14897
1253	34.5863	7.13663
1254	34.5274	7.12
1255	34.4682	7.10819
1256	34.4132	7.09532
1257	34.3535	7.08781
1258	34.2972	7.07117
1259	34.2327	7.06044
1260	34.1813	7.04703
1261	34.1197	7.03469
1262	34.0688	7.02128
1263	33.9997	7.00733
1264	33.9424	6.99714
1265	33.8808	6.98319
1266	33.8159	6.97407
1267	33.7597	6.95851
1268	33.6919	6.94831
1269	33.6179	6.92793
1270	33.553	6.92042
1271	33.4855	6.90003
1272	33.4156	6.88823
1273	33.3483	6.87696
1274	33.2875	6.86194
1275	33.2219	6.84799
1276	33.1587	6.83457
1277	33.0964	6.82384
1278	33.0367	6.81633
1279	32.9745	6.80238
1280	32.9264	6.79004
1281	32.8627	6.77663
1282	32.7983	6.76429
1283	32.7447	6.75195
1284	32.6816	6.7423
1285	32.6218	6.72727
1286	32.5609	6.71762
1287	32.4981	6.70957
1288	32.4528	6.69616
1289	32.3851	6.68596
1290	32.3324	6.6747
1291	32.2751	6.66128
1292	32.2256	6.65592
1293	32.168	6.63929
1294	32.1048	6.63392
1295	32.0484	6.61568
1296	31.983	6.60656
1297	31.9331	6.59637
1298	31.8675	6.5851
1299	31.8201	6.57651
1300	31.7615	6.56417
1301	31.7036	6.55398
1302	31.6364	6.5411
1303	31.5889	6.5411
1304	31.5306	6.52608
1305	31.4735	6.51696
1306	31.4128	6.50194
1307	31.3509	6.49604
1308	31.2933	6.48531
1309	31.2316	6.46975
1310	31.1678	6.46653
1311	31.1054	6.4499
1312	31.0424	6.44561
1313	30.9755	6.42361
1314	30.9224	6.42307
1315	30.8603	6.40966
1316	30.8012	6.40805
1317	30.7403	6.3941
1318	30.6729	6.38498
1319	30.6169	6.37747
1320	30.5586	6.36084
1321	30.403	6.34743
1322	30.3189	6.34099
1323	30.2022	6.31738
1324	30.0784	6.29807
1325	29.9752	6.27392
1326	29.9075	6.26588
1327	29.8279	6.24817
1328	29.7479	6.23744
1329	29.6591	6.21276
1330	29.5751	6.20471
1331	29.4658	6.1913
1332	29.3798	6.16394
1333	29.2728	6.1339
1334	29.1769	6.11995
1335	29.0631	6.10117
1336	28.9691	6.08454
1337	28.8679	6.06093
1338	28.7388	6.03893
1339	28.6161	6.02177
1340	28.5011	5.99226
1341	28.372	5.97723
1342	28.2614	5.94451
1343	28.1364	5.92305
1344	27.9971	5.89676
1345	27.8773	5.87423
1346	27.7279	5.84043
1347	27.5896	5.81682
1348	27.4668	5.7916
1349	27.331	5.77765
1350	27.1704	5.73849
1351	27.0278	5.71435
1352	26.8613	5.67786
1353	26.7097	5.64192
1354	26.6965	5.64245
1355	26.9505	5.70308
1356	26.8312	5.67625
1357	26.1771	5.57003
1358	25.9091	5.48687
1359	25.711	5.45682
1360	25.4998	5.42302
1361	25.3392	5.39083
1362	25.0961	5.33128
1363	24.8495	5.27977
1364	24.5675	5.25778
1365	24.3225	5.17516
1366	23.9776	5.09092
1367	23.6734	5.03674
1368	23.2248	4.94231
1369	22.7823	4.84037
1370	22.3111	4.7438
1371	21.7227	4.6188
1372	21.1282	4.51901
1373	20.3919	4.36771
1374	19.576	4.21803
1375	18.6252	3.99055
1376	17.5487	3.74965
1377	16.3557	3.55007
1378	15.1116	3.18793
1379	13.5546	2.87139
1380	12.1079	2.6085
1381	10.0582	2.19646
1382	8.55323	1.86329
1383	6.76478	1.3858
1384	5.20454	1.07087
1385	3.85016	0.75862
1386	2.8073	0.82139
1387	1.89536	0.45871
1388	1.16722	0.4614
1389	0.56828	0.22158
1390	0.3679	0.38575
1391	0.2045	0.23177
1392	0.06298	0.12179
1393	0.01757	0.06277
1394	0.01368	0.16793
1395	0.03461	0.22372
1396	-0.33441	0.03595
1397	-0.27007	0.12179
1398	-0.07595	0.06814
1399	-0.23528	0.23123
1400	-0.00242	0.12983

## Sheet: Supplementary Fig 19b
X	4 mg/ml	1 mg/ml
200	0.07436	0.02852
201	0.17087	0.02781
202	0.17228	0.06362
203	0.27125	0.07594
204	0.31636	0.08521
205	0.30008	0.07167
206	0.29109	0.07642
207	0.31716	0.08447
208	0.34638	0.09139
209	0.3417	0.09149
210	0.35232	0.09466
211	0.36627	0.09336
212	0.38435	0.09764
213	0.41405	0.10974
214	0.4098	0.10721
215	0.41875	0.11295
216	0.44008	0.11801
217	0.45239	0.12072
218	0.46387	0.12215
219	0.47911	0.12736
220	0.49449	0.13074
221	0.5117	0.1382
222	0.52107	0.13915
223	0.53681	0.14524
224	0.55567	0.14852
225	0.57159	0.15222
226	0.58403	0.15641
227	0.59715	0.1609
228	0.61017	0.16592
229	0.62782	0.16958
230	0.64715	0.17546
231	0.65852	0.17907
232	0.68055	0.18396
233	0.70277	0.19023
234	0.71498	0.19324
235	0.73521	0.19932
236	0.75596	0.20457
237	0.7768	0.20952
238	0.79496	0.21558
239	0.81479	0.22135
240	0.82493	0.2237
241	0.84361	0.22844
242	0.85065	0.23167
243	0.86632	0.23522
244	0.87511	0.2379
245	0.87998	0.23864
246	0.88444	0.24036
247	0.88589	0.24101
248	0.88786	0.2407
249	0.88176	0.2393
250	0.88108	0.23863
251	0.8762	0.23787
252	0.88008	0.2378
253	0.87003	0.23717
254	0.87333	0.23686
255	0.86634	0.23491
256	0.86452	0.23414
257	0.86682	0.23382
258	0.8636	0.23255
259	0.86398	0.23362
260	0.86204	0.23445
261	0.86623	0.23386
262	0.86834	0.2351
263	0.86825	0.23363
264	0.87271	0.23551
265	0.8768	0.2371
266	0.87694	0.23675
267	0.87893	0.23797
268	0.8832	0.23936
269	0.88632	0.23855
270	0.88833	0.24062
271	0.889	0.24108
272	0.89032	0.23949
273	0.89382	0.24182
274	0.88829	0.24028
275	0.88119	0.23949
276	0.88128	0.23744
277	0.88143	0.23865
278	0.87303	0.23663
279	0.86976	0.23524
280	0.86501	0.23426
281	0.85724	0.23156
282	0.84926	0.23064
283	0.84644	0.22775
284	0.83662	0.22562
285	0.82615	0.22233
286	0.81996	0.22112
287	0.81089	0.21844
288	0.80344	0.21638
289	0.78775	0.21269
290	0.78296	0.21014
291	0.77234	0.20949
292	0.76348	0.20478
293	0.75431	0.20393
294	0.74702	0.19959
295	0.74078	0.19923
296	0.73137	0.19582
297	0.72303	0.19423
298	0.71789	0.19353
299	0.712	0.19087
300	0.70184	0.18919
301	0.69575	0.18695
302	0.69102	0.18638
303	0.67713	0.18212
304	0.66465	0.17881
305	0.66171	0.18006
306	0.65578	0.17754
307	0.64864	0.17517
308	0.64038	0.17336
309	0.63975	0.17249
310	0.63057	0.17158
311	0.62286	0.16994
312	0.62208	0.17014
313	0.61717	0.16745
314	0.61394	0.16482
315	0.6088	0.16389
316	0.60252	0.16289
317	0.59469	0.16091
318	0.59251	0.15953
319	0.5864	0.15703
320	0.5802	0.15558
321	0.57489	0.15485
322	0.56903	0.15317
323	0.56545	0.15193
324	0.55852	0.14999
325	0.55642	0.15021
326	0.55429	0.14942
327	0.55013	0.14942
328	0.54977	0.14753
329	0.54832	0.1468
330	0.54604	0.14715
331	0.54576	0.14687
332	0.5416	0.146
333	0.53897	0.14546
334	0.53204	0.14328
335	0.52733	0.14118
336	0.52265	0.13959
337	0.5124	0.13795
338	0.51337	0.13846
339	0.50064	0.13481
340	0.5029	0.13435
341	0.50267	0.13433
342	0.49972	0.1332
343	0.49973	0.13398
344	0.50118	0.1333
345	0.50107	0.13441
346	0.49961	0.13335
347	0.49936	0.13283
348	0.49237	0.13155
349	0.49516	0.13221
350	0.48831	0.13072
351	0.48112	0.1289
352	0.47326	0.12713
353	0.47158	0.12563
354	0.46227	0.12323
355	0.45989	0.12355
356	0.45335	0.12209
357	0.44884	0.12034
358	0.45178	0.12026
359	0.44342	0.11841
360	0.44773	0.12029
361	0.44474	0.11921
362	0.44503	0.11833
363	0.44747	0.11913
364	0.44511	0.11888
365	0.43969	0.11746
366	0.4351	0.11544
367	0.43426	0.1162
368	0.4292	0.11473
369	0.42116	0.11312
370	0.41904	0.1124
371	0.41143	0.1097
372	0.40838	0.10985
373	0.40852	0.10851
374	0.40042	0.10753
375	0.39591	0.10688
376	0.39584	0.10464
377	0.39427	0.10542
378	0.39472	0.10512
379	0.39103	0.10387
380	0.39301	0.10385
381	0.39078	0.10404
382	0.38686	0.10388
383	0.38744	0.10394
384	0.38384	0.10199
385	0.38067	0.10165
386	0.38184	0.10106
387	0.37624	0.10109
388	0.37657	0.10079
389	0.37301	0.10032
390	0.36961	0.09896
391	0.36788	0.09744
392	0.36796	0.09879
393	0.36478	0.0977
394	0.36395	0.09732
395	0.36367	0.0971
396	0.36306	0.09711
397	0.3608	0.09635
398	0.36149	0.09605
399	0.35846	0.09582
400	0.3588	0.09531
401	0.36012	0.09609
402	0.35996	0.09602
403	0.35705	0.09507
404	0.35851	0.0954
405	0.35872	0.0946
406	0.35801	0.09523
407	0.35714	0.09497
408	0.3571	0.09459
409	0.35506	0.0951
410	0.35592	0.09463
411	0.35468	0.09461
412	0.35344	0.0938
413	0.35369	0.09429
414	0.3539	0.09377
415	0.35288	0.09401
416	0.35108	0.09351
417	0.35068	0.09282
418	0.35119	0.09324
419	0.35031	0.09298
420	0.34821	0.09331
421	0.34836	0.09248
422	0.35094	0.09316
423	0.34891	0.09268
424	0.34991	0.093
425	0.35108	0.09319
426	0.35217	0.09369
427	0.35382	0.09394
428	0.35589	0.09425
429	0.35701	0.09455
430	0.35652	0.09438
431	0.36004	0.09552
432	0.35991	0.09496
433	0.36235	0.09589
434	0.36164	0.09495
435	0.3621	0.09547
436	0.36389	0.09644
437	0.36082	0.09551
438	0.35988	0.09563
439	0.35837	0.09449
440	0.35638	0.0945
441	0.35676	0.09419
442	0.35529	0.09364
443	0.3547	0.09349
444	0.35213	0.09283
445	0.35361	0.09327
446	0.35021	0.09231
447	0.35137	0.0928
448	0.35092	0.09294
449	0.35277	0.09335
450	0.35415	0.0933
451	0.35397	0.09395
452	0.35637	0.09395
453	0.35552	0.09406
454	0.35742	0.09428
455	0.35839	0.09492
456	0.36421	0.09623
457	0.36331	0.09589
458	0.36695	0.09734
459	0.36682	0.09656
460	0.36924	0.09768
461	0.37105	0.09741
462	0.36867	0.09783
463	0.37118	0.09758
464	0.3681	0.09697
465	0.36839	0.09716
466	0.36402	0.09588
467	0.36384	0.09541
468	0.35932	0.09448
469	0.35796	0.09427
470	0.35477	0.09351
471	0.35305	0.0931
472	0.35013	0.09216
473	0.35014	0.09233
474	0.35032	0.09234
475	0.34883	0.09228
476	0.35083	0.09263
477	0.34836	0.09236
478	0.35336	0.09328
479	0.35162	0.09286
480	0.35472	0.09412
481	0.35679	0.09416
482	0.35779	0.09487
483	0.35941	0.09497
484	0.36104	0.09545
485	0.36258	0.09625
486	0.36303	0.0961
487	0.36532	0.09648
488	0.36267	0.09598
489	0.36349	0.09601
490	0.36213	0.09528
491	0.35887	0.09545
492	0.35706	0.09431
493	0.35475	0.09419
494	0.35094	0.09293
495	0.34936	0.09261
496	0.34709	0.09177
497	0.34496	0.09104
498	0.34209	0.09107
499	0.34061	0.09022
500	0.34049	0.09062
501	0.3376	0.09001
502	0.33841	0.09009
503	0.33772	0.08988
504	0.33675	0.08976
505	0.33746	0.08893
506	0.33674	0.0899
507	0.33808	0.08981
508	0.33756	0.08931
509	0.33984	0.0903
510	0.33922	0.08993
511	0.34055	0.09097
512	0.34022	0.09015
513	0.34325	0.09151
514	0.34193	0.09164
515	0.34258	0.09183
516	0.34358	0.09142
517	0.34306	0.09204
518	0.34248	0.09127
519	0.34131	0.09088
520	0.34018	0.09052
521	0.33833	0.09021
522	0.33626	0.09
523	0.3321	0.08858
524	0.33055	0.08874
525	0.3284	0.08798
526	0.32569	0.0873
527	0.32364	0.08674
528	0.32166	0.08612
529	0.31968	0.08534
530	0.31838	0.08533
531	0.31577	0.08477
532	0.31444	0.08453
533	0.31338	0.08422
534	0.31382	0.08437
535	0.31149	0.08366
536	0.31168	0.08357
537	0.3117	0.08363
538	0.31274	0.08414
539	0.31236	0.08368
540	0.3132	0.08384
541	0.31427	0.08416
542	0.31543	0.08422
543	0.31452	0.08452
544	0.31596	0.08466
545	0.31622	0.08495
546	0.31546	0.08443
547	0.31473	0.08462
548	0.31294	0.084
549	0.31325	0.08396
550	0.31117	0.08339
551	0.30943	0.08346
552	0.30697	0.0827
553	0.30665	0.08272
554	0.30272	0.08176
555	0.3018	0.08159
556	0.29881	0.08066
557	0.29725	0.07995
558	0.29529	0.07961
559	0.2934	0.07896
560	0.29058	0.07874
561	0.28767	0.0773
562	0.28533	0.0774
563	0.28189	0.07681
564	0.27742	0.07528
565	0.27461	0.07414
566	0.27249	0.07379
567	0.2703	0.07319
568	0.26766	0.07285
569	0.26515	0.07195
570	0.26221	0.07162
571	0.26129	0.07147
572	0.25968	0.071
573	0.25916	0.07065
574	0.2571	0.07018
575	0.25636	0.07037
576	0.25577	0.06994
577	0.25572	0.07007
578	0.25423	0.06984
579	0.25429	0.06984
580	0.25303	0.06953
581	0.25256	0.06949
582	0.25265	0.06933
583	0.25028	0.06877
584	0.24934	0.06881
585	0.24698	0.06842
586	0.24621	0.06785
587	0.24372	0.06712
588	0.24128	0.06648
589	0.23911	0.06639
590	0.23712	0.06527
591	0.23486	0.06492
592	0.23195	0.06448
593	0.22946	0.06369
594	0.22792	0.0631
595	0.22628	0.06292
596	0.22299	0.06214
597	0.2221	0.06181
598	0.22031	0.06115
599	0.21777	0.0606
600	0.21753	0.06063
601	0.21565	0.05999
602	0.21488	0.05987
603	0.21365	0.05976
604	0.21161	0.05977
605	0.2112	0.05943
606	0.21063	0.05924
607	0.20945	0.05884
608	0.20894	0.05873
609	0.20733	0.05822
610	0.20586	0.05771
611	0.2063	0.0582
612	0.20542	0.05779
613	0.20446	0.05734
614	0.20345	0.0572
615	0.20239	0.0573
616	0.20088	0.05691
617	0.20002	0.05646
618	0.19854	0.05633
619	0.19846	0.05618
620	0.19735	0.05568
621	0.19732	0.05562
622	0.19564	0.05578
623	0.19401	0.05493
624	0.19355	0.05481
625	0.19282	0.05505
626	0.19202	0.05439
627	0.19131	0.05439
628	0.19071	0.05444
629	0.1893	0.0542
630	0.18923	0.05391
631	0.18845	0.05387
632	0.18907	0.05367
633	0.1882	0.05415
634	0.18559	0.05335
635	0.18694	0.05327
636	0.18509	0.05321
637	0.18442	0.0528
638	0.18562	0.05317
639	0.18367	0.05273
640	0.18352	0.05227
641	0.1832	0.0525
642	0.18318	0.05273
643	0.18256	0.05217
644	0.18199	0.05241
645	0.18264	0.05246
646	0.18097	0.0519
647	0.18078	0.05197
648	0.18054	0.05222
649	0.17919	0.05156
650	0.1787	0.05142
651	0.17811	0.05164
652	0.17904	0.05142
653	0.17723	0.05127
654	0.17714	0.05159
655	0.17707	0.05116
656	0.17721	0.05131
657	0.17692	0.05093
658	0.17584	0.05065
659	0.17645	0.05093
660	0.17549	0.05048
661	0.17558	0.05094
662	0.174	0.05072
663	0.17561	0.05091
664	0.17448	0.0506
665	0.17432	0.05039
666	0.17414	0.05051
667	0.17466	0.05047
668	0.17395	0.05107
669	0.1748	0.05048
670	0.17482	0.05055
671	0.17342	0.05048
672	0.17284	0.05011
673	0.17409	0.05098
674	0.17476	0.051
675	0.17286	0.0503
676	0.17281	0.05044
677	0.17451	0.05119
678	0.17453	0.05066
679	0.17228	0.05054
680	0.17268	0.0506
681	0.17331	0.05045
682	0.17201	0.0506
683	0.17146	0.05039
684	0.17062	0.0502
685	0.1715	0.05087
686	0.17153	0.05079
687	0.17228	0.0511
688	0.17047	0.05052
689	0.17105	0.05099
690	0.16898	0.04981
691	0.16997	0.05078
692	0.17075	0.05081
693	0.17089	0.05091
694	0.17092	0.05042
695	0.16869	0.05036
696	0.17127	0.05076
697	0.16877	0.05022
698	0.16888	0.05028
699	0.16903	0.05008
700	0.16971	0.0503
701	0.16947	0.04955
702	0.16858	0.04969
703	0.16886	0.04945
704	0.16959	0.04975
705	0.16918	0.04938
706	0.16866	0.04927
707	0.1685	0.04953
708	0.17009	0.04929
709	0.16853	0.04939
710	0.16854	0.04917
711	0.16848	0.04963
712	0.16915	0.04884
713	0.16979	0.0495
714	0.16888	0.04908
715	0.16862	0.04885
716	0.17048	0.04909
717	0.1678	0.0488
718	0.16916	0.04954
719	0.16959	0.04907
720	0.16897	0.04901
721	0.1706	0.04945
722	0.16901	0.04955
723	0.17044	0.04917
724	0.16958	0.04955
725	0.16991	0.04922
726	0.17067	0.04922
727	0.16914	0.04941
728	0.17012	0.0496
729	0.16969	0.04912
730	0.1701	0.04921
731	0.16972	0.04912
732	0.16984	0.04897
733	0.1702	0.04946
734	0.17005	0.04871
735	0.17079	0.04969
736	0.17086	0.0495
737	0.17061	0.04891
738	0.17083	0.0495
739	0.17025	0.04899
740	0.172	0.04948
741	0.17038	0.04898
742	0.1715	0.049
743	0.17098	0.04967
744	0.17123	0.04898
745	0.17138	0.04937
746	0.17066	0.0492
747	0.17199	0.04978
748	0.17083	0.04927
749	0.17063	0.04918
750	0.17144	0.04948
751	0.17267	0.0494
752	0.17271	0.04938
753	0.17224	0.04959
754	0.17271	0.04928
755	0.17127	0.04916
756	0.17326	0.04911
757	0.17434	0.05011
758	0.17301	0.04903
759	0.17368	0.04963
760	0.17224	0.04958
761	0.17406	0.04968
762	0.17398	0.04972
763	0.1739	0.0495
764	0.17487	0.05006
765	0.17671	0.05009
766	0.17383	0.05012
767	0.17606	0.05016
768	0.17571	0.05019
769	0.17603	0.05026
770	0.1765	0.05018
771	0.17601	0.05012
772	0.17763	0.05088
773	0.17668	0.05064
774	0.17736	0.05004
775	0.17847	0.05071
776	0.1787	0.05072
777	0.17818	0.05078
778	0.17858	0.05055
779	0.17952	0.05084
780	0.18007	0.05082
781	0.18068	0.05154
782	0.17987	0.05105
783	0.18108	0.05117
784	0.18192	0.05146
785	0.18268	0.05132
786	0.18307	0.05158
787	0.18308	0.05125
788	0.18307	0.05193
789	0.18383	0.05202
790	0.18387	0.0522
791	0.18464	0.05148
792	0.18406	0.05197
793	0.1846	0.05198
794	0.18609	0.05218
795	0.18634	0.05262
796	0.18693	0.05224
797	0.1875	0.05277
798	0.18693	0.05216
799	0.18777	0.05266
800	0.1884	0.05269
801	0.1894	0.05302
802	0.18912	0.05288
803	0.19024	0.0533
804	0.19125	0.05305
805	0.1916	0.05358
806	0.19087	0.0532
807	0.19215	0.05346
808	0.1926	0.05368
809	0.19196	0.05339
810	0.19279	0.05361
811	0.19389	0.0538
812	0.19427	0.05418
813	0.19533	0.05442
814	0.19609	0.05444
815	0.19642	0.05431
816	0.19725	0.05471
817	0.19646	0.05444
818	0.19849	0.05482
819	0.19853	0.05513
820	0.19774	0.05435
821	0.19967	0.05521
822	0.19964	0.05515
823	0.2003	0.05537
824	0.20128	0.05553
825	0.20196	0.05574
826	0.20219	0.05578
827	0.20447	0.05588
828	0.20294	0.0561
829	0.20455	0.05665
830	0.20458	0.05622
831	0.20473	0.05578
832	0.20669	0.05715
833	0.20764	0.05688
834	0.20585	0.05658
835	0.2088	0.05724
836	0.21049	0.05727
837	0.20834	0.05749
838	0.20972	0.05768
839	0.21003	0.05811
840	0.21144	0.05825
841	0.2129	0.05848
842	0.21278	0.05814
843	0.21554	0.05921
844	0.21513	0.05901
845	0.21514	0.05923
846	0.215	0.05928
847	0.21781	0.05935
848	0.21767	0.05962
849	0.21906	0.05987
850	0.21989	0.06014
851	0.22028	0.06024
852	0.22024	0.06038
853	0.22283	0.06074
854	0.22324	0.06104
855	0.22328	0.06069
856	0.22455	0.06116
857	0.22508	0.06115
858	0.22557	0.06104
859	0.22739	0.06184
860	0.2279	0.06161
861	0.22834	0.06237
862	0.22991	0.06228
863	0.23012	0.06251
864	0.23164	0.06291
865	0.2315	0.06284
866	0.23422	0.06321
867	0.23418	0.06352
868	0.234	0.06364
869	0.23619	0.06402
870	0.2371	0.06393
871	0.23782	0.06442
872	0.23974	0.06466
873	0.24023	0.06473
874	0.24147	0.06529
875	0.24194	0.06524
876	0.24413	0.06616
877	0.24462	0.06596
878	0.24641	0.06664
879	0.24868	0.06703
880	0.24837	0.06729
881	0.25038	0.06731
882	0.25135	0.0674
883	0.25394	0.06836
884	0.25468	0.06868
885	0.25563	0.06872
886	0.25779	0.0691
887	0.25928	0.06961
888	0.25975	0.06975
889	0.26189	0.06971
890	0.26281	0.07045
891	0.2654	0.07092
892	0.26647	0.07101
893	0.26656	0.07133
894	0.2683	0.07153
895	0.26959	0.07202
896	0.2713	0.07225
897	0.27247	0.07255
898	0.27381	0.07303
899	0.27475	0.07325
900	0.27672	0.07353
901	0.27836	0.07385
902	0.27865	0.07405
903	0.28054	0.07455
904	0.28107	0.07455
905	0.28239	0.07499
906	0.28328	0.07523
907	0.28494	0.07537
908	0.28598	0.07559
909	0.28689	0.07576
910	0.28853	0.07641
911	0.29022	0.07664
912	0.29128	0.07712
913	0.29219	0.07718
914	0.29383	0.07766
915	0.29447	0.07784
916	0.296	0.07808
917	0.29716	0.07852
918	0.29892	0.07897
919	0.29986	0.07925
920	0.30222	0.07972
921	0.30318	0.07988
922	0.30501	0.0803
923	0.30672	0.08092
924	0.30825	0.08121
925	0.31059	0.08162
926	0.31202	0.08206
927	0.3142	0.0826
928	0.31566	0.08297
929	0.31774	0.08355
930	0.31947	0.08397
931	0.32153	0.0846
932	0.32336	0.08481
933	0.32529	0.08538
934	0.32701	0.08583
935	0.32844	0.08622
936	0.32977	0.08655
937	0.332	0.08702
938	0.33375	0.08746
939	0.3345	0.08774
940	0.33643	0.08831
941	0.33715	0.0886
942	0.3389	0.08894
943	0.3406	0.08939
944	0.3421	0.08951
945	0.34332	0.08987
946	0.34455	0.0902
947	0.34609	0.09058
948	0.34669	0.09082
949	0.34886	0.09122
950	0.34961	0.09143
951	0.35063	0.09184
952	0.35212	0.09201
953	0.35231	0.09231
954	0.35451	0.09283
955	0.35567	0.0929
956	0.35612	0.09281
957	0.35743	0.09327
958	0.35867	0.09372
959	0.35919	0.0938
960	0.36012	0.09401
961	0.36146	0.09429
962	0.36175	0.0945
963	0.36329	0.09509
964	0.36427	0.09511
965	0.36533	0.09539
966	0.36542	0.09549
967	0.3674	0.09566
968	0.36736	0.09587
969	0.36817	0.09641
970	0.3693	0.09644
971	0.36936	0.09668
972	0.37019	0.0969
973	0.37052	0.09701
974	0.37152	0.0975
975	0.37187	0.09737
976	0.37242	0.09768
977	0.37263	0.09764
978	0.37293	0.09748
979	0.3737	0.09785
980	0.37388	0.09801
981	0.37435	0.09815
982	0.37495	0.09818
983	0.37489	0.09849
984	0.37494	0.09841
985	0.37538	0.09846
986	0.37608	0.09862
987	0.3763	0.09889
988	0.37659	0.09885
989	0.37658	0.09883
990	0.3775	0.09916
991	0.37801	0.0993
992	0.3788	0.09954
993	0.37884	0.09949
994	0.38025	0.09986
995	0.37999	0.09993
996	0.38172	0.10022
997	0.38208	0.10027
998	0.38284	0.10063
999	0.3844	0.10081
1000	0.38486	0.10104
1001	0.38572	0.10127
1002	0.38732	0.10184
1003	0.38815	0.10195
1004	0.38931	0.10221
1005	0.39051	0.10252
1006	0.39164	0.10279
1007	0.39281	0.10322
1008	0.39349	0.10333
1009	0.39459	0.10376
1010	0.39551	0.10388
1011	0.39646	0.10412
1012	0.39763	0.10428
1013	0.39842	0.10448
1014	0.39914	0.10473
1015	0.39931	0.10473
1016	0.39996	0.10481
1017	0.40032	0.10511
1018	0.40064	0.10517
1019	0.40081	0.10502
1020	0.4014	0.1053
1021	0.40166	0.10524
1022	0.4015	0.10527
1023	0.40176	0.10519
1024	0.40182	0.10534
1025	0.40183	0.10522
1026	0.40174	0.10514
1027	0.40207	0.10528
1028	0.40168	0.10506
1029	0.40206	0.10513
1030	0.40162	0.10496
1031	0.40225	0.10501
1032	0.40195	0.10482
1033	0.40148	0.1047
1034	0.40165	0.10471
1035	0.4016	0.10467
1036	0.40093	0.10452
1037	0.40135	0.10455
1038	0.40153	0.10447
1039	0.40142	0.1045
1040	0.4011	0.10434
1041	0.40107	0.10411
1042	0.40126	0.10414
1043	0.40113	0.10416
1044	0.40097	0.10408
1045	0.40084	0.10392
1046	0.40066	0.10388
1047	0.40035	0.10373
1048	0.40026	0.10357
1049	0.39995	0.10346
1050	0.39961	0.10326
1051	0.39902	0.10311
1052	0.39871	0.10287
1053	0.3979	0.10282
1054	0.39731	0.1026
1055	0.39654	0.10246
1056	0.396	0.10223
1057	0.39475	0.1019
1058	0.39408	0.10166
1059	0.39296	0.10132
1060	0.39192	0.10121
1061	0.39077	0.10076
1062	0.38958	0.10039
1063	0.3879	0.09998
1064	0.3865	0.09973
1065	0.38488	0.09919
1066	0.38355	0.09883
1067	0.38198	0.09854
1068	0.38033	0.09808
1069	0.37897	0.09774
1070	0.37739	0.09728
1071	0.37554	0.09687
1072	0.37384	0.0963
1073	0.37225	0.09594
1074	0.37007	0.09543
1075	0.36882	0.09503
1076	0.36673	0.09453
1077	0.3654	0.09427
1078	0.36349	0.09378
1079	0.36175	0.09322
1080	0.36007	0.09288
1081	0.35836	0.09238
1082	0.35692	0.09202
1083	0.35493	0.09152
1084	0.35337	0.09117
1085	0.35168	0.09068
1086	0.35004	0.09014
1087	0.34842	0.08981
1088	0.34676	0.08939
1089	0.34507	0.08894
1090	0.3433	0.08859
1091	0.34188	0.08814
1092	0.33984	0.08759
1093	0.33824	0.08718
1094	0.33655	0.08675
1095	0.33463	0.08629
1096	0.33281	0.08575
1097	0.33071	0.08533
1098	0.32894	0.08479
1099	0.32694	0.08429
1100	0.32497	0.08381
1101	0.32312	0.08339
1102	0.32102	0.08278
1103	0.319	0.08224
1104	0.3174	0.0819
1105	0.31532	0.08136
1106	0.31335	0.08093
1107	0.3113	0.08033
1108	0.30939	0.07982
1109	0.30722	0.07931
1110	0.30536	0.07879
1111	0.30339	0.07831
1112	0.30113	0.07787
1113	0.29935	0.07737
1114	0.29728	0.07685
1115	0.29562	0.07644
1116	0.29369	0.07595
1117	0.29196	0.07545
1118	0.29011	0.07499
1119	0.2885	0.07446
1120	0.28657	0.07402
1121	0.28509	0.0737
1122	0.28346	0.07321
1123	0.28167	0.07267
1124	0.28027	0.07238
1125	0.27881	0.07208
1126	0.27723	0.0716
1127	0.27537	0.07117
1128	0.27411	0.0708
1129	0.27245	0.07038
1130	0.27134	0.07
1131	0.26964	0.06959
1132	0.26828	0.0692
1133	0.26677	0.06884
1134	0.26536	0.06834
1135	0.2639	0.06805
1136	0.26252	0.06764
1137	0.26133	0.06723
1138	0.25962	0.06675
1139	0.25849	0.0664
1140	0.25693	0.06595
1141	0.25544	0.06548
1142	0.25361	0.06494
1143	0.25193	0.06458
1144	0.25119	0.0641
1145	0.24956	0.06385
1146	0.24802	0.06324
1147	0.24669	0.06297
1148	0.24528	0.06258
1149	0.24375	0.06202
1150	0.24261	0.06174
1151	0.24115	0.06134
1152	0.23989	0.06105
1153	0.23851	0.06061
1154	0.23733	0.0602
1155	0.23637	0.06007
1156	0.23483	0.05967
1157	0.23365	0.05946
1158	0.23239	0.05907
1159	0.23126	0.05882
1160	0.23003	0.05859
1161	0.22887	0.05833
1162	0.22787	0.05824
1163	0.22668	0.0579
1164	0.22565	0.05766
1165	0.22455	0.05751
1166	0.22377	0.0573
1167	0.22251	0.05708
1168	0.22168	0.05691
1169	0.22048	0.05666
1170	0.21957	0.05649
1171	0.21862	0.0563
1172	0.21747	0.05605
1173	0.21671	0.0559
1174	0.21568	0.05564
1175	0.21466	0.05544
1176	0.21363	0.05535
1177	0.21283	0.05518
1178	0.2118	0.05501
1179	0.21093	0.05489
1180	0.2101	0.05474
1181	0.20918	0.05445
1182	0.20833	0.0542
1183	0.20773	0.05427
1184	0.20654	0.05388
1185	0.20589	0.05375
1186	0.20517	0.05363
1187	0.20417	0.05342
1188	0.20355	0.05321
1189	0.20248	0.05302
1190	0.20199	0.05285
1191	0.20132	0.05271
1192	0.20023	0.05259
1193	0.19986	0.05238
1194	0.19877	0.05224
1195	0.19853	0.05221
1196	0.19759	0.05199
1197	0.19705	0.05182
1198	0.19616	0.05169
1199	0.19543	0.05153
1200	0.19492	0.05134
1201	0.19438	0.05118
1202	0.19365	0.05115
1203	0.19294	0.05101
1204	0.19263	0.05089
1205	0.19187	0.05067
1206	0.19164	0.05067
1207	0.19096	0.05055
1208	0.1901	0.05037
1209	0.18957	0.05018
1210	0.18932	0.05016
1211	0.18867	0.04995
1212	0.18802	0.0499
1213	0.18759	0.04979
1214	0.18724	0.04965
1215	0.18677	0.04956
1216	0.18607	0.04943
1217	0.18595	0.0494
1218	0.1855	0.04931
1219	0.18476	0.04908
1220	0.18421	0.04908
1221	0.1839	0.049
1222	0.18343	0.04889
1223	0.18314	0.04881
1224	0.18265	0.04869
1225	0.18251	0.0486
1226	0.1819	0.04846
1227	0.18151	0.04839
1228	0.18115	0.04821
1229	0.18054	0.04816
1230	0.1804	0.04806
1231	0.17992	0.04794
1232	0.17949	0.04793
1233	0.17906	0.04772
1234	0.17865	0.04768
1235	0.17838	0.04767
1236	0.17815	0.04749
1237	0.1777	0.04738
1238	0.17722	0.04739
1239	0.17717	0.0473
1240	0.17667	0.04715
1241	0.17665	0.04715
1242	0.17633	0.04703
1243	0.17561	0.04696
1244	0.17562	0.0468
1245	0.17532	0.04683
1246	0.17508	0.04673
1247	0.17497	0.04674
1248	0.17463	0.04665
1249	0.17436	0.0466
1250	0.1744	0.04657
1251	0.17424	0.04643
1252	0.17368	0.04632
1253	0.17392	0.04634
1254	0.17354	0.04626
1255	0.17328	0.04618
1256	0.17325	0.04619
1257	0.17274	0.0461
1258	0.17296	0.04614
1259	0.17244	0.04592
1260	0.17266	0.04597
1261	0.17238	0.04584
1262	0.17223	0.04584
1263	0.17196	0.04577
1264	0.17186	0.0457
1265	0.17149	0.04558
1266	0.17192	0.04571
1267	0.1716	0.04561
1268	0.17153	0.04557
1269	0.17146	0.04556
1270	0.17124	0.04537
1271	0.1714	0.04541
1272	0.17126	0.04541
1273	0.17112	0.04538
1274	0.17131	0.0453
1275	0.171	0.04524
1276	0.17096	0.04522
1277	0.17102	0.04521
1278	0.17091	0.04511
1279	0.17085	0.04506
1280	0.17082	0.04509
1281	0.17064	0.04505
1282	0.17078	0.04498
1283	0.17062	0.04501
1284	0.17092	0.04494
1285	0.17071	0.04479
1286	0.17081	0.04486
1287	0.17075	0.04484
1288	0.17078	0.04488
1289	0.1708	0.04478
1290	0.17077	0.04467
1291	0.1706	0.0447
1292	0.17082	0.04465
1293	0.17067	0.04463
1294	0.17067	0.0446
1295	0.17084	0.04455
1296	0.17097	0.04465
1297	0.17065	0.0445
1298	0.17087	0.04445
1299	0.1708	0.04439
1300	0.17075	0.0444
1301	0.17085	0.04441
1302	0.17066	0.04427
1303	0.17118	0.04439
1304	0.17091	0.04421
1305	0.17091	0.04434
1306	0.17109	0.04437
1307	0.17084	0.04421
1308	0.17112	0.04423
1309	0.17115	0.04422
1310	0.17098	0.04402
1311	0.17128	0.04411
1312	0.17128	0.04409
1313	0.17101	0.04406
1314	0.17141	0.04397
1315	0.17121	0.0439
1316	0.17094	0.04381
1317	0.17084	0.04373
1318	0.17099	0.04365
1319	0.17126	0.0436
1320	0.17084	0.04359
1321	0.17053	0.04342
1322	0.17106	0.04355
1323	0.1702	0.04322
1324	0.17095	0.04324
1325	0.17002	0.04304
1326	0.17019	0.04279
1327	0.17098	0.04292
1328	0.16995	0.04273
1329	0.16941	0.04242
1330	0.1697	0.04233
1331	0.16912	0.04215
1332	0.16868	0.0421
1333	0.16894	0.04216
1334	0.1691	0.04204
1335	0.16883	0.04188
1336	0.16896	0.04179
1337	0.16854	0.04165
1338	0.16842	0.04169
1339	0.16737	0.04144
1340	0.16659	0.0411
1341	0.16707	0.04073
1342	0.16716	0.04057
1343	0.1659	0.04093
1344	0.16604	0.04065
1345	0.16571	0.03999
1346	0.16504	0.04072
1347	0.16345	0.0399
1348	0.16556	0.03977
1349	0.16341	0.03882
1350	0.16276	0.03907
1351	0.16301	0.0389
1352	0.16208	0.03909
1353	0.16157	0.0383
1354	0.16311	0.03912
1355	0.16282	0.03852
1356	0.16107	0.03877
1357	0.15888	0.03688
1358	0.15695	0.03688
1359	0.15575	0.03628
1360	0.15621	0.03659
1361	0.15618	0.03574
1362	0.15544	0.03612
1363	0.15317	0.03497
1364	0.15039	0.03334
1365	0.15062	0.03506
1366	0.14883	0.03304
1367	0.1468	0.03268
1368	0.14206	0.03255
1369	0.14526	0.03205
1370	0.14221	0.03235
1371	0.13383	0.03022
1372	0.13044	0.02881
1373	0.13222	0.02718
1374	0.12528	0.0268
1375	0.1178	0.02352
1376	0.11354	0.02281
1377	0.10912	0.01875
1378	0.09603	0.01946
1379	0.07368	0.01888
1380	0.0759	0.0136
1381	0.05796	0.01358
1382	0.06686	0.00822
1383	0.05218	0.00717
1384	0.0371	0.00978
1385	0.02168	0.00097
1386	0.02686	0.00915
1387	0.01165	-0.00054
1388	0.00319	0.00578
1389	0.03172	0.00301
1390	0.000417186	0.00362
1391	-0.01064	-0.00189
1392	0.00234	0.00388
1393	0.02696	-0.001
1394	-0.0378	-0.00266
1395	-0.01802	-0.00792
1396	0.0248	0.01051
1397	0.01701	-0.00736
1398	0.01704	-0.00353
1399	-0.00602	-4e-05
1400	0.00434	0.01512
