# Supplementary material for: Preparing high-concentration individualized carbon nanotubes for industrial separation of multiple single-chirality species
Source: Nat Commun. 2023 Apr 29;14:2491. doi: 10.1038/s41467-023-38133-0 (PMC10148823; doi:10.1038/s41467-023-38133-0)
Supplement: Supplementary file 3 — Source Data [file 41467_2023_38133_MOESM3_ESM.zip › 7 Source data/Supplementary Figure 2/Supplementary Figure 2a-d-Time-dependent variation of solution viscosity and concentration.xlsx]

## Sheet: Supplementary Fig 2a
sonication time	4 mg/mL	error bars	1 mg/mL	error bars
5	30	5	5	1
10	50	5	6.5	1
20	77	8	4	1
30	79	8	2.8	1.1
40	81	8	1.3	0.2
50	68	7	1.32	0.2
60	50	6	1.28	0.2
70	35	5	1.25	0.2
80	20	2	1.25	0.2
90	10	2	1.22	0.2
100	8	2	1.23	0.2
110	8	2	1.21	0.2
120	7	2	1.22	0.2
3600	2.5	0.2

## Sheet: Supplementary FIg 2b
X	6h	X	4h	X	2h	X	1h
200	1172.64	200	170.61	200	1146.48	200	156
201	1211.13	202	169.981	201	-15.4775	202	156
202	227.173	204	169.354	202	-9.36292	204	156
203	182.86	206	169.551	203	118.852	206	156
204	1201.77	208	169.551	204	76.8142	208	156
205	427.051	210	169.551	205	56.3686	210	71.188
206	291.984	212	169.551	206	72.4193	212	50.206
207	126.858	214	169.551	207	66.4958	214	42.146
208	117.146	216	169.551	208	50.4451	216	37.856
209	121.369	218	166.777	209	49.2986	218	36.504
210	119.817	220	164.886	210	48.1522	220	36.218
211	119.386	222	166.867	211	49.4897	222	37.31
212	126.64	224	166.777	212	50.4451	224	37.726
213	129.121	226	165.247	213	53.8846	226	37.596
214	133.782	228	168.128	214	54.84	228	38.636
215	139.183	230	166.057	215	56.7508	230	38.584
216	142.832	232	165.967	216	57.7062	232	38.506
217	146.557	234	163.356	217	59.9991	234	37.986
218	149.836	236	160.025	218	60.7634	236	37.57
219	153.409	238	158.314	219	63.0564	238	36.868
220	157.2	240	155.073	220	64.0118	240	36.088
221	160.535	242	151.112	221	65.7315	242	35.282
222	163.432	244	148.501	222	66.878	244	34.346
223	166.609	246	145.8	223	68.2156	246	33.54
224	168.519	248	142.649	224	68.9799	248	33.202
225	171.132	250	140.038	225	70.1264	250	32.5
226	172.816	252	137.967	226	71.0818	252	32.11
227	174.621	254	136.617	227	71.8461	254	31.616
228	175.755	256	134.816	228	72.4193	256	31.694
229	176.976	258	135.446	229	72.6104	258	31.486
230	178.229	260	134.456	230	73.3747	260	31.538
231	178.759	262	134.636	231	73.5658	262	31.408
232	179.283	264	134.276	232	73.7569	264	31.486
233	179.596	266	136.076	233	73.7569	266	31.616
234	179.414	268	135.266	234	73.7569	268	31.824
235	179.453	270	136.256	235	73.7569	270	32.006
236	178.899	272	137.157	236	73.5658	272	31.98
237	178.681	274	137.607	237	73.3747	274	32.188
238	177.631	276	136.977	238	72.9926	276	32.214
239	176.771	278	136.977	239	72.4193	278	32.24
240	175.913	280	136.797	240	72.0372	280	32.292
241	174.715	282	136.526	241	71.655	282	32.318
242	173.229	284	137.337	242	70.8907	284	32.24
243	172.074	286	137.157	243	70.3174	286	32.422
244	170.641	288	135.806	244	69.7442	288	32.266
245	169.461	290	135.806	245	68.7888	290	32.188
246	167.846	292	134.546	246	68.4066	292	32.006
247	166.333	294	132.835	247	67.6423	294	31.564
248	165.157	296	131.485	248	67.0691	296	31.252
249	163.746	298	130.764	249	66.4958	298	31.07
250	162.736	300	129.414	250	65.9226	300	30.758
251	161.669	302	128.784	251	65.7315	302	30.602
252	160.768	304	127.883	252	64.9672	304	30.264
253	159.741	306	124.552	253	64.585	306	29.744
254	159.087	308	123.832	254	64.2029	308	29.562
255	158.37	310	122.121	255	64.0118	310	28.886
256	157.676	312	119.511	256	63.8207	312	28.678
257	157.329	314	118.43	257	63.4386	314	28.236
258	156.909	316	115.819	258	63.2475	316	27.638
259	156.672	318	114.199	259	63.2475	318	27.352
260	156.08	320	113.388	260	63.0564	320	26.91
261	156.159	322	111.588	261	62.8653	322	26.65
262	156.424	324	109.697	262	62.8653	324	26.182
263	155.849	326	108.527	263	62.8653	326	25.636
264	156.273	328	106.006	264	62.6742	328	25.22
265	155.853	330	104.295	265	62.8653	330	24.778
266	156.08	332	102.134	266	62.4832	332	24.31
267	156.111	334	100.964	267	62.8653	334	23.894
268	156.307	336	99.7036	268	62.4832	336	23.66
269	156.289	338	98.9833	269	62.6742	338	23.478
270	156.664	340	98.2631	270	62.6742	340	23.166
271	156.776	342	97.7229	271	62.6742	342	23.01
272	156.607	344	96.6425	272	62.4832	344	22.802
273	157.001	346	95.7422	273	62.4832	346	22.646
274	156.825	348	94.3917	274	62.6742	348	22.36
275	157.219	350	93.4914	275	62.4832	350	21.996
276	156.482	352	91.7808	276	62.2921	352	21.684
277	156.568	354	90.1602	277	62.101	354	21.294
278	156.352	356	88.7197	278	62.101	356	20.852
279	156.245	358	86.8291	279	61.7188	358	20.462
280	155.783	360	85.5686	280	61.7188	360	20.046
281	155.589	362	84.1281	281	61.5278	362	19.63
282	155.193	364	83.2278	282	61.5278	364	19.552
283	154.978	366	82.5075	283	61.1456	366	19.37
284	154.875	368	82.5976	284	60.9545	368	19.318
285	154.357	370	82.5075	285	61.3367	370	19.396
286	154.432	372	82.7776	286	60.7634	372	19.37
287	153.631	374	82.5976	287	60.5724	374	19.37
288	153.562	376	81.5172	288	60.5724	376	19.188
289	152.976	378	80.7069	289	60.3813	378	18.876
290	152.73	380	79.5365	290	60.1902	380	18.538
291	152.081	382	78.276	291	59.808	382	18.226
292	151.321	384	76.7455	292	59.617	384	18.018
293	150.547	386	75.395	293	59.2348	386	17.628
294	149.672	388	74.2246	294	58.8526	388	17.238
295	149.069	390	72.8742	295	58.4705	390	16.9
296	147.952	392	71.4337	296	58.2794	392	16.562
297	147.477	394	70.1732	297	57.8972	394	16.328
298	146.294	396	69.453	298	57.5151	396	16.146
299	145.816	398	69.2729	299	57.1329	398	16.042
300	144.941	400	68.9128	300	57.1329	400	15.964
301	144.213	402	68.8227	301	56.5597	402	15.886
302	143.525	404	69.0028	302	56.3686	404	15.912
303	142.96	406	68.8227	303	55.9864	406	15.938
304	142.095	408	68.6427	304	55.6043	408	15.86
305	141.03	410	68.1925	305	55.6043	410	15.808
306	140.472	412	67.7424	306	55.031	412	15.704
307	139.535	414	67.1121	307	54.84	414	15.444
308	138.481	416	66.0318	308	54.2667	416	15.262
309	137.299	418	65.3115	309	53.6935	418	15.028
310	136.196	420	64.8613	310	53.5024	420	14.95
311	135.064	422	63.961	311	53.3113	422	14.768
312	133.971	424	63.1508	312	52.7381	424	14.56
313	133.126	426	62.6106	313	52.547	426	14.378
314	131.549	428	62.1604	314	51.9738	428	14.3
315	130.968	430	61.6202	315	51.5916	430	14.118
316	129.856	432	61.2601	316	51.2094	432	14.014
317	128.852	434	60.8099	317	51.2094	434	13.936
318	128.012	436	60.6299	318	50.6362	436	13.884
319	126.733	438	60.4498	319	50.254	438	13.884
320	126.294	440	60.1797	320	49.8719	440	13.806
321	125.641	442	59.9997	321	49.6808	442	13.702
322	124.586	444	59.7296	322	49.1076	444	13.65
323	123.873	446	59.5495	323	48.9165	446	13.624
324	122.582	448	59.4594	324	48.5343	448	13.598
325	121.622	450	59.0993	325	48.1522	450	13.546
326	120.808	452	59.2794	326	47.5789	452	13.546
327	119.807	454	59.0993	327	47.3878	454	13.546
328	118.787	456	59.0093	328	46.8146	456	13.494
329	117.616	458	58.8292	329	46.4324	458	13.468
330	116.779	460	58.7392	330	46.0503	460	13.39
331	115.492	462	58.4691	331	45.477	462	13.364
332	114.223	464	58.289	332	45.0949	464	13.312
333	113.617	466	57.8389	333	44.9038	466	13.234
334	112.441	468	57.2987	334	44.3306	468	13.104
335	111.778	470	56.8485	335	44.1395	470	12.974
336	110.841	472	56.3984	336	43.7573	472	12.818
337	110.145	474	55.9482	337	43.7573	474	12.714
338	109.485	476	55.318	338	43.3752	476	12.584
339	108.901	478	54.8678	339	43.1841	478	12.48
340	108.542	480	54.5077	340	42.993	480	12.402
341	108.073	482	54.1476	341	42.8019	482	12.324
342	107.418	484	54.1476	342	42.6108	484	12.272
343	107.096	486	54.0576	343	42.6108	486	12.272
344	106.618	488	53.9675	344	42.4198	488	12.246
345	106.189	490	53.9675	345	42.0376	490	12.246
346	105.864	492	54.1476	346	42.0376	492	12.298
347	105.257	494	54.4177	347	41.6554	494	12.376
348	104.565	496	55.0479	348	41.6554	496	12.532
349	103.944	498	55.408	349	41.0822	498	12.636
350	103.443	500	56.0382	350	40.8911	500	12.818
351	102.625	502	56.4884	351	40.8911	502	12.948
352	101.792	504	56.9386	352	40.3179	504	13
353	101.004	506	56.9386	353	39.9357	506	13.052
354	100.223	508	56.6685	354	39.7446	508	12.974
355	99.1791	510	56.3083	355	39.1714	510	12.896
356	98.2403	512	55.6781	356	38.7892	512	12.74
357	97.3705	514	54.9579	357	38.4071	514	12.558
358	96.3389	516	54.1476	358	38.0249	516	12.35
359	95.5735	518	53.4273	359	37.8338	518	12.168
360	94.5318	520	52.7071	360	37.2606	520	11.96
361	93.6115	522	52.0769	361	36.8784	522	11.804
362	93.0243	524	51.3566	362	36.6874	524	11.674
363	92.3571	526	50.9965	363	36.4963	526	11.57
364	91.7198	528	50.6364	364	36.3052	528	11.44
365	91.2025	530	50.4563	365	36.1141	530	11.388
366	90.9232	532	50.2762	366	35.923	532	11.362
367	90.4803	534	50.3663	367	35.923	534	11.362
368	90.3252	536	50.2762	368	35.923	536	11.362
369	90.1196	538	50.4563	369	35.923	538	11.388
370	90.2613	540	50.4563	370	36.1141	540	11.44
371	90.1773	542	50.7264	371	35.923	542	11.518
372	90.3658	544	51.0865	372	36.3052	544	11.622
373	90.5465	546	51.5367	373	36.1141	546	11.726
374	90.4819	548	51.9868	374	36.1141	548	11.83
375	90.2918	550	52.527	375	36.1141	550	11.986
376	90.1294	552	52.8871	376	35.923	552	12.09
377	89.5668	554	53.2473	377	35.732	554	12.142
378	89.1585	556	53.3373	378	35.5409	556	12.168
379	88.4381	558	53.6074	379	35.1587	558	12.272
380	87.8295	560	53.7875	380	34.9676	560	12.324
381	87.3347	562	54.1476	381	34.5855	562	12.376
382	86.5242	564	54.4177	382	34.3944	564	12.402
383	86.1364	566	54.1476	383	34.0122	566	12.376
384	85.2434	568	53.8775	384	33.6301	568	12.298
385	84.6197	570	53.3373	385	33.2479	570	12.168
386	83.7084	572	52.8871	386	33.0568	572	12.038
387	82.9347	574	52.437	387	32.4836	574	11.908
388	82.1226	576	52.0769	388	32.2925	576	11.804
389	81.3187	578	51.8968	389	31.9104	578	11.752
390	80.6661	580	51.7167	390	31.7193	580	11.726
391	79.703	582	51.6267	391	31.3371	582	11.674
392	79.0771	584	51.5367	392	31.146	584	11.7
393	78.5436	586	51.5367	393	30.955	586	11.674
394	77.9776	588	51.3566	394	30.7639	588	11.648
395	77.4963	590	51.1765	395	30.5728	590	11.596
396	77.0679	592	50.7264	396	30.5728	592	11.492
397	76.8408	594	50.2762	397	30.1906	594	11.388
398	76.3811	596	49.8261	398	30.3817	596	11.284
399	76.2068	598	49.3759	399	30.1906	598	11.18
400	75.9741	600	49.0158	400	30.1906	600	11.102
401	75.8648	602	48.6557	401	30.1906	602	11.05
402	75.7932	604	48.5656	402	29.9996	604	10.998
403	75.5929	606	48.2955	403	30.1906	606	10.972
404	75.7261	608	48.2955	404	29.9996	608	10.92
405	75.5207	610	48.0254	405	30.3817	610	10.894
406	75.6712	612	47.8454	406	30.1906	612	10.842
407	75.6273	614	47.4853	407	29.9996	614	10.738
408	75.5198	616	47.3052	408	30.3817	616	10.686
409	75.5659	618	47.1251	409	29.9996	618	10.634
410	75.4061	620	47.0351	410	30.1906	620	10.66
411	75.1121	622	47.1251	411	29.9996	622	10.66
412	74.755	624	47.3052	412	29.8085	624	10.738
413	74.3866	626	47.5753	413	29.6174	626	10.816
414	74.1704	628	48.1155	414	29.4263	628	10.946
415	73.6354	630	48.6557	415	29.2352	630	11.102
416	73.1371	632	49.1959	416	29.0442	632	11.258
417	72.7287	634	49.9161	417	28.8531	634	11.414
418	72.1754	636	50.6364	418	28.4709	636	11.622
419	71.7901	638	51.2666	419	28.2798	638	11.778
420	71.1679	640	51.9868	420	28.0888	640	11.986
421	70.8806	642	52.617	421	27.8977	642	12.142
422	70.3828	644	52.9772	422	27.7066	644	12.22
423	70.0048	646	53.2473	423	27.5155	646	12.298
424	69.5084	648	53.2473	424	27.3244	648	12.272
425	69.27	650	53.0672	425	27.1334	650	12.246
426	68.71	652	52.8871	426	27.1334	652	12.168
427	68.5089	654	52.437	427	26.9423	654	12.064
428	68.0853	656	52.1669	428	26.7512	656	12.012
429	67.8037	658	51.8968	429	26.5601	658	11.934
430	67.6153	660	51.8068	430	26.5601	660	11.908
431	67.2024	662	51.6267	431	26.5601	662	11.856
432	67.1023	664	51.3566	432	26.369	664	11.778
433	66.8403	666	50.9965	433	26.178	666	11.7
434	66.666	668	50.4563	434	26.178	668	11.596
435	66.3204	670	50.0962	435	26.178	670	11.466
436	66.3232	672	49.646	436	25.9869	672	11.388
437	66.0912	674	49.2859	437	25.9869	674	11.284
438	66.0111	676	48.6557	438	25.9869	676	11.128
439	65.912	678	48.2955	439	25.9869	678	11.024
440	65.8728	680	47.8454	440	25.9869	680	10.894
441	65.8934	682	47.4853	441	26.178	682	10.764
442	65.7106	684	47.2152	442	25.9869	684	10.738
443	65.7594	686	46.9451	443	25.9869	686	10.66
444	65.5435	688	46.855	444	25.9869	688	10.634
445	65.4394	690	46.4949	445	25.9869	690	10.556
446	65.5325	692	46.3148	446	25.9869	692	10.504
447	65.3351	694	46.0448	447	25.9869	694	10.426
448	65.3975	696	45.7747	448	25.7958	696	10.4
449	65.2552	698	45.6846	449	25.9869	698	10.322
450	65.1958	700	45.5046	450	25.7958	700	10.296
451	65.1137	702	45.6846	451	25.9869	702	10.348
452	64.9252	704	45.8647	452	25.7958	704	10.426
453	64.978	706	46.1348	453	25.7958	706	10.504
454	64.7459	708	46.5849	454	25.6047	708	10.634
455	64.7377	710	47.1251	455	25.6047	710	10.764
456	64.4415	712	47.8454	456	25.6047	712	10.946
457	64.4628	714	48.5656	457	25.4136	714	11.128
458	64.1322	716	49.1058	458	25.2226	716	11.284
459	63.9988	718	49.646	459	25.2226	718	11.414
460	63.7416	720	50.0061	460	25.2226	720	11.466
461	63.5348	722	49.736	461	25.0315	722	11.414
462	63.3804	724	49.9161	462	25.0315	724	11.466
463	63.0934	726	49.9161	463	24.8404	726	11.44
464	62.8763	728	49.9161	464	24.6493	728	11.388
465	62.5842	730	49.646	465	24.6493	730	11.388
466	62.4223	732	49.2859	466	24.4582	732	11.284
467	61.9408	734	49.0158	467	24.4582	734	11.18
468	61.9127	736	48.4756	468	24.2672	736	11.05
469	61.5597	738	47.8454	469	24.2672	738	10.868
470	61.4481	740	47.0351	470	24.0761	740	10.66
471	61.1105	742	46.2248	471	24.0761	742	10.478
472	60.902	744	45.5946	472	23.885	744	10.322
473	60.6931	746	44.7843	473	23.885	746	10.114
474	60.4341	748	44.1541	474	23.6939	748	9.932
475	60.2557	750	43.4338	475	23.6939	750	9.776
476	59.9387	752	42.8936	476	23.5028	752	9.62
477	59.9395	754	42.2634	477	23.5028	754	9.49
478	59.532	756	41.8133	478	23.5028	756	9.36
479	59.4861	758	41.3631	479	23.5028	758	9.23
480	59.1721	760	41.003	480	23.3118	760	9.1
481	59.1496	762	40.5528	481	23.3118	762	9.022
482	58.8497	764	40.1927	482	23.3118	764	8.918
483	58.8232	766	39.8326	483	23.1207	766	8.814
484	58.7427	768	39.4725	484	23.1207	768	8.762
485	58.5664	770	39.2924	485	23.1207	770	8.71
486	58.5733	772	39.2024	486	23.1207	772	8.684
487	58.4091	774	39.0223	487	23.1207	774	8.658
488	58.577	776	39.0223	488	23.1207	776	8.684
489	58.3851	778	39.2024	489	23.3118	778	8.684
490	58.5866	780	39.2924	490	23.3118	780	8.71
491	58.6281	782	39.3824	491	23.3118	782	8.762
492	58.8142	784	39.6525	492	23.3118	784	8.84
493	58.8164	786	39.8326	493	23.5028	786	8.866
494	59.1438	788	40.0126	494	23.5028	788	8.918
495	59.2804	790	40.1027	495	23.6939	790	8.996
496	59.4923	792	40.1927	496	23.885	792	8.996
497	59.8169	794	40.2827	497	24.0761	794	8.97
498	59.9556	796	40.2827	498	24.0761	796	8.97
499	60.3068	798	40.1927	499	24.2672	798	8.918
500	60.4288	800	40.0126	500	24.2672	800	8.892
501	60.8107	802	39.8326	501	24.2672	802	8.866
502	60.9105	804	39.6525	502	24.2672	804	8.788
503	61.1171	806	39.4725	503	24.4582	806	8.762
504	61.0913	808	39.2024	504	24.4582	808	8.71
505	61.2165	810	38.9323	505	24.2672	810	8.632
506	61.1373	812	38.7522	506	24.2672	812	8.554
507	61.0086	814	38.3921	507	24.0761	814	8.502
508	60.849	816	38.302	508	24.0761	816	8.424
509	60.4872	818	38.0319	509	23.885	818	8.372
510	60.37	820	37.7619	510	23.6939	820	8.294
511	59.8479	822	37.5818	511	23.5028	822	8.242
512	59.654	824	37.3117	512	23.3118	824	8.19
513	59.1471	826	37.1316	513	23.3118	826	8.138
514	58.8748	828	36.9516	514	23.1207	828	8.086
515	58.3848	830	36.6815	515	22.9296	830	8.008
516	57.9612	832	36.7715	516	22.5474	832	8.086
517	57.6383	834	36.7715	517	22.5474	834	7.982
518	57.2518	836	36.1413	518	22.3564	836	7.93
519	56.9597	838	36.2313	519	22.3564	838	7.904
520	56.479	840	36.2313	520	22.1653	840	7.904
521	56.3668	842	36.5014	521	21.9742	842	7.956
522	55.8664	844	35.6911	522	21.9742	844	7.956
523	55.7944	846	36.1413	523	21.7831	846	7.956
524	55.466	848	36.0512	524	21.7831	848	7.904
525	55.2616	850	36.2313	525	21.7831	850	7.93
526	54.9731	852	36.2313	526	21.592	852	7.904
527	54.8338	854	36.3213	527	21.592	854	7.93
528	54.7305	856	36.5014	528	21.592	856	7.956
529	54.5246	858	36.3213	529	21.401	858	7.904
530	54.531	860	36.6815	530	21.592	860	7.956
531	54.4019	862	36.6815	531	21.401	862	7.982
532	54.2881	864	37.0416	532	21.401	864	7.982
533	54.3574	866	36.9516	533	21.401	866	7.956
534	54.2485	868	37.1316	534	21.592	868	7.982
535	54.3284	870	37.4017	535	21.592	870	7.956
536	54.3017	872	37.3117	536	21.592	872	7.878
537	54.4008	874	37.0416	537	21.592	874	7.852
538	54.536	876	36.8615	538	21.592	876	7.8
539	54.5753	878	36.4114	539	21.7831	878	7.748
540	54.7477	880	36.1413	540	21.7831	880	7.722
541	54.7959	882	35.6911	541	21.9742	882	7.67
542	55.0436	884	35.511	542	21.9742	884	7.644
543	55.1198	886	35.241	543	21.9742	886	7.618
544	55.3173	888	35.0609	544	21.9742	888	7.618
545	55.4973	890	35.0609	545	22.1653	890	7.592
546	55.6919	892	34.8808	546	22.1653	892	7.618
547	55.8897	894	34.9709	547	22.3564	894	7.644
548	56.066	896	35.0609	548	22.3564	896	7.696
549	56.2895	898	35.1509	549	22.3564	898	7.696
550	56.3609	900	35.1997	550	22.5474	900	7.774
551	56.6405	902	35.1509	551	22.5474	902	7.852
552	56.7898	904	35.1312	552	22.7385	904	7.93
553	56.8499	906	35.107	553	22.5474	906	8.086
554	56.8691	908	35.421	554	22.5474	908	8.164
555	56.974	910	35.6011	555	22.5474	910	8.268
556	56.9704	912	35.9612	556	22.5474	912	8.346
557	56.872	914	36.3213	557	22.5474	914	8.346
558	56.8915	916	36.7715	558	22.5474	916	8.32
559	56.9269	918	37.2217	559	22.5474	918	8.242
560	56.8256	920	37.4017	560	22.5474	920	8.112
561	56.7871	922	37.4918	561	22.5474	922	8.008
562	56.8044	924	37.4918	562	22.5474	924	7.93
563	56.778	926	37.1316	563	22.5474	926	7.904
564	56.8616	928	36.6815	564	22.3564	928	7.93
565	56.7385	930	36.2313	565	22.5474	930	7.93
566	56.7283	932	35.9612	566	22.3564	932	8.034
567	56.6991	934	35.8712	567	22.3564	934	8.138
568	56.5745	936	35.8712	568	22.3564	936	8.216
569	56.4776	938	36.0512	569	22.3564	938	8.372
570	56.3616	940	36.1413	570	22.1653	940	8.528
571	56.221	942	36.5914	571	22.1653	942	8.736
572	55.985	944	36.8615	572	22.1653	944	8.944
573	55.891	946	37.4918	573	21.9742	946	9.178
574	55.6435	948	38.0319	574	21.9742	948	9.438
575	55.4827	950	38.7522	575	21.7831	950	9.646
576	55.3088	952	39.5625	576	21.7831	952	9.828
577	55.1644	954	40.4628	577	21.592	954	9.932
578	55.0471	956	41.3631	578	21.592	956	9.984
579	54.9828	958	42.2634	579	21.592	958	10.01
580	54.8667	960	42.9837	580	21.592	960	10.062
581	54.7888	962	43.4338	581	21.592	962	10.14
582	54.7828	964	43.794	582	21.592	964	10.348
583	54.7407	966	43.974	583	21.592	966	10.608
584	54.7757	968	44.1541	584	21.7831	968	10.972
585	54.7557	970	44.6042	585	21.7831	970	11.31
586	54.7261	972	45.2345	586	21.592	972	11.648
587	54.6669	974	45.8325	587	21.7831	974	11.83
588	54.7405	976	45.9518	588	21.592	976	11.882
589	54.7029	978	46.5805	589	21.7831	978	11.778
590	54.6714	980	47.2407	590	21.592	980	11.622
591	54.5716	982	47.7333	591	21.592	982	11.284
592	54.4875	984	48.1212	592	21.592	984	11.076
593	54.3591	986	48.2659	593	21.401	986	10.842
594	54.1752	988	48.4532	594	21.401	988	10.66
595	54.0548	990	48.3807	595	21.2099	990	10.504
596	53.8326	992	48.0018	596	21.2099	992	10.478
597	53.6449	994	47.5753	597	21.0188	994	10.4
598	53.3557	996	46.855	598	20.8277	996	10.374
599	53.2353	998	46.3148	599	20.6366	998	10.296
600	53.0084	1000	45.9547	600	20.6366	1000	10.296
601	52.8669	1002	45.6846	601	20.6366	1002	10.244
602	52.5926	1004	45.5046	602	20.4456	1004	10.192
603	52.4443	1006	45.2345	603	20.4456	1006	10.192
604	52.3113	1008	45.0544	604	20.4456	1008	10.192
605	52.1027	1010	44.6943	605	20.2545	1010	10.27
606	51.9736	1012	44.6042	606	20.2545	1012	10.348
607	51.8302	1014	44.4242	607	20.2545	1014	10.452
608	51.7558	1016	44.5142	608	20.0634	1016	10.582
609	51.57	1018	44.6943	609	20.0634	1018	10.686
610	51.4329	1020	44.8743	610	20.0634	1020	10.712
611	51.3322	1022	45.3245	611	20.0634	1022	10.764
612	51.2137	1024	45.7747	612	19.8723	1024	10.66
613	51.0751	1026	46.0448	613	19.8723	1026	10.504
614	50.9051	1028	46.2248	614	19.8723	1028	10.296
615	50.8406	1030	46.3148	615	19.6812	1030	10.01
616	50.6836	1032	46.1348	616	19.6812	1032	9.776
617	50.5671	1034	45.5046	617	19.6812	1034	9.594
618	50.3937	1036	44.7843	618	19.6812	1036	9.464
619	50.3544	1038	43.884	619	19.4902	1038	9.386
620	50.2186	1040	43.0737	620	19.4902	1040	9.308
621	50.1647	1042	42.3535	621	19.4902	1042	9.334
622	50.1317	1044	41.8133	622	19.4902	1044	9.36
623	50.109	1046	41.4531	623	19.4902	1046	9.438
624	50.0941	1048	41.2731	624	19.4902	1048	9.516
625	50.1833	1050	41.183	625	19.4902	1050	9.568
626	50.3306	1052	41.2731	626	19.6812	1052	9.62
627	50.327	1054	41.4531	627	19.6812	1054	9.594
628	50.4476	1056	41.7232	628	19.6812	1056	9.516
629	50.6052	1058	41.9033	629	19.8723	1058	9.412
630	50.807	1060	42.0834	630	20.0634	1060	9.256
631	51.0081	1062	41.9933	631	20.0634	1062	9.1
632	51.261	1064	41.8133	632	20.2545	1064	8.918
633	51.4626	1066	41.3631	633	20.2545	1066	8.762
634	51.7926	1068	40.8229	634	20.4456	1068	8.658
635	52.073	1070	40.2827	635	20.6366	1070	8.554
636	52.4016	1072	39.6525	636	20.6366	1072	8.554
637	52.6898	1074	39.0223	637	20.8277	1074	8.554
638	52.9358	1076	38.6622	638	21.0188	1076	8.58
639	53.2297	1078	38.302	639	21.2099	1078	8.658
640	53.5117	1080	38.122	640	21.2099	1080	8.736
641	53.7358	1082	38.212	641	21.401	1082	8.84
642	54.023	1084	38.212	642	21.592	1084	8.996
643	54.3583	1086	38.3921	643	21.592	1086	9.178
644	54.5804	1088	38.6622	644	21.7831	1088	9.386
645	54.7941	1090	39.0223	645	21.7831	1090	9.62
646	54.992	1092	39.5625	646	21.7831	1092	9.906
647	55.1058	1094	40.1027	647	21.9742	1094	10.244
648	55.2788	1096	40.8229	648	21.9742	1096	10.634
649	55.2963	1098	41.8133	649	21.9742	1098	11.024
650	55.3835	1100	42.8036	650	21.7831	1100	11.44
651	55.2186	1102	44.0641	651	21.7831	1102	11.804
652	55.1973	1104	45.0009	652	21.7831	1104	12.116
653	55.1483	1106	45.4965	653	21.7831	1106	12.428
654	55.1049	1108	46.3082	654	21.592	1108	12.688
655	54.9719	1110	47.1412	655	21.592	1110	12.87
656	54.845	1112	47.9766	656	21.401	1112	12.974
657	54.7462	1114	48.6441	657	21.401	1114	13
658	54.6217	1116	49.2648	658	21.401	1116	12.974
659	54.4845	1118	49.7943	659	21.2099	1118	12.896
660	54.3612	1120	50.3683	660	21.2099	1120	12.792
661	54.2204	1122	50.8903	661	21.0188	1122	12.636
662	54.054	1124	51.5133	662	21.2099	1124	12.454
663	53.9372	1126	51.9283	663	21.0188	1126	12.246
664	53.8106	1128	52.1973	664	21.0188	1128	12.064
665	53.695	1130	52.3778	665	20.8277	1130	11.856
666	53.4498	1132	52.366	666	20.8277	1132	11.726
667	53.316	1134	52.1805	667	20.6366	1134	11.596
668	53.2336	1136	51.8068	668	20.6366	1136	11.492
669	53.1124	1138	51.0865	669	20.6366	1138	11.414
670	52.8778	1140	50.5463	670	20.4456	1140	11.336
671	52.7447	1142	50.0061	671	20.4456	1142	11.206
672	52.5416	1144	49.646	672	20.4456	1144	11.128
673	52.3503	1146	49.2859	673	20.2545	1146	10.998
674	52.3251	1148	48.9258	674	20.2545	1148	10.894
675	51.9855	1150	48.5656	675	20.2545	1150	10.842
676	51.9208	1152	48.0254	676	20.0634	1152	10.816
677	51.7448	1154	47.5753	677	20.0634	1154	10.816
678	51.5642	1156	47.2152	678	20.0634	1156	10.894
679	51.4294	1158	46.9451	679	19.8723	1158	10.92
680	51.2798	1160	46.765	680	19.8723	1160	11.05
681	51.0859	1162	46.765	681	19.6812	1162	11.128
682	50.8933	1164	46.855	682	19.8723	1164	11.18
683	50.6863	1166	47.0351	683	19.4902	1166	11.206
684	50.5686	1168	47.3952	684	19.6812	1168	11.232
685	50.3504	1170	47.5753	685	19.4902	1170	11.128
686	50.2457	1172	47.8454	686	19.4902	1172	11.024
687	50.0997	1174	47.9354	687	19.2991	1174	10.868
688	49.9811	1176	47.9354	688	19.2991	1176	10.66
689	49.827	1178	47.6653	689	19.2991	1178	10.426
690	49.7642	1180	47.2152	690	19.2991	1180	10.218
691	49.6633	1182	46.675	691	19.2991	1182	10.01
692	49.5404	1184	45.9547	692	19.108	1184	9.802
693	49.3516	1186	45.1444	693	19.108	1186	9.646
694	49.2384	1188	44.3342	694	19.108	1188	9.49
695	49.0755	1190	43.6139	695	19.108	1190	9.36
696	49.0198	1192	42.8936	696	19.108	1192	9.256
697	48.8862	1194	42.1734	697	19.108	1194	9.152
698	48.8439	1196	41.7232	698	19.108	1196	9.1
699	48.6962	1198	41.183	699	19.108	1198	9.022
700	48.6905	1200	40.7329	700	18.9169	1200	8.97
701	48.583	1202	40.3728	701	18.9169	1202	8.918
702	48.6007	1204	40.1027	702	18.9169	1204	8.866
703	48.5149	1206	39.8326	703	18.9169	1206	8.84
704	48.5519	1208	39.5625	704	18.9169	1208	8.814
705	48.6373	1210	39.3824	705	19.108	1210	8.788
706	48.7341	1212	39.1123	706	19.108	1212	8.788
707	48.8032	1214	39.0223	707	19.108	1214	8.762
708	48.8903	1216	38.8422	708	19.2991	1216	8.762
709	49.1624	1218	38.6622	709	19.2991	1218	8.788
710	49.2592	1220	38.6622	710	19.4902	1220	8.788
711	49.5148	1222	38.5721	711	19.4902	1222	8.84
712	49.6834	1224	38.5721	712	19.6812	1224	8.892
713	49.9733	1226	38.4821	713	19.8723	1226	8.996
714	50.2382	1228	38.5721	714	20.0634	1228	9.126
715	50.4639	1230	38.7522	715	20.0634	1230	9.308
716	50.79	1232	38.9323	716	20.2545	1232	9.516
717	51.0723	1234	39.2924	717	20.4456	1234	9.75
718	51.2651	1236	39.7425	718	20.4456	1236	9.984
719	51.6117	1238	40.4628	719	20.8277	1238	10.218
720	51.7658	1240	41.183	720	20.8277	1240	10.426
721	52.0495	1242	41.9933	721	20.8277	1242	10.582
722	52.1748	1244	42.8936	722	21.0188	1244	10.712
723	52.4889	1246	43.794	723	21.0188	1246	10.764
724	52.4938	1248	44.5142	724	21.2099	1248	10.764
725	52.6246	1250	45.1444	725	21.0188	1250	10.738
726	52.8063	1252	45.6846	726	21.2099	1252	10.686
727	52.7276	1254	45.8647	727	21.0188	1254	10.66
728	52.7158	1256	46.0448	728	21.2099	1256	10.608
729	52.7075	1258	45.9547	729	21.0188	1258	10.556
730	52.7282	1260	45.9547	730	21.0188	1260	10.504
731	52.6511	1262	45.7747	731	20.8277	1262	10.426
732	52.605	1264	45.5946	732	20.8277	1264	10.296
733	52.4199	1266	45.5046	733	20.6366	1266	10.166
734	52.3311	1268	45.2345	734	20.6366	1268	9.958
735	52.2027	1270	44.9644	735	20.4456	1270	9.724
736	51.9429	1272	44.6042	736	20.2545	1272	9.49
737	51.759	1274	44.0641	737	20.2545	1274	9.282
738	51.4578	1276	43.3438	738	20.0634	1276	9.074
739	51.2781	1278	42.6803	739	19.8723	1278	8.892
740	50.9126	1280	42.0445	740	19.6812	1280	8.762
741	50.5905	1282	41.4995	741	19.4902	1282	8.606
742	50.3329	1284	41.1336	742	19.4902	1284	8.502
743	49.9946	1286	40.6125	743	19.2991	1286	8.372
744	49.6715	1288	40.0826	744	19.108	1288	8.268
745	49.3009	1290	39.64	745	18.9169	1290	8.19
746	49.0656	1292	39.2156	746	18.7258	1292	8.112
747	48.7963	1294	38.6666	747	18.7258	1294	8.034
748	48.4602	1296	38.1964	748	18.5348	1296	7.956
749	48.0834	1298	37.7689	749	18.3437	1298	7.904
750	47.8885	1300	37.5582	750	18.3437	1300	7.826
751	47.4679	1302	37.1295	751	18.1526	1302	7.748
752	47.2231	1304	36.871	752	17.9615	1304	7.696
753	46.9691	1306	36.4901	753	17.9615	1306	7.618
754	46.6557	1308	36.0316	754	17.7704	1308	7.566
755	46.3891	1310	35.8426	755	17.7704	1310	7.514
756	46.1401	1312	35.4806	756	17.5794	1312	7.436
757	45.944	1314	35.024	757	17.5794	1314	7.358
758	45.7838	1316	34.6167	758	17.3883	1316	7.28
759	45.5168	1318	34.3845	759	17.3883	1318	7.202
760	45.3391	1320	34.1756	760	17.1972	1320	7.124
761	45.113	1322	33.7234	761	17.1972	1322	7.02
762	44.8606	1324	33.3466	762	17.0061	1324	6.89
763	44.6999	1326	33.0069	763	17.1972	1326	6.76
764	44.5426	1328	32.6126	764	17.0061	1328	6.656
765	44.3409	1330	32.244	765	17.0061	1330	6.552
766	44.1071	1332	31.5141	766	17.0061	1332	6.474
767	44.0023	1334	30.9286	767	17.0061	1334	6.344
768	43.8763	1336	30.2892	768	16.815	1336	6.266
769	43.6514	1338	29.749	769	16.815	1338	6.214
770	43.5505	1340	29.4789	770	16.815	1340	6.11
771	43.4169	1342	28.9387	771	16.624	1342	6.084
772	43.2951	1344	28.8487	772	16.624	1344	6.006
773	43.1506	1346	28.4886	773	16.624	1346	5.98
774	43.1781	1348	28.1285	774	16.624	1348	5.902
775	43.0117	1350	27.8584	775	16.624	1350	5.928
776	42.9387	1352	27.6783	776	16.624	1352	5.798
777	42.9615	1354	27.4982	777	16.624	1354	5.902
778	42.8729	1356	27.4982	778	16.624	1356	6.058
779	43.0164	1358	27.2281	779	16.624	1358	5.824
780	42.9316	1360	26.868	780	16.624	1360	5.902
781	43.0591	1362	27.3182	781	16.815	1362	5.928
782	42.903	1364	28.0384	782	16.815	1364	5.902
783	43.0681	1366	27.0481	783	16.815	1366	5.98
784	43.1779	1368	27.2281	784	17.0061	1368	5.98
785	43.2517	1370	27.1381	785	17.0061	1370	6.006
786	43.3231	1372	27.0481	786	17.0061	1372	5.824
787	43.3808	1374	26.9581	787	17.0061	1374	5.616
788	43.4991	1376	27.4082	788	17.1972	1376	5.85
789	43.6681	1378	26.868	789	17.1972	1378	5.824
790	43.7404	1380	27.7683	790	17.3883	1380	5.278
791	43.8068	1382	26.2378	791	17.3883	1382	5.85
792	43.9544	1384	27.3182	792	17.3883	1384	5.616
793	44.0614	1386	24.4372	793	17.3883	1386	4.888
794	44.0999	1388	23.5057	794	17.5794	1388	16.094
795	44.1278	1390	23.5057	795	17.3883	1390	6.578
796	44.1673	1392	23.5057	796	17.5794	1392	-1.248
797	44.1419	1394	23.5057	797	17.3883	1394	-1.69
798	44.1839	1396	23.5057	798	17.5794	1396	156
799	44.2098	1398	23.5057	799	17.3883	1398	59.436
800	44.251	1400	23.5057	800	17.3883	1400	156
801	44.3452	--	21.6654	801	17.3883	--	--
802	44.255	--	21.6654	802	17.1972	--	--
803	44.2392	--	21.6654	803	17.1972	--	--
804	44.1051	--	21.6654	804	17.1972	--	--
805	44.074	--	--	805	17.0061	--	--
806	43.9964	--	--	806	17.0061	--	--
807	43.8743	--	--	807	16.815	--	--
808	43.8065	--	--	808	16.815	--	--
809	43.6127	--	--	809	16.624	--	--
810	43.4945	--	--	810	16.624	--	--
811	43.3356	--	--	811	16.624	--	--
812	43.242	--	--	812	16.624	--	--
813	43.0781	--	--	813	16.4329	--	--
814	42.9876	--	--	814	16.4329	--	--
815	42.8437	--	--	815	16.4329	--	--
816	42.6997	--	--	816	16.2418	--	--
817	42.5898	--	--	817	16.2418	--	--
818	42.4061	--	--	818	16.0507	--	--
819	42.2844	--	--	819	16.0507	--	--
820	42.1452	--	--	820	16.0507	--	--
821	42.0081	--	--	821	15.8596	--	--
822	41.9536	--	--	822	15.8596	--	--
823	41.7499	--	--	823	15.8596	--	--
824	41.5682	--	--	824	15.8596	--	--
825	41.4918	--	--	825	15.6686	--	--
826	41.3732	--	--	826	15.6686	--	--
827	41.2271	--	--	827	15.6686	--	--
828	41.0721	--	--	828	15.6686	--	--
829	40.9908	--	--	829	15.4775	--	--
830	40.9334	--	--	830	15.4775	--	--
831	40.8141	--	--	831	15.2864	--	--
832	40.6888	--	--	832	15.2864	--	--
833	40.5487	--	--	833	15.2864	--	--
834	40.4564	--	--	834	15.2864	--	--
835	40.4324	--	--	835	15.2864	--	--
836	40.2831	--	--	836	15.0953	--	--
837	40.2108	--	--	837	15.0953	--	--
838	40.1583	--	--	838	15.0953	--	--
839	40.0414	--	--	839	15.0953	--	--
840	39.9361	--	--	840	15.0953	--	--
841	39.9127	--	--	841	15.0953	--	--
842	39.8233	--	--	842	15.0953	--	--
843	39.7916	--	--	843	15.0953	--	--
844	39.7338	--	--	844	15.0953	--	--
845	39.6618	--	--	845	14.9042	--	--
846	39.6662	--	--	846	14.9042	--	--
847	39.6024	--	--	847	14.9042	--	--
848	39.6024	--	--	848	14.9042	--	--
849	39.5975	--	--	849	14.9042	--	--
850	39.6091	--	--	850	14.9042	--	--
851	39.6116	--	--	851	15.0953	--	--
852	39.6352	--	--	852	15.0953	--	--
853	39.6757	--	--	853	15.0953	--	--
854	39.669	--	--	854	15.0953	--	--
855	39.6885	--	--	855	15.0953	--	--
856	39.7314	--	--	856	15.0953	--	--
857	39.8313	--	--	857	15.0953	--	--
858	39.8002	--	--	858	15.0953	--	--
859	39.8725	--	--	859	15.2864	--	--
860	39.8833	--	--	860	15.2864	--	--
861	39.9608	--	--	861	15.2864	--	--
862	39.9915	--	--	862	15.2864	--	--
863	40.0086	--	--	863	15.2864	--	--
864	40.0795	--	--	864	15.2864	--	--
865	40.1339	--	--	865	15.2864	--	--
866	40.1546	--	--	866	15.4775	--	--
867	40.1709	--	--	867	15.4775	--	--
868	40.2372	--	--	868	15.4775	--	--
869	40.2942	--	--	869	15.4775	--	--
870	40.2679	--	--	870	15.4775	--	--
871	40.3056	--	--	871	15.4775	--	--
872	40.3808	--	--	872	15.4775	--	--
873	40.3631	--	--	873	15.6686	--	--
874	40.4298	--	--	874	15.6686	--	--
875	40.4359	--	--	875	15.6686	--	--
876	40.4146	--	--	876	15.6686	--	--
877	40.3562	--	--	877	15.6686	--	--
878	40.3204	--	--	878	15.4775	--	--
879	40.2828	--	--	879	15.4775	--	--
880	40.1219	--	--	880	15.4775	--	--
881	40.0232	--	--	881	15.2864	--	--
882	39.9202	--	--	882	15.2864	--	--
883	39.8477	--	--	883	15.2864	--	--
884	39.6945	--	--	884	15.0953	--	--
885	39.5661	--	--	885	15.0953	--	--
886	39.4124	--	--	886	14.9042	--	--
887	39.3453	--	--	887	14.9042	--	--
888	39.1673	--	--	888	14.7132	--	--
889	39.0132	--	--	889	14.7132	--	--
890	38.8975	--	--	890	14.7132	--	--
891	38.7836	--	--	891	14.5221	--	--
892	38.6756	--	--	892	14.5221	--	--
893	38.5792	--	--	893	14.5221	--	--
894	38.4888	--	--	894	14.331	--	--
895	38.3759	--	--	895	14.331	--	--
896	38.3055	--	--	896	14.331	--	--
897	38.236	--	--	897	14.331	--	--
898	38.1795	--	--	898	14.331	--	--
899	38.1399	--	--	899	14.331	--	--
900	38.0646	--	--	900	14.331	--	--
901	38.0408	--	--	901	14.331	--	--
902	38.0062	--	--	902	14.331	--	--
903	37.9853	--	--	903	14.331	--	--
904	38.0052	--	--	904	14.331	--	--
905	38.0337	--	--	905	14.331	--	--
906	38.0291	--	--	906	14.331	--	--
907	38.0464	--	--	907	14.5221	--	--
908	38.1471	--	--	908	14.5221	--	--
909	38.2396	--	--	909	14.5221	--	--
910	38.351	--	--	910	14.7132	--	--
911	38.431	--	--	911	14.7132	--	--
912	38.603	--	--	912	14.9042	--	--
913	38.7263	--	--	913	14.9042	--	--
914	38.839	--	--	914	15.0953	--	--
915	39.0145	--	--	915	15.2864	--	--
916	39.175	--	--	916	15.2864	--	--
917	39.2646	--	--	917	15.2864	--	--
918	39.3797	--	--	918	15.4775	--	--
919	39.4206	--	--	919	15.4775	--	--
920	39.484	--	--	920	15.4775	--	--
921	39.4828	--	--	921	15.4775	--	--
922	39.4649	--	--	922	15.4775	--	--
923	39.4481	--	--	923	15.4775	--	--
924	39.375	--	--	924	15.2864	--	--
925	39.2747	--	--	925	15.2864	--	--
926	39.1474	--	--	926	15.0953	--	--
927	39.0703	--	--	927	15.0953	--	--
928	38.97	--	--	928	15.0953	--	--
929	38.8472	--	--	929	14.9042	--	--
930	38.7951	--	--	930	14.9042	--	--
931	38.7559	--	--	931	14.9042	--	--
932	38.6831	--	--	932	14.7132	--	--
933	38.6485	--	--	933	14.7132	--	--
934	38.6767	--	--	934	14.7132	--	--
935	38.7228	--	--	935	14.7132	--	--
936	38.7569	--	--	936	14.9042	--	--
937	38.797	--	--	937	14.9042	--	--
938	38.9139	--	--	938	14.9042	--	--
939	38.9688	--	--	939	14.9042	--	--
940	39.0656	--	--	940	15.0953	--	--
941	39.1933	--	--	941	15.0953	--	--
942	39.3229	--	--	942	15.0953	--	--
943	39.4744	--	--	943	15.2864	--	--
944	39.6042	--	--	944	15.2864	--	--
945	39.8008	--	--	945	15.4775	--	--
946	39.9859	--	--	946	15.6686	--	--
947	40.2405	--	--	947	15.6686	--	--
948	40.4669	--	--	948	15.8596	--	--
949	40.7037	--	--	949	16.0507	--	--
950	41.0247	--	--	950	16.2418	--	--
951	41.3163	--	--	951	16.4329	--	--
952	41.6592	--	--	952	16.624	--	--
953	41.9712	--	--	953	16.815	--	--
954	42.2909	--	--	954	17.1972	--	--
955	42.6446	--	--	955	17.1972	--	--
956	42.9181	--	--	956	17.5794	--	--
957	43.2339	--	--	957	17.5794	--	--
958	43.4871	--	--	958	17.7704	--	--
959	43.74	--	--	959	17.9615	--	--
960	43.9531	--	--	960	18.1526	--	--
961	44.2055	--	--	961	18.1526	--	--
962	44.3283	--	--	962	18.1526	--	--
963	44.576	--	--	963	18.3437	--	--
964	44.737	--	--	964	18.3437	--	--
965	44.9042	--	--	965	18.3437	--	--
966	45.0939	--	--	966	18.5348	--	--
967	45.2803	--	--	967	18.5348	--	--
968	45.5724	--	--	968	18.7258	--	--
969	45.7899	--	--	969	18.7258	--	--
970	46.0962	--	--	970	18.9169	--	--
971	46.4656	--	--	971	18.9169	--	--
972	46.7779	--	--	972	19.108	--	--
973	47.2377	--	--	973	19.2991	--	--
974	47.5985	--	--	974	19.4902	--	--
975	48.057	--	--	975	19.6812	--	--
976	48.3397	--	--	976	19.8723	--	--
977	48.6455	--	--	977	20.0634	--	--
978	48.9286	--	--	978	20.0634	--	--
979	49.1443	--	--	979	20.0634	--	--
980	49.2832	--	--	980	20.0634	--	--
981	49.3887	--	--	981	20.2545	--	--
982	49.3865	--	--	982	20.0634	--	--
983	49.3644	--	--	983	19.8723	--	--
984	49.2573	--	--	984	19.8723	--	--
985	49.1609	--	--	985	19.6812	--	--
986	48.8981	--	--	986	19.4902	--	--
987	48.6859	--	--	987	19.2991	--	--
988	48.5149	--	--	988	19.108	--	--
989	48.3111	--	--	989	18.9169	--	--
990	48.0868	--	--	990	18.7258	--	--
991	47.9678	--	--	991	18.5348	--	--
992	47.7749	--	--	992	18.3437	--	--
993	47.6041	--	--	993	18.3437	--	--
994	47.4928	--	--	994	18.1526	--	--
995	47.3295	--	--	995	17.9615	--	--
996	47.1796	--	--	996	17.7704	--	--
997	47.0581	--	--	997	17.7704	--	--
998	46.944	--	--	998	17.5794	--	--
999	46.7565	--	--	999	17.5794	--	--
1000	46.5863	--	--	1000	17.3883	--	--
1001	46.4342	--	--	1001	17.1972	--	--
1002	46.2987	--	--	1002	17.1972	--	--
1003	46.1112	--	--	1003	17.0061	--	--
1004	45.9624	--	--	1004	17.0061	--	--
1005	45.8171	--	--	1005	16.815	--	--
1006	45.5955	--	--	1006	16.815	--	--
1007	45.4488	--	--	1007	16.624	--	--
1008	45.2617	--	--	1008	16.624	--	--
1009	45.1876	--	--	1009	16.624	--	--
1010	45.0492	--	--	1010	16.4329	--	--
1011	44.9724	--	--	1011	16.4329	--	--
1012	44.8747	--	--	1012	16.4329	--	--
1013	44.9055	--	--	1013	16.4329	--	--
1014	44.8838	--	--	1014	16.4329	--	--
1015	44.8679	--	--	1015	16.624	--	--
1016	44.874	--	--	1016	16.624	--	--
1017	44.9343	--	--	1017	16.624	--	--
1018	45.0098	--	--	1018	16.624	--	--
1019	45.1194	--	--	1019	16.815	--	--
1020	45.179	--	--	1020	16.815	--	--
1021	45.3204	--	--	1021	17.0061	--	--
1022	45.4502	--	--	1022	17.0061	--	--
1023	45.5328	--	--	1023	17.1972	--	--
1024	45.6739	--	--	1024	17.1972	--	--
1025	45.701	--	--	1025	17.3883	--	--
1026	45.7716	--	--	1026	17.3883	--	--
1027	45.7519	--	--	1027	17.3883	--	--
1028	45.7959	--	--	1028	17.3883	--	--
1029	45.7035	--	--	1029	17.3883	--	--
1030	45.613	--	--	1030	17.3883	--	--
1031	45.4438	--	--	1031	17.3883	--	--
1032	45.2956	--	--	1032	17.1972	--	--
1033	45.1148	--	--	1033	17.1972	--	--
1034	44.9051	--	--	1034	17.0061	--	--
1035	44.6407	--	--	1035	17.0061	--	--
1036	44.4753	--	--	1036	16.815	--	--
1037	44.272	--	--	1037	16.624	--	--
1038	44.1239	--	--	1038	16.624	--	--
1039	43.9256	--	--	1039	16.4329	--	--
1040	43.8006	--	--	1040	16.4329	--	--
1041	43.6802	--	--	1041	16.4329	--	--
1042	43.5901	--	--	1042	16.2418	--	--
1043	43.5067	--	--	1043	16.2418	--	--
1044	43.4205	--	--	1044	16.2418	--	--
1045	43.3959	--	--	1045	16.2418	--	--
1046	43.3534	--	--	1046	16.2418	--	--
1047	43.3253	--	--	1047	16.2418	--	--
1048	43.3184	--	--	1048	16.0507	--	--
1049	43.3119	--	--	1049	16.0507	--	--
1050	43.3079	--	--	1050	16.0507	--	--
1051	43.3117	--	--	1051	16.0507	--	--
1052	43.319	--	--	1052	16.0507	--	--
1053	43.3567	--	--	1053	16.2418	--	--
1054	43.3437	--	--	1054	16.2418	--	--
1055	43.3354	--	--	1055	16.2418	--	--
1056	43.3883	--	--	1056	16.2418	--	--
1057	43.3521	--	--	1057	16.2418	--	--
1058	43.3143	--	--	1058	16.2418	--	--
1059	43.2487	--	--	1059	16.2418	--	--
1060	43.1823	--	--	1060	16.2418	--	--
1061	43.0457	--	--	1061	16.2418	--	--
1062	42.9105	--	--	1062	16.0507	--	--
1063	42.7311	--	--	1063	16.0507	--	--
1064	42.5651	--	--	1064	15.8596	--	--
1065	42.3837	--	--	1065	15.8596	--	--
1066	42.2015	--	--	1066	15.8596	--	--
1067	42.0191	--	--	1067	15.6686	--	--
1068	41.8446	--	--	1068	15.4775	--	--
1069	41.6644	--	--	1069	15.4775	--	--
1070	41.5007	--	--	1070	15.4775	--	--
1071	41.3447	--	--	1071	15.2864	--	--
1072	41.193	--	--	1072	15.2864	--	--
1073	41.0703	--	--	1073	15.0953	--	--
1074	40.9801	--	--	1074	15.0953	--	--
1075	40.9005	--	--	1075	15.0953	--	--
1076	40.8255	--	--	1076	15.0953	--	--
1077	40.7753	--	--	1077	15.0953	--	--
1078	40.7062	--	--	1078	14.9042	--	--
1079	40.6525	--	--	1079	14.9042	--	--
1080	40.6486	--	--	1080	14.9042	--	--
1081	40.6311	--	--	1081	14.9042	--	--
1082	40.6425	--	--	1082	15.0953	--	--
1083	40.637	--	--	1083	15.0953	--	--
1084	40.7005	--	--	1084	15.0953	--	--
1085	40.7412	--	--	1085	15.0953	--	--
1086	40.8112	--	--	1086	15.2864	--	--
1087	40.8528	--	--	1087	15.2864	--	--
1088	40.9873	--	--	1088	15.2864	--	--
1089	41.0855	--	--	1089	15.4775	--	--
1090	41.2144	--	--	1090	15.4775	--	--
1091	41.3852	--	--	1091	15.6686	--	--
1092	41.5583	--	--	1092	15.8596	--	--
1093	41.8288	--	--	1093	15.8596	--	--
1094	42.0212	--	--	1094	16.0507	--	--
1095	42.3108	--	--	1095	16.2418	--	--
1096	42.6293	--	--	1096	16.4329	--	--
1097	42.96	--	--	1097	16.815	--	--
1098	43.2905	--	--	1098	17.0061	--	--
1099	43.7066	--	--	1099	17.1972	--	--
1100	44.1349	--	--	1100	17.3883	--	--
1101	44.5717	--	--	1101	17.7704	--	--
1102	45.0238	--	--	1102	17.9615	--	--
1103	45.4934	--	--	1103	18.3437	--	--
1104	45.9776	--	--	1104	18.5348	--	--
1105	46.4686	--	--	1105	18.9169	--	--
1106	46.9502	--	--	1106	19.2991	--	--
1107	47.4665	--	--	1107	19.4902	--	--
1108	47.9695	--	--	1108	19.8723	--	--
1109	48.4745	--	--	1109	20.0634	--	--
1110	48.9735	--	--	1110	20.4456	--	--
1111	49.4483	--	--	1111	20.6366	--	--
1112	49.9057	--	--	1112	20.8277	--	--
1113	50.3249	--	--	1113	21.0188	--	--
1114	50.7373	--	--	1114	21.401	--	--
1115	51.1062	--	--	1115	21.401	--	--
1116	51.4665	--	--	1116	21.592	--	--
1117	51.7465	--	--	1117	21.7831	--	--
1118	51.9911	--	--	1118	21.7831	--	--
1119	52.2451	--	--	1119	21.9742	--	--
1120	52.4485	--	--	1120	21.9742	--	--
1121	52.6315	--	--	1121	21.9742	--	--
1122	52.7823	--	--	1122	21.9742	--	--
1123	52.9273	--	--	1123	21.9742	--	--
1124	53.0188	--	--	1124	21.9742	--	--
1125	53.0647	--	--	1125	21.9742	--	--
1126	53.1153	--	--	1126	21.9742	--	--
1127	53.1501	--	--	1127	21.9742	--	--
1128	53.2033	--	--	1128	21.7831	--	--
1129	53.1508	--	--	1129	21.7831	--	--
1130	53.1235	--	--	1130	21.7831	--	--
1131	53.0709	--	--	1131	21.592	--	--
1132	53.0091	--	--	1132	21.592	--	--
1133	52.9532	--	--	1133	21.401	--	--
1134	52.8317	--	--	1134	21.2099	--	--
1135	52.7277	--	--	1135	21.2099	--	--
1136	52.6048	--	--	1136	21.0188	--	--
1137	52.5151	--	--	1137	21.0188	--	--
1138	52.3595	--	--	1138	20.8277	--	--
1139	52.2644	--	--	1139	20.6366	--	--
1140	52.105	--	--	1140	20.6366	--	--
1141	52.0122	--	--	1141	20.4456	--	--
1142	51.8564	--	--	1142	20.2545	--	--
1143	51.7388	--	--	1143	20.2545	--	--
1144	51.558	--	--	1144	20.0634	--	--
1145	51.3985	--	--	1145	20.0634	--	--
1146	51.2442	--	--	1146	19.8723	--	--
1147	51.0151	--	--	1147	19.6812	--	--
1148	50.8095	--	--	1148	19.4902	--	--
1149	50.6004	--	--	1149	19.4902	--	--
1150	50.3781	--	--	1150	19.2991	--	--
1151	50.182	--	--	1151	19.108	--	--
1152	49.9449	--	--	1152	19.108	--	--
1153	49.7936	--	--	1153	18.9169	--	--
1154	49.5583	--	--	1154	18.9169	--	--
1155	49.4688	--	--	1155	18.7258	--	--
1156	49.2897	--	--	1156	18.7258	--	--
1157	49.1735	--	--	1157	18.7258	--	--
1158	49.1225	--	--	1158	18.7258	--	--
1159	49.0426	--	--	1159	18.7258	--	--
1160	48.9815	--	--	1160	18.7258	--	--
1161	48.9439	--	--	1161	18.7258	--	--
1162	48.969	--	--	1162	18.7258	--	--
1163	48.9528	--	--	1163	18.7258	--	--
1164	48.9873	--	--	1164	18.7258	--	--
1165	49.0445	--	--	1165	18.9169	--	--
1166	49.0648	--	--	1166	18.9169	--	--
1167	49.1562	--	--	1167	18.9169	--	--
1168	49.2225	--	--	1168	19.108	--	--
1169	49.2498	--	--	1169	19.108	--	--
1170	49.3204	--	--	1170	19.108	--	--
1171	49.3861	--	--	1171	19.2991	--	--
1172	49.3652	--	--	1172	19.2991	--	--
1173	49.4323	--	--	1173	19.2991	--	--
1174	49.3754	--	--	1174	19.4902	--	--
1175	49.3537	--	--	1175	19.4902	--	--
1176	49.2486	--	--	1176	19.4902	--	--
1177	49.1833	--	--	1177	19.2991	--	--
1178	49.0483	--	--	1178	19.2991	--	--
1179	48.9066	--	--	1179	19.2991	--	--
1180	48.7461	--	--	1180	19.2991	--	--
1181	48.5418	--	--	1181	19.108	--	--
1182	48.376	--	--	1182	18.9169	--	--
1183	48.1316	--	--	1183	18.9169	--	--
1184	47.9425	--	--	1184	18.7258	--	--
1185	47.7048	--	--	1185	18.7258	--	--
1186	47.5236	--	--	1186	18.5348	--	--
1187	47.2873	--	--	1187	18.3437	--	--
1188	47.047	--	--	1188	18.1526	--	--
1189	46.8535	--	--	1189	18.1526	--	--
1190	46.6288	--	--	1190	17.9615	--	--
1191	46.4234	--	--	1191	17.7704	--	--
1192	46.209	--	--	1192	17.5794	--	--
1193	46.0317	--	--	1193	17.5794	--	--
1194	45.8393	--	--	1194	17.3883	--	--
1195	45.6604	--	--	1195	17.1972	--	--
1196	45.4729	--	--	1196	17.1972	--	--
1197	45.3323	--	--	1197	17.0061	--	--
1198	45.1927	--	--	1198	16.815	--	--
1199	45.03	--	--	1199	16.815	--	--
1200	44.8606	--	--	1200	16.624	--	--
1201	44.6887	--	--	1201	16.4329	--	--
1202	44.527	--	--	1202	16.4329	--	--
1203	44.3796	--	--	1203	16.2418	--	--
1204	44.1822	--	--	1204	16.0507	--	--
1205	44.0014	--	--	1205	16.0507	--	--
1206	43.82	--	--	1206	15.8596	--	--
1207	43.6327	--	--	1207	15.8596	--	--
1208	43.4507	--	--	1208	15.6686	--	--
1209	43.2616	--	--	1209	15.6686	--	--
1210	43.0613	--	--	1210	15.4775	--	--
1211	42.866	--	--	1211	15.4775	--	--
1212	42.6936	--	--	1212	15.2864	--	--
1213	42.5254	--	--	1213	15.2864	--	--
1214	42.3417	--	--	1214	15.0953	--	--
1215	42.2466	--	--	1215	15.0953	--	--
1216	42.0916	--	--	1216	15.0953	--	--
1217	41.9872	--	--	1217	14.9042	--	--
1218	41.835	--	--	1218	14.9042	--	--
1219	41.7683	--	--	1219	14.9042	--	--
1220	41.6485	--	--	1220	14.9042	--	--
1221	41.5837	--	--	1221	14.9042	--	--
1222	41.5247	--	--	1222	14.9042	--	--
1223	41.4397	--	--	1223	14.9042	--	--
1224	41.3988	--	--	1224	14.9042	--	--
1225	41.3586	--	--	1225	14.9042	--	--
1226	41.358	--	--	1226	14.9042	--	--
1227	41.3558	--	--	1227	14.9042	--	--
1228	41.4225	--	--	1228	15.0953	--	--
1229	41.4103	--	--	1229	15.0953	--	--
1230	41.4827	--	--	1230	15.0953	--	--
1231	41.5639	--	--	1231	15.2864	--	--
1232	41.6841	--	--	1232	15.2864	--	--
1233	41.7831	--	--	1233	15.4775	--	--
1234	41.9371	--	--	1234	15.6686	--	--
1235	42.0896	--	--	1235	15.8596	--	--
1236	42.2471	--	--	1236	15.8596	--	--
1237	42.4624	--	--	1237	16.0507	--	--
1238	42.6279	--	--	1238	16.2418	--	--
1239	42.9194	--	--	1239	16.4329	--	--
1240	43.1466	--	--	1240	16.624	--	--
1241	43.4637	--	--	1241	16.815	--	--
1242	43.7079	--	--	1242	17.0061	--	--
1243	44.0085	--	--	1243	17.1972	--	--
1244	44.2904	--	--	1244	17.3883	--	--
1245	44.6062	--	--	1245	17.5794	--	--
1246	44.9026	--	--	1246	17.7704	--	--
1247	45.1816	--	--	1247	17.9615	--	--
1248	45.4818	--	--	1248	18.1526	--	--
1249	45.7621	--	--	1249	18.3437	--	--
1250	46.0578	--	--	1250	18.5348	--	--
1251	46.2522	--	--	1251	18.7258	--	--
1252	46.5309	--	--	1252	18.9169	--	--
1253	46.7139	--	--	1253	19.108	--	--
1254	46.946	--	--	1254	19.108	--	--
1255	47.0756	--	--	1255	19.2991	--	--
1256	47.2338	--	--	1256	19.2991	--	--
1257	47.3401	--	--	1257	19.2991	--	--
1258	47.4292	--	--	1258	19.2991	--	--
1259	47.5204	--	--	1259	19.4902	--	--
1260	47.5846	--	--	1260	19.4902	--	--
1261	47.6458	--	--	1261	19.4902	--	--
1262	47.6879	--	--	1262	19.4902	--	--
1263	47.7473	--	--	1263	19.4902	--	--
1264	47.7447	--	--	1264	19.2991	--	--
1265	47.7859	--	--	1265	19.2991	--	--
1266	47.7764	--	--	1266	19.2991	--	--
1267	47.7811	--	--	1267	19.2991	--	--
1268	47.7565	--	--	1268	19.2991	--	--
1269	47.6669	--	--	1269	19.108	--	--
1270	47.6208	--	--	1270	19.108	--	--
1271	47.5008	--	--	1271	18.9169	--	--
1272	47.413	--	--	1272	18.9169	--	--
1273	47.2553	--	--	1273	18.7258	--	--
1274	47.1408	--	--	1274	18.5348	--	--
1275	46.9026	--	--	1275	18.3437	--	--
1276	46.7235	--	--	1276	18.3437	--	--
1277	46.4761	--	--	1277	18.1526	--	--
1278	46.2642	--	--	1278	17.9615	--	--
1279	46.0037	--	--	1279	17.7704	--	--
1280	45.7484	--	--	1280	17.5794	--	--
1281	45.4769	--	--	1281	17.3883	--	--
1282	45.1885	--	--	1282	17.1972	--	--
1283	44.9379	--	--	1283	17.0061	--	--
1284	44.6364	--	--	1284	16.815	--	--
1285	44.414	--	--	1285	16.624	--	--
1286	44.1482	--	--	1286	16.4329	--	--
1287	43.9034	--	--	1287	16.2418	--	--
1288	43.6942	--	--	1288	16.0507	--	--
1289	43.4542	--	--	1289	15.8596	--	--
1290	43.2585	--	--	1290	15.6686	--	--
1291	43.0609	--	--	1291	15.6686	--	--
1292	42.8416	--	--	1292	15.4775	--	--
1293	42.6374	--	--	1293	15.2864	--	--
1294	42.4515	--	--	1294	15.0953	--	--
1295	42.246	--	--	1295	15.0953	--	--
1296	42.1111	--	--	1296	14.9042	--	--
1297	41.9	--	--	1297	14.9042	--	--
1298	41.7194	--	--	1298	14.7132	--	--
1299	41.5441	--	--	1299	14.7132	--	--
1300	41.3879	--	--	1300	14.5221	--	--
1301	41.2238	--	--	1301	14.5221	--	--
1302	41.0378	--	--	1302	14.331	--	--
1303	40.8822	--	--	1303	14.331	--	--
1304	40.7193	--	--	1304	14.1399	--	--
1305	40.5589	--	--	1305	14.1399	--	--
1306	40.3401	--	--	1306	14.1399	--	--
1307	40.1993	--	--	1307	13.9488	--	--
1308	40.0147	--	--	1308	13.9488	--	--
1309	39.8596	--	--	1309	13.9488	--	--
1310	39.6985	--	--	1310	13.9488	--	--
1311	39.5542	--	--	1311	13.7578	--	--
1312	39.3411	--	--	1312	13.7578	--	--
1313	39.1448	--	--	1313	13.7578	--	--
1314	39.0182	--	--	1314	13.5667	--	--
1315	38.8197	--	--	1315	13.5667	--	--
1316	38.6515	--	--	1316	13.5667	--	--
1317	38.4708	--	--	1317	13.5667	--	--
1318	38.292	--	--	1318	13.5667	--	--
1319	38.1249	--	--	1319	13.5667	--	--
1320	37.9612	--	--	1320	13.5667	--	--
1321	37.7288	--	--	1321	13.3756	--	--
1322	37.4815	--	--	1322	13.3756	--	--
1323	37.2311	--	--	1323	13.3756	--	--
1324	36.829	--	--	1324	13.3756	--	--
1325	36.5993	--	--	1325	13.1845	--	--
1326	36.3852	--	--	1326	13.1845	--	--
1327	36.2186	--	--	1327	13.1845	--	--
1328	35.9936	--	--	1328	13.1845	--	--
1329	35.8435	--	--	1329	13.1845	--	--
1330	35.5917	--	--	1330	13.1845	--	--
1331	35.4464	--	--	1331	13.1845	--	--
1332	35.2251	--	--	1332	12.9934	--	--
1333	35.0954	--	--	1333	12.9934	--	--
1334	34.8553	--	--	1334	12.9934	--	--
1335	34.7363	--	--	1335	12.9934	--	--
1336	34.4897	--	--	1336	12.9934	--	--
1337	34.3428	--	--	1337	12.9934	--	--
1338	34.1461	--	--	1338	12.9934	--	--
1339	34.0216	--	--	1339	12.9934	--	--
1340	33.8563	--	--	1340	12.8024	--	--
1341	33.6792	--	--	1341	12.8024	--	--
1342	33.5216	--	--	1342	12.8024	--	--
1343	33.3758	--	--	1343	12.8024	--	--
1344	33.2424	--	--	1344	12.8024	--	--
1345	33.1377	--	--	1345	12.8024	--	--
1346	32.973	--	--	1346	12.8024	--	--
1347	32.96	--	--	1347	12.8024	--	--
1348	32.7929	--	--	1348	12.8024	--	--
1349	32.6894	--	--	1349	12.8024	--	--
1350	32.5711	--	--	1350	12.8024	--	--
1351	32.4627	--	--	1351	12.8024	--	--
1352	32.3939	--	--	1352	12.8024	--	--
1353	32.2397	--	--	1353	12.9934	--	--
1354	32.3746	--	--	1354	12.9934	--	--
1355	32.9866	--	--	1355	13.1845	--	--
1356	33.0992	--	--	1356	13.1845	--	--
1357	32.2493	--	--	1357	13.1845	--	--
1358	31.8096	--	--	1358	12.9934	--	--
1359	31.7383	--	--	1359	12.9934	--	--
1360	31.6598	--	--	1360	12.9934	--	--
1361	31.66	--	--	1361	12.9934	--	--
1362	31.5353	--	--	1362	13.1845	--	--
1363	31.52	--	--	1363	13.1845	--	--
1364	31.3687	--	--	1364	13.3756	--	--
1365	31.3268	--	--	1365	13.3756	--	--
1366	31.1461	--	--	1366	13.3756	--	--
1367	31.1233	--	--	1367	13.5667	--	--
1368	30.8845	--	--	1368	13.5667	--	--
1369	30.8792	--	--	1369	13.5667	--	--
1370	30.6451	--	--	1370	13.5667	--	--
1371	30.4986	--	--	1371	13.7578	--	--
1372	30.3048	--	--	1372	13.7578	--	--
1373	29.9198	--	--	1373	13.9488	--	--
1374	29.7751	--	--	1374	13.7578	--	--
1375	29.4114	--	--	1375	13.7578	--	--
1376	28.758	--	--	1376	13.9488	--	--
1377	28.368	--	--	1377	13.9488	--	--
1378	27.537	--	--	1378	14.1399	--	--
1379	26.4225	--	--	1379	13.7578	--	--
1380	25.5458	--	--	1380	13.3756	--	--
1381	24.5481	--	--	1381	13.1845	--	--
1382	22.9793	--	--	1382	12.8024	--	--
1383	21.0788	--	--	1383	12.8024	--	--
1384	18.7913	--	--	1384	11.2737	--	--
1385	15.2195	--	--	1385	11.0826	--	--
1386	13.8575	--	--	1386	10.8916	--	--
1387	11.8878	--	--	1387	8.98076	--	--
1388	7.95363	--	--	1388	5.7324	--	--
1389	6.69689	--	--	1389	3.8216	--	--
1390	2.35837	--	--	1390	2.8662	--	--
1391	7.60176	--	--	1391	1.9108	--	--
1392	2.51862	--	--	1392	4.20376	--	--
1393	-2.00957	--	--	1393	4.20376	--	--
1394	8.02707	--	--	1394	6.11456	--	--
1395	-0.44322	--	--	1395	2.67512	--	--
1396	4.91963	--	--	1396	-0.19108	--	--
1397	0.64863	--	--	1397	-0.76432	--	--
1398	3.60279	--	--	1398	-1.33756	--	--
1399	3.59912	--	--	1399	0.38216	--	--
1400	4.21496	--	--	1400	-3.05728	--	--

## Sheet: Supplementary Fig 2c
X	6h	X	4h	X	2h	X	1h
200	1049.92	200	156.137	200	985.94	200	139.08
201	1083.8	202	155.584	201	-7.53325	202	139.08
202	217.912	204	155.031	202	-2.3053	204	139.08
203	178.916	206	155.205	203	107.318	206	139.08
204	1075.56	208	155.205	204	71.3761	208	139.08
205	393.805	210	151.943	205	53.8952	210	63.4668
206	262.877	212	151.136	206	63.7967	212	44.7606
207	115.253	214	150.826	207	57.9996	214	37.5748
208	106.682	216	150.661	208	44.2687	216	33.7501
209	111.065	218	148.168	209	43.4993	218	32.5447
210	109.897	220	146.493	210	42.5818	220	32.2897
211	109.464	222	148.278	211	43.7083	222	33.2633
212	115.883	224	148.215	212	44.5366	224	33.6342
213	118.252	226	146.863	213	47.5362	226	33.5183
214	122.462	228	149.438	214	48.3873	228	34.4455
215	127.314	230	147.614	215	50.0523	230	34.3991
216	130.636	232	147.532	216	50.9044	232	34.3296
217	134.047	234	145.214	217	52.9066	234	33.866
218	137.019	236	142.267	218	53.5877	236	33.4951
219	140.25	238	140.734	219	55.5757	238	32.8692
220	143.736	240	137.852	220	56.4401	240	32.1738
221	146.749	242	134.335	221	57.9352	242	31.4553
222	149.406	244	132.002	222	58.9496	244	30.6208
223	152.28	246	129.594	223	60.1179	246	29.9022
224	154.054	248	126.808	224	60.8008	248	29.6009
225	156.407	250	124.483	225	61.7982	250	28.975
226	157.946	252	122.646	226	62.6331	252	28.6273
227	159.576	254	121.439	227	63.2999	254	28.1869
228	160.611	256	119.857	228	63.8014	256	28.2564
229	161.712	258	120.404	229	63.9733	258	28.071
230	162.844	260	119.534	230	64.6363	260	28.1173
231	163.335	262	119.688	231	64.8073	262	28.0014
232	163.799	264	119.374	232	64.9716	264	28.071
233	164.069	266	120.963	233	64.9697	266	28.1869
234	163.905	268	120.258	234	64.9688	268	28.3723
235	163.91	270	121.137	235	64.9593	270	28.5346
236	163.425	272	121.928	236	64.7969	272	28.5114
237	163.198	274	122.332	237	64.6221	274	28.6968
238	162.246	276	121.778	238	64.2868	276	28.72
239	161.439	278	121.779	239	63.7805	278	28.7432
240	160.644	280	121.623	240	63.4414	280	28.7896
241	159.545	282	121.386	241	63.1004	282	28.8127
242	158.18	284	122.096	242	62.4289	284	28.7432
243	157.134	286	121.945	243	61.9293	286	28.9055
244	155.807	288	120.75	244	61.4182	288	28.7664
245	154.718	290	120.747	245	60.5852	290	28.6968
246	153.242	292	119.631	246	60.2414	292	28.5346
247	151.866	294	118.109	247	59.5736	294	28.1405
248	150.774	296	116.909	248	59.0655	296	27.8624
249	149.488	298	116.268	249	58.5611	298	27.7001
250	148.569	300	115.067	250	58.0615	300	27.4219
251	147.588	302	114.507	251	57.8848	302	27.2829
252	146.756	304	113.701	252	57.219	304	26.9815
253	145.822	306	110.75	253	56.8827	306	26.5179
254	145.219	308	110.109	254	56.5474	308	26.3557
255	144.568	310	108.578	255	56.3774	310	25.753
256	143.936	312	106.272	256	56.2074	312	25.5675
257	143.607	314	105.305	257	55.873	314	25.1735
258	143.231	316	102.984	258	55.7077	316	24.6403
259	143.013	318	101.547	259	55.7049	318	24.3854
260	142.477	320	100.817	260	55.5368	320	23.9913
261	142.544	322	99.2222	261	55.3725	322	23.7595
262	142.774	324	97.5404	262	55.3715	324	23.3423
263	142.268	326	96.4895	263	55.3715	326	22.8555
264	142.641	328	94.2551	264	55.2081	328	22.4846
265	142.262	330	92.7328	265	55.3687	330	22.0905
266	142.471	332	90.8133	266	55.0448	332	21.6733
267	142.502	334	89.7673	267	55.3725	334	21.3024
268	142.677	336	88.6492	268	55.0466	336	21.0938
269	142.674	338	88.0083	269	55.2138	338	20.9315
270	142.992	340	87.3625	270	55.21	340	20.6534
271	143.105	342	86.8811	271	55.2148	342	20.5143
272	142.962	344	85.9224	272	55.0533	344	20.3289
273	143.309	346	85.1241	273	55.0533	346	20.1898
274	143.151	348	83.9247	274	55.2157	348	19.9348
275	143.498	350	83.1184	275	55.0523	350	19.6103
276	142.844	352	81.6011	276	54.8871	352	19.3321
277	142.921	354	80.16	277	54.7247	354	18.9844
278	142.713	356	78.8753	278	54.719	356	18.5904
279	142.617	358	77.1966	279	54.3913	358	18.2427
280	142.195	360	76.0714	280	54.3865	360	17.8718
281	142.022	362	74.7877	281	54.2222	362	17.5009
282	141.658	364	73.9925	282	54.2174	364	17.4314
283	141.469	366	73.3516	283	53.8907	366	17.2691
284	141.366	368	73.4289	284	53.7235	368	17.2227
285	140.901	370	73.3526	285	54.0474	370	17.2923
286	140.967	372	73.5893	286	53.5573	372	17.2691
287	140.251	374	73.4309	287	53.3901	374	17.2691
288	140.184	376	72.4731	288	53.3882	376	17.1068
289	139.644	378	71.7481	289	53.2172	378	16.8287
290	139.421	380	70.7051	290	53.052	380	16.5273
291	138.832	382	69.5839	291	52.7195	382	16.2492
292	138.143	384	68.2291	292	52.5495	384	16.0637
293	137.434	386	67.0256	293	52.2142	386	15.716
294	136.646	388	65.9807	294	51.8818	388	15.3683
295	136.083	390	64.7793	295	51.5446	390	15.067
296	135.075	392	63.4986	296	51.3736	392	14.7657
297	134.634	394	62.3804	297	51.0392	394	14.557
298	133.562	396	61.7396	298	50.703	396	14.3948
299	133.127	398	61.5772	299	50.3715	398	14.3021
300	132.327	400	61.2572	300	50.362	400	14.2325
301	131.671	402	61.175	301	49.8671	402	14.163
302	131.048	404	61.3345	302	49.6981	404	14.1862
303	130.524	406	61.177	303	49.3628	406	14.2093
304	129.739	408	61.0156	304	49.0284	408	14.1398
305	128.771	410	60.6174	305	49.0189	410	14.0934
306	128.253	412	60.2173	306	48.5202	412	14.0007
307	127.399	414	59.6527	307	48.3474	414	13.7689
308	126.442	416	58.6949	308	47.8477	416	13.6067
309	125.365	418	58.0521	309	47.3462	418	13.398
310	124.362	420	57.653	310	47.1724	420	13.3285
311	123.329	422	56.8537	311	46.9976	422	13.1662
312	122.328	424	56.1327	312	46.4952	424	12.9808
313	121.54	426	55.6503	313	46.3175	426	12.8185
314	120.131	428	55.2512	314	45.8208	428	12.749
315	119.59	430	54.7688	315	45.4845	430	12.5867
316	118.575	432	54.4479	316	45.1464	432	12.494
317	117.665	434	54.0487	317	45.1378	434	12.4245
318	116.89	436	53.8883	318	44.6363	436	12.3781
319	115.746	438	53.7298	319	44.3038	438	12.3781
320	115.33	440	53.4891	320	43.9676	440	12.3086
321	114.731	442	53.3267	321	43.7966	442	12.2159
322	113.784	444	53.087	322	43.3008	444	12.1695
323	113.113	446	52.9275	323	43.1232	446	12.1463
324	111.952	448	52.8473	324	42.7888	448	12.1231
325	111.071	450	52.5284	325	42.4507	450	12.0768
326	110.325	452	52.6869	326	41.9511	452	12.0768
327	109.402	454	52.5284	327	41.7744	454	12.0768
328	108.468	456	52.4472	328	41.2729	456	12.0304
329	107.411	458	52.2877	329	40.9376	458	12.0072
330	106.629	460	52.2055	330	40.5966	460	11.9377
331	105.464	462	51.9668	331	40.096	462	11.9145
332	104.317	464	51.8064	332	39.7598	464	11.8682
333	103.745	466	51.4072	333	39.584	466	11.7986
334	102.68	468	50.9269	334	39.0844	468	11.6827
335	102.07	470	50.5257	335	38.9125	470	11.5668
336	101.218	472	50.1236	336	38.5772	472	11.4277
337	100.585	474	49.7234	337	38.5706	474	11.335
338	99.992	476	49.1638	338	38.24	476	11.2191
339	99.4541	478	48.7637	339	38.069	478	11.1264
340	99.1195	480	48.4438	340	37.9	480	11.0569
341	98.6949	482	48.1239	341	37.7328	482	10.9873
342	98.1011	484	48.1219	342	37.5637	484	10.941
343	97.8055	486	48.0427	343	37.5599	486	10.941
344	97.3725	488	47.9624	344	37.3927	488	10.9178
345	96.9775	490	47.9624	345	37.0603	490	10.9178
346	96.6796	492	48.1229	346	37.0565	492	10.9641
347	96.1273	494	48.3636	347	36.724	494	11.0337
348	95.4971	496	48.9242	348	36.7174	496	11.1728
349	94.9294	498	49.2451	349	36.2206	498	11.2655
350	94.4648	500	49.8067	350	36.0497	500	11.4277
351	93.7274	502	50.2078	351	36.044	502	11.5436
352	92.961	504	50.6059	352	35.5434	504	11.59
353	92.2376	506	50.6079	353	35.2071	506	11.6364
354	91.5201	508	50.3673	354	35.0343	508	11.5668
355	90.5686	510	50.0474	355	34.5337	510	11.4973
356	89.7125	512	49.4868	356	34.1975	512	11.3582
357	88.9141	514	48.8459	357	33.8603	514	11.1959
358	87.9763	516	48.1249	358	33.524	516	11.0105
359	87.2667	518	47.4841	359	33.3492	518	10.8482
360	86.3259	520	46.8422	360	32.8515	520	10.6628
361	85.4831	522	46.2816	361	32.5143	522	10.5237
362	84.9484	524	45.6428	362	32.3452	524	10.4078
363	84.3402	526	45.3219	363	32.1752	526	10.3151
364	83.7614	528	45	364	32.0061	528	10.1992
365	83.2912	530	44.8395	365	31.838	530	10.1528
366	83.0364	532	44.6801	366	31.6718	532	10.1297
367	82.6317	534	44.7593	367	31.667	534	10.1297
368	82.4982	536	44.6801	368	31.668	536	10.1297
369	82.3113	538	44.8395	369	31.6661	538	10.1528
370	82.442	540	44.8415	370	31.8314	540	10.1992
371	82.3711	542	45.0822	371	31.6689	542	10.2687
372	82.5399	544	45.4031	372	31.9966	544	10.3615
373	82.7049	546	45.8033	373	31.8352	546	10.4542
374	82.6481	548	46.2034	374	31.8352	548	10.5469
375	82.4778	550	46.6848	375	31.8342	550	10.686
376	82.3229	552	47.0057	376	31.667	552	10.7787
377	81.8158	554	47.3246	377	31.4999	554	10.8251
378	81.4355	556	47.4048	378	31.3299	556	10.8482
379	80.7835	558	47.6465	379	30.9974	558	10.941
380	80.221	560	47.807	380	30.8255	560	10.9873
381	79.7615	562	48.1259	381	30.4911	562	11.0337
382	79.0273	564	48.3646	382	30.3211	564	11.0569
383	78.659	566	48.1259	383	29.9858	566	11.0337
384	77.8492	568	47.8852	384	29.6515	568	10.9641
385	77.2733	570	47.4048	385	29.3162	570	10.8482
386	76.4444	572	47.0037	386	29.1442	572	10.7323
387	75.7335	574	46.6026	387	28.6446	574	10.6164
388	74.9919	576	46.2816	388	28.4727	576	10.5237
389	74.2605	578	46.1212	389	28.1384	578	10.4774
390	73.6621	580	45.9617	390	27.9674	580	10.4542
391	72.7906	582	45.8805	391	27.633	582	10.4078
392	72.2188	584	45.8023	392	27.463	584	10.431
393	71.7284	586	45.8013	393	27.293	586	10.4078
394	71.2123	588	45.6418	394	27.1239	588	10.3846
395	70.7708	590	45.4814	395	26.9548	590	10.3383
396	70.3817	592	45.0812	396	26.951	592	10.2456
397	70.1669	594	44.6811	397	26.6196	594	10.1528
398	69.7564	596	44.2809	398	26.781	596	10.0601
399	69.594	598	43.8808	399	26.6148	598	9.9674
400	69.3862	600	43.5609	400	26.6138	600	9.89786
401	69.287	602	43.242	401	26.6129	602	9.8515
402	69.2211	604	43.1608	402	26.4486	604	9.80514
403	69.0448	606	42.9221	403	26.612	606	9.78196
404	69.162	608	42.9201	404	26.4486	608	9.7356
405	68.9812	610	42.6814	405	26.7753	610	9.71242
406	69.1167	612	42.5209	406	26.6129	612	9.66606
407	69.075	614	42.2	407	26.4486	614	9.57334
408	68.9865	616	42.0396	408	26.7772	616	9.52698
409	69.021	618	41.8791	409	26.4486	618	9.48062
410	68.8774	620	41.8009	410	26.611	620	9.5038
411	68.6066	622	41.8801	411	26.4438	622	9.5038
412	68.2834	624	42.0416	412	26.2776	624	9.57334
413	67.9472	626	42.2822	413	26.1104	626	9.64288
414	67.7389	628	42.7626	414	25.9413	628	9.75878
415	67.2532	630	43.244	415	25.7732	630	9.89786
416	66.7997	632	43.7253	416	25.6051	632	10.0369
417	66.4222	634	44.3652	417	25.436	634	10.176
418	65.9143	636	45.007	418	25.1026	636	10.3615
419	65.5633	638	45.5676	419	24.9355	638	10.5005
420	64.9948	640	46.2094	420	24.7654	640	10.686
421	64.7269	642	46.77	421	24.5973	642	10.8251
422	64.2769	644	47.0899	422	24.4301	644	10.8946
423	63.9293	646	47.3306	423	24.262	646	10.9641
424	63.4774	648	47.3296	424	24.0939	648	10.941
425	63.2556	650	47.1701	425	23.9267	650	10.9178
426	62.7508	652	47.0087	426	23.9229	652	10.8482
427	62.5619	654	46.6086	427	23.7557	654	10.7555
428	62.1771	656	46.3689	428	23.5886	656	10.7092
429	61.9203	658	46.1282	429	23.4224	658	10.6396
430	61.7454	660	46.048	430	23.4195	660	10.6164
431	61.3731	662	45.8875	431	23.4167	662	10.5701
432	61.273	664	45.6468	432	23.2495	664	10.5005
433	61.0365	666	45.3269	433	23.0842	666	10.431
434	60.8771	668	44.8475	434	23.0823	668	10.3383
435	60.567	670	44.5256	435	23.0804	670	10.2224
436	60.5634	672	44.1265	436	22.9151	672	10.1528
437	60.3563	674	43.8056	437	22.9142	674	10.0601
438	60.2828	676	43.245	438	22.9132	676	9.92104
439	60.1925	678	42.9241	439	22.9123	678	9.82832
440	60.1581	680	42.5229	440	22.9123	680	9.71242
441	60.1762	682	42.201	441	23.0757	682	9.59652
442	60.0093	684	41.9623	442	22.9104	684	9.57334
443	60.0523	686	41.7217	443	22.9104	686	9.5038
444	59.8623	688	41.6414	444	22.9104	688	9.48062
445	59.7677	690	41.3215	445	22.9094	690	9.41108
446	59.8466	692	41.1611	446	22.9085	692	9.36472
447	59.6699	694	40.9204	447	22.9075	694	9.29518
448	59.7218	696	40.6817	448	22.7432	696	9.272
449	59.5966	698	40.5995	449	22.9066	698	9.20246
450	59.5383	700	40.44	450	22.7413	700	9.17928
451	59.4661	702	40.6005	451	22.9047	702	9.22564
452	59.2971	704	40.7619	452	22.7404	704	9.29518
453	59.3406	706	41.0026	453	22.7394	706	9.36472
454	59.1304	708	41.4038	454	22.5741	708	9.48062
455	59.1201	710	41.8841	455	22.5732	710	9.59652
456	58.8535	712	42.5249	456	22.5713	712	9.75878
457	58.8662	714	43.1658	457	22.406	714	9.92104
458	58.5664	716	43.6471	458	22.2398	716	10.0601
459	58.4429	718	44.1275	459	22.2379	718	10.176
460	58.2076	720	44.4464	460	22.235	720	10.2224
461	58.0166	722	44.2067	461	22.0688	722	10.176
462	57.8747	724	44.3672	462	22.0669	724	10.2224
463	57.6132	726	44.3662	463	21.9007	726	10.1992
464	57.4131	728	44.3642	464	21.7345	728	10.1528
465	57.1471	730	44.1265	465	21.7316	730	10.1528
466	56.9987	732	43.8056	466	21.5663	732	10.0601
467	56.5659	734	43.5639	467	21.5635	734	9.9674
468	56.5322	736	43.0835	468	21.3973	736	9.8515
469	56.2125	738	42.5219	469	21.3944	738	9.68924
470	56.1083	740	41.8009	470	21.2292	740	9.5038
471	55.8022	742	41.0808	471	21.2263	742	9.34154
472	55.6098	744	40.5202	472	21.0601	744	9.20246
473	55.4199	746	39.7992	473	21.0582	746	9.01702
474	55.186	748	39.2376	474	20.8929	748	8.85476
475	55.023	750	38.5978	475	20.891	750	8.71568
476	54.735	752	38.1164	476	20.7248	752	8.5766
477	54.7297	754	37.5568	477	20.7229	754	8.4607
478	54.3651	756	37.1557	478	20.721	756	8.3448
479	54.3188	758	36.7545	479	20.7191	758	8.2289
480	54.0334	760	36.4326	480	20.5528	760	8.113
481	54.0107	762	36.0335	481	20.5519	762	8.04346
482	53.7408	764	35.7126	482	20.55	764	7.95074
483	53.7114	766	35.3917	483	20.3847	766	7.85802
484	53.6346	768	35.0727	484	20.3828	768	7.81166
485	53.4794	770	34.9123	485	20.3828	770	7.7653
486	53.4825	772	34.8321	486	20.3819	772	7.74212
487	53.338	774	34.6726	487	20.3819	774	7.71894
488	53.4858	776	34.6736	488	20.3819	776	7.74212
489	53.3139	778	34.8321	489	20.5443	778	7.74212
490	53.4943	780	34.9123	490	20.5452	780	7.7653
491	53.5337	782	34.9935	491	20.5462	782	7.81166
492	53.7035	784	35.2342	492	20.5481	784	7.8812
493	53.7084	786	35.3937	493	20.7124	786	7.90438
494	54.0025	788	35.5541	494	20.7143	788	7.95074
495	54.1317	790	35.6364	495	20.8805	790	8.02028
496	54.3272	792	35.7156	496	21.0468	792	8.02028
497	54.6219	794	35.7938	497	21.213	794	7.9971
498	54.7529	796	35.7938	498	21.2158	796	7.9971
499	55.071	798	35.7126	499	21.3821	798	7.95074
500	55.1873	800	35.5531	500	21.3849	800	7.92756
501	55.5355	802	35.3937	501	21.3887	802	7.90438
502	55.6292	804	35.2322	502	21.3906	804	7.83484
503	55.82	806	35.0727	503	21.5569	806	7.81166
504	55.7973	808	34.8331	504	21.5569	808	7.7653
505	55.9075	810	34.5924	505	21.3935	810	7.69576
506	55.8379	812	34.4309	506	21.3935	812	7.62622
507	55.7186	814	34.112	507	21.2282	814	7.57986
508	55.5722	816	34.0298	508	21.2263	816	7.51032
509	55.2418	818	33.7901	509	21.0591	818	7.46396
510	55.1326	820	33.5494	510	20.8939	820	7.39442
511	54.6581	822	33.389	511	20.7257	822	7.34806
512	54.4785	824	33.1493	512	20.5595	824	7.3017
513	54.0174	826	32.9888	513	20.5547	826	7.25534
514	53.7628	828	32.8284	514	20.3866	828	7.20898
515	53.3167	830	32.5877	515	20.2185	830	7.13944
516	52.9319	832	32.6699	516	19.888	832	7.20898
517	52.6327	834	32.6659	517	19.8832	834	7.11626
518	52.2806	836	32.1093	518	19.716	836	7.0699
519	52.0115	838	32.1876	519	19.7122	838	7.04672
520	51.5765	840	32.1876	520	19.5451	840	7.04672
521	51.4688	842	32.4272	521	19.3788	842	7.09308
522	51.0164	844	31.7142	522	19.375	844	7.09308
523	50.9441	846	32.1103	523	19.2088	846	7.09308
524	50.6491	848	32.0291	524	19.2069	848	7.04672
525	50.4602	850	32.1885	525	19.2041	850	7.0699
526	50.1973	852	32.1876	526	19.0378	852	7.04672
527	50.0688	854	32.2678	527	19.0359	854	7.0699
528	49.9748	856	32.4272	528	19.035	856	7.09308
529	49.7876	858	32.2668	529	18.8697	858	7.04672
530	49.7933	860	32.5857	530	19.0331	860	7.09308
531	49.6766	862	32.5867	531	18.8688	862	7.11626
532	49.5735	864	32.9036	532	18.8678	864	7.11626
533	49.6345	866	32.8234	533	18.8678	866	7.09308
534	49.5417	868	32.9828	534	19.0321	868	7.11626
535	49.612	870	33.2195	535	19.0321	870	7.09308
536	49.5915	872	33.1373	536	19.0331	872	7.02354
537	49.6787	874	32.8986	537	19.0331	874	7.00036
538	49.8007	876	32.7381	538	19.034	876	6.954
539	49.8383	878	32.34	539	19.1984	878	6.90764
540	49.9959	880	32.1013	540	19.2003	880	6.88446
541	50.0414	882	31.7032	541	19.3646	882	6.8381
542	50.2654	884	31.5437	542	19.3665	884	6.81492
543	50.3414	886	31.305	543	19.3693	886	6.79174
544	50.5182	888	31.1466	544	19.3703	888	6.79174
545	50.6857	890	31.1456	545	19.5365	890	6.76856
546	50.8629	892	30.9881	546	19.5384	892	6.79174
547	51.046	894	31.0684	547	19.7046	894	6.81492
548	51.2071	896	31.1496	548	19.7065	896	6.86128
549	51.4127	898	31.2288	549	19.7094	898	6.86128
550	51.4816	900	31.2748	550	19.8747	900	6.93082
551	51.7367	902	31.2348	551	19.8775	902	7.00036
552	51.8711	904	31.2205	552	20.0418	904	7.0699
553	51.9299	906	31.2052	553	19.8804	906	7.20898
554	51.9498	908	31.4845	554	19.8813	908	7.27852
555	52.0451	910	31.647	555	19.8823	910	7.37124
556	52.042	912	31.9669	556	19.8823	912	7.44078
557	51.9554	914	32.2838	557	19.8823	914	7.44078
558	51.9725	916	32.6789	558	19.8823	916	7.4176
559	52.0007	918	33.0721	559	19.8813	918	7.34806
560	51.9115	920	33.2255	560	19.8813	920	7.23216
561	51.8746	922	33.3007	561	19.8804	922	7.13944
562	51.8929	924	33.2977	562	19.8813	924	7.0699
563	51.8697	926	32.9798	563	19.8813	926	7.04672
564	51.9432	928	32.5847	564	19.7179	928	7.0699
565	51.8349	930	32.1885	565	19.8813	930	7.0699
566	51.8259	932	31.9549	566	19.7179	932	7.16262
567	51.8002	934	31.8796	567	19.7179	934	7.25534
568	51.6876	936	31.8826	568	19.717	936	7.32488
569	51.5962	938	32.0471	569	19.7151	938	7.46396
570	51.4882	940	32.1323	570	19.5498	940	7.60304
571	51.3584	942	32.5365	571	19.5479	942	7.78848
572	51.1418	944	32.7821	572	19.5451	944	7.97392
573	51.053	946	33.3457	573	19.3798	946	8.18254
574	50.8233	948	33.8311	574	19.376	948	8.41434
575	50.6758	950	34.4729	575	19.2107	950	8.59978
576	50.5167	952	35.193	576	19.2088	952	8.76204
577	50.3837	954	35.9893	577	19.0435	954	8.85476
578	50.2774	956	36.7835	578	19.0426	956	8.90112
579	50.2148	958	37.5768	579	19.0407	958	8.9243
580	50.1127	960	38.2126	580	19.0407	960	8.97066
581	50.0381	962	38.6118	581	19.0388	962	9.0402
582	50.0359	964	38.9367	582	19.0397	964	9.22564
583	49.9958	966	39.1051	583	19.0388	966	9.45744
584	50.0296	968	39.2776	584	19.2031	968	9.78196
585	50.009	970	39.6867	585	19.2022	970	10.0833
586	49.986	972	40.2543	586	19.0397	972	10.3846
587	49.9338	974	40.7876	587	19.2031	974	10.5469
588	50.0016	976	40.8946	588	19.0407	976	10.5933
589	49.9686	978	41.4439	589	19.2041	978	10.5005
590	49.9408	980	42.0188	590	19.0407	980	10.3615
591	49.85	982	42.4393	591	19.0397	982	10.0601
592	49.773	984	42.7727	592	19.0388	984	9.87468
593	49.657	986	42.891	593	18.8745	986	9.66606
594	49.4891	988	43.0488	594	18.8726	988	9.5038
595	49.3742	990	42.979	595	18.7064	990	9.36472
596	49.1727	992	42.6446	596	18.7045	992	9.34154
597	48.9985	994	42.2662	597	18.5382	994	9.272
598	48.735	996	41.6314	598	18.372	996	9.24882
599	48.6201	998	41.1531	599	18.2058	998	9.17928
600	48.4144	1000	40.8362	600	18.2039	1000	9.17928
601	48.2809	1002	40.5965	601	18.201	1002	9.13292
602	48.0335	1004	40.436	602	18.0358	1004	9.08656
603	47.897	1006	40.1983	603	18.0339	1006	9.08656
604	47.7709	1008	40.0399	604	18.031	1008	9.08656
605	47.5844	1010	39.726	605	17.8667	1010	9.1561
606	47.4648	1012	39.6497	606	17.8648	1012	9.22564
607	47.3326	1014	39.4953	607	17.8629	1014	9.31836
608	47.2641	1016	39.5795	608	17.6986	1016	9.43426
609	47.0976	1018	39.742	609	17.6976	1018	9.52698
610	46.9739	1020	39.9014	610	17.6967	1020	9.55016
611	46.8823	1022	40.2996	611	17.6957	1022	9.59652
612	46.7721	1024	40.6917	612	17.5304	1024	9.5038
613	46.6471	1026	40.9234	613	17.5295	1026	9.36472
614	46.4915	1028	41.0738	614	17.5276	1028	9.17928
615	46.4317	1030	41.1421	615	17.3633	1030	8.9243
616	46.2846	1032	40.9746	616	17.3604	1032	8.71568
617	46.179	1034	40.413	617	17.3595	1034	8.55342
618	46.0205	1036	39.7742	618	17.3576	1036	8.43752
619	45.9829	1038	38.9789	619	17.1932	1038	8.36798
620	45.8604	1040	38.2629	620	17.1923	1040	8.29844
621	45.81	1042	37.63	621	17.1913	1042	8.32162
622	45.7779	1044	37.1557	622	17.1904	1044	8.3448
623	45.7579	1046	36.8418	623	17.1904	1046	8.41434
624	45.7448	1048	36.6863	624	17.1904	1048	8.48388
625	45.8263	1050	36.6091	625	17.1913	1050	8.53024
626	45.9589	1052	36.6903	626	17.3557	1052	8.5766
627	45.9588	1054	36.8478	627	17.3566	1054	8.55342
628	46.0709	1056	37.0825	628	17.3585	1056	8.48388
629	46.2156	1058	37.2369	629	17.5238	1058	8.39116
630	46.4022	1060	37.3894	630	17.69	1060	8.25208
631	46.5882	1062	37.3041	631	17.6929	1062	8.113
632	46.8167	1064	37.1387	632	17.8581	1064	7.95074
633	47.0091	1066	36.7365	633	17.8629	1066	7.81166
634	47.3055	1068	36.2572	634	18.0282	1068	7.71894
635	47.5672	1070	35.7778	635	18.1963	1070	7.62622
636	47.8684	1072	35.2232	636	18.2001	1072	7.62622
637	48.134	1074	34.6686	637	18.3672	1074	7.62622
638	48.3625	1076	34.3527	638	18.5344	1076	7.6494
639	48.6301	1078	34.0388	639	18.7006	1078	7.71894
640	48.8903	1080	33.8833	640	18.7045	1080	7.78848
641	49.0965	1082	33.9666	641	18.8707	1082	7.8812
642	49.3613	1084	33.9726	642	19.0378	1084	8.02028
643	49.6653	1086	34.138	643	19.0407	1086	8.18254
644	49.8728	1088	34.3837	644	19.2079	1088	8.36798
645	50.0668	1090	34.7096	645	19.2098	1090	8.5766
646	50.25	1092	35.196	646	19.2126	1092	8.83158
647	50.3531	1094	35.6844	647	19.3769	1094	9.13292
648	50.5083	1096	36.3332	648	19.3779	1096	9.48062
649	50.5267	1098	37.2197	649	19.3788	1098	9.82832
650	50.6035	1100	38.1072	650	19.2155	1100	10.1992
651	50.4554	1102	39.2304	651	19.2145	1102	10.5237
652	50.4337	1104	40.0668	652	19.2136	1104	10.8019
653	50.3845	1106	40.5149	653	19.2117	1106	11.08
654	50.3403	1108	41.2392	654	19.0464	1108	11.3118
655	50.2173	1110	41.9792	655	19.0445	1110	11.4741
656	50.0996	1112	42.7184	656	18.8792	1112	11.5668
657	50.0067	1114	43.3068	657	18.8773	1114	11.59
658	49.8911	1116	43.852	658	18.8754	1116	11.5668
659	49.7644	1118	44.315	659	18.7101	1118	11.4973
660	49.6499	1120	44.8161	660	18.7082	1120	11.4046
661	49.5199	1122	45.2695	661	18.543	1122	11.2655
662	49.3676	1124	45.8107	662	18.7045	1124	11.1032
663	49.2617	1126	46.1679	663	18.5401	1126	10.9178
664	49.1444	1128	46.3976	664	18.5382	1128	10.7555
665	49.0366	1130	46.5485	665	18.3729	1130	10.5701
666	48.8178	1132	46.533	666	18.372	1132	10.4542
667	48.691	1134	46.3648	667	18.2058	1134	10.3383
668	48.6125	1136	46.032	668	18.2039	1136	10.2456
669	48.5029	1138	45.3951	669	18.2029	1138	10.176
670	48.2874	1140	44.9168	670	18.0367	1140	10.1065
671	48.1643	1142	44.4364	671	18.0348	1142	9.99058
672	47.9826	1144	44.1165	672	18.0339	1144	9.92104
673	47.8053	1146	43.7946	673	17.8676	1146	9.80514
674	47.7771	1148	43.4737	674	17.8657	1148	9.71242
675	47.4722	1150	43.1548	675	17.8638	1150	9.66606
676	47.4093	1152	42.6784	676	17.6986	1152	9.64288
677	47.2484	1154	42.2822	677	17.6967	1154	9.64288
678	47.0835	1156	41.9683	678	17.6948	1156	9.71242
679	46.9589	1158	41.7317	679	17.5295	1158	9.7356
680	46.8212	1160	41.5782	680	17.5276	1160	9.8515
681	46.6446	1162	41.5812	681	17.3623	1162	9.92104
682	46.4691	1164	41.6624	682	17.5238	1164	9.9674
683	46.2809	1166	41.8219	683	17.1951	1166	9.99058
684	46.1744	1168	42.1398	684	17.3576	1168	10.0138
685	45.9733	1170	42.2942	685	17.1913	1170	9.92104
686	45.8782	1172	42.5279	686	17.1904	1172	9.82832
687	45.7437	1174	42.6012	687	17.0251	1174	9.68924
688	45.6364	1176	42.5932	688	17.0242	1176	9.5038
689	45.4947	1178	42.3465	689	17.0223	1178	9.29518
690	45.4395	1180	41.9423	690	17.0223	1180	9.10974
691	45.3447	1182	41.459	691	17.0204	1182	8.9243
692	45.2336	1184	40.8171	692	16.856	1184	8.73886
693	45.0614	1186	40.0981	693	16.8541	1186	8.59978
694	44.9588	1188	39.379	694	16.8532	1188	8.4607
695	44.8124	1190	38.7402	695	16.8522	1190	8.3448
696	44.7574	1192	38.1024	696	16.8503	1192	8.25208
697	44.6369	1194	37.4646	697	16.8494	1194	8.15936
698	44.5936	1196	37.0665	698	16.8475	1196	8.113
699	44.4606	1198	36.5881	699	16.8465	1198	8.04346
700	44.4556	1200	36.1899	700	16.6832	1200	7.9971
701	44.358	1202	35.871	701	16.6822	1202	7.95074
702	44.3736	1204	35.6313	702	16.6822	1204	7.90438
703	44.2981	1206	35.3927	703	16.6822	1206	7.8812
704	44.3307	1208	35.154	704	16.6822	1208	7.85802
705	44.4088	1210	34.9945	705	16.8465	1210	7.83484
706	44.494	1212	34.7568	706	16.8465	1212	7.83484
707	44.5608	1214	34.6766	707	16.8484	1214	7.81166
708	44.6435	1216	34.5182	708	17.0137	1216	7.81166
709	44.8919	1218	34.3607	709	17.0166	1218	7.83484
710	44.9831	1220	34.3607	710	17.1818	1220	7.83484
711	45.217	1222	34.2835	711	17.1847	1222	7.8812
712	45.3744	1224	34.2855	712	17.3509	1224	7.92756
713	45.6415	1226	34.2102	713	17.5181	1226	8.02028
714	45.8866	1228	34.2945	714	17.6853	1228	8.13618
715	46.0942	1230	34.4599	715	17.6881	1230	8.29844
716	46.3962	1232	34.6264	716	17.8562	1232	8.48388
717	46.6536	1234	34.9523	717	18.0224	1234	8.6925
718	46.8353	1236	35.3574	718	18.0263	1236	8.90112
719	47.1523	1238	36.0003	719	18.3568	1238	9.10974
720	47.2999	1240	36.6421	720	18.3606	1240	9.29518
721	47.5556	1242	37.3611	721	18.3625	1242	9.43426
722	47.6778	1244	38.1584	722	18.5297	1244	9.55016
723	47.9602	1246	38.9527	723	18.5316	1246	9.59652
724	47.9706	1248	39.5865	724	18.6969	1248	9.59652
725	48.0887	1250	40.1401	725	18.5344	1250	9.57334
726	48.2515	1252	40.6135	726	18.6988	1252	9.52698
727	48.1853	1254	40.7709	727	18.5363	1254	9.5038
728	48.1749	1256	40.9274	728	18.6997	1256	9.45744
729	48.1646	1258	40.8462	729	18.5354	1258	9.41108
730	48.1828	1260	40.8441	730	18.5354	1260	9.36472
731	48.112	1262	40.6827	731	18.3711	1262	9.29518
732	48.0684	1264	40.5192	732	18.3701	1264	9.17928
733	47.8995	1266	40.435	733	18.2048	1266	9.06338
734	47.8184	1268	40.1893	734	18.2039	1268	8.87794
735	47.6963	1270	39.9427	735	18.0376	1270	8.66932
736	47.4618	1272	39.6167	736	17.8724	1272	8.4607
737	47.2909	1274	39.1334	737	17.8695	1274	8.27526
738	47.0138	1276	38.4915	738	17.7024	1276	8.08982
739	46.8467	1278	37.9006	739	17.5361	1278	7.92756
740	46.5101	1280	37.3362	740	17.368	1280	7.81166
741	46.2176	1282	36.8505	741	17.2018	1282	7.67258
742	45.9759	1284	36.5246	742	17.197	1284	7.57986
743	45.6693	1286	36.061	743	17.0308	1286	7.46396
744	45.3699	1288	35.5906	744	16.8627	1288	7.37124
745	45.0318	1290	35.1982	745	16.6955	1290	7.3017
746	44.8097	1292	34.8217	746	16.5274	1292	7.23216
747	44.5607	1294	34.3356	747	16.5236	1294	7.16262
748	44.2529	1296	33.9188	748	16.3564	1296	7.09308
749	43.9094	1298	33.5406	749	16.1893	1298	7.04672
750	43.7289	1300	33.3522	750	16.1864	1300	6.97718
751	43.3467	1302	32.972	751	16.0192	1302	6.90764
752	43.1193	1304	32.7425	752	15.8521	1304	6.86128
753	42.8838	1306	32.4043	753	15.8483	1306	6.79174
754	42.602	1308	31.9988	754	15.683	1308	6.74538
755	42.3554	1310	31.8305	755	15.6792	1310	6.69902
756	42.1303	1312	31.509	756	15.5139	1312	6.62948
757	41.9457	1314	31.1041	757	15.5101	1314	6.55994
758	41.7987	1316	30.7427	758	15.3448	1316	6.4904
759	41.5547	1318	30.5354	759	15.342	1318	6.42086
760	41.3924	1320	30.3485	760	15.1767	1320	6.35132
761	41.1874	1322	29.9465	761	15.1748	1322	6.2586
762	40.9563	1324	29.61	762	15.0086	1324	6.1427
763	40.809	1326	29.3061	763	15.1701	1326	6.0268
764	40.6645	1328	28.9551	764	15.0048	1328	5.93408
765	40.481	1330	28.6268	765	15.0029	1330	5.84136
766	40.2723	1332	27.9814	766	15.0019	1332	5.77182
767	40.174	1334	27.4611	767	15	1334	5.65592
768	40.0572	1336	26.8955	768	14.8348	1336	5.58638
769	39.8533	1338	26.4182	769	14.8329	1338	5.54002
770	39.7584	1340	26.1765	770	14.831	1340	5.4473
771	39.6349	1342	25.7001	771	14.6657	1342	5.42412
772	39.5247	1344	25.6179	772	14.6647	1344	5.35458
773	39.3945	1346	25.3	773	14.6638	1346	5.3314
774	39.4188	1348	24.98	774	14.6638	1348	5.26186
775	39.2663	1350	24.7434	775	14.6619	1350	5.28504
776	39.202	1352	24.5799	776	14.6619	1352	5.16914
777	39.2221	1354	24.4255	777	14.6619	1354	5.26186
778	39.1442	1356	24.4315	778	14.6619	1356	5.40094
779	39.2704	1358	24.1848	779	14.6619	1358	5.19232
780	39.1988	1360	23.8709	780	14.6628	1360	5.26186
781	39.311	1362	24.268	781	14.8262	1362	5.28504
782	39.1766	1364	24.9008	782	14.8272	1364	5.26186
783	39.3249	1366	24.0323	783	14.8281	1366	5.3314
784	39.4275	1368	24.1908	784	14.9934	1368	5.3314
785	39.4955	1370	24.1125	785	14.9943	1370	5.35458
786	39.5643	1372	24.0263	786	14.9962	1372	5.19232
787	39.6211	1374	23.9391	787	14.9981	1374	5.00688
788	39.7282	1376	24.3442	788	15.1625	1376	5.2155
789	39.886	1378	23.8679	789	15.1653	1378	5.19232
790	39.9555	1380	24.6391	790	15.3306	1380	4.70554
791	40.02	1382	23.3143	791	15.3325	1382	5.2155
792	40.1529	1384	24.256	792	15.3334	1384	5.00688
793	40.2501	1386	21.6927	793	15.3344	1386	4.35784
794	40.2899	1388	21.304	794	15.4997	1388	14.3484
795	40.3204	1390	20.938	795	15.3382	1390	5.86454
796	40.3582	1392	20.637	796	15.5025	1392	-1.11264
797	40.3358	1394	20.62	797	15.3391	1394	-1.5067
798	40.3758	1396	26.685	798	15.5035	1396	139.08
799	40.3986	1398	22.971	799	15.3401	1398	52.9895
800	40.4349	1400	26.685	800	15.3401	1400	139.08
801	40.5208	--	--	801	15.341	--	--
802	40.4384	--	--	802	15.1767	--	--
803	40.4215	--	--	803	15.1758	--	--
804	40.3005	--	--	804	15.1748	--	--
805	40.2672	--	--	805	15.0095	--	--
806	40.1958	--	--	806	15.0086	--	--
807	40.0824	--	--	807	14.8433	--	--
808	40.0167	--	--	808	14.8414	--	--
809	39.8402	--	--	809	14.6761	--	--
810	39.7302	--	--	810	14.6742	--	--
811	39.5844	--	--	811	14.6723	--	--
812	39.496	--	--	812	14.6704	--	--
813	39.3487	--	--	813	14.5061	--	--
814	39.2631	--	--	814	14.5042	--	--
815	39.1305	--	--	815	14.5023	--	--
816	38.9978	--	--	816	14.337	--	--
817	38.898	--	--	817	14.3361	--	--
818	38.7304	--	--	818	14.1708	--	--
819	38.6172	--	--	819	14.1689	--	--
820	38.4888	--	--	820	14.167	--	--
821	38.3621	--	--	821	14.0017	--	--
822	38.3081	--	--	822	13.9998	--	--
823	38.126	--	--	823	13.9989	--	--
824	37.96	--	--	824	13.997	--	--
825	37.8868	--	--	825	13.8317	--	--
826	37.7794	--	--	826	13.8308	--	--
827	37.6449	--	--	827	13.8289	--	--
828	37.5055	--	--	828	13.8279	--	--
829	37.4279	--	--	829	13.6626	--	--
830	37.3744	--	--	830	13.6617	--	--
831	37.2574	--	--	831	13.4945	--	--
832	37.1411	--	--	832	13.4926	--	--
833	37.0149	--	--	833	13.4917	--	--
834	36.9306	--	--	834	13.4907	--	--
835	36.9065	--	--	835	13.4898	--	--
836	36.7721	--	--	836	13.3255	--	--
837	36.7085	--	--	837	13.3255	--	--
838	36.6593	--	--	838	13.3245	--	--
839	36.5534	--	--	839	13.3235	--	--
840	36.4608	--	--	840	13.3235	--	--
841	36.4342	--	--	841	13.3216	--	--
842	36.3555	--	--	842	13.3216	--	--
843	36.3276	--	--	843	13.3216	--	--
844	36.2737	--	--	844	13.3207	--	--
845	36.2104	--	--	845	13.1573	--	--
846	36.2142	--	--	846	13.1573	--	--
847	36.1581	--	--	847	13.1573	--	--
848	36.1581	--	--	848	13.1573	--	--
849	36.1538	--	--	849	13.1573	--	--
850	36.167	--	--	850	13.1583	--	--
851	36.1692	--	--	851	13.3216	--	--
852	36.193	--	--	852	13.3226	--	--
853	36.2286	--	--	853	13.3226	--	--
854	36.2257	--	--	854	13.3235	--	--
855	36.2459	--	--	855	13.3245	--	--
856	36.2837	--	--	856	13.3245	--	--
857	36.3746	--	--	857	13.3255	--	--
858	36.3502	--	--	858	13.3264	--	--
859	36.4168	--	--	859	13.4907	--	--
860	36.4263	--	--	860	13.4907	--	--
861	36.4975	--	--	861	13.4917	--	--
862	36.5275	--	--	862	13.4926	--	--
863	36.5426	--	--	863	13.4926	--	--
864	36.6079	--	--	864	13.4936	--	--
865	36.6588	--	--	865	13.4945	--	--
866	36.677	--	--	866	13.6579	--	--
867	36.6944	--	--	867	13.6588	--	--
868	36.7527	--	--	868	13.6588	--	--
869	36.8059	--	--	869	13.6598	--	--
870	36.7857	--	--	870	13.6608	--	--
871	36.819	--	--	871	13.6608	--	--
872	36.8881	--	--	872	13.6617	--	--
873	36.8725	--	--	873	13.8251	--	--
874	36.9312	--	--	874	13.8251	--	--
875	36.9366	--	--	875	13.8251	--	--
876	36.9149	--	--	876	13.8241	--	--
877	36.8605	--	--	877	13.8232	--	--
878	36.826	--	--	878	13.6588	--	--
879	36.7899	--	--	879	13.6579	--	--
880	36.6423	--	--	880	13.656	--	--
881	36.5524	--	--	881	13.4917	--	--
882	36.4558	--	--	882	13.4898	--	--
883	36.386	--	--	883	13.4879	--	--
884	36.2452	--	--	884	13.3226	--	--
885	36.1262	--	--	885	13.3207	--	--
886	35.9849	--	--	886	13.1554	--	--
887	35.9199	--	--	887	13.1535	--	--
888	35.7572	--	--	888	12.9883	--	--
889	35.6156	--	--	889	12.9863	--	--
890	35.5078	--	--	890	12.9845	--	--
891	35.4046	--	--	891	12.8201	--	--
892	35.3065	--	--	892	12.8192	--	--
893	35.2157	--	--	893	12.8173	--	--
894	35.1332	--	--	894	12.653	--	--
895	35.0308	--	--	895	12.652	--	--
896	34.9658	--	--	896	12.6511	--	--
897	34.9047	--	--	897	12.6511	--	--
898	34.852	--	--	898	12.6501	--	--
899	34.8171	--	--	899	12.6501	--	--
900	34.7479	--	--	900	12.6492	--	--
901	34.7269	--	--	901	12.6492	--	--
902	34.6964	--	--	902	12.6492	--	--
903	34.6781	--	--	903	12.6492	--	--
904	34.6986	--	--	904	12.6501	--	--
905	34.7236	--	--	905	12.6501	--	--
906	34.7226	--	--	906	12.6511	--	--
907	34.7409	--	--	907	12.8154	--	--
908	34.8355	--	--	908	12.8173	--	--
909	34.9198	--	--	909	12.8182	--	--
910	35.0239	--	--	910	12.9835	--	--
911	35.1033	--	--	911	12.9863	--	--
912	35.2636	--	--	912	13.1526	--	--
913	35.3781	--	--	913	13.1545	--	--
914	35.4863	--	--	914	13.3207	--	--
915	35.6498	--	--	915	13.4869	--	--
916	35.797	--	--	916	13.4888	--	--
917	35.8818	--	--	917	13.4907	--	--
918	35.9891	--	--	918	13.656	--	--
919	36.0251	--	--	919	13.656	--	--
920	36.0839	--	--	920	13.657	--	--
921	36.0799	--	--	921	13.656	--	--
922	36.0611	--	--	922	13.655	--	--
923	36.0434	--	--	923	13.6541	--	--
924	35.973	--	--	924	13.4888	--	--
925	35.8787	--	--	925	13.4869	--	--
926	35.7607	--	--	926	13.3216	--	--
927	35.6868	--	--	927	13.3198	--	--
928	35.5926	--	--	928	13.3178	--	--
929	35.4816	--	--	929	13.1535	--	--
930	35.4297	--	--	930	13.1516	--	--
931	35.3952	--	--	931	13.1516	--	--
932	35.3282	--	--	932	12.9873	--	--
933	35.2977	--	--	933	12.9873	--	--
934	35.3225	--	--	934	12.9873	--	--
935	35.3661	--	--	935	12.9883	--	--
936	35.3991	--	--	936	13.1526	--	--
937	35.4374	--	--	937	13.1535	--	--
938	35.5432	--	--	938	13.1545	--	--
939	35.5945	--	--	939	13.1554	--	--
940	35.6857	--	--	940	13.3207	--	--
941	35.8041	--	--	941	13.3226	--	--
942	35.9242	--	--	942	13.3245	--	--
943	36.0635	--	--	943	13.4898	--	--
944	36.1837	--	--	944	13.4917	--	--
945	36.3657	--	--	945	13.6579	--	--
946	36.5406	--	--	946	13.8251	--	--
947	36.7736	--	--	947	13.8279	--	--
948	36.9849	--	--	948	13.9951	--	--
949	37.2082	--	--	949	14.1632	--	--
950	37.5057	--	--	950	14.3313	--	--
951	37.7773	--	--	951	14.4995	--	--
952	38.0941	--	--	952	14.6676	--	--
953	38.3867	--	--	953	14.8367	--	--
954	38.686	--	--	954	15.1691	--	--
955	39.0123	--	--	955	15.1739	--	--
956	39.268	--	--	956	15.5053	--	--
957	39.5578	--	--	957	15.5091	--	--
958	39.7927	--	--	958	15.6763	--	--
959	40.0272	--	--	959	15.8435	--	--
960	40.2207	--	--	960	16.0088	--	--
961	40.4489	--	--	961	16.0107	--	--
962	40.5629	--	--	962	16.0126	--	--
963	40.7869	--	--	963	16.1778	--	--
964	40.9316	--	--	964	16.1788	--	--
965	41.0817	--	--	965	16.1797	--	--
966	41.2546	--	--	966	16.345	--	--
967	41.4277	--	--	967	16.3479	--	--
968	41.6938	--	--	968	16.5141	--	--
969	41.8941	--	--	969	16.5169	--	--
970	42.1786	--	--	970	16.6851	--	--
971	42.5188	--	--	971	16.6898	--	--
972	42.8085	--	--	972	16.8579	--	--
973	43.2342	--	--	973	17.028	--	--
974	43.5697	--	--	974	17.197	--	--
975	43.9911	--	--	975	17.3661	--	--
976	44.2549	--	--	976	17.5342	--	--
977	44.539	--	--	977	17.7024	--	--
978	44.8002	--	--	978	17.7062	--	--
979	44.996	--	--	979	17.7081	--	--
980	45.1182	--	--	980	17.7081	--	--
981	45.2111	--	--	981	17.8714	--	--
982	45.2001	--	--	982	17.7052	--	--
983	45.1687	--	--	983	17.538	--	--
984	45.0624	--	--	984	17.5342	--	--
985	44.9626	--	--	985	17.3661	--	--
986	44.7163	--	--	986	17.198	--	--
987	44.5116	--	--	987	17.0289	--	--
988	44.3431	--	--	988	16.8598	--	--
989	44.1488	--	--	989	16.6917	--	--
990	43.9364	--	--	990	16.5236	--	--
991	43.8197	--	--	991	16.3564	--	--
992	43.6379	--	--	992	16.1893	--	--
993	43.4786	--	--	993	16.1864	--	--
994	43.3687	--	--	994	16.0192	--	--
995	43.219	--	--	995	15.8539	--	--
996	43.0811	--	--	996	15.6887	--	--
997	42.9651	--	--	997	15.6858	--	--
998	42.8587	--	--	998	15.5206	--	--
999	42.6847	--	--	999	15.5177	--	--
1000	42.5289	--	--	1000	15.3524	--	--
1001	42.3861	--	--	1001	15.1862	--	--
1002	42.2608	--	--	1002	15.1843	--	--
1003	42.0868	--	--	1003	15.0181	--	--
1004	41.947	--	--	1004	15.0152	--	--
1005	41.813	--	--	1005	14.85	--	--
1006	41.6091	--	--	1006	14.8471	--	--
1007	41.4739	--	--	1007	14.6818	--	--
1008	41.3063	--	--	1008	14.6809	--	--
1009	41.2351	--	--	1009	14.679	--	--
1010	41.1103	--	--	1010	14.5147	--	--
1011	41.0397	--	--	1011	14.5137	--	--
1012	40.9507	--	--	1012	14.5128	--	--
1013	40.9808	--	--	1013	14.5137	--	--
1014	40.9618	--	--	1014	14.5137	--	--
1015	40.9507	--	--	1015	14.678	--	--
1016	40.9621	--	--	1016	14.6799	--	--
1017	41.0212	--	--	1017	14.6818	--	--
1018	41.0937	--	--	1018	14.6837	--	--
1019	41.1991	--	--	1019	14.85	--	--
1020	41.2606	--	--	1020	14.8528	--	--
1021	41.3939	--	--	1021	15.019	--	--
1022	41.5172	--	--	1022	15.0219	--	--
1023	41.5989	--	--	1023	15.1881	--	--
1024	41.735	--	--	1024	15.1919	--	--
1025	41.7649	--	--	1025	15.3572	--	--
1026	41.833	--	--	1026	15.3591	--	--
1027	41.8217	--	--	1027	15.361	--	--
1028	41.8634	--	--	1028	15.3619	--	--
1029	41.7791	--	--	1029	15.361	--	--
1030	41.6964	--	--	1030	15.36	--	--
1031	41.5385	--	--	1031	15.3572	--	--
1032	41.4022	--	--	1032	15.1919	--	--
1033	41.2311	--	--	1033	15.1881	--	--
1034	41.0345	--	--	1034	15.0209	--	--
1035	40.7898	--	--	1035	15.0171	--	--
1036	40.6352	--	--	1036	14.8509	--	--
1037	40.4444	--	--	1037	14.6837	--	--
1038	40.305	--	--	1038	14.6809	--	--
1039	40.1245	--	--	1039	14.5156	--	--
1040	40.0086	--	--	1040	14.5137	--	--
1041	39.8966	--	--	1041	14.5118	--	--
1042	39.8143	--	--	1042	14.3475	--	--
1043	39.7379	--	--	1043	14.3465	--	--
1044	39.6591	--	--	1044	14.3456	--	--
1045	39.6374	--	--	1045	14.3456	--	--
1046	39.597	--	--	1046	14.3446	--	--
1047	39.5722	--	--	1047	14.3446	--	--
1048	39.5632	--	--	1048	14.1803	--	--
1049	39.5575	--	--	1049	14.1803	--	--
1050	39.557	--	--	1050	14.1813	--	--
1051	39.5603	--	--	1051	14.1813	--	--
1052	39.5697	--	--	1052	14.1822	--	--
1053	39.6089	--	--	1053	14.3475	--	--
1054	39.6004	--	--	1054	14.3484	--	--
1055	39.5992	--	--	1055	14.3503	--	--
1056	39.6487	--	--	1056	14.3513	--	--
1057	39.6198	--	--	1057	14.3522	--	--
1058	39.5896	--	--	1058	14.3532	--	--
1059	39.5319	--	--	1059	14.3532	--	--
1060	39.4704	--	--	1060	14.3522	--	--
1061	39.3442	--	--	1061	14.3503	--	--
1062	39.2193	--	--	1062	14.1851	--	--
1063	39.0524	--	--	1063	14.1822	--	--
1064	38.8972	--	--	1064	14.016	--	--
1065	38.7286	--	--	1065	14.0131	--	--
1066	38.5563	--	--	1066	14.0093	--	--
1067	38.3868	--	--	1067	13.8431	--	--
1068	38.2242	--	--	1068	13.6769	--	--
1069	38.0536	--	--	1069	13.6731	--	--
1070	37.9006	--	--	1070	13.6702	--	--
1071	37.7543	--	--	1071	13.504	--	--
1072	37.6148	--	--	1072	13.5021	--	--
1073	37.4978	--	--	1073	13.3359	--	--
1074	37.4155	--	--	1074	13.3349	--	--
1075	37.3394	--	--	1075	13.3331	--	--
1076	37.2704	--	--	1076	13.3321	--	--
1077	37.2233	--	--	1077	13.3311	--	--
1078	37.1595	--	--	1078	13.1668	--	--
1079	37.1092	--	--	1079	13.1659	--	--
1080	37.1058	--	--	1080	13.1659	--	--
1081	37.0904	--	--	1081	13.1659	--	--
1082	37.1004	--	--	1082	13.3293	--	--
1083	37.0956	--	--	1083	13.3293	--	--
1084	37.1544	--	--	1084	13.3302	--	--
1085	37.1903	--	--	1085	13.3302	--	--
1086	37.2549	--	--	1086	13.4945	--	--
1087	37.2974	--	--	1087	13.4964	--	--
1088	37.4188	--	--	1088	13.4974	--	--
1089	37.5113	--	--	1089	13.6626	--	--
1090	37.6337	--	--	1090	13.6655	--	--
1091	37.7899	--	--	1091	13.8308	--	--
1092	37.9543	--	--	1092	13.9979	--	--
1093	38.2043	--	--	1093	14.0017	--	--
1094	38.3856	--	--	1094	14.1689	--	--
1095	38.6525	--	--	1095	14.3361	--	--
1096	38.9508	--	--	1096	14.5052	--	--
1097	39.2598	--	--	1097	14.8376	--	--
1098	39.5686	--	--	1098	15.0067	--	--
1099	39.9558	--	--	1099	15.1767	--	--
1100	40.3537	--	--	1100	15.3467	--	--
1101	40.7651	--	--	1101	15.682	--	--
1102	41.1839	--	--	1102	15.8521	--	--
1103	41.6242	--	--	1103	16.1873	--	--
1104	42.0742	--	--	1104	16.3583	--	--
1105	42.5334	--	--	1105	16.6936	--	--
1106	42.9842	--	--	1106	17.0289	--	--
1107	43.4655	--	--	1107	17.2008	--	--
1108	43.9322	--	--	1108	17.5352	--	--
1109	44.4036	--	--	1109	17.7071	--	--
1110	44.8666	--	--	1110	18.0415	--	--
1111	45.3085	--	--	1111	18.2124	--	--
1112	45.735	--	--	1112	18.3834	--	--
1113	46.1249	--	--	1113	18.5534	--	--
1114	46.5059	--	--	1114	18.8859	--	--
1115	46.8455	--	--	1115	18.8906	--	--
1116	47.1805	--	--	1116	19.0597	--	--
1117	47.4359	--	--	1117	19.2259	--	--
1118	47.6631	--	--	1118	19.2297	--	--
1119	47.8927	--	--	1119	19.395	--	--
1120	48.0777	--	--	1120	19.3969	--	--
1121	48.2447	--	--	1121	19.3988	--	--
1122	48.3804	--	--	1122	19.3997	--	--
1123	48.508	--	--	1123	19.3997	--	--
1124	48.5885	--	--	1124	19.3997	--	--
1125	48.6289	--	--	1125	19.3997	--	--
1126	48.6735	--	--	1126	19.3997	--	--
1127	48.7011	--	--	1127	19.3988	--	--
1128	48.7419	--	--	1128	19.2335	--	--
1129	48.6927	--	--	1129	19.2326	--	--
1130	48.6627	--	--	1130	19.2307	--	--
1131	48.6074	--	--	1131	19.0644	--	--
1132	48.544	--	--	1132	19.0616	--	--
1133	48.4858	--	--	1133	18.8954	--	--
1134	48.3699	--	--	1134	18.7292	--	--
1135	48.2694	--	--	1135	18.7263	--	--
1136	48.1492	--	--	1136	18.5591	--	--
1137	48.0613	--	--	1137	18.5563	--	--
1138	47.9153	--	--	1138	18.39	--	--
1139	47.8226	--	--	1139	18.2238	--	--
1140	47.6734	--	--	1140	18.221	--	--
1141	47.5827	--	--	1141	18.0547	--	--
1142	47.4366	--	--	1142	17.8885	--	--
1143	47.3211	--	--	1143	17.8847	--	--
1144	47.1531	--	--	1144	17.7185	--	--
1145	47.0007	--	--	1145	17.7147	--	--
1146	46.8529	--	--	1146	17.5475	--	--
1147	46.6393	--	--	1147	17.3804	--	--
1148	46.4403	--	--	1148	17.2113	--	--
1149	46.2443	--	--	1149	17.2075	--	--
1150	46.0337	--	--	1150	17.0394	--	--
1151	45.8491	--	--	1151	16.8722	--	--
1152	45.6285	--	--	1152	16.8684	--	--
1153	45.4834	--	--	1153	16.7012	--	--
1154	45.2673	--	--	1154	16.6984	--	--
1155	45.1795	--	--	1155	16.5321	--	--
1156	45.013	--	--	1156	16.5293	--	--
1157	44.9077	--	--	1157	16.5283	--	--
1158	44.8568	--	--	1158	16.5264	--	--
1159	44.7835	--	--	1159	16.5255	--	--
1160	44.7297	--	--	1160	16.5255	--	--
1161	44.6966	--	--	1161	16.5255	--	--
1162	44.7187	--	--	1162	16.5255	--	--
1163	44.7075	--	--	1163	16.5264	--	--
1164	44.7438	--	--	1164	16.5283	--	--
1165	44.7972	--	--	1165	16.6927	--	--
1166	44.821	--	--	1166	16.6946	--	--
1167	44.9075	--	--	1167	16.6965	--	--
1168	44.9748	--	--	1168	16.8627	--	--
1169	45.0048	--	--	1169	16.8646	--	--
1170	45.076	--	--	1170	16.8674	--	--
1171	45.1427	--	--	1171	17.0337	--	--
1172	45.1304	--	--	1172	17.0356	--	--
1173	45.1954	--	--	1173	17.0375	--	--
1174	45.1513	--	--	1174	17.2027	--	--
1175	45.1353	--	--	1175	17.2037	--	--
1176	45.0428	--	--	1176	17.2037	--	--
1177	44.9853	--	--	1177	17.0403	--	--
1178	44.8635	--	--	1178	17.0394	--	--
1179	44.7328	--	--	1179	17.0375	--	--
1180	44.5855	--	--	1180	17.0356	--	--
1181	44.3968	--	--	1181	16.8693	--	--
1182	44.2419	--	--	1182	16.7031	--	--
1183	44.0178	--	--	1183	16.7003	--	--
1184	43.8394	--	--	1184	16.5331	--	--
1185	43.6183	--	--	1185	16.5293	--	--
1186	43.4498	--	--	1186	16.3631	--	--
1187	43.2298	--	--	1187	16.1959	--	--
1188	43.0063	--	--	1188	16.0287	--	--
1189	42.8241	--	--	1189	16.0249	--	--
1190	42.6174	--	--	1190	15.8587	--	--
1191	42.4246	--	--	1191	15.6915	--	--
1192	42.2269	--	--	1192	15.5253	--	--
1193	42.0589	--	--	1193	15.5215	--	--
1194	41.8836	--	--	1194	15.3562	--	--
1195	41.7172	--	--	1195	15.19	--	--
1196	41.5432	--	--	1196	15.1872	--	--
1197	41.4134	--	--	1197	15.0219	--	--
1198	41.2816	--	--	1198	14.8557	--	--
1199	41.1324	--	--	1199	14.8538	--	--
1200	40.9774	--	--	1200	14.6885	--	--
1201	40.8201	--	--	1201	14.5232	--	--
1202	40.6687	--	--	1202	14.5204	--	--
1203	40.533	--	--	1203	14.3551	--	--
1204	40.3503	--	--	1204	14.1889	--	--
1205	40.1852	--	--	1205	14.187	--	--
1206	40.0166	--	--	1206	14.0207	--	--
1207	39.8428	--	--	1207	14.0179	--	--
1208	39.6736	--	--	1208	13.8517	--	--
1209	39.4982	--	--	1209	13.8488	--	--
1210	39.313	--	--	1210	13.6826	--	--
1211	39.132	--	--	1211	13.6798	--	--
1212	38.9714	--	--	1212	13.5135	--	--
1213	38.8144	--	--	1213	13.5107	--	--
1214	38.6467	--	--	1214	13.3454	--	--
1215	38.554	--	--	1215	13.3425	--	--
1216	38.4116	--	--	1216	13.3407	--	--
1217	38.3168	--	--	1217	13.1763	--	--
1218	38.1768	--	--	1218	13.1744	--	--
1219	38.1151	--	--	1219	13.1735	--	--
1220	38.0036	--	--	1220	13.1716	--	--
1221	37.9437	--	--	1221	13.1706	--	--
1222	37.8887	--	--	1222	13.1697	--	--
1223	37.8139	--	--	1223	13.1697	--	--
1224	37.7749	--	--	1224	13.1687	--	--
1225	37.7396	--	--	1225	13.1687	--	--
1226	37.739	--	--	1226	13.1687	--	--
1227	37.7371	--	--	1227	13.1687	--	--
1228	37.7988	--	--	1228	13.3331	--	--
1229	37.7911	--	--	1229	13.334	--	--
1230	37.8578	--	--	1230	13.3349	--	--
1231	37.9323	--	--	1231	13.4993	--	--
1232	38.044	--	--	1232	13.5012	--	--
1233	38.1371	--	--	1233	13.6664	--	--
1234	38.2816	--	--	1234	13.8327	--	--
1235	38.4248	--	--	1235	13.9989	--	--
1236	38.5725	--	--	1236	14.0017	--	--
1237	38.7769	--	--	1237	14.1699	--	--
1238	38.9315	--	--	1238	14.3361	--	--
1239	39.2031	--	--	1239	14.5042	--	--
1240	39.418	--	--	1240	14.6723	--	--
1241	39.7151	--	--	1241	14.8414	--	--
1242	39.9449	--	--	1242	15.0095	--	--
1243	40.2305	--	--	1243	15.1796	--	--
1244	40.4935	--	--	1244	15.3477	--	--
1245	40.7924	--	--	1245	15.5177	--	--
1246	41.0713	--	--	1246	15.6868	--	--
1247	41.3378	--	--	1247	15.8568	--	--
1248	41.62	--	--	1248	16.0259	--	--
1249	41.8877	--	--	1249	16.1959	--	--
1250	42.1658	--	--	1250	16.365	--	--
1251	42.3549	--	--	1251	16.534	--	--
1252	42.6152	--	--	1252	16.7022	--	--
1253	42.7912	--	--	1253	16.8703	--	--
1254	43.0075	--	--	1254	16.8741	--	--
1255	43.1336	--	--	1255	17.0413	--	--
1256	43.2818	--	--	1256	17.0441	--	--
1257	43.3843	--	--	1257	17.047	--	--
1258	43.4687	--	--	1258	17.0489	--	--
1259	43.555	--	--	1259	17.2141	--	--
1260	43.6144	--	--	1260	17.2151	--	--
1261	43.6713	--	--	1261	17.216	--	--
1262	43.7113	--	--	1262	17.217	--	--
1263	43.7636	--	--	1263	17.217	--	--
1264	43.7614	--	--	1264	17.0536	--	--
1265	43.8006	--	--	1265	17.0546	--	--
1266	43.7923	--	--	1266	17.0546	--	--
1267	43.7934	--	--	1267	17.0536	--	--
1268	43.7688	--	--	1268	17.0527	--	--
1269	43.6868	--	--	1269	16.8883	--	--
1270	43.6433	--	--	1270	16.8874	--	--
1271	43.5317	--	--	1271	16.7221	--	--
1272	43.4485	--	--	1272	16.7202	--	--
1273	43.3036	--	--	1273	16.5549	--	--
1274	43.1939	--	--	1274	16.3887	--	--
1275	42.9723	--	--	1275	16.2216	--	--
1276	42.8027	--	--	1276	16.2177	--	--
1277	42.5699	--	--	1277	16.0496	--	--
1278	42.3715	--	--	1278	15.8825	--	--
1279	42.1273	--	--	1279	15.7143	--	--
1280	41.8876	--	--	1280	15.5462	--	--
1281	41.6337	--	--	1281	15.3781	--	--
1282	41.3619	--	--	1282	15.209	--	--
1283	41.1264	--	--	1283	15.0409	--	--
1284	40.843	--	--	1284	14.8718	--	--
1285	40.6323	--	--	1285	14.7037	--	--
1286	40.3835	--	--	1286	14.5356	--	--
1287	40.1559	--	--	1287	14.3684	--	--
1288	39.9569	--	--	1288	14.2003	--	--
1289	39.7337	--	--	1289	14.0331	--	--
1290	39.5494	--	--	1290	13.8659	--	--
1291	39.3636	--	--	1291	13.8621	--	--
1292	39.1586	--	--	1292	13.695	--	--
1293	38.9699	--	--	1293	13.5287	--	--
1294	38.7943	--	--	1294	13.3615	--	--
1295	38.6045	--	--	1295	13.3587	--	--
1296	38.4768	--	--	1296	13.1925	--	--
1297	38.282	--	--	1297	13.1896	--	--
1298	38.117	--	--	1298	13.0244	--	--
1299	37.9538	--	--	1299	13.0215	--	--
1300	37.8103	--	--	1300	12.8562	--	--
1301	37.6569	--	--	1301	12.8534	--	--
1302	37.4873	--	--	1302	12.6881	--	--
1303	37.3444	--	--	1303	12.6862	--	--
1304	37.1949	--	--	1304	12.5209	--	--
1305	37.0479	--	--	1305	12.519	--	--
1306	36.8493	--	--	1306	12.5171	--	--
1307	36.7164	--	--	1307	12.3509	--	--
1308	36.551	--	--	1308	12.35	--	--
1309	36.4085	--	--	1309	12.3481	--	--
1310	36.2607	--	--	1310	12.3462	--	--
1311	36.1277	--	--	1311	12.1809	--	--
1312	35.9342	--	--	1312	12.179	--	--
1313	35.7554	--	--	1313	12.1771	--	--
1314	35.641	--	--	1314	12.0128	--	--
1315	35.4603	--	--	1315	12.0109	--	--
1316	35.3063	--	--	1316	12.009	--	--
1317	35.1413	--	--	1317	12.0071	--	--
1318	34.9779	--	--	1318	12.0052	--	--
1319	34.8249	--	--	1319	12.0033	--	--
1320	34.6718	--	--	1320	12.0004	--	--
1321	34.4613	--	--	1321	11.8351	--	--
1322	34.2317	--	--	1322	11.8313	--	--
1323	33.9993	--	--	1323	11.8275	--	--
1324	33.6365	--	--	1324	11.8247	--	--
1325	33.4254	--	--	1325	11.6585	--	--
1326	33.228	--	--	1326	11.6556	--	--
1327	33.0754	--	--	1327	11.6537	--	--
1328	32.8714	--	--	1328	11.6518	--	--
1329	32.7333	--	--	1329	11.6499	--	--
1330	32.5027	--	--	1330	11.6471	--	--
1331	32.3688	--	--	1331	11.6452	--	--
1332	32.168	--	--	1332	11.4799	--	--
1333	32.045	--	--	1333	11.477	--	--
1334	31.8276	--	--	1334	11.4751	--	--
1335	31.7169	--	--	1335	11.4732	--	--
1336	31.494	--	--	1336	11.4713	--	--
1337	31.3556	--	--	1337	11.4685	--	--
1338	31.1766	--	--	1338	11.4666	--	--
1339	31.061	--	--	1339	11.4647	--	--
1340	30.9095	--	--	1340	11.2994	--	--
1341	30.7477	--	--	1341	11.2975	--	--
1342	30.606	--	--	1342	11.2966	--	--
1343	30.4717	--	--	1343	11.2947	--	--
1344	30.3483	--	--	1344	11.2928	--	--
1345	30.2532	--	--	1345	11.2918	--	--
1346	30.1052	--	--	1346	11.2909	--	--
1347	30.0908	--	--	1347	11.2899	--	--
1348	29.9378	--	--	1348	11.288	--	--
1349	29.8437	--	--	1349	11.2871	--	--
1350	29.7366	--	--	1350	11.2861	--	--
1351	29.6382	--	--	1351	11.2852	--	--
1352	29.5746	--	--	1352	11.2842	--	--
1353	29.439	--	--	1353	11.4476	--	--
1354	29.5757	--	--	1354	11.4533	--	--
1355	30.1262	--	--	1355	11.6205	--	--
1356	30.2043	--	--	1356	11.6138	--	--
1357	29.4353	--	--	1357	11.6072	--	--
1358	29.0454	--	--	1358	11.4428	--	--
1359	28.9827	--	--	1359	11.4428	--	--
1360	28.9106	--	--	1360	11.4419	--	--
1361	28.9078	--	--	1361	11.4409	--	--
1362	28.798	--	--	1362	11.6043	--	--
1363	28.7846	--	--	1363	11.6043	--	--
1364	28.6485	--	--	1364	11.7667	--	--
1365	28.6116	--	--	1365	11.7667	--	--
1366	28.4526	--	--	1366	11.7667	--	--
1367	28.4295	--	--	1367	11.9292	--	--
1368	28.2164	--	--	1368	11.9282	--	--
1369	28.2117	--	--	1369	11.9282	--	--
1370	28.0057	--	--	1370	11.9282	--	--
1371	27.8708	--	--	1371	12.0897	--	--
1372	27.6972	--	--	1372	12.0887	--	--
1373	27.3525	--	--	1373	12.2502	--	--
1374	27.213	--	--	1374	12.083	--	--
1375	26.881	--	--	1375	12.0792	--	--
1376	26.291	--	--	1376	12.2379	--	--
1377	25.9239	--	--	1377	12.2303	--	--
1378	25.1655	--	--	1378	12.3851	--	--
1379	24.1458	--	--	1379	12.046	--	--
1380	23.3323	--	--	1380	11.7059	--	--
1381	22.3914	--	--	1381	11.5226	--	--
1382	20.9478	--	--	1382	11.1759	--	--
1383	19.1764	--	--	1383	11.1446	--	--
1384	17.0913	--	--	1384	9.81478	--	--
1385	13.8492	--	--	1385	9.62006	--	--
1386	12.5486	--	--	1386	9.42438	--	--
1387	10.7253	--	--	1387	7.76215	--	--
1388	7.19419	--	--	1388	4.96295	--	--
1389	6.05226	--	--	1389	3.31782	--	--
1390	2.10236	--	--	1390	2.45915	--	--
1391	6.74655	--	--	1391	1.65178	--	--
1392	2.29738	--	--	1392	3.61986	--	--
1393	-1.64842	--	--	1393	3.63221	--	--
1394	7.21382	--	--	1394	5.27545	--	--
1395	-0.29704	--	--	1395	2.31668	--	--
1396	4.34728	--	--	1396	-0.15767	--	--
1397	0.7208	--	--	1397	-0.60599	--	--
1398	3.22746	--	--	1398	-1.12556	--	--
1399	3.25422	--	--	1399	0.3543	--	--
1400	3.63716	--	--	1400	-2.63677	--	--

## Sheet: Supplementary Fig 2d
X	after first centri.	after second centri.
1	0.18	0.16
2	0.35	0.31
4	0.79	0.7
6	0.89	0.81
