# Supplementary material for: Preparing high-concentration individualized carbon nanotubes for industrial separation of multiple single-chirality species
Source: Nat Commun. 2023 Apr 29;14:2491. doi: 10.1038/s41467-023-38133-0 (PMC10148823; doi:10.1038/s41467-023-38133-0)
Supplement: Supplementary file 3 — Source Data [file 41467_2023_38133_MOESM3_ESM.zip › 7 Source data/Supplementary Figure 20/Supplementary Figure 20a and b- Concentration effect on the yield of (6,4).xlsx]

## Sheet: Supplementary Fig 20a
X	0.330 mg/ml	0.275 mg/ml	0.220 mg/ml	0.165 mg/ml	0.110 mg/ml	0.067 mg/ml	0.033 mg/ml	0.017 mg/ml	0.011 mg/ml
300	0.03923	0.0402	0.03392	0.03504	0.03739	0.02683	0.02572	0.0172	0.00978
302	0.04371	0.04203	0.03592	0.03705	0.03688	0.02792	0.02626	0.01893	0.01081
304	0.04472	0.04527	0.03836	0.03868	0.03791	0.02873	0.02638	0.0187	0.01191
306	0.04755	0.04685	0.04063	0.04022	0.03793	0.02952	0.02651	0.02058	0.01327
308	0.04927	0.04821	0.04218	0.04165	0.0378	0.02934	0.0262	0.02031	0.01367
310	0.0493	0.04853	0.04242	0.04175	0.03824	0.02961	0.02606	0.01871	0.01373
312	0.04729	0.04742	0.04046	0.0407	0.03836	0.02985	0.02626	0.01789	0.01263
314	0.04628	0.04559	0.03936	0.03976	0.03736	0.02943	0.02567	0.01644	0.01227
316	0.0471	0.04563	0.03983	0.03915	0.03558	0.02738	0.02488	0.01677	0.01306
318	0.04647	0.04555	0.03958	0.03959	0.03668	0.02818	0.0246	0.01701	0.0128
320	0.04608	0.04538	0.03963	0.03923	0.036	0.02904	0.02429	0.01793	0.01279
322	0.049	0.04601	0.0403	0.03969	0.03672	0.0292	0.02456	0.01846	0.01332
324	0.05062	0.04754	0.041	0.03949	0.03444	0.02709	0.02455	0.01909	0.01335
326	0.04957	0.04722	0.04076	0.04023	0.03671	0.02817	0.02447	0.01727	0.01339
328	0.04759	0.04505	0.03925	0.03896	0.03539	0.0289	0.02337	0.01637	0.0129
330	0.04618	0.04252	0.0373	0.03626	0.03153	0.02534	0.0221	0.01466	0.01225
332	0.04076	0.03903	0.03403	0.03399	0.03123	0.02455	0.02024	0.01459	0.01077
334	0.03671	0.03597	0.03119	0.03014	0.02739	0.02135	0.01873	0.01301	0.00973
336	0.0342	0.03282	0.02903	0.02767	0.02573	0.01994	0.01763	0.01123	0.0093
338	0.03138	0.02987	0.02683	0.02564	0.02412	0.01829	0.01628	0.01118	0.00846
340	0.02944	0.02782	0.02511	0.02358	0.02156	0.01664	0.01491	0.00882	0.00797
342	0.02756	0.02639	0.02328	0.02237	0.02031	0.01556	0.014	0.00856	0.00759
344	0.02654	0.02462	0.02188	0.02151	0.02059	0.01584	0.01312	0.00857	0.00693
346	0.02554	0.02349	0.0213	0.02081	0.01825	0.01405	0.01268	0.0074	0.00673
348	0.02327	0.02236	0.02059	0.01979	0.01854	0.01409	0.01232	0.00901	0.00628
350	0.02273	0.02134	0.01962	0.01914	0.01741	0.01389	0.01177	0.00831	0.00614
352	0.0224	0.0207	0.01877	0.01865	0.01593	0.01331	0.01171	0.0073	0.00582
354	0.02071	0.01986	0.01848	0.01773	0.01568	0.0119	0.01127	0.00662	0.00569
356	0.01975	0.01907	0.01783	0.0167	0.015	0.01226	0.01067	0.00669	0.00558
358	0.01899	0.0185	0.01726	0.01584	0.01532	0.01166	0.01022	0.00773	0.00548
360	0.01757	0.01792	0.01673	0.01524	0.01491	0.01128	0.00976	0.00742	0.0054
362	0.01764	0.01686	0.01627	0.01483	0.01345	0.00989	0.00924	0.00623	0.00541
364	0.01752	0.01662	0.01555	0.01448	0.01414	0.0118	0.0091	0.00695	0.0048
366	0.01647	0.01626	0.01498	0.01448	0.01306	0.00989	0.00913	0.00622	0.00468
368	0.01748	0.01621	0.01488	0.01452	0.01292	0.01124	0.00911	0.00605	0.00478
370	0.01698	0.01598	0.0154	0.01379	0.01404	0.01045	0.00878	0.0057	0.00486
372	0.01687	0.01578	0.01488	0.01334	0.01325	0.0108	0.00856	0.00587	0.00466
374	0.01719	0.01575	0.01509	0.01319	0.01183	0.00956	0.00859	0.00579	0.00465
376	0.01668	0.01547	0.0146	0.01389	0.01261	0.00929	0.00874	0.00603	0.00459
378	0.01726	0.01543	0.01444	0.01331	0.01161	0.00893	0.00872	0.00582	0.00447
380	0.01596	0.01537	0.01468	0.01348	0.01208	0.00917	0.00872	0.00575	0.00458
382	0.01617	0.01515	0.01451	0.0135	0.01118	0.00875	0.00852	0.00558	0.00468
384	0.01623	0.01543	0.01456	0.01299	0.01152	0.00849	0.00823	0.00585	0.00468
386	0.01636	0.01487	0.01437	0.01232	0.01093	0.00866	0.00797	0.00583	0.00469
388	0.01531	0.01478	0.014	0.01287	0.01041	0.00801	0.00805	0.00607	0.00432
390	0.01565	0.01433	0.01401	0.01276	0.01141	0.00801	0.00842	0.00532	0.0044
392	0.01543	0.01431	0.01368	0.0125	0.01088	0.00898	0.00808	0.00533	0.00428
394	0.01473	0.01419	0.01344	0.01234	0.01036	0.00816	0.00828	0.00506	0.0043
396	0.01503	0.01435	0.01331	0.01215	0.01101	0.00921	0.00838	0.0056	0.00436
398	0.0148	0.01417	0.01321	0.01215	0.00998	0.00786	0.00848	0.00543	0.00413
400	0.015	0.01416	0.01329	0.01172	0.01	0.00844	0.00837	0.00558	0.00426
402	0.01508	0.01429	0.0133	0.01184	0.01009	0.00787	0.0085	0.00525	0.00408
404	0.01401	0.01401	0.01371	0.01189	0.0099	0.00793	0.00867	0.00531	0.00442
406	0.01447	0.01429	0.01322	0.01232	0.01022	0.00803	0.00876	0.00548	0.00427
408	0.01503	0.01405	0.01335	0.01209	0.00927	0.00755	0.00898	0.00516	0.0042
410	0.01458	0.01458	0.01307	0.0121	0.01006	0.00854	0.00867	0.00572	0.00418
412	0.01468	0.01442	0.01334	0.01196	0.0104	0.00786	0.00899	0.00538	0.0043
414	0.01463	0.01422	0.01329	0.0122	0.00926	0.00743	0.00881	0.00536	0.00429
416	0.0145	0.01386	0.01331	0.01205	0.01003	0.00785	0.00867	0.0056	0.00442
418	0.01483	0.01376	0.01308	0.01177	0.00953	0.00793	0.00843	0.00544	0.00433
420	0.01461	0.01377	0.01325	0.0114	0.00937	0.00713	0.00843	0.00531	0.00452
422	0.01487	0.01356	0.01291	0.01144	0.0092	0.00772	0.00855	0.00627	0.00441
424	0.01388	0.01362	0.01302	0.01156	0.00937	0.0074	0.0085	0.00539	0.00436
426	0.01421	0.01358	0.01269	0.01154	0.00839	0.00748	0.0085	0.00516	0.00425
428	0.01367	0.01356	0.01287	0.01135	0.00947	0.00791	0.00849	0.00591	0.00425
430	0.01388	0.01327	0.01281	0.01109	0.00845	0.00731	0.00855	0.00558	0.00417
432	0.01362	0.01315	0.01288	0.01097	0.00886	0.0074	0.00853	0.00543	0.00429
434	0.0141	0.01328	0.01257	0.0112	0.00855	0.00735	0.00857	0.00544	0.00434
436	0.01398	0.01341	0.0126	0.01121	0.00941	0.00731	0.00876	0.00562	0.00425
438	0.01366	0.01324	0.01284	0.0113	0.00921	0.00783	0.00871	0.00606	0.00427
440	0.0138	0.01348	0.01276	0.01114	0.00912	0.00711	0.00898	0.00504	0.00432
442	0.01359	0.01341	0.01298	0.01137	0.00894	0.00745	0.00893	0.00598	0.00428
444	0.014	0.01363	0.01292	0.01172	0.00894	0.00766	0.00892	0.00573	0.00432
446	0.01398	0.01366	0.01311	0.0113	0.00979	0.00775	0.0091	0.00574	0.00431
448	0.01368	0.01384	0.01307	0.01123	0.00835	0.00741	0.00901	0.00627	0.00439
450	0.01391	0.01384	0.01323	0.01159	0.00935	0.00762	0.00919	0.00581	0.00439
452	0.01342	0.01407	0.01319	0.01176	0.00957	0.00777	0.00922	0.0053	0.00432
454	0.01353	0.01413	0.01333	0.01193	0.00895	0.00816	0.00922	0.00613	0.00451
456	0.01424	0.0141	0.01328	0.01165	0.00913	0.00787	0.00929	0.00582	0.00457
458	0.01385	0.01447	0.01323	0.01198	0.00887	0.00761	0.00918	0.00605	0.00439
460	0.01429	0.01468	0.01335	0.01201	0.00917	0.00758	0.00952	0.00645	0.00431
462	0.01406	0.01502	0.01359	0.01221	0.00888	0.00732	0.00943	0.00609	0.00445
464	0.01496	0.01487	0.01373	0.01211	0.00922	0.00786	0.00955	0.00638	0.00442
466	0.01422	0.01534	0.01368	0.01198	0.00917	0.00764	0.00967	0.00636	0.00432
468	0.01408	0.01518	0.01383	0.012	0.00912	0.00821	0.00973	0.00632	0.00455
470	0.01415	0.01487	0.01375	0.01191	0.00964	0.00741	0.00979	0.0063	0.00447
472	0.01375	0.01472	0.01378	0.0121	0.00908	0.00804	0.00975	0.00604	0.00442
474	0.01401	0.01462	0.01358	0.01182	0.00956	0.00826	0.00966	0.00624	0.00445
476	0.0139	0.01454	0.01359	0.01187	0.00921	0.00825	0.00932	0.00612	0.00457
478	0.01362	0.01439	0.01341	0.01158	0.0097	0.0082	0.00933	0.00602	0.00456
480	0.01407	0.01436	0.01316	0.01201	0.00885	0.00783	0.00904	0.00655	0.00444
482	0.01427	0.01426	0.01309	0.01167	0.00934	0.00789	0.00912	0.00645	0.00449
484	0.01393	0.01419	0.01297	0.0116	0.00927	0.00776	0.009	0.00673	0.0044
486	0.01402	0.01429	0.01302	0.0118	0.0093	0.00792	0.0091	0.00633	0.00461
488	0.01387	0.01436	0.01307	0.01184	0.00899	0.00769	0.00924	0.00651	0.00464
490	0.01437	0.01417	0.01329	0.01182	0.00928	0.00823	0.00908	0.00651	0.00479
492	0.01418	0.01422	0.01339	0.01166	0.00965	0.00843	0.00929	0.0064	0.00489
494	0.01427	0.01431	0.0134	0.0123	0.00893	0.00854	0.00925	0.00652	0.00481
496	0.01453	0.01449	0.01351	0.01216	0.00999	0.00846	0.00937	0.00673	0.00491
498	0.01444	0.01468	0.01373	0.01258	0.00921	0.0088	0.00938	0.00617	0.00502
500	0.01442	0.01501	0.01373	0.01251	0.01001	0.00861	0.0094	0.00631	0.00495
502	0.01465	0.0152	0.0138	0.01313	0.00981	0.0088	0.00932	0.00733	0.005
504	0.01534	0.01535	0.01406	0.01292	0.01021	0.00928	0.0095	0.0069	0.00518
506	0.01543	0.0155	0.01425	0.01302	0.0098	0.00858	0.00952	0.007	0.00505
508	0.01536	0.01585	0.01436	0.01326	0.01042	0.00953	0.00964	0.0066	0.0051
510	0.01594	0.01614	0.01441	0.01358	0.01083	0.00881	0.00976	0.00711	0.00509
512	0.01573	0.01638	0.01485	0.01342	0.01058	0.00924	0.00999	0.007	0.00529
514	0.0163	0.01646	0.01482	0.01385	0.01093	0.00922	0.01009	0.00763	0.00531
516	0.01631	0.01657	0.01528	0.01398	0.01082	0.00961	0.01041	0.0078	0.00558
518	0.01673	0.01688	0.01551	0.0144	0.0111	0.00983	0.01044	0.00737	0.00574
520	0.0173	0.01707	0.0158	0.01462	0.01112	0.01032	0.01046	0.00789	0.00592
522	0.01708	0.01769	0.0158	0.01519	0.01226	0.01058	0.01053	0.00768	0.00604
524	0.01801	0.01789	0.01593	0.01543	0.01217	0.01091	0.01054	0.00795	0.00604
526	0.0181	0.01826	0.01643	0.01565	0.01269	0.01097	0.01075	0.00845	0.00608
528	0.01847	0.01843	0.01653	0.01573	0.01231	0.01043	0.01068	0.00849	0.00621
530	0.01845	0.01872	0.01662	0.01578	0.01235	0.01095	0.01092	0.00824	0.00625
532	0.01869	0.01874	0.01661	0.01572	0.01283	0.01107	0.01097	0.00823	0.0063
534	0.01812	0.01881	0.01669	0.01579	0.01257	0.01084	0.01085	0.0084	0.00625
536	0.01893	0.01864	0.01651	0.01576	0.0127	0.01093	0.01064	0.00858	0.00619
538	0.01819	0.01874	0.01659	0.01596	0.01232	0.01094	0.0106	0.00844	0.00638
540	0.01869	0.01841	0.01646	0.01581	0.01272	0.01104	0.01066	0.00817	0.0063
542	0.01802	0.01824	0.01628	0.01592	0.0122	0.01083	0.01059	0.00821	0.00621
544	0.01863	0.01827	0.01619	0.0159	0.01227	0.01081	0.01068	0.00876	0.00603
546	0.01826	0.01838	0.01636	0.01591	0.01266	0.01121	0.01077	0.0079	0.00615
548	0.01821	0.01846	0.01637	0.01605	0.01195	0.01044	0.01078	0.00787	0.00632
550	0.01806	0.01861	0.01636	0.01589	0.01223	0.01099	0.01067	0.00819	0.00629
552	0.01886	0.0189	0.01665	0.01593	0.01242	0.01101	0.01092	0.00854	0.00645
554	0.01902	0.01897	0.01692	0.01626	0.01295	0.01162	0.01089	0.00874	0.00645
556	0.01941	0.01944	0.01736	0.0168	0.01301	0.01127	0.01109	0.00913	0.00662
558	0.02066	0.02031	0.0177	0.01712	0.01373	0.01179	0.01126	0.00958	0.0068
560	0.02072	0.02102	0.01857	0.0183	0.01417	0.0126	0.01178	0.01012	0.00718
562	0.02287	0.02189	0.01937	0.01939	0.01469	0.0128	0.01237	0.00991	0.00741
564	0.02396	0.02325	0.02064	0.02034	0.0158	0.01426	0.01317	0.01052	0.00801
566	0.0258	0.02478	0.02181	0.02192	0.01663	0.01464	0.01405	0.01158	0.00834
568	0.02791	0.02652	0.02349	0.02364	0.01843	0.01599	0.015	0.01252	0.009
570	0.03058	0.02871	0.02525	0.02545	0.01931	0.01716	0.01609	0.01363	0.00969
572	0.03263	0.03128	0.02725	0.02805	0.02148	0.01882	0.01728	0.01478	0.0104
574	0.03618	0.03416	0.02987	0.03046	0.02315	0.0204	0.01886	0.01619	0.01155
576	0.03989	0.03715	0.0327	0.03323	0.0258	0.02232	0.0203	0.01717	0.01253
578	0.04333	0.04073	0.03591	0.03687	0.02816	0.02446	0.02191	0.01928	0.01371
580	0.04816	0.04457	0.03899	0.0402	0.03099	0.02702	0.02371	0.02048	0.01471
582	0.05104	0.04793	0.042	0.04295	0.0332	0.02876	0.02523	0.02153	0.01546
584	0.05432	0.05014	0.04381	0.04413	0.03545	0.03019	0.02625	0.02257	0.01553
586	0.0546	0.05088	0.04402	0.04354	0.03553	0.03009	0.02599	0.0219	0.01527
588	0.05362	0.04966	0.04252	0.04097	0.03423	0.02875	0.02498	0.0211	0.01419
590	0.05016	0.04659	0.03961	0.03726	0.03108	0.02652	0.02321	0.01935	0.01286
592	0.04606	0.04285	0.03602	0.03351	0.02811	0.02363	0.02106	0.018	0.01156
594	0.04165	0.03897	0.03222	0.02976	0.02559	0.02134	0.01878	0.01588	0.01038
596	0.03716	0.0351	0.02902	0.02653	0.02209	0.01868	0.0173	0.01426	0.00935
598	0.03273	0.03144	0.02627	0.02368	0.02018	0.01687	0.01557	0.01228	0.00841
600	0.02912	0.02826	0.02379	0.02154	0.01784	0.01512	0.01424	0.01163	0.00781
602	0.02603	0.02589	0.0217	0.01938	0.0163	0.01372	0.01303	0.01055	0.00726
604	0.02365	0.02342	0.02004	0.01821	0.01497	0.01293	0.01227	0.00964	0.00669
606	0.02132	0.02149	0.01866	0.01694	0.01384	0.01159	0.01162	0.00902	0.00637
608	0.01919	0.02004	0.01737	0.01603	0.01317	0.01131	0.01093	0.00801	0.00611
610	0.01776	0.01854	0.01645	0.01504	0.0124	0.01079	0.01065	0.00766	0.00562
612	0.01629	0.01744	0.0156	0.01425	0.01206	0.01069	0.01006	0.00694	0.00553
614	0.01521	0.01639	0.01471	0.0134	0.01087	0.00939	0.00975	0.00622	0.00531
616	0.01375	0.0156	0.01384	0.01251	0.01082	0.00946	0.00921	0.00632	0.00502
618	0.01356	0.01501	0.01323	0.0119	0.00972	0.00877	0.00887	0.00607	0.00477
620	0.01272	0.01427	0.01278	0.01166	0.00976	0.00857	0.00867	0.00646	0.00464
622	0.01226	0.0136	0.01232	0.01112	0.00933	0.00839	0.00833	0.00592	0.0045
624	0.01208	0.01321	0.012	0.01054	0.00925	0.00829	0.00806	0.00619	0.00445
626	0.01116	0.01267	0.01183	0.01054	0.00888	0.00794	0.00795	0.00597	0.00447
628	0.01135	0.01231	0.01153	0.0103	0.00889	0.00756	0.00778	0.00555	0.00445
630	0.01072	0.01194	0.01123	0.0102	0.00863	0.00734	0.00752	0.00547	0.00424
632	0.01105	0.01189	0.01089	0.00993	0.00824	0.00708	0.00751	0.00557	0.00402
634	0.01043	0.01167	0.01089	0.00983	0.00851	0.00755	0.00742	0.00516	0.00401
636	0.01027	0.01159	0.01089	0.00983	0.00821	0.00709	0.00741	0.00501	0.00408
638	0.00996	0.0115	0.01067	0.00969	0.00834	0.00727	0.0072	0.00486	0.00402
640	0.01002	0.01154	0.01063	0.00927	0.00822	0.00722	0.00706	0.00502	0.00399
642	0.01015	0.01133	0.01054	0.00919	0.00826	0.00741	0.00715	0.00516	0.00387
644	0.00986	0.01127	0.01057	0.00941	0.00767	0.00641	0.00679	0.00512	0.00404
646	0.00999	0.01136	0.01042	0.00916	0.008	0.00693	0.00676	0.0053	0.00384
648	0.01024	0.01131	0.0107	0.00934	0.0075	0.00632	0.00664	0.00494	0.00404
650	0.01045	0.01119	0.01047	0.00929	0.00803	0.0068	0.00679	0.00505	0.00386
652	0.01003	0.01144	0.01064	0.00936	0.00785	0.00685	0.00678	0.00509	0.00389
654	0.01058	0.01133	0.01067	0.00948	0.008	0.00649	0.00688	0.00505	0.0039
656	0.01066	0.01149	0.01065	0.0094	0.00802	0.00693	0.0068	0.00494	0.00368
658	0.01043	0.0116	0.01064	0.00948	0.00799	0.0066	0.00682	0.00456	0.00375
660	0.01033	0.01187	0.01056	0.00928	0.00803	0.007	0.0068	0.00505	0.00375
662	0.01026	0.01187	0.01076	0.0094	0.00795	0.00637	0.00669	0.00478	0.00388
664	0.01057	0.01179	0.01061	0.00915	0.00792	0.00682	0.00664	0.00474	0.00374
666	0.01066	0.01172	0.01072	0.009	0.00781	0.00664	0.00632	0.00499	0.0039
668	0.0107	0.01151	0.01067	0.0092	0.00771	0.00676	0.00637	0.00499	0.00367
670	0.01044	0.01176	0.01058	0.0093	0.00764	0.00634	0.00631	0.00503	0.00369
672	0.01077	0.01141	0.01037	0.009	0.00782	0.00657	0.00605	0.00482	0.00367
674	0.01074	0.01159	0.01066	0.00929	0.0078	0.00657	0.0062	0.00504	0.00391
676	0.01054	0.01157	0.01063	0.00893	0.00785	0.00656	0.00601	0.00561	0.00379
678	0.01118	0.01155	0.01065	0.00905	0.00838	0.00689	0.00588	0.00544	0.00386
680	0.01077	0.01162	0.01048	0.00898	0.00813	0.00656	0.00601	0.00548	0.00371
682	0.01091	0.01159	0.0107	0.00892	0.00827	0.00664	0.00612	0.00531	0.00378
684	0.01061	0.01162	0.01064	0.00913	0.00821	0.00644	0.00619	0.00513	0.00375
686	0.01113	0.01153	0.01068	0.0088	0.00768	0.00619	0.00612	0.00481	0.0039
688	0.01052	0.01159	0.01068	0.00885	0.00793	0.00641	0.00618	0.00513	0.00377
690	0.01108	0.01155	0.01061	0.00915	0.00798	0.00625	0.00597	0.00505	0.00386
692	0.01104	0.01145	0.01067	0.00917	0.00837	0.00636	0.00605	0.0056	0.00389
694	0.01104	0.01174	0.01059	0.00926	0.00841	0.00672	0.00597	0.00542	0.00368
696	0.01128	0.01173	0.01063	0.00919	0.00833	0.00673	0.00579	0.00546	0.00374
698	0.01148	0.01179	0.01077	0.00923	0.00825	0.00613	0.0059	0.00541	0.00379
700	0.01171	0.01184	0.01065	0.00916	0.00832	0.00647	0.00608	0.00514	0.00385
702	0.01195	0.01195	0.01081	0.00904	0.00863	0.00701	0.00632	0.00528	0.00383
704	0.01205	0.01201	0.01106	0.00904	0.00837	0.0066	0.00624	0.0054	0.00403
706	0.01191	0.01194	0.01086	0.00913	0.0085	0.0069	0.00613	0.00568	0.00395
708	0.01232	0.01211	0.01114	0.00951	0.00836	0.00661	0.00638	0.00505	0.00411
710	0.01252	0.01213	0.01108	0.00946	0.00875	0.00735	0.00645	0.0056	0.00397
712	0.01281	0.01225	0.0112	0.00957	0.00855	0.00686	0.0064	0.00583	0.004
714	0.01311	0.01233	0.01122	0.00979	0.00894	0.00703	0.00639	0.00575	0.00401
716	0.01286	0.01233	0.01151	0.00998	0.0091	0.00683	0.0063	0.00598	0.00412
718	0.01361	0.01272	0.01146	0.01	0.00848	0.00708	0.00619	0.00586	0.0041
720	0.01356	0.01298	0.01184	0.01047	0.00962	0.00728	0.00665	0.00634	0.00423
722	0.01389	0.01324	0.01197	0.01015	0.00933	0.00686	0.00672	0.00607	0.00421
724	0.01426	0.01367	0.01216	0.01058	0.00913	0.00732	0.00691	0.00583	0.00427
726	0.01404	0.01385	0.01235	0.01069	0.00974	0.00754	0.00699	0.00582	0.00445
728	0.01457	0.01424	0.0126	0.01104	0.0097	0.00751	0.00734	0.00636	0.00439
730	0.01575	0.01446	0.01291	0.01142	0.0101	0.00784	0.00746	0.00658	0.00445
732	0.01579	0.0149	0.01312	0.01161	0.0102	0.00768	0.00786	0.00669	0.00445
734	0.01659	0.01533	0.01365	0.01207	0.01028	0.008	0.00774	0.00723	0.00475
736	0.01692	0.01554	0.01381	0.0122	0.0113	0.0088	0.00783	0.00695	0.00474
738	0.01692	0.01596	0.01416	0.01263	0.01099	0.00817	0.00796	0.00725	0.0049
740	0.01799	0.01642	0.01433	0.01288	0.0116	0.00875	0.00806	0.00746	0.00494
742	0.01831	0.01667	0.0148	0.01314	0.01149	0.00878	0.00851	0.00702	0.00521
744	0.01833	0.01711	0.01509	0.01336	0.01173	0.00961	0.00863	0.00769	0.00526
746	0.01889	0.01722	0.01524	0.01365	0.01177	0.00905	0.00903	0.00741	0.00531
748	0.01895	0.0176	0.01562	0.01372	0.01283	0.01009	0.00934	0.00804	0.00542
750	0.01959	0.01763	0.01574	0.01433	0.01244	0.00985	0.00945	0.0081	0.00533
752	0.01973	0.01792	0.01587	0.01449	0.01293	0.00999	0.00961	0.00816	0.00537
754	0.01979	0.01784	0.01604	0.0146	0.0127	0.0099	0.00969	0.00784	0.00556
756	0.01996	0.01806	0.01634	0.01504	0.01297	0.00992	0.00961	0.008	0.00572
758	0.01993	0.01833	0.01649	0.01513	0.01293	0.01013	0.00958	0.00842	0.00569
760	0.02048	0.01859	0.01664	0.01525	0.01317	0.0102	0.00964	0.00823	0.00593
762	0.02021	0.01878	0.01686	0.01515	0.0137	0.01057	0.00988	0.00804	0.00587
764	0.02057	0.01889	0.01689	0.01568	0.01348	0.01011	0.00998	0.00768	0.00587
766	0.02046	0.019	0.017	0.01572	0.01404	0.01081	0.01021	0.00822	0.00588
768	0.02061	0.01893	0.01724	0.01546	0.01359	0.01062	0.01034	0.00851	0.00604
770	0.02042	0.01897	0.01702	0.0157	0.01386	0.01108	0.01064	0.00776	0.00591
772	0.01974	0.01887	0.01726	0.01557	0.01344	0.01069	0.01069	0.00826	0.00592
774	0.01881	0.01835	0.01691	0.01523	0.01403	0.01101	0.01041	0.00698	0.00582
776	0.01826	0.01778	0.01625	0.01486	0.01372	0.01054	0.01027	0.00735	0.00551
778	0.01763	0.01717	0.01577	0.01451	0.01267	0.01007	0.00983	0.007	0.00537
780	0.01648	0.01618	0.01511	0.01362	0.01233	0.00943	0.00932	0.00642	0.00502
782	0.01591	0.01427	0.01432	0.01241	0.01247	0.00915	0.00702	0.00635	0.00457
784	0.0151	0.01353	0.0136	0.01163	0.01146	0.00869	0.00665	0.00577	0.00428
786	0.01412	0.01286	0.01286	0.01087	0.0104	0.00775	0.00586	0.00533	0.00402
788	0.01391	0.01228	0.01236	0.01031	0.01042	0.00762	0.00566	0.00497	0.00399
790	0.01364	0.01168	0.01197	0.00979	0.00963	0.00714	0.00528	0.00477	0.00389
792	0.01327	0.01134	0.01165	0.00921	0.00947	0.00702	0.00511	0.00507	0.0038
794	0.01324	0.01087	0.01137	0.00879	0.00882	0.00644	0.00502	0.00463	0.00381
796	0.01272	0.01074	0.01111	0.00865	0.00868	0.0064	0.00499	0.00519	0.00363
798	0.01273	0.01065	0.01103	0.00873	0.00874	0.00608	0.00489	0.00485	0.00357
800	0.01313	0.01054	0.01062	0.00871	0.00866	0.00615	0.00494	0.0043	0.00362
802	0.0137	0.01103	0.01076	0.00852	0.00879	0.00601	0.00487	0.00519	0.00349
804	0.01264	0.01112	0.01088	0.00916	0.00833	0.00616	0.00516	0.0051	0.00338
806	0.01272	0.01119	0.01104	0.00928	0.00859	0.00608	0.00528	0.00712	0.00366
808	0.01308	0.01123	0.01103	0.00935	0.00914	0.00657	0.00521	0.00511	0.00368
810	0.01292	0.01159	0.01127	0.00966	0.00878	0.00638	0.00524	0.00571	0.00385
812	0.01374	0.01188	0.01152	0.00991	0.00945	0.00703	0.00557	0.00548	0.00383
814	0.01373	0.01221	0.01176	0.00999	0.00907	0.00671	0.00569	0.00514	0.00384
816	0.0142	0.0124	0.01199	0.01021	0.00949	0.00694	0.00571	0.00631	0.00392
818	0.01455	0.01276	0.01225	0.01047	0.00971	0.00722	0.00608	0.00571	0.00416
820	0.01476	0.01306	0.01234	0.01085	0.01021	0.00748	0.00591	0.00595	0.00422
822	0.01526	0.01317	0.01269	0.01111	0.01061	0.0075	0.00634	0.00597	0.00434
824	0.01569	0.01367	0.01294	0.01128	0.01053	0.00754	0.00669	0.00537	0.0043
826	0.01578	0.01386	0.01307	0.01158	0.01053	0.00767	0.00671	0.006	0.00438
828	0.01599	0.01411	0.01324	0.01183	0.01059	0.00784	0.00695	0.00561	0.00457
830	0.01683	0.01441	0.0134	0.01203	0.01117	0.00813	0.00715	0.00643	0.00472
832	0.01703	0.01465	0.01364	0.01228	0.01137	0.00859	0.00724	0.00719	0.00463
834	0.01726	0.015	0.01374	0.01235	0.01133	0.00823	0.00738	0.00669	0.00477
836	0.01887	0.01536	0.01383	0.01249	0.01095	0.00822	0.00771	0.00763	0.00488
838	0.01783	0.01557	0.01412	0.01268	0.01162	0.00833	0.00782	0.00677	0.00487
840	0.01887	0.01608	0.01448	0.01293	0.01166	0.0086	0.00813	0.00731	0.00494
842	0.01928	0.01661	0.01485	0.01321	0.01155	0.00888	0.00813	0.00819	0.00507
844	0.02057	0.01745	0.01521	0.01356	0.01272	0.00927	0.00845	0.00847	0.00515
846	0.02095	0.01824	0.01568	0.01405	0.01274	0.0097	0.00878	0.00814	0.00539
848	0.02209	0.01933	0.01641	0.01447	0.01382	0.01016	0.00905	0.00969	0.00559
850	0.02369	0.02071	0.01723	0.01532	0.01437	0.01058	0.00955	0.00955	0.00582
852	0.02622	0.02213	0.01829	0.01618	0.01524	0.01145	0.01018	0.01018	0.00606
854	0.02861	0.02397	0.01946	0.01724	0.01649	0.01261	0.01077	0.01104	0.0065
856	0.03107	0.02624	0.02091	0.01861	0.0178	0.01326	0.01166	0.01162	0.00696
858	0.03341	0.02879	0.02289	0.02031	0.01963	0.01474	0.01256	0.01189	0.0075
860	0.03723	0.03188	0.02524	0.0223	0.02155	0.01668	0.01365	0.01492	0.00827
862	0.04202	0.03566	0.02819	0.02501	0.02397	0.01909	0.01517	0.0165	0.00913
864	0.04658	0.03988	0.03164	0.02838	0.02688	0.02126	0.01702	0.01822	0.01032
866	0.05243	0.04519	0.03578	0.0323	0.03063	0.02422	0.01926	0.02057	0.0118
868	0.06035	0.05141	0.04109	0.03742	0.03482	0.02833	0.02197	0.0236	0.01363
870	0.06731	0.05893	0.04772	0.04369	0.04025	0.03309	0.02547	0.02623	0.01579
872	0.07624	0.06757	0.05587	0.0518	0.04716	0.03922	0.02968	0.02994	0.01863
874	0.08747	0.07778	0.0656	0.06151	0.05458	0.0462	0.03487	0.03409	0.02184
876	0.09874	0.08936	0.07706	0.07264	0.06407	0.05466	0.04093	0.03772	0.02547
878	0.10968	0.10189	0.08995	0.08493	0.07498	0.0644	0.04775	0.04156	0.02932
880	0.11926	0.114	0.10257	0.09743	0.0856	0.07303	0.05527	0.04565	0.03303
882	0.12689	0.12378	0.11295	0.10794	0.0945	0.08	0.06196	0.04869	0.03609
884	0.13215	0.12993	0.11932	0.11521	0.10045	0.08444	0.06689	0.05147	0.03805
886	0.13249	0.13072	0.12044	0.11816	0.10131	0.08454	0.06919	0.0518	0.03847
888	0.12959	0.12519	0.11504	0.11624	0.09668	0.07994	0.06822	0.05076	0.0375
890	0.12231	0.11467	0.10453	0.10963	0.08694	0.07134	0.06397	0.0492	0.03516
892	0.11235	0.10047	0.08975	0.09876	0.07417	0.0606	0.0571	0.04515	0.03158
894	0.10173	0.08537	0.07442	0.08455	0.06105	0.04962	0.04875	0.04121	0.02759
896	0.0899	0.0713	0.06074	0.06986	0.04957	0.03971	0.03994	0.03641	0.02327
898	0.07792	0.05963	0.04983	0.05669	0.03969	0.0317	0.03212	0.03151	0.01908
900	0.06847	0.04984	0.04129	0.04603	0.03215	0.02513	0.02592	0.02712	0.01553
902	0.05946	0.04229	0.03487	0.03752	0.02654	0.02057	0.02122	0.02338	0.01275
904	0.05119	0.03617	0.02968	0.03109	0.02201	0.01679	0.01761	0.01975	0.01061
906	0.0441	0.03116	0.02569	0.02607	0.01885	0.01419	0.01486	0.0173	0.009
908	0.03861	0.02703	0.02246	0.02235	0.01598	0.012	0.01278	0.01463	0.00762
910	0.03359	0.02368	0.01981	0.01929	0.01391	0.01042	0.01106	0.0125	0.00658
912	0.02933	0.02077	0.01767	0.01693	0.01235	0.00924	0.0097	0.01088	0.00578
914	0.02561	0.01845	0.01592	0.01498	0.01104	0.00812	0.0086	0.0094	0.00517
916	0.02231	0.01646	0.01456	0.01347	0.01	0.00728	0.00761	0.00826	0.00472
918	0.01948	0.01473	0.01334	0.01219	0.00917	0.0067	0.00686	0.00725	0.00423
920	0.01767	0.01327	0.01217	0.01128	0.00828	0.00602	0.0062	0.00627	0.00399
922	0.0155	0.01201	0.01122	0.01035	0.00798	0.00577	0.00572	0.00576	0.00372
924	0.01428	0.01096	0.01033	0.00956	0.00734	0.0053	0.00525	0.00511	0.00332
926	0.01277	0.00991	0.00966	0.00882	0.00697	0.005	0.00474	0.0048	0.00318
928	0.01199	0.00912	0.00895	0.00817	0.00662	0.00483	0.00428	0.00419	0.00303
930	0.01084	0.00835	0.00841	0.00762	0.00621	0.00451	0.00403	0.00401	0.00284
932	0.01015	0.00776	0.00796	0.00719	0.00601	0.00437	0.00377	0.00365	0.00289
934	0.00958	0.00717	0.00746	0.00675	0.00579	0.00404	0.00356	0.00372	0.0027
936	0.00891	0.00674	0.00701	0.00646	0.00565	0.00409	0.00347	0.00352	0.0026
938	0.00825	0.00623	0.00665	0.00619	0.00541	0.00393	0.00332	0.00313	0.00249
940	0.00798	0.00591	0.00643	0.00589	0.00541	0.0039	0.00329	0.0033	0.00238
942	0.00756	0.00553	0.00612	0.00562	0.0053	0.0038	0.00329	0.00314	0.00227
944	0.00732	0.00528	0.00577	0.00556	0.00515	0.00382	0.00341	0.00304	0.00227
946	0.00713	0.00495	0.00558	0.00518	0.0051	0.00373	0.00347	0.00292	0.00222
948	0.00719	0.00466	0.00525	0.00506	0.00507	0.00374	0.0034	0.00286	0.00218
950	0.00689	0.00441	0.00499	0.00506	0.00489	0.00365	0.00351	0.00295	0.0021
952	0.00669	0.0042	0.00477	0.00482	0.00489	0.00367	0.0035	0.00282	0.00209
954	0.00654	0.00389	0.0044	0.00478	0.00484	0.00367	0.00342	0.00247	0.00204
956	0.00644	0.00384	0.00423	0.00461	0.00468	0.0035	0.0035	0.00289	0.00199
958	0.00645	0.0037	0.00398	0.00454	0.0048	0.00362	0.00352	0.00269	0.00194
960	0.00665	0.00358	0.0039	0.00427	0.00471	0.0036	0.00357	0.00292	0.00189
962	0.00657	0.00354	0.00381	0.00427	0.00484	0.00367	0.0035	0.00287	0.00185
964	0.00654	0.00348	0.00386	0.00432	0.00481	0.00366	0.00342	0.00242	0.00184
966	0.00667	0.00354	0.00391	0.00432	0.00479	0.00369	0.00333	0.00239	0.00179
968	0.00663	0.00371	0.00405	0.00433	0.00478	0.00372	0.0033	0.00273	0.00177
970	0.00659	0.00374	0.00423	0.00424	0.00475	0.00375	0.00331	0.00277	0.00175
972	0.00668	0.00382	0.00432	0.00456	0.00491	0.00395	0.00335	0.00311	0.00174
974	0.00672	0.00398	0.00446	0.00451	0.00496	0.00383	0.00337	0.00249	0.00173
976	0.00688	0.00398	0.00458	0.00464	0.00499	0.004	0.00343	0.00299	0.00172
978	0.00727	0.00425	0.00485	0.00475	0.00499	0.0037	0.00355	0.00257	0.0017
980	0.00717	0.00444	0.00511	0.0049	0.005	0.00392	0.00354	0.00286	0.00168
982	0.00734	0.00452	0.00534	0.00503	0.00507	0.00396	0.0037	0.00283	0.00185
984	0.00707	0.00463	0.00551	0.0051	0.00524	0.00399	0.00382	0.00277	0.00189
986	0.00711	0.00485	0.00576	0.00518	0.00529	0.00407	0.00392	0.0028	0.00193
988	0.00714	0.00502	0.00598	0.00532	0.00511	0.00414	0.00402	0.00267	0.00194
990	0.00723	0.00521	0.00628	0.0056	0.00512	0.00416	0.00416	0.00264	0.00194
992	0.00722	0.00547	0.0065	0.00574	0.00527	0.00427	0.0043	0.00268	0.00194
994	0.00748	0.00576	0.00673	0.00584	0.0054	0.00435	0.00436	0.0031	0.00194
996	0.00744	0.00586	0.00699	0.00599	0.00533	0.00435	0.00443	0.00302	0.00211
998	0.00727	0.00602	0.00722	0.00598	0.00534	0.00437	0.00453	0.00302	0.00224
1000	0.00746	0.00624	0.00741	0.00614	0.00551	0.00448	0.0045	0.00298	0.0023
1002	0.00723	0.00629	0.00758	0.00634	0.00541	0.00432	0.00449	0.00283	0.00236
1004	0.00742	0.00643	0.00762	0.00629	0.00558	0.00438	0.00443	0.00327	0.00247
1006	0.00741	0.00661	0.00758	0.00651	0.00539	0.0043	0.00453	0.00283	0.00253
1008	0.00735	0.0066	0.00798	0.00651	0.00551	0.0044	0.00434	0.00301	0.00269
1010	0.00735	0.00659	0.00795	0.00646	0.00539	0.00436	0.00423	0.00304	0.0025
1012	0.00725	0.00651	0.00795	0.0066	0.00548	0.00445	0.00414	0.00255	0.00271
1014	0.0072	0.00654	0.0078	0.00661	0.00547	0.00442	0.00415	0.00274	0.00273
1016	0.00703	0.00644	0.00778	0.00654	0.00547	0.00436	0.00397	0.00302	0.00275
1018	0.00709	0.00636	0.00781	0.00652	0.00547	0.00436	0.00393	0.00273	0.00283
1020	0.00699	0.00622	0.00771	0.00644	0.0055	0.00438	0.00377	0.00278	0.00288
1022	0.00685	0.00609	0.00756	0.00631	0.00545	0.00432	0.00375	0.0027	0.0029
1024	0.00691	0.00605	0.0074	0.00629	0.0054	0.00428	0.0037	0.00234	0.00278
1026	0.00654	0.00584	0.00745	0.00623	0.00538	0.00429	0.00371	0.00251	0.00287
1028	0.00641	0.00572	0.00733	0.00619	0.00538	0.00427	0.00365	0.0026	0.00267
1030	0.0064	0.00562	0.00717	0.00593	0.00526	0.00422	0.00347	0.00244	0.0028
1032	0.00637	0.00553	0.00706	0.00591	0.00511	0.00414	0.00352	0.00228	0.00276
1034	0.00618	0.00535	0.0069	0.00575	0.00517	0.00417	0.00345	0.00268	0.00265
1036	0.00591	0.00528	0.00692	0.00573	0.00508	0.00409	0.00344	0.00234	0.0026
1038	0.00582	0.00519	0.00675	0.00562	0.00504	0.00418	0.00332	0.00244	0.00259
1040	0.00571	0.0051	0.0067	0.00557	0.00512	0.00414	0.00332	0.00227	0.00255
1042	0.00556	0.0051	0.00661	0.00555	0.00509	0.00403	0.00338	0.00244	0.00251
1044	0.00517	0.00496	0.00667	0.00552	0.00501	0.00402	0.00323	0.0023	0.00249
1046	0.00531	0.00492	0.00646	0.00547	0.00504	0.00413	0.0033	0.00205	0.00244
1048	0.00497	0.00491	0.00632	0.00544	0.00495	0.00397	0.00324	0.00231	0.00251
1050	0.00502	0.00488	0.0063	0.0054	0.00495	0.004	0.00332	0.0021	0.00241
1052	0.00483	0.00483	0.00626	0.0053	0.0049	0.00398	0.00322	0.00216	0.00231
1054	0.0047	0.00476	0.00615	0.00531	0.00489	0.00393	0.0033	0.0022	0.0023
1056	0.00458	0.00472	0.00609	0.0052	0.0049	0.00394	0.00325	0.00221	0.00232
1058	0.00446	0.00462	0.00601	0.00518	0.00482	0.0039	0.00324	0.00216	0.00227
1060	0.00447	0.0046	0.00596	0.00508	0.0048	0.00386	0.00313	0.00222	0.00223
1062	0.00437	0.00452	0.00592	0.00504	0.0048	0.00386	0.00311	0.00209	0.00215
1064	0.00427	0.00442	0.00573	0.00499	0.00479	0.00385	0.0031	0.00221	0.00219
1066	0.00417	0.0043	0.00576	0.00498	0.00485	0.00392	0.00305	0.00211	0.00214
1068	0.00399	0.00425	0.00569	0.00489	0.00489	0.00394	0.00298	0.00205	0.00209
1070	0.00399	0.00415	0.00559	0.00479	0.0048	0.00384	0.00289	0.00203	0.0021
1072	0.0039	0.00404	0.00546	0.00468	0.00468	0.0038	0.00288	0.00205	0.00207
1074	0.00381	0.00394	0.00537	0.0046	0.00462	0.00376	0.00286	0.00201	0.00198
1076	0.00381	0.00395	0.00534	0.00458	0.0047	0.00381	0.00278	0.00217	0.00199
1078	0.00372	0.00384	0.00527	0.00451	0.00465	0.00382	0.00285	0.00224	0.00202
1080	0.00365	0.00374	0.00513	0.00444	0.00469	0.00376	0.00282	0.00212	0.00203
1082	0.00354	0.00368	0.0051	0.00439	0.00462	0.00377	0.00274	0.0019	0.00203
1084	0.00346	0.00361	0.00506	0.00429	0.00465	0.00372	0.0027	0.00193	0.00196
1086	0.00359	0.00355	0.00501	0.00425	0.00459	0.0037	0.00267	0.00201	0.00193
1088	0.00357	0.00347	0.00494	0.00419	0.00462	0.0037	0.00271	0.00203	0.00197
1090	0.00346	0.00347	0.00485	0.0042	0.0046	0.00365	0.00263	0.00206	0.00198
1092	0.00357	0.00337	0.00488	0.00406	0.00455	0.0036	0.00259	0.00205	0.00196
1094	0.0034	0.00333	0.00466	0.00409	0.00455	0.00367	0.00264	0.0017	0.00194
1096	0.00337	0.00328	0.00473	0.00405	0.00458	0.00368	0.00266	0.00182	0.00199
1098	0.0035	0.0033	0.00473	0.00394	0.00448	0.00361	0.00268	0.00199	0.00186
1100	0.0035	0.00324	0.00464	0.00392	0.00455	0.00365	0.00267	0.00205	0.00189
1102	0.00341	0.00324	0.00461	0.00396	0.00451	0.00354	0.00266	0.00181	0.00194
1104	0.00359	0.00319	0.00459	0.0039	0.00452	0.0036	0.00262	0.00204	0.00185
1106	0.00345	0.00318	0.00445	0.00389	0.0045	0.00358	0.00262	0.00202	0.0019
1108	0.00357	0.00322	0.00451	0.00385	0.00447	0.00355	0.00262	0.00202	0.00186
1110	0.00348	0.0032	0.00447	0.0038	0.00446	0.0035	0.00263	0.00215	0.0018
1112	0.00356	0.00319	0.00448	0.00379	0.00441	0.00353	0.00262	0.00208	0.0018
1114	0.00367	0.0033	0.00437	0.00378	0.00448	0.00354	0.00264	0.00217	0.00177
1116	0.00365	0.00329	0.00434	0.00385	0.00451	0.00355	0.00263	0.00203	0.00176
1118	0.00373	0.00332	0.00434	0.00371	0.00448	0.00351	0.00278	0.0023	0.0017
1120	0.00405	0.00337	0.00438	0.00376	0.00444	0.00354	0.00286	0.00218	0.00167
1122	0.00405	0.00341	0.00442	0.00369	0.00449	0.00359	0.00296	0.00216	0.00167
1124	0.00397	0.00346	0.00436	0.00376	0.00452	0.00355	0.00298	0.00226	0.00162
1126	0.00414	0.0036	0.00423	0.00379	0.00449	0.00353	0.00305	0.0022	0.00157
1128	0.00427	0.00364	0.00426	0.0038	0.00456	0.00361	0.00322	0.00209	0.00159
1130	0.00422	0.00373	0.00415	0.00373	0.00455	0.00352	0.00324	0.00204	0.00169
1132	0.00468	0.00376	0.00363	0.00374	0.00448	0.00353	0.00335	0.00222	0.00169
1134	0.00464	0.00383	0.00364	0.00372	0.00433	0.00343	0.00345	0.00227	0.00169
1136	0.0049	0.00376	0.00366	0.00369	0.00434	0.00345	0.00344	0.00229	0.00169
1138	0.00517	0.00371	0.00367	0.00357	0.00425	0.0034	0.00349	0.0023	0.00169
1140	0.00545	0.0037	0.00367	0.00363	0.00425	0.00336	0.00349	0.00222	0.00169
1142	0.00511	0.0035	0.00362	0.00363	0.00413	0.00332	0.00356	0.00245	0.00169
1144	0.00574	0.00342	0.00356	0.00362	0.00404	0.00331	0.00349	0.00254	0.00169
1146	0.0058	0.00325	0.00351	0.00361	0.00402	0.00324	0.00345	0.00273	0.00169
1148	0.00597	0.00333	0.00345	0.0036	0.00386	0.00312	0.00339	0.00244	0.00169
1150	0.00618	0.00336	0.00365	0.00359	0.00384	0.00311	0.00329	0.0025	0.00169
1152	0.00646	0.00338	0.00362	0.00358	0.00377	0.00315	0.0032	0.00237	0.00169
1154	0.00646	0.00341	0.00364	0.00358	0.00379	0.00309	0.0032	0.00281	0.00169
1156	0.00683	0.00343	0.00365	0.00357	0.00381	0.00309	0.0031	0.00258	0.00169
1158	0.00647	0.00346	0.00367	0.00356	0.00376	0.00305	0.00296	0.00261	0.00169
1160	0.00658	0.00349	0.00367	0.00355	0.00388	0.00305	0.00282	0.00239	0.00169
1162	0.00661	0.00352	0.00365	0.00354	0.0039	0.00309	0.00273	0.0025	0.00169
1164	0.0066	0.0035	0.00364	0.00353	0.00401	0.00317	0.00265	0.00237	0.00169
1166	0.00644	0.00342	0.00362	0.00353	0.00405	0.00319	0.00262	0.00244	0.00169
1168	0.00637	0.00341	0.00348	0.00352	0.00412	0.00323	0.00258	0.00238	0.00169
1170	0.00638	0.0034	0.00349	0.00351	0.00419	0.00324	0.00256	0.00247	0.00169
1172	0.00646	0.00339	0.00351	0.0035	0.00429	0.00332	0.0026	0.00226	0.00169
1174	0.00619	0.0034	0.00353	0.00349	0.0043	0.0034	0.00252	0.0023	0.00169
1176	0.00602	0.00342	0.00354	0.00348	0.0044	0.00342	0.00256	0.00222	0.00169
1178	0.006	0.00343	0.00354	0.00348	0.00448	0.0035	0.00257	0.00237	0.0017
1180	0.00577	0.00344	0.00351	0.00347	0.00454	0.0036	0.00259	0.00219	0.00174
1182	0.00584	0.00344	0.00349	0.00346	0.0046	0.00351	0.00258	0.00215	0.00178
1184	0.00566	0.00345	0.00348	0.00346	0.00459	0.00347	0.00257	0.00206	0.00182
1186	0.00574	0.00346	0.00349	0.00346	0.00459	0.00349	0.00258	0.00211	0.00185
1188	0.00555	0.00347	0.00351	0.00347	0.00456	0.00342	0.00258	0.00216	0.00189
1190	0.00547	0.00349	0.00351	0.00348	0.00458	0.0034	0.00257	0.00209	0.00196
1192	0.00545	0.00352	0.00352	0.00348	0.00461	0.00343	0.00256	0.00197	0.00208
1194	0.00546	0.00355	0.00353	0.00349	0.00465	0.00346	0.00255	0.00198	0.0022
1196	0.00547	0.00358	0.00353	0.00351	0.00458	0.00345	0.00253	0.00212	0.00231
1198	0.00534	0.00361	0.00354	0.0035	0.00459	0.00343	0.00251	0.00219	0.0026
1200	0.00539	0.00364	0.00354	0.00349	0.00448	0.00331	0.0025	0.00192	0.00254
1202	0.00553	0.00367	0.00355	0.00348	0.00446	0.00327	0.00248	0.00205	0.00266
1204	0.00559	0.00369	0.00356	0.00348	0.00451	0.00329	0.00247	0.00201	0.00277
1206	0.00559	0.00374	0.00356	0.00347	0.00439	0.00325	0.00244	0.00196	0.00289
1208	0.00574	0.00379	0.00357	0.00346	0.00446	0.00321	0.00245	0.00186	0.00305
1210	0.0059	0.00384	0.00357	0.00345	0.0045	0.00322	0.00247	0.00206	0.0033
1212	0.00583	0.00389	0.00359	0.00345	0.0045	0.00324	0.00248	0.00217	0.00354
1214	0.00593	0.00394	0.00361	0.00343	0.00465	0.00337	0.0025	0.00211	0.00363
1216	0.0059	0.00399	0.00362	0.0034	0.00474	0.00352	0.00251	0.00211	0.00377
1218	0.00599	0.00404	0.00364	0.00338	0.0047	0.00349	0.00253	0.00191	0.00383
1220	0.00593	0.00405	0.00366	0.00335	0.00471	0.00359	0.00254	0.00174	0.00394
1222	0.00577	0.00415	0.00367	0.00333	0.00481	0.00359	0.00256	0.00184	0.00398
1224	0.00563	0.00427	0.00369	0.0033	0.00478	0.00364	0.00258	0.00194	0.00405
1226	0.00563	0.00429	0.00371	0.00328	0.00475	0.00366	0.00259	0.00193	0.00407
1228	0.00539	0.00432	0.00372	0.00325	0.00485	0.00368	0.0026	0.00208	0.00405
1230	0.00518	0.00435	0.00374	0.00323	0.00479	0.00366	0.00262	0.0018	0.00404
1232	0.00514	0.00437	0.00376	0.00321	0.00469	0.00368	0.00263	0.00171	0.00402
1234	0.00482	0.0044	0.00378	0.00318	0.0047	0.00371	0.00265	0.00183	0.004
1236	0.00465	0.00442	0.00377	0.00316	0.00468	0.0037	0.00266	0.00175	0.00399
1238	0.00446	0.00445	0.00376	0.00314	0.00457	0.00372	0.00267	0.00184	0.00393
1240	0.00427	0.00447	0.00375	0.00311	0.00458	0.00366	0.00269	0.00184	0.00399
1242	0.00412	0.00449	0.00374	0.00309	0.0046	0.00362	0.0027	0.00177	0.00393
1244	0.00407	0.00452	0.00373	0.00307	0.00448	0.00365	0.00272	0.00206	0.00391
1246	0.00394	0.00454	0.00372	0.00305	0.00444	0.00365	0.00271	0.00192	0.00382
1248	0.00388	0.00456	0.00371	0.00302	0.00436	0.00363	0.0027	0.00177	0.00382
1250	0.00377	0.00458	0.0037	0.00299	0.00431	0.00358	0.00269	0.00168	0.00382
1252	0.00354	0.0046	0.00369	0.00296	0.00419	0.00354	0.00269	0.0016	0.00373
1254	0.00353	0.00463	0.00367	0.00296	0.00422	0.00358	0.00268	0.00166	0.00366
1256	0.00354	0.00457	0.00366	0.00293	0.00417	0.00363	0.00267	0.00168	0.00363
1258	0.00359	0.00452	0.00367	0.00291	0.00411	0.00356	0.00266	0.00187	0.00357
1260	0.00347	0.00446	0.00367	0.00289	0.00413	0.00362	0.00265	0.00195	0.00352
1262	0.00336	0.0044	0.00367	0.00287	0.00405	0.00363	0.00265	0.00189	0.00344
1264	0.00344	0.00435	0.00366	0.00284	0.00402	0.00358	0.00264	0.00175	0.00337
1266	0.00346	0.00429	0.00366	0.00282	0.00396	0.00358	0.00264	0.00171	0.00332
1268	0.00345	0.00423	0.00366	0.0028	0.00393	0.00361	0.00263	0.00166	0.00327
1270	0.00344	0.00417	0.00365	0.00278	0.00374	0.00357	0.00262	0.00195	0.00318
1272	0.0035	0.00411	0.00365	0.00276	0.00379	0.00355	0.00262	0.00198	0.00312
1274	0.00362	0.00405	0.00364	0.00274	0.00375	0.00359	0.00261	0.00192	0.00307
1276	0.00343	0.00394	0.00364	0.00272	0.00366	0.0036	0.0026	0.00185	0.00328
1278	0.00349	0.00384	0.00363	0.00269	0.00363	0.00356	0.00259	0.00214	0.00328
1280	0.0035	0.00373	0.00364	0.00266	0.0036	0.00363	0.00258	0.00208	0.00328
1282	0.00338	0.00362	0.00364	0.00264	0.00356	0.00366	0.00258	0.00217	0.00327
1284	0.00341	0.00353	0.00361	0.00261	0.00353	0.00366	0.00257	0.00206	0.00323
1286	0.00346	0.00339	0.00358	0.00259	0.0035	0.00367	0.00256	0.00197	0.00318
1288	0.00353	0.0034	0.00355	0.00256	0.00349	0.00371	0.00255	0.00191	0.00313
1290	0.00343	0.0034	0.00353	0.00253	0.00335	0.00374	0.00254	0.00199	0.00309
1292	0.00323	0.00341	0.00353	0.00251	0.00331	0.00365	0.00253	0.00224	0.00304
1294	0.0034	0.00343	0.00353	0.00249	0.00321	0.00361	0.00252	0.00206	0.003
1296	0.00347	0.00344	0.00353	0.00246	0.00323	0.00369	0.00251	0.00198	0.00295
1298	0.00328	0.00346	0.00353	0.00244	0.00304	0.00363	0.00249	0.0019	0.0029
1300	0.00349	0.00347	0.00353	0.00242	0.00309	0.00376	0.00248	0.00196	0.00286
1302	0.0032	0.00348	0.00353	0.00239	0.00299	0.00369	0.00247	0.00213	0.00282
1304	0.00316	0.0035	0.00353	0.00237	0.00298	0.00372	0.00246	0.00216	0.00282
1306	0.00292	0.00351	0.00349	0.00235	0.00293	0.00372	0.00245	0.00208	0.00282
1308	0.00306	0.00352	0.00339	0.00232	0.00283	0.00365	0.00243	0.00206	0.00275
1310	0.0029	0.00353	0.00337	0.00229	0.00284	0.00369	0.00242	0.00201	0.00258
1312	0.003	0.00354	0.00335	0.00228	0.00272	0.00362	0.00241	0.00213	0.00252
1314	0.003	0.00354	0.00333	0.00226	0.00264	0.00363	0.00239	0.00222	0.00246
1316	0.00269	0.00353	0.00331	0.00223	0.00256	0.00372	0.00237	0.00249	0.00241
1318	0.00274	0.00352	0.00329	0.00221	0.00236	0.00363	0.00236	0.00246	0.00235
1320	0.00231	0.00352	0.00326	0.00219	0.00234	0.00365	0.00234	0.00225	0.00229
1322	0.00252	0.00349	0.00324	0.00215	0.00227	0.00358	0.00233	0.00175	0.00223
1324	0.00254	0.00345	0.00322	0.00211	0.00223	0.00345	0.00231	0.00226	0.00217
1326	0.00271	0.00341	0.00319	0.00208	0.00215	0.00345	0.00229	0.0023	0.00212
1328	0.00267	0.00337	0.00317	0.00206	0.00208	0.00323	0.00228	0.0024	0.00206
1330	0.00262	0.00333	0.00314	0.00205	0.002	0.00329	0.00226	0.00237	0.002
1332	0.00258	0.00318	0.00311	0.00203	0.00193	0.00327	0.00225	0.00223	0.0021
1334	0.00254	0.00312	0.00309	0.00202	0.00186	0.00324	0.00225	0.00218	0.0021
1336	0.0025	0.00306	0.00306	0.002	0.00179	0.00321	0.00221	0.00279	0.00203
1338	0.00246	0.00304	0.00302	0.00199	0.00171	0.00317	0.00216	0.00265	0.002
1340	0.00242	0.00283	0.00301	0.00198	0.00166	0.00317	0.0021	0.00223	0.00197
1342	0.00238	0.00277	0.003	0.00196	0.00162	0.00317	0.00208	0.00184	0.00195
1344	0.00235	0.0027	0.00299	0.00195	0.00158	0.00316	0.00206	0.00224	0.00191
1346	0.00231	0.00264	0.00298	0.00194	0.00154	0.00317	0.00206	0.0024	0.00188
1348	0.00227	0.00257	0.00296	0.00194	0.0015	0.00313	0.00208	0.00309	0.00184
1350	0.00224	0.0025	0.00295	0.00188	0.00146	0.00308	0.00207	0.00201	0.00181
1352	0.0022	0.00244	0.00293	0.00191	0.00143	0.00307	0.00206	0.00312	0.00177
1354	0.00217	0.00237	0.00292	0.0019	0.00137	0.00306	0.00205	0.00249	0.00176
1356	0.00214	0.0023	0.0029	0.00189	0.00136	0.00304	0.00204	0.00362	0.00174
1358	0.00211	0.00222	0.00289	0.00192	0.00134	0.00302	0.00203	0.00284	0.00172
1360	0.00208	0.0022	0.00287	0.00188	0.00133	0.003	0.00202	0.00246	0.0017
1362	0.00206	0.00218	0.00286	0.00188	0.00132	0.00298	0.00202	0.000735628	0.00169
1364	0.00203	0.00216	0.00284	0.00187	0.00131	0.00296	0.00202	0.00218	0.00169
1366	0.00201	0.00214	0.00283	0.00187	0.00131	0.00293	0.00202	0.00224	0.00166
1368	0.00199	0.00212	0.00281	0.00186	0.00131	0.0029	0.00202	0.0023	0.00164
1370	0.00198	0.0021	0.0028	0.00187	0.00131	0.00286	0.00203	0.00236	0.00162
1372	0.00197	0.00209	0.00278	0.00187	0.0013	0.00282	0.00204	0.00242	0.0016
1374	0.00199	0.00207	0.00276	0.00187	0.00131	0.00278	0.00205	0.00248	0.00158
1376	0.0018	0.00205	0.00275	0.00188	0.00131	0.00274	0.00206	0.00254	0.00157
1378	0.00181	0.00203	0.00273	0.00188	0.00132	0.00269	0.00208	0.0026	0.00155
1380	0.00175	0.00202	0.00272	0.00189	0.00133	0.00264	0.00211	0.00266	0.00153
1382	0.0017	0.002	0.0027	0.0019	0.00134	0.00258	0.00213	0.00272	0.00144
1384	0.00165	0.00199	0.00269	0.0019	0.00136	0.00252	0.00216	0.00277	0.00144
1386	0.00161	0.00198	0.00268	0.00191	0.00138	0.00245	0.0022	0.00287	0.00144
1388	0.00158	0.00196	0.00266	0.00192	0.00141	0.00238	0.00224	0.00296	0.00144
1390	0.00154	0.00195	0.00265	0.00193	0.00141	0.0023	0.00227	0.00305	0.00144
1392	0.00152	0.00194	0.00264	0.00194	0.00147	0.00222	0.0023	0.00314	0.00144
1394	0.0015	0.00194	0.00263	0.00197	0.00153	0.00213	0.00234	0.00324	0.00144
1396	0.00148	0.00193	0.00262	0.00201	0.0016	0.00206	0.00239	0.00333	0.00146
1398	0.00148	0.00193	0.00261	0.00204	0.00156	0.00189	0.00244	0.00342	0.00147
1400	0.00147	0.00193	0.0025	0.00207	0.00154	0.00198	0.00254	0.00339	0.00149

## Sheet: Supplementary Fig 20b
X	0.330 mg/ml	0.275 mg/ml	0.220 mg/ml	0.165 mg/ml	0.110 mg/ml	0.067 mg/ml	0.033 mg/ml	0.017 mg/ml	0.011 mg/ml
300	0.0209	0.0201	0.01602	0.01109	0.01079	0.00941	0.0076	0.00344	0.00336
301	0.02123	0.0203	0.0164	0.0115	0.01111	0.0093	0.00719	0.00348	0.00326
302	0.02225	0.0205	0.01679	0.01178	0.01149	0.00945	0.00762	0.00373	0.00326
303	0.02237	0.02097	0.01716	0.01202	0.0116	0.01	0.00786	0.00467	0.00399
304	0.0232	0.02149	0.01803	0.01234	0.01197	0.01	0.00766	0.00513	0.00356
305	0.02345	0.02173	0.01776	0.01263	0.01238	0.01023	0.00765	0.00495	0.00365
306	0.0238	0.02209	0.01817	0.01282	0.01238	0.01019	0.00772	0.005	0.00401
307	0.02368	0.02215	0.01817	0.01281	0.01246	0.0101	0.00766	0.00523	0.00387
308	0.0238	0.02249	0.01808	0.01277	0.01263	0.01058	0.00748	0.00586	0.00431
309	0.02366	0.0223	0.01797	0.01282	0.01268	0.01009	0.00759	0.00571	0.00402
310	0.02294	0.0222	0.01791	0.01261	0.0125	0.00993	0.00758	0.00498	0.00397
311	0.02288	0.02202	0.01773	0.01242	0.01235	0.01016	0.00722	0.00529	0.0043
312	0.02255	0.02177	0.01734	0.01218	0.01199	0.00977	0.00729	0.00597	0.00437
313	0.02218	0.0215	0.01726	0.01213	0.01186	0.0099	0.00679	0.00589	0.00378
314	0.02195	0.02117	0.01703	0.01204	0.01185	0.0093	0.00707	0.0057	0.00368
315	0.02164	0.02088	0.01683	0.01171	0.01146	0.00962	0.0067	0.00568	0.0035
316	0.0218	0.02084	0.01669	0.01165	0.01122	0.00944	0.00656	0.00549	0.00383
317	0.02172	0.02076	0.01661	0.01176	0.01129	0.00926	0.00702	0.00553	0.00386
318	0.02167	0.02063	0.01658	0.01176	0.01132	0.00912	0.00655	0.00558	0.00403
319	0.02216	0.02072	0.0166	0.01183	0.01146	0.00915	0.00666	0.00532	0.00349
320	0.02209	0.02071	0.01664	0.01206	0.01146	0.00953	0.00696	0.00506	0.00443
321	0.02234	0.02099	0.01663	0.01232	0.01173	0.00947	0.00667	0.00523	0.00344
322	0.02242	0.02092	0.01651	0.01211	0.01145	0.00902	0.0068	0.00523	0.00411
323	0.02271	0.02111	0.01664	0.01237	0.0117	0.00957	0.0066	0.00475	0.00349
324	0.02269	0.02116	0.01655	0.01224	0.01144	0.00929	0.00692	0.00494	0.00408
325	0.02255	0.02102	0.01647	0.01227	0.01198	0.00955	0.00659	0.00523	0.00425
326	0.0221	0.02075	0.01658	0.01215	0.01165	0.00942	0.00675	0.00496	0.0038
327	0.02165	0.02055	0.01584	0.01175	0.01142	0.00938	0.00666	0.00499	0.00389
328	0.02114	0.02023	0.01536	0.01144	0.01111	0.00889	0.00637	0.00485	0.00368
329	0.02026	0.01971	0.015	0.01104	0.01104	0.00872	0.00616	0.00446	0.00371
330	0.01944	0.01916	0.01449	0.01046	0.01066	0.00834	0.00594	0.00429	0.00386
331	0.01857	0.01838	0.01393	0.01008	0.01031	0.00815	0.0059	0.00423	0.00351
332	0.01795	0.01772	0.01333	0.00962	0.00952	0.00786	0.00548	0.00396	0.00277
333	0.01692	0.01695	0.01271	0.009	0.00938	0.00742	0.0053	0.0036	0.00321
334	0.01627	0.01641	0.01209	0.00853	0.00884	0.00695	0.00503	0.00377	0.0032
335	0.01537	0.01564	0.0115	0.00836	0.00869	0.00681	0.00484	0.00395	0.00275
336	0.01494	0.01515	0.01096	0.00781	0.00813	0.0066	0.00484	0.00367	0.00288
337	0.01409	0.01446	0.01046	0.00741	0.00827	0.00617	0.00452	0.00331	0.00226
338	0.01363	0.01406	0.01002	0.00709	0.00785	0.00606	0.00433	0.00327	0.00295
339	0.01307	0.01351	0.00953	0.00686	0.00768	0.00566	0.00446	0.00323	0.0027
340	0.01267	0.01316	0.00941	0.00659	0.00776	0.00555	0.00409	0.00296	0.00201
341	0.01217	0.01272	0.00888	0.00637	0.00732	0.00542	0.00415	0.00267	0.00209
342	0.0119	0.01232	0.00878	0.00615	0.00749	0.00542	0.00379	0.00271	0.002
343	0.01157	0.01212	0.00846	0.0059	0.00716	0.00524	0.00387	0.00295	0.00241
344	0.01121	0.01177	0.00823	0.00568	0.00699	0.00495	0.00376	0.00292	0.00225
345	0.01104	0.01153	0.00825	0.0056	0.00699	0.00495	0.00385	0.00285	0.00203
346	0.01052	0.0112	0.0076	0.0055	0.00677	0.00472	0.0036	0.00289	0.00237
347	0.0105	0.01098	0.00758	0.00541	0.00669	0.00486	0.00371	0.00289	0.00182
348	0.01021	0.01068	0.00678	0.00519	0.00651	0.0046	0.00341	0.00264	0.00203
349	0.00997	0.01049	0.00685	0.00524	0.00632	0.00452	0.00364	0.00261	0.00201
350	0.00978	0.01022	0.00683	0.00507	0.00623	0.0042	0.00343	0.00264	0.00189
351	0.00956	0.01013	0.00631	0.00499	0.00578	0.00425	0.00351	0.00255	0.00194
352	0.00928	0.00989	0.00613	0.00485	0.00579	0.00441	0.00329	0.0026	0.00178
353	0.00913	0.00959	0.00607	0.00478	0.0056	0.00395	0.00318	0.00232	0.00178
354	0.00897	0.00948	0.00592	0.00462	0.00524	0.00393	0.00292	0.00185	0.0021
355	0.00881	0.00916	0.00587	0.00454	0.00516	0.0038	0.00299	0.00204	0.00214
356	0.00862	0.00898	0.00569	0.00438	0.00502	0.00394	0.00287	0.00236	0.00172
357	0.00833	0.00879	0.0056	0.0043	0.00452	0.00392	0.0028	0.00218	0.00129
358	0.00821	0.00865	0.0056	0.00431	0.00476	0.00365	0.00264	0.00203	0.0013
359	0.00797	0.00846	0.00522	0.00412	0.00453	0.00382	0.00258	0.00203	0.00124
360	0.0078	0.00833	0.0051	0.0041	0.00439	0.00359	0.0026	0.00198	0.00154
361	0.00757	0.00805	0.00493	0.0041	0.00433	0.00327	0.00257	0.00189	0.00164
362	0.00744	0.00792	0.00522	0.00402	0.00398	0.00341	0.00223	0.00188	0.00161
363	0.00746	0.00776	0.00485	0.00396	0.00413	0.00333	0.00252	0.00179	0.00154
364	0.00735	0.00763	0.00457	0.004	0.00396	0.00322	0.0023	0.0017	0.00123
365	0.00715	0.0075	0.00451	0.00382	0.0039	0.00341	0.0024	0.00174	0.00138
366	0.0072	0.00745	0.00455	0.00385	0.00382	0.00318	0.00239	0.00133	0.00149
367	0.00711	0.00724	0.00441	0.00368	0.0037	0.00312	0.0023	0.00165	0.00155
368	0.00711	0.00717	0.00432	0.00372	0.0038	0.00332	0.00232	0.00152	0.00149
369	0.00696	0.00701	0.00428	0.00369	0.00374	0.00312	0.00218	0.00183	0.00154
370	0.00681	0.00694	0.00426	0.00367	0.00377	0.00314	0.00217	0.00152	0.00131
371	0.00685	0.00687	0.00422	0.00358	0.00382	0.00295	0.00229	0.00155	0.00182
372	0.0068	0.0067	0.00404	0.00358	0.00372	0.00335	0.00231	0.00141	0.000904966
373	0.00668	0.00661	0.00417	0.0036	0.00373	0.00323	0.0021	0.00137	0.00144
374	0.00674	0.00658	0.00405	0.00362	0.00371	0.00277	0.00206	0.00143	0.0014
375	0.00667	0.00648	0.004	0.0036	0.0035	0.00296	0.00216	0.00129	0.00192
376	0.00663	0.00629	0.00402	0.00356	0.00348	0.0031	0.00197	0.00127	0.0014
377	0.0065	0.00631	0.00398	0.00349	0.0037	0.00306	0.0022	0.00149	0.00162
378	0.00658	0.00626	0.00396	0.0035	0.0035	0.00284	0.00211	0.00174	0.00157
379	0.00642	0.00612	0.00404	0.00352	0.00352	0.00299	0.00211	0.00175	0.00174
380	0.00633	0.00598	0.00396	0.00339	0.00347	0.00287	0.00212	0.00165	0.00148
381	0.00634	0.00593	0.00393	0.00342	0.00339	0.00302	0.00207	0.00152	0.0017
382	0.00626	0.00592	0.00389	0.00339	0.0034	0.00305	0.002	0.00166	0.00147
383	0.00621	0.00581	0.00393	0.00343	0.00327	0.00317	0.00197	0.0016	0.00157
384	0.00622	0.0058	0.00381	0.0033	0.00333	0.0028	0.00182	0.00147	0.0015
385	0.00607	0.00576	0.00373	0.0033	0.00319	0.00275	0.00167	0.00145	0.00181
386	0.00611	0.00561	0.00382	0.00328	0.00317	0.003	0.00193	0.00141	0.00125
387	0.00596	0.00559	0.00369	0.00327	0.00351	0.0025	0.00188	0.00161	0.00109
388	0.00597	0.00535	0.00369	0.00324	0.00317	0.00279	0.00191	0.00153	0.00153
389	0.00578	0.00543	0.00365	0.00326	0.00312	0.00251	0.00173	0.00185	0.00124
390	0.00571	0.00532	0.00365	0.0032	0.00314	0.00273	0.0017	0.0016	0.00141
391	0.0058	0.00524	0.00367	0.00318	0.00301	0.00285	0.00171	0.00149	0.00115
392	0.00566	0.00514	0.00352	0.0032	0.00301	0.00274	0.00157	0.00143	0.00162
393	0.0057	0.00513	0.00378	0.00305	0.00297	0.00275	0.0016	0.00148	0.00118
394	0.00557	0.00511	0.00368	0.00316	0.003	0.00267	0.00174	0.00154	0.00187
395	0.00556	0.00505	0.00345	0.00311	0.00303	0.00256	0.00168	0.00152	0.00119
396	0.00554	0.00503	0.00345	0.00303	0.00292	0.00253	0.00171	0.00145	0.0014
397	0.00549	0.00495	0.00344	0.00308	0.00292	0.00264	0.00173	0.00166	0.00139
398	0.00541	0.00498	0.00342	0.0031	0.00286	0.00244	0.00168	0.00174	0.00129
399	0.0054	0.00495	0.00352	0.00309	0.0029	0.00268	0.00172	0.00154	0.00133
400	0.00544	0.0049	0.0036	0.00295	0.00279	0.00308	0.00159	0.00142	0.00111
401	0.00533	0.00493	0.00344	0.00297	0.00294	0.00278	0.00173	0.00144	0.0013
402	0.00536	0.00481	0.00345	0.00299	0.0026	0.00266	0.00162	0.00152	0.00121
403	0.00536	0.00487	0.00344	0.00296	0.0028	0.00264	0.00158	0.0015	0.000994256
404	0.00523	0.00477	0.00337	0.00309	0.00258	0.00248	0.00161	0.0013	0.00121
405	0.00534	0.0048	0.0034	0.0029	0.00259	0.00248	0.00163	0.00125	0.00121
406	0.00529	0.00482	0.00346	0.00296	0.00264	0.00253	0.00155	0.00149	0.00128
407	0.00518	0.00472	0.00354	0.00294	0.00252	0.00268	0.00179	0.00132	0.00134
408	0.00527	0.00482	0.0035	0.00298	0.00272	0.00254	0.00166	0.0012	0.00118
409	0.00523	0.00469	0.00349	0.00297	0.00258	0.00258	0.00185	0.00158	0.00141
410	0.00523	0.00479	0.00349	0.00295	0.00255	0.00255	0.0017	0.00129	0.00143
411	0.00522	0.00475	0.00351	0.00287	0.00254	0.00284	0.00166	0.00135	0.00132
412	0.00512	0.00465	0.00352	0.00292	0.00257	0.00237	0.0016	0.00141	0.00133
413	0.0051	0.00467	0.00353	0.00288	0.00261	0.00267	0.00168	0.00121	0.00143
414	0.0051	0.00451	0.00342	0.00284	0.00259	0.00262	0.00157	0.00136	0.00137
415	0.00504	0.0046	0.00351	0.00299	0.00266	0.00253	0.00158	0.00112	0.00146
416	0.00507	0.00456	0.00343	0.00277	0.00251	0.00275	0.00161	0.00109	0.000996868
417	0.00493	0.00451	0.00343	0.00291	0.00275	0.0026	0.00169	0.00126	0.00128
418	0.00497	0.00454	0.00335	0.00285	0.00243	0.00266	0.00166	0.00136	0.00126
419	0.00483	0.00449	0.00329	0.00293	0.00258	0.00231	0.00158	0.00125	0.000867824
420	0.00488	0.00451	0.00343	0.00284	0.00253	0.00251	0.0017	0.00111	0.00127
421	0.00481	0.00443	0.00325	0.00289	0.00236	0.00256	0.00158	0.00124	0.00126
422	0.00472	0.0045	0.0033	0.0028	0.00254	0.00246	0.00152	0.00126	0.00132
423	0.00471	0.00437	0.0033	0.00281	0.00239	0.00239	0.00167	0.00114	0.000913022
424	0.00478	0.00442	0.0033	0.0028	0.00244	0.00221	0.00162	0.00128	0.00151
425	0.0047	0.0044	0.00347	0.00271	0.00241	0.00234	0.00163	0.00135	0.00135
426	0.00469	0.00436	0.00318	0.00275	0.00234	0.00251	0.00158	0.00125	0.00101
427	0.00469	0.00438	0.00321	0.00277	0.00234	0.00211	0.00154	0.00116	0.00126
428	0.00467	0.0043	0.0031	0.00284	0.00228	0.00245	0.00156	0.00118	0.00146
429	0.00463	0.00429	0.0031	0.00282	0.00231	0.00215	0.00153	0.00106	0.00108
430	0.00469	0.00426	0.00311	0.00283	0.00228	0.00238	0.00155	0.00129	0.00124
431	0.00456	0.00433	0.0031	0.00271	0.00238	0.00208	0.00155	0.00126	0.000950604
432	0.00465	0.00422	0.00325	0.00281	0.00235	0.00203	0.00153	0.00114	0.00102
433	0.00464	0.00428	0.00314	0.00283	0.0025	0.00243	0.00154	0.00128	0.0011
434	0.00453	0.00426	0.0032	0.00279	0.00234	0.00234	0.00149	0.00127	0.00121
435	0.00461	0.00425	0.00327	0.00287	0.00239	0.00208	0.00158	0.00139	0.000951692
436	0.00451	0.00422	0.00316	0.00282	0.00248	0.00261	0.00157	0.00119	0.00121
437	0.00456	0.00424	0.00316	0.00281	0.00227	0.00247	0.00144	0.00164	0.00103
438	0.00458	0.00425	0.00325	0.00279	0.00227	0.0022	0.00145	0.00154	0.0012
439	0.00457	0.00416	0.0032	0.00277	0.00228	0.00232	0.00165	0.00124	0.00116
440	0.00454	0.00418	0.00317	0.00291	0.00244	0.00239	0.00158	0.00116	0.000874362
441	0.00458	0.00421	0.00323	0.00277	0.00232	0.00211	0.00148	0.0012	0.00114
442	0.00459	0.00421	0.0031	0.00287	0.00234	0.00251	0.00156	0.00126	0.00113
443	0.00458	0.00419	0.00313	0.00267	0.00243	0.0022	0.00168	0.00126	0.00109
444	0.00456	0.00408	0.00324	0.00282	0.00224	0.00234	0.00166	0.00112	0.00146
445	0.0046	0.00423	0.00334	0.00273	0.00231	0.00223	0.00163	0.00119	0.00111
446	0.00452	0.00417	0.00326	0.00286	0.00225	0.00233	0.00162	0.00137	0.000983546
447	0.0046	0.00421	0.00333	0.0028	0.00242	0.00243	0.00159	0.00125	0.00123
448	0.00461	0.00414	0.0033	0.00278	0.00244	0.00227	0.00151	0.00131	0.00117
449	0.00462	0.00416	0.00321	0.00295	0.00243	0.00212	0.00168	0.0014	0.000696645
450	0.00457	0.00416	0.0031	0.0028	0.00224	0.00249	0.00162	0.00125	0.000945321
451	0.00468	0.00417	0.0032	0.0029	0.00242	0.00263	0.00162	0.00131	0.00115
452	0.00455	0.00412	0.00332	0.0028	0.00243	0.00223	0.00161	0.00133	0.00119
453	0.00466	0.00407	0.00323	0.00292	0.00229	0.00231	0.00168	0.00139	0.00094626
454	0.00471	0.00416	0.00332	0.00289	0.0023	0.0024	0.00151	0.00133	0.0012
455	0.00467	0.00415	0.00333	0.00287	0.00223	0.00239	0.00173	0.00141	0.0013
456	0.0047	0.00411	0.00333	0.00287	0.00234	0.00235	0.00159	0.00154	0.000988268
457	0.00472	0.00413	0.0033	0.00289	0.00229	0.00228	0.00163	0.00118	0.000903199
458	0.00481	0.00419	0.00332	0.00288	0.00223	0.00247	0.00166	0.00125	0.00111
459	0.00476	0.00414	0.0033	0.0029	0.00233	0.00239	0.00161	0.00136	0.0011
460	0.00484	0.00413	0.0033	0.0029	0.00232	0.00231	0.00162	0.00138	0.00105
461	0.00478	0.00415	0.00334	0.00278	0.0022	0.00242	0.00174	0.00134	0.00114
462	0.00487	0.00416	0.00357	0.00291	0.00245	0.00246	0.00173	0.00127	0.00116
463	0.00481	0.00419	0.00341	0.00283	0.00233	0.00227	0.00159	0.00136	0.00103
464	0.00484	0.00414	0.0033	0.00296	0.00228	0.00234	0.00172	0.00123	0.00128
465	0.00486	0.00422	0.00333	0.00286	0.00236	0.00228	0.00161	0.00138	0.00117
466	0.0049	0.00417	0.00329	0.0029	0.0023	0.00237	0.00173	0.00132	0.00122
467	0.00492	0.00423	0.00335	0.00292	0.00231	0.00248	0.00164	0.0014	0.00115
468	0.00487	0.0042	0.0034	0.00292	0.0023	0.00212	0.00164	0.00148	0.00132
469	0.00491	0.00427	0.00348	0.00287	0.00232	0.00265	0.00177	0.00142	0.00153
470	0.0049	0.00422	0.00353	0.00287	0.00229	0.00231	0.00166	0.00145	0.00126
471	0.00491	0.0043	0.0036	0.00288	0.00242	0.00223	0.00182	0.00142	0.000897351
472	0.00485	0.00429	0.00352	0.00273	0.00226	0.00246	0.00183	0.00156	0.00123
473	0.00493	0.00429	0.00355	0.00285	0.00236	0.00231	0.00182	0.00146	0.00115
474	0.00484	0.0043	0.00369	0.00274	0.00232	0.00196	0.00162	0.00127	0.00113
475	0.00492	0.0043	0.00359	0.00285	0.00241	0.00231	0.00173	0.00134	0.00118
476	0.0049	0.00436	0.00346	0.00279	0.00226	0.00204	0.0017	0.00129	0.00138
477	0.00485	0.0043	0.00345	0.00284	0.00235	0.00229	0.00169	0.00137	0.00112
478	0.00482	0.00437	0.00345	0.00283	0.00242	0.00222	0.0017	0.00125	0.000988478
479	0.00488	0.00436	0.00351	0.00282	0.00235	0.00205	0.00173	0.00129	0.00114
480	0.00491	0.00445	0.0036	0.00287	0.00241	0.00233	0.00185	0.00135	0.00118
481	0.00483	0.00438	0.00357	0.00286	0.00243	0.00215	0.00173	0.00142	0.000794753
482	0.00492	0.00445	0.00357	0.00297	0.00228	0.002	0.00188	0.00139	0.00102
483	0.00487	0.00445	0.00352	0.00293	0.00233	0.00237	0.00187	0.00141	0.00108
484	0.00496	0.00449	0.00351	0.00306	0.00243	0.00209	0.00191	0.00131	0.00102
485	0.00492	0.00453	0.00353	0.00295	0.0025	0.00214	0.00192	0.00131	0.000918145
486	0.00505	0.00453	0.00363	0.0031	0.00255	0.00216	0.00196	0.00114	0.000964086
487	0.00499	0.00464	0.00359	0.003	0.00252	0.00196	0.00193	0.00124	0.00105
488	0.00505	0.00458	0.00364	0.00306	0.00248	0.00221	0.00199	0.00128	0.00132
489	0.00509	0.00468	0.00368	0.00309	0.00251	0.0022	0.00199	0.00121	0.0012
490	0.00502	0.00468	0.00376	0.00312	0.00261	0.00207	0.00196	0.00133	0.00117
491	0.00515	0.00473	0.00386	0.00316	0.0025	0.00229	0.00207	0.00127	0.0012
492	0.00508	0.00475	0.00382	0.00314	0.00263	0.00206	0.00192	0.00133	0.00144
493	0.00517	0.00478	0.00377	0.00319	0.00262	0.00215	0.00194	0.00136	0.00121
494	0.00512	0.00482	0.00377	0.00309	0.00266	0.00238	0.00202	0.00133	0.00104
495	0.00524	0.00487	0.00381	0.00321	0.00264	0.00219	0.0019	0.00126	0.00129
496	0.00527	0.0049	0.00381	0.00311	0.00262	0.00213	0.00198	0.00138	0.000951472
497	0.00529	0.00489	0.0039	0.00327	0.00268	0.00226	0.00196	0.00128	0.00109
498	0.00537	0.00501	0.0039	0.00321	0.00273	0.00217	0.00202	0.00118	0.00127
499	0.00534	0.00494	0.00404	0.0032	0.00266	0.00219	0.00212	0.0012	0.00103
500	0.00544	0.00505	0.00416	0.00326	0.00279	0.00223	0.002	0.00136	0.00112
501	0.00539	0.00506	0.00396	0.00321	0.00267	0.00208	0.00202	0.0013	0.00126
502	0.0055	0.00514	0.00407	0.00319	0.00273	0.00237	0.00209	0.00141	0.00124
503	0.00548	0.00515	0.00417	0.00319	0.00276	0.00229	0.00208	0.00133	0.00123
504	0.00555	0.00519	0.0042	0.00335	0.00279	0.00227	0.002	0.00138	0.00115
505	0.00551	0.00525	0.00416	0.00327	0.00281	0.00236	0.00202	0.00129	0.00124
506	0.00565	0.00526	0.00421	0.00342	0.00284	0.0024	0.00216	0.0015	0.0013
507	0.00563	0.00534	0.00435	0.0033	0.00284	0.00238	0.00206	0.00134	0.00101
508	0.00569	0.00535	0.00422	0.00335	0.00297	0.00238	0.00214	0.00133	0.00136
509	0.00571	0.00546	0.0044	0.00337	0.00292	0.00237	0.0021	0.00138	0.00123
510	0.00578	0.00549	0.00438	0.00345	0.00286	0.00235	0.00215	0.00146	0.000993346
511	0.00583	0.00558	0.00435	0.00348	0.00303	0.0025	0.00212	0.00144	0.00139
512	0.00591	0.00558	0.00433	0.00356	0.00304	0.00245	0.00211	0.00155	0.00132
513	0.00596	0.00574	0.0045	0.00351	0.00306	0.00246	0.00232	0.00148	0.00116
514	0.00602	0.00577	0.00471	0.00364	0.00307	0.00242	0.00224	0.00171	0.00135
515	0.00613	0.00583	0.00466	0.0038	0.0032	0.0025	0.00223	0.00153	0.00112
516	0.00613	0.00588	0.00472	0.00366	0.00327	0.00245	0.00231	0.00158	0.00145
517	0.00627	0.00601	0.00488	0.00381	0.00334	0.00253	0.00218	0.00163	0.00128
518	0.00628	0.00612	0.00504	0.00377	0.00333	0.00253	0.00234	0.00157	0.00124
519	0.00642	0.00616	0.00484	0.00399	0.0034	0.00275	0.00233	0.00153	0.00137
520	0.00652	0.00625	0.0049	0.00391	0.00343	0.00253	0.00241	0.00153	0.00136
521	0.00655	0.00632	0.00494	0.00399	0.00337	0.00253	0.00233	0.00161	0.00127
522	0.00668	0.00646	0.0051	0.00403	0.00348	0.00259	0.00236	0.00163	0.00157
523	0.00672	0.00645	0.00509	0.00407	0.00336	0.00255	0.00238	0.0015	0.00137
524	0.00684	0.00657	0.00513	0.00414	0.00351	0.0026	0.00242	0.00151	0.00118
525	0.00682	0.0066	0.0052	0.00416	0.00358	0.0025	0.00233	0.00171	0.00133
526	0.00697	0.0067	0.00514	0.00422	0.00351	0.00287	0.00231	0.00161	0.00149
527	0.00703	0.00673	0.00514	0.00414	0.00352	0.00275	0.00237	0.00176	0.00142
528	0.00709	0.00677	0.00521	0.00432	0.00351	0.00275	0.00236	0.00174	0.00147
529	0.00707	0.00687	0.00521	0.00422	0.00354	0.00289	0.00241	0.00158	0.00128
530	0.00713	0.0069	0.00528	0.00432	0.00363	0.00291	0.00246	0.00186	0.00153
531	0.00724	0.00696	0.00519	0.00427	0.00362	0.00293	0.0024	0.00176	0.00163
532	0.00725	0.00697	0.00518	0.00438	0.00363	0.00297	0.00236	0.00168	0.00138
533	0.00722	0.00698	0.00521	0.00426	0.00359	0.00281	0.00237	0.00186	0.00136
534	0.00722	0.00699	0.00521	0.0043	0.00367	0.00278	0.00256	0.00188	0.00137
535	0.00726	0.00703	0.00523	0.00434	0.00355	0.0027	0.00239	0.00166	0.00148
536	0.00721	0.00703	0.00512	0.00427	0.00354	0.00306	0.00248	0.00179	0.00158
537	0.00728	0.00706	0.00505	0.00421	0.00357	0.00304	0.00228	0.00155	0.00171
538	0.00718	0.00711	0.0052	0.00422	0.00351	0.00291	0.00248	0.00179	0.00154
539	0.00717	0.00713	0.0052	0.00426	0.00332	0.00284	0.0024	0.00176	0.00169
540	0.00713	0.00712	0.0052	0.00417	0.00365	0.00295	0.00234	0.00171	0.00135
541	0.00708	0.00714	0.00525	0.00416	0.00339	0.00295	0.00236	0.00189	0.0014
542	0.00709	0.00718	0.00527	0.00411	0.00349	0.00282	0.00233	0.00199	0.00147
543	0.00703	0.00722	0.0054	0.0041	0.00364	0.00287	0.00241	0.00188	0.00157
544	0.00701	0.00724	0.00513	0.00406	0.00338	0.00269	0.00236	0.00176	0.0016
545	0.00697	0.00728	0.00522	0.0041	0.00351	0.00293	0.00249	0.00159	0.0014
546	0.00698	0.00733	0.00512	0.00415	0.00347	0.00296	0.00236	0.00163	0.00192
547	0.00696	0.00737	0.0054	0.00408	0.00343	0.00306	0.00254	0.00167	0.00165
548	0.00701	0.00742	0.00534	0.0041	0.0035	0.003	0.0025	0.00189	0.00172
549	0.00697	0.00752	0.00535	0.00413	0.00357	0.00309	0.00262	0.00158	0.00152
550	0.00709	0.00763	0.00547	0.00413	0.00356	0.00314	0.00256	0.0016	0.00188
551	0.00716	0.00771	0.00543	0.00415	0.00378	0.00296	0.00269	0.00179	0.00136
552	0.00723	0.00784	0.00552	0.00423	0.00375	0.00306	0.00283	0.00171	0.00171
553	0.0073	0.00797	0.00561	0.00428	0.00382	0.00331	0.00288	0.00185	0.0017
554	0.0074	0.00809	0.00571	0.00443	0.00396	0.00331	0.00298	0.00172	0.00153
555	0.00754	0.00826	0.00581	0.0045	0.00407	0.00342	0.003	0.00203	0.00184
556	0.00766	0.00843	0.00594	0.00464	0.00429	0.00336	0.0031	0.00176	0.00139
557	0.00786	0.00854	0.00608	0.00474	0.00427	0.0035	0.00305	0.00204	0.0018
558	0.00803	0.00881	0.00625	0.00478	0.00452	0.00373	0.00322	0.00206	0.00181
559	0.00828	0.00902	0.00645	0.00494	0.0048	0.00387	0.00308	0.00198	0.00172
560	0.00847	0.00923	0.00668	0.00504	0.0051	0.00398	0.00317	0.00211	0.00185
561	0.0088	0.00948	0.00694	0.00526	0.00515	0.00398	0.00318	0.00221	0.00176
562	0.00907	0.00977	0.00724	0.00533	0.0056	0.00434	0.00337	0.00215	0.00157
563	0.0094	0.01007	0.00755	0.00558	0.0056	0.0043	0.00329	0.00243	0.00193
564	0.00974	0.0104	0.00788	0.00578	0.00607	0.00452	0.00365	0.00239	0.00198
565	0.01006	0.01077	0.00823	0.00611	0.0064	0.00469	0.00378	0.00253	0.00203
566	0.01056	0.01113	0.00858	0.00631	0.00663	0.0048	0.00374	0.00248	0.00221
567	0.01091	0.01153	0.00894	0.00667	0.00707	0.00521	0.00392	0.00267	0.00191
568	0.0114	0.012	0.00932	0.00699	0.00742	0.00521	0.004	0.00275	0.00222
569	0.01189	0.01247	0.00971	0.00726	0.00771	0.00563	0.00426	0.00288	0.00237
570	0.01247	0.01297	0.01013	0.00767	0.00801	0.00603	0.00433	0.003	0.00243
571	0.01298	0.01343	0.01058	0.00805	0.00844	0.00618	0.00457	0.00306	0.00247
572	0.0136	0.01407	0.01106	0.00851	0.00879	0.00643	0.00461	0.00321	0.00287
573	0.01425	0.0147	0.01157	0.00892	0.00926	0.00684	0.00477	0.00349	0.00262
574	0.01492	0.01534	0.01209	0.00954	0.00944	0.007	0.00496	0.00359	0.00299
575	0.01561	0.01602	0.01263	0.0101	0.00986	0.00736	0.00528	0.00371	0.00305
576	0.01636	0.01675	0.01317	0.01068	0.01035	0.00768	0.00546	0.00389	0.0032
577	0.01721	0.01753	0.01372	0.0113	0.01059	0.00819	0.00557	0.00416	0.00361
578	0.01796	0.01829	0.01427	0.01184	0.01119	0.00865	0.00582	0.00433	0.00349
579	0.01885	0.01909	0.01482	0.01251	0.01146	0.00869	0.00605	0.00449	0.00382
580	0.01966	0.0198	0.01537	0.013	0.0118	0.00915	0.00637	0.00476	0.00392
581	0.02047	0.02051	0.0161	0.01346	0.01217	0.00958	0.00636	0.00482	0.00413
582	0.02111	0.02109	0.01659	0.0137	0.01239	0.00954	0.00652	0.00484	0.00429
583	0.02171	0.02151	0.01699	0.01388	0.0124	0.00949	0.00654	0.00489	0.00423
584	0.02218	0.02166	0.01713	0.01387	0.01243	0.00952	0.00657	0.00489	0.00384
585	0.02243	0.0216	0.01706	0.01377	0.01212	0.00926	0.00644	0.00477	0.00398
586	0.02249	0.02138	0.0169	0.01345	0.01184	0.009	0.00623	0.00473	0.00378
587	0.02231	0.02094	0.01667	0.01291	0.01139	0.00871	0.00603	0.00452	0.00363
588	0.022	0.0203	0.01631	0.01231	0.01081	0.00837	0.0056	0.00431	0.00363
589	0.02137	0.01951	0.01582	0.01177	0.01016	0.00794	0.00549	0.00422	0.00316
590	0.0207	0.01867	0.01527	0.01105	0.00958	0.00741	0.005	0.00392	0.0032
591	0.01983	0.01777	0.01435	0.01033	0.00892	0.00695	0.00479	0.00354	0.00297
592	0.01894	0.01688	0.0137	0.00972	0.00836	0.00654	0.00431	0.00343	0.00289
593	0.01797	0.01604	0.01299	0.00901	0.00782	0.00627	0.00435	0.00333	0.0026
594	0.01704	0.01523	0.01246	0.00848	0.00707	0.00586	0.00391	0.00309	0.00245
595	0.01605	0.01443	0.01199	0.00785	0.00681	0.00545	0.0037	0.0029	0.00241
596	0.01503	0.01371	0.01134	0.00734	0.00615	0.00517	0.00357	0.00275	0.00245
597	0.01409	0.013	0.01066	0.00686	0.00583	0.0049	0.00337	0.00265	0.00194
598	0.01321	0.01232	0.01	0.00645	0.00545	0.00451	0.0032	0.00247	0.00202
599	0.01238	0.01178	0.0097	0.00603	0.00509	0.00459	0.00299	0.00224	0.00203
600	0.01163	0.01126	0.0093	0.00568	0.00478	0.00447	0.00286	0.00208	0.0015
601	0.01095	0.01077	0.00874	0.00537	0.00448	0.00393	0.00261	0.00205	0.0015
602	0.0103	0.01036	0.00822	0.00505	0.00429	0.00379	0.00266	0.00209	0.00163
603	0.00975	0.0099	0.00775	0.00486	0.00406	0.0036	0.00241	0.00202	0.00193
604	0.00921	0.00958	0.00731	0.0046	0.00389	0.00357	0.00256	0.00194	0.00158
605	0.0087	0.00923	0.0069	0.00441	0.00359	0.00332	0.00235	0.00188	0.00127
606	0.00826	0.00891	0.00652	0.0042	0.00362	0.00315	0.00224	0.00183	0.00118
607	0.00783	0.00865	0.00617	0.00412	0.00319	0.00313	0.00217	0.00174	0.00149
608	0.0075	0.00838	0.00583	0.00389	0.00322	0.00304	0.00198	0.00177	0.00136
609	0.00711	0.00811	0.00553	0.00379	0.00314	0.00285	0.00199	0.00143	0.0012
610	0.00683	0.00786	0.00524	0.00351	0.00292	0.00279	0.00188	0.00143	0.0014
611	0.00647	0.00764	0.00499	0.00336	0.0028	0.00268	0.00179	0.00157	0.00147
612	0.00623	0.00738	0.00476	0.0034	0.00268	0.00242	0.00171	0.00145	0.00124
613	0.00596	0.00722	0.00476	0.00318	0.00261	0.00233	0.00185	0.00146	0.00071743
614	0.00577	0.007	0.00432	0.00304	0.00253	0.00247	0.00164	0.00135	0.00114
615	0.00553	0.00679	0.00408	0.00299	0.00251	0.00216	0.00165	0.00128	0.000988856
616	0.00537	0.00659	0.00382	0.00298	0.0022	0.0021	0.00162	0.00138	0.000843344
617	0.0052	0.00643	0.00382	0.00278	0.00224	0.00215	0.00163	0.00122	0.000599599
618	0.00502	0.00621	0.00356	0.00275	0.0021	0.00207	0.00161	0.00125	0.0011
619	0.00494	0.00601	0.00346	0.00265	0.00213	0.00211	0.00145	0.00124	0.0011
620	0.00476	0.00587	0.0033	0.00261	0.002	0.00184	0.00157	0.00118	0.000952975
621	0.00468	0.00571	0.00311	0.0025	0.00201	0.00209	0.00162	0.00111	0.000954888
622	0.00454	0.00558	0.00301	0.00255	0.00196	0.00209	0.00161	0.00125	0.000892281
623	0.00444	0.00541	0.00299	0.00244	0.00185	0.00173	0.00148	0.00125	0.000921184
624	0.00435	0.00525	0.00292	0.00233	0.00179	0.00184	0.00156	0.0012	0.000813327
625	0.00428	0.00514	0.00274	0.00233	0.00176	0.0016	0.00141	0.0012	0.000871144
626	0.0042	0.00502	0.00274	0.00221	0.00191	0.00175	0.00152	0.00115	0.000614979
627	0.00411	0.00488	0.00266	0.00219	0.00174	0.00185	0.00149	0.00114	0.000623694
628	0.0041	0.00476	0.00269	0.00209	0.00184	0.00178	0.00126	0.00129	0.000820234
629	0.00398	0.00464	0.00261	0.00218	0.00168	0.00172	0.00128	0.00115	0.00117
630	0.00395	0.00454	0.00259	0.00209	0.0017	0.00169	0.00135	0.00118	0.000996627
631	0.00384	0.00437	0.00257	0.00205	0.00161	0.0015	0.00136	0.00112	0.000889795
632	0.00385	0.00426	0.00259	0.00202	0.0016	0.00168	0.00116	0.0011	0.000909141
633	0.00377	0.00417	0.00256	0.00199	0.00161	0.00169	0.00129	0.00125	0.000882264
634	0.00381	0.00409	0.00254	0.00202	0.00155	0.00162	0.00115	0.00103	0.00104
635	0.00371	0.00397	0.0025	0.00199	0.00154	0.00193	0.00129	0.00105	0.000984561
636	0.00375	0.00387	0.0025	0.00199	0.00154	0.00174	0.0012	0.00112	0.00111
637	0.00365	0.00378	0.00247	0.00193	0.00172	0.00159	0.00127	0.00109	0.000803707
638	0.00365	0.00368	0.00244	0.00197	0.00163	0.00161	0.00109	0.00114	0.00107
639	0.00361	0.00361	0.00246	0.00189	0.00172	0.00136	0.00126	0.00124	0.000883891
640	0.00363	0.00357	0.00242	0.00189	0.00166	0.0016	0.00121	0.00124	0.00102
641	0.00364	0.00356	0.00243	0.00185	0.00179	0.00158	0.00108	0.00109	0.00082732
642	0.0036	0.00356	0.00253	0.00188	0.00175	0.00182	0.00117	0.00144	0.000881392
643	0.0036	0.00353	0.00247	0.00179	0.00171	0.00181	0.00107	0.00119	0.00129
644	0.0036	0.00348	0.00248	0.00193	0.00186	0.00174	0.00127	0.00118	0.00111
645	0.00359	0.00349	0.0025	0.00187	0.0017	0.0017	0.00122	0.00116	0.000877954
646	0.00357	0.00346	0.00253	0.0018	0.00176	0.00186	0.00133	0.00119	0.000680648
647	0.00361	0.00347	0.00239	0.00182	0.00167	0.00161	0.00121	0.00116	0.00111
648	0.00357	0.00345	0.00245	0.00184	0.00188	0.00168	0.00136	0.00114	0.000608699
649	0.00359	0.00347	0.00244	0.00186	0.00168	0.00176	0.00141	0.00119	0.000971961
650	0.0036	0.00343	0.00247	0.00178	0.00196	0.00153	0.00132	0.00114	0.000844004
651	0.00359	0.00342	0.00248	0.00189	0.00185	0.00168	0.00136	0.00128	0.0008586
652	0.0036	0.00343	0.00253	0.00182	0.00199	0.00181	0.00131	0.00123	0.000686338
653	0.00362	0.0034	0.00247	0.00189	0.00193	0.0017	0.00131	0.00149	0.000911865
654	0.00365	0.00341	0.00245	0.00178	0.00171	0.00158	0.00128	0.0011	0.000913937
655	0.00358	0.00341	0.00242	0.00185	0.00191	0.00163	0.00126	0.00111	0.000808131
656	0.00368	0.00335	0.00261	0.00181	0.00172	0.00165	0.00121	0.00114	0.000797677
657	0.00361	0.00335	0.0024	0.00181	0.00175	0.00165	0.00141	0.0012	0.00077085
658	0.00371	0.00336	0.00249	0.00181	0.00157	0.0015	0.00133	0.00112	0.00102
659	0.00366	0.00331	0.00246	0.00185	0.00168	0.00172	0.00134	0.00117	0.00063628
660	0.00368	0.00329	0.00247	0.00184	0.00154	0.00171	0.00138	0.00121	0.00114
661	0.00371	0.0033	0.00245	0.00182	0.00169	0.00157	0.0013	0.00108	0.00091297
662	0.00373	0.00329	0.00243	0.00186	0.00159	0.00148	0.00125	0.00105	0.00107
663	0.00375	0.00325	0.00242	0.00184	0.0016	0.0014	0.00126	0.0011	0.00117
664	0.00376	0.00325	0.0024	0.00181	0.00159	0.00146	0.00127	0.000999197	0.000954753
665	0.00381	0.00323	0.00237	0.00177	0.00145	0.00149	0.00124	0.000971334	0.00105
666	0.00381	0.00323	0.00238	0.00186	0.00168	0.00151	0.00133	0.00108	0.000962681
667	0.00387	0.0032	0.00241	0.00181	0.00148	0.00143	0.00124	0.000994797	0.00095797
668	0.00383	0.00322	0.00232	0.00177	0.00152	0.0014	0.00128	0.00104	0.000939769
669	0.00388	0.00318	0.00234	0.00183	0.00157	0.00153	0.00141	0.00106	0.00114
670	0.0039	0.00319	0.00241	0.00184	0.00143	0.00151	0.00126	0.00099302	0.000744425
671	0.00393	0.00316	0.0025	0.00194	0.0014	0.00153	0.00136	0.00107	0.000823486
672	0.0039	0.00324	0.0024	0.00187	0.00155	0.00145	0.00134	0.00106	0.000888093
673	0.00395	0.00314	0.00248	0.00186	0.00137	0.00132	0.00122	0.000951432	0.000827481
674	0.00391	0.00317	0.00241	0.0019	0.0015	0.00134	0.00124	0.001	0.000627205
675	0.00394	0.00319	0.00241	0.00189	0.00126	0.00176	0.00125	0.00111	0.00116
676	0.00392	0.00311	0.00248	0.00186	0.00139	0.00137	0.0013	0.000948331	0.00113
677	0.0039	0.00316	0.00246	0.00182	0.00134	0.00162	0.00132	0.00108	0.00117
678	0.00396	0.00312	0.00253	0.00184	0.0013	0.0012	0.00118	0.00101	0.00083253
679	0.0039	0.00314	0.00253	0.00185	0.00136	0.0016	0.00124	0.00102	0.001
680	0.00396	0.00314	0.00242	0.00189	0.00138	0.00141	0.00114	0.00108	0.00116
681	0.00396	0.0031	0.00252	0.00188	0.00126	0.00153	0.00121	0.000945529	0.00084991
682	0.00396	0.00314	0.00243	0.00203	0.00128	0.0014	0.00115	0.000994556	0.00103
683	0.00396	0.0031	0.00242	0.00189	0.00123	0.00138	0.00119	0.000942134	0.0012
684	0.00394	0.00313	0.00242	0.00196	0.00126	0.00147	0.00108	0.00111	0.000741034
685	0.00398	0.0031	0.00242	0.00197	0.00133	0.00174	0.00116	0.00118	0.00113
686	0.00393	0.00315	0.00241	0.00194	0.00116	0.00151	0.00117	0.00107	0.000682207
687	0.00398	0.00311	0.00239	0.00203	0.00133	0.00155	0.00114	0.00111	0.000687932
688	0.00395	0.00314	0.00245	0.00198	0.0012	0.00148	0.0012	0.00105	0.00072736
689	0.00398	0.00311	0.00244	0.00203	0.00122	0.00156	0.00113	0.000953627	0.000841905
690	0.004	0.00315	0.00246	0.00195	0.00121	0.00145	0.00124	0.00102	0.000840858
691	0.00396	0.00317	0.00242	0.00196	0.00127	0.00146	0.00109	0.000981901	0.00107
692	0.00397	0.00309	0.00248	0.002	0.00133	0.00131	0.00113	0.000877038	0.000883998
693	0.00397	0.00314	0.00248	0.00209	0.00113	0.00172	0.00109	0.00114	0.000977308
694	0.00399	0.00316	0.00248	0.00203	0.0012	0.0015	0.0013	0.00108	0.00106
695	0.00398	0.00317	0.00229	0.00204	0.00111	0.00156	0.00104	0.00123	0.000968368
696	0.00405	0.00322	0.00245	0.00203	0.00135	0.00154	0.00119	0.00131	0.0012
697	0.00395	0.00321	0.00243	0.0021	0.0012	0.00165	0.00106	0.00112	0.000966122
698	0.00402	0.00317	0.00241	0.00209	0.00135	0.00163	0.00102	0.00114	0.000877331
699	0.00395	0.00321	0.00238	0.00211	0.00133	0.00139	0.00116	0.00113	0.000893514
700	0.00402	0.00318	0.00236	0.00212	0.00142	0.00187	0.00105	0.00117	0.000781581
701	0.00405	0.00319	0.00235	0.00209	0.00143	0.00143	0.00114	0.00111	0.000766917
702	0.00401	0.0032	0.00235	0.00214	0.00137	0.0017	0.00102	0.00113	0.00106
703	0.00407	0.00318	0.00236	0.00215	0.00134	0.00129	0.00107	0.00115	0.000990862
704	0.00402	0.00326	0.00238	0.00223	0.00132	0.00175	0.00107	0.00106	0.00103
705	0.00407	0.00324	0.00241	0.00222	0.00137	0.00156	0.00123	0.0011	0.000982626
706	0.00407	0.00331	0.00244	0.00224	0.00127	0.00181	0.00112	0.00103	0.000815713
707	0.00413	0.0033	0.00248	0.00221	0.00146	0.00155	0.00118	0.00108	0.00104
708	0.0041	0.00329	0.00251	0.00228	0.0012	0.00174	0.00118	0.00105	0.000974021
709	0.00416	0.00325	0.00255	0.00223	0.00145	0.00165	0.00125	0.00113	0.000730011
710	0.00414	0.00335	0.00259	0.00239	0.00144	0.00176	0.00115	0.00113	0.00102
711	0.00419	0.00331	0.00262	0.00241	0.00143	0.00172	0.00119	0.00108	0.000991293
712	0.00417	0.00337	0.00265	0.00248	0.00146	0.00165	0.00116	0.00122	0.00101
713	0.0042	0.00336	0.00267	0.00256	0.00137	0.00172	0.00127	0.00129	0.00126
714	0.00436	0.00336	0.00268	0.00255	0.00146	0.00165	0.00128	0.0012	0.00101
715	0.00427	0.00345	0.00268	0.00255	0.00153	0.00163	0.00135	0.00117	0.00106
716	0.00433	0.0034	0.00267	0.00264	0.0015	0.00169	0.00141	0.00117	0.00136
717	0.00439	0.00346	0.00265	0.0027	0.00145	0.00168	0.00134	0.00127	0.00111
718	0.00443	0.00345	0.00264	0.00268	0.00155	0.00162	0.0015	0.00117	0.00128
719	0.00444	0.0035	0.00263	0.00281	0.0013	0.00153	0.00138	0.00121	0.000945498
720	0.0044	0.00346	0.00263	0.00275	0.00151	0.00172	0.0015	0.00115	0.0012
721	0.00447	0.00379	0.00264	0.0029	0.00141	0.00182	0.00163	0.00113	0.00129
722	0.00447	0.00376	0.00266	0.00289	0.00148	0.00193	0.00162	0.00118	0.00131
723	0.00454	0.0038	0.00268	0.00303	0.00142	0.00167	0.00167	0.00112	0.00107
724	0.00463	0.00381	0.00272	0.00304	0.00157	0.00199	0.00165	0.00119	0.0011
725	0.00471	0.00382	0.00275	0.00311	0.0015	0.00192	0.00177	0.00123	0.00107
726	0.00479	0.00389	0.00279	0.00316	0.0016	0.00183	0.00171	0.00103	0.00102
727	0.00486	0.00393	0.00284	0.00321	0.00153	0.00188	0.00176	0.00101	0.000876526
728	0.00489	0.00403	0.00291	0.00324	0.00156	0.00192	0.00185	0.00122	0.001
729	0.005	0.004	0.00299	0.00328	0.00177	0.00199	0.00179	0.00118	0.00125
730	0.00506	0.00413	0.00307	0.00334	0.00153	0.00175	0.00185	0.00131	0.000887106
731	0.00516	0.00413	0.00316	0.0035	0.00169	0.00199	0.00189	0.00124	0.00122
732	0.00526	0.00422	0.00324	0.00351	0.00169	0.00209	0.00188	0.00122	0.00111
733	0.00536	0.00424	0.00331	0.00355	0.00185	0.0024	0.00198	0.00139	0.00137
734	0.00543	0.00435	0.00336	0.00358	0.00193	0.00193	0.0019	0.00128	0.00127
735	0.00549	0.00437	0.00341	0.0036	0.00185	0.00223	0.00202	0.0012	0.00119
736	0.00559	0.00447	0.00347	0.00365	0.00186	0.00219	0.00191	0.00136	0.0011
737	0.00566	0.00449	0.00354	0.00369	0.00193	0.00219	0.00185	0.00133	0.00111
738	0.00575	0.00453	0.00361	0.00379	0.00201	0.00205	0.00184	0.00152	0.00107
739	0.00582	0.00463	0.00368	0.00377	0.0019	0.00211	0.00195	0.00148	0.00135
740	0.0059	0.00465	0.00375	0.00378	0.00219	0.00229	0.00198	0.00163	0.00126
741	0.00599	0.00473	0.0038	0.00386	0.0021	0.00214	0.00198	0.00151	0.00125
742	0.00603	0.00476	0.00384	0.00385	0.0022	0.00232	0.00195	0.00142	0.00157
743	0.00608	0.00487	0.00386	0.00404	0.00218	0.00236	0.00198	0.00155	0.00114
744	0.00618	0.00484	0.00387	0.00398	0.00222	0.00255	0.00192	0.0016	0.00143
745	0.00626	0.00495	0.00389	0.00417	0.00232	0.00242	0.00199	0.00153	0.000907787
746	0.00637	0.00496	0.00391	0.00407	0.00228	0.0025	0.00193	0.00162	0.00102
747	0.00639	0.00504	0.00394	0.00415	0.00239	0.00265	0.00188	0.00173	0.00127
748	0.00642	0.00508	0.00398	0.00421	0.00251	0.0026	0.002	0.00174	0.00113
749	0.00655	0.00507	0.00403	0.00433	0.00239	0.00262	0.002	0.0017	0.00111
750	0.00655	0.0052	0.00407	0.00432	0.00236	0.00259	0.00199	0.00175	0.00124
751	0.00664	0.00518	0.00412	0.0043	0.00252	0.00261	0.00199	0.00177	0.00129
752	0.00667	0.00529	0.00415	0.00438	0.00253	0.00246	0.00202	0.00172	0.00131
753	0.00671	0.00523	0.00418	0.00434	0.00264	0.00281	0.00199	0.00171	0.00143
754	0.00675	0.00533	0.00421	0.00445	0.00249	0.00278	0.00213	0.00166	0.00133
755	0.00678	0.00532	0.00425	0.00447	0.00251	0.00288	0.00208	0.00163	0.0016
756	0.00688	0.00538	0.0043	0.00452	0.00269	0.00238	0.00203	0.00169	0.00141
757	0.00689	0.00541	0.00435	0.00445	0.00265	0.00262	0.00198	0.00166	0.0014
758	0.00695	0.00547	0.00441	0.00455	0.0026	0.00276	0.00203	0.00173	0.00138
759	0.00697	0.00549	0.00447	0.0046	0.00264	0.00263	0.00199	0.00163	0.00129
760	0.00701	0.00545	0.00453	0.00465	0.00263	0.0029	0.00208	0.00169	0.00143
761	0.00705	0.00555	0.00458	0.00462	0.00269	0.0029	0.00203	0.00175	0.00116
762	0.00704	0.00555	0.00464	0.00462	0.00275	0.00274	0.00208	0.0018	0.00145
763	0.00706	0.00561	0.00467	0.00474	0.00269	0.00268	0.00207	0.00176	0.00137
764	0.00709	0.00562	0.0047	0.00473	0.00283	0.00291	0.00213	0.00182	0.00143
765	0.00708	0.00566	0.00469	0.00481	0.00282	0.00291	0.00209	0.0018	0.0016
766	0.00705	0.00567	0.00466	0.00473	0.00286	0.00296	0.00211	0.00179	0.00161
767	0.00704	0.00573	0.00462	0.00476	0.00287	0.00271	0.00201	0.00177	0.00141
768	0.00705	0.00574	0.00455	0.00483	0.00293	0.00282	0.00205	0.00181	0.00141
769	0.00699	0.00579	0.00448	0.00482	0.00291	0.00289	0.00204	0.00169	0.00111
770	0.00698	0.00579	0.0044	0.00471	0.00304	0.00296	0.00194	0.0019	0.00121
771	0.00688	0.00576	0.00432	0.00479	0.00298	0.00295	0.00205	0.00197	0.00133
772	0.00676	0.00577	0.00424	0.0047	0.00283	0.00281	0.00202	0.00179	0.00121
773	0.0067	0.00572	0.00416	0.00461	0.00292	0.00298	0.00202	0.00187	0.00146
774	0.00658	0.00569	0.00408	0.00466	0.00279	0.00284	0.002	0.00191	0.00121
775	0.00645	0.00557	0.004	0.00445	0.00279	0.00281	0.00199	0.0017	0.00126
776	0.00631	0.00552	0.00391	0.0044	0.00267	0.00283	0.00182	0.00171	0.000976809
777	0.00615	0.00536	0.00381	0.00425	0.00266	0.00253	0.00172	0.00174	0.00105
778	0.00602	0.00529	0.00371	0.00419	0.00247	0.00225	0.00167	0.00174	0.000862036
779	0.00588	0.00506	0.00361	0.00405	0.0024	0.00242	0.0016	0.00158	0.00117
780	0.00573	0.00496	0.00351	0.00387	0.00226	0.00225	0.00162	0.0016	0.000931157
781	0.00552	0.0048	0.00341	0.00369	0.00219	0.00224	0.00158	0.00143	0.00121
782	0.00538	0.00459	0.00332	0.00358	0.00205	0.0024	0.00157	0.00151	0.000972278
783	0.00517	0.00448	0.00322	0.00349	0.00187	0.00193	0.00143	0.00135	0.000709638
784	0.00506	0.00425	0.00311	0.00334	0.00193	0.0022	0.00144	0.00139	0.000944941
785	0.00493	0.00412	0.003	0.00329	0.00168	0.00185	0.00143	0.00134	0.000906686
786	0.00478	0.00388	0.00287	0.0031	0.00165	0.00192	0.00132	0.00129	0.000701785
787	0.00465	0.00379	0.00275	0.00307	0.0015	0.00181	0.00131	0.0013	0.000728028
788	0.00453	0.00356	0.00262	0.0029	0.00159	0.0017	0.00114	0.00141	0.000769664
789	0.00444	0.00347	0.0025	0.0029	0.00146	0.00169	0.00126	0.00122	0.000519445
790	0.00432	0.00326	0.00239	0.0028	0.00131	0.00192	0.00124	0.0013	0.000643879
791	0.00423	0.00314	0.00229	0.00275	0.00131	0.00168	0.00124	0.0013	0.000601669
792	0.00415	0.0031	0.00222	0.00268	0.00136	0.00157	0.00118	0.00135	0.000671169
793	0.00411	0.00296	0.00217	0.00262	0.00119	0.00163	0.00126	0.00112	0.000757991
794	0.00409	0.00295	0.00214	0.00259	0.00111	0.00169	0.00117	0.00121	0.000455674
795	0.00406	0.00286	0.00212	0.0025	0.00124	0.00163	0.00115	0.00114	0.000930621
796	0.00402	0.00277	0.00212	0.00259	0.00121	0.00158	0.0012	0.00108	0.000549292
797	0.00398	0.00273	0.00213	0.0025	0.00126	0.00165	0.00118	0.00117	0.000628341
798	0.00402	0.0027	0.00215	0.00258	0.00114	0.00157	0.00113	0.00117	0.000582164
799	0.00393	0.00264	0.00222	0.0025	0.00118	0.00152	0.00114	0.00112	0.000790246
800	0.004	0.0026	0.00227	0.00253	0.00111	0.0015	0.00117	0.00112	0.000768946
801	0.004	0.00262	0.00224	0.0026	0.00122	0.00149	0.00116	0.0011	0.000852553
802	0.004	0.0026	0.00226	0.00258	0.00116	0.00153	0.00116	0.00114	0.00101
803	0.00401	0.0026	0.00229	0.00255	0.00116	0.00156	0.00111	0.0011	0.000591853
804	0.00403	0.00265	0.00231	0.00256	0.00124	0.00179	0.00117	0.0011	0.000711292
805	0.00408	0.00262	0.00235	0.00261	0.00113	0.00162	0.00108	0.00124	0.000700688
806	0.00414	0.00265	0.00238	0.0026	0.00134	0.0017	0.00108	0.00118	0.0006997
807	0.0042	0.00265	0.00242	0.00263	0.00121	0.00173	0.0011	0.00117	0.000537845
808	0.00422	0.00271	0.00245	0.00278	0.00143	0.00158	0.00111	0.00119	0.000401982
809	0.0043	0.00273	0.00248	0.00269	0.00136	0.0018	0.00125	0.00134	0.000587802
810	0.00436	0.0028	0.0025	0.0028	0.00148	0.00173	0.00123	0.0014	0.000572304
811	0.0044	0.00278	0.00253	0.00279	0.00148	0.00176	0.00142	0.00134	0.000570278
812	0.00449	0.00286	0.00257	0.00284	0.0015	0.0018	0.00122	0.00133	0.00046999
813	0.00455	0.00285	0.00263	0.00288	0.00157	0.00191	0.0012	0.00137	0.00077133
814	0.00463	0.00293	0.0027	0.00293	0.00172	0.00176	0.00132	0.00132	0.000535208
815	0.00466	0.003	0.0028	0.00296	0.00155	0.00172	0.00129	0.00123	0.00063618
816	0.00476	0.003	0.00289	0.003	0.00167	0.00185	0.00127	0.00123	0.000535837
817	0.00485	0.00312	0.00298	0.00299	0.00182	0.00212	0.0013	0.00127	0.000735987
818	0.00492	0.00312	0.00307	0.00308	0.00178	0.00194	0.00133	0.0013	0.000726153
819	0.00503	0.00322	0.00314	0.00322	0.00187	0.00177	0.0014	0.00129	0.000670072
820	0.00508	0.00323	0.0032	0.00313	0.00191	0.00203	0.00144	0.00128	0.000777716
821	0.0052	0.00329	0.00327	0.00331	0.00204	0.002	0.0014	0.00131	0.000830446
822	0.00522	0.00336	0.00335	0.0033	0.00203	0.00202	0.00136	0.00132	0.00096792
823	0.00535	0.00343	0.00345	0.00337	0.00214	0.00215	0.00143	0.0014	0.000692184
824	0.0054	0.00347	0.00355	0.0034	0.00217	0.00215	0.00136	0.00148	0.000921134
825	0.00547	0.00356	0.00365	0.00341	0.00225	0.00211	0.00139	0.00151	0.000801403
826	0.0056	0.00367	0.00376	0.00346	0.00237	0.00222	0.00137	0.00155	0.00073945
827	0.00565	0.0037	0.00385	0.00345	0.00233	0.0021	0.00135	0.00151	0.000748759
828	0.00574	0.00381	0.00394	0.00347	0.00248	0.00233	0.00135	0.00152	0.00104
829	0.00588	0.00384	0.00402	0.00345	0.00247	0.00228	0.00131	0.00157	0.000913742
830	0.00594	0.0037	0.0041	0.00351	0.00263	0.00228	0.00128	0.0016	0.000885452
831	0.00621	0.00377	0.00418	0.00357	0.00261	0.00245	0.00129	0.00167	0.00124
832	0.00626	0.00382	0.00427	0.00357	0.00277	0.00246	0.0013	0.00165	0.000987755
833	0.00639	0.00391	0.00437	0.00357	0.00273	0.00249	0.00131	0.00152	0.00117
834	0.00646	0.00397	0.00447	0.00361	0.00287	0.00235	0.00131	0.00146	0.0011
835	0.00658	0.00402	0.00458	0.00364	0.00289	0.00259	0.00132	0.0015	0.00125
836	0.00669	0.00407	0.00469	0.00366	0.0029	0.0026	0.00134	0.00153	0.00128
837	0.00682	0.00415	0.00481	0.00369	0.00298	0.00252	0.00135	0.00162	0.00131
838	0.00699	0.00421	0.00493	0.00375	0.00301	0.00268	0.00137	0.00172	0.00136
839	0.00722	0.00428	0.00507	0.00378	0.00309	0.00269	0.00137	0.00169	0.00133
840	0.00733	0.00438	0.00521	0.00384	0.0031	0.00265	0.00137	0.00165	0.00149
841	0.00757	0.00448	0.00537	0.0039	0.00316	0.00275	0.00139	0.00172	0.00139
842	0.00778	0.00459	0.00554	0.00397	0.00328	0.00282	0.00141	0.00171	0.00143
843	0.00794	0.0047	0.00572	0.00404	0.00327	0.00288	0.00143	0.00161	0.00149
844	0.00822	0.00483	0.00591	0.00414	0.00334	0.00291	0.00146	0.00159	0.00154
845	0.00845	0.00498	0.00611	0.00423	0.00334	0.00291	0.00148	0.00167	0.00145
846	0.00874	0.00514	0.00632	0.0044	0.00347	0.00315	0.0015	0.00174	0.0014
847	0.00905	0.00529	0.00655	0.00447	0.0035	0.003	0.00155	0.0017	0.00156
848	0.00943	0.00547	0.00679	0.00465	0.00368	0.00316	0.00168	0.00168	0.00164
849	0.00978	0.00571	0.00706	0.00478	0.00373	0.00334	0.00169	0.00176	0.0018
850	0.01014	0.0059	0.00735	0.005	0.00385	0.00332	0.00172	0.00179	0.00178
851	0.0106	0.00618	0.00767	0.00513	0.00396	0.00346	0.00174	0.00185	0.00175
852	0.01106	0.00642	0.00803	0.00538	0.00417	0.00343	0.00177	0.00197	0.0017
853	0.01151	0.00672	0.00842	0.00559	0.00426	0.00366	0.00178	0.00208	0.00183
854	0.01212	0.00703	0.00886	0.00582	0.00427	0.00385	0.00179	0.00222	0.0019
855	0.01265	0.0074	0.00934	0.00611	0.00448	0.00406	0.0018	0.00224	0.00177
856	0.01324	0.00778	0.00987	0.00638	0.00476	0.00397	0.00192	0.00233	0.0019
857	0.01391	0.00819	0.01044	0.00678	0.00489	0.00423	0.00193	0.0025	0.00189
858	0.01473	0.00871	0.01108	0.00712	0.00529	0.00438	0.00195	0.00258	0.0022
859	0.01546	0.00922	0.01176	0.0075	0.00551	0.00465	0.00197	0.00267	0.00239
860	0.01645	0.00985	0.01251	0.00792	0.00592	0.00486	0.00205	0.00283	0.00237
861	0.01732	0.01049	0.01333	0.0084	0.0062	0.0051	0.00214	0.00293	0.00237
862	0.01847	0.01123	0.01421	0.00897	0.00672	0.00546	0.00238	0.00306	0.00276
863	0.01943	0.01198	0.01516	0.00962	0.00708	0.00584	0.00254	0.00332	0.00256
864	0.02071	0.01284	0.01619	0.01033	0.00768	0.00624	0.00285	0.00363	0.00289
865	0.02187	0.01374	0.01728	0.01109	0.00808	0.00656	0.00302	0.00392	0.00309
866	0.02323	0.01478	0.01844	0.0118	0.00883	0.00705	0.00344	0.00415	0.00338
867	0.02462	0.01592	0.01968	0.01274	0.00954	0.00753	0.0037	0.00437	0.00345
868	0.02623	0.01726	0.02099	0.01363	0.01036	0.00804	0.00419	0.0047	0.0039
869	0.02781	0.01869	0.02238	0.0147	0.01129	0.00873	0.00459	0.00507	0.00386
870	0.02967	0.02028	0.02385	0.01592	0.01243	0.00942	0.00509	0.00547	0.00425
871	0.03161	0.0221	0.0254	0.01722	0.01359	0.01013	0.00555	0.00596	0.00477
872	0.03359	0.02397	0.02702	0.01865	0.01494	0.01087	0.0062	0.00647	0.00504
873	0.03558	0.02616	0.02868	0.02025	0.01628	0.01195	0.00679	0.00698	0.00545
874	0.03777	0.02831	0.03038	0.02193	0.01806	0.01313	0.0074	0.00749	0.00595
875	0.03985	0.03069	0.03209	0.02382	0.01978	0.01421	0.00825	0.00801	0.00651
876	0.042	0.03321	0.03377	0.02574	0.02166	0.0154	0.00917	0.0086	0.00715
877	0.04407	0.03586	0.0354	0.02765	0.02344	0.01693	0.01007	0.00919	0.00771
878	0.04639	0.03857	0.03694	0.02972	0.02565	0.01818	0.01112	0.00977	0.00814
879	0.04832	0.04109	0.03836	0.03186	0.0275	0.01969	0.01195	0.01025	0.00872
880	0.05021	0.04352	0.03962	0.03378	0.02939	0.02092	0.01292	0.01058	0.00918
881	0.05163	0.04561	0.04069	0.03566	0.03093	0.02225	0.01352	0.01098	0.00982
882	0.05304	0.04738	0.04154	0.03726	0.03234	0.02333	0.01424	0.01139	0.01028
883	0.05382	0.04876	0.04212	0.03848	0.03327	0.02439	0.01471	0.01167	0.01057
884	0.05445	0.04971	0.04242	0.03933	0.03391	0.02461	0.01496	0.01183	0.01067
885	0.05464	0.05004	0.04243	0.03974	0.03392	0.02494	0.01499	0.01188	0.01073
886	0.05441	0.04983	0.04214	0.03966	0.03365	0.02477	0.01476	0.01173	0.01061
887	0.0538	0.04906	0.04154	0.03908	0.03295	0.02434	0.01437	0.01148	0.01036
888	0.05271	0.04765	0.04065	0.038	0.03184	0.02352	0.01377	0.01124	0.01007
889	0.05143	0.0458	0.0395	0.03636	0.03024	0.02263	0.01311	0.01093	0.00939
890	0.04967	0.04352	0.0381	0.0344	0.02848	0.02134	0.01227	0.01052	0.0091
891	0.04794	0.04078	0.03652	0.03226	0.02645	0.02012	0.01148	0.00994	0.00831
892	0.04561	0.03781	0.03478	0.02972	0.02432	0.01868	0.01054	0.00937	0.00777
893	0.04336	0.03465	0.03293	0.02725	0.02191	0.0173	0.00968	0.00881	0.00711
894	0.04092	0.03173	0.03101	0.02455	0.0197	0.01589	0.00872	0.00817	0.00661
895	0.03862	0.02854	0.02906	0.0223	0.01748	0.01444	0.00795	0.00761	0.00591
896	0.03604	0.02595	0.02712	0.01986	0.01555	0.01304	0.00705	0.00704	0.00554
897	0.03369	0.02325	0.0252	0.01794	0.01362	0.01189	0.00631	0.00644	0.00483
898	0.03137	0.02111	0.02334	0.01601	0.01191	0.01067	0.00559	0.0059	0.00444
899	0.02916	0.01887	0.02156	0.0145	0.01047	0.00967	0.00505	0.00542	0.00394
900	0.02695	0.01709	0.01986	0.01295	0.0092	0.00866	0.00445	0.00501	0.00359
901	0.02494	0.01538	0.01826	0.0117	0.00808	0.00784	0.00401	0.00463	0.00336
902	0.02307	0.01408	0.01677	0.01048	0.00721	0.0071	0.00358	0.00422	0.00293
903	0.02136	0.01273	0.01538	0.00962	0.00638	0.00646	0.00323	0.00385	0.00274
904	0.01971	0.01167	0.01409	0.00868	0.00568	0.00596	0.00296	0.00354	0.00258
905	0.01818	0.01062	0.0129	0.00803	0.00511	0.00547	0.0027	0.00322	0.00239
906	0.01678	0.00979	0.0118	0.0073	0.00463	0.00508	0.0024	0.00298	0.00214
907	0.01549	0.00899	0.01079	0.00675	0.00422	0.00463	0.00223	0.0028	0.00202
908	0.0143	0.00833	0.00987	0.00621	0.00382	0.00435	0.00209	0.00262	0.00168
909	0.0132	0.00766	0.00901	0.00583	0.00354	0.00405	0.00193	0.00252	0.00179
910	0.01223	0.00715	0.00823	0.00541	0.0032	0.00376	0.00175	0.00247	0.00159
911	0.0113	0.00661	0.00752	0.00501	0.00296	0.0036	0.00168	0.00233	0.0015
912	0.01046	0.0062	0.00687	0.00468	0.00275	0.00341	0.00166	0.00211	0.00137
913	0.00971	0.00579	0.00628	0.00437	0.00255	0.00329	0.00166	0.00197	0.00137
914	0.00908	0.00547	0.00576	0.00409	0.0024	0.003	0.00165	0.00189	0.00118
915	0.00846	0.00514	0.00529	0.00382	0.00226	0.00295	0.00163	0.0018	0.0013
916	0.00792	0.0049	0.00487	0.00363	0.00214	0.00281	0.0016	0.00175	0.00109
917	0.00743	0.00464	0.00449	0.00342	0.00203	0.00266	0.00155	0.00166	0.00115
918	0.00699	0.00444	0.00416	0.00325	0.00199	0.00253	0.00153	0.00157	0.00101
919	0.00658	0.00419	0.00385	0.00308	0.00179	0.00248	0.00151	0.00155	0.00105
920	0.00619	0.00401	0.00358	0.0029	0.00176	0.00237	0.0015	0.00155	0.000925047
921	0.00586	0.0038	0.00332	0.0028	0.00169	0.00236	0.0015	0.00154	0.00106
922	0.00555	0.00366	0.00308	0.00266	0.00164	0.00219	0.00149	0.0015	0.000885276
923	0.00529	0.00348	0.00287	0.00259	0.00156	0.00217	0.00149	0.00144	0.000940528
924	0.00503	0.00333	0.00268	0.00249	0.00155	0.0021	0.00135	0.00143	0.000877319
925	0.00479	0.0032	0.0025	0.00238	0.00145	0.00205	0.00135	0.00142	0.000937402
926	0.00458	0.00306	0.00234	0.00234	0.00157	0.00198	0.00134	0.00138	0.000806785
927	0.00441	0.00295	0.0022	0.00224	0.0014	0.00195	0.00133	0.00132	0.000927564
928	0.00423	0.00284	0.00208	0.00221	0.00132	0.00192	0.00132	0.00129	0.000829663
929	0.00408	0.00273	0.00197	0.00215	0.00137	0.00172	0.00131	0.0013	0.000879964
930	0.00393	0.00264	0.00188	0.00205	0.00143	0.00195	0.00131	0.00131	0.000680816
931	0.00379	0.00254	0.00179	0.00204	0.00137	0.00182	0.0013	0.00129	0.000844792
932	0.00368	0.00247	0.00172	0.00198	0.00133	0.00185	0.0013	0.00125	0.000689965
933	0.00357	0.00238	0.00165	0.0019	0.00135	0.00178	0.0013	0.00122	0.000773053
934	0.00347	0.00232	0.0016	0.0019	0.00139	0.00168	0.00129	0.00121	0.00060476
935	0.00338	0.00223	0.00155	0.0019	0.00135	0.00147	0.00129	0.00119	0.000674383
936	0.00332	0.00218	0.00151	0.00183	0.00124	0.00168	0.00129	0.00116	0.000835514
937	0.00323	0.00212	0.00149	0.00187	0.00124	0.00156	0.00129	0.00114	0.00063932
938	0.00317	0.00207	0.00148	0.00183	0.00136	0.00159	0.00129	0.00109	0.000863079
939	0.00311	0.00201	0.00147	0.00182	0.00136	0.00148	0.00129	0.00104	0.000781524
940	0.00305	0.00196	0.00147	0.00181	0.0013	0.00159	0.00129	0.001	0.000892613
941	0.00302	0.00193	0.00147	0.00177	0.00148	0.00147	0.00129	0.000946199	0.000722468
942	0.00298	0.00188	0.00147	0.00182	0.0014	0.00164	0.00129	0.000918336	0.000876919
943	0.00296	0.00186	0.00148	0.00176	0.00145	0.00144	0.00129	0.000862473	0.00090521
944	0.00293	0.00182	0.00149	0.00176	0.00144	0.00151	0.00129	0.00081361	0.00103
945	0.00293	0.0018	0.00149	0.00173	0.00147	0.00148	0.00129	0.000806747	0.000875136
946	0.00291	0.00176	0.00151	0.00178	0.00161	0.00156	0.00129	0.000806885	0.00106
947	0.00292	0.00175	0.00153	0.00178	0.00164	0.00141	0.00129	0.000807022	0.00084511
948	0.0029	0.00172	0.00156	0.0018	0.00172	0.00153	0.00129	0.000751159	0.000945695
949	0.00291	0.0017	0.00158	0.00178	0.00177	0.00144	0.00135	0.000671024	0.000971167
950	0.0029	0.00168	0.00162	0.00179	0.00182	0.00152	0.00135	0.000641579	0.000959085
951	0.00293	0.00166	0.00167	0.00178	0.00189	0.0014	0.00135	0.000628165	0.000916195
952	0.00293	0.00165	0.00172	0.00176	0.00206	0.00147	0.00135	0.000612225	0.00101
953	0.00294	0.00164	0.00176	0.00179	0.00216	0.00153	0.00135	0.000604442	0.0012
954	0.00297	0.00164	0.0018	0.00184	0.0022	0.00141	0.00135	0.000575575	0.0012
955	0.00299	0.00163	0.00182	0.00185	0.0023	0.00156	0.00142	0.00053406	0.000995882
956	0.00302	0.00162	0.00184	0.00189	0.00242	0.00147	0.00143	0.000515326	0.000997693
957	0.00304	0.00162	0.00184	0.00185	0.00257	0.00139	0.00144	0.000495471	0.00099952
958	0.00309	0.00162	0.00185	0.00192	0.00272	0.00154	0.00145	0.000444691	0.000998756
959	0.00312	0.00161	0.00185	0.00194	0.00285	0.00152	0.00145	0.000396447	0.000989684
960	0.00314	0.00163	0.00185	0.00196	0.00267	0.00163	0.00145	0.000402759	0.000945989
961	0.00319	0.00162	0.00185	0.00198	0.00268	0.00155	0.00146	0.000422573	0.00105
962	0.00321	0.00163	0.00185	0.00196	0.00268	0.00155	0.0015	0.00042271	0.00104
963	0.00325	0.00163	0.00185	0.002	0.00268	0.00157	0.00151	0.000415823	0.001
964	0.0033	0.00163	0.00185	0.00195	0.00266	0.00171	0.00152	0.000411473	0.000966078
965	0.00331	0.00165	0.00185	0.00198	0.00273	0.00167	0.00152	0.000423438	0.000929781
966	0.00336	0.00164	0.00186	0.00195	0.00283	0.00175	0.00162	0.000433722	0.0011
967	0.00336	0.00166	0.00186	0.00205	0.00283	0.00161	0.0017	0.000443732	0.00109
968	0.00335	0.00167	0.00186	0.002	0.00283	0.00169	0.00177	0.000439127	0.00108
969	0.00338	0.00167	0.00186	0.002	0.00283	0.00165	0.00189	0.000419063	0.000963081
970	0.00339	0.0017	0.00186	0.00195	0.00281	0.00151	0.00187	0.00042572	0.00109
971	0.00337	0.00173	0.00186	0.00199	0.00278	0.00167	0.00191	0.000445318	0.00103
972	0.00341	0.00172	0.00187	0.00202	0.00276	0.0016	0.00197	0.000462392	0.000966016
973	0.0034	0.00173	0.00187	0.00198	0.00274	0.00172	0.0021	0.000506468	0.000905457
974	0.00343	0.00176	0.00186	0.00203	0.00271	0.00168	0.00189	0.000530307	0.000922027
975	0.00346	0.0018	0.00186	0.002	0.00269	0.00176	0.0019	0.00052013	0.000888812
976	0.00343	0.00177	0.00185	0.00199	0.00267	0.00163	0.00191	0.000496745	0.000868427
977	0.00342	0.00178	0.00184	0.00199	0.00264	0.00166	0.00192	0.000406165	0.00087166
978	0.00346	0.00181	0.00182	0.00204	0.00262	0.0017	0.00193	0.000367331	0.00096214
979	0.00349	0.00181	0.00181	0.00201	0.00259	0.00179	0.00194	0.000413424	0.000633928
980	0.0035	0.0018	0.0018	0.00199	0.00257	0.00166	0.00195	0.000426908	0.000637211
981	0.0035	0.00183	0.00179	0.00204	0.00255	0.00181	0.00195	0.00040722	0.000877583
982	0.00352	0.00183	0.00178	0.00199	0.00252	0.0018	0.00196	0.00040132	0.000838548
983	0.00354	0.00188	0.00177	0.00201	0.0025	0.00175	0.00197	0.000496374	0.000817604
984	0.00354	0.00186	0.00176	0.002	0.00248	0.00167	0.00198	0.000561069	0.000796678
985	0.00356	0.00188	0.00173	0.00201	0.00245	0.00183	0.00199	0.000496147	0.000775771
986	0.0036	0.00187	0.00171	0.00194	0.00244	0.00165	0.002	0.000427297	0.000754879
987	0.00361	0.00189	0.00168	0.00198	0.00245	0.00169	0.002	0.000490896	0.000734008
988	0.00363	0.00192	0.00166	0.00193	0.00246	0.00183	0.00201	0.000546069	0.00070279
989	0.00363	0.0019	0.00164	0.00192	0.00247	0.00159	0.00202	0.000441819	0.000669813
990	0.00368	0.00194	0.00163	0.00196	0.00248	0.00166	0.00203	0.000348264	0.0006854
991	0.00369	0.00194	0.00161	0.00193	0.00249	0.00165	0.00204	0.000293803	0.000667025
992	0.00372	0.00195	0.0016	0.00192	0.0025	0.00161	0.00205	0.000332707	0.000648669
993	0.00373	0.00195	0.00159	0.00188	0.00251	0.00174	0.00205	0.000424494	0.000514616
994	0.00376	0.00197	0.00158	0.00189	0.00252	0.00169	0.00206	0.000381938	0.000590974
995	0.00378	0.00198	0.00156	0.0019	0.00253	0.00163	0.00204	0.000361887	0.000514078
996	0.00381	0.00196	0.00155	0.00184	0.00239	0.00165	0.00202	0.000478503	0.000517645
997	0.00381	0.00197	0.00153	0.00182	0.00236	0.00164	0.00201	0.000543954	0.000519578
998	0.00385	0.00197	0.00151	0.00177	0.00233	0.00153	0.002	0.000503971	0.000517111
999	0.00385	0.00198	0.00149	0.0018	0.00229	0.00169	0.002	0.000394264	0.000514665
1000	0.00386	0.002	0.00146	0.00177	0.00226	0.0016	0.00199	0.000338556	0.000512235
1001	0.00388	0.00198	0.00143	0.00176	0.00222	0.00145	0.00199	0.000380993	0.00039618
1002	0.00389	0.00198	0.0014	0.00173	0.00219	0.00155	0.00198	0.000397291	0.000399857
1003	0.00389	0.00198	0.00138	0.00171	0.00216	0.00151	0.00197	0.00041838	0.000403554
1004	0.00386	0.00197	0.00135	0.00166	0.00212	0.00152	0.00195	0.000425139	0.000302592
1005	0.00388	0.00198	0.00133	0.00171	0.00209	0.00139	0.00195	0.000411384	0.000306324
1006	0.00386	0.00196	0.00131	0.00169	0.00206	0.00152	0.00197	0.000450783	0.000298786
1007	0.00386	0.00196	0.0013	0.00167	0.00202	0.0014	0.002	0.000518313	0.000338973
1008	0.00385	0.00193	0.00129	0.00167	0.00198	0.00161	0.00201	0.000613411	0.000379179
1009	0.00383	0.00194	0.00129	0.00165	0.00194	0.00144	0.00199	0.000662124	0.000419403
1010	0.00382	0.0019	0.00128	0.00167	0.0019	0.00152	0.00199	0.000532296	0.000480456
1011	0.00379	0.00188	0.00128	0.00161	0.00186	0.00144	0.00197	0.000414571	0.00037506
1012	0.00379	0.00188	0.00128	0.0016	0.00182	0.00145	0.00196	0.000406519	0.000335691
1013	0.00376	0.00186	0.00127	0.00163	0.00179	0.00156	0.00196	0.000413664	0.000294059
1014	0.00372	0.00183	0.00126	0.00159	0.00175	0.00145	0.00195	0.000468622	0.000252446
1015	0.00372	0.00183	0.00125	0.00159	0.00171	0.00147	0.00194	0.000524997	0.000210854
1016	0.00369	0.00179	0.00124	0.0016	0.00167	0.00144	0.00192	0.000524022	0.000178129
1017	0.00367	0.00178	0.00122	0.00161	0.00163	0.00145	0.00191	0.000519404	0.000218508
1018	0.00364	0.00173	0.0012	0.00157	0.00158	0.00144	0.00189	0.000578346	0.000258908
1019	0.0036	0.00174	0.00118	0.00157	0.00152	0.00139	0.00187	0.000621273	0.000299325
1020	0.0036	0.00171	0.00116	0.00155	0.00105	0.00138	0.00185	0.000584073	0.000329737
1021	0.00357	0.00169	0.00114	0.00159	0.00104	0.00148	0.00183	0.000525234	0.000333778
1022	0.00354	0.00166	0.00111	0.00157	0.00104	0.00139	0.00181	0.000557792	0.000324772
1023	0.00352	0.00165	0.00109	0.00157	0.00103	0.00141	0.00178	0.000606672	0.000292436
1024	0.0035	0.00163	0.00107	0.00154	0.00102	0.00141	0.00176	0.000531841	0.000260121
1025	0.00347	0.00161	0.00105	0.00156	0.00101	0.00132	0.00174	0.000487109	0.000176057
1026	0.00344	0.00156	0.00104	0.00155	0.001	0.00133	0.00172	0.000539117	0.000253025
1027	0.00343	0.00154	0.00103	0.00155	0.000987774	0.00136	0.00168	0.000586358	0.000365539
1028	0.0034	0.00152	0.00103	0.00153	0.00099865	0.00141	0.00167	0.000584964	0.000351509
1029	0.00338	0.00151	0.00102	0.00157	0.00101	0.00133	0.00166	0.000597081	0.000297023
1030	0.00336	0.00148	0.00102	0.00155	0.00102	0.00132	0.00165	0.00064295	0.000301237
1031	0.00334	0.00146	0.00101	0.00151	0.00104	0.00129	0.00164	0.000620504	0.000301411
1032	0.00333	0.00142	0.000999	0.00155	0.00103	0.00132	0.00164	0.000560673	0.000323873
1033	0.0033	0.00141	0.000993	0.00154	0.00102	0.00121	0.00164	0.000572555	0.000359043
1034	0.00329	0.00139	0.000984	0.00156	0.00101	0.00123	0.00163	0.000561673	0.000290505
1035	0.00327	0.00137	0.000978	0.00156	0.001	0.0012	0.00161	0.000529433	0.000216911
1036	0.00325	0.00134	0.000975	0.00156	0.000995662	0.0012	0.0016	0.000555972	0.00023945
1037	0.00323	0.00133	0.000975	0.00155	0.000988539	0.00116	0.00158	0.00056734	0.000261668
1038	0.00321	0.00131	0.000972	0.00153	0.000979415	0.00116	0.00156	0.000623708	0.000272106
1039	0.0032	0.00129	0.000969	0.00155	0.000972292	0.00116	0.00154	0.000678401	0.000342747
1040	0.00317	0.00127	0.00096	0.00153	0.000961168	0.0011	0.00162	0.000667027	0.000371431
1041	0.00317	0.00125	0.000951	0.00153	0.000952045	0.00106	0.00159	0.000684627	0.000216408
1042	0.00315	0.00123	0.000939	0.00153	0.000940921	0.00106	0.00158	0.000671026	0.000257268
1043	0.00314	0.00123	0.000927	0.00154	0.000929798	0.00116	0.00152	0.000628194	0.000298146
1044	0.00312	0.0012	0.000915	0.00151	0.000918674	0.00107	0.00154	0.000640766	0.000339042
1045	0.00311	0.00119	0.000906	0.00154	0.00090955	0.00107	0.00152	0.00062523	0.000283781
1046	0.00311	0.00117	0.000894	0.00153	0.000898427	0.00107	0.00151	0.000612237	0.000251885
1047	0.00308	0.00116	0.000882	0.00153	0.000887303	0.001	0.00146	0.000665052	0.000220008
1048	0.00307	0.00115	0.00087	0.00154	0.00087618	0.000953229	0.00146	0.000681493	0.000346116
1049	0.00306	0.00114	0.000858	0.00155	0.000867056	0.000975462	0.00145	0.000627029	0.000299557
1050	0.00305	0.00112	0.000846	0.00152	0.000855933	0.00104	0.00141	0.000604237	0.000340564
1051	0.00304	0.00112	0.000834	0.00152	0.000859729	0.00101	0.00141	0.000632351	0.000370424
1052	0.00304	0.00111	0.000816	0.00153	0.00102	0.000984576	0.00141	0.000628701	0.00039326
1053	0.00303	0.0011	0.000801	0.00152	0.00118	0.0009377	0.00139	0.000653742	0.00050493
1054	0.00301	0.00109	0.00078	0.00152	0.00126	0.000959949	0.0014	0.000693577	0.000455867
1055	0.00301	0.00108	0.000762	0.00151	0.00125	0.000964922	0.00137	0.000678091	0.000407479
1056	0.00299	0.00107	0.000744	0.00153	0.00125	0.000946861	0.00134	0.000658631	0.000359109
1057	0.00299	0.00107	0.000732	0.00153	0.00125	0.000946085	0.00136	0.000696119	0.000424317
1058	0.00298	0.00105	0.000723	0.00151	0.00124	0.000928036	0.00133	0.000715633	0.00046702
1059	0.00296	0.00105	0.000717	0.00151	0.00124	0.000904233	0.00135	0.000693147	0.00050974
1060	0.00297	0.00105	0.000714	0.00151	0.00124	0.000891958	0.00132	0.000698662	0.000552478
1061	0.00296	0.00104	0.000705	0.00151	0.00123	0.000879692	0.00131	0.000725176	0.000385878
1062	0.00295	0.00103	0.000693	0.00154	0.00123	0.000832873	0.00132	0.00073069	0.00042865
1063	0.00293	0.00103	0.000678	0.00153	0.00123	0.000889744	0.00131	0.000715204	0.000471438
1064	0.00291	0.00102	0.00066	0.00151	0.00122	0.000825665	0.00132	0.000699718	0.000514243
1065	0.00291	0.00101	0.000645	0.00151	0.00122	0.000922876	0.00129	0.000698232	0.000557066
1066	0.00289	0.00101	0.000633	0.00152	0.0011	0.000812737	0.00131	0.000724746	0.000563933
1067	0.00288	0.001	0.000621	0.00153	0.00105	0.000892691	0.00129	0.00073726	0.000479336
1068	0.00287	0.001	0.000612	0.00151	0.00106	0.000857456	0.00127	0.000763774	0.000441383
1069	0.00286	0.000993405	0.000606	0.00154	0.00104	0.000816473	0.00124	0.000790288	0.000484271
1070	0.00286	0.000991304	0.000597	0.00149	0.00104	0.000902224	0.00124	0.000802802	0.000531265
1071	0.00282	0.000995993	0.000591	0.00153	0.000981681	0.000884309	0.00123	0.000801316	0.000583287
1072	0.00282	0.000987738	0.000585	0.0015	0.00098288	0.000826088	0.00126	0.00077883	0.000635326
1073	0.0028	0.000985329	0.000582	0.00152	0.000988078	0.000785162	0.00124	0.000805344	0.000511754
1074	0.0028	0.000999045	0.000582	0.00152	0.000923276	0.000813371	0.00126	0.000859859	0.000566856
1075	0.00278	0.00099509	0.000579	0.00149	0.000960474	0.000789757	0.00124	0.000851373	0.000621975
1076	0.00278	0.000990009	0.000573	0.00152	0.000929673	0.000823759	0.00121	0.000842887	0.000677109
1077	0.00275	0.000989236	0.000567	0.00149	0.000982871	0.000800179	0.00123	0.000862401	0.000732259
1078	0.00274	0.000987099	0.000558	0.00149	0.000906069	0.000811177	0.00122	0.000860915	0.000787421
1079	0.00272	0.000997779	0.000552	0.0015	0.000937267	0.000845233	0.00122	0.000852429	0.000423086
1080	0.00272	0.000991024	0.000552	0.0015	0.000898466	0.000729548	0.00115	0.000878943	0.000484347
1081	0.00271	0.001	0.000552	0.00152	0.000949664	0.000827004	0.00118	0.000891457	0.000507178
1082	0.0027	0.000993746	0.000552	0.00152	0.000882862	0.000791999	0.00118	0.000903971	0.000641296
1083	0.00269	0.000993061	0.000555	0.00152	0.000872061	0.000831895	0.00118	0.000923485	0.000696763
1084	0.00268	0.001	0.000558	0.0015	0.000915259	0.000750853	0.00119	0.000914999	0.000576004
1085	0.00267	0.001	0.000561	0.00151	0.000868457	0.000808073	0.00115	0.000927513	0.000648416
1086	0.00266	0.001	0.000561	0.00151	0.000897655	0.000744356	0.00119	0.000928548	0.000685482
1087	0.00265	0.00103	0.000567	0.00153	0.000880854	0.000795863	0.00116	0.00090936	0.000722561
1088	0.00263	0.00102	0.000573	0.0015	0.000878052	0.000778274	0.00113	0.000925173	0.000759655
1089	0.00262	0.00102	0.000582	0.00151	0.00085725	0.000847109	0.00112	0.000940985	0.000796758
1090	0.00261	0.00103	0.000594	0.00151	0.000860449	0.000823809	0.00115	0.000900798	0.000833877
1091	0.0026	0.00103	0.000609	0.00152	0.000867647	0.000760216	0.00113	0.00084661	0.000649174
1092	0.00259	0.00104	0.000624	0.00151	0.000870845	0.000748489	0.00112	0.000841423	0.000747007
1093	0.00257	0.00105	0.000636	0.0015	0.000876043	0.000777109	0.00112	0.000843235	0.000789025
1094	0.00255	0.00105	0.000648	0.00151	0.000851242	0.000799997	0.00111	0.000831048	0.000697321
1095	0.00254	0.00105	0.00066	0.00153	0.00090444	0.000817154	0.00111	0.00083986	0.000722359
1096	0.00254	0.00106	0.000669	0.00151	0.000877638	0.000828579	0.00109	0.000855673	0.000865597
1097	0.00252	0.00107	0.000681	0.00151	0.000902837	0.000747875	0.00108	0.000864485	0.000763204
1098	0.00251	0.00107	0.000693	0.00153	0.000884035	0.00083424	0.00106	0.000866298	0.000624873
1099	0.0025	0.00108	0.000708	0.00151	0.000915233	0.000765117	0.00104	0.00082611	0.000643885
1100	0.00249	0.0011	0.00072	0.00152	0.000912431	0.000816985	0.00103	0.000799923	0.000975606
1101	0.00249	0.00109	0.000738	0.00152	0.00092363	0.000828565	0.00107	0.000794735	0.000891463
1102	0.00248	0.0011	0.000759	0.00154	0.000920828	0.000805618	0.00105	0.000796548	0.000790898
1103	0.00246	0.00111	0.000783	0.00151	0.000982026	0.000869105	0.00106	0.00077736	0.000834226
1104	0.00246	0.00111	0.000813	0.00152	0.000977225	0.000759826	0.00104	0.000737173	0.000877564
1105	0.00245	0.00114	0.000849	0.00153	0.001	0.000846421	0.00103	0.000703985	0.000920909
1106	0.00245	0.00113	0.000891	0.00154	0.00106	0.000812092	0.00105	0.000740798	0.000964266
1107	0.00245	0.00114	0.000939	0.00153	0.00103	0.000887239	0.00104	0.00077761	0.00101
1108	0.00244	0.00115	0.000993	0.00153	0.0011	0.000829942	0.00103	0.000751423	0.00105
1109	0.00243	0.00115	0.00106	0.00154	0.00112	0.000905162	0.00104	0.000746235	0.00107
1110	0.00243	0.00116	0.00113	0.00154	0.00111	0.000876741	0.00105	0.000776048	0.000790718
1111	0.00242	0.00117	0.0012	0.00156	0.00117	0.000882918	0.00105	0.00076386	0.000843216
1112	0.00243	0.00118	0.00126	0.00154	0.00119	0.000917934	0.00105	0.000765673	0.000895723
1113	0.00242	0.0012	0.00132	0.00155	0.00124	0.000929949	0.00102	0.000795485	0.000948237
1114	0.00242	0.0012	0.00137	0.00156	0.00126	0.000947766	0.00108	0.000769298	0.00106
1115	0.00241	0.00121	0.0014	0.00159	0.00132	0.000879223	0.00104	0.00075011	0.000961105
1116	0.00241	0.00121	0.00143	0.00156	0.00136	0.000937441	0.00107	0.000772923	0.000903522
1117	0.0024	0.00122	0.00145	0.00156	0.00143	0.000938102	0.00107	0.000788735	0.000933303
1118	0.00242	0.00123	0.00147	0.00158	0.00139	0.00103	0.00105	0.000755548	0.000963087
1119	0.0024	0.00124	0.00149	0.00159	0.00146	0.000962593	0.00109	0.00072936	0.000992879
1120	0.00241	0.00125	0.00152	0.0016	0.00151	0.000980664	0.00107	0.000745173	0.00102
1121	0.00242	0.00125	0.00155	0.00159	0.00152	0.001	0.00108	0.000760985	0.00105
1122	0.00241	0.00126	0.00157	0.0016	0.00139	0.00105	0.0011	0.000741798	0.00108
1123	0.0024	0.00128	0.00159	0.0016	0.00139	0.000983206	0.0011	0.00070861	0.000938581
1124	0.00241	0.00128	0.00161	0.00161	0.00139	0.000962897	0.00109	0.000696423	0.000963845
1125	0.0024	0.00128	0.00161	0.0016	0.00139	0.000994476	0.0011	0.000712235	0.00098911
1126	0.00238	0.0013	0.00161	0.0016	0.00138	0.001	0.00107	0.000742048	0.00101
1127	0.00239	0.00131	0.0016	0.00159	0.00137	0.000948338	0.0011	0.00077186	0.00104
1128	0.00239	0.00131	0.00159	0.00159	0.00136	0.000951261	0.00108	0.000787673	0.0011
1129	0.00239	0.00133	0.00158	0.00159	0.00136	0.00102	0.0011	0.000810485	0.00109
1130	0.00238	0.00133	0.00157	0.00159	0.00135	0.000893897	0.00107	0.000777298	0.00108
1131	0.00238	0.00133	0.00156	0.00159	0.00134	0.00097761	0.00107	0.00073011	0.00107
1132	0.00239	0.00133	0.00157	0.00158	0.00134	0.000980735	0.00106	0.000766923	0.00106
1133	0.00237	0.00136	0.00158	0.00158	0.00133	0.000983911	0.00107	0.000754735	0.00105
1134	0.00238	0.00137	0.0016	0.00158	0.00132	0.00092954	0.00108	0.000689698	0.00108
1135	0.00235	0.00136	0.00161	0.00158	0.00132	0.000990421	0.00107	0.000666811	0.00112
1136	0.00239	0.00137	0.00163	0.00157	0.00131	0.00102	0.000999123	0.000603415	0.0012
1137	0.00235	0.00136	0.00164	0.00157	0.0013	0.00105	0.00107	0.000578523	0.00122
1138	0.00235	0.00138	0.00164	0.00157	0.0013	0.00104	0.001	0.000613224	0.00113
1139	0.00235	0.00135	0.00163	0.00157	0.0013	0.000963766	0.00103	0.000641159	0.00123
1140	0.00233	0.00139	0.00161	0.00156	0.0013	0.00116	0.000996849	0.000655576	0.000988695
1141	0.00234	0.0014	0.00158	0.00156	0.00128	0.00106	0.00107	0.000615142	0.001
1142	0.0023	0.0014	0.00155	0.00156	0.00126	0.00114	0.00101	0.000569064	0.00102
1143	0.00229	0.0014	0.00151	0.00156	0.00124	0.000972559	0.00106	0.000529714	0.00104
1144	0.00227	0.00142	0.00147	0.00155	0.00121	0.00121	0.000977727	0.000470659	0.00119
1145	0.00228	0.00143	0.00144	0.00155	0.00119	0.00122	0.00101	0.000476816	0.00119
1146	0.00225	0.0014	0.00143	0.00155	0.00118	0.00129	0.00102	0.000564775	0.0012
1147	0.00225	0.00142	0.00142	0.00155	0.00116	0.00111	0.00112	0.000578478	0.00111
1148	0.00222	0.00144	0.00142	0.00154	0.00115	0.00133	0.00105	0.000517081	0.00117
1149	0.0022	0.00143	0.00143	0.00154	0.00114	0.00109	0.00106	0.00048659	0.000949347
1150	0.00218	0.00143	0.00143	0.00154	0.00113	0.00135	0.00112	0.000480535	0.000972637
1151	0.00215	0.00144	0.00143	0.00154	0.00112	0.00128	0.000973937	0.000522116	0.00101
1152	0.00215	0.00143	0.00142	0.00153	0.00111	0.00137	0.00116	0.000565201	0.00102
1153	0.00215	0.00144	0.00141	0.00152	0.0011	0.0013	0.000973508	0.000549772	0.00114
1154	0.00213	0.00145	0.00141	0.00151	0.00109	0.00132	0.00121	0.000565808	0.00113
1155	0.00211	0.00145	0.00141	0.00151	0.00108	0.00127	0.00109	0.000611903	0.00112
1156	0.0021	0.00146	0.00141	0.0015	0.00107	0.00138	0.00116	0.000613824	0.0011
1157	0.00208	0.00146	0.00141	0.00149	0.00107	0.00124	0.00113	0.000608405	0.000848529
1158	0.00206	0.00145	0.0014	0.00148	0.00108	0.00132	0.00118	0.000598175	0.000914536
1159	0.00205	0.00146	0.00139	0.00147	0.00109	0.00133	0.00112	0.000594383	0.000937779
1160	0.00203	0.00147	0.00137	0.00147	0.00107	0.00129	0.00106	0.000598713	0.000961014
1161	0.00201	0.00146	0.00135	0.00146	0.00106	0.00128	0.00102	0.000587547	0.000984243
1162	0.002	0.00146	0.00133	0.00145	0.00104	0.00125	0.00109	0.00058844	0.000962992
1163	0.00198	0.00147	0.00132	0.00145	0.00102	0.00125	0.00107	0.000581146	0.000985632
1164	0.00196	0.00148	0.00131	0.00144	0.001	0.0012	0.00107	0.000562008	0.000954215
1165	0.00195	0.00148	0.00129	0.00143	0.000982339	0.00123	0.0011	0.000585432	0.000763046
1166	0.00193	0.00149	0.00128	0.00143	0.000964339	0.0013	0.00107	0.000606896	0.000786233
1167	0.00192	0.00149	0.00126	0.00142	0.000944339	0.00121	0.00103	0.000554199	0.000809412
1168	0.00191	0.0015	0.00124	0.00141	0.000926339	0.00136	0.00098113	0.000515438	0.000832581
1169	0.0019	0.0015	0.00122	0.00141	0.000908339	0.00131	0.000972728	0.000533583	0.000635348
1170	0.00188	0.0015	0.0012	0.0014	0.000890339	0.00132	0.000970137	0.000560014	0.000713119
1171	0.00187	0.0015	0.00118	0.0014	0.000872339	0.0013	0.000937086	0.000586459	0.00073404
1172	0.00185	0.0015	0.00117	0.00137	0.000852339	0.00121	0.000905866	0.000612917	0.000702546
1173	0.00184	0.00151	0.00116	0.00134	0.000834339	0.00122	0.000937075	0.000596387	0.000671042
1174	0.00182	0.00152	0.00114	0.00134	0.000816339	0.00109	0.000872464	0.00053687	0.000639525
1175	0.00181	0.00152	0.00113	0.00134	0.000798339	0.00114	0.000860697	0.000521608	0.000676896
1176	0.00179	0.00152	0.00113	0.00133	0.000778339	0.00117	0.000855129	0.000559952	0.000627149
1177	0.00177	0.00153	0.00114	0.00134	0.000760339	0.00109	0.000776417	0.000615773	0.000457108
1178	0.00176	0.00153	0.00116	0.00131	0.000742339	0.00114	0.000827285	0.000677245	0.000552996
1179	0.00175	0.00153	0.00117	0.00128	0.000718339	0.00114	0.000761417	0.000709541	0.000489637
1180	0.00173	0.00154	0.00118	0.00128	0.000722339	0.00104	0.00079418	0.000664837	0.000494463
1181	0.00171	0.00154	0.00118	0.00128	0.000726339	0.00113	0.000740294	0.000575473	0.000502005
1182	0.0017	0.00155	0.00117	0.00126	0.000730339	0.00117	0.000813817	0.000529126	0.000515909
1183	0.00168	0.00155	0.00116	0.00125	0.000732339	0.00126	0.000788051	0.00053923	0.000538824
1184	0.00166	0.00156	0.00116	0.00124	0.000736339	0.00114	0.000770682	0.000570883	0.000566458
1185	0.00164	0.00157	0.00115	0.00122	0.000740339	0.0011	0.000916475	0.000602557	0.000568575
1186	0.00163	0.00157	0.00116	0.00121	0.000742339	0.00112	0.00080866	0.000571899	0.000541559
1187	0.00161	0.00158	0.00116	0.0012	0.000746339	0.00121	0.00082739	0.000492623	0.000514526
1188	0.00161	0.00158	0.00116	0.00118	0.000750339	0.00118	0.000850167	0.000509833	0.000450842
1189	0.00158	0.00159	0.00115	0.00117	0.000754339	0.00115	0.000812468	0.000586132	0.000523921
1190	0.00158	0.0016	0.00112	0.00115	0.000740339	0.00107	0.000774895	0.000608398	0.0006124
1191	0.00156	0.00161	0.00107	0.00114	0.000724339	0.00123	0.000733962	0.000600317	0.000630825
1192	0.00155	0.00162	0.00101	0.00113	0.000710339	0.00126	0.000804763	0.000592261	0.000401369
1193	0.00153	0.00163	0.000936	0.00111	0.000694339	0.00124	0.000744036	0.00058423	0.000437968
1194	0.00154	0.00164	0.000864	0.0011	0.000680339	0.00121	0.000809872	0.00057603	0.000480132
1195	0.00154	0.00164	0.000795	0.00108	0.000666339	0.00117	0.000779496	0.000573894	0.000468144
1196	0.00154	0.00165	0.000738	0.00107	0.000650339	0.00118	0.000781517	0.000628574	0.000456137
1197	0.00156	0.00166	0.000693	0.00106	0.000634339	0.00128	0.000734851	0.000702871	0.000444114
1198	0.00156	0.00167	0.000669	0.00104	0.000602339	0.00109	0.000850937	0.000686167	0.000479231
1199	0.00156	0.00167	0.000669	0.00103	0.000567182	0.00127	0.000658945	0.000662463	0.000479309
1200	0.00155	0.00168	0.000687	0.00102	0.000533641	0.00121	0.000739571	0.000673759	0.000476895
1201	0.00156	0.0017	0.000723	0.001	0.0005021	0.001	0.000662962	0.000671055	0.000458728
1202	0.00157	0.00171	0.000762	0.001	0.000504558	0.00108	0.000660178	0.000678374	0.000440545
1203	0.00156	0.00172	0.000792	0.00099865	0.000507017	0.00115	0.000664082	0.000683194	0.000422341
1204	0.00156	0.00173	0.00081	0.00099591	0.000507476	0.00119	0.000687029	0.000695014	0.000404116
1205	0.00156	0.00174	0.000807	0.0009918	0.000509935	0.00116	0.000639218	0.000699833	0.000385874
1206	0.00156	0.00175	0.000789	0.00098084	0.000512393	0.00106	0.000686164	0.000711653	0.00036761
1207	0.00156	0.00175	0.000765	0.00097125	0.000512852	0.000973114	0.00066264	0.000737472	0.000349328
1208	0.00156	0.00176	0.000744	0.00096166	0.000467311	0.00113	0.000612681	0.000756292	0.000361002
1209	0.00157	0.00178	0.000729	0.00095207	0.00046177	0.00105	0.000633506	0.000677112	0.000406405
1210	0.00157	0.00177	0.000717	0.00094111	0.000452228	0.00117	0.000620486	0.000572187	0.000451787
1211	0.00157	0.00178	0.000705	0.000888425	0.000506687	0.000994846	0.000609827	0.000570967	0.000341083
1212	0.00157	0.00179	0.00069	0.000876139	0.000393146	0.00114	0.000575748	0.000628375	0.000431943
1213	0.00158	0.00179	0.000672	0.000863875	0.000387604	0.00106	0.000593757	0.00068939	0.000327382
1214	0.00158	0.00179	0.000654	0.000851634	0.000402063	0.001	0.000610958	0.00073621	0.000368128
1215	0.00158	0.00179	0.000642	0.000839416	0.000386522	0.00108	0.000628202	0.000699029	0.000408852
1216	0.00158	0.0018	0.000633	0.000827223	0.000448981	0.00107	0.000645488	0.000646242	0.000449554
1217	0.00158	0.00179	0.000627	0.000815054	0.000285348	0.00111	0.000662817	0.000694669	0.000490233
1218	0.00159	0.00179	0.000612	0.000802911	0.000367898	0.000939034	0.000680191	0.000755488	0.000530892
1219	0.00158	0.00178	0.000588	0.000790794	0.000311554	0.00112	0.000683119	0.000739308	0.000571529
1220	0.0016	0.00178	0.000552	0.000778704	0.000258855	0.00103	0.000653024	0.000730127	0.000612142
1221	0.0016	0.00177	0.000507	0.000766641	0.000285584	0.00114	0.000622973	0.000755947	0.000650449
1222	0.00161	0.00177	0.000453	0.000754607	0.000249332	0.00104	0.000592967	0.000760767	0.000650049
1223	0.00161	0.00177	0.000402	0.0007426	0.000231877	0.00102	0.000723713	0.000744586	0.000671833
1224	0.00161	0.00176	0.00036	0.000730623	0.000239801	0.00107	0.000693795	0.000693245	0.000580351
1225	0.00162	0.00175	0.000327	0.000718676	0.000213884	0.000995885	0.000663922	0.000632416	0.000424769
1226	0.00162	0.00174	0.000306	0.000706759	0.000213814	0.000914567	0.000634092	0.000632674	0.000515317
1227	0.00163	0.00174	0.000293357	0.000694873	0.000244762	0.00093123	0.000615703	0.000679828	0.000589091
1228	0.00163	0.00173	0.000287468	0.000678268	0.000225419	0.000988274	0.000613137	0.000687862	0.000624968
1229	0.00163	0.00173	0.000286066	0.000676051	0.000201844	0.000872576	0.000610615	0.000704403	0.000403786
1230	0.00163	0.00172	0.00028796	0.000673866	0.000174037	0.001	0.000608137	0.000792323	0.000406843
1231	0.00163	0.00172	0.000292543	0.000671715	0.000171608	0.000946638	0.000605704	0.000860143	0.000409875
1232	0.00164	0.00172	0.000299331	0.000669598	0.000209597	0.000934794	0.000603315	0.000843963	0.000412884
1233	0.00164	0.00173	0.000306	0.000667514	0.000155464	0.000848127	0.000600969	0.000778782	0.000415868
1234	0.00165	0.00171	0.000318	0.000665466	0.000144569	0.000865195	0.000598667	0.000733188	0.00041883
1235	0.00164	0.00171	0.000324	0.000663453	0.000183493	0.000922638	0.000596409	0.000728205	0.000421767
1236	0.00165	0.00171	0.000327	0.00066163	0.000182934	0.000864934	0.000594193	0.000772241	0.000424679
1237	0.00165	0.0017	0.000324	0.00065889	0.000190363	0.000951283	0.00059202	0.000826061	0.000427568
1238	0.00165	0.0017	0.000309	0.00065752	0.00022834	0.000824563	0.000576012	0.00081688	0.000277604
1239	0.00166	0.0017	0.000288403	0.00065615	0.000168085	0.000991654	0.000607891	0.000726509	0.000349633
1240	0.00167	0.00169	0.000261095	0.00065341	0.000193838	0.000974474	0.00051541	0.000706259	0.000421638
1241	0.00168	0.0017	0.000235868	0.00065204	0.000172589	0.000826153	0.000557563	0.000757025	0.00049362
1242	0.00168	0.00169	0.000218911	0.00065067	7.7078e-05	0.000934498	0.000606917	0.000753693	0.000500231
1243	0.0017	0.0017	0.000215985	0.0006493	0.000189775	0.00093474	0.000628771	0.000709975	0.000390089
1244	0.00171	0.00169	0.000226964	0.00064656	0.000166639	0.000865907	0.000443569	0.000696081	0.000527404
1245	0.00172	0.00169	0.000248244	0.00064519	0.000170291	0.000929597	0.000547026	0.00068708	0.000471837
1246	0.00173	0.0017	0.000271747	0.00064382	0.000208721	0.00094149	0.000555447	0.000704905	0.00043185
1247	0.00173	0.0017	0.000293063	0.00064245	0.000189339	0.000907344	0.000572361	0.000749557	0.000485477
1248	0.00175	0.0017	0.000303	0.00064108	0.000230114	0.000852412	0.000589312	0.000773186	0.000526711
1249	0.00177	0.00169	0.000306	0.00063971	0.000229997	0.00086327	0.000606301	0.000779882	0.000525669
1250	0.00177	0.0017	0.000297581	0.00063834	0.000208728	0.000810458	0.000623324	0.000741513	0.000436866
1251	0.00178	0.0017	0.000285902	0.00063697	0.000301036	0.00086561	0.000640383	0.000681571	0.000490397
1252	0.00181	0.0017	0.000267633	0.0006356	0.000231042	0.001	0.000657475	0.000678698	0.000362276
1253	0.00182	0.00171	0.000249394	0.00063423	0.000305953	0.000927895	0.000674601	0.000714742	0.000397555
1254	0.00183	0.00171	0.000231188	0.00063286	0.000285778	0.000945839	0.000699977	0.000747365	0.000351435
1255	0.00185	0.00171	0.000213016	0.00063149	0.000306871	0.0008266	0.000671309	0.000673504	0.000362391
1256	0.00187	0.00171	0.000201497	0.00063012	0.00034333	0.000964532	0.000523819	0.000553257	0.000373322
1257	0.00188	0.00171	0.000196635	0.00062875	0.000313788	0.000871446	0.000617495	0.000538747	0.00038423
1258	0.00191	0.00171	0.000198432	0.00062738	0.000298247	0.000983332	0.000722376	0.000585096	0.000395116
1259	0.00192	0.00172	0.000204683	0.00062738	0.000394706	0.00111	0.000724393	0.000631472	0.000424122
1260	0.00193	0.00171	0.000208773	0.00062601	0.000351164	0.000979184	0.000726435	0.000677876	0.0003682
1261	0.00195	0.00171	0.000206293	0.00063423	0.000387623	0.00108	0.000728502	0.000666776	0.000312258
1262	0.00197	0.00173	0.000195039	0.00064245	0.000402082	0.000892496	0.000588983	0.000600039	0.000256292
1263	0.00197	0.00172	0.000175014	0.00065067	0.000378541	0.00115	0.000604921	0.0005946	0.000262477
1264	0.002	0.00172	0.000152838	0.00065889	0.000504999	0.00103	0.00061723	0.000648587	0.000279298
1265	0.002	0.00173	0.000132924	0.000667729	0.000417458	0.00111	0.000629556	0.000698961	8.67432e-05
1266	0.00203	0.00172	0.000121893	0.000676282	0.000481917	0.00109	0.000641718	0.000687754	0.000103522
1267	0.00204	0.00172	0.000121953	0.000684881	0.000430376	0.00112	0.000679552	0.000570835	0.000121421
1268	0.00205	0.00172	0.000130901	0.000693526	0.000542834	0.00112	0.000716962	0.00045105	0.000156365
1269	0.00207	0.00173	0.000150946	0.000702219	0.000529293	0.0011	0.000734442	0.000417484	0.000220852
1270	0.00208	0.00172	0.000173266	0.000710958	0.000509752	0.00122	0.000748863	0.000438347	0.000219341
1271	0.00209	0.00172	0.000197864	0.000719744	0.00059221	0.00123	0.000705218	0.000482396	0.000235953
1272	0.00211	0.00171	0.000218126	0.000728576	0.000626615	0.00126	0.00066158	0.000536539	0.000161573
1273	0.00212	0.0017	0.000236259	0.000737456	0.000620488	0.00134	0.000617946	0.000569418	0.000124286
1274	0.00212	0.00171	0.000247855	0.000744855	0.000630362	0.00114	0.000601524	0.000545502	0.000168216
1275	0.00214	0.00171	0.000257328	0.000744566	0.000638235	0.0012	0.00062413	0.000513074	0.000274047
1276	0.00214	0.0017	0.000264682	0.000744324	0.000654108	0.0012	0.000646734	0.000525047	0.000254213
1277	0.00215	0.0017	0.000269919	0.000744129	0.000631981	0.00116	0.000669334	0.000543075	0.000164578
1278	0.00217	0.0017	0.000277454	0.000745901	0.000667855	0.00125	0.000707816	0.000563625	0.000120921
1279	0.00217	0.0017	0.000285083	0.000754444	0.000677728	0.00123	0.000681183	0.000594294	0.000155659
1280	0.00218	0.00169	0.000290605	0.000763032	0.000687601	0.00133	0.000657899	0.000562991	0.000222419
1281	0.00219	0.00169	0.000296228	0.000771668	0.000713475	0.00128	0.000557935	0.000484674	0.000166087
1282	0.00219	0.00168	0.000303	0.000780349	0.000683348	0.00132	0.00057965	0.000453999	8.77583e-05
1283	0.0022	0.00166	0.000309	0.000789076	0.000741221	0.00128	0.000580049	0.000456006	0.00011333
1284	0.00221	0.00167	0.000315	0.000797849	0.000737094	0.00136	0.000607518	0.000478507	0.000138888
1285	0.0022	0.00165	0.000321	0.000806668	0.000712968	0.00131	0.000602323	0.000525241	0.000164431
1286	0.0022	0.00164	0.000318	0.000815531	0.000748841	0.00133	0.000602823	0.000543365	-2.58322e-05
1287	0.00221	0.00163	0.000312	0.00082444	0.000752714	0.00135	0.0006404	0.000529139	6.34114e-05
1288	0.00222	0.00162	0.0003	0.000833393	0.000796588	0.00134	0.000616085	0.000534291	0.00015518
1289	0.00222	0.00162	0.000285676	0.000842391	0.000784461	0.00142	0.000665453	0.000536382	9.874e-05
1290	0.00223	0.00162	0.000272502	0.000851433	0.000746334	0.00138	0.000616731	0.000479102	1.82445e-05
1291	0.00223	0.0016	0.000259462	0.000860518	0.000848207	0.00142	0.000669143	0.000426026	0.00012565
1292	0.00223	0.00159	0.000248766	0.000869646	0.000820081	0.00141	0.000634783	0.000456461	0.000215314
1293	0.00222	0.00158	0.000240418	0.000878817	0.000803954	0.00144	0.000637894	0.000533002	0.000204352
1294	0.00222	0.00157	0.000234421	0.000888031	0.000867827	0.00139	0.000671926	0.000543238	0.000193381
1295	0.00221	0.00156	0.000232984	0.000897286	0.000847701	0.00144	0.000667992	0.000481556	0.000182403
1296	0.0022	0.00154	0.000233906	0.000906582	0.000875574	0.00142	0.000715017	0.000474907	7.73236e-05
1297	0.00216	0.00153	0.000239397	0.00089894	0.000859447	0.0014	0.000705312	0.000528899	9.9712e-05
1298	0.00215	0.00151	0.000245049	0.00094248	0.00087932	0.00141	0.000690311	0.000537215	0.000122095
1299	0.00215	0.00151	0.000248659	0.001	0.0007838	0.00153	0.00069747	0.000526275	0.000144472
1300	0.00214	0.0015	0.000252437	0.00101	0.000802167	0.00142	0.000681442	0.000540607	0.000166846
1301	0.00212	0.00149	0.000256388	0.00102	0.000818534	0.00146	0.000696274	0.000454559	0.000203638
1302	0.00211	0.00148	0.000260516	0.00103	0.000836901	0.00146	0.000702286	0.000344032	0.000192625
1303	0.00208	0.00146	0.000264824	0.00104	0.000853268	0.00141	0.000730856	0.000384173	0.000181611
1304	0.00208	0.00146	0.000264906	0.00104	0.000871635	0.00154	0.000712657	0.000459043	0.000170596
1305	0.00204	0.00144	0.000262971	0.00105	0.000890002	0.0014	0.000703047	0.000476521	0.000159581
1306	0.00203	0.00143	0.000259024	0.00106	0.000906368	0.00155	0.00070768	0.000477745	0.000148566
1307	0.00202	0.00142	0.000257481	0.00105	0.000948735	0.00145	0.00074791	0.000455583	0.000137554
1308	0.002	0.00141	0.000256141	0.00106	0.000895102	0.0015	0.000733918	0.000428731	0.000126545
1309	0.00199	0.0014	0.000263831	0.00107	0.000839469	0.00149	0.000727598	0.000434075	0.000112874
1310	0.00198	0.00137	0.000276144	0.00108	0.000783836	0.00157	0.000754294	0.000437956	0.000129184
1311	0.00195	0.00137	0.000290879	0.00109	0.000706203	0.0015	0.000750805	0.000453875	0.000146515
1312	0.00196	0.00134	0.000306	0.0011	0.00072457	0.00152	0.000733156	0.000453545	9.00079e-05
1313	0.00193	0.00137	0.000318	0.00111	0.000742937	0.00151	0.000746674	0.000355175	3.60459e-05
1314	0.00192	0.00132	0.000321	0.00112	0.000759304	0.0015	0.000755599	0.000478959	1.59702e-05
1315	0.00189	0.00134	0.000318	0.00113	0.000777671	0.0015	0.000725477	0.000464228	-4.09565e-06
1316	0.00189	0.00129	0.000312	0.00114	0.000794038	0.00152	0.000780979	0.000449462	-2.41503e-05
1317	0.00187	0.00129	0.000303	0.00115	0.000812405	0.00153	0.000729835	0.000434659	-3.44864e-05
1318	0.00187	0.00129	0.000290183	0.00116	0.000828771	0.00147	0.000756878	0.000307544	-1.35489e-05
1319	0.00184	0.00128	0.000282556	0.00115	0.000847138	0.0015	0.000710816	0.000300144	7.40335e-06
1320	0.00183	0.00125	0.000275189	0.00118	0.000863505	0.00147	0.000793484	0.000292701	2.83713e-05
1321	0.00183	0.00123	0.000270294	0.0012	0.000881872	0.00161	0.000763347	0.000285213	4.93562e-05
1322	0.00181	0.00125	0.00026567	0.0012	0.000898239	0.00155	0.000831831	0.000310519	7.03594e-05
1323	0.00178	0.00122	0.000261321	0.0012	0.000916606	0.00153	0.000737783	0.000440782	9.13817e-05
1324	0.0018	0.00121	0.000252843	0.00122	0.000934973	0.00147	0.000800742	0.000335916	-6.00861e-05
1325	0.0017	0.00117	0.000242446	0.00122	0.00095134	0.00146	0.000764789	0.000223545	-4.35726e-05
1326	0.00173	0.00117	0.000230136	0.00123	0.000969707	0.00138	0.000823471	0.000223291	-2.70357e-05
1327	0.00168	0.00115	0.000218124	0.00125	0.000986074	0.0016	0.000794109	0.000222983	-1.04737e-05
1328	0.0017	0.00113	0.000208622	0.00125	0.001	0.00143	0.000858041	0.000222617	6.11425e-06
1329	0.00163	0.00112	0.000201636	0.00127	0.00102	0.00161	0.000852642	0.000283515	2.27299e-05
1330	0.00166	0.00113	0.000194966	0.00128	0.00104	0.00133	0.000774405	0.000260588	3.93747e-05
1331	0.00164	0.0011	0.000190822	0.00129	0.00106	0.00161	0.000843038	0.000306453	5.605e-05
1332	0.00162	0.00108	0.000182595	0.0013	0.00107	0.00137	0.0008	0.000313316	7.44704e-05
1333	0.0016	0.00107	0.000168083	0.00131	0.00109	0.00156	0.000841453	0.000320109	7.30039e-05
1334	0.0016	0.00105	0.000147293	0.00131	0.0011	0.00132	0.000775559	0.000326833	7.15726e-05
1335	0.0016	0.00104	0.000129056	0.00131	0.00109	0.0016	0.00091706	0.00024839	7.01779e-05
1336	0.00158	0.00103	0.000117787	0.00131	0.00108	0.00152	0.000799028	0.000267431	6.88218e-05
1337	0.00158	0.001	0.000120113	0.00131	0.00107	0.00161	0.00081337	0.000286393	6.75055e-05
1338	0.00157	0.00101	0.000138244	0.00131	0.00106	0.00143	0.000896853	0.000305274	6.62311e-05
1339	0.00153	0.001	0.000165571	0.00132	0.00105	0.00159	0.00088074	0.000324072	6.5e-05
1340	0.0015	0.000981722	0.000202098	0.00132	0.00104	0.00159	0.000813841	0.000342784	6.38138e-05
1341	0.00152	0.000962653	0.00023901	0.00131	0.00102	0.00157	0.000844358	0.000361407	6.26745e-05
1342	0.00151	0.000962347	0.000271902	0.00131	0.00101	0.00154	0.000867207	0.000379939	9.35263e-05
1343	0.00152	0.000935474	0.0003	0.00131	0.001	0.00142	0.000869726	0.000398376	8.33824e-05
1344	0.00151	0.000949249	0.000333	0.00131	0.000991124	0.00168	0.000871944	0.000416716	7.32908e-05
1345	0.00147	0.000936456	0.000369	0.00131	0.000978757	0.00135	0.000875173	0.000434956	6.32532e-05
1346	0.00146	0.000909603	0.000414	0.00131	0.000972915	0.00151	0.000870418	0.000117606	3.71579e-05
1347	0.00144	0.000878066	0.000468	0.00131	0.000971477	0.00148	0.000944644	0.000183008	0.000136479
1348	0.00144	0.000909059	0.000525	0.00131	0.000972039	0.00165	0.000822301	0.000126957	0.00023586
1349	0.00142	0.000896291	0.000573	0.00131	0.000970601	0.00144	0.000935399	0.000169699	3.3707e-05
1350	0.00145	0.000860083	0.000612	0.00131	0.000971162	0.0016	0.00076382	0.000212325	9.67993e-05
1351	0.00139	0.000906726	0.00063	0.00131	0.000969724	0.00157	0.000934881	0.000254832	0.000159958
1352	0.00139	0.000861152	0.000636	0.00131	0.000970286	0.00158	0.000808572	5.48402e-05	0.000223185
1353	0.00147	0.000846846	0.000633	0.00131	0.000968848	0.00155	0.00079467	0.000171897	5.65084e-05
1354	0.00145	0.000840362	0.000627	0.00131	0.000969409	0.00129	0.000822088	0.000241653	3.79439e-05
1355	0.00148	0.000905786	0.000627	0.00131	0.000967971	0.0015	0.0007356	0.000246251	6.25835e-06
1356	0.00146	0.000868053	0.000642	0.00131	0.000968533	0.00156	0.000886998	0.000250714	0.000133505
1357	0.00144	0.000811471	0.000666	0.00131	0.000967095	0.00172	0.000835939	0.000255036	0.000262353
1358	0.00142	0.000826991	0.000705	0.00131	0.000967656	0.0017	0.000874924	0.000260362	0.000171271
1359	0.00141	0.000803832	0.000753	0.0013	0.000966218	0.00166	0.000861368	0.000279354	6.63152e-05
1360	0.00142	0.000829722	0.000798	0.0013	0.00096478	0.00135	0.000847122	0.000298194	0.000248514
1361	0.00142	0.000806011	0.000837	0.0013	0.000965342	0.00158	0.000844803	0.00031688	0.000404537
1362	0.00142	0.000734805	0.000861	0.0013	0.000963904	0.0016	0.000810785	0.000340879	0.000423049
1363	0.00141	0.000777849	0.000873	0.0013	0.000958465	0.00155	0.000867979	0.000381682	0.000153633
1364	0.00141	0.000824315	0.000876	0.0013	0.000945027	0.00148	0.000837181	0.000422318	0.000135919
1365	0.00141	0.000724213	0.000876	0.00129	0.000933589	0.00121	0.000791599	0.000462782	0.000188975
1366	0.00141	0.000784939	0.000879	0.00129	0.000920151	0.0014	0.000784828	0.000318761	0.000280705
1367	0.00141	0.000720278	0.000891	0.00128	0.000908712	0.00127	0.000832967	0.000328951	0.000419865
1368	0.0014	0.000686925	0.000912	0.00127	0.000895274	0.00157	0.000795171	0.000353761	0.000457182
1369	0.0014	0.000608191	0.00093	0.00127	0.000881836	0.0014	0.000697131	0.000399804	0.000485601
1370	0.00141	0.000676696	0.000948	0.00126	0.000870398	0.00112	0.000833958	0.000424388	0.000160193
1371	0.00141	0.000542778	0.000954	0.00124	0.000856959	0.00103	0.000861214	0.000461415	0.000252468
1372	0.00141	0.000612591	0.000951	0.00121	0.000843521	0.00105	0.000696472	0.0004482	0.000344858
1373	0.00142	0.000574287	0.000936	0.00121	0.000832083	0.00121	0.000851947	0.000434777	0.00043737
1374	0.00142	0.000555491	0.000927	0.0012	0.000814645	0.00101	0.000835845	0.000421144	0.000548528
1375	0.00142	0.000562472	0.000924	0.0012	0.000813207	0.000991018	0.000866549	0.000293897	0.00056846
1376	0.00144	0.00046168	0.000936	0.0012	0.000813768	0.000973296	0.000658949	0.000272344	0.000189158
1377	0.0014	0.000536431	0.000963	0.00119	0.00081233	0.000954999	0.000646641	0.000186713	0.000300387
1378	0.00134	0.000402109	0.001	0.00119	0.000810892	0.000936117	0.00063403	0.0002395	0.000421264
1379	0.00134	0.000205081	0.00104	0.00118	0.000811454	0.00091664	0.000621111	0.000292049	0.00042352
1380	0.00135	0.000150301	0.00105	0.00118	0.000810015	0.000896558	0.000607876	0.000344355	0.000425917
1381	0.00135	-0.000146753	0.000792	0.00117	0.000810577	0.00087586	0.000594317	0.000334281	0.000428458
1382	0.00135	0.000283041	0.000792	0.00117	0.000809139	0.000854537	0.000581052	0.000326248	0.000431146
1383	0.00135	-1.71271e-05	0.000792	0.00116	0.000807701	0.000832579	0.000564848	0.000317956	0.000433984
1384	0.00135	0.00113	0.000792	0.00115	0.000808262	0.000809974	0.000548297	0.0003094	0.000259532
1385	0.00135	0.000203183	0.000792	0.00115	0.000806824	0.000786713	0.000531395	0.000300573	0.000244474
1386	0.00135	0.000300061	0.00072	0.00115	0.000807386	0.000762783	0.000514132	0.00029147	0.000214954
1387	0.00134	0.000382877	0.000666	0.00115	0.000805948	0.000738176	0.000496503	0.000277133	0.000282153
1388	0.00134	-0.000314287	0.000585	0.00114	0.00080451	0.000712879	0.000478496	0.000252501	0.000349521
1389	0.00134	0.000113987	0.000585	0.00114	0.000805071	0.000686882	0.000460107	0.000227574	0.000417058
1390	0.00134	0.00112	0.000594	0.00114	0.000803633	0.000660174	0.000441327	0.000202347	0.000597918
1391	0.00133	-0.000323694	0.000567	0.00113	0.000804195	0.000632743	0.000422147	0.000176814	0.000602082
1392	0.00133	-0.00272	0.00054	0.00113	0.000810757	0.000604578	0.000402558	0.000150968	0.000606429
1393	0.00133	0.00102	0.000516	0.00112	0.000737318	0.000575668	0.000382554	-2.02549e-05	0.000263475
1394	0.00132	-0.00168	0.000378	0.00112	0.00066388	0.000546	0.000362125	-2.01124e-05	0.000268196
1395	0.00133	-0.00146	0.000378	0.00112	0.000590442	0.000515564	0.000341263	-1.96858e-05	0.000273107
1396	0.00133	-0.00102	0.000378	0.00111	0.000513004	0.000484346	0.000319959	-1.8968e-05	0.000278218
1397	0.00133	-0.00439	0.000378	0.00111	0.000511566	0.000440816	0.000298204	-1.79519e-05	0.000283529
1398	0.00133	-0.00192	0.000378	0.0011	0.000512127	0.000459841	0.000275989	-1.663e-05	0.000289043
1399	0.00131	-0.000765856	0.000378	0.0011	0.000510689	0.00048381	0.000253306	-1.51507e-05	0.000294766
1400	0.00123	-0.000634503	0.000274132	0.00109	0.000941251	0.000460869	0.000230144	-1.16451e-05	0.000300702
