# Supplementary material for: Preparing high-concentration individualized carbon nanotubes for industrial separation of multiple single-chirality species
Source: Nat Commun. 2023 Apr 29;14:2491. doi: 10.1038/s41467-023-38133-0 (PMC10148823; doi:10.1038/s41467-023-38133-0)
Supplement: Supplementary file 3 — Source Data [file 41467_2023_38133_MOESM3_ESM.zip › 7 Source data/Supplementary Figure 21/Supplementary Figure 21a-d-Concentration effect on unadsorption, reversible and irreversible adsorption.xlsx]

## Sheet: Supplementary Fig 21a
X	control	3 times	6 times	9times
200	0.24391	0.08372	0.04877	0.01859
201	0.23964	0.0883	0.04734	0.02153
202	0.23618	0.08312	0.04751	0.01755
203	0.23183	0.07835	0.04441	0.02173
204	0.22318	0.07483	0.04475	0.01455
205	0.22811	0.08023	0.04334	0.02108
206	0.22493	0.07973	0.04067	0.01968
207	0.2245	0.07553	0.04068	0.01811
208	0.22476	0.07607	0.04381	0.02339
209	0.22212	0.07461	0.0387	0.01894
210	0.22197	0.07627	0.03964	0.02163
211	0.22538	0.07698	0.04309	0.0225
212	0.22687	0.07827	0.04376	0.02114
213	0.22857	0.07915	0.04182	0.02425
214	0.22687	0.07719	0.04241	0.02472
215	0.2314	0.07987	0.04215	0.0224
216	0.2346	0.08021	0.04494	0.02499
217	0.23484	0.08259	0.04463	0.02375
218	0.23723	0.08223	0.04265	0.02462
219	0.24013	0.08102	0.04413	0.02519
220	0.24327	0.08321	0.04418	0.0266
221	0.2456	0.08346	0.04378	0.02443
222	0.24779	0.08363	0.04414	0.02572
223	0.25498	0.08823	0.04659	0.02736
224	0.25586	0.0854	0.04379	0.0243
225	0.25948	0.08968	0.04818	0.02898
226	0.26396	0.08936	0.04903	0.02961
227	0.26381	0.08985	0.04747	0.02682
228	0.26631	0.0913	0.04852	0.02999
229	0.26947	0.09214	0.04821	0.02782
230	0.27161	0.09294	0.0485	0.02907
231	0.27487	0.09585	0.05083	0.03081
232	0.27414	0.09082	0.04763	0.02705
233	0.27559	0.09303	0.04967	0.02966
234	0.27578	0.0941	0.04847	0.02973
235	0.27589	0.09331	0.04943	0.03077
236	0.2715	0.09267	0.048	0.02799
237	0.27048	0.09249	0.04843	0.02839
238	0.26757	0.0903	0.04773	0.02912
239	0.26342	0.09048	0.04693	0.02802
240	0.25829	0.08701	0.04582	0.02721
241	0.25194	0.08647	0.04421	0.02577
242	0.24703	0.08356	0.04444	0.02672
243	0.24033	0.08218	0.04288	0.02376
244	0.23706	0.08041	0.04313	0.02589
245	0.2308	0.07816	0.03951	0.02258
246	0.22666	0.07702	0.04111	0.02469
247	0.22151	0.07566	0.0398	0.02388
248	0.21681	0.07355	0.03907	0.02253
249	0.21221	0.072	0.03776	0.02262
250	0.20941	0.07166	0.03858	0.02234
251	0.20692	0.07005	0.03642	0.02245
252	0.20279	0.06857	0.03498	0.01964
253	0.20229	0.06885	0.0364	0.02167
254	0.19822	0.06799	0.03483	0.02097
255	0.19809	0.06756	0.03628	0.02126
256	0.19687	0.06728	0.03424	0.0206
257	0.19647	0.06725	0.03591	0.02173
258	0.19566	0.06656	0.03493	0.02121
259	0.19534	0.06664	0.03563	0.02099
260	0.19454	0.06574	0.0341	0.02049
261	0.19545	0.06766	0.03501	0.02113
262	0.1964	0.0662	0.03619	0.02244
263	0.19759	0.06661	0.03427	0.02105
264	0.19745	0.06788	0.0356	0.02176
265	0.20048	0.06814	0.03556	0.02221
266	0.2016	0.06905	0.03593	0.02233
267	0.20486	0.06951	0.03603	0.02209
268	0.20609	0.07048	0.03596	0.02216
269	0.20977	0.06973	0.03635	0.02303
270	0.21185	0.07226	0.03691	0.02193
271	0.21502	0.07253	0.03864	0.02344
272	0.21733	0.07419	0.03857	0.02441
273	0.2191	0.07391	0.04013	0.02382
274	0.2216	0.07525	0.03879	0.02405
275	0.22327	0.07667	0.04029	0.02473
276	0.22491	0.07721	0.03923	0.02543
277	0.22579	0.07792	0.03958	0.02443
278	0.22852	0.07812	0.04038	0.02547
279	0.22946	0.07819	0.04035	0.02454
280	0.23476	0.07959	0.04258	0.02762
281	0.23615	0.08091	0.04076	0.02492
282	0.24124	0.08129	0.04258	0.02696
283	0.245	0.08307	0.04312	0.02641
284	0.25004	0.0851	0.04492	0.02766
285	0.25377	0.08678	0.04452	0.0284
286	0.25475	0.08571	0.04448	0.02835
287	0.25881	0.0883	0.04631	0.029
288	0.25746	0.08808	0.04571	0.02852
289	0.25956	0.08794	0.04648	0.02939
290	0.25878	0.08811	0.0455	0.02809
291	0.25912	0.0884	0.04609	0.02978
292	0.25604	0.0865	0.04493	0.02674
293	0.25669	0.08722	0.04609	0.02867
294	0.25633	0.08731	0.04488	0.02854
295	0.25697	0.08845	0.0463	0.02914
296	0.25827	0.08749	0.04537	0.02826
297	0.26068	0.08854	0.04704	0.02975
298	0.26306	0.08925	0.04647	0.02968
299	0.26625	0.08989	0.04614	0.02878
300	0.2694	0.09112	0.04748	0.03007
301	0.27226	0.09223	0.04788	0.03052
302	0.27439	0.09298	0.04842	0.03186
303	0.27234	0.09364	0.04828	0.02937
304	0.27293	0.09182	0.04829	0.03136
305	0.26938	0.09216	0.047	0.02987
306	0.26289	0.08853	0.04571	0.02947
307	0.25994	0.08913	0.0466	0.02904
308	0.2515	0.085	0.04415	0.02828
309	0.24312	0.08377	0.04379	0.0277
310	0.23552	0.07978	0.04206	0.02633
311	0.2276	0.07706	0.0401	0.02567
312	0.2214	0.07471	0.04014	0.02498
313	0.21335	0.07079	0.03757	0.02324
314	0.2087	0.07138	0.03684	0.0233
315	0.20475	0.07032	0.03739	0.02269
316	0.19992	0.06773	0.03526	0.02268
317	0.19814	0.06843	0.03657	0.02317
318	0.19373	0.0661	0.03536	0.02274
319	0.19087	0.06453	0.03504	0.02162
320	0.18883	0.06303	0.03318	0.02098
321	0.18782	0.06395	0.03421	0.02047
322	0.1859	0.06342	0.03259	0.02098
323	0.18617	0.06303	0.03417	0.02066
324	0.18545	0.06284	0.03342	0.0217
325	0.18532	0.06345	0.03315	0.02146
326	0.18409	0.06326	0.03317	0.02172
327	0.1842	0.0631	0.03377	0.02246
328	0.18144	0.06141	0.03284	0.02104
329	0.18207	0.06308	0.03365	0.02075
330	0.18056	0.06102	0.03191	0.02041
331	0.18061	0.06239	0.03323	0.02106
332	0.18081	0.06148	0.03173	0.02063
333	0.18116	0.06252	0.03365	0.02073
334	0.18244	0.06229	0.03273	0.02084
335	0.18388	0.0625	0.0332	0.02001
336	0.18554	0.06353	0.03381	0.02189
337	0.18923	0.06396	0.03334	0.02062
338	0.19254	0.06592	0.03458	0.02194
339	0.19826	0.06686	0.03431	0.02205
340	0.20383	0.06964	0.03736	0.02342
341	0.21022	0.0707	0.03683	0.02335
342	0.21778	0.07467	0.03926	0.0253
343	0.22442	0.07535	0.03926	0.02618
344	0.23056	0.07851	0.0415	0.02596
345	0.23435	0.07944	0.04203	0.02748
346	0.23733	0.07991	0.04243	0.02658
347	0.23749	0.08102	0.04297	0.02805
348	0.23497	0.07948	0.04143	0.02704
349	0.23003	0.0784	0.04151	0.02689
350	0.22323	0.07519	0.03942	0.02473
351	0.21532	0.07355	0.03885	0.02533
352	0.20703	0.07024	0.0369	0.02399
353	0.19825	0.06884	0.03733	0.02414
354	0.18796	0.06424	0.03389	0.02239
355	0.17995	0.06294	0.03356	0.02152
356	0.17119	0.05862	0.03114	0.02002
357	0.16376	0.05565	0.02947	0.01854
358	0.15616	0.05439	0.0285	0.0191
359	0.14977	0.05058	0.02706	0.01695
360	0.1441	0.04963	0.02663	0.01751
361	0.138	0.04705	0.02395	0.01504
362	0.13342	0.04473	0.02366	0.01528
363	0.13087	0.04556	0.02374	0.01532
364	0.12541	0.04309	0.02325	0.01469
365	0.12429	0.04222	0.02311	0.01522
366	0.12073	0.04127	0.02201	0.01414
367	0.11726	0.03977	0.02196	0.01335
368	0.11493	0.0392	0.02077	0.0138
369	0.11164	0.03816	0.02112	0.01286
370	0.1108	0.03789	0.02025	0.0138
371	0.10779	0.0364	0.0195	0.01162
372	0.10662	0.03636	0.01937	0.01259
373	0.10481	0.03582	0.01993	0.01218
374	0.10382	0.03521	0.01903	0.01272
375	0.10172	0.03512	0.01964	0.01157
376	0.10054	0.03418	0.01783	0.01228
377	0.09831	0.03361	0.0184	0.011
378	0.09858	0.03428	0.01789	0.01241
379	0.0961	0.03309	0.01791	0.01066
380	0.09589	0.03255	0.01762	0.0115
381	0.09521	0.03205	0.01788	0.01105
382	0.09363	0.03181	0.01665	0.01038
383	0.09275	0.03144	0.01724	0.0111
384	0.09205	0.03127	0.01657	0.01065
385	0.09092	0.03137	0.01676	0.01019
386	0.09118	0.03132	0.01693	0.01141
387	0.08989	0.03142	0.01756	0.01049
388	0.08923	0.03046	0.0158	0.01041
389	0.08814	0.03078	0.01668	0.01004
390	0.08797	0.02957	0.01584	0.01029
391	0.08789	0.03059	0.01611	0.01029
392	0.08773	0.03054	0.01657	0.0108
393	0.08644	0.02999	0.01673	0.01085
394	0.0869	0.03033	0.01672	0.01129
395	0.08467	0.02939	0.01573	0.00929
396	0.08571	0.02916	0.01562	0.01101
397	0.08491	0.02942	0.01628	0.0098
398	0.08397	0.02871	0.01501	0.00948
399	0.08379	0.02889	0.0162	0.00971
400	0.08368	0.02872	0.01549	0.0099
401	0.08354	0.02921	0.01585	0.00987
402	0.08321	0.02862	0.01585	0.01038
403	0.08366	0.02891	0.01565	0.0101
404	0.0826	0.02834	0.01544	0.00972
405	0.08353	0.02883	0.01611	0.01038
406	0.08177	0.0281	0.01546	0.00904
407	0.08178	0.02854	0.01562	0.00945
408	0.08156	0.02787	0.01523	0.00999
409	0.08124	0.02813	0.01542	0.00937
410	0.08181	0.02805	0.01595	0.01038
411	0.08056	0.02785	0.0147	0.00859
412	0.08092	0.02763	0.01491	0.00978
413	0.08036	0.02724	0.0147	0.00873
414	0.07996	0.02744	0.015	0.00906
415	0.08057	0.02734	0.01441	0.00951
416	0.07952	0.02777	0.01505	0.00902
417	0.08035	0.0272	0.01447	0.00944
418	0.07898	0.02746	0.01503	0.00935
419	0.07996	0.02753	0.01471	0.00935
420	0.07892	0.02716	0.01464	0.00892
421	0.07974	0.02728	0.01473	0.00937
422	0.07961	0.02775	0.01508	0.00912
423	0.07929	0.02668	0.01407	0.00923
424	0.0796	0.0282	0.01565	0.01011
425	0.07926	0.02712	0.01501	0.00941
426	0.07921	0.02697	0.0147	0.0096
427	0.07954	0.02778	0.01515	0.00968
428	0.07863	0.02665	0.01437	0.00891
429	0.07953	0.02691	0.01509	0.00988
430	0.07917	0.02752	0.015	0.00909
431	0.07942	0.02685	0.01472	0.00943
432	0.07888	0.02726	0.01464	0.00866
433	0.07841	0.02647	0.01414	0.00909
434	0.07905	0.02756	0.01534	0.00955
435	0.07892	0.02734	0.01463	0.00959
436	0.07925	0.02769	0.01514	0.00983
437	0.07874	0.02679	0.01476	0.00954
438	0.07951	0.02822	0.01562	0.0101
439	0.07818	0.02665	0.01473	0.00921
440	0.07903	0.02693	0.01488	0.00986
441	0.07826	0.02753	0.01528	0.00936
442	0.07882	0.02681	0.01485	0.00939
443	0.07827	0.02728	0.01467	0.00923
444	0.0783	0.02647	0.01425	0.00933
445	0.07831	0.02728	0.0151	0.00929
446	0.07802	0.02686	0.01427	0.0094
447	0.07843	0.02744	0.01492	0.00956
448	0.0774	0.02609	0.01453	0.00924
449	0.07844	0.02762	0.01503	0.01
450	0.07745	0.02676	0.01452	0.00902
451	0.07841	0.02707	0.01472	0.00969
452	0.07739	0.02703	0.01465	0.0087
453	0.07772	0.02626	0.01444	0.00906
454	0.07829	0.02679	0.01475	0.00995
455	0.07808	0.02737	0.01482	0.00918
456	0.07783	0.02677	0.01445	0.00964
457	0.07779	0.02689	0.01493	0.00941
458	0.07734	0.02588	0.01401	0.00884
459	0.07866	0.02762	0.015	0.00979
460	0.07749	0.0263	0.01417	0.0087
461	0.07844	0.02725	0.01453	0.00954
462	0.07777	0.02706	0.01474	0.00862
463	0.07909	0.02748	0.01513	0.01019
464	0.07821	0.02719	0.01463	0.00916
465	0.07872	0.02707	0.0148	0.00935
466	0.07848	0.02715	0.01464	0.0092
467	0.07834	0.02718	0.01439	0.00919
468	0.0789	0.02691	0.01453	0.00916
469	0.07853	0.02663	0.01445	0.0089
470	0.07941	0.02753	0.01484	0.00935
471	0.07884	0.02701	0.01452	0.00887
472	0.07981	0.02729	0.0151	0.00959
473	0.07912	0.02774	0.01504	0.00905
474	0.08002	0.02724	0.01494	0.00965
475	0.07937	0.02754	0.01477	0.00883
476	0.08	0.02731	0.01485	0.00966
477	0.08032	0.02772	0.01545	0.00945
478	0.08029	0.02768	0.0147	0.00961
479	0.08123	0.02803	0.01532	0.00992
480	0.08069	0.02746	0.01499	0.00935
481	0.0818	0.0285	0.01519	0.00974
482	0.08144	0.02777	0.01504	0.00904
483	0.08282	0.02823	0.0157	0.00999
484	0.0825	0.02841	0.01547	0.00957
485	0.08371	0.02869	0.01576	0.01012
486	0.083	0.02889	0.01552	0.00964
487	0.08413	0.02884	0.01559	0.01025
488	0.08446	0.02928	0.01582	0.00993
489	0.08482	0.02941	0.01569	0.01034
490	0.08566	0.02981	0.01608	0.01045
491	0.08548	0.02906	0.01594	0.0104
492	0.0865	0.03064	0.0167	0.01076
493	0.08623	0.02979	0.01597	0.01022
494	0.08761	0.03003	0.01652	0.01084
495	0.08745	0.03078	0.01684	0.0103
496	0.08924	0.03094	0.01709	0.0113
497	0.08887	0.03122	0.0168	0.01066
498	0.08992	0.03106	0.01693	0.01126
499	0.0906	0.03152	0.01707	0.01077
500	0.09131	0.03179	0.01723	0.01127
501	0.09275	0.0321	0.01753	0.01127
502	0.093	0.03189	0.01706	0.0109
503	0.09475	0.03286	0.01803	0.01133
504	0.09508	0.03242	0.01765	0.01113
505	0.09722	0.03318	0.01788	0.01167
506	0.09753	0.03383	0.01813	0.0111
507	0.09906	0.03395	0.01828	0.01175
508	0.09989	0.03418	0.0181	0.0113
509	0.1013	0.03466	0.0185	0.01232
510	0.10232	0.03521	0.01908	0.01206
511	0.10326	0.03524	0.01885	0.01231
512	0.10439	0.03582	0.01937	0.01211
513	0.10489	0.03553	0.01899	0.01187
514	0.10652	0.03668	0.01973	0.01276
515	0.1063	0.03581	0.01912	0.01203
516	0.10769	0.03668	0.01973	0.01278
517	0.10773	0.03686	0.01969	0.01203
518	0.10853	0.03702	0.02008	0.01318
519	0.10807	0.03718	0.01993	0.01232
520	0.10844	0.03712	0.01973	0.0129
521	0.10793	0.03727	0.01991	0.0124
522	0.10739	0.03683	0.01968	0.01279
523	0.107	0.03677	0.01979	0.01249
524	0.10565	0.03601	0.01932	0.01227
525	0.10531	0.03644	0.01961	0.01232
526	0.10361	0.03552	0.01913	0.01205
527	0.10362	0.03559	0.0192	0.01263
528	0.10224	0.03556	0.01926	0.01184
529	0.10167	0.03514	0.01903	0.01244
530	0.10018	0.03499	0.01869	0.01156
531	0.10034	0.03443	0.01814	0.0115
532	0.09969	0.03459	0.01861	0.01186
533	0.09993	0.0341	0.01819	0.01194
534	0.09921	0.03458	0.01892	0.01134
535	0.09923	0.03414	0.01798	0.01171
536	0.09905	0.03393	0.01806	0.01122
537	0.10016	0.03485	0.01846	0.01234
538	0.1001	0.03429	0.0186	0.01177
539	0.10146	0.03508	0.01863	0.01226
540	0.10223	0.03505	0.01885	0.01233
541	0.1032	0.03569	0.01936	0.01243
542	0.10433	0.03557	0.01885	0.01213
543	0.10581	0.03649	0.0197	0.01253
544	0.10763	0.0365	0.01917	0.0127
545	0.10923	0.03768	0.02041	0.01286
546	0.11126	0.03796	0.0203	0.01349
547	0.11332	0.03876	0.02068	0.01299
548	0.1163	0.03975	0.02101	0.01383
549	0.11877	0.04038	0.0213	0.01356
550	0.12237	0.04159	0.02191	0.01429
551	0.12588	0.04258	0.02235	0.01451
552	0.13017	0.04401	0.02356	0.015
553	0.13526	0.04535	0.02396	0.01538
554	0.14059	0.04755	0.02522	0.01589
555	0.14675	0.04876	0.02525	0.01652
556	0.15359	0.05176	0.02754	0.01723
557	0.16089	0.05307	0.02768	0.0178
558	0.16895	0.05585	0.02918	0.01843
559	0.17927	0.0596	0.03122	0.02036
560	0.18832	0.06208	0.03254	0.02096
561	0.20005	0.06593	0.03453	0.02242
562	0.21125	0.06938	0.03607	0.02337
563	0.2232	0.07328	0.03829	0.02486
564	0.23428	0.07662	0.03963	0.02546
565	0.2449	0.08098	0.04254	0.02737
566	0.25349	0.08316	0.04283	0.02787
567	0.26043	0.08638	0.04506	0.02875
568	0.26579	0.08823	0.0461	0.02983
569	0.26784	0.08923	0.04659	0.02981
570	0.26836	0.09025	0.04715	0.03066
571	0.26575	0.08972	0.04715	0.03034
572	0.26158	0.08902	0.04623	0.03025
573	0.25692	0.08752	0.04583	0.02987
574	0.25031	0.08612	0.04552	0.02952
575	0.24335	0.0837	0.04383	0.02856
576	0.23581	0.08155	0.04325	0.02775
577	0.22892	0.07901	0.04124	0.02712
578	0.22125	0.07699	0.04074	0.02596
579	0.2146	0.07392	0.03877	0.02531
580	0.20792	0.07212	0.038	0.02425
581	0.20171	0.06996	0.0367	0.02402
582	0.19526	0.06728	0.03542	0.02259
583	0.1898	0.06583	0.03483	0.02267
584	0.18347	0.06312	0.03323	0.02166
585	0.17766	0.06138	0.0327	0.02098
586	0.17221	0.05941	0.03124	0.02016
587	0.1665	0.05749	0.03081	0.01971
588	0.16135	0.05527	0.02908	0.01882
589	0.15576	0.0539	0.02853	0.01804
590	0.1509	0.05173	0.02755	0.01768
591	0.14602	0.05038	0.02681	0.01696
592	0.14194	0.04917	0.02581	0.01693
593	0.13745	0.04734	0.02512	0.01598
594	0.13385	0.04635	0.02475	0.016
595	0.13026	0.04474	0.02377	0.01544
596	0.12629	0.04355	0.02322	0.01472
597	0.12293	0.04187	0.02208	0.01406
598	0.11978	0.04132	0.02238	0.0141
599	0.1171	0.03979	0.02102	0.01376
600	0.11389	0.03917	0.02103	0.01302
601	0.11152	0.03789	0.02025	0.01299
602	0.10882	0.03713	0.01974	0.01238
603	0.10728	0.03696	0.01962	0.01285
604	0.10444	0.03574	0.01921	0.01192
605	0.1029	0.03535	0.01887	0.012
606	0.10093	0.03446	0.01882	0.01202
607	0.099	0.03425	0.0184	0.01172
608	0.09747	0.03331	0.01762	0.01133
609	0.09572	0.03293	0.01792	0.01117
610	0.09413	0.03194	0.01705	0.01102
611	0.09264	0.03211	0.01771	0.01091
612	0.09136	0.03111	0.01692	0.01063
613	0.08968	0.03107	0.01668	0.01025
614	0.08888	0.03076	0.01688	0.01086
615	0.08688	0.0298	0.01617	0.00994
616	0.0866	0.0301	0.01628	0.01046
617	0.08555	0.02921	0.01588	0.00991
618	0.08453	0.02926	0.01621	0.01015
619	0.08382	0.02861	0.01546	0.00996
620	0.08298	0.0288	0.01594	0.00987
621	0.08244	0.02777	0.01485	0.00963
622	0.08153	0.02845	0.01589	0.00979
623	0.08094	0.02775	0.01507	0.00962
624	0.08002	0.02763	0.01502	0.00931
625	0.08014	0.02768	0.01502	0.00962
626	0.07908	0.02733	0.01463	0.00906
627	0.07943	0.02737	0.01484	0.0094
628	0.07881	0.02682	0.01436	0.00935
629	0.07859	0.02727	0.01492	0.00942
630	0.0785	0.02679	0.01439	0.00906
631	0.0783	0.02725	0.0148	0.00905
632	0.07871	0.02645	0.01399	0.00914
633	0.07863	0.02705	0.01503	0.00889
634	0.07893	0.02651	0.01444	0.00914
635	0.07866	0.02671	0.01428	0.00891
636	0.07952	0.02713	0.01453	0.00949
637	0.07924	0.0269	0.01426	0.00881
638	0.07998	0.0272	0.01455	0.00921
639	0.08015	0.02714	0.01465	0.00932
640	0.08019	0.02775	0.01512	0.00975
641	0.07999	0.02697	0.01441	0.009
642	0.07991	0.02745	0.01492	0.00914
643	0.08012	0.02703	0.01435	0.00929
644	0.07967	0.02779	0.01531	0.00932
645	0.07974	0.02694	0.01461	0.00942
646	0.07915	0.02703	0.0147	0.00885
647	0.07934	0.02709	0.01469	0.00944
648	0.07845	0.02696	0.01443	0.00887
649	0.07858	0.02722	0.0148	0.00949
650	0.07842	0.02694	0.01457	0.00944
651	0.07768	0.02696	0.0146	0.00914
652	0.07744	0.02665	0.01459	0.009
653	0.07726	0.02688	0.01494	0.00927
654	0.07669	0.02616	0.01391	0.00896
655	0.0766	0.02696	0.01496	0.00908
656	0.07621	0.02623	0.01422	0.00897
657	0.07568	0.02625	0.01417	0.00882
658	0.07598	0.02656	0.01436	0.00949
659	0.07508	0.02587	0.01407	0.00872
660	0.07534	0.02636	0.01432	0.0092
661	0.07507	0.02619	0.014	0.00946
662	0.0744	0.02606	0.01444	0.00896
663	0.07435	0.02568	0.01392	0.00887
664	0.07392	0.02567	0.01443	0.00884
665	0.07381	0.02525	0.01358	0.00866
666	0.07317	0.02557	0.01404	0.00852
667	0.07306	0.02483	0.01343	0.00871
668	0.0728	0.02509	0.01348	0.00904
669	0.07228	0.02505	0.01352	0.00853
670	0.07215	0.02493	0.0135	0.00876
671	0.07185	0.02502	0.01375	0.00873
672	0.07156	0.02455	0.01325	0.00829
673	0.07115	0.02472	0.0138	0.00844
674	0.07002	0.02424	0.01338	0.00791
675	0.07008	0.02392	0.01302	0.00811
676	0.06983	0.02421	0.01318	0.00815
677	0.06937	0.02364	0.01262	0.00801
678	0.0689	0.02379	0.01304	0.00808
679	0.06878	0.0236	0.01295	0.00822
680	0.06833	0.02333	0.0128	0.00806
681	0.06819	0.02368	0.01301	0.00802
682	0.06775	0.02339	0.01285	0.00804
683	0.06678	0.02276	0.01224	0.00724
684	0.06726	0.02303	0.01253	0.00799
685	0.06608	0.02268	0.01236	0.00732
686	0.06641	0.02267	0.01259	0.00793
687	0.066	0.02264	0.01232	0.00768
688	0.06533	0.0222	0.01198	0.00756
689	0.06564	0.02251	0.01249	0.00744
690	0.06512	0.02257	0.01217	0.00778
691	0.06475	0.02212	0.01206	0.00779
692	0.06462	0.02236	0.01236	0.00735
693	0.06451	0.02222	0.01212	0.00748
694	0.06355	0.02174	0.0121	0.00697
695	0.06394	0.0216	0.01183	0.00741
696	0.063	0.02197	0.01212	0.0072
697	0.06299	0.02147	0.0117	0.00721
698	0.06262	0.02174	0.012	0.00733
699	0.06212	0.02127	0.01165	0.00739
700	0.06202	0.02146	0.01201	0.00743
701	0.06154	0.02114	0.01151	0.00717
702	0.06159	0.02115	0.0117	0.00731
703	0.06121	0.02123	0.01173	0.00729
704	0.06132	0.02126	0.01187	0.00756
705	0.06039	0.02101	0.01191	0.00698
706	0.06069	0.02095	0.01153	0.00739
707	0.05975	0.02095	0.01143	0.00656
708	0.06019	0.02051	0.01139	0.00726
709	0.05959	0.0204	0.01109	0.00659
710	0.05925	0.02023	0.01075	0.00692
711	0.05924	0.02038	0.01151	0.00702
712	0.05888	0.02049	0.01109	0.00691
713	0.05931	0.0205	0.01139	0.00743
714	0.05891	0.02071	0.01152	0.00717
715	0.05886	0.0205	0.01128	0.00694
716	0.05809	0.01988	0.01104	0.00663
717	0.05856	0.02002	0.01121	0.00677
718	0.05783	0.02003	0.01103	0.00645
719	0.05813	0.01982	0.01133	0.00713
720	0.05835	0.02016	0.01123	0.00676
721	0.05771	0.01937	0.01037	0.00659
722	0.05832	0.02023	0.01071	0.00688
723	0.05793	0.01982	0.01048	0.00672
724	0.05864	0.01996	0.01045	0.00655
725	0.05798	0.01998	0.01084	0.00656
726	0.05855	0.01995	0.01058	0.00682
727	0.05845	0.02023	0.01091	0.00642
728	0.05837	0.01997	0.01055	0.0067
729	0.05836	0.01999	0.01094	0.00675
730	0.05839	0.01981	0.01056	0.00665
731	0.05807	0.01999	0.01068	0.0061
732	0.0583	0.01998	0.01055	0.0069
733	0.05859	0.01997	0.01096	0.00674
734	0.05812	0.02001	0.01049	0.00674
735	0.05918	0.02045	0.01101	0.00708
736	0.05842	0.02029	0.01086	0.00692
737	0.0591	0.02043	0.01058	0.00704
738	0.05891	0.02021	0.01115	0.00673
739	0.05934	0.02038	0.01115	0.00727
740	0.05865	0.0201	0.01098	0.00671
741	0.05934	0.02042	0.01089	0.00707
742	0.05901	0.0205	0.01123	0.00664
743	0.05893	0.02019	0.0105	0.00683
744	0.05967	0.02083	0.01118	0.00713
745	0.05892	0.02014	0.01036	0.0064
746	0.06	0.02064	0.01133	0.00711
747	0.05904	0.02028	0.01066	0.00658
748	0.05999	0.02058	0.01118	0.0073
749	0.05974	0.02037	0.01134	0.00686
750	0.05991	0.02049	0.011	0.00711
751	0.05963	0.0206	0.01123	0.00688
752	0.06023	0.02075	0.01103	0.00726
753	0.06014	0.02071	0.01121	0.00675
754	0.05985	0.02059	0.01122	0.00719
755	0.06052	0.02086	0.01149	0.00716
756	0.06009	0.02058	0.0109	0.007
757	0.06088	0.02107	0.01153	0.0072
758	0.06021	0.02055	0.01095	0.00694
759	0.06056	0.02088	0.01083	0.00722
760	0.06077	0.02103	0.0116	0.00698
761	0.06124	0.02078	0.0112	0.00704
762	0.06063	0.02109	0.01132	0.00708
763	0.06118	0.02084	0.01119	0.00708
764	0.06121	0.02112	0.01158	0.00714
765	0.06104	0.02084	0.011	0.00735
766	0.06153	0.02132	0.01169	0.00718
767	0.06144	0.02111	0.01126	0.007
768	0.06207	0.02168	0.0118	0.00749
769	0.06154	0.02115	0.01119	0.00706
770	0.06193	0.02125	0.01134	0.00735
771	0.06176	0.02148	0.01164	0.00689
772	0.06215	0.02129	0.01149	0.00749
773	0.06204	0.02131	0.01142	0.00716
774	0.06237	0.02121	0.01125	0.0072
775	0.06234	0.0215	0.0119	0.00706
776	0.06205	0.02114	0.01119	0.00732
777	0.06282	0.02162	0.01168	0.00736
778	0.06247	0.02133	0.01157	0.00716
779	0.06329	0.02164	0.01193	0.00772
780	0.06269	0.02171	0.01152	0.0074
781	0.06342	0.02177	0.01177	0.00772
782	0.06336	0.02182	0.0119	0.00719
783	0.06336	0.02164	0.01148	0.00754
784	0.06348	0.02176	0.01194	0.00749
785	0.06404	0.02207	0.01183	0.00759
786	0.06421	0.02204	0.01202	0.0072
787	0.06439	0.02186	0.01177	0.0075
788	0.06493	0.02235	0.01206	0.00759
789	0.06497	0.02196	0.01177	0.00756
790	0.06592	0.02241	0.01226	0.00782
791	0.0656	0.02253	0.01184	0.00742
792	0.06672	0.02278	0.01227	0.00808
793	0.0668	0.02295	0.01256	0.00771
794	0.06761	0.02297	0.01242	0.00778
795	0.06779	0.02325	0.01262	0.00783
796	0.06868	0.02318	0.01245	0.00788
797	0.06877	0.02366	0.0128	0.00758
798	0.06948	0.02341	0.01262	0.00809
799	0.0704	0.02403	0.01316	0.0083
800	0.07066	0.02409	0.01279	0.00821
801	0.07189	0.02448	0.01319	0.00837
802	0.07211	0.02445	0.01273	0.00799
803	0.07333	0.02474	0.01325	0.00849
804	0.074	0.02497	0.01364	0.00821
805	0.07496	0.02537	0.01365	0.00865
806	0.07528	0.02566	0.01393	0.00856
807	0.07656	0.02545	0.01373	0.00882
808	0.07718	0.02616	0.01419	0.00859
809	0.07797	0.02616	0.0141	0.00917
810	0.07929	0.02702	0.0146	0.00918
811	0.07978	0.02679	0.01417	0.00918
812	0.08148	0.02761	0.01486	0.00962
813	0.08183	0.02762	0.01463	0.00906
814	0.08318	0.02795	0.01511	0.00972
815	0.08401	0.02853	0.01556	0.00968
816	0.08489	0.02857	0.01523	0.00974
817	0.08585	0.02888	0.01562	0.00982
818	0.087	0.02908	0.01543	0.0101
819	0.08783	0.02965	0.01574	0.00979
820	0.08834	0.02955	0.01571	0.00996
821	0.09004	0.03042	0.01616	0.0105
822	0.09057	0.02996	0.01584	0.01006
823	0.09245	0.03121	0.01682	0.01088
824	0.0928	0.03125	0.01645	0.01062
825	0.09421	0.0317	0.01669	0.01094
826	0.09503	0.03204	0.01719	0.01055
827	0.09624	0.03214	0.01707	0.01104
828	0.09742	0.03274	0.01746	0.01119
829	0.09808	0.03287	0.01757	0.01077
830	0.09931	0.03329	0.0177	0.01159
831	0.09981	0.03345	0.01778	0.01157
832	0.10043	0.03366	0.01764	0.0113
833	0.10131	0.03408	0.01797	0.01167
834	0.10264	0.03446	0.01825	0.01174
835	0.10337	0.03488	0.01841	0.01189
836	0.1039	0.0349	0.01842	0.01188
837	0.10453	0.035	0.01838	0.01187
838	0.10559	0.03547	0.01881	0.01195
839	0.1059	0.03549	0.01875	0.01202
840	0.10665	0.03592	0.01908	0.01233
841	0.10698	0.03608	0.01916	0.01231
842	0.10746	0.03619	0.01915	0.01238
843	0.10773	0.03627	0.01914	0.01236
844	0.10796	0.03629	0.0193	0.01244
845	0.10807	0.03641	0.01928	0.01246
846	0.10791	0.03627	0.01925	0.01239
847	0.10778	0.03658	0.0193	0.01242
848	0.10778	0.0365	0.01932	0.01254
849	0.10743	0.03666	0.01959	0.01266
850	0.10671	0.03622	0.0192	0.01243
851	0.1063	0.03618	0.01934	0.01257
852	0.10546	0.03588	0.01893	0.01223
853	0.10487	0.03579	0.01904	0.01243
854	0.10392	0.03552	0.01907	0.01228
855	0.10312	0.0352	0.01883	0.01215
856	0.1023	0.03505	0.01857	0.01207
857	0.10134	0.03467	0.01833	0.01189
858	0.1005	0.0346	0.01839	0.01184
859	0.09959	0.03419	0.018	0.01168
860	0.09914	0.03405	0.01802	0.01158
861	0.09827	0.03379	0.01788	0.01159
862	0.09801	0.03377	0.018	0.01156
863	0.09726	0.03345	0.01766	0.01139
864	0.09703	0.0333	0.01764	0.01149
865	0.09681	0.03316	0.01766	0.01135
866	0.09667	0.03303	0.01743	0.01133
867	0.09645	0.03285	0.01744	0.01125
868	0.09642	0.03285	0.01734	0.01131
869	0.09633	0.03293	0.01742	0.01121
870	0.09617	0.03273	0.01736	0.01115
871	0.09597	0.03267	0.01723	0.01116
872	0.09573	0.03266	0.01733	0.01123
873	0.09544	0.03246	0.01729	0.01116
874	0.095	0.0327	0.01744	0.01135
875	0.09403	0.03215	0.01705	0.01113
876	0.0933	0.03214	0.01716	0.01113
877	0.09186	0.03173	0.01672	0.01085
878	0.09093	0.03153	0.01677	0.01082
879	0.08961	0.03101	0.01641	0.01063
880	0.08847	0.03087	0.01643	0.01071
881	0.08703	0.03062	0.01626	0.0106
882	0.08585	0.02984	0.01612	0.01034
883	0.08459	0.02959	0.01579	0.01019
884	0.08358	0.02928	0.0156	0.01019
885	0.08258	0.02878	0.01529	0.00996
886	0.08184	0.02854	0.01517	0.00988
887	0.08123	0.02829	0.0152	0.00981
888	0.08052	0.02796	0.01487	0.00954
889	0.0802	0.02766	0.01491	0.00967
890	0.0797	0.02773	0.0147	0.00964
891	0.07962	0.02749	0.01474	0.00946
892	0.07986	0.02759	0.0148	0.00962
893	0.07968	0.0273	0.01469	0.00931
894	0.08005	0.02747	0.01468	0.00942
895	0.07997	0.02736	0.0147	0.00938
896	0.08034	0.02743	0.01459	0.00939
897	0.08071	0.02766	0.01467	0.00942
898	0.08139	0.02785	0.01488	0.00969
899	0.0815	0.02789	0.01482	0.00945
900	0.08216	0.0279	0.0148	0.00965
901	0.08274	0.02806	0.01484	0.00964
902	0.08331	0.02825	0.01505	0.00962
903	0.08368	0.0284	0.01499	0.00958
904	0.0843	0.02861	0.01505	0.00959
905	0.08511	0.02862	0.01524	0.00978
906	0.08554	0.02888	0.0153	0.00976
907	0.08616	0.02908	0.01539	0.01002
908	0.08685	0.02937	0.01546	0.00999
909	0.08744	0.02954	0.01574	0.01007
910	0.08824	0.02981	0.01585	0.01025
911	0.08872	0.03004	0.01595	0.01023
912	0.08945	0.03036	0.01608	0.01042
913	0.08985	0.03051	0.01604	0.01039
914	0.09028	0.03051	0.01618	0.01044
915	0.09065	0.03083	0.01634	0.01053
916	0.09104	0.03096	0.01638	0.01055
917	0.09118	0.03103	0.01655	0.01052
918	0.09142	0.03104	0.01651	0.01069
919	0.09141	0.03114	0.01654	0.01065
920	0.09171	0.03115	0.01655	0.01069
921	0.09179	0.03126	0.01667	0.01075
922	0.09184	0.03124	0.01659	0.0106
923	0.09208	0.0313	0.01666	0.0108
924	0.09229	0.03141	0.0167	0.01077
925	0.09269	0.03158	0.01676	0.01083
926	0.09307	0.03175	0.01684	0.01082
927	0.09366	0.03191	0.01698	0.01097
928	0.09418	0.03216	0.017	0.0109
929	0.09494	0.03241	0.01726	0.01107
930	0.09588	0.03272	0.01738	0.01118
931	0.0968	0.03304	0.01753	0.01132
932	0.09788	0.03325	0.01777	0.01148
933	0.09908	0.03368	0.0178	0.01148
934	0.10067	0.0341	0.01815	0.01183
935	0.10197	0.03452	0.01826	0.0119
936	0.10372	0.03508	0.01856	0.0121
937	0.10562	0.03568	0.01887	0.01229
938	0.10795	0.03651	0.01937	0.01271
939	0.11017	0.03703	0.01962	0.01279
940	0.11265	0.03785	0.02006	0.01319
941	0.11572	0.0389	0.0206	0.01356
942	0.11882	0.03979	0.02108	0.01385
943	0.12198	0.04079	0.02156	0.01421
944	0.12546	0.04183	0.02203	0.01445
945	0.12957	0.04311	0.0227	0.01512
946	0.13363	0.04444	0.02334	0.01551
947	0.13831	0.0458	0.02406	0.01601
948	0.14325	0.04734	0.02479	0.01651
949	0.14858	0.0488	0.0257	0.01711
950	0.15424	0.05053	0.02648	0.01762
951	0.16032	0.05223	0.02747	0.01832
952	0.16712	0.05434	0.02857	0.01903
953	0.17415	0.05623	0.02949	0.01972
954	0.18228	0.05856	0.03075	0.02056
955	0.19056	0.06089	0.03178	0.02121
956	0.19992	0.06352	0.03318	0.02226
957	0.21003	0.06642	0.03469	0.02315
958	0.22049	0.06929	0.03607	0.02422
959	0.23351	0.073	0.03791	0.02534
960	0.2463	0.07644	0.0396	0.02651
961	0.2622	0.08088	0.0417	0.02782
962	0.27738	0.08519	0.04374	0.0292
963	0.29627	0.09034	0.04629	0.03094
964	0.31438	0.09528	0.04843	0.03239
965	0.33472	0.10107	0.05126	0.03427
966	0.35697	0.10703	0.05419	0.03594
967	0.38068	0.11364	0.05763	0.03824
968	0.40491	0.12086	0.06107	0.04038
969	0.42988	0.12816	0.06476	0.04277
970	0.45433	0.13512	0.06811	0.04506
971	0.48187	0.14332	0.07258	0.04772
972	0.50634	0.15077	0.07609	0.04993
973	0.53183	0.15867	0.0803	0.05277
974	0.5537	0.16578	0.08393	0.05487
975	0.57569	0.17354	0.08811	0.05753
976	0.59106	0.17947	0.09117	0.0596
977	0.60483	0.18548	0.0941	0.06154
978	0.61482	0.19025	0.09704	0.06327
979	0.62198	0.19404	0.09931	0.06487
980	0.62511	0.19741	0.10111	0.06587
981	0.62428	0.19919	0.10232	0.06668
982	0.62016	0.20024	0.10299	0.06709
983	0.61357	0.20053	0.10342	0.06737
984	0.60474	0.19963	0.10333	0.06741
985	0.59341	0.19795	0.10273	0.06699
986	0.58025	0.19562	0.10178	0.06623
987	0.56542	0.19283	0.10027	0.06545
988	0.54823	0.18896	0.09836	0.06423
989	0.53023	0.18485	0.09665	0.06318
990	0.50987	0.17993	0.09423	0.0615
991	0.4907	0.17523	0.09178	0.06004
992	0.46837	0.16938	0.08909	0.05813
993	0.44824	0.16375	0.08624	0.05648
994	0.42552	0.15715	0.08305	0.05443
995	0.40568	0.1513	0.08023	0.05255
996	0.38455	0.14492	0.07696	0.05041
997	0.36647	0.13897	0.07401	0.04876
998	0.34839	0.13267	0.07064	0.04644
999	0.33125	0.12662	0.06781	0.04446
1000	0.31521	0.1208	0.06482	0.04242
1001	0.29948	0.11483	0.06151	0.04047
1002	0.28572	0.10936	0.0587	0.03846
1003	0.27244	0.10409	0.05573	0.03665
1004	0.2606	0.09903	0.05317	0.03492
1005	0.25001	0.09458	0.05087	0.03343
1006	0.23972	0.09021	0.04847	0.03173
1007	0.23125	0.08654	0.04631	0.03049
1008	0.2225	0.08255	0.04423	0.02913
1009	0.21513	0.07935	0.04251	0.02803
1010	0.20757	0.07619	0.04074	0.02687
1011	0.2012	0.07326	0.03922	0.02577
1012	0.19442	0.07042	0.03759	0.02463
1013	0.18914	0.06827	0.03635	0.02382
1014	0.18325	0.06579	0.03508	0.02293
1015	0.17888	0.06405	0.03404	0.02236
1016	0.17423	0.06221	0.03308	0.02153
1017	0.16967	0.06039	0.03211	0.02092
1018	0.16572	0.05879	0.03127	0.02046
1019	0.16128	0.05702	0.03022	0.01968
1020	0.15767	0.05565	0.02953	0.01932
1021	0.15384	0.05414	0.02876	0.01884
1022	0.15025	0.05286	0.02805	0.01819
1023	0.14667	0.05151	0.02748	0.01782
1024	0.14301	0.05024	0.02662	0.01741
1025	0.1396	0.04894	0.02604	0.01706
1026	0.13607	0.04755	0.02534	0.01644
1027	0.13277	0.04654	0.02478	0.01615
1028	0.12942	0.04527	0.02431	0.01575
1029	0.12593	0.04413	0.02353	0.01533
1030	0.12274	0.0429	0.02285	0.01493
1031	0.1194	0.04184	0.02234	0.0145
1032	0.11653	0.04077	0.02191	0.01426
1033	0.1133	0.03968	0.02117	0.01371
1034	0.11063	0.03868	0.02075	0.0135
1035	0.10746	0.03771	0.02021	0.01309
1036	0.10495	0.03679	0.01972	0.01281
1037	0.10229	0.03591	0.01929	0.01245
1038	0.09966	0.03478	0.01867	0.012
1039	0.09715	0.03404	0.01831	0.01183
1040	0.09476	0.03303	0.01773	0.01145
1041	0.09231	0.03231	0.01738	0.01125
1042	0.08998	0.03148	0.01683	0.01086
1043	0.08788	0.03078	0.01664	0.01076
1044	0.08562	0.02996	0.016	0.01037
1045	0.08363	0.02908	0.0157	0.01015
1046	0.08139	0.02838	0.01516	0.00975
1047	0.07933	0.02751	0.0148	0.00945
1048	0.07745	0.02689	0.01453	0.00935
1049	0.07565	0.02628	0.01414	0.00912
1050	0.07385	0.02558	0.01382	0.0089
1051	0.07195	0.02489	0.01338	0.00856
1052	0.07033	0.02439	0.01322	0.00848
1053	0.06858	0.02378	0.01274	0.00818
1054	0.06704	0.02318	0.01245	0.00809
1055	0.06538	0.02276	0.01218	0.0078
1056	0.06412	0.02212	0.01191	0.00772
1057	0.06248	0.02165	0.01159	0.00744
1058	0.06122	0.02109	0.01138	0.00728
1059	0.05987	0.02069	0.01122	0.00721
1060	0.05877	0.02033	0.01092	0.00708
1061	0.05742	0.01983	0.0107	0.00679
1062	0.05645	0.0195	0.0106	0.00675
1063	0.05518	0.01909	0.01037	0.00665
1064	0.05421	0.01874	0.0101	0.00639
1065	0.05315	0.01834	0.00986	0.00632
1066	0.05236	0.01808	0.00984	0.0063
1067	0.05135	0.01761	0.00957	0.00615
1068	0.05061	0.01755	0.00946	0.00608
1069	0.04978	0.01707	0.00936	0.00597
1070	0.04898	0.01682	0.00918	0.00585
1071	0.04819	0.01656	0.009	0.00576
1072	0.0475	0.01638	0.00896	0.0057
1073	0.04677	0.01604	0.00862	0.00547
1074	0.04625	0.01585	0.00857	0.00541
1075	0.04577	0.01582	0.00861	0.0055
1076	0.04512	0.01553	0.00842	0.00543
1077	0.04467	0.01544	0.00832	0.00526
1078	0.0442	0.0151	0.00821	0.00518
1079	0.0437	0.01514	0.00824	0.00528
1080	0.04331	0.01483	0.00807	0.00512
1081	0.04285	0.01472	0.00797	0.00505
1082	0.04266	0.01469	0.008	0.00515
1083	0.04211	0.01448	0.00787	0.00502
1084	0.04191	0.01436	0.00783	0.00498
1085	0.04157	0.01425	0.00782	0.00498
1086	0.04139	0.01428	0.00777	0.00488
1087	0.04108	0.01418	0.00771	0.00503
1088	0.04085	0.01413	0.00766	0.00488
1089	0.04071	0.01398	0.00763	0.00492
1090	0.04047	0.01398	0.00763	0.0049
1091	0.04037	0.01391	0.00768	0.00488
1092	0.04015	0.01385	0.00752	0.00487
1093	0.04006	0.01376	0.00755	0.00484
1094	0.03998	0.0138	0.00755	0.00485
1095	0.03995	0.01375	0.00746	0.00493
1096	0.03979	0.01366	0.00751	0.00481
1097	0.03984	0.01376	0.00759	0.00489
1098	0.03982	0.01372	0.0076	0.00492
1099	0.03983	0.01376	0.00753	0.00484
1100	0.03984	0.01366	0.00748	0.00481
1101	0.03984	0.01373	0.00755	0.00486
1102	0.03983	0.01369	0.00754	0.00495
1103	0.0399	0.01373	0.00749	0.00493
1104	0.03993	0.01377	0.00758	0.00492
1105	0.03999	0.0138	0.00755	0.00493
1106	0.04001	0.01374	0.00757	0.00488
1107	0.04013	0.01374	0.00758	0.00497
1108	0.04022	0.01389	0.00761	0.00497
1109	0.04022	0.01379	0.00761	0.00502
1110	0.04024	0.01384	0.00761	0.005
1111	0.04028	0.01388	0.00758	0.00503
1112	0.0402	0.0139	0.00764	0.00499
1113	0.04008	0.01378	0.00759	0.00496
1114	0.04004	0.01382	0.00765	0.00502
1115	0.04004	0.0138	0.0076	0.00504
1116	0.03992	0.01381	0.00768	0.00498
1117	0.03975	0.01374	0.00759	0.00499
1118	0.03967	0.01367	0.00753	0.00505
1119	0.03966	0.01374	0.00761	0.00499
1120	0.03943	0.01359	0.00759	0.00495
1121	0.03927	0.01352	0.00742	0.00494
1122	0.03928	0.01353	0.00748	0.00509
1123	0.03921	0.01359	0.00754	0.0051
1124	0.03917	0.01363	0.00756	0.00512
1125	0.03912	0.01355	0.00753	0.00512
1126	0.03902	0.01354	0.0075	0.0051
1127	0.03905	0.01358	0.00753	0.00511
1128	0.03908	0.01359	0.0075	0.0052
1129	0.03906	0.01347	0.00749	0.00519
1130	0.03913	0.01359	0.00752	0.00517
1131	0.03917	0.01354	0.00758	0.00525
1132	0.0392	0.01365	0.00747	0.00537
1133	0.03935	0.01365	0.00753	0.00534
1134	0.03928	0.01351	0.00759	0.00549
1135	0.03937	0.01361	0.00759	0.00541
1136	0.03928	0.01353	0.00743	0.00542
1137	0.0395	0.0136	0.00753	0.00541
1138	0.03944	0.01355	0.00773	0.00568
1139	0.03942	0.01358	0.00752	0.00562
1140	0.03935	0.0135	0.00757	0.00573
1141	0.03954	0.01357	0.00751	0.0058
1142	0.03936	0.01329	0.00765	0.00578
1143	0.03911	0.01333	0.00734	0.00583
1144	0.03948	0.01343	0.00771	0.00594
1145	0.03906	0.01316	0.00754	0.00597
1146	0.03906	0.01299	0.00741	0.00589
1147	0.03898	0.01311	0.00752	0.00613
1148	0.03868	0.01287	0.00739	0.00604
1149	0.03847	0.0127	0.00721	0.00599
1150	0.03827	0.01262	0.00728	0.00606
1151	0.038	0.01249	0.00714	0.00591
1152	0.03774	0.01241	0.0072	0.00604
1153	0.03741	0.01226	0.00706	0.00589
1154	0.03722	0.01212	0.00699	0.00596
1155	0.03685	0.01206	0.00694	0.00581
1156	0.03656	0.01188	0.00694	0.00574
1157	0.0363	0.0119	0.00685	0.00578
1158	0.03598	0.0117	0.00677	0.00567
1159	0.03572	0.01171	0.00672	0.00556
1160	0.03546	0.01154	0.00665	0.00549
1161	0.03524	0.01152	0.00662	0.00546
1162	0.03488	0.01136	0.00648	0.00526
1163	0.03463	0.01124	0.00647	0.00524
1164	0.0344	0.01127	0.00649	0.00521
1165	0.03408	0.01111	0.00637	0.00507
1166	0.03384	0.01111	0.00643	0.00514
1167	0.03353	0.01092	0.00629	0.00494
1168	0.03329	0.01098	0.0063	0.00496
1169	0.03304	0.01081	0.00621	0.0049
1170	0.03276	0.01081	0.0062	0.00482
1171	0.03255	0.0107	0.00613	0.00475
1172	0.03233	0.01065	0.00605	0.0047
1173	0.03197	0.01059	0.00604	0.00458
1174	0.03171	0.0105	0.00599	0.0045
1175	0.03145	0.01045	0.00596	0.00447
1176	0.03122	0.01032	0.00586	0.00438
1177	0.03088	0.01027	0.00588	0.00426
1178	0.03067	0.0101	0.00576	0.00419
1179	0.03045	0.01019	0.0058	0.00415
1180	0.03022	0.01005	0.0057	0.00405
1181	0.02986	0.00999	0.00569	0.00402
1182	0.02962	0.0099	0.0056	0.00385
1183	0.02936	0.00981	0.00557	0.00381
1184	0.02907	0.00977	0.00545	0.0037
1185	0.02884	0.0097	0.00551	0.00368
1186	0.02857	0.00967	0.00547	0.00356
1187	0.02828	0.0095	0.00541	0.00347
1188	0.02796	0.00944	0.00538	0.00335
1189	0.02765	0.00931	0.00524	0.00321
1190	0.0274	0.00936	0.00527	0.0032
1191	0.02716	0.00922	0.00518	0.00312
1192	0.02682	0.00912	0.00515	0.00302
1193	0.02661	0.00907	0.00515	0.00297
1194	0.02632	0.00894	0.00507	0.00291
1195	0.02602	0.00891	0.00495	0.00281
1196	0.0258	0.00885	0.00501	0.00284
1197	0.02548	0.00873	0.00494	0.00266
1198	0.02529	0.00869	0.00492	0.00275
1199	0.025	0.00863	0.0049	0.00261
1200	0.0247	0.00849	0.00483	0.0025
1201	0.0245	0.00851	0.00482	0.00247
1202	0.02427	0.00838	0.0047	0.00231
1203	0.02397	0.00837	0.00472	0.00225
1204	0.02377	0.00825	0.00468	0.00219
1205	0.02358	0.00829	0.00469	0.00216
1206	0.02332	0.00817	0.00457	0.00202
1207	0.02311	0.00812	0.00457	0.00197
1208	0.02292	0.00805	0.00455	0.0019
1209	0.02264	0.00799	0.0044	0.00187
1210	0.02244	0.00797	0.00445	0.00181
1211	0.02225	0.00785	0.00441	0.00175
1212	0.02217	0.00795	0.00451	0.00186
1213	0.02196	0.00775	0.00441	0.00176
1214	0.02167	0.00778	0.00435	0.00171
1215	0.02147	0.00768	0.0043	0.00173
1216	0.02143	0.00768	0.00433	0.00185
1217	0.02122	0.00758	0.00428	0.00178
1218	0.02111	0.00759	0.0043	0.00195
1219	0.02092	0.00758	0.00423	0.00197
1220	0.02079	0.00748	0.00424	0.00207
1221	0.02058	0.00748	0.00421	0.00209
1222	0.02048	0.00741	0.00428	0.00218
1223	0.02038	0.00745	0.00423	0.00224
1224	0.02025	0.00738	0.00423	0.0023
1225	0.02005	0.00734	0.00417	0.00233
1226	0.01996	0.0073	0.00417	0.00244
1227	0.01987	0.00726	0.00417	0.00257
1228	0.01975	0.0073	0.00416	0.00256
1229	0.0196	0.00724	0.00413	0.00264
1230	0.0195	0.00718	0.00412	0.00261
1231	0.01942	0.00711	0.00406	0.00266
1232	0.01927	0.00719	0.00415	0.00269
1233	0.01922	0.00706	0.0041	0.00273
1234	0.01915	0.00717	0.00414	0.0028
1235	0.01908	0.00707	0.00406	0.00275
1236	0.01899	0.00708	0.00406	0.0028
1237	0.01886	0.00699	0.00398	0.0028
1238	0.01888	0.00698	0.00409	0.00281
1239	0.01869	0.00696	0.00393	0.00277
1240	0.01868	0.0069	0.00396	0.00286
1241	0.01856	0.0069	0.00399	0.00283
1242	0.01856	0.00689	0.00393	0.00282
1243	0.01842	0.00689	0.00393	0.00279
1244	0.01836	0.0068	0.00389	0.00281
1245	0.01839	0.00686	0.00401	0.0029
1246	0.01827	0.00673	0.00385	0.00282
1247	0.01818	0.00681	0.00398	0.00285
1248	0.01816	0.00678	0.00393	0.00287
1249	0.01814	0.00675	0.00392	0.0029
1250	0.01805	0.00672	0.00386	0.00289
1251	0.01801	0.00678	0.0039	0.00291
1252	0.01801	0.00672	0.00386	0.00288
1253	0.01792	0.00664	0.00385	0.00293
1254	0.01788	0.00671	0.00387	0.00289
1255	0.01786	0.00658	0.00388	0.00291
1256	0.01787	0.0067	0.0039	0.00293
1257	0.01787	0.00661	0.00383	0.00289
1258	0.01782	0.00664	0.00386	0.00292
1259	0.01779	0.00661	0.00386	0.00294
1260	0.01776	0.00659	0.00385	0.00295
1261	0.0177	0.00662	0.0038	0.00298
1262	0.01768	0.00654	0.00384	0.00299
1263	0.01766	0.00656	0.00381	0.00294
1264	0.01767	0.00653	0.00384	0.00297
1265	0.01764	0.00659	0.00388	0.00303
1266	0.01759	0.00647	0.00379	0.00297
1267	0.01764	0.00655	0.00385	0.00305
1268	0.0176	0.00651	0.00378	0.003
1269	0.01755	0.00649	0.00382	0.00304
1270	0.01756	0.00647	0.00378	0.00305
1271	0.01758	0.00648	0.00381	0.00308
1272	0.01751	0.0064	0.00376	0.0031
1273	0.0175	0.00637	0.0038	0.00306
1274	0.01745	0.00636	0.00372	0.003
1275	0.0175	0.00638	0.00378	0.00312
1276	0.01752	0.00641	0.00377	0.00312
1277	0.01748	0.00632	0.00377	0.00312
1278	0.01748	0.00639	0.00379	0.00316
1279	0.01747	0.00634	0.00375	0.00311
1280	0.01747	0.00636	0.0038	0.00314
1281	0.01743	0.00635	0.00375	0.00316
1282	0.01739	0.0063	0.00374	0.00322
1283	0.0174	0.00627	0.00376	0.00323
1284	0.01739	0.00629	0.00376	0.00328
1285	0.01735	0.00626	0.00371	0.00322
1286	0.0174	0.00624	0.00371	0.00331
1287	0.0173	0.00623	0.00374	0.00324
1288	0.01727	0.00618	0.00368	0.00327
1289	0.01736	0.00621	0.00374	0.00333
1290	0.01727	0.00617	0.00368	0.00332
1291	0.01727	0.00618	0.00376	0.00335
1292	0.01725	0.00618	0.00375	0.0034
1293	0.01718	0.00614	0.00365	0.00337
1294	0.01716	0.00603	0.0037	0.00332
1295	0.01712	0.00607	0.0037	0.00346
1296	0.01697	0.00601	0.00357	0.00328
1297	0.01702	0.00604	0.00364	0.00343
1298	0.01707	0.00608	0.00375	0.0035
1299	0.01699	0.00597	0.00363	0.00347
1300	0.01694	0.00599	0.00367	0.00357
1301	0.01683	0.00591	0.00353	0.00349
1302	0.01684	0.00597	0.0037	0.0036
1303	0.01681	0.00591	0.0036	0.00355
1304	0.01681	0.00599	0.00365	0.00362
1305	0.01671	0.00583	0.00357	0.00369
1306	0.01678	0.00591	0.00367	0.00378
1307	0.01665	0.00584	0.00367	0.00377
1308	0.01659	0.00571	0.00359	0.00375
1309	0.01647	0.00572	0.00363	0.00381
1310	0.0164	0.00559	0.00354	0.00382
1311	0.01644	0.0057	0.00367	0.00389
1312	0.01636	0.00563	0.00358	0.0039
1313	0.01626	0.00566	0.00369	0.00397
1314	0.01619	0.00557	0.00356	0.00397
1315	0.01619	0.00561	0.00351	0.00405
1316	0.01617	0.00559	0.00348	0.00409
1317	0.01608	0.00546	0.00355	0.00407
1318	0.01599	0.0054	0.00355	0.0041
1319	0.01614	0.00545	0.00356	0.00419
1320	0.01586	0.00529	0.00343	0.00418
1321	0.01595	0.00519	0.00331	0.00417
1322	0.01575	0.00511	0.00326	0.00409
1323	0.01563	0.00494	0.00323	0.00428
1324	0.01564	0.00495	0.0033	0.00424
1325	0.01551	0.00479	0.00326	0.00447
1326	0.01536	0.00481	0.00318	0.00432
1327	0.01542	0.0048	0.00324	0.00465
1328	0.01548	0.00477	0.00316	0.0046
1329	0.01534	0.0048	0.00322	0.00473
1330	0.01517	0.00451	0.0031	0.0045
1331	0.01518	0.00462	0.00328	0.0046
1332	0.01513	0.00455	0.00315	0.00482
1333	0.01494	0.00453	0.00306	0.0047
1334	0.01507	0.00455	0.0031	0.00497
1335	0.0149	0.00455	0.0031	0.00502
1336	0.01483	0.00432	0.00299	0.00502
1337	0.01495	0.00443	0.0031	0.0051
1338	0.01483	0.00421	0.00307	0.00514
1339	0.01476	0.0042	0.00306	0.00521
1340	0.01477	0.00421	0.00314	0.00546
1341	0.01463	0.0041	0.00304	0.00549
1342	0.0146	0.00395	0.00302	0.00548
1343	0.01456	0.0039	0.003	0.00563
1344	0.01443	0.00372	0.0029	0.00559
1345	0.01449	0.00373	0.00305	0.00589
1346	0.01444	0.00374	0.00296	0.00593
1347	0.01432	0.00347	0.00282	0.00589
1348	0.01437	0.00375	0.00301	0.00607
1349	0.01418	0.00339	0.00272	0.0059
1350	0.01429	0.00347	0.00306	0.00596
1351	0.01425	0.00344	0.00299	0.00623
1352	0.01438	0.00332	0.00296	0.00631
1353	0.01409	0.00321	0.0027	0.00617
1354	0.01439	0.00357	0.00308	0.00658
1355	0.01437	0.00344	0.00282	0.00606
1356	0.01412	0.00281	0.00207	0.00571
1357	0.01402	0.00254	0.00284	0.00668
1358	0.01386	0.00247	0.00253	0.00659
1359	0.01383	0.00235	0.00252	0.00644
1360	0.01383	0.00246	0.00294	0.00694
1361	0.01392	0.00249	0.00239	0.0068
1362	0.01375	0.00223	0.00228	0.00691
1363	0.01383	0.00222	0.00232	0.00709
1364	0.01382	0.0022	0.00263	0.00733
1365	0.01378	0.00178	0.00224	0.00726
1366	0.01352	0.00175	0.00217	0.00724
1367	0.01337	0.00154	0.00214	0.00711
1368	0.01327	0.00108	0.00193	0.00739
1369	0.01319	0.00114	0.00143	0.00701
1370	0.01294	0.000778	0.00151	0.00702
1371	0.01306	0.00047	0.00098	0.00706
1372	0.01279	-0.000172	0.000479	0.00663
1373	0.01269	-0.000444	0.000966	0.00711
1374	0.01135	-0.00139	-0.000913	0.00597
1375	0.01216	-0.0018	-0.00042	0.00683
1376	0.01171	-0.00184	-0.00134	0.00608
1377	0.01086	-0.00328	-0.0028	0.00554
1378	0.00934	-0.00467	-0.00323	0.00492
1379	0.00788	-0.00683	-0.00582	0.00359
1380	0.00676	-0.0088	-0.00766	0.0027
1381	0.00457	-0.01052	-0.0095	0.00053
1382	0.00375	-0.01181	-0.01104	-0.00149
1383	0.00288	-0.01251	-0.0102	-0.0034
1384	-0.00184	-0.01453	-0.01571	-0.00617
1385	-0.00291	-0.01585	-0.01622	-0.00565
1386	-0.00285	-0.01152	-0.01436	-0.0061
1387	-0.00288	-0.009	-0.01202	-0.00325
1388	-0.00246	-0.00793	-0.01422	-0.00727
1389	-0.00165	-0.00193	-0.0083	0.00276
1390	-0.00115	-0.00335	-0.00826	0.00119
1391	-0.00511	-0.00455	-0.00699	-0.000885
1392	-0.00439	-0.00505	-0.01029	-0.00221
1393	-0.00955	-0.000844	-0.00493	-0.00381
1394	-0.00605	-0.01296	-0.00384	-0.00116
1395	-0.00363	0.000386	-0.00213	-0.00527
1396	-0.00615	-0.00284	-0.00167	-0.00301
1397	-0.000733019	-0.00335	-0.00129	-0.00488
1398	-0.00452	-0.00489	-0.00595	-0.00262
1399	-0.00199	8.1e-05	-0.00191	0.00198
1400	-0.00858	-0.000752	-0.00721	-0.00757

## Sheet: Supplementary Fig 21b
X	9 times	6 times	3 times	control
200	0.03188	0.02264	0.02321	0.05651
201	0.0298	0.02357	0.02188	0.05156
202	0.03284	0.02448	0.02026	0.05196
203	0.0278	0.02309	0.01834	0.04645
204	0.02556	0.02018	0.01826	0.04711
205	0.02504	0.01948	0.01963	0.04549
206	0.02577	0.01962	0.01761	0.04569
207	0.02372	0.01937	0.01466	0.03489
208	0.02613	0.02005	0.01406	0.03438
209	0.02314	0.01759	0.01325	0.02795
210	0.02222	0.01828	0.01162	0.02718
211	0.02196	0.01797	0.01361	0.02874
212	0.02228	0.02014	0.01285	0.02683
213	0.02145	0.0155	0.01268	0.02593
214	0.02153	0.01601	0.01123	0.02539
215	0.0219	0.01695	0.012	0.02352
216	0.02314	0.0167	0.01249	0.02376
217	0.0218	0.01786	0.01112	0.0246
218	0.02287	0.01727	0.0111	0.02098
219	0.02135	0.01707	0.01025	0.02009
220	0.02278	0.01682	0.01351	0.02177
221	0.02248	0.01739	0.0114	0.0228
222	0.02262	0.01722	0.01096	0.02255
223	0.02417	0.0183	0.01387	0.02168
224	0.02149	0.01492	0.00999	0.01899
225	0.02362	0.0167	0.01049	0.01754
226	0.02507	0.01818	0.0123	0.02009
227	0.02352	0.01746	0.012	0.01903
228	0.02437	0.01812	0.01356	0.02251
229	0.02404	0.01743	0.01181	0.01989
230	0.02383	0.01702	0.01197	0.02004
231	0.02325	0.01687	0.01114	0.02057
232	0.0236	0.01755	0.01183	0.01761
233	0.02381	0.01695	0.01295	0.02035
234	0.024	0.01787	0.01148	0.01889
235	0.02304	0.01581	0.01215	0.01809
236	0.02434	0.01728	0.0121	0.01804
237	0.02361	0.0159	0.01223	0.01694
238	0.02317	0.01652	0.01186	0.0177
239	0.02154	0.01486	0.01068	0.01589
240	0.02215	0.01575	0.01059	0.01749
241	0.02181	0.01513	0.0111	0.01408
242	0.0206	0.01439	0.00982	0.01623
243	0.0203	0.01467	0.00967	0.01349
244	0.0202	0.01459	0.01017	0.01633
245	0.02014	0.01449	0.00983	0.01262
246	0.01792	0.01286	0.00836	0.01423
247	0.02036	0.01504	0.00956	0.01411
248	0.01833	0.01319	0.00907	0.01272
249	0.01965	0.01436	0.01058	0.01433
250	0.01797	0.01255	0.00901	0.01287
251	0.01831	0.01333	0.00922	0.01398
252	0.01825	0.01334	0.00977	0.01233
253	0.01799	0.0134	0.00847	0.01269
254	0.01756	0.01251	0.00827	0.0113
255	0.01714	0.01193	0.00854	0.01252
256	0.01844	0.0127	0.00841	0.01181
257	0.01607	0.01202	0.00776	0.0106
258	0.01753	0.01205	0.00818	0.01164
259	0.01677	0.01204	0.00736	0.01009
260	0.01744	0.01261	0.00874	0.01192
261	0.01757	0.01241	0.00828	0.01111
262	0.01692	0.01203	0.00855	0.01147
263	0.01588	0.01076	0.00702	0.00942
264	0.01757	0.01277	0.00866	0.01096
265	0.0159	0.01031	0.00756	0.00899
266	0.01755	0.01301	0.00855	0.01088
267	0.01485	0.01017	0.006	0.00823
268	0.01797	0.0128	0.00853	0.0104
269	0.01649	0.01137	0.0069	0.00887
270	0.01753	0.01242	0.00752	0.01146
271	0.01601	0.01117	0.00636	0.00781
272	0.01791	0.01209	0.00803	0.0102
273	0.0172	0.01239	0.00747	0.01018
274	0.01729	0.01111	0.00748	0.00907
275	0.01845	0.01319	0.00865	0.01145
276	0.01845	0.01173	0.00774	0.00886
277	0.01935	0.01291	0.00888	0.01207
278	0.01701	0.01179	0.00727	0.00975
279	0.01819	0.01231	0.00774	0.00916
280	0.01742	0.0115	0.00713	0.00838
281	0.01865	0.01307	0.00802	0.01044
282	0.01812	0.01184	0.00791	0.00948
283	0.0191	0.01241	0.00836	0.00969
284	0.01875	0.01326	0.0083	0.00939
285	0.01788	0.01084	0.00689	0.00856
286	0.01862	0.01347	0.00842	0.01061
287	0.01858	0.01161	0.00851	0.00946
288	0.01996	0.01365	0.00995	0.01149
289	0.01872	0.0122	0.00724	0.00853
290	0.01872	0.01316	0.0087	0.00936
291	0.01786	0.01176	0.00738	0.00868
292	0.0182	0.01213	0.00789	0.00881
293	0.01744	0.01181	0.0073	0.00754
294	0.01886	0.01197	0.00772	0.00799
295	0.01787	0.01197	0.00747	0.00814
296	0.0182	0.0112	0.00711	0.00781
297	0.01871	0.01346	0.00886	0.00996
298	0.01826	0.01183	0.0082	0.00862
299	0.01947	0.01328	0.00924	0.00981
300	0.01785	0.01134	0.00683	0.00784
301	0.01935	0.01306	0.00903	0.0093
302	0.01826	0.01126	0.0078	0.00816
303	0.01827	0.01155	0.00779	0.00776
304	0.01893	0.01213	0.00842	0.00868
305	0.01742	0.01065	0.00655	0.00692
306	0.017	0.01091	0.00636	0.00656
307	0.01751	0.01064	0.0061	0.00599
308	0.01705	0.01131	0.00749	0.00696
309	0.01652	0.01036	0.00639	0.00686
310	0.01604	0.01076	0.00616	0.00547
311	0.01751	0.01138	0.00828	0.00706
312	0.01617	0.01015	0.00671	0.00669
313	0.01669	0.01129	0.00846	0.0078
314	0.01544	0.01023	0.00653	0.00539
315	0.0158	0.01001	0.00732	0.00635
316	0.01522	0.00947	0.00666	0.00655
317	0.01599	0.01007	0.0074	0.00558
318	0.01434	0.00961	0.00659	0.00655
319	0.01494	0.00809	0.00601	0.00541
320	0.01539	0.01077	0.00664	0.00741
321	0.01397	0.00866	0.00673	0.00632
322	0.01439	0.00978	0.00663	0.00604
323	0.01445	0.00925	0.00623	0.00661
324	0.01396	0.009	0.00503	0.00461
325	0.01374	0.00862	0.00636	0.006
326	0.01335	0.00863	0.00542	0.00484
327	0.01386	0.00885	0.00589	0.00581
328	0.01392	0.00972	0.0065	0.00633
329	0.01399	0.00937	0.00663	0.00695
330	0.0135	0.00858	0.00546	0.00428
331	0.01407	0.00864	0.00658	0.00626
332	0.01383	0.00831	0.00566	0.00561
333	0.01443	0.00878	0.00601	0.00611
334	0.01395	0.00866	0.00587	0.00548
335	0.01415	0.00961	0.00664	0.00591
336	0.01362	0.00868	0.00561	0.00526
337	0.01419	0.00897	0.00631	0.00607
338	0.01422	0.00929	0.0066	0.00611
339	0.01454	0.00896	0.00661	0.00583
340	0.01453	0.00935	0.00646	0.00645
341	0.01525	0.00991	0.00708	0.00549
342	0.0151	0.00956	0.00681	0.0065
343	0.01564	0.00943	0.00646	0.00608
344	0.01621	0.01014	0.00735	0.00712
345	0.01589	0.00939	0.00735	0.00573
346	0.0163	0.01039	0.00764	0.00655
347	0.01608	0.00953	0.00679	0.00645
348	0.01669	0.01117	0.00785	0.00661
349	0.01556	0.00996	0.00737	0.00582
350	0.01518	0.0102	0.00712	0.00606
351	0.01503	0.00869	0.00701	0.00628
352	0.01467	0.00873	0.00619	0.00451
353	0.01437	0.00922	0.00684	0.00696
354	0.0141	0.00854	0.0057	0.00547
355	0.01379	0.00868	0.00643	0.00566
356	0.01306	0.00799	0.00575	0.00474
357	0.013	0.00878	0.00623	0.00634
358	0.01244	0.00806	0.00505	0.00494
359	0.01179	0.00782	0.00528	0.00516
360	0.01137	0.00745	0.00564	0.0053
361	0.01125	0.007	0.00518	0.00556
362	0.01153	0.0079	0.00652	0.00644
363	0.01165	0.00784	0.00592	0.00592
364	0.01052	0.00689	0.00467	0.00462
365	0.01067	0.00662	0.00432	0.00466
366	0.01067	0.00657	0.00548	0.00561
367	0.01039	0.007	0.00498	0.00583
368	0.0098	0.00621	0.00425	0.00461
369	0.01015	0.00645	0.00531	0.00532
370	0.00936	0.00635	0.00512	0.00409
371	0.0093	0.00593	0.00446	0.00502
372	0.0104	0.00729	0.00524	0.0051
373	0.00832	0.00523	0.00257	0.00237
374	0.00921	0.00604	0.00465	0.00331
375	0.00901	0.0064	0.00394	0.00494
376	0.00915	0.00636	0.00464	0.00481
377	0.00892	0.00631	0.00384	0.00424
378	0.00844	0.00554	0.00359	0.00357
379	0.00961	0.00646	0.00433	0.00504
380	0.0093	0.00615	0.00483	0.00397
381	0.00883	0.00583	0.00373	0.0041
382	0.00862	0.00621	0.00402	0.00393
383	0.00798	0.00486	0.003	0.00231
384	0.00877	0.00568	0.00436	0.0034
385	0.00783	0.00494	0.0033	0.00299
386	0.00894	0.00596	0.00407	0.0038
387	0.00846	0.00571	0.00377	0.00357
388	0.00852	0.00584	0.00407	0.00392
389	0.00826	0.00515	0.00302	0.00334
390	0.00802	0.00581	0.0041	0.00344
391	0.00848	0.00571	0.00398	0.00356
392	0.0089	0.00591	0.00479	0.00376
393	0.00786	0.00534	0.00338	0.003
394	0.00901	0.00584	0.00433	0.00397
395	0.00839	0.00553	0.00381	0.00386
396	0.00815	0.00594	0.00447	0.00412
397	0.00768	0.00475	0.00332	0.00339
398	0.00797	0.00514	0.00371	0.00345
399	0.00827	0.00516	0.00362	0.00388
400	0.0082	0.00584	0.0039	0.0037
401	0.00796	0.00551	0.00357	0.00303
402	0.00814	0.00551	0.00359	0.00321
403	0.00827	0.00553	0.00359	0.00357
404	0.00792	0.00538	0.00389	0.00334
405	0.00867	0.00568	0.0044	0.00362
406	0.00738	0.00477	0.00331	0.00351
407	0.00752	0.00499	0.00303	0.00272
408	0.00767	0.0052	0.00378	0.00347
409	0.00809	0.00544	0.00379	0.00394
410	0.00786	0.00542	0.00379	0.00354
411	0.00786	0.00566	0.00359	0.00362
412	0.00804	0.00535	0.0036	0.00368
413	0.00742	0.00514	0.00369	0.00324
414	0.00771	0.00539	0.0033	0.00298
415	0.00778	0.00502	0.00372	0.00253
416	0.00764	0.0053	0.00373	0.00336
417	0.00752	0.00493	0.00342	0.00322
418	0.00779	0.00531	0.0036	0.00386
419	0.00773	0.00531	0.00393	0.0036
420	0.00813	0.00578	0.0039	0.00437
421	0.0078	0.0055	0.00359	0.00312
422	0.00812	0.00566	0.00392	0.00439
423	0.0075	0.00497	0.00336	0.00334
424	0.00759	0.00524	0.00404	0.00355
425	0.00793	0.00544	0.00402	0.0042
426	0.00748	0.00526	0.00373	0.00353
427	0.00774	0.00534	0.00406	0.00365
428	0.00759	0.00515	0.00341	0.00357
429	0.00787	0.00562	0.00423	0.00426
430	0.00746	0.00458	0.00344	0.00296
431	0.00774	0.00515	0.00342	0.00315
432	0.007	0.00452	0.00347	0.00343
433	0.00755	0.00548	0.00331	0.00323
434	0.00736	0.00445	0.00327	0.00319
435	0.00713	0.00486	0.00364	0.00303
436	0.00781	0.005	0.00366	0.00351
437	0.00771	0.00504	0.00361	0.00347
438	0.00785	0.00545	0.00433	0.00376
439	0.00768	0.00485	0.00365	0.00285
440	0.00766	0.00535	0.004	0.00333
441	0.00766	0.00475	0.00337	0.00335
442	0.00809	0.00611	0.00411	0.00389
443	0.00725	0.00469	0.00341	0.00339
444	0.00765	0.00513	0.00375	0.00371
445	0.00737	0.00473	0.00353	0.00333
446	0.00735	0.00517	0.00394	0.00355
447	0.00786	0.00549	0.00407	0.0044
448	0.00744	0.00496	0.00361	0.00359
449	0.00771	0.00539	0.00438	0.00401
450	0.00752	0.00507	0.00353	0.00377
451	0.00774	0.00563	0.00435	0.00431
452	0.00743	0.00457	0.00366	0.00307
453	0.00772	0.00499	0.00365	0.00394
454	0.00763	0.00511	0.00368	0.00298
455	0.00768	0.00512	0.00395	0.00388
456	0.00779	0.00527	0.00419	0.00393
457	0.00718	0.00484	0.00356	0.0036
458	0.00751	0.00481	0.00363	0.0036
459	0.00735	0.00462	0.00373	0.00336
460	0.00798	0.00493	0.00357	0.00435
461	0.00747	0.00493	0.00346	0.00357
462	0.00752	0.00472	0.00332	0.00349
463	0.0073	0.00499	0.00349	0.00294
464	0.00766	0.00511	0.00395	0.00395
465	0.00744	0.00495	0.00363	0.00341
466	0.00741	0.00491	0.00392	0.00407
467	0.00755	0.00513	0.00417	0.00368
468	0.00739	0.005	0.00377	0.00398
469	0.00785	0.00532	0.00409	0.00401
470	0.00775	0.00503	0.00406	0.00385
471	0.00819	0.00538	0.00421	0.00403
472	0.00774	0.00522	0.00391	0.00386
473	0.00812	0.00517	0.00422	0.00409
474	0.00797	0.0053	0.00418	0.00346
475	0.00821	0.00538	0.00449	0.00458
476	0.00782	0.00519	0.00392	0.00361
477	0.00803	0.00546	0.00415	0.00453
478	0.00798	0.00554	0.00435	0.00409
479	0.00782	0.00535	0.00383	0.00419
480	0.00783	0.00545	0.00379	0.00403
481	0.00802	0.00531	0.00412	0.00385
482	0.00799	0.00521	0.00413	0.00456
483	0.00805	0.00562	0.00423	0.00406
484	0.00807	0.00515	0.00399	0.00424
485	0.00806	0.00541	0.00434	0.00355
486	0.00829	0.00536	0.00418	0.00448
487	0.00782	0.00528	0.00401	0.00344
488	0.00806	0.00521	0.00404	0.00412
489	0.00826	0.00558	0.00428	0.00449
490	0.00818	0.0054	0.00421	0.00424
491	0.00834	0.00563	0.00411	0.00434
492	0.00822	0.00561	0.00429	0.00382
493	0.00843	0.00559	0.00445	0.00439
494	0.00833	0.0056	0.00453	0.00417
495	0.00861	0.00556	0.00439	0.00414
496	0.0084	0.00569	0.00444	0.00367
497	0.00853	0.0058	0.00455	0.00474
498	0.00808	0.00541	0.00382	0.00344
499	0.00854	0.00571	0.0043	0.00447
500	0.00866	0.00569	0.00445	0.00425
501	0.00836	0.00552	0.00399	0.00443
502	0.0087	0.00573	0.00442	0.00464
503	0.00857	0.00551	0.00427	0.00418
504	0.00873	0.00563	0.00451	0.00433
505	0.00837	0.00558	0.00429	0.00405
506	0.00903	0.00567	0.00444	0.00459
507	0.00902	0.00614	0.00488	0.00471
508	0.00883	0.00583	0.00454	0.00503
509	0.00869	0.00559	0.00422	0.00409
510	0.00904	0.00588	0.00428	0.00483
511	0.00914	0.00614	0.00475	0.00507
512	0.00903	0.00573	0.00441	0.00471
513	0.00936	0.00619	0.00453	0.00534
514	0.00906	0.00594	0.00466	0.00477
515	0.00932	0.0061	0.00462	0.00481
516	0.00877	0.00559	0.00442	0.00487
517	0.00946	0.00582	0.00473	0.00502
518	0.00907	0.00603	0.00448	0.00451
519	0.00922	0.00604	0.00491	0.00552
520	0.00917	0.00594	0.00444	0.0048
521	0.00925	0.00624	0.00478	0.00518
522	0.00921	0.00614	0.0049	0.00532
523	0.00899	0.00588	0.00452	0.005
524	0.00927	0.00628	0.00453	0.00529
525	0.00897	0.00592	0.00478	0.00525
526	0.00924	0.00591	0.00468	0.00507
527	0.00889	0.00579	0.00437	0.00474
528	0.00921	0.00577	0.00464	0.00497
529	0.00892	0.0059	0.00445	0.00447
530	0.00946	0.00584	0.00495	0.0059
531	0.00893	0.00586	0.00473	0.00551
532	0.00892	0.00546	0.00421	0.00492
533	0.0089	0.00604	0.00444	0.00516
534	0.0094	0.00581	0.00466	0.00518
535	0.00856	0.00549	0.00397	0.00435
536	0.00919	0.00561	0.00475	0.00535
537	0.00848	0.0054	0.00387	0.0041
538	0.00916	0.00597	0.00474	0.00552
539	0.0086	0.00542	0.00415	0.00415
540	0.00882	0.00586	0.00437	0.0052
541	0.00905	0.00562	0.00414	0.00457
542	0.00899	0.00571	0.0044	0.00514
543	0.00906	0.00552	0.00446	0.00505
544	0.00897	0.00584	0.00455	0.00538
545	0.00969	0.00596	0.00507	0.00556
546	0.00866	0.00543	0.0042	0.00406
547	0.00958	0.00591	0.00489	0.00537
548	0.00905	0.00579	0.00434	0.00427
549	0.00963	0.00617	0.00488	0.00566
550	0.00932	0.00592	0.00467	0.00514
551	0.00993	0.00657	0.00502	0.00607
552	0.00982	0.00595	0.00461	0.0052
553	0.01002	0.00656	0.00512	0.0056
554	0.01035	0.00622	0.00488	0.00537
555	0.01017	0.00661	0.00486	0.00541
556	0.01127	0.00687	0.00579	0.00592
557	0.0108	0.00692	0.00512	0.00517
558	0.01171	0.00712	0.00594	0.00632
559	0.01125	0.00695	0.00513	0.0052
560	0.01211	0.00762	0.00611	0.00637
561	0.01211	0.00726	0.00563	0.00588
562	0.0133	0.00823	0.0064	0.00717
563	0.01319	0.008	0.00578	0.0066
564	0.01398	0.00878	0.00663	0.00728
565	0.01463	0.00899	0.00683	0.00686
566	0.01455	0.00924	0.00684	0.0074
567	0.01572	0.00936	0.00786	0.00792
568	0.01515	0.00976	0.00696	0.00661
569	0.01596	0.00971	0.008	0.00826
570	0.01584	0.00977	0.00723	0.00728
571	0.01634	0.01001	0.00778	0.008
572	0.01581	0.00957	0.00741	0.00755
573	0.01642	0.01	0.00791	0.00811
574	0.01618	0.00976	0.00745	0.00783
575	0.01605	0.01006	0.0077	0.00768
576	0.01608	0.00958	0.00752	0.00756
577	0.01587	0.0101	0.00764	0.00754
578	0.0164	0.00957	0.00788	0.00809
579	0.01527	0.0095	0.0071	0.00666
580	0.01581	0.00938	0.00773	0.00767
581	0.01489	0.0091	0.0069	0.00677
582	0.01482	0.00911	0.00719	0.00733
583	0.01437	0.00871	0.00651	0.00634
584	0.01449	0.00894	0.0069	0.00738
585	0.01362	0.00814	0.00621	0.00644
586	0.01385	0.00846	0.00643	0.00652
587	0.01358	0.00796	0.00621	0.00655
588	0.01298	0.00817	0.006	0.00644
589	0.01284	0.00774	0.00633	0.00628
590	0.01234	0.00777	0.0059	0.00549
591	0.01243	0.00753	0.00626	0.0062
592	0.01163	0.0073	0.00536	0.0054
593	0.0118	0.0074	0.0059	0.00654
594	0.01085	0.00661	0.00513	0.00511
595	0.01125	0.0071	0.00543	0.00579
596	0.01063	0.00668	0.00492	0.00542
597	0.01077	0.00675	0.00538	0.00586
598	0.01066	0.00635	0.00505	0.00546
599	0.01029	0.00667	0.00499	0.00519
600	0.01054	0.00638	0.00559	0.00545
601	0.0094	0.00601	0.00468	0.00434
602	0.00989	0.00613	0.0053	0.00507
603	0.00929	0.00564	0.00434	0.00394
604	0.00954	0.00602	0.00494	0.00524
605	0.00914	0.00579	0.0045	0.00453
606	0.00932	0.00589	0.00466	0.00495
607	0.00904	0.00569	0.0041	0.00466
608	0.00923	0.00586	0.00485	0.00496
609	0.00886	0.00515	0.00418	0.00438
610	0.00861	0.00572	0.00443	0.00439
611	0.00911	0.00558	0.00495	0.00504
612	0.00797	0.00517	0.00395	0.00372
613	0.00882	0.00543	0.00481	0.00482
614	0.00794	0.00523	0.00382	0.00355
615	0.00845	0.00555	0.00439	0.00476
616	0.00818	0.00494	0.00415	0.00379
617	0.00847	0.00545	0.00431	0.00485
618	0.00798	0.00522	0.00387	0.00433
619	0.00818	0.00544	0.00433	0.00469
620	0.00804	0.00505	0.00406	0.00408
621	0.00767	0.00514	0.00372	0.00414
622	0.0084	0.00497	0.00447	0.00452
623	0.00761	0.00507	0.00374	0.00355
624	0.00804	0.00504	0.00438	0.00475
625	0.00734	0.00466	0.00349	0.00317
626	0.00789	0.0052	0.00424	0.00448
627	0.00711	0.00429	0.00339	0.0034
628	0.00749	0.00473	0.00372	0.00395
629	0.00714	0.00451	0.00344	0.00381
630	0.00753	0.00494	0.00376	0.00403
631	0.00752	0.0045	0.00366	0.00391
632	0.00746	0.00482	0.00377	0.00418
633	0.00773	0.00468	0.00406	0.00443
634	0.007	0.00439	0.00334	0.00309
635	0.00758	0.00473	0.00424	0.00432
636	0.00704	0.00449	0.00337	0.00326
637	0.00777	0.00496	0.00412	0.00444
638	0.00709	0.00427	0.00322	0.00339
639	0.00735	0.00449	0.00362	0.00394
640	0.00718	0.00433	0.00316	0.00359
641	0.00734	0.00464	0.00383	0.00425
642	0.0074	0.0045	0.00355	0.00356
643	0.0073	0.00475	0.00357	0.00388
644	0.00762	0.00461	0.0042	0.0039
645	0.00697	0.0045	0.00347	0.0034
646	0.00756	0.00462	0.00411	0.00407
647	0.00727	0.00461	0.00341	0.00333
648	0.00751	0.00466	0.00363	0.00406
649	0.00713	0.00449	0.00357	0.00347
650	0.00748	0.00478	0.0039	0.00417
651	0.00705	0.00422	0.00295	0.00338
652	0.00756	0.00483	0.00395	0.00419
653	0.00749	0.00438	0.00363	0.00358
654	0.00695	0.00461	0.00322	0.00335
655	0.00797	0.00484	0.00409	0.00407
656	0.00699	0.00454	0.00337	0.00283
657	0.0078	0.00494	0.00427	0.00452
658	0.00721	0.00444	0.0036	0.0036
659	0.00732	0.0047	0.00392	0.00427
660	0.00714	0.00452	0.00371	0.00345
661	0.00749	0.00468	0.0039	0.00403
662	0.0073	0.00472	0.0035	0.00391
663	0.00754	0.00493	0.0042	0.00437
664	0.00759	0.00475	0.00396	0.00416
665	0.00711	0.00473	0.00381	0.00409
666	0.00788	0.00488	0.00433	0.00449
667	0.00712	0.00476	0.00371	0.00373
668	0.00779	0.0048	0.00441	0.00461
669	0.00743	0.00476	0.00396	0.00446
670	0.00689	0.0043	0.00361	0.00325
671	0.0069	0.00442	0.00312	0.00354
672	0.00738	0.00468	0.00396	0.00401
673	0.00736	0.00438	0.00362	0.00376
674	0.00716	0.00438	0.00375	0.00374
675	0.0071	0.00494	0.00351	0.00363
676	0.00677	0.00417	0.00377	0.00299
677	0.00691	0.00429	0.00351	0.00334
678	0.00682	0.00436	0.00336	0.00365
679	0.00686	0.00412	0.00326	0.00329
680	0.00678	0.00436	0.00352	0.00369
681	0.00695	0.00437	0.00328	0.00404
682	0.00682	0.00432	0.00371	0.00398
683	0.00693	0.00418	0.00353	0.00358
684	0.00701	0.00461	0.00388	0.00419
685	0.00692	0.00412	0.00355	0.00363
686	0.00681	0.00469	0.00343	0.00368
687	0.00674	0.00364	0.00334	0.00355
688	0.00674	0.00443	0.00324	0.00364
689	0.00671	0.00409	0.0036	0.0035
690	0.00668	0.00415	0.00347	0.00364
691	0.00645	0.00397	0.00328	0.00352
692	0.00669	0.00429	0.00342	0.00423
693	0.00649	0.00416	0.00342	0.00378
694	0.00675	0.00389	0.00332	0.00372
695	0.00681	0.00459	0.0039	0.00393
696	0.00662	0.00402	0.00339	0.00352
697	0.00664	0.00432	0.00338	0.00348
698	0.00643	0.0038	0.00324	0.00328
699	0.00646	0.00404	0.00316	0.00313
700	0.00668	0.00414	0.00352	0.00373
701	0.0063	0.00386	0.0033	0.0033
702	0.00659	0.0038	0.00318	0.00335
703	0.00671	0.00414	0.00341	0.0039
704	0.00633	0.00411	0.00354	0.00352
705	0.00625	0.00378	0.00305	0.00335
706	0.00624	0.00422	0.0031	0.00356
707	0.00661	0.00389	0.00363	0.00331
708	0.00633	0.00456	0.0033	0.00344
709	0.00635	0.00409	0.00345	0.00363
710	0.00618	0.00406	0.00341	0.0036
711	0.00599	0.00355	0.00299	0.00352
712	0.00608	0.00377	0.00331	0.00363
713	0.00615	0.00398	0.00325	0.00351
714	0.00662	0.00419	0.00301	0.00404
715	0.00646	0.00436	0.00351	0.00402
716	0.0062	0.00363	0.00303	0.00342
717	0.00589	0.00407	0.00347	0.00362
718	0.00614	0.00375	0.00321	0.00338
719	0.00616	0.00438	0.00322	0.00343
720	0.00603	0.00336	0.00303	0.00364
721	0.00749	0.00651	0.0057	0.00653
722	0.0079	0.00681	0.00634	0.00726
723	0.00768	0.00656	0.00566	0.00691
724	0.00781	0.0068	0.00605	0.00706
725	0.00786	0.00638	0.00566	0.00683
726	0.00764	0.00643	0.00599	0.00689
727	0.00782	0.00625	0.00556	0.00702
728	0.00765	0.00665	0.00613	0.0067
729	0.00745	0.00602	0.0056	0.0066
730	0.00759	0.00654	0.00572	0.00659
731	0.00762	0.00636	0.00576	0.00683
732	0.0075	0.00622	0.00521	0.00651
733	0.00781	0.0064	0.00607	0.0066
734	0.00743	0.00607	0.0054	0.00625
735	0.00749	0.00658	0.00562	0.00641
736	0.00734	0.00582	0.00539	0.00587
737	0.00735	0.00615	0.00572	0.00615
738	0.00742	0.00609	0.00532	0.00641
739	0.00745	0.00635	0.00562	0.00654
740	0.00746	0.00603	0.0054	0.00648
741	0.00748	0.00637	0.00543	0.00648
742	0.00758	0.00627	0.00586	0.00667
743	0.00715	0.00592	0.00509	0.00621
744	0.00782	0.00633	0.00596	0.00662
745	0.00714	0.00595	0.00528	0.00597
746	0.00755	0.00624	0.00582	0.00627
747	0.0074	0.00591	0.00519	0.00594
748	0.00733	0.00605	0.00574	0.00611
749	0.00736	0.0058	0.00504	0.00615
750	0.00758	0.00628	0.00557	0.00659
751	0.00708	0.00549	0.00524	0.00603
752	0.00722	0.00606	0.00547	0.00588
753	0.00731	0.00613	0.00556	0.00637
754	0.00705	0.00577	0.00481	0.00592
755	0.00772	0.0064	0.00602	0.00665
756	0.00738	0.00607	0.00518	0.00609
757	0.00752	0.00635	0.00567	0.00631
758	0.00752	0.00592	0.00545	0.00611
759	0.00726	0.00602	0.00553	0.00593
760	0.00747	0.00595	0.00539	0.00623
761	0.00721	0.00596	0.00528	0.00624
762	0.0075	0.00587	0.00546	0.00613
763	0.00736	0.00608	0.0054	0.00609
764	0.00748	0.00621	0.00569	0.0064
765	0.00728	0.00596	0.00513	0.00616
766	0.00777	0.00633	0.00582	0.00629
767	0.00737	0.00591	0.00543	0.00582
768	0.00747	0.00628	0.00551	0.00618
769	0.00761	0.00604	0.00539	0.00602
770	0.00743	0.00611	0.00575	0.00607
771	0.00719	0.00578	0.00509	0.00584
772	0.00733	0.00617	0.00558	0.00612
773	0.00746	0.00593	0.00512	0.00599
774	0.00752	0.00613	0.00545	0.00611
775	0.00749	0.00629	0.00575	0.00632
776	0.00737	0.00599	0.00519	0.00593
777	0.00789	0.00657	0.00599	0.00631
778	0.00736	0.00605	0.00528	0.00566
779	0.00759	0.00643	0.00581	0.0063
780	0.00751	0.00597	0.00532	0.00598
781	0.00759	0.00649	0.00589	0.00658
782	0.00762	0.0059	0.00533	0.00598
783	0.00756	0.0063	0.00563	0.00635
784	0.00755	0.00588	0.0053	0.006
785	0.00771	0.00633	0.00559	0.00632
786	0.00757	0.00618	0.00558	0.00636
787	0.00794	0.00631	0.00555	0.00625
788	0.00785	0.00658	0.00587	0.00628
789	0.00764	0.00622	0.00554	0.00594
790	0.00782	0.00646	0.00589	0.00607
791	0.00774	0.00599	0.00552	0.00588
792	0.00775	0.00628	0.00584	0.00604
793	0.00742	0.0059	0.00508	0.00573
794	0.00778	0.00632	0.00578	0.00627
795	0.00777	0.00606	0.00558	0.00612
796	0.00773	0.00629	0.00559	0.00621
797	0.00778	0.00621	0.00582	0.00601
798	0.00756	0.00594	0.00535	0.00575
799	0.008	0.0065	0.00609	0.00644
800	0.00786	0.00622	0.00545	0.00585
801	0.00816	0.00667	0.00609	0.00637
802	0.008	0.00617	0.00564	0.0057
803	0.0081	0.0065	0.00589	0.00619
804	0.00797	0.0062	0.00552	0.00602
805	0.00797	0.00635	0.00573	0.00597
806	0.00797	0.00623	0.00547	0.00602
807	0.00822	0.00671	0.00578	0.00658
808	0.00836	0.00651	0.00593	0.00658
809	0.00815	0.00648	0.00558	0.00602
810	0.0083	0.00652	0.00593	0.00618
811	0.00835	0.00641	0.0057	0.00594
812	0.00848	0.00694	0.00611	0.0063
813	0.0081	0.00626	0.00538	0.00561
814	0.00844	0.00663	0.00617	0.00641
815	0.00819	0.00638	0.0054	0.00597
816	0.00835	0.0065	0.00582	0.00618
817	0.00839	0.00639	0.00585	0.00628
818	0.00839	0.00659	0.00578	0.00611
819	0.0085	0.00661	0.00592	0.00627
820	0.00858	0.00684	0.00573	0.00615
821	0.00899	0.00701	0.00632	0.00672
822	0.00869	0.00648	0.00577	0.0059
823	0.00873	0.00678	0.00587	0.00636
824	0.00882	0.00642	0.00584	0.00595
825	0.00868	0.00685	0.006	0.00634
826	0.0085	0.00637	0.00547	0.00561
827	0.00872	0.00673	0.00599	0.00601
828	0.00902	0.00651	0.00583	0.0065
829	0.0091	0.00689	0.00604	0.00612
830	0.00909	0.0069	0.00612	0.00666
831	0.00952	0.00708	0.00617	0.00657
832	0.00982	0.00743	0.00665	0.00642
833	0.00967	0.00739	0.00662	0.00663
834	0.00989	0.00755	0.00669	0.00666
835	0.00983	0.0075	0.00654	0.00662
836	0.0099	0.00743	0.00651	0.00645
837	0.00981	0.00739	0.00659	0.00654
838	0.01002	0.00739	0.00658	0.00671
839	0.00993	0.00764	0.00676	0.00642
840	0.01002	0.00752	0.00657	0.00672
841	0.01006	0.00769	0.0067	0.00687
842	0.01018	0.00759	0.00671	0.0069
843	0.01019	0.00744	0.00666	0.00657
844	0.01023	0.0077	0.00665	0.00674
845	0.00999	0.00743	0.0064	0.00635
846	0.01024	0.00759	0.00678	0.00669
847	0.01013	0.00757	0.00658	0.00661
848	0.01022	0.00758	0.00675	0.00679
849	0.01008	0.00762	0.00663	0.00658
850	0.01	0.00746	0.00662	0.00649
851	0.01021	0.00743	0.00665	0.0066
852	0.01015	0.00739	0.00656	0.00676
853	0.01029	0.00759	0.00672	0.00663
854	0.01003	0.00735	0.00643	0.00618
855	0.01017	0.00745	0.00644	0.0066
856	0.01007	0.00733	0.00642	0.00644
857	0.01001	0.00734	0.00651	0.00652
858	0.01011	0.00729	0.00646	0.00644
859	0.00985	0.00724	0.00623	0.00642
860	0.00998	0.00737	0.00636	0.00644
861	0.00973	0.00716	0.00628	0.00621
862	0.00996	0.00724	0.00633	0.00627
863	0.00979	0.00732	0.0063	0.00619
864	0.00994	0.00727	0.00629	0.00642
865	0.00974	0.00726	0.00623	0.00617
866	0.00981	0.00719	0.0063	0.00615
867	0.00962	0.0071	0.00609	0.006
868	0.00964	0.00712	0.00623	0.00609
869	0.00963	0.00714	0.00611	0.00629
870	0.00947	0.00695	0.00602	0.006
871	0.00951	0.007	0.00601	0.00611
872	0.0093	0.00674	0.00574	0.00584
873	0.00922	0.00682	0.00591	0.00582
874	0.00944	0.00684	0.00611	0.00602
875	0.00917	0.00668	0.00574	0.00567
876	0.00907	0.00668	0.00572	0.00567
877	0.00915	0.00683	0.00577	0.00568
878	0.00906	0.00678	0.00602	0.00577
879	0.00927	0.00672	0.00583	0.00614
880	0.00908	0.00681	0.00593	0.00589
881	0.00884	0.0067	0.0057	0.00567
882	0.0089	0.00657	0.00563	0.00574
883	0.00911	0.00677	0.0058	0.00604
884	0.00898	0.00657	0.00568	0.00563
885	0.00881	0.00639	0.00543	0.0055
886	0.00885	0.00662	0.00563	0.0056
887	0.00902	0.00665	0.00581	0.00573
888	0.00882	0.0066	0.00559	0.00566
889	0.00878	0.0065	0.00564	0.00551
890	0.00879	0.00642	0.00548	0.00549
891	0.00872	0.00637	0.00545	0.0056
892	0.00869	0.00635	0.00544	0.0055
893	0.00904	0.00648	0.00564	0.00575
894	0.00874	0.00637	0.00544	0.00556
895	0.00891	0.00652	0.00566	0.00564
896	0.00887	0.00647	0.0055	0.0057
897	0.00886	0.00652	0.00546	0.00557
898	0.00865	0.00629	0.00536	0.00543
899	0.00874	0.00633	0.00551	0.00538
900	0.00883	0.00646	0.00549	0.00561
901	0.00886	0.00637	0.00546	0.00558
902	0.00885	0.00656	0.00556	0.00573
903	0.00892	0.00657	0.00555	0.00578
904	0.00893	0.00648	0.00559	0.00553
905	0.00886	0.00636	0.00545	0.00559
906	0.00888	0.00645	0.00546	0.00542
907	0.00884	0.00643	0.00541	0.00547
908	0.00887	0.00635	0.00537	0.00554
909	0.00892	0.00651	0.00554	0.00563
910	0.00897	0.00642	0.00553	0.00575
911	0.00887	0.00636	0.00555	0.00562
912	0.00893	0.00648	0.00551	0.00575
913	0.00907	0.00661	0.00562	0.00582
914	0.00902	0.00655	0.00557	0.0058
915	0.00895	0.00642	0.00544	0.00555
916	0.00912	0.00655	0.0056	0.00585
917	0.00898	0.0065	0.00551	0.00566
918	0.009	0.00656	0.00564	0.00582
919	0.0089	0.00643	0.00557	0.00568
920	0.00891	0.00653	0.00561	0.00578
921	0.00891	0.00639	0.00551	0.00575
922	0.00903	0.00654	0.00566	0.00584
923	0.00889	0.00646	0.00556	0.00576
924	0.00893	0.00648	0.0056	0.00579
925	0.00892	0.00638	0.00567	0.00578
926	0.00896	0.00649	0.00561	0.00583
927	0.00895	0.00653	0.00569	0.00593
928	0.00897	0.00648	0.00556	0.00597
929	0.00896	0.00649	0.00564	0.00584
930	0.00893	0.00646	0.00547	0.00587
931	0.00894	0.00651	0.00566	0.00582
932	0.00903	0.00652	0.00553	0.00599
933	0.00909	0.00661	0.0057	0.00592
934	0.00904	0.00644	0.00556	0.00603
935	0.00915	0.00644	0.00562	0.00585
936	0.00912	0.00652	0.00564	0.00612
937	0.00916	0.00645	0.00559	0.00592
938	0.00927	0.00651	0.00564	0.00609
939	0.00933	0.00654	0.00565	0.00609
940	0.00945	0.00666	0.00574	0.00626
941	0.00938	0.00654	0.00554	0.00613
942	0.00944	0.00658	0.00563	0.00616
943	0.0096	0.00665	0.00567	0.0064
944	0.00985	0.00682	0.00588	0.00644
945	0.0098	0.00689	0.00605	0.00669
946	0.01009	0.00699	0.00608	0.00666
947	0.01031	0.00692	0.00598	0.0066
948	0.01039	0.00701	0.00598	0.0067
949	0.0104	0.00716	0.00595	0.00671
950	0.01073	0.00728	0.00622	0.00715
951	0.01077	0.00714	0.00609	0.00695
952	0.01121	0.0076	0.00645	0.00734
953	0.01136	0.00762	0.00632	0.00755
954	0.01155	0.00757	0.00671	0.00771
955	0.01186	0.00807	0.00673	0.00795
956	0.01213	0.00812	0.00691	0.00779
957	0.01267	0.00839	0.00727	0.00843
958	0.01264	0.00826	0.0071	0.00824
959	0.01296	0.00853	0.00744	0.00857
960	0.01356	0.00876	0.00747	0.00859
961	0.01395	0.00886	0.00735	0.00872
962	0.01428	0.00909	0.00781	0.00875
963	0.01477	0.00941	0.00795	0.00905
964	0.01539	0.00983	0.00833	0.00953
965	0.01619	0.01048	0.00875	0.01017
966	0.01678	0.0105	0.00891	0.01009
967	0.01724	0.01086	0.00908	0.01017
968	0.01772	0.01112	0.00901	0.01025
969	0.01869	0.01169	0.00947	0.01034
970	0.01914	0.01202	0.00977	0.01078
971	0.02	0.0124	0.01011	0.01107
972	0.0208	0.01281	0.01058	0.01153
973	0.02153	0.01331	0.01071	0.01189
974	0.02207	0.01377	0.01133	0.0121
975	0.02263	0.01407	0.01122	0.01221
976	0.02328	0.01446	0.01179	0.01233
977	0.02386	0.01474	0.01204	0.01287
978	0.02415	0.01499	0.01185	0.01267
979	0.02478	0.0153	0.01242	0.01306
980	0.02533	0.01545	0.01272	0.01321
981	0.02555	0.01574	0.01276	0.01317
982	0.0259	0.01623	0.01285	0.0133
983	0.02642	0.01637	0.01317	0.01349
984	0.02661	0.01635	0.01315	0.0135
985	0.02701	0.0166	0.01346	0.01372
986	0.02704	0.01657	0.01338	0.01345
987	0.0275	0.01693	0.01369	0.01385
988	0.02759	0.01699	0.01379	0.01387
989	0.02776	0.01716	0.01371	0.01387
990	0.02783	0.0172	0.0136	0.01365
991	0.02796	0.01717	0.01379	0.01337
992	0.02775	0.01717	0.0137	0.01373
993	0.02805	0.01726	0.01375	0.01352
994	0.02798	0.01732	0.01398	0.01372
995	0.02786	0.01736	0.01397	0.01336
996	0.0278	0.01707	0.01381	0.01326
997	0.02756	0.01713	0.01372	0.01333
998	0.02746	0.01705	0.01359	0.01309
999	0.02716	0.0169	0.01351	0.01317
1000	0.02695	0.0168	0.01351	0.01304
1001	0.02646	0.0164	0.01318	0.01266
1002	0.02609	0.01631	0.01299	0.01236
1003	0.0258	0.01615	0.01311	0.01253
1004	0.0253	0.01582	0.01271	0.01197
1005	0.02473	0.0155	0.01249	0.01181
1006	0.02446	0.01534	0.01239	0.01155
1007	0.02395	0.01508	0.01209	0.01137
1008	0.02347	0.01479	0.01193	0.01125
1009	0.02296	0.01451	0.01166	0.01085
1010	0.02244	0.01419	0.01159	0.01072
1011	0.02199	0.01389	0.01129	0.01038
1012	0.02151	0.01362	0.01115	0.01044
1013	0.02124	0.01344	0.011	0.00998
1014	0.02065	0.01305	0.0107	0.00986
1015	0.02045	0.01309	0.01056	0.00976
1016	0.02007	0.01286	0.01047	0.00974
1017	0.01968	0.01262	0.01021	0.00957
1018	0.01935	0.01239	0.01017	0.00941
1019	0.01909	0.01219	0.0099	0.00944
1020	0.01883	0.01217	0.00996	0.00921
1021	0.01851	0.0118	0.00964	0.00915
1022	0.0184	0.0119	0.00967	0.00905
1023	0.01817	0.01165	0.00952	0.00904
1024	0.01789	0.01156	0.00936	0.00879
1025	0.01768	0.01129	0.00929	0.00869
1026	0.01761	0.01116	0.00909	0.00858
1027	0.01726	0.01114	0.00918	0.00864
1028	0.01711	0.01094	0.00889	0.00848
1029	0.01697	0.0108	0.0089	0.00849
1030	0.01669	0.01078	0.00873	0.00844
1031	0.01637	0.01054	0.00862	0.00831
1032	0.01625	0.01053	0.00852	0.00834
1033	0.01594	0.01027	0.00841	0.00818
1034	0.01569	0.0102	0.00835	0.00811
1035	0.01539	0.00994	0.00812	0.00785
1036	0.01513	0.00979	0.00797	0.00771
1037	0.01475	0.00956	0.00786	0.00762
1038	0.01461	0.00946	0.00778	0.00751
1039	0.0142	0.00929	0.00761	0.00742
1040	0.0138	0.00906	0.00743	0.00719
1041	0.01344	0.00884	0.00727	0.00709
1042	0.01318	0.00872	0.00721	0.00713
1043	0.01286	0.00857	0.00708	0.00703
1044	0.01257	0.00839	0.00691	0.0069
1045	0.01209	0.00815	0.00677	0.00668
1046	0.01181	0.0079	0.0066	0.00657
1047	0.01142	0.00763	0.00635	0.0063
1048	0.0111	0.00748	0.00616	0.00615
1049	0.01087	0.00748	0.00612	0.0062
1050	0.01048	0.00712	0.00589	0.00591
1051	0.01026	0.00708	0.00593	0.00601
1052	0.00996	0.00692	0.00571	0.00586
1053	0.00973	0.00676	0.00573	0.00573
1054	0.0094	0.00651	0.00556	0.00576
1055	0.00928	0.00647	0.00548	0.00547
1056	0.00895	0.00622	0.00533	0.00544
1057	0.00878	0.00618	0.00521	0.00529
1058	0.0086	0.0061	0.00525	0.00529
1059	0.00849	0.00603	0.00514	0.00529
1060	0.00825	0.00585	0.00498	0.0052
1061	0.00805	0.00577	0.00492	0.00513
1062	0.00791	0.0057	0.00493	0.0051
1063	0.00781	0.00563	0.00475	0.00516
1064	0.00752	0.00543	0.00465	0.00496
1065	0.00751	0.00541	0.00468	0.00502
1066	0.00735	0.00533	0.00455	0.00483
1067	0.00724	0.00528	0.00461	0.00491
1068	0.007	0.00522	0.00443	0.00465
1069	0.00703	0.00521	0.00457	0.00486
1070	0.00682	0.00499	0.00431	0.00464
1071	0.00674	0.00494	0.00428	0.0046
1072	0.0065	0.00481	0.00416	0.00455
1073	0.00659	0.00492	0.00433	0.00468
1074	0.00638	0.00473	0.00409	0.00448
1075	0.00646	0.00483	0.00432	0.00454
1076	0.00637	0.0047	0.00414	0.00461
1077	0.00636	0.00478	0.00415	0.00451
1078	0.00628	0.00471	0.00411	0.00463
1079	0.00614	0.0046	0.00401	0.00425
1080	0.00609	0.00462	0.00391	0.00452
1081	0.00607	0.00455	0.00396	0.00439
1082	0.00598	0.00457	0.00403	0.00448
1083	0.00592	0.00451	0.00385	0.00433
1084	0.00592	0.00444	0.00395	0.00442
1085	0.00585	0.00448	0.0039	0.00433
1086	0.00581	0.00439	0.00393	0.00436
1087	0.00569	0.00432	0.00385	0.00432
1088	0.0058	0.00448	0.00395	0.00441
1089	0.00565	0.00434	0.00376	0.00427
1090	0.00571	0.00434	0.00382	0.00428
1091	0.00562	0.00427	0.00383	0.00434
1092	0.00564	0.00436	0.00382	0.00437
1093	0.00557	0.00423	0.00367	0.00424
1094	0.0057	0.0044	0.00386	0.00436
1095	0.00566	0.00435	0.00389	0.00441
1096	0.0057	0.00436	0.00379	0.00441
1097	0.00556	0.00422	0.0038	0.00427
1098	0.00555	0.00416	0.00371	0.00439
1099	0.0056	0.00436	0.00374	0.00428
1100	0.00551	0.00422	0.00369	0.00432
1101	0.00551	0.00423	0.00376	0.00434
1102	0.00547	0.00414	0.00364	0.00421
1103	0.00562	0.00432	0.00379	0.0045
1104	0.00557	0.00427	0.00376	0.00449
1105	0.00557	0.00421	0.0037	0.00439
1106	0.00555	0.00421	0.00372	0.00447
1107	0.00554	0.00423	0.00373	0.00443
1108	0.0056	0.00427	0.00382	0.00448
1109	0.00561	0.00423	0.00375	0.00448
1110	0.00561	0.00426	0.00376	0.00444
1111	0.00556	0.00421	0.00382	0.00454
1112	0.00558	0.00418	0.00383	0.00449
1113	0.00561	0.00427	0.00382	0.00462
1114	0.0057	0.00425	0.00387	0.00463
1115	0.00563	0.00423	0.00377	0.00466
1116	0.00556	0.0042	0.00371	0.00461
1117	0.00555	0.00421	0.00383	0.00467
1118	0.00556	0.00424	0.00366	0.00472
1119	0.00544	0.00411	0.00372	0.00451
1120	0.00538	0.00405	0.00372	0.00455
1121	0.00549	0.00412	0.00363	0.00457
1122	0.00557	0.00415	0.00378	0.00482
1123	0.00543	0.00401	0.00367	0.00459
1124	0.00552	0.00412	0.00377	0.00481
1125	0.00548	0.00406	0.00381	0.00475
1126	0.00554	0.00411	0.00379	0.00487
1127	0.00543	0.00403	0.0037	0.00472
1128	0.00549	0.00406	0.00378	0.0049
1129	0.00549	0.00409	0.00376	0.00487
1130	0.0054	0.00403	0.00368	0.00489
1131	0.0054	0.0039	0.00371	0.00502
1132	0.00554	0.00408	0.00383	0.00517
1133	0.00543	0.00401	0.00388	0.00533
1134	0.00551	0.00404	0.00371	0.00522
1135	0.00545	0.00398	0.00387	0.00542
1136	0.00539	0.00404	0.00392	0.00552
1137	0.00533	0.0039	0.00385	0.00549
1138	0.00526	0.00366	0.00361	0.00556
1139	0.00538	0.004	0.0039	0.00584
1140	0.00545	0.00391	0.00391	0.00617
1141	0.00542	0.0039	0.00398	0.00604
1142	0.0055	0.00398	0.00412	0.00652
1143	0.00553	0.00413	0.0042	0.00673
1144	0.00576	0.00421	0.00449	0.00718
1145	0.00547	0.00399	0.00409	0.00717
1146	0.00572	0.0042	0.00468	0.00753
1147	0.00575	0.00404	0.00452	0.00769
1148	0.00574	0.00401	0.00454	0.00756
1149	0.00552	0.00394	0.00439	0.00769
1150	0.0057	0.00396	0.00455	0.00781
1151	0.00558	0.00397	0.00451	0.00786
1152	0.00565	0.00402	0.00459	0.00797
1153	0.00568	0.00402	0.00454	0.00799
1154	0.00562	0.00397	0.0046	0.00803
1155	0.00567	0.00405	0.00459	0.00799
1156	0.00557	0.00396	0.00455	0.00797
1157	0.00561	0.00402	0.00452	0.00781
1158	0.00558	0.00398	0.00445	0.00783
1159	0.00554	0.00395	0.00446	0.00769
1160	0.00545	0.0039	0.00443	0.00751
1161	0.00559	0.00402	0.00445	0.00758
1162	0.00549	0.00397	0.00439	0.00741
1163	0.00557	0.00401	0.00439	0.00746
1164	0.00549	0.00395	0.0043	0.00716
1165	0.00541	0.0039	0.00425	0.00709
1166	0.0055	0.00399	0.00427	0.00695
1167	0.00534	0.00386	0.00417	0.00677
1168	0.00537	0.00388	0.00412	0.00655
1169	0.00534	0.00388	0.00407	0.00652
1170	0.00536	0.00386	0.00407	0.00639
1171	0.00523	0.0038	0.00393	0.00619
1172	0.00531	0.00387	0.004	0.0062
1173	0.00522	0.00383	0.00396	0.00607
1174	0.00522	0.00382	0.00392	0.00599
1175	0.0052	0.00385	0.00387	0.00588
1176	0.00509	0.00369	0.00376	0.00564
1177	0.00516	0.0038	0.00373	0.00562
1178	0.00497	0.00364	0.00365	0.0054
1179	0.00504	0.00367	0.00368	0.00528
1180	0.00503	0.00371	0.00356	0.00527
1181	0.00503	0.00372	0.00361	0.00525
1182	0.00498	0.00367	0.00358	0.0051
1183	0.00486	0.00364	0.00341	0.00504
1184	0.00486	0.00366	0.00351	0.00485
1185	0.00477	0.00352	0.00335	0.00485
1186	0.00476	0.00365	0.00334	0.00469
1187	0.00463	0.00349	0.00327	0.00452
1188	0.00461	0.00355	0.00321	0.0044
1189	0.00468	0.00354	0.00328	0.00444
1190	0.00452	0.00347	0.00317	0.00429
1191	0.00458	0.00352	0.00318	0.00425
1192	0.00446	0.00345	0.00309	0.0041
1193	0.00456	0.00351	0.0032	0.00412
1194	0.00452	0.00351	0.0031	0.00404
1195	0.00446	0.0035	0.00309	0.00392
1196	0.00441	0.00341	0.00299	0.00384
1197	0.00436	0.00339	0.00291	0.00374
1198	0.00436	0.0034	0.00291	0.00367
1199	0.00438	0.00345	0.0029	0.00361
1200	0.00429	0.00335	0.00283	0.00343
1201	0.00424	0.00336	0.00281	0.00332
1202	0.00424	0.00336	0.00276	0.00334
1203	0.00421	0.00336	0.00277	0.00328
1204	0.00412	0.00332	0.00271	0.00315
1205	0.00421	0.00335	0.00271	0.00315
1206	0.00407	0.00327	0.00266	0.00295
1207	0.0041	0.00329	0.00265	0.003
1208	0.00403	0.00323	0.00254	0.00284
1209	0.00402	0.00325	0.00251	0.00275
1210	0.00405	0.00327	0.0025	0.00273
1211	0.00397	0.00321	0.00251	0.00271
1212	0.00396	0.00323	0.00248	0.00249
1213	0.00389	0.00319	0.00234	0.00246
1214	0.00396	0.0032	0.00243	0.00253
1215	0.00394	0.00316	0.00237	0.0024
1216	0.00389	0.00318	0.00228	0.00241
1217	0.00395	0.00327	0.00244	0.00238
1218	0.00392	0.00312	0.00226	0.00231
1219	0.00403	0.00324	0.00228	0.00231
1220	0.00394	0.00314	0.00222	0.00221
1221	0.00407	0.00331	0.00233	0.00232
1222	0.00402	0.00322	0.0023	0.00222
1223	0.00397	0.00316	0.00221	0.00208
1224	0.00401	0.00317	0.0022	0.00214
1225	0.00399	0.00311	0.00222	0.00212
1226	0.00405	0.00318	0.00227	0.00203
1227	0.00406	0.00313	0.00219	0.00203
1228	0.0041	0.0032	0.0023	0.00208
1229	0.00406	0.00318	0.00225	0.00203
1230	0.00409	0.00314	0.00225	0.00198
1231	0.00415	0.0032	0.00224	0.00202
1232	0.0041	0.00317	0.0022	0.00198
1233	0.00408	0.00311	0.00221	0.00191
1234	0.00405	0.00307	0.00214	0.00184
1235	0.00408	0.00313	0.00211	0.00183
1236	0.00411	0.00312	0.00219	0.00193
1237	0.00407	0.00306	0.00216	0.00187
1238	0.00409	0.00304	0.0021	0.0019
1239	0.0041	0.00312	0.00219	0.00197
1240	0.00413	0.0031	0.00215	0.00194
1241	0.00411	0.00311	0.00213	0.00187
1242	0.00411	0.00311	0.00217	0.0019
1243	0.00409	0.00307	0.00206	0.00185
1244	0.00413	0.00308	0.00219	0.00188
1245	0.00406	0.00301	0.00203	0.00177
1246	0.00412	0.00313	0.00218	0.00192
1247	0.00408	0.00307	0.00215	0.00189
1248	0.00403	0.00296	0.00213	0.00181
1249	0.00406	0.00301	0.00207	0.00192
1250	0.00413	0.00306	0.00223	0.0019
1251	0.00413	0.00305	0.00217	0.00196
1252	0.0042	0.00316	0.00222	0.00206
1253	0.00409	0.00305	0.00216	0.00193
1254	0.00414	0.0031	0.00215	0.00206
1255	0.00412	0.00302	0.00216	0.00192
1256	0.0041	0.00299	0.00211	0.00192
1257	0.00413	0.00305	0.00216	0.00198
1258	0.00409	0.00295	0.00209	0.00196
1259	0.00412	0.00301	0.00213	0.00204
1260	0.00409	0.003	0.00209	0.00209
1261	0.00413	0.00302	0.00218	0.00209
1262	0.00409	0.00297	0.00208	0.00208
1263	0.00423	0.0031	0.00225	0.00222
1264	0.00408	0.00294	0.00211	0.00213
1265	0.00418	0.00305	0.00223	0.00227
1266	0.00414	0.00294	0.00217	0.00224
1267	0.00428	0.00309	0.0023	0.00236
1268	0.00412	0.00295	0.00216	0.00231
1269	0.00407	0.00288	0.00217	0.00228
1270	0.00415	0.00298	0.00224	0.00239
1271	0.00411	0.00287	0.00211	0.00237
1272	0.00417	0.00298	0.00224	0.00247
1273	0.00416	0.00296	0.00224	0.00257
1274	0.00428	0.00301	0.0023	0.00263
1275	0.00414	0.00291	0.00223	0.00258
1276	0.00419	0.00298	0.00228	0.00262
1277	0.00428	0.00303	0.00235	0.00272
1278	0.00426	0.00301	0.00229	0.00273
1279	0.00425	0.00299	0.00231	0.00275
1280	0.00432	0.00295	0.0023	0.00284
1281	0.00423	0.00297	0.00237	0.00293
1282	0.00435	0.00298	0.00236	0.00301
1283	0.00431	0.00295	0.0024	0.00301
1284	0.00427	0.00297	0.00234	0.00304
1285	0.00433	0.00297	0.0024	0.00299
1286	0.00427	0.00294	0.00233	0.00296
1287	0.00441	0.00305	0.00246	0.00318
1288	0.0043	0.0029	0.00237	0.0031
1289	0.00442	0.00301	0.00252	0.00323
1290	0.00434	0.00298	0.00244	0.00323
1291	0.00442	0.00289	0.00242	0.00321
1292	0.00441	0.00291	0.00249	0.00329
1293	0.00436	0.00287	0.00236	0.00324
1294	0.0044	0.00288	0.00243	0.00326
1295	0.00428	0.0028	0.0023	0.00319
1296	0.00445	0.00284	0.00249	0.00347
1297	0.00457	0.00309	0.0027	0.00363
1298	0.00445	0.00297	0.00247	0.00351
1299	0.00441	0.00293	0.00253	0.00364
1300	0.00445	0.00292	0.00251	0.00353
1301	0.00443	0.00286	0.00247	0.00363
1302	0.0045	0.00288	0.00251	0.00357
1303	0.00443	0.00289	0.00251	0.00377
1304	0.00464	0.00303	0.0027	0.00387
1305	0.00448	0.00296	0.0026	0.00391
1306	0.00448	0.00289	0.00256	0.00389
1307	0.0047	0.00308	0.00276	0.00413
1308	0.00456	0.00295	0.00268	0.00411
1309	0.00458	0.00296	0.0026	0.00413
1310	0.00458	0.0029	0.00263	0.0041
1311	0.00457	0.00286	0.00258	0.00425
1312	0.0047	0.00304	0.00289	0.00446
1313	0.0047	0.00288	0.00271	0.00455
1314	0.00477	0.00305	0.00292	0.00464
1315	0.00466	0.00289	0.00274	0.00469
1316	0.00481	0.00304	0.0029	0.00476
1317	0.00467	0.00294	0.00288	0.00505
1318	0.00485	0.00298	0.00298	0.00509
1319	0.00476	0.00299	0.00298	0.00513
1320	0.00479	0.00292	0.00299	0.00518
1321	0.00454	0.00263	0.00269	0.00483
1322	0.00451	0.00245	0.00259	0.00482
1323	0.00458	0.00249	0.00279	0.00511
1324	0.0047	0.00257	0.00297	0.00525
1325	0.00478	0.00254	0.00287	0.00542
1326	0.00473	0.0028	0.00292	0.00575
1327	0.00487	0.00256	0.00299	0.00589
1328	0.00467	0.00251	0.00297	0.00559
1329	0.0049	0.00269	0.00304	0.00619
1330	0.0048	0.00259	0.00308	0.00614
1331	0.00468	0.00246	0.003	0.006
1332	0.00481	0.00256	0.00308	0.00642
1333	0.005	0.00263	0.00329	0.00671
1334	0.0048	0.0025	0.0031	0.00675
1335	0.00511	0.00273	0.00349	0.00697
1336	0.00481	0.00263	0.00322	0.00718
1337	0.00537	0.00277	0.00376	0.00757
1338	0.00518	0.00272	0.00359	0.00771
1339	0.00556	0.00293	0.00405	0.008
1340	0.00537	0.00278	0.00392	0.00809
1341	0.00544	0.00286	0.00401	0.00835
1342	0.00554	0.00283	0.00413	0.00844
1343	0.00568	0.0029	0.00435	0.00902
1344	0.00578	0.00297	0.00434	0.00908
1345	0.00571	0.0028	0.00442	0.00931
1346	0.00594	0.00306	0.00445	0.00966
1347	0.00577	0.00284	0.00433	0.00978
1348	0.00611	0.00303	0.00469	0.01008
1349	0.0059	0.00288	0.00466	0.0101
1350	0.00597	0.00297	0.00469	0.01039
1351	0.00615	0.00328	0.00505	0.01103
1352	0.00632	0.00317	0.00517	0.01148
1353	0.00628	0.00327	0.00513	0.01131
1354	0.00673	0.00342	0.00558	0.01127
1355	0.00609	0.00286	0.00465	0.01063
1356	0.00518	0.0019	0.00387	0.01042
1357	0.00632	0.00284	0.00521	0.01199
1358	0.00625	0.00269	0.00512	0.01223
1359	0.00673	0.00293	0.0056	0.01266
1360	0.00628	0.00249	0.00526	0.01298
1361	0.0065	0.00262	0.00536	0.0129
1362	0.00674	0.00265	0.00562	0.01356
1363	0.00629	0.00237	0.00535	0.01352
1364	0.00666	0.00229	0.00538	0.01391
1365	0.00646	0.00198	0.00544	0.01427
1366	0.00622	0.00159	0.00497	0.01409
1367	0.00629	0.0015	0.00522	0.01482
1368	0.00596	0.00121	0.00485	0.01491
1369	0.00601	0.000949565	0.00494	0.01462
1370	0.00525	-5.82609e-05	0.00428	0.01458
1371	0.00551	-0.000354783	0.0041	0.0144
1372	0.00491	-0.00131	0.00365	0.01439
1373	0.00399	-0.00211	0.00307	0.01423
1374	0.00348	-0.0041	0.00142	0.01247
1375	0.00128	-0.00584	0.000197196	0.01206
1376	0.000470833	-0.00756	-0.00196	0.00908
1377	-0.00126	-0.01042	-0.00467	0.0077
1378	-0.00348	-0.01289	-0.00667	0.00545
1379	-0.00589	-0.01688	-0.01088	0.00057125
1380	-0.01029	-0.02086	-0.01608	-0.00303
1381	-0.01217	-0.02489	-0.01931	-0.0054
1382	-0.01871	-0.0306	-0.02534	-0.00943
1383	-0.02162	-0.03447	-0.03159	-0.01581
1384	-0.02157	-0.03818	-0.03312	-0.01736
1385	-0.02516	-0.0393	-0.03971	-0.02483
1386	-0.02611	-0.04084	-0.0405	-0.02805
1387	-0.02618	-0.04413	-0.03922	-0.02809
1388	-0.02535	-0.03834	-0.03917	-0.02804
1389	-0.02384	-0.03699	-0.03701	-0.0268
1390	-0.01554	-0.03173	-0.03415	-0.02252
1391	-0.01612	-0.03047	-0.02696	-0.02031
1392	-0.01698	-0.03248	-0.029	-0.02842
1393	-0.01111	-0.02246	-0.02355	-0.02023
1394	-0.01484	-0.03273	-0.03148	-0.03549
1395	-0.01057	-0.02368	-0.02524	-0.02037
1396	-0.01319	-0.0257	-0.02609	-0.02577
1397	-0.00951	-0.02757	-0.02917	-0.02346
1398	-0.01559	-0.02716	-0.02656	-0.02428
1399	-0.01773	-0.03239	-0.02541	-0.02913
1400	-0.01036	-0.02948	-0.02603	-0.02372

## Sheet: Supplementary Fig 21c
X	control	3times	6 times	9 times
200	0.03527	0.02941	0.0375	0.02588
201	0.03642	0.03038	0.03851	0.02471
202	0.03498	0.03184	0.03852	0.02704
203	0.03257	0.03107	0.03809	0.0251
204	0.03216	0.03011	0.036	0.02334
205	0.03382	0.02958	0.03705	0.02417
206	0.03138	0.0301	0.03693	0.02428
207	0.03103	0.02899	0.03682	0.02259
208	0.03201	0.02929	0.03529	0.02616
209	0.03046	0.02728	0.03336	0.02296
210	0.0301	0.02893	0.03474	0.02378
211	0.03047	0.02994	0.0335	0.02558
212	0.03238	0.03047	0.03435	0.02561
213	0.03196	0.02798	0.03549	0.02543
214	0.03171	0.02959	0.03629	0.02501
215	0.03301	0.03009	0.03513	0.02454
216	0.03248	0.0325	0.03623	0.02606
217	0.03391	0.03211	0.03768	0.02689
218	0.03467	0.03246	0.03819	0.02658
219	0.03503	0.03161	0.03867	0.02626
220	0.03495	0.03359	0.03714	0.02775
221	0.03587	0.03389	0.04093	0.027
222	0.03741	0.03476	0.03985	0.02793
223	0.03861	0.03704	0.04035	0.0286
224	0.03758	0.0357	0.03914	0.02818
225	0.03962	0.03652	0.03998	0.02935
226	0.04077	0.03801	0.04246	0.03021
227	0.03966	0.03861	0.04062	0.02867
228	0.04188	0.03995	0.04518	0.02984
229	0.04113	0.04064	0.0429	0.02992
230	0.04181	0.03992	0.04368	0.03101
231	0.04321	0.04117	0.04502	0.03173
232	0.04282	0.04167	0.04329	0.02896
233	0.04482	0.04305	0.04566	0.03052
234	0.04396	0.04262	0.04454	0.03044
235	0.0429	0.04184	0.04309	0.03097
236	0.04351	0.04201	0.04497	0.02964
237	0.04244	0.04211	0.04258	0.02978
238	0.04275	0.04093	0.04387	0.02988
239	0.04099	0.0397	0.04059	0.02916
240	0.04095	0.03974	0.04169	0.02882
241	0.03968	0.03903	0.03953	0.02759
242	0.03884	0.03759	0.0391	0.02823
243	0.03764	0.03612	0.0367	0.0256
244	0.03735	0.0363	0.03806	0.02653
245	0.03598	0.03431	0.03593	0.02509
246	0.0347	0.03401	0.0348	0.02534
247	0.03447	0.03363	0.03564	0.0244
248	0.03308	0.0331	0.03321	0.02404
249	0.03371	0.03205	0.03476	0.02346
250	0.0322	0.03156	0.03216	0.02313
251	0.03252	0.03159	0.03375	0.0226
252	0.03159	0.03108	0.03115	0.02145
253	0.03134	0.02992	0.03225	0.02318
254	0.03065	0.02983	0.03014	0.02122
255	0.03063	0.02933	0.03158	0.0229
256	0.03028	0.02982	0.03128	0.02143
257	0.02953	0.02938	0.02983	0.02202
258	0.03057	0.02899	0.03086	0.02172
259	0.02876	0.02866	0.02919	0.02195
260	0.03012	0.02877	0.03173	0.02145
261	0.03009	0.02883	0.02985	0.0218
262	0.03011	0.0297	0.03093	0.02191
263	0.02987	0.02874	0.02987	0.02156
264	0.03021	0.03017	0.03078	0.02285
265	0.02996	0.02828	0.03011	0.02284
266	0.03143	0.03043	0.03155	0.02255
267	0.03008	0.02837	0.03053	0.02313
268	0.03127	0.03062	0.03108	0.02273
269	0.03131	0.03015	0.03211	0.02393
270	0.03187	0.03103	0.03208	0.02331
271	0.0317	0.03074	0.0315	0.02453
272	0.03338	0.03206	0.03386	0.02438
273	0.03356	0.03332	0.03357	0.02462
274	0.03378	0.03224	0.03385	0.0247
275	0.03421	0.03418	0.03486	0.02578
276	0.03452	0.03352	0.03493	0.02537
277	0.03507	0.03499	0.03411	0.0255
278	0.03441	0.03338	0.03522	0.02577
279	0.03538	0.03409	0.03484	0.02568
280	0.03524	0.03434	0.03564	0.02759
281	0.03585	0.03535	0.03584	0.02614
282	0.03655	0.03604	0.03684	0.0277
283	0.03795	0.0369	0.03708	0.0275
284	0.03784	0.0374	0.03732	0.02805
285	0.03849	0.03678	0.03736	0.02918
286	0.03865	0.03935	0.03828	0.02842
287	0.03884	0.03815	0.03932	0.03015
288	0.03962	0.03996	0.0394	0.02888
289	0.03916	0.03856	0.03877	0.02929
290	0.03948	0.03883	0.03873	0.02874
291	0.03883	0.03848	0.03856	0.03024
292	0.03849	0.03791	0.03814	0.02845
293	0.03848	0.03782	0.0381	0.02967
294	0.0386	0.03787	0.03809	0.02849
295	0.03857	0.03837	0.03828	0.02965
296	0.03911	0.03799	0.03823	0.0283
297	0.03983	0.03934	0.03888	0.03042
298	0.04054	0.03937	0.04048	0.0297
299	0.04087	0.04098	0.0407	0.02982
300	0.04075	0.04011	0.04023	0.03061
301	0.04236	0.04157	0.04068	0.03063
302	0.04196	0.04104	0.04083	0.03103
303	0.04167	0.0406	0.04042	0.031
304	0.04197	0.0413	0.04059	0.03143
305	0.04039	0.0394	0.03926	0.03023
306	0.0396	0.03954	0.03842	0.02993
307	0.03894	0.03744	0.03753	0.02943
308	0.03707	0.03702	0.03722	0.02879
309	0.03695	0.03589	0.03601	0.02748
310	0.03483	0.03468	0.03359	0.02688
311	0.03517	0.03387	0.03432	0.02553
312	0.03284	0.03292	0.03264	0.02498
313	0.03251	0.03218	0.03301	0.02327
314	0.03122	0.03039	0.03123	0.02341
315	0.03002	0.03072	0.03044	0.02298
316	0.03086	0.03012	0.03024	0.02264
317	0.02974	0.02906	0.02968	0.02222
318	0.02912	0.02929	0.02936	0.02233
319	0.02821	0.02804	0.02785	0.02149
320	0.02884	0.02805	0.02925	0.02081
321	0.02787	0.02795	0.02802	0.02092
322	0.02835	0.02777	0.02798	0.02123
323	0.02739	0.02779	0.02797	0.02084
324	0.02786	0.0273	0.02797	0.02162
325	0.0273	0.02724	0.02775	0.02105
326	0.02785	0.02717	0.02722	0.02096
327	0.0276	0.02799	0.0279	0.02097
328	0.02769	0.02759	0.02766	0.02009
329	0.02746	0.02764	0.02821	0.02118
330	0.0277	0.02676	0.0268	0.02015
331	0.02699	0.02745	0.02719	0.02096
332	0.02735	0.02652	0.02687	0.02029
333	0.02716	0.02706	0.02713	0.02064
334	0.02752	0.02702	0.0271	0.02112
335	0.02763	0.02774	0.02767	0.02069
336	0.02804	0.02783	0.02788	0.02154
337	0.02841	0.02862	0.02874	0.02085
338	0.02881	0.02973	0.02955	0.02189
339	0.03028	0.0298	0.03039	0.02201
340	0.03123	0.03185	0.03106	0.02334
341	0.03288	0.03207	0.03208	0.02342
342	0.03339	0.03384	0.03297	0.02499
343	0.0347	0.03459	0.03464	0.02538
344	0.03606	0.03557	0.03535	0.02572
345	0.03633	0.03605	0.03503	0.027
346	0.03691	0.03693	0.03607	0.0263
347	0.03665	0.03672	0.0363	0.02759
348	0.03677	0.03641	0.03647	0.02598
349	0.03552	0.036	0.03504	0.0262
350	0.03428	0.03409	0.034	0.02496
351	0.03287	0.03339	0.03276	0.02466
352	0.03189	0.03112	0.0311	0.0235
353	0.02976	0.03042	0.03041	0.02306
354	0.02825	0.02788	0.02859	0.02211
355	0.02707	0.02695	0.02731	0.02092
356	0.02549	0.02513	0.02562	0.01993
357	0.02411	0.02455	0.02492	0.01848
358	0.02316	0.02321	0.02332	0.0185
359	0.02158	0.02142	0.02209	0.01661
360	0.02136	0.02156	0.02156	0.01701
361	0.02027	0.01994	0.0208	0.01568
362	0.0203	0.02051	0.02088	0.0156
363	0.01922	0.01983	0.02018	0.01546
364	0.01881	0.01886	0.01883	0.0147
365	0.01858	0.01834	0.0188	0.0148
366	0.01751	0.01776	0.01878	0.01407
367	0.01782	0.01786	0.01796	0.01307
368	0.01693	0.01665	0.01711	0.01338
369	0.01662	0.01686	0.01724	0.01241
370	0.01653	0.01672	0.01729	0.01316
371	0.01581	0.01527	0.01612	0.01218
372	0.01611	0.01615	0.01726	0.01232
373	0.01494	0.01484	0.01511	0.01231
374	0.01516	0.01479	0.01574	0.01209
375	0.01543	0.0151	0.01585	0.01215
376	0.01511	0.01508	0.01589	0.01189
377	0.01522	0.01512	0.01526	0.01101
378	0.01463	0.01419	0.01524	0.01182
379	0.01454	0.01468	0.01523	0.011
380	0.01426	0.01405	0.015	0.01181
381	0.01428	0.01384	0.01492	0.0111
382	0.01331	0.01369	0.01443	0.01064
383	0.01394	0.01325	0.01402	0.01075
384	0.01332	0.01303	0.01422	0.01045
385	0.01309	0.01308	0.01325	0.01049
386	0.01363	0.01346	0.01461	0.01101
387	0.01354	0.01369	0.01407	0.0106
388	0.01386	0.01343	0.01435	0.01045
389	0.01304	0.01285	0.01387	0.01042
390	0.01349	0.01323	0.01415	0.01036
391	0.01358	0.01324	0.01386	0.01012
392	0.013	0.01305	0.01443	0.01052
393	0.01356	0.01312	0.01361	0.01051
394	0.01313	0.01274	0.01399	0.01059
395	0.01319	0.01313	0.01348	0.00977
396	0.01288	0.01306	0.01426	0.01026
397	0.01278	0.01268	0.01343	0.01023
398	0.01293	0.0127	0.0136	0.00985
399	0.01266	0.01265	0.01305	0.00964
400	0.01309	0.01303	0.01383	0.0101
401	0.01266	0.01239	0.01311	0.00991
402	0.01279	0.0128	0.01345	0.00997
403	0.01219	0.01228	0.01327	0.00975
404	0.01301	0.01296	0.01363	0.00992
405	0.01263	0.01263	0.0135	0.00999
406	0.01234	0.01251	0.013	0.00938
407	0.01217	0.01233	0.01256	0.00946
408	0.01258	0.01253	0.01311	0.00994
409	0.01234	0.01244	0.0132	0.00973
410	0.01269	0.01269	0.01358	0.01035
411	0.01227	0.01224	0.01302	0.00934
412	0.01247	0.01255	0.01311	0.00965
413	0.01176	0.0119	0.01277	0.00923
414	0.01251	0.01237	0.01329	0.00941
415	0.01188	0.01165	0.01291	0.00921
416	0.01243	0.01262	0.01293	0.00926
417	0.01205	0.01215	0.01293	0.0094
418	0.0125	0.01237	0.01291	0.00951
419	0.0123	0.01233	0.01321	0.00958
420	0.01245	0.01257	0.01324	0.00908
421	0.01207	0.01223	0.01313	0.00956
422	0.01224	0.01273	0.01322	0.00927
423	0.01183	0.01217	0.01251	0.00933
424	0.01254	0.01264	0.01296	0.00943
425	0.01206	0.01231	0.01341	0.00929
426	0.0126	0.01268	0.01268	0.00958
427	0.01214	0.01222	0.01309	0.0096
428	0.01217	0.01229	0.01264	0.00904
429	0.01229	0.01238	0.01346	0.0097
430	0.01216	0.01224	0.01257	0.0093
431	0.01203	0.01196	0.01284	0.00958
432	0.01177	0.01238	0.01242	0.00913
433	0.01241	0.01237	0.01295	0.00939
434	0.01183	0.01209	0.01273	0.00941
435	0.01218	0.01247	0.01269	0.00967
436	0.01172	0.01201	0.01297	0.00959
437	0.01245	0.01261	0.01278	0.00951
438	0.01216	0.01237	0.01346	0.00995
439	0.01227	0.01227	0.0126	0.0093
440	0.01195	0.01227	0.01301	0.00978
441	0.01213	0.01221	0.01232	0.00923
442	0.0125	0.01249	0.01352	0.00957
443	0.01188	0.012	0.01243	0.00902
444	0.01258	0.0126	0.01318	0.00957
445	0.0117	0.01204	0.01242	0.00913
446	0.01235	0.01251	0.01288	0.00939
447	0.01204	0.01235	0.01297	0.00934
448	0.01244	0.01255	0.01277	0.00934
449	0.01199	0.01223	0.01322	0.00944
450	0.01211	0.01217	0.01246	0.00922
451	0.01213	0.01226	0.01335	0.00958
452	0.01199	0.01195	0.01241	0.00901
453	0.01198	0.01221	0.01274	0.00927
454	0.01222	0.01216	0.01303	0.00952
455	0.01179	0.01206	0.0127	0.00909
456	0.0125	0.01269	0.01308	0.00937
457	0.01165	0.01201	0.01283	0.0091
458	0.01208	0.01242	0.01251	0.00922
459	0.01181	0.01186	0.0128	0.00959
460	0.0123	0.01256	0.01292	0.00899
461	0.01171	0.01205	0.01276	0.00947
462	0.01216	0.01232	0.01237	0.00909
463	0.01199	0.01196	0.01294	0.00982
464	0.01233	0.01253	0.01271	0.00899
465	0.01234	0.01242	0.01298	0.00949
466	0.01185	0.01221	0.01261	0.00894
467	0.01253	0.01267	0.0132	0.00948
468	0.01193	0.01217	0.01294	0.00902
469	0.01271	0.0129	0.01327	0.00937
470	0.01212	0.01223	0.01322	0.00933
471	0.01274	0.01309	0.01327	0.00915
472	0.01218	0.0124	0.01347	0.00959
473	0.0128	0.01266	0.01316	0.00923
474	0.01249	0.01238	0.01334	0.00973
475	0.01263	0.01297	0.01332	0.0092
476	0.01266	0.0128	0.01343	0.00975
477	0.01251	0.01265	0.01345	0.00944
478	0.01319	0.01328	0.01364	0.00965
479	0.0124	0.01255	0.01338	0.00952
480	0.01291	0.01325	0.01326	0.0096
481	0.01276	0.01281	0.01382	0.00981
482	0.01316	0.01338	0.0135	0.00943
483	0.01271	0.01303	0.01395	0.00998
484	0.01327	0.01325	0.01355	0.00955
485	0.01294	0.0128	0.01382	0.01007
486	0.01316	0.0134	0.0137	0.00956
487	0.01327	0.01331	0.01402	0.0102
488	0.01298	0.01337	0.01379	0.00976
489	0.01372	0.01389	0.01427	0.01025
490	0.01321	0.01346	0.01435	0.0102
491	0.01386	0.01406	0.01429	0.01016
492	0.01344	0.01347	0.01428	0.01055
493	0.01372	0.01403	0.01439	0.01019
494	0.01353	0.01377	0.01436	0.01065
495	0.01395	0.01409	0.01438	0.01044
496	0.01393	0.01371	0.01469	0.01096
497	0.01418	0.01451	0.01489	0.01046
498	0.01403	0.01409	0.01467	0.01097
499	0.01419	0.01435	0.01507	0.01062
500	0.01476	0.01491	0.01509	0.0112
501	0.01414	0.01439	0.01516	0.01093
502	0.0151	0.01545	0.0154	0.01088
503	0.01463	0.01461	0.01532	0.01127
504	0.01514	0.01539	0.01556	0.01105
505	0.01482	0.01506	0.01563	0.01163
506	0.01549	0.01563	0.01582	0.01114
507	0.01562	0.01575	0.01637	0.01182
508	0.01577	0.01598	0.01622	0.01126
509	0.01587	0.01599	0.01643	0.01226
510	0.01585	0.01598	0.01638	0.01193
511	0.01664	0.017	0.01691	0.01209
512	0.0163	0.0165	0.01716	0.01212
513	0.01702	0.01735	0.01743	0.01232
514	0.01668	0.01665	0.01718	0.0126
515	0.01709	0.01716	0.01732	0.01229
516	0.01667	0.01703	0.01735	0.01282
517	0.0173	0.01751	0.01753	0.01238
518	0.01696	0.01692	0.01738	0.01294
519	0.01713	0.01734	0.01754	0.01247
520	0.0172	0.01731	0.0176	0.01288
521	0.01702	0.01726	0.01739	0.01247
522	0.01737	0.01759	0.01762	0.01267
523	0.01647	0.01677	0.0172	0.01259
524	0.01704	0.01746	0.01709	0.01248
525	0.01616	0.01634	0.01703	0.01231
526	0.01645	0.01663	0.01666	0.01205
527	0.01574	0.01582	0.01668	0.01216
528	0.01615	0.01633	0.01659	0.01191
529	0.01578	0.01584	0.01649	0.01225
530	0.01579	0.0163	0.01648	0.01155
531	0.01563	0.0159	0.01622	0.01174
532	0.01524	0.01551	0.01602	0.0116
533	0.01563	0.0158	0.01622	0.01189
534	0.01558	0.01572	0.01624	0.01155
535	0.0153	0.01507	0.01558	0.01171
536	0.01524	0.01573	0.01622	0.01147
537	0.01537	0.01531	0.01569	0.01215
538	0.01562	0.01564	0.0163	0.01167
539	0.01546	0.01579	0.01581	0.01211
540	0.01583	0.0159	0.01646	0.01199
541	0.01572	0.01624	0.0161	0.01234
542	0.01628	0.01655	0.0167	0.01206
543	0.01626	0.01653	0.01673	0.01241
544	0.01685	0.01709	0.01723	0.01266
545	0.01698	0.01741	0.01755	0.01268
546	0.01711	0.0171	0.01739	0.0131
547	0.01752	0.01789	0.01822	0.01299
548	0.01824	0.0182	0.01807	0.01379
549	0.01862	0.01863	0.01906	0.01348
550	0.01923	0.01952	0.01913	0.01417
551	0.01975	0.02002	0.02015	0.01425
552	0.02038	0.02078	0.0202	0.01502
553	0.02124	0.02164	0.0217	0.01546
554	0.0219	0.0223	0.02194	0.01616
555	0.02324	0.02321	0.02281	0.01675
556	0.02444	0.02458	0.02449	0.01747
557	0.02555	0.02556	0.02501	0.01814
558	0.02692	0.02726	0.02657	0.01881
559	0.02849	0.02859	0.02753	0.02046
560	0.03003	0.03026	0.02956	0.02079
561	0.03194	0.03228	0.03067	0.0224
562	0.03417	0.03434	0.03335	0.02334
563	0.0359	0.03631	0.03428	0.02484
564	0.03807	0.03844	0.03654	0.02573
565	0.03993	0.04032	0.03844	0.02734
566	0.04147	0.04178	0.03972	0.02823
567	0.04281	0.04326	0.04127	0.02891
568	0.04364	0.04372	0.04153	0.03002
569	0.04396	0.04449	0.04241	0.0299
570	0.0442	0.04426	0.04215	0.03077
571	0.04378	0.04386	0.04244	0.03037
572	0.04296	0.04334	0.04108	0.03009
573	0.04218	0.04231	0.04116	0.02952
574	0.04114	0.04144	0.0399	0.02936
575	0.03995	0.04007	0.03884	0.02826
576	0.0385	0.03867	0.03774	0.02748
577	0.03752	0.03751	0.03694	0.02699
578	0.03612	0.03618	0.03581	0.02587
579	0.03474	0.03454	0.03409	0.02517
580	0.03345	0.03357	0.03357	0.02418
581	0.03222	0.03231	0.03193	0.02395
582	0.03092	0.03094	0.03102	0.02266
583	0.03001	0.03004	0.02955	0.02239
584	0.02884	0.02895	0.02916	0.02131
585	0.02778	0.0279	0.02765	0.02094
586	0.02699	0.0271	0.02717	0.02012
587	0.02599	0.02616	0.02612	0.01939
588	0.02512	0.02535	0.02546	0.01884
589	0.0241	0.02425	0.02451	0.01816
590	0.0233	0.02335	0.02373	0.01773
591	0.02247	0.02267	0.02298	0.01687
592	0.02179	0.02199	0.02215	0.01674
593	0.02107	0.02122	0.02179	0.01571
594	0.02044	0.02051	0.02033	0.01581
595	0.0199	0.02007	0.02059	0.01518
596	0.0193	0.01955	0.01957	0.01487
597	0.01885	0.01908	0.01933	0.01403
598	0.01813	0.01843	0.01881	0.01387
599	0.01796	0.01822	0.01851	0.01369
600	0.01752	0.01771	0.01818	0.01315
601	0.01698	0.01699	0.01735	0.01295
602	0.0167	0.01697	0.01745	0.01229
603	0.01623	0.01649	0.01646	0.01286
604	0.016	0.01625	0.01683	0.01189
605	0.01577	0.01608	0.01606	0.01209
606	0.01539	0.01563	0.01614	0.01178
607	0.01514	0.01555	0.01559	0.01182
608	0.01514	0.01531	0.01564	0.01126
609	0.01466	0.01485	0.01502	0.0111
610	0.01467	0.01489	0.01517	0.01115
611	0.01438	0.01468	0.01516	0.01084
612	0.01399	0.01403	0.01434	0.01083
613	0.01385	0.01407	0.01463	0.01037
614	0.01363	0.0138	0.01391	0.01078
615	0.01351	0.01365	0.01429	0.00982
616	0.01332	0.0135	0.0137	0.01039
617	0.0131	0.01355	0.01404	0.00992
618	0.01313	0.01342	0.0135	0.01009
619	0.01306	0.01345	0.01376	0.00978
620	0.01277	0.01307	0.01349	0.0098
621	0.01276	0.01301	0.01344	0.00972
622	0.01279	0.01312	0.01351	0.00969
623	0.01254	0.0126	0.01306	0.00963
624	0.01235	0.01277	0.01328	0.00917
625	0.01224	0.0124	0.01281	0.0097
626	0.01232	0.01247	0.01313	0.00916
627	0.01201	0.0123	0.01242	0.00946
628	0.01204	0.01235	0.01297	0.00917
629	0.01204	0.01231	0.01253	0.00938
630	0.01215	0.01251	0.0128	0.00902
631	0.01211	0.01231	0.01277	0.00923
632	0.01229	0.0127	0.0129	0.00928
633	0.01226	0.01251	0.013	0.00906
634	0.01215	0.01237	0.0126	0.00922
635	0.01234	0.01267	0.01313	0.00881
636	0.01228	0.01244	0.01264	0.00948
637	0.01249	0.01267	0.01303	0.00893
638	0.01232	0.01255	0.01249	0.00939
639	0.01236	0.01242	0.013	0.00905
640	0.01223	0.01266	0.01266	0.00948
641	0.01253	0.01273	0.01291	0.00916
642	0.01226	0.01275	0.01292	0.00926
643	0.01258	0.01284	0.01286	0.00934
644	0.01265	0.01286	0.01324	0.00944
645	0.01233	0.01265	0.01274	0.00934
646	0.01242	0.01284	0.01311	0.00898
647	0.01243	0.01266	0.01281	0.00943
648	0.01216	0.01236	0.01274	0.00895
649	0.01222	0.01249	0.01244	0.00941
650	0.01216	0.01248	0.0128	0.0091
651	0.01191	0.01218	0.0122	0.00927
652	0.01229	0.01248	0.01276	0.00912
653	0.01197	0.01218	0.0125	0.00922
654	0.01175	0.01194	0.01237	0.00894
655	0.01197	0.01246	0.01249	0.00918
656	0.01183	0.01194	0.0121	0.00917
657	0.01181	0.01219	0.01269	0.00882
658	0.01173	0.01206	0.01225	0.0093
659	0.01165	0.01187	0.01237	0.00872
660	0.01177	0.0121	0.01207	0.00909
661	0.0115	0.01195	0.01251	0.00881
662	0.01168	0.0121	0.01203	0.00894
663	0.01169	0.01204	0.01243	0.00878
664	0.01157	0.01191	0.01223	0.00871
665	0.01151	0.01188	0.0121	0.0086
666	0.01155	0.01203	0.0124	0.00851
667	0.0115	0.01165	0.01189	0.00864
668	0.01137	0.01194	0.01238	0.00878
669	0.01112	0.01148	0.01201	0.00844
670	0.01111	0.01138	0.01151	0.00844
671	0.01086	0.0114	0.01143	0.0086
672	0.01107	0.01144	0.01189	0.00834
673	0.01088	0.01133	0.01182	0.00843
674	0.0108	0.01125	0.0116	0.00794
675	0.01105	0.01137	0.01195	0.00844
676	0.01047	0.01093	0.01128	0.00808
677	0.01089	0.01115	0.01151	0.00818
678	0.01027	0.01064	0.01123	0.00814
679	0.01049	0.01087	0.01093	0.00822
680	0.01028	0.0105	0.01119	0.00793
681	0.01047	0.01076	0.01089	0.00807
682	0.01034	0.01073	0.01104	0.0081
683	0.01019	0.01064	0.01099	0.00751
684	0.01048	0.01084	0.0113	0.00811
685	0.01017	0.01049	0.01084	0.00744
686	0.01036	0.01052	0.01101	0.00795
687	0.00978	0.01012	0.01037	0.00754
688	0.01029	0.01049	0.01088	0.00773
689	0.00992	0.01007	0.01069	0.00757
690	0.01001	0.01033	0.01045	0.00772
691	0.00969	0.01008	0.01054	0.0074
692	0.01	0.01038	0.0108	0.00757
693	0.00984	0.01031	0.01054	0.00741
694	0.00967	0.01002	0.01058	0.00723
695	0.01004	0.01046	0.01086	0.00761
696	0.0095	0.00989	0.01042	0.00737
697	0.00989	0.01	0.01049	0.00744
698	0.00931	0.00948	0.01	0.00739
699	0.00967	0.01	0.01027	0.00745
700	0.00945	0.0097	0.01027	0.00738
701	0.00943	0.00993	0.00972	0.00727
702	0.00911	0.00949	0.01004	0.00721
703	0.00951	0.00991	0.01004	0.00727
704	0.00943	0.00965	0.01013	0.00751
705	0.0092	0.00951	0.00983	0.00711
706	0.00945	0.0096	0.00988	0.00727
707	0.00924	0.00967	0.0099	0.00676
708	0.00949	0.00971	0.01018	0.00715
709	0.00902	0.00922	0.0099	0.00675
710	0.00948	0.00961	0.00996	0.00697
711	0.00885	0.00898	0.00946	0.00689
712	0.00924	0.00941	0.00952	0.00697
713	0.00881	0.0093	0.01001	0.00697
714	0.00918	0.00971	0.00969	0.00713
715	0.0091	0.00942	0.00999	0.00696
716	0.00895	0.00932	0.00965	0.00658
717	0.00924	0.00952	0.01012	0.007
718	0.0089	0.00931	0.00956	0.0066
719	0.00924	0.00951	0.00999	0.007
720	0.00883	0.00902	0.00931	0.00679
721	0.01044	0.01106	0.01133	0.00694
722	0.01064	0.01108	0.01201	0.00703
723	0.01054	0.01115	0.01158	0.00702
724	0.01052	0.01116	0.01198	0.00696
725	0.01058	0.01111	0.01158	0.00693
726	0.01054	0.01106	0.01155	0.00683
727	0.01048	0.01092	0.01147	0.00699
728	0.01066	0.01125	0.01158	0.00688
729	0.01035	0.01059	0.01158	0.00687
730	0.01048	0.0113	0.01151	0.00699
731	0.01035	0.01081	0.01148	0.00685
732	0.01038	0.01098	0.01128	0.0071
733	0.01041	0.01103	0.01172	0.00713
734	0.01037	0.01082	0.01132	0.00703
735	0.0104	0.01092	0.01166	0.00715
736	0.01033	0.01079	0.01111	0.0071
737	0.01047	0.01092	0.01161	0.00693
738	0.01041	0.01076	0.01124	0.00726
739	0.01053	0.01096	0.0114	0.00717
740	0.01036	0.01089	0.01141	0.00693
741	0.0106	0.01127	0.01157	0.00713
742	0.01064	0.01111	0.0117	0.00695
743	0.01042	0.01083	0.01113	0.00713
744	0.01048	0.01095	0.01182	0.00722
745	0.01038	0.01092	0.01113	0.00696
746	0.01056	0.01106	0.01167	0.0072
747	0.01053	0.01104	0.01129	0.007
748	0.01059	0.01097	0.01172	0.00716
749	0.01042	0.01086	0.01136	0.00715
750	0.01066	0.01139	0.0117	0.00713
751	0.01017	0.01074	0.01139	0.00705
752	0.01068	0.01109	0.01137	0.0074
753	0.01052	0.01097	0.01152	0.00724
754	0.01028	0.01089	0.01119	0.00733
755	0.01072	0.01135	0.01187	0.00719
756	0.01057	0.01116	0.01137	0.00714
757	0.01065	0.01109	0.01172	0.00731
758	0.01069	0.01117	0.01161	0.00729
759	0.01055	0.01094	0.01177	0.00709
760	0.01068	0.01117	0.01158	0.00735
761	0.01063	0.01116	0.0116	0.00735
762	0.01058	0.0111	0.01187	0.00717
763	0.01079	0.01138	0.01152	0.00743
764	0.01069	0.01131	0.01201	0.00731
765	0.01067	0.01135	0.01151	0.00743
766	0.01089	0.01142	0.01191	0.00739
767	0.01083	0.01134	0.01164	0.00727
768	0.0108	0.01141	0.01186	0.0075
769	0.01094	0.01136	0.01182	0.00724
770	0.01088	0.01157	0.01206	0.00738
771	0.01067	0.01125	0.01157	0.00743
772	0.0109	0.01156	0.01184	0.00747
773	0.01071	0.0112	0.01193	0.00731
774	0.0111	0.01178	0.01193	0.00749
775	0.01096	0.01134	0.01217	0.00741
776	0.01087	0.0115	0.01179	0.00727
777	0.0111	0.01162	0.01234	0.00751
778	0.01086	0.01141	0.01187	0.00747
779	0.01105	0.01167	0.0122	0.00757
780	0.01103	0.01157	0.01191	0.00747
781	0.0111	0.01166	0.01229	0.00758
782	0.01094	0.0115	0.01187	0.00752
783	0.01127	0.01191	0.01212	0.00742
784	0.01101	0.01138	0.01215	0.00747
785	0.01128	0.01192	0.01205	0.0078
786	0.0111	0.0116	0.01222	0.00765
787	0.01134	0.01196	0.01215	0.00777
788	0.0114	0.01196	0.01249	0.00764
789	0.01139	0.0119	0.01237	0.00775
790	0.01137	0.01205	0.01254	0.00785
791	0.01141	0.01213	0.01238	0.00767
792	0.01146	0.01209	0.0127	0.00788
793	0.01137	0.01187	0.01226	0.00803
794	0.01174	0.01249	0.01261	0.00786
795	0.01163	0.01221	0.0127	0.00792
796	0.01201	0.01249	0.01266	0.00823
797	0.01181	0.0124	0.013	0.00808
798	0.01194	0.0125	0.01251	0.00828
799	0.0123	0.01278	0.01334	0.00827
800	0.01238	0.01277	0.01298	0.00844
801	0.01246	0.01304	0.01344	0.00849
802	0.01252	0.01313	0.01338	0.00849
803	0.01271	0.0132	0.01364	0.00846
804	0.01266	0.01326	0.01351	0.00874
805	0.01279	0.01354	0.01367	0.00885
806	0.01271	0.01336	0.0137	0.00877
807	0.01338	0.01398	0.01407	0.00906
808	0.01338	0.01387	0.0143	0.00891
809	0.01357	0.01425	0.01412	0.0092
810	0.01355	0.014	0.0145	0.00928
811	0.01377	0.01429	0.01446	0.00937
812	0.01406	0.01459	0.01483	0.00955
813	0.01393	0.01444	0.01455	0.00953
814	0.01429	0.0148	0.01528	0.00951
815	0.01422	0.01488	0.01484	0.00994
816	0.01463	0.01514	0.01516	0.00994
817	0.01449	0.01509	0.01547	0.00985
818	0.0148	0.01544	0.01524	0.01017
819	0.01495	0.01548	0.01571	0.01026
820	0.01521	0.01585	0.01571	0.01028
821	0.01544	0.01593	0.0162	0.01032
822	0.01542	0.01604	0.01601	0.01046
823	0.0157	0.01615	0.01621	0.01086
824	0.01587	0.01641	0.01622	0.01066
825	0.01595	0.01656	0.01658	0.01091
826	0.0158	0.01636	0.01634	0.01116
827	0.0163	0.0169	0.01674	0.01115
828	0.01629	0.01694	0.01714	0.01143
829	0.01674	0.01743	0.01694	0.01124
830	0.01668	0.01736	0.01731	0.01159
831	0.01709	0.01761	0.01755	0.01167
832	0.01749	0.01798	0.01828	0.01152
833	0.01772	0.01802	0.01807	0.01167
834	0.01781	0.01834	0.01845	0.01203
835	0.01792	0.01837	0.01833	0.0121
836	0.01802	0.01856	0.01849	0.01203
837	0.01816	0.01863	0.01859	0.01219
838	0.01839	0.01881	0.01871	0.01221
839	0.01834	0.01895	0.01883	0.01238
840	0.01856	0.01894	0.01902	0.01248
841	0.01867	0.01901	0.0191	0.01252
842	0.01872	0.01919	0.01904	0.01255
843	0.01869	0.01914	0.01902	0.01255
844	0.01897	0.01928	0.01933	0.01257
845	0.01866	0.0191	0.01901	0.01252
846	0.01886	0.0194	0.01938	0.0126
847	0.01876	0.01918	0.01917	0.01264
848	0.01864	0.01923	0.01928	0.01271
849	0.01862	0.01915	0.01905	0.01269
850	0.01839	0.01899	0.01895	0.0126
851	0.01845	0.0189	0.01887	0.01259
852	0.01823	0.01857	0.01885	0.01244
853	0.01815	0.01868	0.01871	0.0125
854	0.01783	0.01819	0.01834	0.01244
855	0.01776	0.01825	0.01834	0.01225
856	0.01748	0.01791	0.01805	0.01222
857	0.01733	0.01776	0.01792	0.01205
858	0.01727	0.01764	0.0179	0.01202
859	0.01696	0.01737	0.01752	0.01188
860	0.01691	0.01734	0.01763	0.01174
861	0.01657	0.01706	0.01725	0.01164
862	0.01661	0.01696	0.01723	0.01172
863	0.01636	0.01676	0.01701	0.01154
864	0.01636	0.01674	0.01707	0.01154
865	0.01625	0.01661	0.01687	0.01154
866	0.01618	0.0165	0.01677	0.01139
867	0.01598	0.01644	0.01662	0.01142
868	0.01601	0.01633	0.01661	0.01143
869	0.01597	0.01642	0.0166	0.01142
870	0.01586	0.01613	0.0164	0.01136
871	0.01593	0.01625	0.0165	0.01137
872	0.01572	0.01608	0.01605	0.01145
873	0.01559	0.01608	0.0162	0.01145
874	0.01576	0.0161	0.01616	0.01142
875	0.01545	0.01587	0.01589	0.0112
876	0.01541	0.01575	0.01578	0.0111
877	0.01525	0.01571	0.01582	0.01103
878	0.01515	0.0155	0.01563	0.01099
879	0.01493	0.01537	0.01551	0.01082
880	0.0147	0.01512	0.01544	0.01083
881	0.01448	0.01492	0.01516	0.01062
882	0.01424	0.01465	0.01491	0.01033
883	0.01423	0.01454	0.01487	0.01027
884	0.01382	0.0143	0.01476	0.01027
885	0.01366	0.01394	0.01435	0.01006
886	0.0135	0.01391	0.01453	0.01003
887	0.01355	0.01378	0.01432	0.00995
888	0.01335	0.01373	0.0143	0.00981
889	0.01318	0.01362	0.01413	0.00972
890	0.01309	0.01351	0.01396	0.00974
891	0.01294	0.01335	0.01383	0.00965
892	0.01296	0.01326	0.01378	0.00962
893	0.01298	0.01342	0.01401	0.00955
894	0.01299	0.01328	0.01382	0.00956
895	0.01304	0.01335	0.01401	0.0096
896	0.01301	0.0134	0.01396	0.00954
897	0.01301	0.01341	0.01397	0.00968
898	0.0131	0.01333	0.01398	0.00974
899	0.01317	0.01348	0.01408	0.00966
900	0.01325	0.0136	0.01415	0.00979
901	0.01334	0.01371	0.01429	0.00984
902	0.01346	0.01384	0.01434	0.00989
903	0.01353	0.01387	0.01444	0.0099
904	0.01357	0.01395	0.01451	0.00998
905	0.01368	0.01394	0.01447	0.01013
906	0.01369	0.01401	0.01448	0.01012
907	0.01387	0.01417	0.01464	0.01024
908	0.01389	0.01419	0.01467	0.0103
909	0.01412	0.01439	0.01492	0.01036
910	0.01417	0.01452	0.01488	0.01053
911	0.01428	0.01459	0.01506	0.01055
912	0.0144	0.01468	0.01521	0.01069
913	0.01458	0.01491	0.0153	0.01071
914	0.01469	0.01498	0.01543	0.01075
915	0.01462	0.01492	0.01535	0.01084
916	0.01484	0.01504	0.01552	0.01089
917	0.01473	0.01511	0.01551	0.01099
918	0.01494	0.01519	0.01564	0.01098
919	0.01484	0.01519	0.01557	0.01098
920	0.01493	0.0152	0.01559	0.01099
921	0.01486	0.0152	0.01557	0.0111
922	0.01501	0.01539	0.01568	0.01101
923	0.01504	0.01543	0.01569	0.01108
924	0.01505	0.01543	0.01571	0.0111
925	0.01516	0.01548	0.01572	0.01117
926	0.01518	0.01558	0.01587	0.01122
927	0.01535	0.01565	0.01593	0.01129
928	0.01535	0.01574	0.01602	0.01133
929	0.01552	0.01578	0.01603	0.01146
930	0.01556	0.01591	0.01618	0.01151
931	0.01574	0.01603	0.01628	0.01168
932	0.01585	0.01626	0.01648	0.01179
933	0.01612	0.01644	0.01672	0.01195
934	0.01628	0.0166	0.01683	0.01209
935	0.01646	0.01675	0.01694	0.01223
936	0.01675	0.01704	0.01727	0.01251
937	0.01693	0.01725	0.0174	0.01269
938	0.01738	0.01767	0.01783	0.01303
939	0.01761	0.01794	0.01805	0.01321
940	0.01814	0.01837	0.01847	0.01351
941	0.01841	0.0187	0.01875	0.0139
942	0.01892	0.01917	0.01917	0.0142
943	0.01942	0.01967	0.01971	0.01461
944	0.02005	0.02033	0.02029	0.01498
945	0.02088	0.02109	0.02103	0.01542
946	0.0214	0.02161	0.02168	0.01595
947	0.02217	0.02239	0.02232	0.01643
948	0.02289	0.02307	0.02286	0.017
949	0.02355	0.02393	0.02374	0.01761
950	0.02462	0.02478	0.02453	0.01825
951	0.02534	0.02562	0.02514	0.01893
952	0.02662	0.02707	0.02633	0.0197
953	0.02769	0.0281	0.02731	0.02041
954	0.02884	0.0293	0.02825	0.02129
955	0.0302	0.03057	0.0296	0.02208
956	0.03147	0.03186	0.0307	0.02309
957	0.03318	0.03366	0.03234	0.02415
958	0.03465	0.03512	0.03343	0.02521
959	0.03641	0.03716	0.03532	0.02647
960	0.03849	0.03915	0.03699	0.02775
961	0.04098	0.04136	0.03902	0.02931
962	0.04329	0.04375	0.04108	0.03072
963	0.04607	0.04658	0.04365	0.03261
964	0.04917	0.04956	0.04631	0.03427
965	0.05264	0.05312	0.04938	0.03637
966	0.05601	0.05658	0.05229	0.03836
967	0.05963	0.06025	0.05552	0.04079
968	0.06379	0.06432	0.05898	0.04324
969	0.06808	0.06851	0.06302	0.04584
970	0.0723	0.07273	0.06685	0.04844
971	0.07717	0.07781	0.07106	0.05143
972	0.08173	0.08215	0.07497	0.05402
973	0.08643	0.087	0.07913	0.0569
974	0.09054	0.09133	0.08282	0.05967
975	0.09471	0.09572	0.08647	0.06233
976	0.0981	0.09907	0.08969	0.06443
977	0.10143	0.10235	0.0928	0.06647
978	0.1039	0.10491	0.09482	0.06828
979	0.10588	0.10714	0.09714	0.06983
980	0.10735	0.10867	0.0986	0.0709
981	0.10804	0.10933	0.09941	0.07166
982	0.10815	0.10956	0.09988	0.07195
983	0.10792	0.10914	0.09977	0.07204
984	0.10684	0.10817	0.09902	0.07179
985	0.10562	0.10669	0.09824	0.07118
986	0.10382	0.10487	0.09671	0.07042
987	0.10176	0.10276	0.0952	0.06922
988	0.09928	0.09997	0.09319	0.0679
989	0.09651	0.097	0.09099	0.06646
990	0.09348	0.09396	0.0885	0.06474
991	0.09033	0.09074	0.08593	0.06296
992	0.08685	0.08703	0.08286	0.06106
993	0.08357	0.0836	0.0803	0.05912
994	0.08007	0.07977	0.0771	0.05688
995	0.07649	0.07617	0.07421	0.05486
996	0.0728	0.07238	0.07093	0.05246
997	0.06945	0.06886	0.06804	0.05048
998	0.06588	0.06528	0.06499	0.0482
999	0.06265	0.06176	0.06195	0.04606
1000	0.05926	0.05856	0.0591	0.04396
1001	0.05597	0.0552	0.05602	0.04183
1002	0.05285	0.05209	0.05348	0.03999
1003	0.05008	0.04934	0.05069	0.03799
1004	0.04725	0.04666	0.04821	0.03628
1005	0.04483	0.04421	0.04598	0.03461
1006	0.04258	0.04206	0.04382	0.0331
1007	0.04064	0.04004	0.04191	0.03172
1008	0.03845	0.03809	0.04001	0.03032
1009	0.03687	0.03649	0.03854	0.02916
1010	0.03513	0.03485	0.03679	0.02791
1011	0.03359	0.0334	0.0354	0.02693
1012	0.03215	0.03206	0.03394	0.02582
1013	0.0311	0.03097	0.03291	0.02511
1014	0.02981	0.02977	0.03164	0.02416
1015	0.02893	0.02891	0.0308	0.02352
1016	0.02813	0.02807	0.03003	0.02281
1017	0.02718	0.02721	0.02901	0.0222
1018	0.02655	0.02653	0.02841	0.02157
1019	0.02576	0.02572	0.02772	0.0209
1020	0.02524	0.02523	0.02718	0.02049
1021	0.02453	0.02461	0.02643	0.01993
1022	0.02402	0.02404	0.02608	0.01941
1023	0.0236	0.02348	0.02547	0.01899
1024	0.02291	0.02293	0.02497	0.01846
1025	0.02252	0.02252	0.02449	0.01806
1026	0.02194	0.02196	0.02399	0.01759
1027	0.02159	0.02162	0.02357	0.01724
1028	0.02107	0.0211	0.02307	0.01675
1029	0.02066	0.0207	0.02267	0.01629
1030	0.02016	0.02023	0.02216	0.01586
1031	0.01967	0.01972	0.02157	0.0155
1032	0.01937	0.01937	0.02133	0.01515
1033	0.01875	0.01882	0.02072	0.01467
1034	0.01841	0.01847	0.0204	0.01437
1035	0.01783	0.01793	0.01977	0.014
1036	0.01744	0.01751	0.01934	0.01367
1037	0.01695	0.01705	0.01889	0.01331
1038	0.0166	0.01662	0.0185	0.0129
1039	0.01611	0.0163	0.01803	0.01263
1040	0.01571	0.01573	0.01759	0.01221
1041	0.01523	0.01528	0.01698	0.01198
1042	0.01489	0.01493	0.0166	0.01163
1043	0.01445	0.01461	0.01621	0.01145
1044	0.01396	0.01417	0.01582	0.01108
1045	0.01359	0.01376	0.01526	0.01083
1046	0.01315	0.01331	0.01481	0.01047
1047	0.01276	0.01294	0.01436	0.01022
1048	0.01228	0.01254	0.01397	0.01
1049	0.01205	0.01227	0.01363	0.00974
1050	0.0116	0.01187	0.01319	0.0095
1051	0.01138	0.01166	0.01293	0.00916
1052	0.01097	0.01129	0.0125	0.00901
1053	0.01069	0.01099	0.01222	0.00882
1054	0.01038	0.01069	0.01185	0.00859
1055	0.01008	0.01049	0.01159	0.00845
1056	0.00982	0.01021	0.01128	0.00821
1057	0.00961	0.00994	0.01107	0.00801
1058	0.00943	0.00977	0.0108	0.00781
1059	0.00917	0.00958	0.01071	0.00768
1060	0.00899	0.00931	0.01034	0.00753
1061	0.00873	0.00919	0.01017	0.00733
1062	0.00864	0.00899	0.01	0.00723
1063	0.00842	0.00888	0.00985	0.00712
1064	0.00819	0.00862	0.00951	0.00694
1065	0.00811	0.00855	0.00948	0.00679
1066	0.00792	0.00839	0.00925	0.00669
1067	0.00785	0.00827	0.00918	0.00654
1068	0.00759	0.00805	0.00892	0.00651
1069	0.00766	0.00805	0.00893	0.00637
1070	0.0074	0.00781	0.00877	0.00626
1071	0.00729	0.00771	0.00862	0.00618
1072	0.00709	0.00756	0.00837	0.00607
1073	0.00716	0.00754	0.00843	0.00598
1074	0.00689	0.00741	0.00819	0.00588
1075	0.00695	0.00739	0.00825	0.00587
1076	0.00684	0.00734	0.0081	0.00575
1077	0.00677	0.00726	0.00808	0.00574
1078	0.00672	0.00722	0.00802	0.00565
1079	0.00658	0.00704	0.00785	0.00564
1080	0.00653	0.00706	0.00782	0.00554
1081	0.00647	0.00692	0.00769	0.0055
1082	0.00644	0.0069	0.00761	0.00551
1083	0.00636	0.00686	0.00765	0.00544
1084	0.00633	0.00683	0.00759	0.00535
1085	0.0063	0.00684	0.00757	0.0054
1086	0.00628	0.00676	0.00749	0.00537
1087	0.00621	0.00667	0.0074	0.0053
1088	0.00623	0.00671	0.0075	0.00532
1089	0.00615	0.00661	0.00736	0.00525
1090	0.00614	0.00662	0.00738	0.00528
1091	0.00616	0.00663	0.0074	0.00527
1092	0.00615	0.00665	0.00742	0.00524
1093	0.00609	0.00654	0.00728	0.0052
1094	0.00614	0.0067	0.00739	0.00524
1095	0.00619	0.00659	0.00737	0.00519
1096	0.00615	0.00668	0.00738	0.00517
1097	0.0061	0.00662	0.00732	0.00521
1098	0.00612	0.00663	0.00725	0.00522
1099	0.00612	0.00665	0.00739	0.0052
1100	0.00616	0.00668	0.00742	0.0052
1101	0.00617	0.00668	0.00741	0.00524
1102	0.00616	0.00661	0.00734	0.00524
1103	0.00626	0.00675	0.00747	0.00525
1104	0.00627	0.00674	0.00753	0.00527
1105	0.00626	0.00676	0.0075	0.00525
1106	0.00631	0.0068	0.00755	0.00526
1107	0.00632	0.00683	0.00756	0.00529
1108	0.00639	0.00684	0.00758	0.00531
1109	0.00637	0.00685	0.0076	0.0053
1110	0.00635	0.00687	0.00765	0.00531
1111	0.00639	0.0069	0.00766	0.00533
1112	0.00641	0.0069	0.00768	0.00535
1113	0.0065	0.00695	0.0077	0.00525
1114	0.0064	0.00697	0.00771	0.00532
1115	0.00643	0.00695	0.00763	0.00531
1116	0.00638	0.00691	0.00763	0.00536
1117	0.00636	0.00687	0.0076	0.00531
1118	0.00631	0.00686	0.00756	0.00531
1119	0.00627	0.00671	0.00742	0.00535
1120	0.00621	0.00677	0.00745	0.00526
1121	0.00611	0.00663	0.00736	0.00522
1122	0.0062	0.0067	0.00734	0.00528
1123	0.00603	0.00662	0.00725	0.00526
1124	0.00616	0.00664	0.00732	0.00532
1125	0.00604	0.00662	0.00731	0.00533
1126	0.00607	0.00661	0.00727	0.00526
1127	0.00594	0.00651	0.00712	0.00534
1128	0.00599	0.00655	0.00722	0.00529
1129	0.00587	0.00648	0.00711	0.00529
1130	0.00592	0.00645	0.00707	0.00534
1131	0.00589	0.00639	0.00699	0.00532
1132	0.00582	0.00649	0.0071	0.00537
1133	0.00582	0.00637	0.00699	0.00537
1134	0.00581	0.0064	0.00692	0.00539
1135	0.00584	0.00635	0.00693	0.00549
1136	0.00581	0.0064	0.00697	0.00543
1137	0.00567	0.00626	0.00683	0.00543
1138	0.00561	0.00621	0.0067	0.00554
1139	0.00576	0.00631	0.00684	0.00552
1140	0.00571	0.00633	0.00679	0.00545
1141	0.00571	0.00622	0.00679	0.00558
1142	0.0057	0.00631	0.00686	0.00552
1143	0.00579	0.0064	0.00691	0.00552
1144	0.00588	0.00648	0.00697	0.00572
1145	0.00563	0.0063	0.00676	0.00555
1146	0.00591	0.00649	0.00693	0.00559
1147	0.00573	0.00644	0.00684	0.00561
1148	0.00575	0.00642	0.00668	0.0056
1149	0.0057	0.00632	0.00667	0.00548
1150	0.00571	0.00637	0.00674	0.00551
1151	0.00567	0.0063	0.00662	0.00538
1152	0.00572	0.00639	0.00664	0.00545
1153	0.00559	0.0063	0.0066	0.00535
1154	0.00563	0.00634	0.00657	0.00535
1155	0.00553	0.00622	0.00655	0.00527
1156	0.00555	0.0062	0.00651	0.00525
1157	0.00547	0.00618	0.00653	0.00523
1158	0.00547	0.00613	0.00642	0.00513
1159	0.00544	0.00616	0.00643	0.00511
1160	0.00537	0.00603	0.00632	0.00504
1161	0.00541	0.00609	0.00646	0.00499
1162	0.00538	0.00601	0.00633	0.00491
1163	0.00536	0.00607	0.00642	0.00484
1164	0.00526	0.00594	0.00633	0.00488
1165	0.00522	0.00586	0.00625	0.00477
1166	0.00517	0.00587	0.00627	0.00481
1167	0.00511	0.00578	0.0062	0.00471
1168	0.00503	0.00573	0.0062	0.00468
1169	0.00497	0.00562	0.00609	0.00463
1170	0.00495	0.00563	0.00613	0.00463
1171	0.00489	0.00549	0.006	0.00457
1172	0.00491	0.00556	0.00611	0.00454
1173	0.00486	0.00548	0.00602	0.00447
1174	0.00483	0.00545	0.006	0.00437
1175	0.00479	0.00545	0.00599	0.00437
1176	0.00475	0.00531	0.00589	0.00431
1177	0.00471	0.00538	0.00594	0.00426
1178	0.00469	0.00527	0.00583	0.00425
1179	0.00461	0.00528	0.00583	0.0042
1180	0.00466	0.00522	0.00581	0.00414
1181	0.00471	0.0053	0.00586	0.00407
1182	0.00471	0.00525	0.00586	0.00401
1183	0.00463	0.00522	0.00579	0.00398
1184	0.0047	0.00526	0.00579	0.00389
1185	0.00468	0.00522	0.00579	0.00383
1186	0.0047	0.0052	0.00578	0.00379
1187	0.00464	0.00515	0.00569	0.00371
1188	0.0046	0.00512	0.00566	0.00363
1189	0.00471	0.00522	0.00572	0.00361
1190	0.00459	0.00515	0.00565	0.00361
1191	0.00466	0.00517	0.0057	0.00352
1192	0.0046	0.00511	0.00564	0.00347
1193	0.00467	0.00517	0.00571	0.00342
1194	0.00461	0.0051	0.00568	0.00335
1195	0.00459	0.0051	0.00563	0.0033
1196	0.00453	0.00502	0.00559	0.00328
1197	0.00449	0.00497	0.00556	0.00319
1198	0.00452	0.00499	0.00557	0.0032
1199	0.00448	0.00494	0.00556	0.00314
1200	0.0045	0.00492	0.00547	0.00312
1201	0.00444	0.00493	0.00546	0.00309
1202	0.00444	0.00492	0.00543	0.00295
1203	0.00449	0.00497	0.0055	0.00293
1204	0.00449	0.00489	0.00543	0.00287
1205	0.00454	0.00498	0.00552	0.00286
1206	0.00451	0.00489	0.00539	0.00276
1207	0.00454	0.00495	0.00548	0.00274
1208	0.0045	0.00487	0.0054	0.00268
1209	0.00447	0.00484	0.00532	0.00261
1210	0.00448	0.00484	0.00537	0.00262
1211	0.00445	0.00481	0.00537	0.00258
1212	0.00435	0.00477	0.00531	0.00266
1213	0.00428	0.00462	0.00521	0.00257
1214	0.00426	0.00467	0.00525	0.00258
1215	0.00421	0.00456	0.00518	0.00255
1216	0.00403	0.00446	0.0051	0.00259
1217	0.00404	0.00441	0.00509	0.0026
1218	0.00385	0.00424	0.005	0.00262
1219	0.00378	0.00419	0.00501	0.00266
1220	0.00358	0.00399	0.00483	0.00266
1221	0.00353	0.00398	0.00488	0.00275
1222	0.00344	0.00384	0.00477	0.00277
1223	0.00321	0.00369	0.00468	0.0028
1224	0.00315	0.00356	0.0046	0.00287
1225	0.003	0.00346	0.00453	0.00287
1226	0.00296	0.00341	0.00454	0.00291
1227	0.00281	0.00326	0.00443	0.00293
1228	0.00273	0.00323	0.00443	0.00294
1229	0.00267	0.00315	0.00436	0.00298
1230	0.00257	0.00306	0.00431	0.00297
1231	0.00252	0.00304	0.00435	0.00297
1232	0.0024	0.0029	0.00426	0.00302
1233	0.00239	0.00288	0.00423	0.00303
1234	0.00226	0.00277	0.00411	0.0031
1235	0.00223	0.0027	0.00408	0.00305
1236	0.00221	0.00272	0.00412	0.00309
1237	0.00219	0.00264	0.0041	0.00303
1238	0.0021	0.00263	0.00406	0.00309
1239	0.0021	0.0026	0.00407	0.00303
1240	0.00209	0.00257	0.00403	0.00305
1241	0.00201	0.00254	0.00402	0.00307
1242	0.00199	0.00253	0.00398	0.00306
1243	0.00192	0.00243	0.00392	0.00306
1244	0.00199	0.00246	0.00397	0.00307
1245	0.00187	0.00236	0.00388	0.0031
1246	0.00196	0.00243	0.00399	0.00304
1247	0.00187	0.00239	0.00389	0.00311
1248	0.00186	0.00232	0.00387	0.00308
1249	0.00181	0.00236	0.00382	0.00308
1250	0.00189	0.00241	0.00392	0.00305
1251	0.00185	0.00239	0.0039	0.00309
1252	0.0019	0.00242	0.00398	0.00306
1253	0.00185	0.00238	0.00387	0.00309
1254	0.00183	0.00236	0.00387	0.00306
1255	0.00182	0.00231	0.00383	0.00311
1256	0.00174	0.00229	0.00379	0.00311
1257	0.00179	0.00234	0.00381	0.00312
1258	0.00174	0.00224	0.00375	0.00312
1259	0.00183	0.0023	0.00382	0.0031
1260	0.00174	0.0023	0.00378	0.00307
1261	0.00178	0.00228	0.00378	0.00308
1262	0.00175	0.00227	0.00377	0.00311
1263	0.00183	0.00232	0.00388	0.00309
1264	0.00172	0.00226	0.00373	0.00307
1265	0.00176	0.00232	0.00381	0.00312
1266	0.00174	0.00228	0.00379	0.00307
1267	0.00181	0.00237	0.00383	0.0031
1268	0.00173	0.00227	0.00376	0.00308
1269	0.0017	0.00225	0.00372	0.0031
1270	0.00177	0.00227	0.00374	0.0031
1271	0.00169	0.0022	0.00368	0.00313
1272	0.00175	0.0023	0.00375	0.00309
1273	0.00175	0.00228	0.00373	0.00312
1274	0.00178	0.00232	0.0038	0.00312
1275	0.00171	0.00228	0.00373	0.00311
1276	0.00171	0.00228	0.00373	0.00315
1277	0.00179	0.00235	0.00383	0.00309
1278	0.00172	0.00233	0.00375	0.00316
1279	0.00174	0.00232	0.00372	0.00314
1280	0.00175	0.00234	0.0038	0.00313
1281	0.00177	0.00232	0.00372	0.00317
1282	0.00176	0.00232	0.00379	0.00314
1283	0.00176	0.00234	0.00375	0.00315
1284	0.00174	0.0023	0.00375	0.0032
1285	0.00174	0.00232	0.00375	0.00317
1286	0.00168	0.00226	0.0037	0.00315
1287	0.00172	0.00238	0.00379	0.00315
1288	0.00168	0.00228	0.00366	0.00316
1289	0.00172	0.00237	0.0038	0.00321
1290	0.00169	0.00232	0.0037	0.00319
1291	0.00166	0.00228	0.00367	0.00321
1292	0.00169	0.00228	0.00366	0.00323
1293	0.00159	0.00221	0.00365	0.00317
1294	0.0016	0.00221	0.00359	0.00316
1295	0.00158	0.00212	0.00351	0.00322
1296	0.00159	0.00217	0.00358	0.00311
1297	0.00172	0.00234	0.00376	0.00318
1298	0.00155	0.00223	0.00362	0.00327
1299	0.00156	0.0022	0.00363	0.00326
1300	0.0015	0.00216	0.00357	0.00328
1301	0.00149	0.00211	0.00357	0.0032
1302	0.00148	0.0021	0.00357	0.00331
1303	0.00146	0.00212	0.00352	0.00325
1304	0.00149	0.00218	0.00363	0.00325
1305	0.00148	0.0021	0.00352	0.00326
1306	0.00138	0.00203	0.00345	0.00333
1307	0.00148	0.0022	0.00368	0.00337
1308	0.00141	0.00207	0.0035	0.0033
1309	0.00133	0.00203	0.00345	0.00335
1310	0.00129	0.00192	0.00335	0.00332
1311	0.00124	0.0019	0.00336	0.00333
1312	0.00133	0.00204	0.00349	0.00339
1313	0.00121	0.00199	0.00334	0.00343
1314	0.00132	0.00197	0.00347	0.00337
1315	0.00113	0.00192	0.00337	0.00336
1316	0.00119	0.00193	0.00343	0.0034
1317	0.00113	0.00183	0.0033	0.0034
1318	0.00117	0.00194	0.00339	0.00343
1319	0.0011	0.00187	0.00333	0.0035
1320	0.00106	0.00185	0.00333	0.00342
1321	0.000839394	0.00155	0.00296	0.00345
1322	0.000695152	0.00138	0.00275	0.00345
1323	0.000786061	0.00143	0.00287	0.00334
1324	0.000707273	0.00142	0.00289	0.00345
1325	0.000688485	0.00142	0.00271	0.00342
1326	0.00068	0.00144	0.00289	0.00346
1327	0.000607879	0.00141	0.00269	0.00347
1328	0.000501212	0.00133	0.00278	0.00357
1329	0.000664242	0.00154	0.00283	0.00341
1330	0.00050303	0.00144	0.00272	0.00353
1331	0.000426667	0.00124	0.00262	0.00349
1332	0.000461818	0.00139	0.00272	0.00358
1333	0.000499394	0.00123	0.00266	0.00352
1334	0.000338788	0.00124	0.00259	0.00365
1335	0.00048303	0.00133	0.00263	0.00361
1336	0.00038	0.00127	0.00257	0.00367
1337	0.000545455	0.00148	0.00294	0.00382
1338	0.000387879	0.0012	0.00263	0.0037
1339	0.0006	0.00154	0.003	0.00376
1340	0.000438182	0.00139	0.00275	0.00379
1341	0.000458788	0.00147	0.00295	0.00386
1342	0.000409697	0.0015	0.00281	0.0038
1343	0.000506667	0.00159	0.00292	0.00384
1344	0.000491515	0.00164	0.00283	0.00383
1345	0.000463636	0.00157	0.00282	0.00393
1346	0.000451515	0.00166	0.0029	0.00393
1347	0.00035697	0.00153	0.00279	0.00388
1348	0.000386061	0.00161	0.00291	0.00404
1349	0.000310909	0.00152	0.0027	0.0039
1350	0.000290303	0.00161	0.00282	0.00399
1351	0.00049697	0.00173	0.00303	0.00405
1352	0.000475152	0.00181	0.00304	0.00418
1353	0.00051697	0.00183	0.00302	0.00401
1354	0.000706061	0.00205	0.00322	0.00418
1355	0.000447879	0.00157	0.0027	0.00399
1356	-0.000410909	0.000794667	0.00178	0.0037
1357	0.000383636	0.00183	0.00285	0.00416
1358	3.45455e-05	0.00153	0.00258	0.00414
1359	0.0004	0.00179	0.00281	0.00414
1360	0.00021697	0.00161	0.00248	0.00431
1361	0.000130303	0.00169	0.00262	0.00423
1362	0.000169091	0.00176	0.00259	0.00416
1363	-6.30303e-05	0.00148	0.00235	0.00426
1364	-0.000269091	0.0016	0.00224	0.00423
1365	-0.000350909	0.0014	0.00214	0.00422
1366	-0.000593939	0.00115	0.00169	0.00418
1367	-0.000766667	0.00101	0.00169	0.0038
1368	-0.000881212	0.000978	0.00127	0.00419
1369	-0.00129	0.000522	0.000786179	0.0038
1370	-0.00175	9.8e-05	0.000217073	0.0038
1371	-0.00212	-0.000335333	0.00017561	0.00365
1372	-0.00281	-0.000974	-0.000839024	0.00347
1373	-0.00345	-0.00123	-0.0013	0.00349
1374	-0.00461	-0.00293	-0.00308	0.00274
1375	-0.00589	-0.00405	-0.00445	0.00314
1376	-0.00731	-0.00566	-0.00591	0.00273
1377	-0.00981	-0.00834	-0.00863	0.00207
1378	-0.01133	-0.00992	-0.01066	0.00159
1379	-0.01429	-0.01315	-0.01377	0.00013
1380	-0.01781	-0.01709	-0.01887	-0.000583529
1381	-0.02065	-0.0196	-0.0202	-0.00222
1382	-0.02484	-0.02401	-0.02508	-0.00339
1383	-0.02926	-0.02867	-0.0303	-0.00379
1384	-0.02984	-0.02892	-0.03046	-0.00612
1385	-0.03338	-0.03239	-0.03184	-0.00799
1386	-0.0365	-0.03273	-0.03308	-0.00634
1387	-0.03568	-0.03329	-0.03623	-0.00458
1388	-0.03123	-0.02948	-0.03191	-0.00381
1389	-0.03043	-0.02936	-0.02492	-0.00297
1390	-0.02587	-0.02574	-0.0192	-0.00244
1391	-0.02939	-0.02262	-0.02214	-0.00172
1392	-0.02799	-0.02201	-0.01997	-0.00317
1393	-0.02412	-0.01698	-0.01292	-0.00144
1394	-0.02904	-0.02698	-0.0227	0.000777647
1395	-0.02333	-0.02132	-0.01553	0.000382353
1396	-0.02228	-0.02031	-0.01582	8.05882e-05
1397	-0.02468	-0.0212	-0.02149	0.00141
1398	-0.02657	-0.02098	-0.01649	-0.003
1399	-0.02724	-0.02523	-0.02073	-0.000994118
1400	-0.0257	-0.02408	-0.01771	-0.000476471

## Sheet: Supplementary Fig 21d
dilution times	reversible adsorption	error bars		dilution times	unadsorption	error bars		dilution times	irreversible adsorption	error bars
0	52	2		0	20	2		0	28	3
3	51.5	3		3	21	3		3	27.5	3
6	46.8	5		6	28	5		6	25.2	5
9	37	5		9	40	5		9	23	5
