# Supplementary material for: Preparing high-concentration individualized carbon nanotubes for industrial separation of multiple single-chirality species
Source: Nat Commun. 2023 Apr 29;14:2491. doi: 10.1038/s41467-023-38133-0 (PMC10148823; doi:10.1038/s41467-023-38133-0)
Supplement: Supplementary file 3 — Source Data [file 41467_2023_38133_MOESM3_ESM.zip › 7 Source data/Supplementary Figure 23/Supplementary Figure 23a and b-Effect of loading amount on the yield of (6,4).xlsx]

## Sheet: Supplementary Fig 23a
X	1.90 mg	1.32 mg	0.99 mg	0.66 mg	0.33 mg	X	0.20 mg	X	0.13 mg
300	0.04606	0.03568	0.03863	0.02264	0.01816	300	0.00713	300	0.00228
301	0.04843	0.03713	0.03899	0.02325	0.01713	302	0.00729	301	0.00231
302	0.04949	0.03848	0.03961	0.0236	0.01815	304	0.00735	302	0.00248
303	0.05253	0.03974	0.04052	0.02414	0.0187	306	0.00762	303	0.00311
304	0.05298	0.04091	0.04163	0.0245	0.01818	308	0.00755	304	0.00342
305	0.05546	0.04186	0.04267	0.02548	0.01815	310	0.00751	305	0.00329
306	0.05631	0.04252	0.04323	0.02562	0.01827	312	0.00742	306	0.00333
307	0.05743	0.04292	0.04326	0.02674	0.01811	314	0.00698	307	0.00348
308	0.0572	0.04304	0.04309	0.02497	0.01767	316	0.00694	308	0.0039
309	0.05764	0.04277	0.04301	0.02594	0.01791	318	0.00716	309	0.00381
310	0.05735	0.04213	0.04297	0.02581	0.01787	320	0.00692	310	0.00332
311	0.05539	0.04128	0.04269	0.02626	0.01698	322	0.00709	311	0.00353
312	0.05532	0.04039	0.04207	0.02522	0.01715	324	0.00732	312	0.00399
313	0.05449	0.03956	0.04128	0.02242	0.01592	326	0.00701	313	0.00393
314	0.05354	0.03878	0.04045	0.02418	0.01657	328	0.00695	314	0.0038
315	0.05298	0.03816	0.03952	0.02347	0.01568	330	0.00662	315	0.00379
316	0.0522	0.03784	0.03863	0.02369	0.01532	332	0.00624	316	0.00366
317	0.05275	0.0378	0.03813	0.02393	0.01641	334	0.00546	317	0.00369
318	0.05263	0.0379	0.03814	0.02316	0.01527	336	0.00534	318	0.00373
319	0.05258	0.03808	0.03835	0.02336	0.01553	338	0.00487	319	0.00356
320	0.05406	0.03843	0.03842	0.02387	0.01622	340	0.00452	320	0.00338
321	0.05396	0.03895	0.03842	0.02485	0.01552	342	0.00421	321	0.00349
322	0.05477	0.03944	0.03851	0.02452	0.01583	344	0.00417	322	0.00349
323	0.05508	0.03976	0.03861	0.02477	0.01533	346	0.00412	323	0.00317
324	0.05601	0.03988	0.03856	0.02554	0.01607	348	0.00394	324	0.00329
325	0.05605	0.03979	0.03831	0.02371	0.01527	350	0.00382	325	0.00349
326	0.05573	0.0394	0.03795	0.02463	0.01566	352	0.00356	326	0.00331
327	0.05451	0.03873	0.03745	0.02394	0.01545	354	0.0035	327	0.00333
328	0.05331	0.03781	0.03668	0.02346	0.01474	356	0.00351	328	0.00324
329	0.05195	0.03665	0.03559	0.02293	0.01423	358	0.00345	329	0.00298
330	0.04951	0.03518	0.03442	0.02291	0.0137	360	0.00323	330	0.00286
331	0.04727	0.03349	0.03334	0.02175	0.0136	362	0.00314	331	0.00282
332	0.04486	0.03174	0.03217	0.02076	0.01258	364	0.00309	332	0.00264
333	0.04317	0.03007	0.03069	0.0196	0.01216	366	0.00292	333	0.0024
334	0.0403	0.02854	0.02901	0.01859	0.01151	368	0.00318	334	0.00252
335	0.03852	0.0271	0.02738	0.01638	0.01104	370	0.00277	335	0.00264
336	0.03604	0.02566	0.02586	0.0169	0.01105	372	0.00284	336	0.00245
337	0.03487	0.02429	0.02447	0.01519	0.01027	374	0.0029	337	0.00221
338	0.03252	0.02314	0.0234	0.01518	0.00981	376	0.00287	338	0.00218
339	0.03128	0.02225	0.02273	0.01554	0.01012	378	0.00293	339	0.00216
340	0.02976	0.02151	0.02214	0.0136	0.00924	380	0.00261	340	0.00198
341	0.02867	0.02082	0.02124	0.01372	0.00938	382	0.00285	341	0.00178
342	0.02733	0.02019	0.02015	0.01273	0.00853	384	0.00266	342	0.00181
343	0.02661	0.01965	0.01936	0.01326	0.0087	386	0.00286	343	0.00197
344	0.02574	0.01913	0.01902	0.0128	0.00845	388	0.00254	344	0.00195
345	0.02478	0.01857	0.01885	0.01234	0.00866	390	0.00264	345	0.0019
346	0.02438	0.01797	0.01854	0.01083	0.00805	392	0.00253	346	0.00193
347	0.02296	0.01738	0.01803	0.01105	0.00832	394	0.00248	347	0.00193
348	0.02295	0.01681	0.01734	0.0116	0.00759	396	0.00252	348	0.00176
349	0.0222	0.01618	0.01654	0.01026	0.00816	398	0.00252	349	0.00174
350	0.02157	0.01548	0.01582	0.01056	0.00765	400	0.00245	350	0.00176
351	0.02108	0.01477	0.01539	0.01063	0.00785	402	0.00235	351	0.0017
352	0.02054	0.01405	0.01517	0.01009	0.00731	404	0.00233	352	0.00173
353	0.0198	0.0133	0.01487	0.00876	0.00705	406	0.00252	353	0.00154
354	0.01944	0.01257	0.01436	0.00945	0.00646	408	0.00229	354	0.00123
355	0.01903	0.01192	0.01385	0.00937	0.00662	410	0.00228	355	0.00136
356	0.01864	0.01133	0.01353	0.00966	0.00634	412	0.00241	356	0.00158
357	0.01816	0.01077	0.01333	0.00911	0.00618	414	0.00236	357	0.00146
358	0.01737	0.01025	0.01304	0.00834	0.0058	416	0.00255	358	0.00136
359	0.0171	0.00982	0.01262	0.00836	0.00565	418	0.00237	359	0.00136
360	0.01649	0.00944	0.01212	0.00848	0.00573	420	0.00224	360	0.00132
361	0.01604	0.00906	0.01158	0.00773	0.00565	422	0.00232	361	0.00126
362	0.01544	0.0087	0.01101	0.00946	0.00488	424	0.00226	362	0.00126
363	0.01513	0.00838	0.01038	0.00743	0.0056	426	0.00233	363	0.00119
364	0.01523	0.00811	0.00975	0.00744	0.0051	428	0.00213	364	0.00085714
365	0.01498	0.00784	0.00932	0.00678	0.00537	430	0.00227	365	0.000640786
366	0.01445	0.0076	0.00919	0.00763	0.00539	432	0.00215	366	0.000890371
367	0.01465	0.00742	0.00921	0.00652	0.00518	434	0.00227	367	0.00111
368	0.01445	0.00726	0.0092	0.00642	0.00526	436	0.0022	368	0.00102
369	0.01453	0.0071	0.00922	0.00675	0.00497	438	0.00209	369	0.00118
370	0.01414	0.00698	0.00929	0.00747	0.00496	440	0.00215	370	0.00157
371	0.01376	0.007	0.0093	0.00737	0.00525	442	0.00218	371	0.0015
372	0.01393	0.00707	0.00918	0.00686	0.00534	444	0.00208	372	0.00107
373	0.01382	0.00704	0.00902	0.00616	0.00486	446	0.00213	373	0.000839638
374	0.01354	0.00688	0.00889	0.00645	0.00481	448	0.002	374	0.000818668
375	0.01375	0.00673	0.00873	0.00681	0.00505	450	0.0021	375	0.000824136
376	0.01361	0.00669	0.00851	0.00583	0.00457	452	0.00203	376	0.000854911
377	0.01354	0.00675	0.00832	0.00678	0.00513	454	0.00218	377	0.001
378	0.01322	0.00678	0.00815	0.00635	0.00493	456	0.00203	378	0.00117
379	0.01348	0.00672	0.00799	0.0066	0.00493	458	0.00229	379	0.00117
380	0.01308	0.00656	0.00794	0.00624	0.00495	460	0.00206	380	0.00111
381	0.01289	0.00637	0.00808	0.00637	0.00484	462	0.00213	381	0.00102
382	0.01295	0.00616	0.00826	0.00639	0.00465	464	0.00218	382	0.00111
383	0.01276	0.00595	0.0083	0.00622	0.00459	466	0.00217	383	0.00108
384	0.01269	0.00576	0.00823	0.00574	0.00425	468	0.00213	384	0.000820694
385	0.01276	0.00565	0.00811	0.00642	0.0039	470	0.00199	385	0.000920722
386	0.01237	0.00564	0.00794	0.00603	0.00452	472	0.00217	386	0.001
387	0.01251	0.00566	0.00774	0.0063	0.0044	474	0.00203	387	0.00116
388	0.01214	0.00562	0.00749	0.0058	0.00447	476	0.00214	388	0.00139
389	0.01222	0.00547	0.00718	0.00593	0.00404	478	0.00199	389	0.00135
390	0.01173	0.00527	0.00694	0.00581	0.00398	480	0.0022	390	0.0012
391	0.01155	0.00506	0.0069	0.00571	0.00401	482	0.00211	391	0.001
392	0.01186	0.00488	0.00703	0.00563	0.00368	484	0.00215	392	0.00096755
393	0.01149	0.00472	0.00712	0.00542	0.00376	486	0.00222	393	0.00099571
394	0.01166	0.00465	0.00708	0.00499	0.0041	488	0.00203	394	0.00104
395	0.01134	0.00466	0.00696	0.00537	0.00395	490	0.0022	395	0.00103
396	0.01133	0.00473	0.00681	0.00607	0.00403	492	0.00206	396	0.000980179
397	0.01133	0.00476	0.00662	0.00556	0.00409	494	0.00222	397	0.00112
398	0.01123	0.00474	0.00643	0.00469	0.00396	496	0.00207	398	0.00117
399	0.01105	0.00467	0.00637	0.00529	0.00407	498	0.00234	399	0.00104
400	0.01105	0.00456	0.00642	0.00466	0.00376	500	0.00214	400	0.000963867
401	0.01119	0.00443	0.00651	0.00535	0.0041	502	0.00235	401	0.000976337
402	0.01094	0.0043	0.00659	0.00528	0.00381	504	0.00224	402	0.00103
403	0.01105	0.00425	0.00661	0.00452	0.00374	506	0.00228	403	0.00102
404	0.01109	0.00428	0.00655	0.005	0.00382	508	0.00237	404	0.000884548
405	0.01077	0.00436	0.00649	0.00528	0.00385	510	0.00229	405	0.000849091
406	0.01112	0.00442	0.00652	0.00528	0.00369	512	0.00238	406	0.00101
407	0.01102	0.00443	0.00661	0.00501	0.00423	514	0.00231	407	0.000898617
408	0.01073	0.00439	0.00666	0.00519	0.00394	516	0.00246	408	0.000820105
409	0.01102	0.00437	0.00664	0.00549	0.0044	518	0.00234	409	0.00107
410	0.01094	0.00439	0.00658	0.00526	0.00403	520	0.0025	410	0.00103
411	0.01097	0.0044	0.00645	0.00461	0.00394	522	0.00247	411	0.000975761
412	0.011	0.00439	0.00631	0.00453	0.00383	524	0.00261	412	0.00101
413	0.01074	0.00435	0.00626	0.00538	0.00401	526	0.00256	413	0.000822348
414	0.01074	0.00429	0.00627	0.00535	0.00373	528	0.00268	414	0.000780107
415	0.01076	0.00425	0.00627	0.00503	0.00375	530	0.00268	415	0.00077683
416	0.01063	0.00426	0.00626	0.00496	0.00383	532	0.00275	416	0.00074644
417	0.01073	0.00429	0.00629	0.00551	0.00404	534	0.00272	417	0.000858478
418	0.01038	0.00425	0.00631	0.00494	0.00398	536	0.00275	418	0.000927168
419	0.01052	0.00413	0.00623	0.00504	0.00379	538	0.00267	419	0.000850375
420	0.01016	0.004	0.00602	0.00489	0.00408	540	0.00271	420	0.000756669
421	0.01034	0.00394	0.00573	0.00479	0.00378	542	0.00263	421	0.000861091
422	0.01017	0.00393	0.00554	0.0045	0.00365	544	0.00262	422	0.00102
423	0.00996	0.00393	0.00561	0.00515	0.004	546	0.00272	423	0.000945955
424	0.00997	0.00389	0.00583	0.00474	0.00388	548	0.00271	424	0.000874671
425	0.01018	0.00382	0.00596	0.00541	0.00392	550	0.00271	425	0.0009513
426	0.00999	0.00374	0.00587	0.00444	0.00381	552	0.00268	426	0.000874525
427	0.01	0.00367	0.00568	0.00514	0.00371	554	0.00277	427	0.000708539
428	0.01003	0.00361	0.00549	0.00477	0.00374	556	0.0028	428	0.000721245
429	0.01001	0.00357	0.00529	0.00463	0.00368	558	0.00294	429	0.000792948
430	0.00991	0.00358	0.00516	0.00473	0.00374	560	0.00289	430	0.0007273
431	0.01012	0.00362	0.00518	0.00472	0.00371	562	0.00306	431	0.000671376
432	0.0098	0.00372	0.00527	0.00505	0.00368	564	0.00327	432	0.000833985
433	0.01006	0.00384	0.00533	0.00483	0.00371	566	0.0034	433	0.00101
434	0.01008	0.00394	0.00544	0.00438	0.00361	568	0.00368	434	0.000949933
435	0.00979	0.00398	0.00564	0.00476	0.0038	570	0.00393	435	0.000949907
436	0.01004	0.00394	0.00579	0.00447	0.00377	572	0.00427	436	0.00106
437	0.00978	0.00388	0.00578	0.00506	0.00349	574	0.00457	437	0.00111
438	0.00997	0.00384	0.00565	0.00458	0.00352	576	0.00509	438	0.00105
439	0.01004	0.00382	0.00553	0.00489	0.004	578	0.00546	439	0.000847939
440	0.01006	0.0038	0.00546	0.00458	0.00384	580	0.00598	440	0.000795194
441	0.01	0.00376	0.0054	0.0049	0.00359	582	0.00623	441	0.00081732
442	0.01014	0.00373	0.0054	0.00493	0.00381	584	0.00638	442	0.000856358
443	0.0102	0.00372	0.00553	0.0049	0.0041	586	0.0062	443	0.000859823
444	0.01019	0.00375	0.00576	0.00457	0.00405	588	0.00583	444	0.000766927
445	0.01016	0.00382	0.00594	0.00497	0.00398	590	0.00538	445	0.000813851
446	0.01032	0.00391	0.00596	0.00434	0.00397	592	0.00477	446	0.000816146
447	0.01009	0.00397	0.00581	0.00471	0.00389	594	0.00428	447	0.000754743
448	0.01035	0.00399	0.00556	0.00531	0.00373	596	0.00381	448	0.000892637
449	0.0104	0.00397	0.00535	0.0045	0.00411	598	0.00355	449	0.000947578
450	0.01047	0.00397	0.00528	0.00495	0.00398	600	0.00321	450	0.000848959
451	0.01034	0.00398	0.00529	0.00503	0.004	602	0.00305	451	0.000892623
452	0.01069	0.004	0.00533	0.00535	0.00398	604	0.00276	452	0.000900538
453	0.01034	0.00399	0.00544	0.00509	0.00413	606	0.00267	453	0.000809079
454	0.01068	0.00397	0.00557	0.0053	0.00375	608	0.00249	454	0.000868027
455	0.01084	0.00391	0.00565	0.0051	0.00428	610	0.00232	455	0.000960893
456	0.01078	0.00387	0.00572	0.00545	0.00393	612	0.00229	456	0.00105
457	0.01089	0.00388	0.00584	0.00487	0.00406	614	0.0022	457	0.00106
458	0.01095	0.00395	0.00601	0.00566	0.00411	616	0.00214	458	0.00095404
459	0.01125	0.00398	0.00612	0.00517	0.00401	618	0.00192	459	0.000922813
460	0.01112	0.00398	0.00609	0.00502	0.00405	620	0.00196	460	0.000912672
461	0.01138	0.004	0.00606	0.00531	0.00434	622	0.00188	461	0.000863394
462	0.01124	0.00406	0.00611	0.0055	0.00431	624	0.00184	462	0.000833506
463	0.01152	0.0041	0.00615	0.00567	0.00398	626	0.00179	463	0.000847553
464	0.01136	0.00408	0.00614	0.00512	0.00429	628	0.00176	464	0.000911388
465	0.01146	0.00403	0.0061	0.00566	0.00404	630	0.00177	465	0.000940431
466	0.01154	0.00399	0.00603	0.00568	0.00431	632	0.00178	466	0.000894283
467	0.01167	0.00398	0.00599	0.0053	0.00413	634	0.00179	467	0.000949844
468	0.01175	0.00406	0.00611	0.00558	0.00409	636	0.00169	468	0.001
469	0.01164	0.0042	0.00634	0.00543	0.00439	638	0.0017	469	0.000943578
470	0.01176	0.0043	0.00651	0.00555	0.00407	640	0.00167	470	0.000964822
471	0.01175	0.00433	0.0065	0.00562	0.00444	642	0.0017	471	0.00103
472	0.01183	0.00433	0.00636	0.00584	0.00445	644	0.00166	472	0.00106
473	0.01167	0.00435	0.00623	0.00572	0.00438	646	0.00169	473	0.000984856
474	0.01191	0.00441	0.00616	0.00553	0.00389	648	0.00162	474	0.000862246
475	0.01167	0.00447	0.00612	0.00555	0.00412	650	0.00161	475	0.000909699
476	0.01191	0.00452	0.00616	0.00545	0.00401	652	0.00163	476	0.000987506
477	0.0119	0.00456	0.00634	0.00553	0.00397	654	0.00156	477	0.000906118
478	0.01176	0.00459	0.00658	0.0057	0.00396	656	0.0016	478	0.000845647
479	0.0117	0.00465	0.00669	0.00526	0.00399	658	0.0016	479	0.000894827
480	0.01189	0.00471	0.00657	0.00559	0.00425	660	0.00158	480	0.000906588
481	0.01201	0.00473	0.00633	0.0054	0.00394	662	0.00152	481	0.000879986
482	0.01176	0.00472	0.00614	0.00562	0.0043	664	0.00155	482	0.000944915
483	0.01204	0.00476	0.00603	0.00552	0.00428	666	0.00153	483	0.00101
484	0.01193	0.00486	0.00598	0.00514	0.00439	668	0.00162	484	0.000888137
485	0.01219	0.00494	0.00602	0.00591	0.00442	670	0.00158	485	0.000800416
486	0.0121	0.00498	0.0061	0.00541	0.00452	672	0.00152	486	0.000856336
487	0.01249	0.00503	0.00616	0.00565	0.00446	674	0.00149	487	0.000845014
488	0.01234	0.0051	0.0062	0.00576	0.00462	676	0.00151	488	0.000770414
489	0.01252	0.00518	0.00631	0.00571	0.00461	678	0.00147	489	0.000820578
490	0.01265	0.00527	0.00653	0.00557	0.00457	680	0.0016	490	0.000900732
491	0.01248	0.00537	0.00668	0.00574	0.00484	682	0.00152	491	0.000859273
492	0.01286	0.00546	0.00674	0.00586	0.00449	684	0.00158	492	0.000857434
493	0.01266	0.00553	0.00684	0.0058	0.00453	686	0.00167	493	0.000921648
494	0.01293	0.00559	0.007	0.00587	0.00474	688	0.00157	494	0.000901821
495	0.01281	0.00565	0.0071	0.00593	0.00449	690	0.00162	495	0.000851195
496	0.01318	0.0057	0.0071	0.00618	0.00466	692	0.00159	496	0.0008266
497	0.01326	0.00574	0.00705	0.006	0.00463	694	0.00156	497	0.000864095
498	0.01333	0.00575	0.00695	0.00602	0.00478	696	0.00154	498	0.000866451
499	0.01356	0.00575	0.00686	0.00607	0.00502	698	0.00163	499	0.000742292
500	0.01349	0.00578	0.00685	0.00605	0.00474	700	0.00154	500	0.000829942
501	0.01381	0.00588	0.00691	0.00592	0.0048	702	0.00158	501	0.00101
502	0.01368	0.00602	0.007	0.00635	0.00498	704	0.00152	502	0.000954961
503	0.014	0.00615	0.00712	0.00656	0.00495	706	0.00164	503	0.000903786
504	0.01394	0.00625	0.0073	0.00636	0.00478	708	0.00166	504	0.000932643
505	0.01417	0.00632	0.00749	0.00656	0.00481	710	0.00164	505	0.000935429
506	0.01406	0.00637	0.0076	0.0063	0.00517	712	0.00173	506	0.000935366
507	0.01446	0.00641	0.00765	0.0069	0.00495	714	0.00156	507	0.000907157
508	0.01441	0.00644	0.00766	0.00663	0.00513	716	0.00168	508	0.000895736
509	0.01459	0.00649	0.00761	0.00671	0.00501	718	0.0016	509	0.000930743
510	0.01466	0.0066	0.00754	0.00669	0.00514	720	0.00171	510	0.000929865
511	0.01488	0.00679	0.00761	0.00725	0.00508	722	0.00164	511	0.00101
512	0.01504	0.007	0.0079	0.00706	0.00506	724	0.00167	512	0.0011
513	0.01526	0.00719	0.00828	0.00731	0.00555	726	0.00175	513	0.00112
514	0.01543	0.00737	0.00855	0.00723	0.00535	728	0.0017	514	0.00115
515	0.0156	0.00753	0.00869	0.00736	0.00534	730	0.00183	515	0.00112
516	0.01592	0.00768	0.00874	0.00743	0.00555	732	0.00181	516	0.0011
517	0.01593	0.00781	0.00877	0.00733	0.00524	734	0.00196	517	0.0011
518	0.01632	0.00795	0.0088	0.00774	0.00562	736	0.00196	518	0.00106
519	0.01636	0.0081	0.00881	0.00788	0.0056	738	0.00203	519	0.00103
520	0.01677	0.00826	0.00883	0.00785	0.00578	740	0.0022	520	0.00103
521	0.01708	0.00838	0.00893	0.00779	0.00557	742	0.00212	521	0.0011
522	0.01717	0.00848	0.00922	0.00826	0.00566	744	0.00223	522	0.00112
523	0.01753	0.0086	0.00964	0.00773	0.00573	746	0.00217	523	0.00101
524	0.01765	0.00877	0.00988	0.00813	0.0058	748	0.0023	524	0.00102
525	0.018	0.00893	0.00981	0.00806	0.0056	750	0.00224	525	0.00113
526	0.01796	0.00903	0.00969	0.00795	0.00554	752	0.00233	526	0.00117
527	0.0184	0.00909	0.00972	0.00829	0.00569	754	0.00236	527	0.00119
528	0.01855	0.00915	0.00984	0.0083	0.00567	756	0.00229	528	0.00117
529	0.01872	0.00921	0.0099	0.00853	0.00579	758	0.00238	529	0.00117
530	0.0187	0.0093	0.00988	0.00813	0.00589	760	0.00234	530	0.00125
531	0.01885	0.00942	0.00984	0.00864	0.00577	762	0.00241	531	0.00129
532	0.01917	0.00954	0.00985	0.00836	0.00568	764	0.00242	532	0.00125
533	0.0192	0.00961	0.00991	0.00864	0.00569	766	0.00254	533	0.00125
534	0.01912	0.00962	0.00992	0.00837	0.00614	768	0.00248	534	0.00126
535	0.01912	0.0096	0.00986	0.00873	0.00575	770	0.00252	535	0.00112
536	0.01924	0.00956	0.00979	0.00868	0.00596	772	0.00255	536	0.000986079
537	0.01909	0.00951	0.00976	0.00885	0.00549	774	0.00252	537	0.00104
538	0.01929	0.00943	0.00982	0.00849	0.00595	776	0.00237	538	0.00105
539	0.019	0.00933	0.00996	0.00827	0.00575	778	0.00235	539	0.00104
540	0.01899	0.00926	0.01006	0.00833	0.00562	780	0.00222	540	0.00121
541	0.01886	0.00925	0.00997	0.00822	0.00568	782	0.00212	541	0.00128
542	0.01873	0.00927	0.00976	0.00859	0.00559	784	0.00212	542	0.00126
543	0.01876	0.00928	0.00967	0.00823	0.00575	786	0.00191	543	0.00126
544	0.01859	0.00925	0.00972	0.00824	0.00555	788	0.00184	544	0.00119
545	0.01853	0.00921	0.00975	0.00815	0.00581	790	0.00173	545	0.0011
546	0.01841	0.00917	0.00972	0.00841	0.00546	792	0.00172	546	0.00108
547	0.01843	0.00913	0.00969	0.00822	0.00585	794	0.00163	547	0.00112
548	0.01839	0.00915	0.00969	0.00873	0.00568	796	0.00164	548	0.00115
549	0.01851	0.00928	0.00977	0.00804	0.0059	798	0.00165	549	0.00111
550	0.0184	0.00954	0.00992	0.00837	0.00569	800	0.00167	550	0.00108
551	0.01873	0.00987	0.01015	0.00847	0.00596	802	0.00166	551	0.00116
552	0.01894	0.01017	0.0104	0.00836	0.00624	804	0.0017	552	0.00116
553	0.01914	0.01041	0.01064	0.00892	0.0063	806	0.0017	553	0.00115
554	0.01935	0.01064	0.01086	0.00887	0.00656	808	0.00164	554	0.00116
555	0.01963	0.01094	0.01102	0.00947	0.00664	810	0.00167	555	0.00121
556	0.02003	0.01134	0.01111	0.00907	0.00688	812	0.0017	556	0.00134
557	0.02035	0.01185	0.01127	0.00988	0.0068	814	0.00173	557	0.00137
558	0.02092	0.01249	0.0116	0.0096	0.00722	816	0.00176	558	0.00131
559	0.02138	0.01324	0.01202	0.01024	0.00691	818	0.00182	559	0.00129
560	0.02212	0.01404	0.01242	0.01027	0.00713	820	0.00184	560	0.00133
561	0.02266	0.01487	0.01288	0.01082	0.0072	822	0.00187	561	0.00139
562	0.02357	0.01573	0.01345	0.01118	0.00765	824	0.00192	562	0.00145
563	0.02434	0.01666	0.01409	0.0114	0.0075	826	0.00191	563	0.0015
564	0.02529	0.01768	0.01478	0.01238	0.00838	828	0.00197	564	0.00161
565	0.02623	0.0188	0.01559	0.01284	0.00871	830	0.00213	565	0.00169
566	0.02715	0.01999	0.01645	0.01331	0.00865	832	0.00203	566	0.00175
567	0.02858	0.0212	0.01722	0.01328	0.00906	834	0.00201	567	0.00179
568	0.02958	0.02237	0.0179	0.01442	0.00926	836	0.0021	568	0.00185
569	0.03095	0.02353	0.0186	0.01477	0.00988	838	0.00203	569	0.00194
570	0.03234	0.0247	0.01935	0.01572	0.01005	840	0.00211	570	0.00202
571	0.034	0.02592	0.02017	0.01639	0.01062	842	0.00213	571	0.00205
572	0.03544	0.02717	0.02111	0.01724	0.01072	844	0.00221	572	0.00216
573	0.03721	0.02844	0.02218	0.01811	0.01112	846	0.00229	573	0.00234
574	0.03906	0.02976	0.02337	0.0188	0.01156	848	0.00241	574	0.00241
575	0.04096	0.03117	0.02464	0.01966	0.01231	850	0.00254	575	0.00249
576	0.04292	0.03266	0.02587	0.02033	0.01275	852	0.00266	576	0.00261
577	0.04507	0.03416	0.02698	0.02172	0.01302	854	0.00282	577	0.00279
578	0.04748	0.03565	0.02803	0.0224	0.01363	856	0.00309	578	0.00306
579	0.0496	0.03717	0.02916	0.02384	0.01417	858	0.00335	579	0.00318
580	0.05213	0.03873	0.03035	0.02415	0.01493	860	0.00368	580	0.00318
581	0.05444	0.04025	0.03157	0.02559	0.01495	862	0.00413	581	0.00324
582	0.05676	0.04166	0.03286	0.02638	0.01533	864	0.00467	582	0.00325
583	0.05858	0.04285	0.03419	0.02685	0.01537	866	0.00528	583	0.00317
584	0.06026	0.04376	0.03541	0.02752	0.01543	868	0.00606	584	0.0031
585	0.06161	0.0443	0.03633	0.0275	0.01513	870	0.0071	585	0.00303
586	0.06229	0.04441	0.03689	0.02806	0.01463	872	0.0083	586	0.003
587	0.06245	0.04403	0.03709	0.02708	0.01419	874	0.00967	587	0.00295
588	0.06194	0.04318	0.03687	0.02691	0.01315	876	0.01102	588	0.00289
589	0.06102	0.0419	0.03625	0.02595	0.01287	878	0.01254	589	0.00283
590	0.05924	0.04031	0.03527	0.02508	0.01171	880	0.01375	590	0.00263
591	0.0573	0.0385	0.03401	0.02379	0.01123	882	0.01468	591	0.00238
592	0.05478	0.0365	0.0326	0.02281	0.0101	884	0.01505	592	0.0023
593	0.05225	0.03435	0.03122	0.02168	0.01019	886	0.01497	593	0.00224
594	0.04944	0.03211	0.02985	0.02053	0.00913	888	0.01428	594	0.00207
595	0.04676	0.02983	0.02829	0.01895	0.00866	890	0.01307	595	0.00195
596	0.04394	0.02759	0.02645	0.01809	0.00836	892	0.01154	596	0.00185
597	0.04101	0.02543	0.0245	0.01701	0.00788	894	0.00978	597	0.00178
598	0.03831	0.02336	0.0227	0.01556	0.00748	896	0.00808	598	0.00166
599	0.03579	0.02139	0.02114	0.0151	0.00698	898	0.00661	599	0.0015
600	0.03339	0.01955	0.01975	0.0141	0.00669	900	0.00547	600	0.00139
601	0.03124	0.01788	0.01849	0.01319	0.00607	902	0.00451	601	0.00138
602	0.02927	0.01641	0.01736	0.01263	0.00622	904	0.00379	602	0.0014
603	0.0274	0.0151	0.01637	0.0123	0.00562	906	0.00322	603	0.00135
604	0.02581	0.01389	0.01544	0.01133	0.00597	908	0.00275	604	0.0013
605	0.02425	0.01276	0.01452	0.01067	0.0055	910	0.0024	605	0.00126
606	0.02279	0.01172	0.01363	0.0103	0.00524	912	0.00211	606	0.0012
607	0.02151	0.01081	0.01284	0.00959	0.00508	914	0.00193	607	0.00113
608	0.02027	0.01002	0.01218	0.00978	0.00462	916	0.00173	608	0.00107
609	0.01929	0.00927	0.01151	0.0089	0.00466	918	0.00163	609	0.00095246
610	0.01817	0.00848	0.01078	0.00859	0.00439	920	0.00153	610	0.00095491
611	0.01733	0.00767	0.01013	0.00797	0.00411	922	0.00144	611	0.00105
612	0.01632	0.00695	0.00964	0.00778	0.0039	924	0.00138	612	0.00107
613	0.01562	0.00637	0.0092	0.0074	0.0042	926	0.0013	613	0.00102
614	0.01481	0.00588	0.00874	0.00716	0.00366	928	0.00126	614	0.000903514
615	0.01424	0.00541	0.00832	0.00693	0.00364	930	0.00123	615	0.000856014
616	0.01354	0.00501	0.00797	0.00656	0.00353	932	0.00119	616	0.000925963
617	0.01307	0.00473	0.00769	0.00638	0.00352	934	0.00116	617	0.000956092
618	0.01255	0.00448	0.00734	0.00627	0.00342	936	0.00114	618	0.000880889
619	0.01203	0.00418	0.00685	0.00602	0.003	938	0.00109	619	0.000828358
620	0.01178	0.00383	0.00629	0.00589	0.00325	940	0.00109	620	0.000782639
621	0.01125	0.00351	0.00585	0.00577	0.00334	942	0.00106	621	0.000740147
622	0.011	0.00323	0.00564	0.00552	0.00327	944	0.00106	622	0.00076847
623	0.01057	0.00291	0.00558	0.00558	0.003	946	0.00105	623	0.000788879
624	0.01029	0.00258	0.00554	0.00541	0.0032	948	0.00107	624	0.000763428
625	0.00999	0.00236	0.00542	0.00542	0.00288	950	0.00105	625	0.000753662
626	0.00978	0.00227	0.00524	0.00525	0.00316	952	0.00107	626	0.000700867
627	0.00953	0.0022	0.00509	0.0052	0.0031	954	0.00107	627	0.000727572
628	0.00926	0.00208	0.00504	0.00486	0.00258	956	0.0011	628	0.000861528
629	0.00919	0.00195	0.00502	0.00484	0.00264	958	0.00113	629	0.000833325
630	0.00885	0.00186	0.00489	0.00502	0.00284	960	0.00113	630	0.000776063
631	0.00874	0.00185	0.00469	0.00413	0.00289	962	0.00115	631	0.000777721
632	0.0084	0.00188	0.00462	0.00473	0.00241	964	0.00115	632	0.000800541
633	0.00841	0.0019	0.00472	0.00442	0.00276	966	0.00114	633	0.000836969
634	0.00816	0.00189	0.00489	0.00446	0.00243	968	0.00108	634	0.000736158
635	0.00824	0.00185	0.005	0.00463	0.00279	970	0.00109	635	0.000611764
636	0.00796	0.0018	0.00501	0.00446	0.00259	972	0.00108	636	0.000692417
637	0.00803	0.00178	0.00487	0.00431	0.00279	974	0.00108	637	0.000725698
638	0.00774	0.00183	0.00457	0.00441	0.00239	976	0.00108	638	0.000647227
639	0.00772	0.00194	0.00431	0.00434	0.00279	978	0.00107	639	0.000686391
640	0.00757	0.00205	0.00433	0.00388	0.00271	980	0.001	640	0.000786174
641	0.00759	0.00213	0.0045	0.0044	0.00237	982	0.00105	641	0.000896545
642	0.0076	0.00222	0.00461	0.00433	0.00254	984	0.000996598	642	0.000873263
643	0.00748	0.00231	0.00466	0.00444	0.00227	986	0.00099724	643	0.000788826
644	0.00747	0.00235	0.00474	0.00422	0.00272	988	0.000963642	644	0.000809374
645	0.00743	0.00231	0.0048	0.00431	0.00258	990	0.000907146	645	0.000830126
646	0.00738	0.00227	0.00476	0.004	0.0028	992	0.000844872	646	0.000790855
647	0.0073	0.00228	0.00472	0.00441	0.00247	994	0.000849152	647	0.000772555
648	0.00739	0.00236	0.00476	0.00415	0.00283	996	0.000830748	648	0.000721986
649	0.00724	0.00249	0.00488	0.00421	0.00291	998	0.000856214	649	0.000671997
650	0.0073	0.00262	0.00504	0.00413	0.00266	1000	0.0008132	650	0.000760409
651	0.00728	0.0027	0.00529	0.0041	0.00272	1002	0.000795438	651	0.000849402
652	0.00724	0.00268	0.00547	0.00425	0.00258	1004	0.000769758	652	0.00096031
653	0.00725	0.00262	0.00542	0.00411	0.00255	1006	0.00077575	653	0.000993824
654	0.00728	0.00257	0.00525	0.00417	0.00246	1008	0.000740012	654	0.00086933
655	0.00733	0.00253	0.00518	0.00418	0.00238	1010	0.000709838	655	0.000799223
656	0.00711	0.00245	0.00523	0.00443	0.00223	1012	0.000731238	656	0.000809556
657	0.00737	0.00234	0.00523	0.00379	0.00269	1014	0.000713476	657	0.000749104
658	0.00716	0.00223	0.00508	0.00414	0.00246	1016	0.000695286	658	0.00073662
659	0.00742	0.00219	0.00486	0.00426	0.00244	1018	0.000667466	659	0.000828552
660	0.00726	0.00222	0.00467	0.00418	0.00251	1020	0.00069122	660	0.000804955
661	0.00729	0.00228	0.00459	0.0043	0.00231	1022	0.000663828	661	0.00071548
662	0.00735	0.00229	0.00467	0.00376	0.00215	1024	0.000642856	662	0.000701159
663	0.00738	0.00224	0.00483	0.00426	0.00213	1026	0.00067303	663	0.000733483
664	0.00743	0.00218	0.00491	0.00375	0.00216	1028	0.0006527	664	0.000661226
665	0.00741	0.00212	0.00482	0.00413	0.00211	1030	0.000668964	665	0.00064562
666	0.00753	0.00208	0.00466	0.00381	0.00232	1032	0.000659762	666	0.000715551
667	0.00751	0.00209	0.00451	0.00391	0.00211	1034	0.000641358	667	0.000710919
668	0.00766	0.00212	0.00438	0.00407	0.00221	1036	0.00065056	668	0.00072178
669	0.00754	0.00216	0.00432	0.00372	0.00253	1038	0.000639432	669	0.000699613
670	0.00765	0.00221	0.00441	0.00406	0.00217	1040	0.000637934	670	0.000659711
671	0.00766	0.00229	0.0046	0.0038	0.00241	1042	0.000633868	671	0.000710254
672	0.00773	0.00236	0.00477	0.00414	0.00238	1044	0.000635366	672	0.000699638
673	0.00764	0.00234	0.00493	0.00403	0.0021	1046	0.000621242	673	0.000630695
674	0.00775	0.00222	0.00507	0.0041	0.00214	1048	0.000637506	674	0.000664468
675	0.00763	0.00209	0.00515	0.00392	0.00218	1050	0.000654412	675	0.000736766
676	0.00768	0.00202	0.00511	0.00384	0.0023	1052	0.000653128	676	0.000774147
677	0.00759	0.00204	0.005	0.00388	0.00236	1054	0.000636222	677	0.000741683
678	0.00751	0.00212	0.00485	0.0039	0.00202	1056	0.000646494	678	0.000666751
679	0.00765	0.00219	0.00473	0.0039	0.00217	1058	0.000652272	679	0.000672068
680	0.00748	0.00223	0.00471	0.00416	0.00195	1060	0.000655696	680	0.000714775
681	0.0076	0.00225	0.00482	0.00392	0.00213	1062	0.000651416	681	0.000624958
682	0.00759	0.00229	0.00494	0.00388	0.00197	1064	0.000663186	682	0.000526088
683	0.00756	0.00239	0.00494	0.00417	0.00207	1066	0.000658478	683	0.000586382
684	0.00756	0.00248	0.00484	0.00406	0.00183	1068	0.00067089	684	0.000738629
685	0.00745	0.00253	0.00475	0.00385	0.00202	1070	0.000662544	685	0.000778174
686	0.00756	0.00254	0.00479	0.00397	0.00204	1072	0.000681162	686	0.000712003
687	0.00738	0.00253	0.00493	0.00412	0.00197	1074	0.000685228	687	0.000734007
688	0.0075	0.00252	0.005	0.00425	0.00212	1076	0.000670034	688	0.000697682
689	0.00737	0.00251	0.00494	0.00406	0.00197	1078	0.000669178	689	0.000630214
690	0.00746	0.00251	0.00489	0.00396	0.00224	1080	0.000679022	690	0.000673012
691	0.0075	0.00252	0.00495	0.00407	0.00188	1082	0.00067945	691	0.00064785
692	0.00736	0.00255	0.00508	0.004	0.00198	1084	0.000671746	692	0.000580406
693	0.00737	0.00258	0.00514	0.00408	0.0019	1086	0.000671104	693	0.000625681
694	0.00734	0.0026	0.00509	0.00413	0.0024	1088	0.000671318	694	0.00074063
695	0.00736	0.00263	0.00501	0.00419	0.00178	1090	0.000669178	695	0.000822924
696	0.00731	0.00267	0.00502	0.00405	0.00214	1092	0.000664898	696	0.000834615
697	0.00749	0.0027	0.00509	0.00396	0.00185	1094	0.000667252	697	0.00083423
698	0.00718	0.00271	0.00513	0.0042	0.00174	1096	0.000678808	698	0.000816483
699	0.00735	0.00274	0.00503	0.00382	0.00209	1098	0.000673458	699	0.00074909
700	0.00713	0.00277	0.00479	0.00406	0.00183	1100	0.000677524	700	0.000770625
701	0.0073	0.00281	0.00462	0.00447	0.00203	1102	0.000671532	701	0.000818976
702	0.00738	0.00285	0.00467	0.00449	0.00176	1104	0.00068052	702	0.000728191
703	0.00723	0.00294	0.00483	0.00426	0.00188	1106	0.000671746	703	0.00064383
704	0.00739	0.00306	0.00493	0.00431	0.00189	1108	0.00066233	704	0.000698051
705	0.00723	0.00318	0.00492	0.00435	0.00225	1110	0.000666396	705	0.00072377
706	0.00733	0.00324	0.00487	0.00417	0.002	1112	0.000672174	706	0.000680584
707	0.00733	0.00326	0.00492	0.00429	0.00215	1114	0.00066233	707	0.000682525
708	0.00745	0.00332	0.00512	0.00434	0.00216	1116	0.000691862	708	0.000688814
709	0.00737	0.00344	0.00532	0.00416	0.00233	1118	0.000693788	709	0.000692653
710	0.0075	0.00357	0.00537	0.00447	0.00209	1120	0.000680306	710	0.000636082
711	0.00744	0.00365	0.00537	0.00437	0.00218	1122	0.000708554	711	0.000633889
712	0.00756	0.00372	0.00543	0.00454	0.00213	1124	0.0007062	712	0.00080256
713	0.00747	0.00383	0.00554	0.00456	0.00237	1126	0.000737081	713	0.000854938
714	0.00752	0.00395	0.0057	0.00482	0.00239	1128	0.000732812	714	0.00079121
715	0.00797	0.00403	0.00581	0.00449	0.00256	1130	0.000728544	715	0.000773552
716	0.00771	0.00407	0.00576	0.00462	0.00271	1132	0.000724275	716	0.000770624
717	0.00785	0.00409	0.00559	0.00446	0.00255	1134	0.000720007	717	0.000834344
718	0.00799	0.00412	0.0055	0.00425	0.00293	1136	0.000715738	718	0.000850491
719	0.00808	0.00419	0.00552	0.00465	0.00267	1138	0.000711867	719	0.000797542
720	0.00809	0.00433	0.00552	0.00517	0.00294	1140	0.000711867	720	0.000756301
721	0.00795	0.00451	0.00545	0.00471	0.00324	1142	0.000711867	721	0.000747536
722	0.00813	0.0047	0.00541	0.00486	0.00322	1144	0.000711867	722	0.000775777
723	0.00812	0.0049	0.00549	0.0048	0.00337	1146	0.000711867	723	0.000737565
724	0.00828	0.00511	0.00566	0.00528	0.00329	1148	0.000711867	724	0.000784125
725	0.00852	0.00529	0.00587	0.00513	0.00359	1150	0.000711867	725	0.000811618
726	0.00872	0.00544	0.00596	0.0051	0.00346	1152	0.000711867	726	0.000674861
727	0.00895	0.00559	0.00588	0.00545	0.00358	1154	0.000711867	727	0.000668374
728	0.00913	0.00576	0.0058	0.00566	0.00379	1156	0.000711867	728	0.000765539
729	0.0092	0.00594	0.0059	0.00524	0.00366	1158	0.000711867	729	0.000779635
730	0.0095	0.00611	0.00621	0.00573	0.0038	1160	0.000711867	730	0.000834323
731	0.00964	0.00627	0.00659	0.0055	0.0039	1162	0.000711867	731	0.000917332
732	0.00992	0.00651	0.00691	0.00626	0.00387	1164	0.000711867	732	0.000927466
733	0.01017	0.00683	0.0071	0.00561	0.00411	1166	0.000711867	733	0.000916456
734	0.01043	0.00714	0.00718	0.00625	0.00392	1168	0.000711867	734	0.000844843
735	0.01062	0.00734	0.00721	0.00633	0.00419	1170	0.000711867	735	0.0007906
736	0.01077	0.00746	0.00723	0.00654	0.00394	1172	0.000711867	736	0.000874934
737	0.01102	0.00759	0.00726	0.006	0.00381	1174	0.000711867	737	0.000978147
738	0.01123	0.00779	0.00737	0.00655	0.00379	1176	0.000711867	738	0.00101
739	0.01147	0.00801	0.00765	0.00662	0.00403	1178	0.000711867	739	0.00107
740	0.01162	0.00817	0.00798	0.00632	0.00412	1180	0.000711867	740	0.00107
741	0.01185	0.00829	0.00821	0.00681	0.00411	1182	0.000711867	741	0.000997926
742	0.01207	0.00841	0.00831	0.00666	0.00407	1184	0.000711867	742	0.000939718
743	0.01218	0.00858	0.0084	0.00728	0.00415	1186	0.000708134	743	0.000942112
744	0.0123	0.00875	0.00841	0.00702	0.00399	1188	0.000699597	744	0.00102
745	0.01259	0.00892	0.00832	0.00725	0.00415	1190	0.00069106	745	0.00104
746	0.01279	0.00909	0.00824	0.00759	0.00403	1192	0.000686623	746	0.00107
747	0.01307	0.00928	0.00825	0.00741	0.00391	1194	0.000661379	747	0.00115
748	0.01312	0.0094	0.00829	0.00755	0.0042	1196	0.000673588	748	0.00115
749	0.0132	0.00945	0.00839	0.00777	0.00418	1198	0.000636135	749	0.00122
750	0.01355	0.00953	0.00868	0.0078	0.00418	1200	0.000636135	750	0.00132
751	0.01354	0.00973	0.009	0.00746	0.00419	1202	0.000610891	751	0.00124
752	0.01376	0.00997	0.00911	0.00789	0.00424	1204	0.000638148	752	0.00114
753	0.01383	0.01013	0.00902	0.00776	0.00419	1206	0.000621456	753	0.00113
754	0.01393	0.0102	0.00889	0.00814	0.0045	1208	0.000600912	754	0.0011
755	0.01402	0.01026	0.00888	0.00763	0.0044	1210	0.000636135	755	0.00108
756	0.01411	0.01033	0.00903	0.00817	0.00428	1212	0.000636135	756	0.00108
757	0.01438	0.01043	0.00926	0.00787	0.00415	1214	0.000636135	757	0.00103
758	0.0144	0.01051	0.00945	0.00828	0.00429	1216	0.000636135	758	0.00102
759	0.01456	0.01058	0.00958	0.00831	0.00418	1218	0.000638859	759	0.00108
760	0.01457	0.01063	0.00966	0.00848	0.0044	1220	0.000630322	760	0.00112
761	0.01468	0.01068	0.00971	0.00837	0.00428	1222	0.000621785	761	0.00116
762	0.01478	0.01074	0.00983	0.00813	0.00441	1224	0.000612911	762	0.00119
763	0.01475	0.01081	0.01006	0.00834	0.00437	1226	0.000605593	763	0.00126
764	0.01479	0.01085	0.01032	0.00823	0.00452	1228	0.000598276	764	0.00132
765	0.01484	0.01085	0.01044	0.00854	0.00443	1230	0.000590958	765	0.00119
766	0.01481	0.01083	0.01039	0.00815	0.00448	1232	0.000583641	766	0.00112
767	0.01473	0.01081	0.01025	0.00816	0.00426	1234	0.000576323	767	0.00124
768	0.01466	0.01081	0.01007	0.00818	0.00435	1236	0.000569006	768	0.0012
769	0.0147	0.01082	0.00988	0.00807	0.00431	1238	0.000561528	769	0.00112
770	0.0145	0.01076	0.00974	0.00808	0.0041	1240	0.000555125	770	0.00126
771	0.01448	0.0106	0.00959	0.00773	0.00437	1242	0.000548722	771	0.00131
772	0.01417	0.01037	0.00939	0.00747	0.00429	1244	0.00054232	772	0.00122
773	0.01382	0.01016	0.00919	0.00761	0.00428	1246	0.000535917	773	0.00125
774	0.01362	0.00994	0.00904	0.00746	0.00424	1248	0.000529514	774	0.00127
775	0.01327	0.00964	0.00892	0.00734	0.00422	1250	0.000523111	775	0.00116
776	0.01289	0.00926	0.00881	0.00693	0.00383	1252	0.000516708	776	0.00112
777	0.01248	0.00887	0.00865	0.00703	0.00357	1254	0.000510208	777	0.00115
778	0.012	0.00852	0.00841	0.00694	0.00346	1256	0.000505406	778	0.00115
779	0.01162	0.00817	0.0081	0.00621	0.00331	1258	0.000500604	779	0.00108
780	0.0112	0.0078	0.00782	0.00618	0.00335	1260	0.000495802	780	0.000968491
781	0.01077	0.0074	0.00765	0.00593	0.00327	1262	0.000491	781	0.000939417
782	0.01018	0.00702	0.00756	0.00559	0.00324	1264	0.000486197	782	0.00093205
783	0.00975	0.0067	0.00741	0.00583	0.0029	1266	0.000481395	783	0.000920901
784	0.00913	0.00644	0.00714	0.00506	0.00292	1268	0.000476593	784	0.000910312
785	0.00883	0.00619	0.00686	0.00512	0.00291	1270	0.000471791	785	0.000878762
786	0.00844	0.00595	0.00669	0.00499	0.00266	1272	0.000466989	786	0.000844751
787	0.008	0.00573	0.00653	0.00519	0.00264	1274	0.000462187	787	0.000829425
788	0.00763	0.00554	0.00626	0.00499	0.00225	1276	0.000457385	788	0.000906603
789	0.00726	0.00535	0.00587	0.00511	0.00254	1278	0.000452583	789	0.00094998
790	0.00699	0.00518	0.00546	0.00459	0.00251	1280	0.000447781	790	0.000905561
791	0.00666	0.00504	0.00515	0.0044	0.00249	1282	0.000442979	791	0.000850186
792	0.00639	0.0049	0.00497	0.00434	0.00236	1284	0.000438176	792	0.000760254
793	0.00614	0.00477	0.00489	0.00457	0.00256	1286	0.000434183	793	0.000733374
794	0.00601	0.00471	0.00487	0.00434	0.00236	1288	0.000434183	794	0.000789368
795	0.00596	0.00475	0.00484	0.00426	0.00233	1290	0.000434183	795	0.00074756
796	0.00586	0.00481	0.00475	0.00464	0.00245	1292	0.000434183	796	0.000704235
797	0.00575	0.00483	0.00466	0.00464	0.00241	1294	0.000434183	797	0.000754357
798	0.00563	0.00482	0.00472	0.00441	0.00229	1296	0.000434183	798	0.000775397
799	0.00573	0.00482	0.00488	0.00409	0.00234	1298	0.000434183	799	0.000773398
800	0.00548	0.00488	0.00509	0.00404	0.00239	1300	0.000434183	800	0.000781655
801	0.00567	0.00489	0.00515	0.00418	0.0024	1302	0.000434183	801	0.000778281
802	0.00565	0.00483	0.00517	0.00418	0.00241	1304	0.000434183	802	0.000746471
803	0.00568	0.00488	0.00518	0.00405	0.00229	1306	0.000434183	803	0.00072048
804	0.00572	0.00498	0.00521	0.00426	0.00245	1308	0.000434183	804	0.000713363
805	0.00587	0.00511	0.00529	0.00431	0.00223	1310	0.000434183	805	0.000732292
806	0.00603	0.00517	0.0054	0.00449	0.00224	1312	0.000434183	806	0.000771037
807	0.00619	0.0052	0.00554	0.00453	0.00229	1314	0.000434183	807	0.000759933
808	0.00625	0.00528	0.00566	0.0044	0.00234	1316	0.000434183	808	0.000776009
809	0.00647	0.00545	0.00574	0.00414	0.00267	1318	0.000434183	809	0.000877413
810	0.00664	0.00567	0.00576	0.00447	0.00263	1320	0.000434183	810	0.000919906
811	0.00676	0.00589	0.00569	0.00422	0.00307	1322	0.000434183	811	0.000878943
812	0.007	0.00605	0.00564	0.00459	0.00261	1324	0.000434183	812	0.000876298
813	0.00717	0.00619	0.00573	0.00451	0.00258	1326	0.000434183	813	0.000899323
814	0.00738	0.00634	0.00595	0.00492	0.00288	1328	0.000434183	814	0.000863057
815	0.00747	0.0065	0.00623	0.0046	0.00282	1330	0.000434183	815	0.000801864
816	0.00778	0.00666	0.00659	0.00521	0.00277	1332	0.000434183	816	0.000803343
817	0.008	0.00685	0.00696	0.00508	0.00286	1334	0.000434183	817	0.000829169
818	0.00822	0.0071	0.00715	0.00533	0.00293	1336	0.000433008	818	0.000852722
819	0.00853	0.00737	0.00715	0.00522	0.0031	1338	0.000435569	819	0.000845305
820	0.00865	0.00759	0.00712	0.00514	0.00319	1340	0.000438131	820	0.000835804
821	0.009	0.00781	0.00717	0.00534	0.00312	1342	0.000440692	821	0.000861222
822	0.00906	0.00807	0.00734	0.00564	0.00303	1344	0.000443253	822	0.000863411
823	0.00942	0.00832	0.00763	0.00582	0.0032	1346	0.000445814	823	0.00091449
824	0.00956	0.00849	0.00794	0.00568	0.00304	1348	0.000448375	824	0.000968959
825	0.00976	0.00862	0.00821	0.00597	0.00313	1350	0.000450936	825	0.00099397
826	0.01013	0.00879	0.00846	0.00579	0.00309	1352	0.000453497	826	0.00102
827	0.01028	0.00906	0.00872	0.00609	0.00303	1354	0.000456058	827	0.000991669
828	0.01053	0.00935	0.00891	0.00618	0.00303	1356	0.000456735	828	0.000996833
829	0.01093	0.0096	0.009	0.00633	0.00291	1358	0.000465272	829	0.00103
830	0.01111	0.00981	0.00905	0.00635	0.00285	1360	0.000473809	830	0.00105
831	0.01186	0.01004	0.00916	0.00606	0.00286	1362	0.000482346	831	0.0011
832	0.012	0.01029	0.00938	0.00625	0.00288	1364	0.000490883	832	0.00109
833	0.01237	0.01057	0.00965	0.00642	0.00289	1366	0.00049942	833	0.00099478
834	0.0126	0.01089	0.00991	0.00667	0.0029	1368	0.000509915	834	0.000956284
835	0.01293	0.01122	0.01012	0.00678	0.00293	1370	0.000509915	835	0.000980084
836	0.01324	0.01157	0.01034	0.00652	0.00296	1372	0.000509915	836	0.00101
837	0.01363	0.0119	0.01059	0.00551	0.00298	1374	0.000509915	837	0.00107
838	0.01409	0.0122	0.01084	0.00613	0.00302	1376	0.000509915	838	0.00113
839	0.01475	0.01251	0.0111	0.00606	0.00302	1378	0.000509915	839	0.00111
840	0.01508	0.01286	0.01139	0.00623	0.00301	1380	0.000510323	840	0.00109
841	0.01576	0.01326	0.01172	0.0064	0.00306	1382	0.000507478	841	0.00113
842	0.01638	0.0137	0.0121	0.00725	0.00311	1384	0.000504632	842	0.00112
843	0.01681	0.01418	0.01251	0.00692	0.00317	1386	0.000501786	843	0.00106
844	0.01762	0.01468	0.01291	0.00649	0.00322	1388	0.000498941	844	0.00104
845	0.01828	0.0152	0.01332	0.00822	0.00327	1390	0.000496095	845	0.00109
846	0.01913	0.01573	0.01376	0.00775	0.00331	1392	0.000493249	846	0.00114
847	0.02001	0.0163	0.01421	0.00761	0.00341	1394	0.000490404	847	0.00112
848	0.02108	0.01693	0.01468	0.0078	0.00371	1396	0.000487558	848	0.0011
849	0.02209	0.01765	0.01521	0.00978	0.00376	1398	0.00048474	849	0.00115
850	0.02313	0.01843	0.01584	0.00951	0.00381	1400	0.000383695	850	0.00117
851	0.02447	0.01928	0.01651	0.00862	0.00386	--	--	851	0.00122
852	0.02575	0.0202	0.0172	0.01043	0.00392	--	--	852	0.0013
853	0.02706	0.02121	0.01799	0.01073	0.00394	--	--	853	0.00137
854	0.02881	0.02227	0.01892	0.01121	0.00397	--	--	854	0.00146
855	0.03031	0.02335	0.01996	0.0114	0.004	--	--	855	0.00148
856	0.03202	0.02453	0.02105	0.01249	0.00426	--	--	856	0.00154
857	0.03392	0.0259	0.02223	0.01287	0.0043	--	--	857	0.00165
858	0.03628	0.02746	0.02353	0.01338	0.00434	--	--	858	0.0017
859	0.03838	0.02914	0.02497	0.0143	0.00438	--	--	859	0.00177
860	0.04121	0.03092	0.02654	0.01482	0.00457	--	--	860	0.00188
861	0.04369	0.03285	0.02824	0.01608	0.00479	--	--	861	0.00194
862	0.04699	0.03497	0.03004	0.01717	0.00534	--	--	862	0.00203
863	0.04971	0.03731	0.03201	0.01857	0.00573	--	--	863	0.0022
864	0.0534	0.03985	0.03424	0.02021	0.00645	--	--	864	0.00241
865	0.05672	0.04261	0.03668	0.0216	0.00685	--	--	865	0.00261
866	0.0606	0.04557	0.03918	0.02307	0.00784	--	--	866	0.00276
867	0.06459	0.04875	0.04168	0.02501	0.00846	--	--	867	0.00291
868	0.0692	0.05212	0.04431	0.02691	0.00962	--	--	868	0.00313
869	0.07372	0.05566	0.04719	0.02951	0.01056	--	--	869	0.00338
870	0.07903	0.05935	0.05036	0.03098	0.01175	--	--	870	0.00365
871	0.08456	0.06326	0.05376	0.03371	0.01284	--	--	871	0.00398
872	0.09024	0.06746	0.0573	0.03617	0.0144	--	--	872	0.00432
873	0.09592	0.07194	0.06093	0.03898	0.01578	--	--	873	0.00466
874	0.1022	0.07662	0.06465	0.04186	0.01725	--	--	874	0.005
875	0.10815	0.08143	0.06846	0.04488	0.01927	--	--	875	0.00535
876	0.11429	0.08629	0.07226	0.04848	0.02143	--	--	876	0.00574
877	0.12022	0.09102	0.07594	0.0509	0.02359	--	--	877	0.00614
878	0.12684	0.09553	0.07941	0.05354	0.02608	--	--	878	0.00653
879	0.13238	0.09981	0.08264	0.05697	0.02803	--	--	879	0.00685
880	0.13777	0.10382	0.08557	0.05904	0.03037	--	--	880	0.00708
881	0.14186	0.10738	0.08809	0.06154	0.03178	--	--	881	0.00734
882	0.14586	0.11031	0.09009	0.06353	0.03348	--	--	882	0.00762
883	0.14812	0.1125	0.09148	0.06485	0.03461	--	--	883	0.00781
884	0.14992	0.1139	0.09219	0.0656	0.03519	--	--	884	0.00791
885	0.15049	0.11443	0.09226	0.06609	0.03526	--	--	885	0.00795
886	0.14981	0.11402	0.09169	0.06507	0.0347	--	--	886	0.00785
887	0.1481	0.1127	0.0904	0.06429	0.03379	--	--	887	0.00768
888	0.14499	0.11056	0.08835	0.0624	0.03234	--	--	888	0.00752
889	0.14133	0.10764	0.08561	0.06029	0.03077	--	--	889	0.00731
890	0.13633	0.10399	0.08234	0.05734	0.02876	--	--	890	0.00704
891	0.13139	0.09973	0.07866	0.05475	0.02685	--	--	891	0.00665
892	0.12473	0.09502	0.07469	0.05288	0.02462	--	--	892	0.00626
893	0.1183	0.09	0.07052	0.04929	0.02258	--	--	893	0.00589
894	0.11135	0.08469	0.06622	0.04674	0.02028	--	--	894	0.00546
895	0.10478	0.07912	0.06187	0.04412	0.01844	--	--	895	0.00508
896	0.09744	0.07346	0.05756	0.0416	0.0163	--	--	896	0.0047
897	0.09072	0.06787	0.05336	0.0391	0.01455	--	--	897	0.0043
898	0.08408	0.0625	0.0493	0.03722	0.0128	--	--	898	0.00393
899	0.07779	0.0574	0.04541	0.03421	0.01152	--	--	899	0.00361
900	0.07149	0.05259	0.04174	0.03268	0.01009	--	--	900	0.00333
901	0.06577	0.04808	0.03834	0.03084	0.00905	--	--	901	0.00308
902	0.06043	0.04388	0.03521	0.02909	0.008	--	--	902	0.0028
903	0.05555	0.04002	0.0323	0.02737	0.00716	--	--	903	0.00256
904	0.05084	0.03648	0.02957	0.02595	0.00651	--	--	904	0.00235
905	0.04649	0.03324	0.02706	0.024	0.00589	--	--	905	0.00213
906	0.04248	0.03026	0.0248	0.02263	0.00519	--	--	906	0.00197
907	0.03878	0.02755	0.02275	0.02135	0.00475	--	--	907	0.00185
908	0.03539	0.02508	0.02082	0.01998	0.00443	--	--	908	0.00173
909	0.03223	0.02278	0.01901	0.01877	0.00403	--	--	909	0.00166
910	0.02946	0.02064	0.01738	0.01747	0.00361	--	--	910	0.00163
911	0.02682	0.01868	0.01588	0.01623	0.00341	--	--	911	0.00153
912	0.02442	0.01689	0.0145	0.01552	0.00339	--	--	912	0.00139
913	0.02229	0.01525	0.01325	0.01445	0.00337	--	--	913	0.00129
914	0.02049	0.01375	0.01217	0.01332	0.00334	--	--	914	0.00124
915	0.01872	0.01241	0.01122	0.01243	0.00327	--	--	915	0.00118
916	0.01718	0.01123	0.01038	0.01155	0.00323	--	--	916	0.00114
917	0.01577	0.01019	0.00962	0.01078	0.00308	--	--	917	0.00108
918	0.01451	0.00926	0.00896	0.01029	0.00304	--	--	918	0.00102
919	0.01332	0.00842	0.00837	0.00966	0.00299	--	--	919	0.00101
920	0.01221	0.00765	0.00782	0.00911	0.00296	--	--	920	0.00101
921	0.01127	0.00695	0.00727	0.00825	0.00294	--	--	921	0.001
922	0.0104	0.00632	0.00675	0.00784	0.00292	--	--	922	0.000972931
923	0.00966	0.00573	0.00625	0.00733	0.00289	--	--	923	0.000937564
924	0.0089	0.00519	0.00581	0.00699	0.00258	--	--	924	0.000930138
925	0.00823	0.0047	0.00546	0.00644	0.00256	--	--	925	0.0009229
926	0.00762	0.00429	0.00523	0.00619	0.00253	--	--	926	0.000893007
927	0.00713	0.00396	0.00497	0.00565	0.00251	--	--	927	0.000856882
928	0.00662	0.00365	0.00462	0.00528	0.00249	--	--	928	0.000834162
929	0.00618	0.00333	0.00432	0.0052	0.00246	--	--	929	0.000841083
930	0.00576	0.00303	0.00418	0.00493	0.00244	--	--	930	0.000845361
931	0.00538	0.00281	0.00408	0.00448	0.00242	--	--	931	0.000830192
932	0.00506	0.00266	0.00392	0.00437	0.00241	--	--	932	0.000803696
933	0.00473	0.00248	0.00374	0.00395	0.0024	--	--	933	0.000783431
934	0.00446	0.00226	0.00361	0.00377	0.00239	--	--	934	0.000779969
935	0.0042	0.00206	0.0035	0.00375	0.00237	--	--	935	0.000765747
936	0.00403	0.00194	0.00341	0.00343	0.00237	--	--	936	0.000747749
937	0.00378	0.00187	0.00333	0.00348	0.00236	--	--	937	0.000734094
938	0.0036	0.00179	0.00329	0.00313	0.00235	--	--	938	0.000700617
939	0.00342	0.00173	0.00332	0.00293	0.00235	--	--	939	0.000667329
940	0.00326	0.0017	0.00342	0.00287	0.00234	--	--	940	0.000636875
941	0.00316	0.00166	0.00347	0.00286	0.00233	--	--	941	0.000602269
942	0.00307	0.00162	0.00343	0.00252	0.00233	--	--	942	0.000581446
943	0.003	0.00158	0.00334	0.00247	0.00233	--	--	943	0.00054571
944	0.00291	0.00155	0.00329	0.00237	0.00233	--	--	944	0.000514318
945	0.00289	0.00156	0.00333	0.00219	0.00234	--	--	945	0.000509736
946	0.00285	0.00161	0.00344	0.00238	0.00234	--	--	946	0.000508367
947	0.00286	0.0017	0.00355	0.00212	0.00234	--	--	947	0.000507377
948	0.00281	0.0018	0.00356	0.00204	0.00234	--	--	948	0.000470329
949	0.00284	0.00191	0.00352	0.002	0.00248	--	--	949	0.000416103
950	0.00282	0.00203	0.00352	0.00203	0.00248	--	--	950	0.00039624
951	0.00289	0.00217	0.0036	0.00218	0.00248	--	--	951	0.000387142
952	0.00289	0.00231	0.0038	0.00193	0.00248	--	--	952	0.000376347
953	0.00292	0.00256	0.0041	0.0021	0.00248	--	--	953	0.000371029
954	0.003	0.00274	0.00438	0.0021	0.00248	--	--	954	0.000351555
955	0.00307	0.0026	0.00453	0.00205	0.00264	--	--	955	0.000323589
956	0.00315	0.00209	0.00459	0.00208	0.00266	--	--	956	0.000310918
957	0.00321	0.00175	0.0047	0.00208	0.00268	--	--	957	0.000297495
958	0.00334	0.0017	0.00491	0.00188	0.00269	--	--	958	0.000263308
959	0.00341	0.00177	0.00514	0.00185	0.0027	--	--	959	0.000230823
960	0.00348	0.00176	0.00537	0.0019	0.00271	--	--	960	0.000234969
961	0.00361	0.00176	0.0056	0.00208	0.00272	--	--	961	0.000248181
962	0.00368	0.00176	0.00573	0.00208	0.00281	--	--	962	0.00024818
963	0.00379	0.00176	0.00577	0.0021	0.00284	--	--	963	0.000243464
964	0.00391	0.00176	0.00574	0.00202	0.00285	--	--	964	0.000240451
965	0.00395	0.00176	0.00565	0.00238	0.00289	--	--	965	0.000248393
966	0.00409	0.00176	0.00554	0.00239	0.00312	--	--	966	0.000255206
967	0.00409	0.00176	0.00555	0.00201	0.0033	--	--	967	0.000261835
968	0.00409	0.00176	0.00572	0.00205	0.00345	--	--	968	0.00025865
969	0.00419	0.00176	0.00593	0.0021	0.00375	--	--	969	0.000245087
970	0.00423	0.00176	0.0061	0.00214	0.00369	--	--	970	0.000249464
971	0.0042	0.00176	0.00622	0.00219	0.0038	--	--	971	0.000262531
972	0.0043	0.00176	0.00627	0.00223	0.00393	--	--	972	0.000273903
973	0.00432	0.00176	0.00631	0.00228	0.00427	--	--	973	0.000303405
974	0.0044	0.00176	0.00643	0.00232	0.00376	--	--	974	0.000319319
975	0.0045	0.00176	0.00666	0.00238	0.00379	--	--	975	0.000312393
976	0.00444	0.00176	0.00685	0.00239	0.00381	--	--	976	0.0002966
977	0.00443	0.00176	0.00686	0.00239	0.00383	--	--	977	0.00023569
978	0.00453	0.00176	0.00675	0.00241	0.00385	--	--	978	0.000209523
979	0.00465	0.00176	0.00668	0.00242	0.00387	--	--	979	0.000240379
980	0.00468	0.00176	0.00675	0.00244	0.00389	--	--	980	0.000249341
981	0.00471	0.00176	0.0069	0.00246	0.00391	--	--	981	0.00023603
982	0.00478	0.00176	0.00706	0.00248	0.00393	--	--	982	0.000231976
983	0.00484	0.00176	0.00721	0.0025	0.00395	--	--	983	0.000295706
984	0.00486	0.00176	0.00735	0.00252	0.00397	--	--	984	0.000339052
985	0.00493	0.00176	0.00749	0.00254	0.00399	--	--	985	0.000295369
986	0.00504	0.00176	0.00756	0.00255	0.00401	--	--	986	0.00024905
987	0.0051	0.00176	0.00757	0.00257	0.00403	--	--	987	0.00029166
988	0.00515	0.00176	0.00758	0.00258	0.00405	--	--	988	0.000328612
989	0.00518	0.00176	0.0076	0.00259	0.00406	--	--	989	0.000258523
990	0.00533	0.00176	0.00762	0.00261	0.00408	--	--	990	0.000195616
991	0.00537	0.00176	0.00761	0.00262	0.0041	--	--	991	0.000158957
992	0.00547	0.00176	0.00757	0.00263	0.00412	--	--	992	0.000184986
993	0.00549	0.00176	0.00746	0.00263	0.00414	--	--	993	0.000247271
994	0.00559	0.00176	0.00733	0.00264	0.00415	--	--	994	0.000219695
995	0.00566	0.00176	0.00721	0.00264	0.00411	--	--	995	0.00020723
996	0.00575	0.00176	0.00714	0.00265	0.00407	--	--	996	0.000286527
997	0.00578	0.00176	0.00706	0.00265	0.00405	--	--	997	0.00033147
998	0.00587	0.00176	0.00691	0.00266	0.00403	--	--	998	0.000305622
999	0.00592	0.00176	0.00664	0.00267	0.00401	--	--	999	0.00023296
1000	0.00594	0.00176	0.00632	0.00267	0.00399	--	--	1000	0.000196554
1001	0.00602	0.00176	0.00605	0.00267	0.00397	--	--	1001	0.000226045
1002	0.00606	0.00176	0.00584	0.00267	0.00395	--	--	1002	0.000237985
1003	0.00608	0.00176	0.00565	0.00267	0.00393	--	--	1003	0.000253142
1004	0.00603	0.00176	0.00548	0.00267	0.00391	--	--	1004	0.000258679
1005	0.0061	0.00176	0.00532	0.00267	0.00389	--	--	1005	0.00025044
1006	0.00608	0.00176	0.00514	0.00267	0.00388	--	--	1006	0.000277892
1007	0.00609	0.00176	0.00497	0.00267	0.00389	--	--	1007	0.000324231
1008	0.00607	0.00176	0.00479	0.00266	0.00388	--	--	1008	0.00038908
1009	0.00605	0.00177	0.00455	0.00261	0.00381	--	--	1009	0.000422785
1010	0.00603	0.00177	0.00427	0.00262	0.00373	--	--	1010	0.000336613
1011	0.00598	0.00176	0.00401	0.00262	0.00366	--	--	1011	0.000258566
1012	0.006	0.00172	0.00381	0.0026	0.00359	--	--	1012	0.000254158
1013	0.00593	0.00164	0.00365	0.00258	0.00356	--	--	1013	0.000259953
1014	0.00586	0.00153	0.0035	0.00257	0.00353	--	--	1014	0.000297851
1015	0.00586	0.00143	0.00335	0.00255	0.0035	--	--	1015	0.0003367
1016	0.00579	0.00138	0.0032	0.00254	0.00347	--	--	1016	0.000337044
1017	0.00576	0.00136	0.00308	0.00252	0.00343	--	--	1017	0.000334941
1018	0.0057	0.00136	0.00295	0.0025	0.0034	--	--	1018	0.000375514
1019	0.00561	0.00137	0.00282	0.00249	0.00337	--	--	1019	0.000405333
1020	0.00561	0.00137	0.00269	0.00247	0.00333	--	--	1020	0.000381354
1021	0.00556	0.00137	0.0026	0.00245	0.00328	--	--	1021	0.000342846
1022	0.0055	0.00137	0.00255	0.00243	0.00323	--	--	1022	0.000365704
1023	0.00548	0.00137	0.0025	0.00241	0.00318	--	--	1023	0.000399521
1024	0.00542	0.00137	0.00245	0.00239	0.00313	--	--	1024	0.000350275
1025	0.00536	0.00137	0.0024	0.00237	0.00308	--	--	1025	0.000321238
1026	0.00527	0.00136	0.00231	0.00234	0.00303	--	--	1026	0.000357156
1027	0.0053	0.00137	0.00218	0.00232	0.00297	--	--	1027	0.000389872
1028	0.00522	0.00138	0.00207	0.0023	0.00295	--	--	1028	0.000389934
1029	0.00516	0.00138	0.00202	0.00228	0.00293	--	--	1029	0.000399067
1030	0.00513	0.00132	0.00204	0.00225	0.00291	--	--	1030	0.000430863
1031	0.00509	0.00121	0.00206	0.00225	0.00287	--	--	1031	0.00041679
1032	0.00508	0.00109	0.00205	0.00226	0.00288	--	--	1032	0.000377615
1033	0.005	0.001	0.00204	0.00225	0.00291	--	--	1033	0.000386591
1034	0.00502	0.000975311	0.00203	0.00225	0.00288	--	--	1034	0.000380282
1035	0.00496	0.000966158	0.00202	0.00224	0.00284	--	--	1035	0.000359633
1036	0.00492	0.000907636	0.002	0.00223	0.00281	--	--	1036	0.00037845
1037	0.00488	0.000804922	0.002	0.00222	0.00278	--	--	1037	0.00038708
1038	0.00484	0.000696616	0.002	0.00221	0.00275	--	--	1038	0.000425925
1039	0.00482	0.000596321	0.00197	0.0022	0.0027	--	--	1039	0.000463645
1040	0.00476	0.000497239	0.0019	0.00219	0.00288	--	--	1040	0.000457006
1041	0.00477	0.000390157	0.00186	0.00218	0.00281	--	--	1041	0.00046982
1042	0.00472	0.000281235	0.00185	0.00217	0.00281	--	--	1042	0.000461686
1043	0.00471	0.000195376	0.00183	0.00216	0.00268	--	--	1043	0.000433925
1044	0.00468	0.00016895	0.00179	0.00215	0.00272	--	--	1044	0.000443364
1045	0.00466	0.000124539	0.00176	0.00214	0.00268	--	--	1045	0.000433931
1046	0.00466	0.000159177	0.00175	0.00213	0.00264	--	--	1046	0.000426204
1047	0.0046	0.000368825	0.00173	0.00212	0.00251	--	--	1047	0.000462664
1048	0.00458	0.000734422	0.00169	0.00211	0.00252	--	--	1048	0.00047402
1049	0.00458	0.000925479	0.00166	0.0021	0.0025	--	--	1049	0.000439129
1050	0.00455	0.000915376	0.00163	0.00209	0.0024	--	--	1050	0.000424824
1051	0.00453	0.000794035	0.00161	0.00207	0.0024	--	--	1051	0.000444698
1052	0.00454	0.00068418	0.0016	0.00206	0.00243	--	--	1052	0.000443245
1053	0.00452	0.000556007	0.00158	0.00204	0.00236	--	--	1053	0.000461056
1054	0.00448	0.000434656	0.00151	0.00203	0.00238	--	--	1054	0.000490957
1055	0.0045	0.000298473	0.00142	0.00201	0.00232	--	--	1055	0.000477064
1056	0.00446	0.000160943	0.00135	0.002	0.00227	--	--	1056	0.000467331
1057	0.00447	6.31398e-05	0.0013	0.00198	0.0023	--	--	1057	0.00049442
1058	0.00443	2.28449e-05	0.0013	0.00197	0.00223	--	--	1058	0.000509621
1059	0.00439	1.35269e-06	0.00133	0.00195	0.00227	--	--	1059	0.000494433
1060	0.00442	-2.51886e-05	0.00138	0.00193	0.00221	--	--	1060	0.000497942
1061	0.00441	-5.75673e-05	0.0014	0.00191	0.00218	--	--	1061	0.00051656
1062	0.00439	-8.79637e-05	0.00137	0.00188	0.0022	--	--	1062	0.000522158
1063	0.00434	-0.000118369	0.00128	0.00186	0.00219	--	--	1063	0.000514168
1064	0.0043	-0.000148839	0.00116	0.00184	0.00219	--	--	1064	0.000501842
1065	0.0043	-0.000179416	0.00109	0.00182	0.00214	--	--	1065	0.000504247
1066	0.00426	-0.000209274	0.0011	0.0018	0.00218	--	--	1066	0.000519874
1067	0.00423	-0.00023662	0.00114	0.00179	0.00214	--	--	1067	0.000531919
1068	0.0042	-0.000260792	0.00115	0.00177	0.0021	--	--	1068	0.000550766
1069	0.0042	-0.000282933	0.00112	0.00176	0.00204	--	--	1069	0.000568297
1070	0.00419	-0.000303301	0.00107	0.00175	0.00204	--	--	1070	0.000576015
1071	0.0041	-0.000322388	0.001	0.00173	0.00201	--	--	1071	0.000579584
1072	0.00409	-0.000352868	0.000973346	0.00172	0.00208	--	--	1072	0.000565978
1073	0.00404	-0.000388921	0.00101	0.00169	0.00204	--	--	1073	0.000582018
1074	0.00404	-0.000428647	0.00108	0.00158	0.00208	--	--	1074	0.000618263
1075	0.00399	-0.000496627	0.0011	0.00152	0.00203	--	--	1075	0.000615809
1076	0.00399	-0.000652757	0.00105	0.00161	0.00197	--	--	1076	0.000612982
1077	0.00392	-0.000848269	0.000984043	0.00166	0.00201	--	--	1077	0.000626017
1078	0.0039	-0.000980209	0.000943496	0.0016	0.00199	--	--	1078	0.000623387
1079	0.00386	-0.00099678	0.000926036	0.00156	0.002	--	--	1079	0.000622648
1080	0.00384	-0.000972692	0.000929313	0.00152	0.00183	--	--	1080	0.000639847
1081	0.00383	-0.00095689	0.000952495	0.00149	0.00191	--	--	1081	0.000650065
1082	0.0038	-0.000954133	0.000976486	0.00137	0.00192	--	--	1082	0.000660286
1083	0.00378	-0.000947334	0.000991052	0.0015	0.00192	--	--	1083	0.000669943
1084	0.00375	-0.000940757	0.001	0.00156	0.00193	--	--	1084	0.000668464
1085	0.00371	-0.000934092	0.000996069	0.00147	0.00185	--	--	1085	0.000675861
1086	0.0037	-0.000927434	0.000968796	0.00152	0.00196	--	--	1086	0.000676464
1087	0.0037	-0.000920557	0.00095085	0.00137	0.00188	--	--	1087	0.000664419
1088	0.00366	-0.000912838	0.00096637	0.00139	0.00181	--	--	1088	0.0006739
1089	0.00365	-0.000905116	0.001	0.00138	0.0018	--	--	1089	0.000681116
1090	0.00363	-0.000901759	0.00104	0.00145	0.00189	--	--	1090	0.000651707
1091	0.00361	-0.000908032	0.00109	0.00138	0.00186	--	--	1091	0.000617014
1092	0.00361	-0.000923493	0.00114	0.00144	0.00185	--	--	1092	0.000610263
1093	0.00359	-0.00094405	0.00118	0.00141	0.00187	--	--	1093	0.000612764
1094	0.00355	-0.000966826	0.00118	0.0014	0.00188	--	--	1094	0.000601673
1095	0.00355	-0.000990389	0.00117	0.00121	0.00188	--	--	1095	0.000604552
1096	0.00354	-0.00101	0.00119	0.00135	0.00186	--	--	1096	0.000615551
1097	0.00352	-0.00101	0.00123	0.00117	0.00185	--	--	1097	0.000622584
1098	0.00351	-0.001	0.00128	0.00141	0.00183	--	--	1098	0.000618667
1099	0.00351	-0.0009947	0.00131	0.00134	0.0018	--	--	1099	0.000593793
1100	0.0035	-0.000986432	0.00132	0.00125	0.0018	--	--	1100	0.000575715
1101	0.0035	-0.000978969	0.00132	0.00137	0.00189	--	--	1101	0.000571041
1102	0.0035	-0.000971148	0.00135	0.0012	0.00187	--	--	1102	0.000568442
1103	0.00347	-0.0009633	0.00142	0.00134	0.00192	--	--	1103	0.000555458
1104	0.00347	-0.000955403	0.0015	0.00132	0.00188	--	--	1104	0.000524347
1105	0.00346	-0.000947458	0.00159	0.00139	0.00189	--	--	1105	0.000502674
1106	0.00348	-0.000939468	0.00167	0.00141	0.00195	--	--	1106	0.000527821
1107	0.0035	-0.000931433	0.00175	0.0013	0.00191	--	--	1107	0.000550699
1108	0.00348	-0.000923357	0.00182	0.00127	0.00192	--	--	1108	0.000530906
1109	0.00348	-0.000915242	0.00193	0.00134	0.00194	--	--	1109	0.000526026
1110	0.0035	-0.000907089	0.00213	0.00124	0.00195	--	--	1110	0.000545685
1111	0.00349	-0.0008989	0.00241	0.00132	0.00198	--	--	1111	0.000536266
1112	0.00351	-0.000890678	0.00267	0.00134	0.00198	--	--	1112	0.000536472
1113	0.00352	-0.000882424	0.00278	0.00134	0.00191	--	--	1113	0.00055612
1114	0.00351	-0.000874243	0.00277	0.00131	0.00206	--	--	1114	0.00053706
1115	0.00351	-0.000864716	0.00277	0.00142	0.00196	--	--	1115	0.000521204
1116	0.00353	-0.000859527	0.00285	0.00138	0.00205	--	--	1116	0.000537816
1117	0.00352	-0.000857259	0.00293	0.00136	0.00207	--	--	1117	0.000545172
1118	0.00357	-0.000841101	0.00294	0.00147	0.00201	--	--	1118	0.000521182
1119	0.00355	-0.000785481	0.00291	0.0013	0.00211	--	--	1119	0.00050455
1120	0.0036	-0.000709689	0.00296	0.00131	0.00207	--	--	1120	0.000514342
1121	0.00362	-0.00065404	0.0031	0.00122	0.0021	--	--	1121	0.000520729
1122	0.00361	-0.000637823	0.00325	0.00133	0.00216	--	--	1122	0.000505586
1123	0.00362	-0.000635466	0.00332	0.00146	0.00217	--	--	1123	0.000484584
1124	0.00365	-0.00063016	0.00332	0.0013	0.00213	--	--	1124	0.000476978
1125	0.00361	-0.000620486	0.00329	0.00138	0.00215	--	--	1125	0.000483713
1126	0.00361	-0.000612129	0.00325	0.00141	0.0021	--	--	1126	0.000503278
1127	0.00363	-0.000603671	0.00321	0.00142	0.00218	--	--	1127	0.000519625
1128	0.00364	-0.000595217	0.00323	0.00142	0.00214	--	--	1128	0.00053332
1129	0.00367	-0.000586768	0.00326	0.00148	0.00219	--	--	1129	0.000542852
1130	0.00365	-0.000578326	0.00319	0.00146	0.00215	--	--	1130	0.000519713
1131	0.00367	-0.000569896	0.00303	0.00128	0.00213	--	--	1131	0.000490144
1132	0.00371	-0.000561478	0.00299	0.00129	0.00212	--	--	1132	0.000513995
1133	0.00365	-0.000553076	0.00313	0.00138	0.00215	--	--	1133	0.000504796
1134	0.00369	-0.000544692	0.00331	0.00125	0.00217	--	--	1134	0.000458015
1135	0.00364	-0.000536328	0.00337	0.00133	0.00216	--	--	1135	0.000441431
1136	0.00375	-0.000527988	0.00336	0.00125	0.00201	--	--	1136	0.000397648
1137	0.00367	-0.000519674	0.0034	0.00122	0.00218	--	--	1137	0.000379718
1138	0.00365	-0.000511388	0.00346	0.00129	0.00203	--	--	1138	0.000401801
1139	0.00368	-0.000503133	0.00342	0.00101	0.0021	--	--	1139	0.00041934
1140	0.00363	-0.000494912	0.00331	0.00101	0.00201	--	--	1140	0.000427803
1141	0.00366	-0.000486727	0.00323	0.00108	0.00219	--	--	1141	0.000399438
1142	0.00356	-0.000478582	0.00322	0.00109	0.00207	--	--	1142	0.000367283
1143	0.00357	-0.000470478	0.00318	0.00109	0.00217	--	--	1143	0.000339644
1144	0.00353	-0.000462418	0.00303	0.0011	0.00201	--	--	1144	0.000298776
1145	0.00356	-0.000454406	0.00281	0.0011	0.00208	--	--	1145	0.000301693
1146	0.00349	-0.000446444	0.00267	0.00111	0.00211	--	--	1146	0.000359535
1147	0.00349	-0.000438535	0.00273	0.00111	0.00233	--	--	1147	0.000367518
1148	0.00344	-0.000430678	0.00297	0.00112	0.00218	--	--	1148	0.000325077
1149	0.00337	-0.000422913	0.00314	0.00112	0.00221	--	--	1149	0.000303388
1150	0.00334	-0.000415169	0.00311	0.00113	0.00235	--	--	1150	0.000298106
1151	0.00328	-0.000407128	0.00297	0.00113	0.00201	--	--	1151	0.000326224
1152	0.00328	-0.000399092	0.00286	0.00113	0.00244	--	--	1152	0.000356968
1153	0.00328	-0.000393074	0.00285	0.00113	0.002	--	--	1153	0.000348424
1154	0.00324	-0.00039178	0.00287	0.00113	0.00255	--	--	1154	0.000361007
1155	0.00319	-0.000395599	0.00289	0.00113	0.00228	--	--	1155	0.000393772
1156	0.00319	-0.000402197	0.00293	0.00113	0.00244	--	--	1156	0.000396877
1157	0.00314	-0.00040908	0.003	0.00113	0.00238	--	--	1157	0.000395054
1158	0.00309	-0.000415628	0.00305	0.00113	0.00249	--	--	1158	0.000390001
1159	0.00307	-0.000422141	0.00303	0.00113	0.00234	--	--	1159	0.00038927
1160	0.00304	-0.000428774	0.00292	0.00113	0.0022	--	--	1160	0.000393993
1161	0.003	-0.000435627	0.00277	0.00112	0.00209	--	--	1161	0.000388312
1162	0.00298	-0.000442497	0.00269	0.0011	0.00228	--	--	1162	0.000390726
1163	0.00293	-0.000448949	0.00269	0.00109	0.00222	--	--	1163	0.000387644
1164	0.00289	-0.000455096	0.00275	0.00108	0.00222	--	--	1164	0.00037661
1165	0.00289	-0.000462968	0.00281	0.00108	0.00229	--	--	1165	0.000394153
1166	0.00284	-0.00047417	0.00282	0.00108	0.00223	--	--	1166	0.00041038
1167	0.00283	-0.000488212	0.00275	0.00107	0.00214	--	--	1167	0.000376813
1168	0.0028	-0.000502955	0.00262	0.00107	0.00201	--	--	1168	0.000352604
1169	0.00278	-0.000517501	0.0025	0.00106	0.002	--	--	1169	0.000366602
1170	0.00274	-0.00053195	0.00245	0.00106	0.00199	--	--	1170	0.000386164
1171	0.00273	-0.000546597	0.0025	0.00106	0.00192	--	--	1171	0.000405735
1172	0.0027	-0.000561361	0.00257	0.00105	0.00184	--	--	1172	0.000425316
1173	0.00267	-0.000576253	0.00259	0.00105	0.00191	--	--	1173	0.000416033
1174	0.00263	-0.000591274	0.0025	0.00104	0.00176	--	--	1174	0.000377886
1175	0.00263	-0.000606425	0.00234	0.00105	0.00173	--	--	1175	0.000369455
1176	0.00259	-0.00062176	0.00227	0.00105	0.00172	--	--	1176	0.000397015
1177	0.00255	-0.000636965	0.00234	0.00106	0.00153	--	--	1177	0.000436311
1178	0.00253	-0.000652574	0.00249	0.00106	0.00165	--	--	1178	0.000481065
1179	0.0025	-0.000669811	0.00264	0.00107	0.0015	--	--	1179	0.000502741
1180	0.00248	-0.000686826	0.00276	0.00107	0.00157	--	--	1180	0.000472462
1181	0.00244	-0.000697084	0.00275	0.000859899	0.00144	--	--	1181	0.000416514
1182	0.00241	-0.000698505	0.0026	0.00085528	0.00162	--	--	1182	0.00038721
1183	0.00238	-0.000700396	0.00243	0.00105	0.00156	--	--	1183	0.000395811
1184	0.00232	-0.000713142	0.00238	0.00113	0.00152	--	--	1184	0.000418879
1185	0.0023	-0.000735827	0.00245	0.00106	0.00186	--	--	1185	0.000441961
1186	0.00227	-0.000761419	0.00257	0.00117	0.0016	--	--	1186	0.000423192
1187	0.00225	-0.000787126	0.00266	0.00101	0.00165	--	--	1187	0.000371779
1188	0.00225	-0.000811654	0.0027	0.00112	0.0017	--	--	1188	0.00038515
1189	0.00218	-0.000829181	0.00268	0.00113	0.00161	--	--	1189	0.000438195
1190	0.00221	-0.000834628	0.00266	0.00121	0.00152	--	--	1190	0.00045496
1191	0.00217	-0.000830499	0.00258	0.00102	0.00142	--	--	1191	0.00045135
1192	0.00215	-0.000826062	0.00235	0.00127	0.00159	--	--	1192	0.000447756
1193	0.00211	-0.000830736	0.00206	0.00115	0.00144	--	--	1193	0.00044418
1194	0.00212	-0.000847734	0.0019	0.00109	0.0016	--	--	1194	0.000440489
1195	0.00209	-0.000872765	0.00186	0.0011	0.00153	--	--	1195	0.00044087
1196	0.00205	-0.000899969	0.00173	0.00126	0.00153	--	--	1196	0.000480496
1197	0.00207	-0.000927694	0.00149	0.00122	0.00142	--	--	1197	0.000529233
1198	0.00204	-0.000951701	0.00135	0.00118	0.00169	--	--	1198	0.000522586
1199	0.00201	-0.000965031	0.00138	0.0013	0.00124	--	--	1199	0.000509729
1200	0.00194	-0.000974514	0.00151	0.00131	0.00143	--	--	1200	0.00051613
1201	0.00194	-0.001	0.00166	0.00126	0.00124	--	--	1201	0.000518561
1202	0.00194	-0.00106	0.00185	0.00135	0.00123	--	--	1202	0.000521011
1203	0.00189	-0.00111	0.00208	0.00143	0.00124	--	--	1203	0.000523482
1204	0.00186	-0.00114	0.00226	0.00145	0.00129	--	--	1204	0.000525973
1205	0.00181	-0.00114	0.00224	0.0014	0.00118	--	--	1205	0.000528485
1206	0.00178	-0.00113	0.00196	0.00139	0.00129	--	--	1206	0.000530723
1207	0.00175	-0.00113	0.00162	0.00142	0.00123	--	--	1207	0.000545831
1208	0.00173	-0.00113	0.00153	0.00141	0.00111	--	--	1208	0.000553683
1209	0.00172	-0.00114	0.00172	0.00144	0.00115	--	--	1209	0.000496811
1210	0.00168	-0.00113	0.00195	0.0015	0.00112	--	--	1210	0.000424515
1211	0.00167	-0.0011	0.00198	0.00141	0.00109	--	--	1211	0.00042046
1212	0.00162	-0.00113	0.00181	0.00158	0.00101	--	--	1212	0.000455769
1213	0.00162	-0.00139	0.00162	0.00144	0.00105	--	--	1213	0.000493795
1214	0.00159	-0.00177	0.00153	0.00141	0.00109	--	--	1214	0.000520729
1215	0.00157	-0.00207	0.00155	0.00156	0.00112	--	--	1215	0.0004956
1216	0.00153	-0.00218	0.00161	0.00166	0.00116	--	--	1216	0.000454821
1217	0.00152	-0.00218	0.00167	0.00143	0.0012	--	--	1217	0.000482013
1218	0.00151	-0.00217	0.00172	0.00157	0.00124	--	--	1218	0.000519422
1219	0.00147	-0.00219	0.00172	0.00162	0.00124	--	--	1219	0.000506073
1220	0.00148	-0.00223	0.00164	0.00162	0.00117	--	--	1220	0.000499722
1221	0.00147	-0.00229	0.00148	0.00154	0.00109	--	--	1221	0.000512223
1222	0.00146	-0.00233	0.00127	0.00156	0.00102	--	--	1222	0.000513445
1223	0.00144	-0.00237	0.00106	0.00156	0.00132	--	--	1223	0.000497875
1224	0.00143	-0.0024	0.000947646	0.00156	0.00125	--	--	1224	0.000460492
1225	0.00141	-0.00243	0.000950838	0.00156	0.00117	--	--	1225	0.000416413
1226	0.0014	-0.00244	0.000986588	0.00156	0.0011	--	--	1226	0.000413351
1227	0.00139	-0.00243	0.000983054	0.00157	0.00105	--	--	1227	0.000441776
1228	0.00136	-0.0024	0.000957714	0.00157	0.00104	--	--	1228	0.000443934
1229	0.00135	-0.00238	0.000955489	0.00157	0.00103	--	--	1229	0.000451804
1230	0.00133	-0.00238	0.000975133	0.00157	0.00102	--	--	1230	0.000507554
1231	0.00129	-0.00243	0.000990929	0.00157	0.00101	--	--	1231	0.00055129
1232	0.00129	-0.0025	0.00101	0.00157	0.000998188	--	--	1232	0.000535087
1233	0.00128	-0.00255	0.00105	0.00157	0.00098789	--	--	1233	0.000490553
1234	0.00129	-0.00257	0.00109	0.00158	0.000977601	--	--	1234	0.000454951
1235	0.00123	-0.00257	0.00111	0.00158	0.000967321	--	--	1235	0.000448369
1236	0.00124	-0.00258	0.00112	0.00158	0.00095705	--	--	1236	0.000473083
1237	0.00121	-0.00257	0.00115	0.00159	0.000946785	--	--	1237	0.000509003
1238	0.00119	-0.00251	0.00119	0.00159	0.000903479	--	--	1238	0.000496872
1239	0.00122	-0.00242	0.00119	0.0016	0.0009741	--	--	1239	0.000436271
1240	0.00121	-0.00234	0.0011	0.0016	0.000748525	--	--	1240	0.000422933
1241	0.00123	-0.00231	0.000865059	0.00161	0.000843414	--	--	1241	0.000457279
1242	0.00121	-0.00232	0.000619986	0.0016	0.000955348	--	--	1242	0.000455301
1243	0.00123	-0.00236	0.000636082	0.0016	0.001	--	--	1243	0.000426206
1244	0.00125	-0.00239	0.000884247	0.00159	0.000554982	--	--	1244	0.000417137
1245	0.00126	-0.0024	0.00108	0.00158	0.000795439	--	--	1245	0.000411353
1246	0.00126	-0.00238	0.00114	0.00158	0.000809523	--	--	1246	0.000423581
1247	0.00126	-0.00234	0.00118	0.00158	0.000843731	--	--	1247	0.000453821
1248	0.0013	-0.00231	0.00121	0.00158	0.00087793	--	--	1248	0.000469945
1249	0.00131	-0.00227	0.00119	0.00158	0.000912117	--	--	1249	0.000476975
1250	0.00132	-0.00223	0.00114	0.00158	0.000946291	--	--	1250	0.000449197
1251	0.00133	-0.00217	0.00109	0.00158	0.000980449	--	--	1251	0.00040921
1252	0.00139	-0.0021	0.00105	0.00158	0.00101	--	--	1252	0.000407541
1253	0.00141	-0.00206	0.00106	0.00158	0.00105	--	--	1253	0.000432001
1254	0.00143	-0.00208	0.00106	0.00158	0.0011	--	--	1254	0.000454164
1255	0.00148	-0.00211	0.000960789	0.00158	0.00103	--	--	1255	0.000404831
1256	0.00151	-0.0021	0.000816364	0.00159	0.000669159	--	--	1256	0.000324354
1257	0.00153	-0.00203	0.000782453	0.00159	0.000885154	--	--	1257	0.000314871
1258	0.00158	-0.00195	0.000867985	0.00158	0.00113	--	--	1258	0.000346249
1259	0.0016	-0.00187	0.000982949	0.00157	0.00113	--	--	1259	0.000377647
1260	0.00163	-0.00182	0.00107	0.00156	0.00112	--	--	1260	0.000409064
1261	0.00166	-0.00177	0.00111	0.00155	0.00112	--	--	1261	0.00040187
1262	0.00171	-0.00173	0.00109	0.00155	0.000780602	--	--	1262	0.000357321
1263	0.00171	-0.00169	0.000956836	0.00155	0.000814402	--	--	1263	0.000353928
1264	0.00177	-0.00163	0.000783258	0.00155	0.000848156	--	--	1264	0.000390435
1265	0.00177	-0.00156	0.000719349	0.00155	0.00088186	--	--	1265	0.000424517
1266	0.00183	-0.0015	0.000723878	0.00155	0.000915078	--	--	1266	0.000417252
1267	0.00185	-0.00149	0.00070731	0.00155	0.00101	--	--	1267	0.000339009
1268	0.00188	-0.00151	0.000749789	0.00154	0.0011	--	--	1268	0.000258841
1269	0.00192	-0.0015	0.000863933	0.00154	0.00115	--	--	1269	0.000236563
1270	0.00193	-0.00142	0.000956788	0.00154	0.00119	--	--	1270	0.00025083
1271	0.00197	-0.00131	0.00101	0.00154	0.00109	--	--	1271	0.000280665
1272	0.00201	-0.00125	0.00106	0.00154	0.000986057	--	--	1272	0.000317278
1273	0.00201	-0.00123	0.00111	0.00154	0.000885809	--	--	1273	0.000339613
1274	0.00203	-0.0012	0.00115	0.00154	0.00085027	--	--	1274	0.000323814
1275	0.00206	-0.00113	0.00115	0.00153	0.00090757	--	--	1275	0.000302301
1276	0.00206	-0.00108	0.00112	0.00153	0.000964784	--	--	1276	0.000310599
1277	0.00207	-0.00106	0.0011	0.00153	0.00102	--	--	1277	0.000322963
1278	0.00212	-0.00106	0.00113	0.00153	0.00112	--	--	1278	0.000337021
1279	0.0021	-0.00104	0.00122	0.00153	0.00106	--	--	1279	0.000357871
1280	0.00215	-0.00101	0.00128	0.00153	0.001	--	--	1280	0.000337113
1281	0.00215	-0.000967528	0.00125	0.00153	0.000769165	--	--	1281	0.000284789
1282	0.00215	-0.000923353	0.00117	0.00152	0.000823808	--	--	1282	0.000264452
1283	0.00217	-0.000880553	0.00113	0.00152	0.000827629	--	--	1283	0.000266059
1284	0.00218	-0.000839312	0.0012	0.00152	0.000895832	--	--	1284	0.000281426
1285	0.00215	-0.000815096	0.00136	0.00152	0.000886201	--	--	1285	0.000313064
1286	0.00216	-0.000818203	0.00145	0.00151	0.000890064	--	--	1286	0.000325492
1287	0.00217	-0.000829958	0.00138	0.0015	0.000982144	--	--	1287	0.000316199
1288	0.0022	-0.000823352	0.0012	0.00149	0.000926803	--	--	1288	0.000319918
1289	0.00219	-0.00079872	0.00107	0.00148	0.00105	--	--	1289	0.000321581
1290	0.00219	-0.00077515	0.00107	0.00146	0.000933278	--	--	1290	0.000283381
1291	0.00219	-0.000757737	0.00117	0.00145	0.00106	--	--	1291	0.000248004
1292	0.00219	-0.000737374	0.0012	0.00145	0.000980991	--	--	1292	0.000268698
1293	0.00216	-0.000713456	0.00112	0.00146	0.000990691	--	--	1293	0.00032035
1294	0.00216	-0.000690897	0.00101	0.00146	0.00107	--	--	1294	0.000327482
1295	0.00216	-0.000667205	0.000970752	0.00146	0.00107	--	--	1295	0.000286326
1296	0.00214	-0.000642047	0.00102	0.00146	0.00118	--	--	1296	0.000282121
1297	0.00208	-0.000626419	0.00111	0.00146	0.00116	--	--	1297	0.000318632
1298	0.00209	-0.000624874	0.00119	0.00146	0.00113	--	--	1298	0.000324475
1299	0.00212	-0.000624043	0.00118	0.00145	0.00115	--	--	1299	0.000317389
1300	0.00212	-0.000610243	0.00109	0.00145	0.00111	--	--	1300	0.000327271
1301	0.00208	-0.00058498	0.00101	0.00145	0.00115	--	--	1301	0.000269755
1302	0.0021	-0.000557087	0.00105	0.00144	0.00116	--	--	1302	0.000195804
1303	0.00205	-0.000530831	0.00118	0.00144	0.00123	--	--	1303	0.000223015
1304	0.00208	-0.000506501	0.00126	0.00144	0.00119	--	--	1304	0.000273544
1305	0.00202	-0.000482573	0.00121	0.00143	0.00117	--	--	1305	0.000285539
1306	0.00202	-0.000456506	0.0011	0.00143	0.00118	--	--	1306	0.00028662
1307	0.00202	-0.000428861	0.00101	0.00143	0.00128	--	--	1307	0.000271999
1308	0.00198	-0.000403756	0.000989269	0.00143	0.00125	--	--	1308	0.000254229
1309	0.00198	-0.000381956	0.00104	0.00142	0.00124	--	--	1309	0.000258077
1310	0.00201	-0.000356774	0.00112	0.00142	0.0013	--	--	1310	0.000260941
1311	0.00196	-0.000321595	0.00119	0.00142	0.00128	--	--	1311	0.00027189
1312	0.002	-0.000290025	0.00123	0.00141	0.00123	--	--	1312	0.000271928
1313	0.00197	-0.000307121	0.00125	0.00141	0.00125	--	--	1313	0.000206139
1314	0.00197	-0.00040993	0.00125	0.00141	0.00126	--	--	1314	0.000289509
1315	0.00191	-0.000566918	0.00124	0.0014	0.00118	--	--	1315	0.000279878
1316	0.00196	-0.000695527	0.00123	0.0014	0.0013	--	--	1316	0.000270224
1317	0.00191	-0.000749669	0.00118	0.0014	0.00117	--	--	1317	0.000260544
1318	0.00194	-0.000752606	0.00109	0.0014	0.00122	--	--	1318	0.000175455
1319	0.00191	-0.000744198	0.001	0.00139	0.0011	--	--	1319	0.000170745
1320	0.0019	-0.000739008	0.00102	0.00139	0.00129	--	--	1320	0.000166007
1321	0.00192	-0.000735384	0.00109	0.00138	0.00121	--	--	1321	0.000161239
1322	0.0019	-0.000731939	0.00112	0.00137	0.00136	--	--	1322	0.00017849
1323	0.00185	-0.000728789	0.00106	0.00137	0.00112	--	--	1323	0.000266211
1324	0.00192	-0.000725801	0.000986343	0.00136	0.00126	--	--	1324	0.00019606
1325	0.00169	-0.000722965	0.000958948	0.00134	0.00117	--	--	1325	0.000120871
1326	0.00177	-0.00071973	0.000980213	0.00133	0.0013	--	--	1326	0.00012096
1327	0.00167	-0.000716079	0.000963127	0.00131	0.00122	--	--	1327	0.000121012
1328	0.00175	-0.000714895	0.000849902	0.00129	0.00136	--	--	1328	0.000121025
1329	0.00159	-0.000721661	0.00073139	0.00128	0.00134	--	--	1329	0.000162173
1330	0.00168	-0.000739523	0.000732057	0.00126	0.00114	--	--	1330	0.000147039
1331	0.00166	-0.0007658	0.000839912	0.00125	0.0013	--	--	1331	0.000178094
1332	0.00162	-0.000794992	0.000939298	0.00123	0.00119	--	--	1332	0.000182961
1333	0.00157	-0.000823866	0.000923461	0.00121	0.00128	--	--	1333	0.000187782
1334	0.00159	-0.000851942	0.000759716	0.0012	0.00111	--	--	1334	0.000192555
1335	0.00162	-0.000880444	0.00053827	0.00118	0.00144	--	--	1335	0.000140146
1336	0.00158	-0.000912284	0.000406848	0.00116	0.00115	--	--	1336	0.00015319
1337	0.00161	-0.000944152	0.000411645	0.00115	0.00117	--	--	1337	0.000166181
1338	0.00159	-0.000954155	0.000498977	0.00113	0.00136	--	--	1338	0.000179117
1339	0.00148	-0.000914396	0.000637123	0.00111	0.00132	--	--	1339	0.000191998
1340	0.00143	-0.000830499	0.000807401	0.00109	0.00115	--	--	1340	0.000204821
1341	0.00151	-0.000750996	0.000938659	0.00108	0.00122	--	--	1341	0.000217585
1342	0.00149	-0.000719952	0.000968377	0.00106	0.00126	--	--	1342	0.000230287
1343	0.00151	-0.00073556	0.00092466	0.00104	0.00126	--	--	1343	0.000242925
1344	0.00151	-0.000767971	0.000883711	0.00103	0.00126	--	--	1344	0.000255499
1345	0.00139	-0.000798094	0.000898012	0.00101	0.00127	--	--	1345	0.000268005
1346	0.00138	-0.000824868	0.000991464	0.000937469	0.00127	--	--	1346	5.51866e-05
1347	0.00132	-0.000851228	0.00116	0.000915857	0.00146	--	--	1347	9.9359e-05
1348	0.00132	-0.000877549	0.00136	0.000896714	0.00118	--	--	1348	6.1984e-05
1349	0.00129	-0.000903526	0.00156	0.00088976	0.00146	--	--	1349	9.09411e-05
1350	0.00136	-0.00092916	0.00169	0.000882805	0.00106	--	--	1350	0.000119821
1351	0.00121	-0.000954423	0.00171	0.000875851	0.00148	--	--	1351	0.00014862
1352	0.0012	-0.000979291	0.00162	0.000868896	0.00119	--	--	1352	1.45999e-05
1353	0.00142	-0.001	0.00147	0.000861942	0.00117	--	--	1353	9.34545e-05
1354	0.00136	-0.00103	0.00135	0.000854987	0.00125	--	--	1354	0.00014055
1355	0.00145	-0.00105	0.00131	0.000848033	0.00105	--	--	1355	0.000143897
1356	0.00139	-0.00107	0.00134	0.000841078	0.00143	--	--	1356	0.000147152
1357	0.00132	-0.0011	0.00139	0.000834124	0.00132	--	--	1357	0.000150314
1358	0.00125	-0.00112	0.00146	0.000827169	0.00142	--	--	1358	0.000154149
1359	0.00121	-0.00114	0.00159	0.000820215	0.00141	--	--	1359	0.00016716
1360	0.00121	-0.00116	0.00178	0.00081326	0.00139	--	--	1360	0.000180069
1361	0.00119	-0.00118	0.00197	0.000806306	0.0014	--	--	1361	0.000192875
1362	0.00117	-0.0012	0.00206	0.000799351	0.00133	--	--	1362	0.000209248
1363	0.00114	-0.00122	0.00197	0.000792397	0.00148	--	--	1363	0.000236903
1364	0.00111	-0.00124	0.00179	0.000785443	0.00142	--	--	1364	0.000264447
1365	0.00108	-0.00128	0.00165	0.000778488	0.00133	--	--	1365	0.000291875
1366	0.00105	-0.00134	0.00164	0.000771534	0.00133	--	--	1366	0.000195435
1367	0.00101	-0.0014	0.00171	0.000764579	0.00147	--	--	1367	0.000202536
1368	0.000962446	-0.00146	0.00179	0.000757625	0.00139	--	--	1368	0.000219453
1369	0.000937475	-0.00152	0.00188	0.00075067	0.00118	--	--	1369	0.000250628
1370	0.000909897	-0.00157	0.00197	0.000743125	0.00152	--	--	1370	0.000267393
1371	0.000879637	-0.00163	0.00201	0.000734949	0.00161	--	--	1371	0.000292513
1372	0.000846613	-0.00169	0.00197	0.000726773	0.00124	--	--	1372	0.0002839
1373	0.000810748	-0.00174	0.0018	0.000716542	0.00163	--	--	1373	0.000275147
1374	0.000771959	-0.0018	0.0016	0.000712845	0.00161	--	--	1374	0.000266252
1375	0.000730163	-0.00185	0.00149	0.000709148	0.00171	--	--	1375	0.000181075
1376	0.000730546	-0.0019	0.00151	0.00070545	0.00124	--	--	1376	0.000166863
1377	0.00055092	-0.00195	0.00162	0.000701753	0.00123	--	--	1377	0.000109627
1378	0.000329279	-0.002	0.00176	0.000698056	0.00122	--	--	1378	0.000145329
1379	0.00027466	-0.00205	0.0019	0.000694358	0.00122	--	--	1379	0.000180871
1380	0.00021374	-0.00209	0.00206	0.000690661	0.00121	--	--	1380	0.00021625
1381	0.00015209	-0.00214	0.00221	0.000686964	0.00121	--	--	1381	0.000209746
1382	8.96458e-05	-0.00218	0.0023	0.000683266	0.0012	--	--	1382	0.000204612
1383	9.69005e-06	-0.00222	0.00203	0.000679569	0.00119	--	--	1383	0.000199304
1384	-7.40787e-05	-0.00226	0.00112	0.000675872	0.00118	--	--	1384	0.000193818
1385	-0.000161758	-0.0023	-0.00019752	0.000669606	0.00117	--	--	1385	0.000188151
1386	-0.000253446	-0.00234	-0.00123	0.000674866	0.00116	--	--	1386	0.000182298
1387	-0.000349242	-0.00238	-0.00169	0.000682438	0.00115	--	--	1387	0.000172931
1388	-0.000448159	-0.0024	-0.00182	0.00067874	0.00114	--	--	1388	0.000156651
1389	-0.000555446	-0.0024	-0.00188	0.000675043	0.00112	--	--	1389	0.000140174
1390	-0.000666603	-0.00239	-0.00194	0.000671346	0.00111	--	--	1390	0.000123496
1391	-0.000772752	-0.00237	-0.002	0.000667648	0.0011	--	--	1391	0.000106611
1392	-0.000891875	-0.00235	-0.00206	0.000663951	0.00109	--	--	1392	8.95165e-05
1393	-0.00102	-0.00233	-0.00213	0.000660254	0.00108	--	--	1393	-2.51876e-05
1394	-0.00114	-0.0023	-0.00219	0.000656557	0.00107	--	--	1394	-2.48326e-05
1395	-0.00127	-0.00227	-0.00225	0.000652859	0.00106	--	--	1395	-2.42868e-05
1396	-0.00139	-0.00225	-0.00231	0.000649162	0.00104	--	--	1396	-2.35455e-05
1397	-0.00152	-0.00221	-0.0024	0.000645464	0.00103	--	--	1397	-2.26039e-05
1398	-0.00166	-0.00218	-0.00252	0.000641767	0.00102	--	--	1398	-2.1457e-05
1399	-0.00184	-0.00215	-0.00238	0.00063807	0.00101	--	--	1399	-2.02044e-05
1400	-0.00221	-0.00211	-0.00247	0.000634373	0.000998063	--	--	1400	-1.75913e-05

## Sheet: Supplementary Fig 23b
X	1.90 mg	1.32 mg	0.99 mg	0.66 mg	0.33 mg	X	0.20 mg	X	0.13 mg
300	0.02968	0.02463	0.01961	0.01516	0.00912	300	0.00257	300	0.00116
301	0.03024	0.025	0.02034	0.01541	0.00862	302	0.00262	301	0.00119
302	0.03123	0.02538	0.02102	0.01567	0.00914	304	0.00262	302	0.00132
303	0.03191	0.02617	0.02165	0.01594	0.00944	306	0.00272	303	0.00153
304	0.0325	0.02704	0.02224	0.01619	0.00919	308	0.00269	304	0.00167
305	0.03327	0.02748	0.02271	0.01642	0.00918	310	0.00266	305	0.00168
306	0.03395	0.02809	0.02305	0.01659	0.00926	312	0.00263	306	0.0017
307	0.0344	0.02825	0.02325	0.01669	0.00919	314	0.00247	307	0.00179
308	0.03436	0.02884	0.02331	0.01672	0.00897	316	0.00245	308	0.0019
309	0.03427	0.02863	0.02317	0.01668	0.00911	318	0.00252	309	0.00187
310	0.03438	0.02854	0.02285	0.01658	0.00909	320	0.00244	310	0.00176
311	0.03386	0.02833	0.02242	0.01642	0.00866	322	0.0025	311	0.00181
312	0.03338	0.02801	0.02197	0.01622	0.00875	324	0.00257	312	0.00194
313	0.03276	0.02767	0.02155	0.01597	0.00814	326	0.00246	313	0.00197
314	0.03263	0.02723	0.02116	0.01571	0.00849	328	0.00244	314	0.00192
315	0.0324	0.02685	0.02085	0.01545	0.00804	330	0.00232	315	0.00189
316	0.03158	0.02686	0.02069	0.01523	0.00787	332	0.00218	316	0.00186
317	0.0314	0.02681	0.02067	0.01506	0.00842	334	0.0019	317	0.00185
318	0.03165	0.02667	0.02072	0.01494	0.00786	336	0.00186	318	0.00184
319	0.03162	0.02688	0.02081	0.01488	0.00799	338	0.0017	319	0.00178
320	0.03176	0.02693	0.02125	0.01485	0.00835	340	0.00157	320	0.00173
321	0.03228	0.02743	0.02124	0.01484	0.008	342	0.00146	321	0.00173
322	0.03289	0.02739	0.02127	0.01482	0.00816	344	0.00144	322	0.00171
323	0.03234	0.02774	0.02166	0.01478	0.00792	346	0.00143	323	0.00164
324	0.03293	0.02789	0.02171	0.01471	0.0083	348	0.00137	324	0.00166
325	0.0326	0.02774	0.02166	0.01459	0.0079	350	0.00132	325	0.0017
326	0.03263	0.0274	0.02128	0.01441	0.0081	352	0.00123	326	0.00168
327	0.0323	0.02715	0.02113	0.01417	0.00799	354	0.00121	327	0.00165
328	0.03131	0.02673	0.02067	0.01386	0.00765	356	0.00121	328	0.0016
329	0.03052	0.026	0.02017	0.0135	0.00739	358	0.00119	329	0.00151
330	0.02951	0.02522	0.01935	0.01308	0.00713	360	0.00112	330	0.00144
331	0.02808	0.02409	0.0181	0.01261	0.00708	362	0.00109	331	0.00139
332	0.0271	0.02314	0.01761	0.0121	0.00657	364	0.00108	332	0.00131
333	0.02595	0.02203	0.01677	0.01156	0.00636	366	0.00102	333	0.00124
334	0.02441	0.02127	0.016	0.01101	0.00603	368	0.00111	334	0.00125
335	0.02325	0.02016	0.01528	0.00912	0.0058	370	0.000972205	335	0.00127
336	0.02278	0.01947	0.01456	0.00912	0.00581	372	0.000995415	336	0.00121
337	0.02141	0.01848	0.01386	0.00946	0.00543	374	0.00102	337	0.00112
338	0.02041	0.01793	0.01328	0.00902	0.0052	376	0.00101	338	0.00108
339	0.01959	0.01716	0.01312	0.00864	0.00535	378	0.00104	339	0.00105
340	0.01899	0.01669	0.01246	0.00829	0.00491	380	0.000921837	340	0.000977017
341	0.01829	0.01608	0.01212	0.00798	0.00498	382	0.00102	341	0.000908622
342	0.01772	0.01554	0.0118	0.0077	0.00455	384	0.000948919	342	0.000911531
343	0.01715	0.0153	0.01152	0.00745	0.00464	386	0.00102	343	0.000952256
344	0.0165	0.01482	0.01154	0.00723	0.00451	388	0.000913523	344	0.000960588
345	0.01591	0.01452	0.01098	0.00703	0.00462	390	0.000952007	345	0.000948706
346	0.01569	0.01409	0.01031	0.00683	0.00432	392	0.000920605	346	0.000948329
347	0.01539	0.01382	0.01038	0.00663	0.00445	394	0.000903312	347	0.000930573
348	0.01513	0.01343	0.0099	0.00642	0.00409	396	0.000921123	348	0.000886822
349	0.01454	0.0132	0.00964	0.00621	0.00437	398	0.000925033	349	0.000863121
350	0.01463	0.01285	0.00943	0.00601	0.00412	400	0.000901036	350	0.000857396
351	0.01416	0.01278	0.00907	0.00582	0.00421	402	0.000870127	351	0.000848688
352	0.01392	0.01248	0.00858	0.00564	0.00394	404	0.000867301	352	0.000825342
353	0.01355	0.01209	0.00833	0.00548	0.00381	406	0.000941553	353	0.000742944
354	0.01332	0.01198	0.00786	0.00533	0.00351	408	0.000861878	354	0.00065667
355	0.0129	0.01156	0.00763	0.00493	0.00359	410	0.000866272	355	0.000675575
356	0.01265	0.01136	0.00744	0.0049	0.00345	412	0.000912729	356	0.000730324
357	0.01222	0.01113	0.00725	0.00498	0.00337	414	0.000903245	357	0.000705441
358	0.01198	0.01099	0.00679	0.00505	0.00317	416	0.000963574	358	0.000720513
359	0.01196	0.01076	0.0065	0.00484	0.00309	418	0.000892775	359	0.000686926
360	0.01145	0.01063	0.00689	0.00482	0.00312	420	0.000829021	360	0.000592658
361	0.01136	0.01026	0.00619	0.00493	0.00308	422	0.000842307	361	0.000608116
362	0.01132	0.01013	0.00601	0.00461	0.00267	424	0.000809439	362	0.000603667
363	0.01106	0.00995	0.00569	0.00457	0.00302	426	0.000836514	363	0.000523556
364	0.01089	0.00981	0.00571	0.00422	0.00276	428	0.000779617	364	0.000550377
365	0.01093	0.0097	0.00559	0.00369	0.00289	430	0.000827743	365	0.000360538
366	0.01045	0.00968	0.00559	0.00347	0.00287	432	0.000791887	366	0.000422587
367	0.01047	0.00942	0.00536	0.00348	0.00276	434	0.000847046	367	0.000496298
368	0.01001	0.00939	0.00528	0.0036	0.00279	436	0.000825215	368	0.000520999
369	0.01007	0.0092	0.00536	0.00322	0.00262	438	0.00078939	369	0.000599326
370	0.00996	0.00916	0.00514	0.00321	0.00261	440	0.000823568	370	0.000709142
371	0.00987	0.00912	0.00515	0.00322	0.00275	442	0.000836744	371	0.000686548
372	0.00959	0.00893	0.00518	0.00328	0.00277	444	0.000807916	372	0.000499376
373	0.00957	0.00886	0.00528	0.00334	0.00252	446	0.000828078	373	0.000506075
374	0.00956	0.00889	0.00509	0.00325	0.00248	448	0.00079157	374	0.000521221
375	0.00956	0.0088	0.00501	0.00329	0.0026	450	0.000833363	375	0.000394996
376	0.00949	0.00858	0.005	0.00334	0.00236	452	0.000811479	376	0.000441232
377	0.00933	0.00863	0.00502	0.00304	0.00264	454	0.000873572	377	0.00043818
378	0.00913	0.00857	0.00517	0.00285	0.00253	456	0.000823639	378	0.00064246
379	0.00911	0.00838	0.00517	0.00296	0.00253	458	0.000927677	379	0.000300842
380	0.00912	0.00819	0.00493	0.00281	0.00254	460	0.000849682	380	0.000512105
381	0.00875	0.00813	0.00483	0.00288	0.00249	462	0.000876653	381	0.000543377
382	0.0088	0.00814	0.00472	0.00303	0.00239	464	0.000903585	382	0.000519183
383	0.00868	0.00799	0.00462	0.00276	0.00236	466	0.000902476	383	0.000489554
384	0.00874	0.008	0.00452	0.00282	0.00219	468	0.000900075	384	0.000432941
385	0.00839	0.00796	0.00416	0.00288	0.00201	470	0.000852118	385	0.000552484
386	0.00834	0.00775	0.00446	0.00285	0.00232	472	0.000920874	386	0.000522172
387	0.00826	0.00774	0.00424	0.00281	0.00226	474	0.000868197	387	0.000497053
388	0.0082	0.0074	0.00443	0.00265	0.00229	476	0.000913465	388	0.000561408
389	0.00809	0.00754	0.00437	0.00266	0.00207	478	0.000864622	389	0.000521218
390	0.00811	0.00739	0.00427	0.00264	0.00204	480	0.000940831	390	0.000517287
391	0.00791	0.00729	0.00417	0.00261	0.00205	482	0.000915923	391	0.000535149
392	0.00783	0.00715	0.00407	0.0027	0.00188	484	0.000932951	392	0.000577056
393	0.00785	0.00716	0.00421	0.00247	0.00192	486	0.000956915	393	0.000477385
394	0.00746	0.00712	0.00406	0.00243	0.00209	488	0.00089681	394	0.000506801
395	0.00769	0.00699	0.00397	0.00237	0.00202	490	0.000955637	395	0.000533073
396	0.00753	0.00694	0.00393	0.00242	0.00205	492	0.000909392	396	0.000491358
397	0.00731	0.0068	0.00396	0.00232	0.00208	494	0.000968075	397	0.000527262
398	0.0074	0.00683	0.00406	0.00244	0.00202	496	0.000914683	398	0.000406152
399	0.00741	0.00676	0.00397	0.00252	0.00206	498	0.00102	399	0.00050575
400	0.00735	0.00667	0.00392	0.00212	0.00191	500	0.000947668	400	0.000471228
401	0.00699	0.0067	0.00385	0.00242	0.00208	502	0.00102	401	0.00047105
402	0.00699	0.00649	0.00378	0.00247	0.00194	504	0.000987337	402	0.000455824
403	0.00702	0.00656	0.0037	0.00254	0.0019	506	0.001	403	0.000549955
404	0.00692	0.00639	0.00377	0.00221	0.00194	508	0.00104	404	0.000432033
405	0.0072	0.00641	0.00381	0.00232	0.00195	510	0.00101	405	0.000426724
406	0.00672	0.00642	0.00384	0.00237	0.00186	512	0.00104	406	0.000448401
407	0.00682	0.00625	0.00384	0.00228	0.00214	514	0.00102	407	0.000431127
408	0.00674	0.00639	0.0039	0.00228	0.00199	516	0.00108	408	0.0004293
409	0.00682	0.00616	0.00381	0.0023	0.00222	518	0.00104	409	0.000521268
410	0.00677	0.00629	0.00377	0.00229	0.00204	520	0.00109	410	0.000492165
411	0.00669	0.00623	0.00386	0.00234	0.00199	522	0.00108	411	0.000538757
412	0.00649	0.0061	0.00391	0.00238	0.00192	524	0.00114	412	0.000446906
413	0.00658	0.00613	0.0038	0.00233	0.00201	526	0.00112	413	0.000496904
414	0.00646	0.00589	0.00369	0.00235	0.00188	528	0.00116	414	0.000373304
415	0.00634	0.00604	0.00371	0.00243	0.00189	530	0.00116	415	0.000363489
416	0.00669	0.00598	0.0037	0.00246	0.00193	532	0.00119	416	0.000369574
417	0.00611	0.00592	0.0038	0.0023	0.00203	534	0.00118	417	0.000445625
418	0.00643	0.00597	0.00375	0.00235	0.002	536	0.00119	418	0.00042414
419	0.00628	0.0059	0.00375	0.00227	0.0019	538	0.00116	419	0.000443132
420	0.00646	0.00593	0.00378	0.00218	0.00205	540	0.00117	420	0.000408684
421	0.0062	0.00581	0.00359	0.00219	0.00189	542	0.00115	421	0.000474322
422	0.00631	0.00593	0.00359	0.0022	0.00182	544	0.00115	422	0.000408027
423	0.00608	0.00574	0.00361	0.0022	0.002	546	0.00118	423	0.000469897
424	0.00607	0.00583	0.00357	0.00226	0.00194	548	0.00118	424	0.000448699
425	0.00604	0.00581	0.00353	0.00233	0.00196	550	0.00118	425	0.000435517
426	0.0058	0.00575	0.00349	0.00215	0.0019	552	0.00117	426	0.000371845
427	0.0059	0.00579	0.00342	0.00217	0.00185	554	0.0012	427	0.000377822
428	0.00592	0.00567	0.00355	0.00219	0.00187	556	0.00121	428	0.000347963
429	0.00608	0.00566	0.00341	0.00218	0.00184	558	0.00126	429	0.000417756
430	0.00601	0.00563	0.00341	0.00232	0.00187	560	0.00125	430	0.000345127
431	0.00602	0.00574	0.00343	0.00225	0.00185	562	0.0013	431	0.000343419
432	0.00571	0.00558	0.00364	0.00225	0.00183	564	0.00138	432	0.000461752
433	0.00595	0.00569	0.00354	0.00225	0.00185	566	0.00142	433	0.000422242
434	0.00598	0.00566	0.00359	0.00227	0.00179	568	0.00152	434	0.000370568
435	0.00588	0.00565	0.00359	0.00221	0.00189	570	0.0016	435	0.000469697
436	0.00605	0.00561	0.0035	0.00223	0.00188	572	0.00173	436	0.000281709
437	0.00591	0.00565	0.00356	0.00229	0.00173	574	0.00183	437	0.00052285
438	0.00589	0.00567	0.00348	0.00233	0.00174	576	0.00201	438	0.000487911
439	0.00584	0.00554	0.00345	0.00238	0.00198	578	0.00214	439	0.000418549
440	0.00579	0.00559	0.00376	0.00233	0.0019	580	0.00232	440	0.000443247
441	0.00611	0.00564	0.00355	0.00236	0.00177	582	0.0024	441	0.000392926
442	0.00577	0.00564	0.0035	0.00227	0.00187	584	0.00246	442	0.000448699
443	0.006	0.00562	0.00359	0.00227	0.00202	586	0.00239	443	0.000400407
444	0.0055	0.00545	0.00349	0.00226	0.00199	588	0.00226	444	0.000411141
445	0.00586	0.00569	0.00354	0.00228	0.00195	590	0.0021	445	0.000379321
446	0.00564	0.00561	0.00357	0.0023	0.00194	592	0.00189	446	0.000383257
447	0.00595	0.00568	0.00365	0.00232	0.00191	594	0.00171	447	0.000339709
448	0.0058	0.00559	0.00361	0.00234	0.00181	596	0.00154	448	0.000446883
449	0.00574	0.00562	0.0036	0.00243	0.00201	598	0.00145	449	0.000448408
450	0.00614	0.00562	0.00365	0.00242	0.00194	600	0.00134	450	0.000408218
451	0.00578	0.00564	0.00369	0.0023	0.00195	602	0.00127	451	0.000368028
452	0.00603	0.00559	0.00361	0.00235	0.00193	604	0.00117	452	0.000535807
453	0.00578	0.00551	0.00371	0.00238	0.00201	606	0.00113	453	0.000426053
454	0.00608	0.00565	0.0036	0.00235	0.00181	608	0.00107	454	0.00045464
455	0.00599	0.00565	0.00357	0.00239	0.00208	610	0.00101	455	0.000457966
456	0.00595	0.0056	0.00358	0.00237	0.0019	612	0.001	456	0.000442508
457	0.00596	0.00563	0.00345	0.00237	0.00196	614	0.000964343	457	0.000415024
458	0.006	0.00573	0.00345	0.00237	0.00199	616	0.000940969	458	0.000462225
459	0.00597	0.00566	0.00333	0.00237	0.00194	618	0.000862515	459	0.00041757
460	0.00603	0.00566	0.00362	0.00226	0.00194	620	0.000871938	460	0.000382311
461	0.00601	0.00569	0.00361	0.00245	0.00209	622	0.00084191	461	0.000459422
462	0.00573	0.00571	0.00364	0.00246	0.00208	624	0.000825686	462	0.000415982
463	0.00604	0.00573	0.00369	0.00242	0.00191	626	0.00080709	463	0.000417035
464	0.00585	0.00564	0.00365	0.0025	0.00207	628	0.000791141	464	0.000437078
465	0.00617	0.00575	0.00368	0.00249	0.00193	630	0.000792747	465	0.000448353
466	0.00594	0.00564	0.00374	0.0025	0.00207	632	0.000795806	466	0.000447645
467	0.00604	0.00572	0.0036	0.00257	0.00197	634	0.000795525	467	0.000439835
468	0.00609	0.00565	0.00379	0.00243	0.00197	636	0.000757603	468	0.000422553
469	0.00609	0.00573	0.00387	0.00241	0.00213	638	0.000755817	469	0.000470657
470	0.00599	0.00564	0.00376	0.00257	0.00199	640	0.000743058	470	0.000505802
471	0.00599	0.00574	0.00378	0.00252	0.00218	642	0.000751759	471	0.000498915
472	0.00603	0.00572	0.0038	0.00251	0.0022	644	0.000735559	472	0.00047147
473	0.00565	0.0057	0.00386	0.00261	0.00218	646	0.000741571	473	0.000435299
474	0.00597	0.00569	0.00375	0.00262	0.00195	648	0.000715945	474	0.000445911
475	0.00571	0.00568	0.00384	0.00259	0.00208	650	0.000706993	475	0.000402262
476	0.00598	0.00575	0.00375	0.00255	0.00205	652	0.000711046	476	0.000501122
477	0.00583	0.00563	0.00394	0.00252	0.00203	654	0.000682866	477	0.000446368
478	0.00596	0.00573	0.0039	0.00266	0.00204	656	0.000696382	478	0.000425832
479	0.00596	0.00569	0.00384	0.00257	0.00208	658	0.000692426	479	0.000344115
480	0.00595	0.00581	0.00407	0.00246	0.00223	660	0.000681483	480	0.000440016
481	0.00607	0.00568	0.00397	0.00251	0.00208	662	0.000656966	481	0.000535768
482	0.00605	0.00577	0.00398	0.00257	0.00226	664	0.000662693	482	0.000463936
483	0.00633	0.00576	0.00392	0.00243	0.00224	666	0.000655447	483	0.000458571
484	0.00625	0.00579	0.00396	0.00236	0.0023	668	0.000682344	484	0.000415231
485	0.00656	0.00584	0.00407	0.00264	0.0023	670	0.00066474	485	0.000368342
486	0.00631	0.00581	0.0041	0.0026	0.00235	672	0.000639712	486	0.000412959
487	0.00669	0.00596	0.00424	0.00265	0.00231	674	0.00062711	487	0.000408077
488	0.00646	0.00585	0.00415	0.00274	0.00239	676	0.000628885	488	0.000429293
489	0.00662	0.00599	0.00431	0.00259	0.00238	678	0.000613579	489	0.000468309
490	0.00671	0.00597	0.00433	0.00276	0.00235	680	0.000656544	490	0.000429501
491	0.00677	0.00603	0.00429	0.00277	0.00249	682	0.000625209	491	0.000445167
492	0.0069	0.00604	0.00427	0.00278	0.0023	684	0.000642486	492	0.000389761
493	0.00685	0.00607	0.00425	0.0028	0.00233	686	0.000671152	493	0.00044552
494	0.007	0.00612	0.00423	0.00281	0.00242	688	0.000632488	494	0.000393842
495	0.00676	0.00617	0.00443	0.00283	0.00229	690	0.000646937	495	0.000497817
496	0.00705	0.0062	0.00446	0.0027	0.00237	692	0.00063046	496	0.000417133
497	0.00685	0.00616	0.00456	0.00274	0.00236	694	0.000616991	497	0.000424018
498	0.00723	0.00633	0.00463	0.00265	0.00242	696	0.000606232	498	0.000414066
499	0.00712	0.0062	0.00455	0.00277	0.00254	698	0.000636756	499	0.00041778
500	0.0071	0.00635	0.00428	0.00282	0.00239	700	0.00060116	500	0.00058256
501	0.00724	0.00635	0.0047	0.00282	0.00242	702	0.000613742	501	0.000475412
502	0.00714	0.00646	0.00461	0.00296	0.00251	704	0.000589793	502	0.000434173
503	0.00712	0.00645	0.00469	0.00311	0.00249	706	0.00062541	503	0.00041942
504	0.00712	0.00649	0.0048	0.003	0.0024	708	0.000630191	504	0.000461479
505	0.00753	0.00656	0.00479	0.00312	0.00242	710	0.000621365	505	0.00046607
506	0.00735	0.00656	0.00487	0.00302	0.00259	712	0.000647692	506	0.000554819
507	0.00774	0.00666	0.00484	0.00299	0.00248	714	0.000586713	507	0.000454979
508	0.00746	0.00667	0.00487	0.00307	0.00257	716	0.000625081	508	0.00049177
509	0.00761	0.00682	0.00496	0.00306	0.00252	718	0.000593373	509	0.000494516
510	0.00766	0.00683	0.00506	0.00305	0.00258	720	0.000628582	510	0.00050745
511	0.00786	0.00695	0.005	0.00315	0.00255	722	0.000601432	511	0.000556774
512	0.00796	0.00693	0.00499	0.00303	0.00253	724	0.000611393	512	0.000552076
513	0.00817	0.00715	0.00511	0.00309	0.00279	726	0.000635995	513	0.000489279
514	0.00806	0.00719	0.0053	0.00327	0.00268	728	0.00061547	514	0.000616947
515	0.00839	0.00726	0.00529	0.0033	0.00267	730	0.000655953	515	0.000544076
516	0.00879	0.00732	0.00544	0.00332	0.00277	732	0.000648389	516	0.000495166
517	0.00848	0.0075	0.00534	0.00335	0.00262	734	0.000698465	517	0.000555089
518	0.00886	0.00765	0.00545	0.00319	0.00281	736	0.000693982	518	0.000512611
519	0.00878	0.00769	0.00554	0.00332	0.0028	738	0.000720079	519	0.000521301
520	0.00932	0.00781	0.00571	0.00335	0.00289	740	0.000773482	520	0.000527359
521	0.00916	0.00791	0.00579	0.00326	0.00279	742	0.000742931	521	0.000580441
522	0.00937	0.00809	0.00585	0.00332	0.00283	744	0.000775428	522	0.000597528
523	0.00948	0.00806	0.0058	0.00337	0.00286	746	0.000758973	523	0.000610316
524	0.00958	0.00823	0.00589	0.00342	0.0029	748	0.000798567	524	0.000457919
525	0.00977	0.00825	0.00593	0.00341	0.0028	750	0.000775211	525	0.000561659
526	0.00985	0.00838	0.00598	0.00346	0.00277	752	0.000800907	526	0.000547472
527	0.01001	0.00842	0.00612	0.00351	0.00285	754	0.000812656	527	0.000682027
528	0.00984	0.00846	0.00618	0.00347	0.00284	756	0.000782458	528	0.000592728
529	0.01028	0.0086	0.00621	0.00353	0.00289	758	0.000815314	529	0.000601027
530	0.01006	0.00861	0.00623	0.00362	0.00295	760	0.000799226	530	0.000659811
531	0.01031	0.00868	0.00632	0.00358	0.00288	762	0.000825193	531	0.000642182
532	0.01023	0.00869	0.00638	0.00367	0.00284	764	0.000823217	532	0.000549373
533	0.0105	0.00868	0.00647	0.0037	0.00285	766	0.000863299	533	0.000530041
534	0.01023	0.00868	0.00642	0.00357	0.00307	768	0.000840439	534	0.00061921
535	0.01034	0.00872	0.0064	0.0038	0.00287	770	0.000852638	535	0.000568316
536	0.01045	0.00866	0.00628	0.00367	0.00298	772	0.000864897	536	0.00052469
537	0.01031	0.00863	0.00628	0.00368	0.00273	774	0.000849216	537	0.00052392
538	0.01018	0.00863	0.00624	0.0037	0.00298	776	0.000791596	538	0.000532449
539	0.01022	0.00859	0.00637	0.00377	0.00287	778	0.000783037	539	0.000552707
540	0.01033	0.0085	0.00626	0.00376	0.0028	780	0.00073954	540	0.000601827
541	0.01014	0.0084	0.00628	0.00375	0.00283	782	0.000703105	541	0.000636812
542	0.01012	0.00832	0.00629	0.00373	0.00279	784	0.000701734	542	0.000576786
543	0.01002	0.00823	0.00629	0.0037	0.00289	786	0.000628181	543	0.000605936
544	0.01003	0.00812	0.00623	0.00368	0.00283	788	0.000600422	544	0.000567134
545	0.00993	0.00804	0.00622	0.00362	0.00299	790	0.000563294	545	0.000608067
546	0.01006	0.00797	0.00605	0.00368	0.00283	792	0.000560689	546	0.000558483
547	0.01019	0.00789	0.00617	0.00353	0.00305	794	0.000530434	547	0.000599682
548	0.01004	0.00804	0.00617	0.00369	0.003	796	0.000536043	548	0.000578747
549	0.01011	0.00807	0.00633	0.00385	0.00314	798	0.000541857	549	0.00056841
550	0.01019	0.00807	0.00642	0.00381	0.00307	800	0.000549344	550	0.000564635
551	0.01021	0.00835	0.00661	0.00388	0.00323	802	0.000547724	551	0.00058981
552	0.01028	0.00822	0.00671	0.00372	0.00339	804	0.000561172	552	0.000606186
553	0.01049	0.00834	0.0068	0.0041	0.00345	806	0.000562766	553	0.000589621
554	0.01063	0.00837	0.00684	0.00425	0.00358	808	0.000545283	554	0.000597232
555	0.01099	0.00857	0.00687	0.00425	0.00361	810	0.000557765	555	0.000626839
556	0.01118	0.00861	0.00694	0.00424	0.00372	812	0.000570311	556	0.000670091
557	0.01155	0.00874	0.00708	0.00453	0.00366	814	0.000582922	557	0.000687457
558	0.01181	0.00912	0.00727	0.0046	0.00386	816	0.000593851	558	0.000730861
559	0.01191	0.0094	0.00753	0.0047	0.0037	818	0.00061582	559	0.000665515
560	0.01232	0.00969	0.0078	0.00514	0.0038	820	0.000626832	560	0.0006815
561	0.01257	0.01004	0.00809	0.00512	0.00382	822	0.00063791	561	0.000709783
562	0.01311	0.01045	0.0084	0.00509	0.00404	824	0.000659557	562	0.000739274
563	0.0133	0.01087	0.00874	0.00496	0.00395	826	0.000658713	563	0.00077323
564	0.01393	0.01133	0.00913	0.00507	0.00438	828	0.000678945	564	0.000876416
565	0.01443	0.01187	0.00956	0.00587	0.00454	830	0.000735216	565	0.000859159
566	0.01524	0.01238	0.01004	0.00617	0.00449	832	0.000709646	566	0.000889115
567	0.01574	0.01296	0.01052	0.00648	0.0047	834	0.000698029	567	0.000913129
568	0.01662	0.01365	0.011	0.00679	0.0048	836	0.00073344	568	0.000961912
569	0.01742	0.01437	0.01151	0.00712	0.00511	838	0.000712913	569	0.000931873
570	0.01809	0.01514	0.01203	0.00745	0.00519	840	0.000741447	570	0.00102
571	0.01909	0.01583	0.01257	0.00781	0.00548	842	0.00074904	571	0.00105
572	0.02003	0.01681	0.01313	0.0082	0.00553	844	0.000777692	572	0.00117
573	0.02115	0.01777	0.01369	0.00862	0.00573	846	0.000806404	573	0.00122
574	0.02216	0.01876	0.01428	0.00906	0.00595	848	0.000849173	574	0.00123
575	0.02366	0.01979	0.01492	0.00952	0.00633	850	0.000891999	575	0.00127
576	0.02503	0.02092	0.0156	0.00998	0.00655	852	0.000934882	576	0.00133
577	0.02644	0.02211	0.01628	0.01066	0.00668	854	0.00099182	577	0.00143
578	0.02796	0.02328	0.01696	0.0107	0.00698	856	0.00109	578	0.00153
579	0.02928	0.02449	0.01766	0.01139	0.00726	858	0.00118	579	0.0016
580	0.0309	0.02557	0.01837	0.01188	0.00764	860	0.0013	580	0.00162
581	0.0321	0.02666	0.01906	0.01274	0.00764	862	0.00145	581	0.00164
582	0.03322	0.02755	0.0197	0.01283	0.00783	864	0.00164	582	0.00166
583	0.03382	0.0282	0.02023	0.0134	0.00785	866	0.00186	583	0.00166
584	0.03427	0.0286	0.02063	0.01367	0.00788	868	0.00213	584	0.00165
585	0.03424	0.02878	0.02099	0.014	0.00773	870	0.0025	585	0.00162
586	0.03402	0.02869	0.02113	0.01421	0.00748	872	0.00292	586	0.00159
587	0.03325	0.02814	0.02103	0.01429	0.00724	874	0.00341	587	0.00155
588	0.03198	0.02714	0.02069	0.01423	0.00673	876	0.00388	588	0.00149
589	0.03052	0.02592	0.02014	0.01405	0.00658	878	0.00441	589	0.00142
590	0.02924	0.02462	0.01943	0.01375	0.006	880	0.00483	590	0.00133
591	0.0275	0.02323	0.0186	0.01335	0.00575	882	0.00516	591	0.00123
592	0.02576	0.02186	0.01769	0.01288	0.00517	884	0.00529	592	0.00118
593	0.02431	0.02057	0.0167	0.01235	0.00522	886	0.00526	593	0.00114
594	0.0226	0.0193	0.01566	0.01178	0.00469	888	0.00503	594	0.00106
595	0.02134	0.01808	0.0146	0.01117	0.00444	890	0.00461	595	0.000999397
596	0.0198	0.01696	0.01356	0.01034	0.00429	892	0.00407	596	0.000914857
597	0.0186	0.01585	0.01256	0.01038	0.00404	894	0.00346	597	0.000829346
598	0.01744	0.01481	0.01161	0.00878	0.00384	896	0.00286	598	0.000847799
599	0.01645	0.01398	0.01071	0.00881	0.00359	898	0.00235	599	0.000780311
600	0.01544	0.01314	0.00987	0.00812	0.00343	900	0.00196	600	0.000732417
601	0.0146	0.01234	0.00912	0.00762	0.00313	902	0.00162	601	0.000718608
602	0.01386	0.01167	0.00847	0.00716	0.0032	904	0.00137	602	0.000716582
603	0.0131	0.01093	0.0079	0.00674	0.00289	906	0.00117	603	0.000712176
604	0.01264	0.01039	0.00738	0.00635	0.00307	908	0.00101	604	0.000676299
605	0.01204	0.00982	0.0069	0.006	0.00283	910	0.000889714	605	0.000607909
606	0.01158	0.00929	0.00646	0.00567	0.00269	912	0.000786814	606	0.000643921
607	0.01107	0.00886	0.00607	0.00536	0.00261	914	0.000729684	607	0.000592301
608	0.0109	0.00851	0.00574	0.00507	0.00237	916	0.000661719	608	0.000526607
609	0.01033	0.00815	0.00543	0.0048	0.00239	918	0.000628377	609	0.000536533
610	0.0101	0.00784	0.00509	0.00455	0.00225	920	0.0005964	610	0.000562868
611	0.00943	0.00755	0.00475	0.00433	0.00214	922	0.000567884	611	0.000530357
612	0.00907	0.00722	0.00445	0.00412	0.00205	924	0.000546572	612	0.000509119
613	0.00916	0.00703	0.00422	0.00393	0.00222	926	0.00052033	613	0.000543419
614	0.00865	0.00675	0.00404	0.00375	0.00197	928	0.000508779	614	0.000487909
615	0.00832	0.00652	0.00387	0.00359	0.00198	930	0.000501808	615	0.000487755
616	0.00818	0.00631	0.00373	0.00344	0.00195	932	0.000488702	616	0.000428899
617	0.00816	0.00618	0.00365	0.00329	0.00196	934	0.000480847	617	0.000492562
618	0.00769	0.00593	0.0036	0.00289	0.00193	936	0.000478615	618	0.000471148
619	0.00761	0.00573	0.00351	0.0029	0.00174	938	0.000462456	619	0.000419073
620	0.00739	0.00561	0.00339	0.00282	0.00189	940	0.000464574	620	0.000419962
621	0.00729	0.00546	0.0033	0.00287	0.00195	942	0.000456358	621	0.000407347
622	0.00702	0.00536	0.00319	0.00259	0.00193	944	0.000459002	622	0.000449998
623	0.00715	0.0052	0.00327	0.00259	0.00178	946	0.000459225	623	0.000417489
624	0.00689	0.00505	0.00296	0.00259	0.00187	948	0.000471666	624	0.000412634
625	0.00662	0.00498	0.00297	0.00259	0.0017	950	0.000476237	625	0.000400588
626	0.00663	0.00489	0.00277	0.00246	0.00183	952	0.000490764	626	0.000389681
627	0.00634	0.00478	0.00263	0.00261	0.00179	954	0.00049697	627	0.000406675
628	0.00627	0.00469	0.00265	0.00253	0.00151	956	0.000516199	628	0.000474703
629	0.00604	0.00461	0.0027	0.00247	0.00153	958	0.00053759	629	0.000419296
630	0.00627	0.00455	0.00258	0.00256	0.00162	960	0.00054324	630	0.000419958
631	0.00603	0.00438	0.00259	0.00256	0.00163	962	0.000556511	631	0.000470046
632	0.00593	0.00433	0.00262	0.00255	0.00139	964	0.000557208	632	0.000417825
633	0.00587	0.00429	0.00262	0.00227	0.00155	966	0.00055669	633	0.00042645
634	0.00579	0.00433	0.00262	0.00234	0.00138	968	0.000536681	634	0.000395779
635	0.00588	0.0043	0.00262	0.0024	0.00155	970	0.000540323	635	0.000362321
636	0.0058	0.0043	0.00245	0.00255	0.00144	972	0.000537652	636	0.000371253
637	0.00579	0.00431	0.00259	0.00245	0.00152	974	0.000539006	637	0.000380004
638	0.00565	0.00427	0.00263	0.00243	0.00131	976	0.000542059	638	0.000369597
639	0.00575	0.00428	0.00263	0.00242	0.00151	978	0.000538797	639	0.000382206
640	0.00555	0.00423	0.00264	0.00241	0.00145	980	0.000516037	640	0.000417679
641	0.00555	0.00423	0.00262	0.00234	0.0013	982	0.000533846	641	0.000409042
642	0.00546	0.00425	0.00267	0.00247	0.0014	984	0.000515825	642	0.00045995
643	0.0055	0.00422	0.00271	0.00244	0.00129	986	0.000517101	643	0.00042849
644	0.00528	0.00415	0.00273	0.00241	0.00152	988	0.000506362	644	0.00040716
645	0.00562	0.00418	0.00261	0.00239	0.00147	990	0.000487578	645	0.00044982
646	0.00548	0.00414	0.0026	0.00249	0.00159	992	0.00046674	646	0.00040716
647	0.0053	0.00418	0.0026	0.00243	0.00145	994	0.000469163	647	0.000415442
648	0.00535	0.00416	0.0026	0.00239	0.00163	996	0.000463612	648	0.000393813
649	0.00539	0.00421	0.00262	0.00241	0.00169	998	0.000473381	649	0.000386185
650	0.00543	0.00416	0.00264	0.00243	0.00158	1000	0.000457366	650	0.000413301
651	0.00523	0.00415	0.00282	0.00245	0.00163	1002	0.000449831	651	0.000488021
652	0.00548	0.00418	0.00279	0.00238	0.00157	1004	0.000439487	652	0.000432241
653	0.00533	0.00415	0.00272	0.00238	0.00158	1006	0.000440189	653	0.000497014
654	0.00549	0.00418	0.00278	0.00235	0.00154	1008	0.000426245	654	0.000472049
655	0.00522	0.00419	0.00282	0.00241	0.00152	1010	0.000414208	655	0.000473282
656	0.00537	0.00412	0.00279	0.00241	0.00145	1012	0.000420181	656	0.000385194
657	0.00526	0.00413	0.00272	0.0024	0.0017	1014	0.000412404	657	0.000414489
658	0.00526	0.00416	0.00267	0.0024	0.0016	1016	0.000404434	658	0.000457617
659	0.00526	0.0041	0.00274	0.00241	0.00161	1018	0.00039305	659	0.000383697
660	0.00535	0.00408	0.00279	0.00242	0.00166	1020	0.000399672	660	0.000447754
661	0.0053	0.0041	0.0027	0.00242	0.00157	1022	0.000388348	661	0.000401568
662	0.00526	0.0041	0.0027	0.00242	0.0015	1024	0.000379225	662	0.000417285
663	0.00534	0.00407	0.00268	0.00248	0.00151	1026	0.000387956	663	0.000388339
664	0.00529	0.00406	0.00265	0.00247	0.00152	1028	0.000378964	664	0.000372481
665	0.0052	0.00406	0.00262	0.00247	0.00149	1030	0.000382732	665	0.000368404
666	0.00511	0.00406	0.0026	0.00246	0.0016	1032	0.000377539	666	0.000383471
667	0.0053	0.00404	0.0026	0.00245	0.00149	1034	0.000369077	667	0.000392525
668	0.00519	0.00408	0.00262	0.00245	0.00154	1036	0.000370228	668	0.000392001
669	0.00507	0.00404	0.00264	0.00244	0.00169	1038	0.000364215	669	0.000382938
670	0.0052	0.00406	0.00267	0.00245	0.00152	1040	0.000361522	670	0.000376619
671	0.00522	0.00403	0.0027	0.0025	0.00163	1042	0.000357881	671	0.000383047
672	0.00545	0.00417	0.00274	0.00229	0.00161	1044	0.000356137	672	0.000378198
673	0.00528	0.00403	0.00273	0.00242	0.00147	1046	0.000348876	673	0.000363961
674	0.00524	0.00408	0.00267	0.00255	0.00149	1048	0.000352199	674	0.000372926
675	0.00533	0.00413	0.00261	0.00257	0.0015	1050	0.000355697	675	0.000399996
676	0.00529	0.00403	0.00257	0.0026	0.00156	1052	0.000355838	676	0.000402894
677	0.0052	0.00412	0.00258	0.00257	0.00159	1054	0.000367459	677	0.000414363
678	0.0051	0.00406	0.00262	0.00252	0.00142	1056	0.000388542	678	0.000379682
679	0.00513	0.00411	0.00274	0.00253	0.00148	1058	0.000408002	679	0.000377079
680	0.00515	0.00413	0.00274	0.00253	0.00137	1060	0.000426587	680	0.000377289
681	0.00522	0.00408	0.00269	0.0025	0.00146	1062	0.000442426	681	0.000347908
682	0.00519	0.00415	0.00271	0.00253	0.00138	1064	0.000451536	682	0.000319593
683	0.00554	0.0041	0.00276	0.00245	0.00142	1066	0.000448033	683	0.00034143
684	0.00519	0.00416	0.0028	0.00231	0.0013	1068	0.000450473	684	0.000392062
685	0.00534	0.00413	0.00283	0.00236	0.0014	1070	0.000445598	685	0.000432756
686	0.00535	0.00423	0.00283	0.00242	0.0014	1072	0.000450112	686	0.000404036
687	0.00527	0.00417	0.00283	0.00247	0.00136	1074	0.000449484	687	0.000396812
688	0.00547	0.00423	0.00282	0.00245	0.00144	1076	0.000442068	688	0.000382133
689	0.00534	0.00419	0.00282	0.00248	0.00136	1078	0.000439624	689	0.000366159
690	0.00544	0.00428	0.00281	0.0022	0.00149	1080	0.000440878	690	0.000365363
691	0.00523	0.00431	0.00282	0.00237	0.00131	1082	0.00043879	691	0.000356074
692	0.00525	0.00421	0.00284	0.00232	0.00136	1084	0.000433811	692	0.000341808
693	0.00532	0.0043	0.00285	0.0024	0.00131	1086	0.00043126	693	0.000359144
694	0.00552	0.00434	0.00286	0.00233	0.00156	1088	0.000428964	694	0.000475378
695	0.00538	0.00437	0.00288	0.00232	0.00125	1090	0.000425802	695	0.000418147
696	0.00537	0.00446	0.0029	0.0023	0.00143	1092	0.000421849	696	0.000411426
697	0.00534	0.00446	0.00291	0.00221	0.00128	1094	0.000420177	697	0.000442015
698	0.00549	0.00441	0.00292	0.00263	0.00122	1096	0.000421685	698	0.000462618
699	0.00547	0.00449	0.00293	0.00257	0.0014	1098	0.000417237	699	0.000356985
700	0.00549	0.00446	0.00295	0.00251	0.00126	1100	0.000416047	700	0.000487835
701	0.00549	0.00449	0.00297	0.00247	0.00137	1102	0.0004113	701	0.000409293
702	0.00542	0.00452	0.00299	0.00239	0.00123	1104	0.00041176	702	0.000413858
703	0.00551	0.0045	0.00304	0.00251	0.00128	1106	0.000405969	703	0.000377575
704	0.00551	0.00464	0.0031	0.00227	0.00129	1108	0.00039992	704	0.000383868
705	0.0057	0.00461	0.00316	0.00232	0.00147	1110	0.000398558	705	0.000391745
706	0.00566	0.00473	0.00319	0.00237	0.00134	1112	0.000397764	706	0.000384472
707	0.00569	0.00474	0.00319	0.00241	0.00141	1114	0.000391473	707	0.000380411
708	0.0056	0.00473	0.00323	0.00241	0.00142	1116	0.000398936	708	0.00038277
709	0.00574	0.00469	0.00329	0.00234	0.0015	1118	0.00039671	709	0.000377509
710	0.0056	0.00485	0.00335	0.00226	0.00138	1120	0.000389067	710	0.000363636
711	0.00597	0.0048	0.00339	0.00231	0.00143	1122	0.000396006	711	0.000486364
712	0.00601	0.00491	0.00343	0.00237	0.0014	1124	0.000392212	712	0.000457545
713	0.00615	0.00491	0.00349	0.00244	0.00153	1126	0.00040003	713	0.000409426
714	0.00634	0.00492	0.00355	0.00263	0.00153	1128	0.000397237	714	0.000458842
715	0.00631	0.00508	0.00358	0.00268	0.00161	1130	0.000394695	715	0.000401099
716	0.00627	0.005	0.00361	0.00262	0.00169	1132	0.000392138	716	0.000471149
717	0.00649	0.00511	0.00362	0.00256	0.00161	1134	0.000389567	717	0.00040157
718	0.00661	0.00512	0.00363	0.00249	0.0018	1136	0.000386985	718	0.000421003
719	0.00654	0.00521	0.00367	0.00247	0.00166	1138	0.000384532	719	0.000456125
720	0.00682	0.00515	0.00374	0.00257	0.0018	1140	0.000383426	720	0.000421598
721	0.00667	0.00567	0.00383	0.00255	0.00195	1142	0.000382314	721	0.00043788
722	0.00701	0.00564	0.00392	0.00254	0.00194	1144	0.000381197	722	0.000397319
723	0.00697	0.00571	0.00403	0.00252	0.00201	1146	0.000380078	723	0.000426357
724	0.00729	0.00574	0.00413	0.00256	0.00198	1148	0.000378959	724	0.000409293
725	0.00729	0.00578	0.00422	0.00259	0.00213	1150	0.000377841	725	0.000424934
726	0.00744	0.0059	0.0043	0.00262	0.00206	1152	0.000376727	726	0.000393423
727	0.00756	0.00598	0.00437	0.0027	0.00212	1154	0.000375619	727	0.000386904
728	0.00765	0.00613	0.00446	0.00287	0.00223	1156	0.000374518	728	0.000412198
729	0.00771	0.0061	0.00455	0.0029	0.00215	1158	0.000373427	729	0.000434754
730	0.00779	0.00632	0.00463	0.00296	0.00222	1160	0.000372347	730	0.000505277
731	0.00791	0.00633	0.00471	0.00304	0.00227	1162	0.000371282	731	0.000460485
732	0.00827	0.00649	0.00484	0.00294	0.00225	1164	0.000370232	732	0.00047049
733	0.00827	0.00653	0.005	0.00299	0.00237	1166	0.0003692	733	0.000489721
734	0.00836	0.00671	0.00515	0.00307	0.00228	1168	0.000368189	734	0.000441288
735	0.00841	0.00675	0.00525	0.00324	0.00242	1170	0.0003672	735	0.000464411
736	0.00844	0.00691	0.00531	0.00331	0.00229	1172	0.000366235	736	0.000579931
737	0.00853	0.00696	0.00538	0.00338	0.00223	1174	0.000365296	737	0.000515097
738	0.00862	0.00703	0.00548	0.0034	0.0022	1176	0.000364386	738	0.000554639
739	0.00885	0.00721	0.00559	0.0032	0.00233	1178	0.000363507	739	0.000523192
740	0.00876	0.00725	0.00568	0.00355	0.00237	1180	0.000366851	740	0.000577937
741	0.00877	0.00738	0.00573	0.00353	0.00237	1182	0.000390761	741	0.000503144
742	0.00894	0.00744	0.0058	0.00348	0.00234	1184	0.000414709	742	0.000514435
743	0.0089	0.00762	0.00588	0.00344	0.00238	1186	0.000437389	743	0.000575369
744	0.00935	0.00759	0.00597	0.00361	0.0023	1188	0.000448429	744	0.000543073
745	0.00918	0.00777	0.00605	0.00362	0.00239	1190	0.000441417	745	0.000617286
746	0.00963	0.0078	0.00614	0.00363	0.00232	1192	0.000435887	746	0.000499787
747	0.00937	0.00794	0.00623	0.00361	0.00226	1194	0.000423121	747	0.000613523
748	0.00953	0.00801	0.00629	0.00362	0.00241	1196	0.000423512	748	0.000580124
749	0.00967	0.00801	0.00632	0.00381	0.00239	1198	0.000406573	749	0.000697164
750	0.00993	0.00822	0.00636	0.00383	0.00239	1200	0.000402795	750	0.000570853
751	0.00987	0.0082	0.00646	0.00385	0.00239	1202	0.000390237	751	0.000658241
752	0.00982	0.00839	0.00658	0.00395	0.00242	1204	0.00039611	752	0.000588463
753	0.00998	0.0083	0.00666	0.00398	0.00239	1206	0.000380492	753	0.000619556
754	0.00986	0.00847	0.0067	0.004	0.00255	1208	0.000302347	754	0.000627541
755	0.01011	0.00847	0.00673	0.00402	0.0025	1210	0.000317032	755	0.000571791
756	0.01014	0.00858	0.00676	0.00406	0.00244	1212	0.000319451	756	0.000532083
757	0.01026	0.00864	0.00681	0.00405	0.00238	1214	0.000321935	757	0.000579931
758	0.01006	0.00874	0.00685	0.00404	0.00244	1216	0.000324485	758	0.000574024
759	0.01027	0.00879	0.00689	0.00403	0.00238	1218	0.000328055	759	0.000619051
760	0.01038	0.00873	0.00691	0.00402	0.00249	1220	0.000327754	760	0.000600884
761	0.01048	0.0089	0.00694	0.00402	0.00243	1222	0.000327523	761	0.00055001
762	0.01039	0.00892	0.00697	0.00395	0.0025	1224	0.000327245	762	0.000673783
763	0.01038	0.00901	0.007	0.00395	0.00248	1226	0.000327584	763	0.000646054
764	0.01064	0.00906	0.00702	0.00412	0.00255	1228	0.000327997	764	0.000612445
765	0.01059	0.00913	0.00703	0.00382	0.00251	1230	0.000328484	765	0.000644098
766	0.01076	0.00915	0.00702	0.00388	0.00253	1232	0.000329046	766	0.000626031
767	0.01055	0.00925	0.00701	0.00376	0.00242	1234	0.000331224	767	0.000613882
768	0.01061	0.00929	0.007	0.00381	0.00246	1236	0.000333652	768	0.000644038
769	0.01075	0.00938	0.00701	0.00386	0.00244	1238	0.000336102	769	0.00065944
770	0.01071	0.00938	0.00698	0.00357	0.00233	1240	0.000339005	770	0.000571458
771	0.01043	0.00935	0.0069	0.00359	0.00246	1242	0.000341985	771	0.000673783
772	0.01059	0.00939	0.00678	0.00351	0.00242	1244	0.000345043	772	0.000642615
773	0.01038	0.00932	0.00668	0.00354	0.00242	1246	0.000348178	773	0.00066862
774	0.01014	0.00929	0.00656	0.0035	0.0024	1248	0.000351391	774	0.000603756
775	0.01024	0.00912	0.00642	0.00346	0.00239	1250	0.000354681	775	0.000659706
776	0.00971	0.00905	0.00623	0.00345	0.00219	1252	0.000358047	776	0.000611206
777	0.00956	0.00881	0.00603	0.00324	0.00206	1254	0.000361456	777	0.000552522
778	0.0092	0.00871	0.00585	0.00311	0.002	1256	0.000365534	778	0.000609011
779	0.00901	0.00839	0.00568	0.00309	0.00192	1258	0.000369686	779	0.000557158
780	0.00867	0.00824	0.00549	0.00307	0.00194	1260	0.000373911	780	0.000587584
781	0.00821	0.008	0.00529	0.00268	0.0019	1262	0.000378209	781	0.000514653
782	0.00777	0.0077	0.0051	0.00269	0.00189	1264	0.000382576	782	0.000507834
783	0.00747	0.00754	0.00494	0.0027	0.00172	1266	0.000387013	783	0.000559164
784	0.00725	0.0072	0.00481	0.00271	0.00173	1268	0.000391516	784	0.000494921
785	0.00685	0.00701	0.00468	0.00256	0.00171	1270	0.000396083	785	0.000430217
786	0.00673	0.00666	0.00456	0.00242	0.00159	1272	0.000400714	786	0.000464783
787	0.00624	0.00653	0.00445	0.00246	0.00157	1274	0.000405403	787	0.000522341
788	0.00615	0.00619	0.00436	0.00247	0.00137	1276	0.00041015	788	0.000448191
789	0.00573	0.00607	0.00426	0.00249	0.00151	1278	0.000414952	789	0.000469016
790	0.00571	0.00575	0.00418	0.00238	0.00149	1280	0.000419805	790	0.000434523
791	0.00545	0.00559	0.00411	0.00235	0.00148	1282	0.000424705	791	0.000463541
792	0.00531	0.00554	0.00404	0.00238	0.00141	1284	0.000429648	792	0.000430834
793	0.00511	0.00534	0.00397	0.00243	0.00151	1286	0.000429621	793	0.000462618
794	0.00497	0.00533	0.00394	0.00254	0.0014	1288	0.000427879	794	0.000381564
795	0.00488	0.0052	0.00396	0.00254	0.00138	1290	0.000426168	795	0.000450557
796	0.00463	0.00507	0.00399	0.00248	0.00143	1292	0.000424482	796	0.000406865
797	0.00484	0.00503	0.004	0.00243	0.00141	1294	0.000422819	797	0.000416671
798	0.00459	0.00499	0.00399	0.00248	0.00136	1296	0.00042117	798	0.000472951
799	0.00476	0.00492	0.00399	0.00257	0.00137	1298	0.000419532	799	0.000434303
800	0.00456	0.00487	0.00403	0.00236	0.0014	1300	0.000417898	800	0.000498206
801	0.00479	0.00491	0.00403	0.00239	0.00139	1302	0.000416261	801	0.000428972
802	0.00472	0.0049	0.00398	0.00242	0.00139	1304	0.000414615	802	0.000447687
803	0.00463	0.00491	0.00394	0.00251	0.00134	1306	0.000412952	803	0.000388381
804	0.00466	0.00499	0.00394	0.00253	0.0014	1308	0.000411267	804	0.000403528
805	0.00476	0.00496	0.00394	0.00254	0.0013	1310	0.000409549	805	0.000447687
806	0.0047	0.00503	0.00391	0.00256	0.00129	1312	0.000407793	806	0.00042302
807	0.00478	0.00503	0.00387	0.00258	0.00132	1314	0.000405988	807	0.000439179
808	0.00512	0.00514	0.00385	0.00258	0.00134	1316	0.000404126	808	0.00043299
809	0.00489	0.00518	0.00387	0.00259	0.00149	1318	0.000402197	809	0.000442829
810	0.00514	0.00529	0.00393	0.0026	0.00147	1320	0.000400193	810	0.000539405
811	0.0051	0.00528	0.00397	0.00261	0.0017	1322	0.000398102	811	0.000449785
812	0.00521	0.00542	0.004	0.00258	0.00146	1324	0.000395915	812	0.00051789
813	0.00527	0.00541	0.00401	0.00263	0.00144	1326	0.00039362	813	0.000473282
814	0.00538	0.00555	0.00402	0.00282	0.00159	1328	0.000391205	814	0.000472761
815	0.00543	0.00567	0.00404	0.00277	0.00155	1330	0.000388659	815	0.000453197
816	0.00553	0.00568	0.00406	0.00272	0.00153	1332	0.00038597	816	0.000490305
817	0.00549	0.00588	0.00409	0.00284	0.00156	1334	0.000383123	817	0.000444422
818	0.00569	0.00588	0.00416	0.00292	0.00159	1336	0.000379695	818	0.000467177
819	0.00603	0.00605	0.00424	0.00298	0.00168	1338	0.000377999	819	0.000432756
820	0.00578	0.00608	0.00429	0.00305	0.00173	1340	0.000376275	820	0.000467133
821	0.00621	0.00619	0.00434	0.00312	0.00168	1342	0.000374339	821	0.000511542
822	0.00618	0.00631	0.00441	0.00319	0.00164	1344	0.000372173	822	0.000459428
823	0.00633	0.00643	0.00448	0.00328	0.00171	1346	0.000369763	823	0.000502813
824	0.00639	0.0065	0.0045	0.00336	0.00163	1348	0.000367091	824	0.000582065
825	0.00641	0.00661	0.0045	0.0034	0.00167	1350	0.00036414	825	0.000517361
826	0.00651	0.00676	0.00454	0.00343	0.00165	1352	0.000360894	826	0.000548196
827	0.00648	0.00678	0.00461	0.00345	0.00162	1354	0.000357331	827	0.000538794
828	0.00651	0.00691	0.00469	0.00346	0.00162	1356	0.000352775	828	0.000482967
829	0.00644	0.00698	0.00476	0.00347	0.00157	1358	0.000350618	829	0.00055809
830	0.00657	0.00679	0.00481	0.00347	0.00153	1360	0.000348086	830	0.00052326
831	0.00671	0.00692	0.00486	0.00347	0.00155	1362	0.00034516	831	0.000603394
832	0.00671	0.00702	0.00492	0.00348	0.00156	1364	0.000345136	832	0.000521661
833	0.00669	0.00717	0.00501	0.00349	0.00157	1366	0.00035642	833	0.000575666
834	0.00677	0.00729	0.00511	0.00351	0.00157	1368	0.000367928	834	0.000524044
835	0.00685	0.00739	0.00522	0.00353	0.00158	1370	0.000375277	835	0.000500209
836	0.00689	0.00749	0.00533	0.00356	0.0016	1372	0.000382116	836	0.000620458
837	0.00693	0.00762	0.00543	0.00359	0.00162	1374	0.000388421	837	0.000604391
838	0.00707	0.00774	0.00553	0.00362	0.00164	1376	0.000394164	838	0.000553575
839	0.00713	0.00786	0.00562	0.00366	0.00164	1378	0.000399321	839	0.000570338
840	0.00727	0.00804	0.00574	0.00371	0.00164	1380	0.000404005	840	0.000622591
841	0.00741	0.00822	0.00588	0.00377	0.00166	1382	0.000406908	841	0.000586493
842	0.00758	0.0084	0.00605	0.00384	0.0017	1384	0.000409139	842	0.000601996
843	0.00773	0.00859	0.00622	0.00393	0.00172	1386	0.000410667	843	0.000570173
844	0.00795	0.00881	0.00642	0.00401	0.00175	1388	0.000411463	844	0.000577945
845	0.00818	0.00906	0.00661	0.00411	0.00177	1390	0.000411495	845	0.000594686
846	0.00856	0.00933	0.00682	0.00422	0.0018	1392	0.000410731	846	0.000640247
847	0.00873	0.00958	0.00705	0.00434	0.00186	1394	0.000409137	847	0.000608573
848	0.00916	0.00987	0.00731	0.00447	0.00201	1396	0.000406678	848	0.000607773
849	0.00946	0.01027	0.00761	0.00462	0.00203	1398	0.00040333	849	0.000621369
850	0.01	0.01057	0.00794	0.00479	0.00206	1400	0.000364667	850	0.000662891
851	0.01031	0.01103	0.00831	0.00499	0.00209			851	0.000662124
852	0.01089	0.01142	0.00871	0.00522	0.00212			852	0.000697001
853	0.0114	0.01189	0.00916	0.00548	0.00213			853	0.000736974
854	0.01194	0.01239	0.00963	0.00577	0.00215			854	0.000803895
855	0.01263	0.01299	0.01012	0.0061	0.00217			855	0.000780343
856	0.01329	0.01359	0.01065	0.00647	0.0023			856	0.000824863
857	0.01424	0.01424	0.01128	0.00688	0.00232			857	0.000867569
858	0.01505	0.01505	0.01201	0.00733	0.00234			858	0.000919864
859	0.01598	0.01585	0.01279	0.00784	0.00237			859	0.000876416
860	0.01699	0.01685	0.01363	0.00839	0.00246			860	0.000982843
861	0.01814	0.01786	0.01454	0.009	0.00257			861	0.0011
862	0.01951	0.01901	0.01554	0.00966	0.00286			862	0.00108
863	0.02108	0.02017	0.01666	0.01039	0.00305			863	0.00116
864	0.02278	0.02135	0.01788	0.01117	0.00341			864	0.00128
865	0.02463	0.02243	0.0192	0.01201	0.00362			865	0.00131
866	0.02634	0.02373	0.02064	0.01291	0.00412			866	0.00149
867	0.02859	0.02518	0.02218	0.01387	0.00444			867	0.00151
868	0.03074	0.02693	0.02382	0.01489	0.00503			868	0.00162
869	0.03332	0.02882	0.02553	0.01598	0.0055			869	0.00174
870	0.03628	0.03096	0.02733	0.01737	0.00611			870	0.00188
871	0.03941	0.03362	0.02924	0.01891	0.00666			871	0.00204
872	0.04288	0.03645	0.03129	0.0205	0.00744			872	0.00221
873	0.04673	0.03978	0.03369	0.02213	0.00814			873	0.00239
874	0.05079	0.04303	0.0362	0.0238	0.00888			874	0.00256
875	0.05535	0.04664	0.03878	0.02547	0.0099			875	0.00274
876	0.06	0.05046	0.04138	0.02712	0.011			876	0.00293
877	0.06461	0.0545	0.04392	0.02873	0.01208			877	0.00313
878	0.06961	0.05862	0.04634	0.03034	0.01335			878	0.00331
879	0.0748	0.06244	0.04865	0.03187	0.01434			879	0.00346
880	0.07942	0.06614	0.05082	0.03326	0.01551			880	0.0036
881	0.08397	0.0693	0.05296	0.03449	0.01623			881	0.00373
882	0.08783	0.07198	0.05498	0.03553	0.01709			882	0.00385
883	0.09078	0.07405	0.05662	0.03635	0.01765			883	0.00394
884	0.09284	0.07548	0.05787	0.03694	0.01796			884	0.004
885	0.09383	0.07594	0.05847	0.03688	0.01799			885	0.00402
886	0.09364	0.07558	0.05802	0.03636	0.01771			886	0.00397
887	0.09223	0.07439	0.05712	0.03559	0.01725			887	0.0039
888	0.08963	0.07223	0.05579	0.03457	0.01653			888	0.00381
889	0.08565	0.06939	0.05408	0.03333	0.01573			889	0.00371
890	0.08091	0.06588	0.052	0.03189	0.01473			890	0.00356
891	0.07576	0.06168	0.04961	0.03029	0.01377			891	0.00338
892	0.06961	0.05712	0.04699	0.02856	0.01265			892	0.00318
893	0.06365	0.05227	0.04421	0.02674	0.01162			893	0.00299
894	0.05711	0.04779	0.0413	0.02479	0.01046			894	0.00279
895	0.05167	0.04288	0.03837	0.0228	0.00954			895	0.0026
896	0.04577	0.0389	0.03539	0.0208	0.00846			896	0.00241
897	0.04115	0.03476	0.03246	0.01884	0.00758			897	0.00221
898	0.03647	0.03147	0.02963	0.01692	0.0067			898	0.00203
899	0.03282	0.02804	0.02694	0.01506	0.00606			899	0.00187
900	0.02909	0.02529	0.02439	0.01328	0.00534			900	0.00173
901	0.02606	0.02268	0.022	0.01196	0.00482			901	0.0016
902	0.02312	0.02067	0.01977	0.01084	0.00429			902	0.00146
903	0.02104	0.01861	0.0177	0.00981	0.00387			903	0.00134
904	0.01877	0.01698	0.01579	0.00887	0.00355			904	0.00123
905	0.0172	0.01536	0.01404	0.00801	0.00324			905	0.00113
906	0.01544	0.01409	0.01244	0.00722	0.00288			906	0.00105
907	0.01412	0.01286	0.01126	0.00651	0.00268			907	0.000986216
908	0.01281	0.01184	0.0102	0.00587	0.00251			908	0.000932989
909	0.0119	0.01082	0.00923	0.00528	0.00232			909	0.000896119
910	0.01089	0.01002	0.00834	0.00476	0.0021			910	0.000882048
911	0.00992	0.00919	0.00754	0.00429	0.00201			911	0.000822292
912	0.00913	0.00856	0.00683	0.00388	0.00199			912	0.000762491
913	0.00839	0.00794	0.00619	0.00352	0.00199			913	0.00071461
914	0.00772	0.00744	0.00562	0.00321	0.00198			914	0.000673833
915	0.00708	0.00694	0.00513	0.00295	0.00195			915	0.000682365
916	0.00661	0.00657	0.00473	0.00273	0.00192			916	0.00057403
917	0.00612	0.00617	0.00439	0.00255	0.00186			917	0.000567572
918	0.00571	0.00585	0.00411	0.0024	0.00184			918	0.000587257
919	0.00531	0.00548	0.00387	0.00227	0.00181			919	0.000570516
920	0.00487	0.0052	0.00366	0.00217	0.0018			920	0.000584248
921	0.00465	0.00488	0.0035	0.00208	0.0018			921	0.000588368
922	0.00431	0.00465	0.00337	0.00201	0.00179			922	0.000551836
923	0.00414	0.00438	0.00326	0.00196	0.00178			923	0.000538866
924	0.00392	0.00415	0.00317	0.00191	0.00162			924	0.000536846
925	0.00366	0.00394	0.00311	0.00182	0.00162			925	0.000548434
926	0.00356	0.00374	0.00309	0.00175	0.00161			926	0.000513454
927	0.00333	0.00357	0.00323	0.00169	0.0016			927	0.000498233
928	0.00325	0.0034	0.00314	0.00164	0.00158			928	0.000505693
929	0.00313	0.00323	0.00298	0.00161	0.00158			929	0.000523127
930	0.00288	0.00309	0.00283	0.00159	0.00157			930	0.000489551
931	0.00287	0.00293	0.00272	0.00157	0.00156			931	0.000444664
932	0.00273	0.00281	0.00276	0.00157	0.00156			932	0.00047274
933	0.00255	0.00269	0.00267	0.00157	0.00156			933	0.00046434
934	0.00255	0.00259	0.0026	0.00158	0.00155			934	0.000442507
935	0.00256	0.00245	0.00245	0.0016	0.00155			935	0.000455538
936	0.00241	0.00237	0.00228	0.00163	0.00155			936	0.000410118
937	0.0025	0.00228	0.00224	0.00166	0.00155			937	0.000436782
938	0.00242	0.00219	0.0022	0.00167	0.00155			938	0.000422977
939	0.00241	0.00211	0.00217	0.00166	0.00154			939	0.000412642
940	0.00238	0.00203	0.00215	0.00166	0.00155			940	0.000333003
941	0.00231	0.00198	0.00214	0.0017	0.00155			941	0.000360418
942	0.00243	0.00191	0.00213	0.00174	0.00155			942	0.000363275
943	0.00229	0.00187	0.00216	0.00169	0.00155			943	0.00033087
944	0.0023	0.00181	0.00214	0.0017	0.00155			944	0.000335839
945	0.00224	0.00178	0.00208	0.0017	0.00155			945	0.000330159
946	0.00236	0.00172	0.00211	0.00171	0.00155			946	0.000309148
947	0.00239	0.0017	0.00215	0.00171	0.00155			947	0.000274841
948	0.00245	0.00166	0.0022	0.00171	0.00155			948	0.000310223
949	0.00239	0.00164	0.00226	0.00171	0.00162			949	0.000274221
950	0.00244	0.0016	0.00232	0.00171	0.00162			950	0.000289797
951	0.00242	0.00157	0.00239	0.00179	0.00162			951	0.000299189
952	0.00238	0.00156	0.00246	0.00173	0.00162			952	0.00030188
953	0.00246	0.00154	0.00258	0.00177	0.00162			953	0.000260584
954	0.00259	0.00153	0.00268	0.00182	0.00162			954	0.000272577
955	0.00264	0.00152	0.0026	0.00187	0.0017			955	0.000244367
956	0.00274	0.00152	0.00234	0.00184	0.00171			956	0.000236537
957	0.00264	0.0015	0.00218	0.00183	0.00173			957	0.00022784
958	0.00284	0.00152	0.00215	0.00181	0.00174			958	0.000254082
959	0.0029	0.0015	0.00221	0.0018	0.00174			959	0.000202725
960	0.00295	0.00152	0.00213	0.00198	0.00174			960	0.000201882
961	0.003	0.00152	0.00208	0.00198	0.00175			961	0.000237183
962	0.00297	0.00153	0.00202	0.00205	0.0018			962	0.000207839
963	0.00307	0.00153	0.00198	0.00216	0.00181			963	0.000217822
964	0.00297	0.00152	0.00197	0.00215	0.00182			964	0.000217822
965	0.00305	0.00156	0.00218	0.00216	0.00183			965	0.000209735
966	0.003	0.00155	0.00218	0.00217	0.00195			966	0.000225073
967	0.00323	0.00158	0.00216	0.00218	0.00204			967	0.000235869
968	0.00313	0.00159	0.00225	0.0022	0.00212			968	0.0002157
969	0.00314	0.00159	0.00223	0.00212	0.00227			969	0.000213031
970	0.00305	0.00163	0.00228	0.00218	0.00224			970	0.00021464
971	0.00314	0.00168	0.00205	0.0022	0.00229			971	0.000208403
972	0.00323	0.00167	0.00218	0.00225	0.00236			972	0.000177295
973	0.00314	0.00169	0.00218	0.00231	0.00253			973	0.000240586
974	0.00328	0.00174	0.00218	0.00228	0.00227			974	0.000248576
975	0.00322	0.0018	0.00218	0.00221	0.00228			975	0.000290343
976	0.00321	0.00174	0.00218	0.00223	0.00229			976	0.000235046
977	0.00322	0.00177	0.00216	0.00238	0.0023			977	0.000215184
978	0.00334	0.0018	0.00215	0.0024	0.00231			978	0.000205502
979	0.00329	0.00182	0.00223	0.0024	0.00232			979	0.000211686
980	0.00326	0.00179	0.00218	0.00239	0.00233			980	0.000216745
981	0.00337	0.00184	0.00211	0.0023	0.00235			981	0.000214662
982	0.00328	0.00185	0.00211	0.00232	0.00236			982	0.000220586
983	0.00334	0.00191	0.002	0.00235	0.00237			983	0.000242071
984	0.00332	0.00188	0.00205	0.00236	0.00238			984	0.000269013
985	0.00335	0.00192	0.00229	0.00236	0.00239			985	0.000245417
986	0.00319	0.0019	0.00217	0.00235	0.0024			986	0.000234359
987	0.00331	0.00193	0.00217	0.00238	0.00241			987	0.000244501
988	0.0032	0.00197	0.00202	0.00232	0.00242			988	0.000248924
989	0.00317	0.00196	0.00205	0.00234	0.00243			989	0.000281311
990	0.00329	0.00201	0.00208	0.00232	0.00244			990	0.00020248
991	0.00323	0.00201	0.00211	0.00235	0.00245			991	0.000189386
992	0.00321	0.00203	0.00214	0.00233	0.00246			992	0.000199783
993	0.00313	0.00203	0.00217	0.00232	0.00247			993	0.000215851
994	0.00318	0.00205	0.0022	0.0023	0.00248			994	0.000215881
995	0.00321	0.00207	0.00222	0.00223	0.00245			995	0.000219931
996	0.00307	0.00205	0.00216	0.00226	0.00242			996	0.000244522
997	0.00303	0.00206	0.00216	0.00223	0.00241			997	0.00027913
998	0.00293	0.00206	0.00218	0.00219	0.0024			998	0.000253941
999	0.00302	0.00207	0.00217	0.00198	0.0024			999	0.000228715
1000	0.00295	0.0021	0.00217	0.00196	0.00239			1000	0.000214944
1001	0.00294	0.00207	0.00217	0.00203	0.00238			1001	0.000219991
1002	0.00289	0.00207	0.00216	0.00198	0.00237			1002	0.000229295
1003	0.00284	0.00207	0.00218	0.00193	0.00236			1003	0.000236012
1004	0.00273	0.00206	0.0022	0.00188	0.00234			1004	0.000208207
1005	0.00286	0.00207	0.00221	0.00188	0.00234			1005	0.000230182
1006	0.00282	0.00204	0.00227	0.00191	0.00237			1006	0.00025421
1007	0.0028	0.00204	0.00213	0.00175	0.0024			1007	0.000278096
1008	0.00279	0.00199	0.00205	0.00165	0.00241			1008	0.000290073
1009	0.00276	0.00201	0.00217	0.00165	0.00239			1009	0.000328737
1010	0.00282	0.00194	0.00217	0.00164	0.00238			1010	0.000285312
1011	0.0027	0.00192	0.00217	0.00168	0.00236			1011	0.000255263
1012	0.00267	0.00191	0.00214	0.00168	0.00236			1012	0.00024592
1013	0.00277	0.00189	0.0021	0.00146	0.00236			1013	0.000263339
1014	0.00267	0.00184	0.00204	0.00143	0.00233			1014	0.00028821
1015	0.00268	0.00183	0.00207	0.0014	0.00232			1015	0.000279956
1016	0.00273	0.00178	0.00214	0.00137	0.0023			1016	0.000282984
1017	0.00275	0.00177	0.00196	0.00135	0.00229			1017	0.000303038
1018	0.00267	0.00169	0.00196	0.00131	0.00226			1018	0.000320205
1019	0.00268	0.0017	0.00196	0.00132	0.00224			1019	0.000305787
1020	0.00264	0.00166	0.00196	0.00133	0.00222			1020	0.000297076
1021	0.00275	0.00162	0.00196	0.00128	0.0022			1021	0.000285684
1022	0.0027	0.00158	0.00203	0.00129	0.00217			1022	0.000239736
1023	0.00272	0.00155	0.0018	0.0013	0.00214			1023	0.000292734
1024	0.00266	0.00153	0.00196	0.00132	0.00212			1024	0.000279412
1025	0.00272	0.0015	0.00196	0.00133	0.00208			1025	0.000268883
1026	0.0027	0.00143	0.00196	0.00129	0.00206			1026	0.000276725
1027	0.00271	0.00139	0.00196	0.0012	0.00202			1027	0.000287809
1028	0.00268	0.00136	0.00189	0.00126	0.00201			1028	0.000326604
1029	0.00277	0.00134	0.00194	0.00122	0.00199			1029	0.000296153
1030	0.00275	0.00129	0.00199	0.00124	0.00198			1030	0.000301908
1031	0.00266	0.00126	0.00206	0.0012	0.00197			1031	0.000295897
1032	0.00277	0.0012	0.00204	0.00117	0.00196			1032	0.000284902
1033	0.00275	0.00119	0.00202	0.00117	0.00197			1033	0.00033004
1034	0.0028	0.00115	0.00197	0.00118	0.00196			1034	0.000274309
1035	0.00281	0.00113	0.00186	0.00119	0.00193			1035	0.000269162
1036	0.00282	0.00108	0.00173	0.00119	0.00192			1036	0.00027082
1037	0.00281	0.00107	0.00175	0.0012	0.0019			1037	0.000278648
1038	0.00277	0.00103	0.00176	0.0012	0.00188			1038	0.00029262
1039	0.00282	0.001	0.00157	0.0012	0.00185			1039	0.000304549
1040	0.00278	0.00097637	0.00152	0.00117	0.00194			1040	0.000298565
1041	0.0028	0.000944511	0.00147	0.00116	0.00191			1041	0.000328278
1042	0.00279	0.000915052	0.00141	0.00118	0.00189			1042	0.000302115
1043	0.00283	0.000904793	0.00137	0.00119	0.00183			1043	0.000293832
1044	0.00277	0.000865734	0.00135	0.00122	0.00185			1044	0.000290043
1045	0.00285	0.000843302	0.00133	0.00117	0.00183			1045	0.000286406
1046	0.00283	0.000809474	0.00135	0.00112	0.00181			1046	0.000286364
1047	0.00284	0.000801484	0.00145	0.0012	0.00175			1047	0.000293465
1048	0.00288	0.000780142	0.00164	0.00118	0.00175			1048	0.000321164
1049	0.0029	0.000767582	0.00173	0.00112	0.00174			1049	0.000285444
1050	0.00285	0.000732598	0.00173	0.00114	0.00169			1050	0.000278524
1051	0.00286	0.000735247	0.00167	0.00115	0.00169			1051	0.000292082
1052	0.00287	0.000707487	0.00161	0.00117	0.0017			1052	0.000257559
1053	0.00287	0.000691415	0.00155	0.00113	0.00167			1053	0.000271808
1054	0.00288	0.000678138	0.00148	0.00112	0.00167			1054	0.000298669
1055	0.00285	0.000669472	0.00142	0.00114	0.00164			1055	0.000280884
1056	0.0029	0.000642556	0.00135	0.00115	0.00161			1056	0.000262658
1057	0.0029	0.00064547	0.0013	0.00107	0.00163			1057	0.000299078
1058	0.00287	0.000617252	0.00129	0.00107	0.00159			1058	0.000294033
1059	0.00287	0.000609249	0.00132	0.00107	0.00162			1059	0.000335765
1060	0.00287	0.000609667	0.00132	0.00112	0.00158			1060	0.000310928
1061	0.00288	0.00059129	0.00135	0.0011	0.00157			1061	0.000271551
1062	0.00296	0.000584419	0.00123	0.00114	0.00158			1062	0.000354333
1063	0.00295	0.00058216	0.00132	0.00112	0.00157			1063	0.000317849
1064	0.00289	0.000553485	0.00131	0.00111	0.00158			1064	0.000313418
1065	0.00291	0.000548655	0.00117	0.00105	0.00155			1065	0.000313787
1066	0.00294	0.000539544	0.00116	0.00107	0.00157			1066	0.000324729
1067	0.00295	0.000531053	0.00114	0.0011	0.00155			1067	0.000363279
1068	0.00292	0.00052427	0.00121	0.00111	0.00152			1068	0.000371396
1069	0.00299	0.00051103	0.00112	0.00102	0.00149			1069	0.000340407
1070	0.00288	0.000506394	0.00111	0.00103	0.00149			1070	0.000344356
1071	0.00298	0.000512173	0.000958462	0.00104	0.00147			1071	0.000306673
1072	0.00291	0.00049807	0.000951065	0.00104	0.00151			1072	0.000340814
1073	0.00296	0.000492931	0.000934635	0.00105	0.00149			1073	0.000360426
1074	0.00296	0.000512543	0.00106	0.00106	0.00151			1074	0.000391918
1075	0.00291	0.000505013	0.001	0.00107	0.00149			1075	0.000441423
1076	0.00296	0.000495744	0.000898962	0.00108	0.00145			1076	0.000396776
1077	0.00291	0.00049308	0.000877838	0.00103	0.00148			1077	0.000326604
1078	0.00291	0.000488313	0.000877176	0.001	0.00146			1078	0.000350726
1079	0.00294	0.000503215	0.000935534	0.00109	0.00146			1079	0.000365119
1080	0.00295	0.000491338	0.000766144	0.000988965	0.00138			1080	0.000379835
1081	0.003	0.000507113	0.000775207	0.000983784	0.00142			1081	0.000401258
1082	0.00299	0.000492479	0.000774909	0.000980121	0.00142			1082	0.000379951
1083	0.00298	0.000489894	0.000779292	0.000976656	0.00142			1083	0.000346521
1084	0.00294	0.000504255	0.000783674	0.000972494	0.00142			1084	0.000359076
1085	0.00296	0.000500182	0.000788057	0.000967621	0.00138			1085	0.000341535
1086	0.00296	0.000501805	0.000789051	0.00105	0.00143			1086	0.00034053
1087	0.00301	0.000535798	0.00089648	0.00102	0.00139			1087	0.000367595
1088	0.00295	0.00052686	0.000875774	0.00102	0.00136			1088	0.000388415
1089	0.00297	0.000529062	0.000902094	0.00105	0.00134			1089	0.000411923
1090	0.00296	0.000531153	0.000880473	0.00105	0.00138			1090	0.000360022
1091	0.003	0.000536218	0.000802354	0.00104	0.00135			1091	0.000373903
1092	0.00298	0.000550244	0.000921045	0.00102	0.00134			1092	0.000396992
1093	0.00296	0.00055926	0.000925521	0.00099889	0.00134			1093	0.000381065
1094	0.00296	0.000565443	0.000901025	0.00102	0.00134			1094	0.000396616
1095	0.00301	0.000564074	0.000757001	0.00102	0.00133			1095	0.000374141
1096	0.00296	0.000575294	0.000747343	0.00104	0.00131			1096	0.000341973
1097	0.00297	0.000578599	0.000742366	0.00106	0.00129			1097	0.000380749
1098	0.00302	0.000578706	0.000746748	0.00108	0.00127			1098	0.000381595
1099	0.00297	0.000595755	0.000751131	0.00104	0.00125			1099	0.00037906
1100	0.00299	0.000621036	0.000755513	0.00101	0.00124			1100	0.000408208
1101	0.00301	0.000611003	0.000759895	0.00101	0.00128			1101	0.000372856
1102	0.00303	0.000626257	0.000764278	0.00103	0.00126			1102	0.000392289
1103	0.00296	0.000646113	0.00076398	0.00104	0.00127			1103	0.000405524
1104	0.00299	0.00063918	0.000788299	0.00106	0.00125			1104	0.000362674
1105	0.00301	0.000677129	0.000809545	0.00114	0.00124			1105	0.000360548
1106	0.00303	0.000669781	0.00089376	0.00115	0.00127			1106	0.000376732
1107	0.00302	0.000688444	0.000847754	0.00119	0.00124			1107	0.000391246
1108	0.00301	0.000702634	0.000781361	0.00114	0.00124			1108	0.00040979
1109	0.00303	0.000696021	0.000831476	0.00116	0.00125			1109	0.00039512
1110	0.00303	0.000708703	0.000881591	0.00119	0.00126			1110	0.000345438
1111	0.00306	0.000732334	0.000905244	0.00118	0.00126			1111	0.000382214
1112	0.00301	0.000747679	0.000869749	0.00118	0.00126			1112	0.000383407
1113	0.00304	0.000764898	0.000824691	0.0012	0.00122			1113	0.000385692
1114	0.00305	0.000770021	0.000862357	0.00119	0.0013			1114	0.000394946
1115	0.00313	0.000783913	0.000811982	0.00122	0.00124			1115	0.00040979
1116	0.00305	0.000787521	0.000814296	0.00122	0.00128			1116	0.000390443
1117	0.00304	0.000806609	0.00081514	0.00124	0.00129			1117	0.000436127
1118	0.0031	0.00081456	0.000822973	0.00123	0.00127			1118	0.000379885
1119	0.0031	0.000825901	0.000850665	0.00124	0.0013			1119	0.000374908
1120	0.00313	0.000842042	0.000888508	0.00125	0.00129			1120	0.0003734
1121	0.00311	0.000848583	0.000916214	0.00123	0.0013			1121	0.000391733
1122	0.00312	0.000864724	0.000924078	0.00112	0.00132			1122	0.000374292
1123	0.00313	0.000895265	0.000914209	0.00113	0.00132			1123	0.000282379
1124	0.00315	0.000889806	0.000936702	0.00114	0.00131			1124	0.000380357
1125	0.00312	0.000889147	0.000976001	0.00116	0.00131			1125	0.00032437
1126	0.0031	0.000912488	0.000992952	0.00117	0.00128			1126	0.000377403
1127	0.00309	0.000923829	0.000926419	0.0012	0.00132			1127	0.000374942
1128	0.00307	0.000932769	0.000901923	0.00115	0.00129			1128	0.000414494
1129	0.00306	0.00095611	0.000947687	0.00115	0.00132			1129	0.000422588
1130	0.00305	0.000957851	0.000928232	0.00115	0.00129			1130	0.000389233
1131	0.00304	0.000959592	0.00107	0.00113	0.00129			1131	0.000382945
1132	0.00303	0.000963733	0.000945101	0.00105	0.00127			1132	0.000310249
1133	0.00302	0.001	0.000963451	0.00108	0.00128			1133	0.000341535
1134	0.00301	0.00102	0.000967373	0.00111	0.0013			1134	0.000367053
1135	0.00299	0.000992956	0.000930899	0.00107	0.00128			1135	0.000352621
1136	0.00298	0.00102	0.000893204	0.00109	0.0012			1136	0.000369263
1137	0.00297	0.001	0.000830511	0.00112	0.00129			1137	0.00032745
1138	0.00295	0.00103	0.000916636	0.000992925	0.0012			1138	0.000345216
1139	0.00294	0.000980719	0.00101	0.000993306	0.00124			1139	0.000379589
1140	0.00293	0.00104	0.000996666	0.000993686	0.0012			1140	0.000349846
1141	0.00292	0.00105	0.000977548	0.00103	0.00128			1141	0.000370868
1142	0.0029	0.00106	0.000973135	0.00104	0.00121			1142	0.000342781
1143	0.00289	0.00106	0.000985469	0.00109	0.00127			1143	0.000293958
1144	0.00287	0.00108	0.000991221	0.00109	0.00117			1144	0.000323312
1145	0.00286	0.0011	0.000989712	0.00103	0.00121			1145	0.000369307
1146	0.00285	0.00106	0.00101	0.0011	0.00123			1146	0.000320526
1147	0.00283	0.00109	0.00103	0.0011	0.00134			1147	0.000328905
1148	0.00282	0.0011	0.00103	0.00113	0.00126			1148	0.0003522
1149	0.00281	0.0011	0.00101	0.000990807	0.00127			1149	0.000324095
1150	0.00279	0.0011	0.000885242	0.00101	0.00134			1150	0.000265724
1151	0.00278	0.0011	0.00115	0.00102	0.00117			1151	0.000308891
1152	0.00275	0.00109	0.00102	0.00103	0.00139			1152	0.000329737
1153	0.00273	0.0011	0.00109	0.00105	0.00117			1153	0.000361722
1154	0.0027	0.00112	0.0012	0.00105	0.00145			1154	0.000338756
1155	0.00267	0.00112	0.00102	0.00105	0.00131			1155	0.000322338
1156	0.00264	0.00113	0.000977632	0.00104	0.00139			1156	0.000338898
1157	0.00261	0.00113	0.000960399	0.00104	0.00136			1157	0.000353914
1158	0.00258	0.00112	0.000982283	0.00104	0.00142			1158	0.000378604
1159	0.00255	0.00113	0.001	0.00104	0.00134			1159	0.000316244
1160	0.00253	0.00114	0.000909347	0.00105	0.00127			1160	0.000417032
1161	0.0025	0.00113	0.000975486	0.00105	0.00122			1161	0.000368451
1162	0.00248	0.00113	0.00106	0.00107	0.00131			1162	0.000333003
1163	0.00245	0.00114	0.00102	0.00108	0.00128			1163	0.000348672
1164	0.00243	0.00115	0.00103	0.00107	0.00128			1164	0.000357994
1165	0.0024	0.00116	0.00116	0.00107	0.00132			1165	0.000345801
1166	0.00238	0.00116	0.00104	0.00108	0.00128			1166	0.000352127
1167	0.00235	0.00117	0.00101	0.00109	0.00124			1167	0.000341197
1168	0.00233	0.00118	0.000991101	0.0011	0.00118			1168	0.000333268
1169	0.0023	0.00118	0.000959418	0.00108	0.00117			1169	0.000306547
1170	0.00228	0.00118	0.000990994	0.00108	0.00116			1170	0.000343596
1171	0.00227	0.00118	0.001	0.00108	0.00112			1171	0.000362896
1172	0.0022	0.00118	0.000984688	0.00108	0.00109			1172	0.000405881
1173	0.00211	0.00119	0.000939885	0.00108	0.00112			1173	0.000354407
1174	0.00209	0.0012	0.000923322	0.00107	0.00105			1174	0.00034284
1175	0.00208	0.0012	0.000938148	0.00106	0.00103			1175	0.00038315
1176	0.00206	0.0012	0.000954501	0.00106	0.00103			1176	0.000247123
1177	0.00206	0.00121	0.000832479	0.00106	0.0009317			1177	0.000355321
1178	0.00199	0.00121	0.000883267	0.000967817	0.000992742			1178	0.000379565
1179	0.00191	0.00122	0.00087766	0.000979308	0.000913701			1179	0.000354141
1180	0.00189	0.00123	0.000883406	0.000999515	0.000953016			1180	0.000423433
1181	0.00188	0.00123	0.00090565	0.000985611	0.000888353			1181	0.000356466
1182	0.00184	0.00124	0.000868164	0.000971707	0.00097658			1182	0.000341851
1183	0.00179	0.00124	0.000919035	0.000957802	0.000945661			1183	0.000333474
1184	0.00175	0.00125	0.000904197	0.000943898	0.000924818			1184	0.000373327
1185	0.00171	0.00126	0.000892341	0.000929994	0.0011			1185	0.000367896
1186	0.00167	0.00127	0.000908103	0.000911098	0.000970392			1186	0.000363064
1187	0.00162	0.00128	0.000886351	0.000911479	0.000992868			1187	0.000394998
1188	0.00158	0.00128	0.000861361	0.000911859	0.00102			1188	0.000390703
1189	0.00154	0.0013	0.000835799	0.00091224	0.000974962			1189	0.00039097
1190	0.00149	0.0013	0.000828746	0.000912621	0.000929874			1190	0.00042015
1191	0.00145	0.00133	0.000823493	0.000913001	0.000880754			1191	0.000412335
1192	0.00141	0.00133	0.000895572	0.000913382	0.000965715			1192	0.000394003
1193	0.00137	0.00135	0.000715819	0.000911982	0.000892844			1193	0.000403493
1194	0.00132	0.00136	0.000837789	0.000920695	0.000971846			1194	0.000401173
1195	0.00128	0.00137	0.000799905	0.000924144	0.000935395			1195	0.000381817
1196	0.00124	0.00138	0.000843062	0.000873774	0.000937821			1196	0.000427161
1197	0.0012	0.0014	0.00078872	0.000882487	0.000881821			1197	0.000424219
1198	0.00116	0.00141	0.000756542	0.0008912	0.00102			1198	0.000479605
1199	0.00111	0.0014	0.000783187	0.000899914	0.000790735			1199	0.000457315
1200	0.00107	0.00142	0.000816653	0.000908627	0.000887485			1200	0.000461055
1201	0.00103	0.00144	0.000796193	0.000901442	0.000795554			1201	0.000477707
1202	0.00102	0.00145	0.000778979	0.000885157	0.000792213			1202	0.000423015
1203	0.001	0.00147	0.000761765	0.000897861	0.000796899			1203	0.000475573
1204	0.000988614	0.00148	0.000736084	0.000951664	0.000824435			1204	0.00048027
1205	0.0009705	0.0015	0.000813718	0.000933296	0.000767062			1205	0.000482345
1206	0.00093593	0.00151	0.000719371	0.000914928	0.000823396			1206	0.000463676
1207	0.000904779	0.00151	0.000726146	0.00089656	0.000795168			1207	0.000499662
1208	0.00087374	0.00152	0.000713215	0.000878192	0.000735217			1208	0.000499867
1209	0.000842816	0.00155	0.00075306	0.000859823	0.000760207			1209	0.000481057
1210	0.0008087	0.00154	0.000762402	0.000826584	0.000744583			1210	0.000458834
1211	0.000673836	0.00155	0.000623455	0.000840297	0.000731792			1211	0.000437017
1212	0.000636764	0.00157	0.000666232	0.00085401	0.000690898			1212	0.000505019
1213	0.000599875	0.00156	0.000696827	0.000867723	0.000712509			1213	0.000483587
1214	0.000563177	0.00157	0.000395426	0.000872409	0.000733149			1214	0.000505788
1215	0.000526673	0.00156	0.000415979	0.000859023	0.000753842			1215	0.000501252
1216	0.00049037	0.00157	0.000261961	0.000875389	0.000774586			1216	0.000494793
1217	0.000454272	0.00156	0.000315302	0.00088688	0.000795381			1217	0.00050465
1218	0.000418385	0.00156	0.000373324	0.000898371	0.000816229			1218	0.000519592
1219	0.000382714	0.00154	0.000327866	0.000866536	0.000819743			1219	0.000530625
1220	0.000347264	0.00154	0.000400566	0.000868583	0.000783629			1220	0.000538805
1221	0.00031204	0.00152	0.000473266	0.00087063	0.000747568			1221	0.000483903
1222	0.000277047	0.00152	0.000545967	0.000872677	0.00071156			1222	0.000534418
1223	0.00024229	0.00151	0.000629155	0.000874725	0.000868456			1223	0.000529495
1224	0.000207774	0.0015	0.000576374	0.000853206	0.000832554			1224	0.000516185
1225	0.000173504	0.00148	0.00059049	0.000861919	0.000796706			1225	0.000503603
1226	0.000139485	0.00147	0.000624615	0.000870633	0.000760911			1226	0.000504375
1227	0.000105721	0.00147	0.000598716	0.000879346	0.000738844			1227	0.00053097
1228	6.07317e-05	0.00145	0.000558522	0.00088806	0.000735765			1228	0.000491751
1229	5.07129e-05	0.00144	0.000571035	0.000633557	0.000732738			1229	0.000536142
1230	4.09634e-05	0.00143	0.000583547	0.000640861	0.000729765			1230	0.000594546
1231	3.14877e-05	0.00143	0.000595301	0.000650455	0.000726845			1231	0.000560173
1232	2.229e-05	0.00142	0.000510342	0.000661992	0.000723977			1232	0.000578759
1233	1.33748e-05	0.00143	0.00048084	0.000674836	0.000721163			1233	0.000564652
1234	4.74652e-06	0.0014	0.000465379	0.000688025	0.0007184			1234	0.000552866
1235	-3.59094e-06	0.00141	0.000459278	0.000700202	0.000715691			1235	0.000553364
1236	-1.12625e-05	0.00141	0.000448497	0.000709424	0.000713032			1236	0.000548326
1237	-2.09389e-05	0.00141	0.000447076	0.000713139	0.000710424			1237	0.000532866
1238	-2.70895e-05	0.00141	0.000469055	0.000708865	0.000691214			1238	0.000578163
1239	-3.30238e-05	0.0014	0.000509753	0.000695773	0.00072947			1239	0.000563336
1240	-4.20512e-05	0.0014	0.000541092	0.000676435	0.000618492			1240	0.000560227
1241	-4.75452e-05	0.00141	0.000596193	0.000657122	0.000669076			1241	0.000570408
1242	-5.28154e-05	0.0014	0.00054293	0.000645629	0.000728301			1242	0.000580791
1243	-5.78593e-05	0.00142	0.000518109	0.000647465	0.000754525			1243	0.000568933
1244	-6.59869e-05	0.00142	0.000493288	0.000662908	0.000532283			1244	0.000550136
1245	-7.05717e-05	0.00141	0.000524062	0.000686992	0.000656431			1245	0.000567869
1246	-7.49239e-05	0.00143	0.000498451	0.000712289	0.000666536			1246	0.000599742
1247	-7.90413e-05	0.00143	0.000459699	0.000732396	0.000686833			1247	0.000578331
1248	-8.2922e-05	0.00143	0.000511003	0.000744005	0.000707175			1248	0.000580191
1249	-8.65642e-05	0.00143	0.000523622	0.000746978	0.000727561			1249	0.000614997
1250	-8.99662e-05	0.00144	0.000540921	0.000743116	0.000747988			1250	0.000594397
1251	-9.31263e-05	0.00144	0.000490814	0.000734654	0.000768459			1251	0.000582936
1252	-9.6043e-05	0.00145	0.000594704	0.00072325	0.00078897			1252	0.000551635
1253	-9.87148e-05	0.00147	0.000614581	0.000709889	0.000809521			1253	0.000579871
1254	-0.00010114	0.00147	0.000576215	0.000695661	0.000839973			1254	0.000598339
1255	-0.000103319	0.00148	0.000566575	0.000682646	0.00080557			1255	0.000580933
1256	-0.000105249	0.00147	0.000565154	0.000673875	0.000628583			1256	0.000555677
1257	-0.000106929	0.00147	0.000596492	0.000671939	0.000740995			1257	0.000549385
1258	-0.000108359	0.00149	0.000632511	0.000677077	0.000866851			1258	0.000562183
1259	-0.000106226	0.00149	0.00066385	0.000686233	0.000869271			1259	0.000578923
1260	-0.000107153	0.00149	0.00053283	0.000694024	0.000871721			1260	0.000604465
1261	-8.46439e-05	0.0015	0.000802498	0.000695214	0.000874202			1261	0.000591962
1262	-6.18822e-05	0.00152	0.000735036	0.000687276	0.00070678			1262	0.000581714
1263	-3.88676e-05	0.00152	0.000728935	0.000671621	0.000725905			1263	0.000582072
1264	-1.56e-05	0.00152	0.000732253	0.000652914	0.000740676			1264	0.000597245
1265	9.41752e-06	0.00154	0.000742985	0.000637021	0.000755467			1265	0.000616216
1266	3.3995e-05	0.00152	0.000753718	0.000628761	0.000770061			1266	0.000575904
1267	5.89368e-05	0.00153	0.00089645	0.000630484	0.000815463			1267	0.000578218
1268	8.42436e-05	0.00152	0.000841952	0.000641815	0.000860355			1268	0.000547816
1269	0.000109914	0.00154	0.000823267	0.000660302	0.000881331			1269	0.000523456
1270	0.000135949	0.00153	0.000826057	0.000682464	0.000898636			1270	0.000553623
1271	0.000162347	0.00153	0.000871436	0.000704836	0.000846262			1271	0.000554681
1272	0.000189106	0.00152	0.000893415	0.000724722	0.000793896			1272	0.000576822
1273	0.000216226	0.00152	0.000896674	0.000740605	0.000741535			1273	0.000587206
1274	0.000240013	0.00152	0.000909293	0.000752268	0.000721829			1274	0.000590969
1275	0.000245459	0.00153	0.00106	0.000760682	0.000748956			1275	0.000581434
1276	0.00025126	0.00152	0.000928409	0.000767537	0.000776081			1276	0.000584558
1277	0.000257416	0.00152	0.000902561	0.000774382	0.000803201			1277	0.000592634
1278	0.000268567	0.00152	0.000993507	0.000781773	0.000849379			1278	0.000602489
1279	0.000296321	0.00153	0.000950947	0.000789111	0.000817419			1279	0.000620939
1280	0.00032442	0.00151	0.000966286	0.000795485	0.000789478			1280	0.000587156
1281	0.000352864	0.00152	0.000983585	0.000800872	0.000669522			1281	0.000586076
1282	0.000381647	0.00151	0.000999548	0.000806461	0.00069558			1282	0.000576832
1283	0.000410766	0.00149	0.00101	0.000813514	0.000696059			1283	0.00057879
1284	0.000440218	0.00151	0.000972067	0.000821617	0.000729022			1284	0.000588963
1285	0.000469998	0.00148	0.00101	0.000828081	0.000722788			1285	0.000583829
1286	0.000500103	0.00148	0.00105	0.000829412	0.000723388			1286	0.000598504
1287	0.000530527	0.00147	0.00107	0.000823856	0.00076848			1287	0.00059818
1288	0.000561266	0.00147	0.00105	0.000812812	0.000739302			1288	0.000621804
1289	0.000592315	0.00147	0.00103	0.000799824	0.000798543			1289	0.000619597
1290	0.000623668	0.00147	0.00103	0.000788078	0.000740077			1290	0.000601254
1291	0.000655319	0.00146	0.00103	0.000778645	0.000802971			1291	0.000592377
1292	0.000687263	0.00145	0.00103	0.000770883	0.00076174			1292	0.000607875
1293	0.000719493	0.00145	0.00104	0.000764232	0.000765473			1293	0.000588891
1294	0.000752003	0.00144	0.00104	0.000759426	0.000806312			1294	0.000625519
1295	0.000784785	0.00143	0.00105	0.000757909	0.000801591			1295	0.000617739
1296	0.000817833	0.00141	0.00106	0.0007602	0.000858021			1296	0.000618246
1297	0.000810091	0.00139	0.00106	0.000764965	0.000846374			1297	0.000617398
1298	0.000926236	0.00138	0.00105	0.000769817	0.000828373			1298	0.00065271
1299	0.00109	0.00139	0.00105	0.000773165	0.000836965			1299	0.000614309
1300	0.00111	0.00137	0.00105	0.000775329	0.00081773			1300	0.000635827
1301	0.00115	0.00137	0.00105	0.000777855	0.000835529			1301	0.00061556
1302	0.00118	0.00136	0.00106	0.000781619	0.000842743			1302	0.000595401
1303	0.00121	0.00134	0.00107	0.000785546	0.000877027			1303	0.000601389
1304	0.00124	0.00134	0.00108	0.000787258	0.000855189			1304	0.00062103
1305	0.00128	0.00131	0.00108	0.000785157	0.000843656			1305	0.000603338
1306	0.00129	0.00131	0.00109	0.000780133	0.000849216			1306	0.000634626
1307	0.0013	0.0013	0.0011	0.0007754	0.000897492			1307	0.00063098
1308	0.00134	0.00129	0.0011	0.000774611	0.000880702			1308	0.000667747
1309	0.00137	0.00128	0.00111	0.000779716	0.000873118			1309	0.000628467
1310	0.00141	0.00124	0.00111	0.000790021	0.000905153			1310	0.000633114
1311	0.00144	0.00125	0.00113	0.000802782	0.000900966			1311	0.000640152
1312	0.00148	0.00121	0.00114	0.000814625	0.000879788			1312	0.00059447
1313	0.00151	0.00127	0.00112	0.000822781	0.000896009			1313	0.000577282
1314	0.00155	0.0012	0.00106	0.000825645	0.000906719			1314	0.000659981
1315	0.00159	0.00123	0.000977577	0.000822831	0.000870572			1315	0.000651904
1316	0.00162	0.00118	0.000906757	0.000815112	0.000937175			1316	0.000649128
1317	0.00166	0.00118	0.00087341	0.000804336	0.000875802			1317	0.000614323
1318	0.00168	0.00118	0.000865831	0.000793018	0.000908254			1318	0.000615881
1319	0.00169	0.00117	0.000863961	0.00078343	0.000852979			1319	0.00060551
1320	0.00175	0.00113	0.000860472	0.000776545	0.000952181			1320	0.000616047
1321	0.00183	0.00111	0.000856194	0.000771634	0.000916017			1321	0.000590126
1322	0.00184	0.00115	0.000851826	0.000766908	0.000998198			1322	0.000622932
1323	0.00186	0.00112	0.000847311	0.000760681	0.000885339			1323	0.00065571
1324	0.00189	0.00111	0.000842713	0.000752114	0.000960891			1324	0.000600573
1325	0.00193	0.00105	0.000838039	0.000741206	0.000917746			1325	0.000630929
1326	0.00196	0.00105	0.000833565	0.000728527	0.000988165			1326	0.000594699
1327	0.002	0.00104	0.000829302	0.000715236	0.00095293			1327	0.000596713
1328	0.00204	0.00102	0.000823797	0.000703131	0.00103			1328	0.000603847
1329	0.00207	0.00101	0.000814291	0.000693951	0.00102			1329	0.000614218
1330	0.00211	0.00103	0.000799201	0.000687911	0.000929286			1330	0.000614656
1331	0.00214	0.000983772	0.000779876	0.000682662	0.00101			1331	0.000631121
1332	0.00218	0.000968713	0.000759085	0.000674109	0.00096			1332	0.000665636
1333	0.00221	0.000958454	0.000738453	0.00065911	0.00101			1333	0.00063281
1334	0.00222	0.000938595	0.000718224	0.000638262	0.00093067			1334	0.00064595
1335	0.00224	0.000928336	0.00069778	0.000616612	0.0011			1335	0.000630125
1336	0.00225	0.000913276	0.000675656	0.000601537	0.000958834			1336	0.000630384
1337	0.00226	0.000881417	0.00065128	0.000599095	0.000976045			1337	0.000657616
1338	0.00227	0.000895158	0.000640498	0.000611086	0.00108			1338	0.000671291
1339	0.00228	0.000884899	0.00065629	0.00063441	0.00106			1339	0.000655521
1340	0.00229	0.00085784	0.000692408	0.000662852	0.000976609			1340	0.000670699
1341	0.0023	0.000830781	0.000726314	0.000690196	0.00101			1341	0.000670124
1342	0.0023	0.000832522	0.000735835	0.000713093	0.00104			1342	0.000705733
1343	0.00231	0.000793463	0.00072188	0.00073236	0.00104			1343	0.000626444
1344	0.00231	0.000816804	0.000699469	0.000752146	0.00105			1344	0.00069667
1345	0.00232	0.000799344	0.000678209	0.00077746	0.00105			1345	0.000676621
1346	0.00232	0.000760285	0.000658634	0.000811291	0.00104			1346	0.000632349
1347	0.00232	0.000714026	0.000639268	0.000852684	0.00113			1347	0.000613957
1348	0.00233	0.000763767	0.000619922	0.000896631	0.000986761			1348	0.000600064
1349	0.00233	0.000746308	0.000600748	0.000935786	0.00112			1349	0.000622203
1350	0.00233	0.000692849	0.000581748	0.000963273	0.000916584			1350	0.000639836
1351	0.00233	0.00076659	0.000561183	0.000975425	0.00112			1351	0.000608124
1352	0.00233	0.000698731	0.000545722	0.000973269	0.000970286			1352	0.000645903
1353	0.00233	0.000678872	0.000525581	0.00096213	0.000953604			1353	0.000628078
1354	0.00232	0.000671013	0.00050544	0.000949615	0.000986505			1354	0.000651904
1355	0.00232	0.000773554	0.000489979	0.000943046	0.00088272			1355	0.000682935
1356	0.00231	0.000717694	0.000469838	0.000947464	0.00106			1356	0.000664188
1357	0.00231	0.000632888	0.000454376	0.000964703	0.001			1357	0.000702567
1358	0.0023	0.000658776	0.000438915	0.000993242	0.00105			1358	0.00069865
1359	0.00229	0.000625266	0.000418774	0.00103	0.00103			1359	0.000686267
1360	0.00229	0.000667058	0.000403313	0.00106	0.00102			1360	0.000707644
1361	0.00228	0.000632682	0.000387852	0.00109	0.00101			1361	0.000718903
1362	0.00227	0.000525373	0.000372391	0.00111	0.000972942			1362	0.000685108
1363	0.00225	0.000593475	0.000356929	0.00111	0.00104			1363	0.000721092
1364	0.00224	0.000666822	0.000336788	0.0011	0.001			1364	0.000760087
1365	0.00222	0.000515115	0.000311967	0.00109	0.000949919			1365	0.000735614
1366	0.00219	0.000610339	0.000277786	0.00109	0.000941793			1366	0.000697463
1367	0.00216	0.00051303	0.000243605	0.00109	0.00099956			1367	0.000723926
1368	0.00212	0.000463784	0.000204744	0.0011	0.000954205			1368	0.000724942
1369	0.00209	0.00034485	0.000170562	0.00111	0.000836557			1369	0.000751217
1370	0.00207	0.000451979	0.000136381	0.00112	0.001			1370	0.000745539
1371	0.002	0.000248296	0.0001022	0.00112	0.00103			1371	0.000720412
1372	0.00191	0.000357414	6.80191e-05	0.00111	0.000835766			1372	0.000728082
1373	0.00187	0.000300517	3.38379e-05	0.00109	0.00102			1373	0.000693052
1374	0.00184	0.000273566	-3.43296e-07	0.00107	0.001			1374	0.000701643
1375	0.0018	0.000286181	-3.45245e-05	0.00106	0.00104			1375	0.000721478
1376	0.00177	0.000133312	-6.40256e-05	0.00106	0.000790738			1376	0.000701667
1377	0.00173	0.000249964	-9.82067e-05	0.00108	0.000775969			1377	0.000691576
1378	0.00169	4.55942e-05	-0.000127708	0.0011	0.000760836			1378	0.000699309
1379	0.00164	-0.000255065	-0.000157209	0.00113	0.000745333			1379	0.000746177
1380	0.00159	-0.000337324	-0.00018671	0.00114	0.000729451			1380	0.000732557
1381	0.00155	-0.000791583	-0.000216211	0.00111	0.00071318			1381	0.000703347
1382	0.0015	-0.000129842	-0.000245713	0.00102	0.000697263			1382	0.000748556
1383	0.00145	-0.000588901	-0.000270534	0.000874532	0.000677817			1383	0.000735133
1384	0.00139	0.00118	-0.000295355	0.000670506	0.000657957			1384	0.00070579
1385	0.00134	-0.000247019	-0.000324856	0.000437425	0.000637674			1385	0.000723279
1386	0.00129	-9.64785e-05	-0.000349677	0.000209311	0.000616959			1386	0.000736165
1387	0.00124	3.24623e-05	-0.000374498	1.54288e-05	0.000595803			1387	0.000653687
1388	0.00118	-0.00104	-0.00038996	-0.000129385	0.000574195			1388	0.000670009
1389	0.00112	-0.000376856	-0.000396061	-0.000226209	0.000552128			1389	0.000683283
1390	0.00106	0.00117	-0.000397482	-0.000286398	0.000529592			1390	0.000676544
1391	0.000997776	-0.00105	-0.000394223	-0.000323877	0.000506576			1391	0.000693725
1392	0.000929855	-0.00472	-0.000386284	-0.000349825	0.00048307			1392	0.000718199
1393	0.00085952	0.00102	-0.000383025	-0.000371032	0.000459064			1393	0.000685516
1394	0.000786713	-0.00312	-0.000375086	-0.000390596	0.000434551			1394	0.00069062
1395	0.000711376	-0.00278	-0.000371828	-0.000409222	0.000409516			1395	0.000697063
1396	0.00063345	-0.0021	-0.000359209	-0.000426305	0.00038395			1396	0.000640045
1397	0.000549562	-0.00728	-0.00035127	-0.000440784	0.000357845			1397	0.00064178
1398	0.000462964	-0.00348	-0.000343331	-0.00045193	0.000331187			1398	0.00064359
1399	0.000376905	-0.00171	-0.000330712	-0.000459926	0.000303967			1399	0.000645608
1400	0.000281387	-0.00151	-0.000318094	-0.000466009	0.000276173			1400	0.000647967
