# Supplementary material for: Preparing high-concentration individualized carbon nanotubes for industrial separation of multiple single-chirality species
Source: Nat Commun. 2023 Apr 29;14:2491. doi: 10.1038/s41467-023-38133-0 (PMC10148823; doi:10.1038/s41467-023-38133-0)
Supplement: Supplementary file 3 — Source Data [file 41467_2023_38133_MOESM3_ESM.zip › 7 Source data/Supplementary Figure 24/Supplementary Figure 24a-d-effect of loading amount on unadsorption, reversible and irreversible parts.xlsx]

## Sheet: Supplementary Fig 24a
X	absorbance
200	0.26592
201	0.25788
202	0.25038
203	0.25335
204	0.24699
205	0.24268
206	0.23853
207	0.2393
208	0.23894
209	0.2381
210	0.241
211	0.24181
212	0.24279
213	0.24343
214	0.24657
215	0.25006
216	0.25146
217	0.2555
218	0.2572
219	0.25822
220	0.26381
221	0.26765
222	0.26894
223	0.27543
224	0.27764
225	0.28304
226	0.28259
227	0.28611
228	0.2921
229	0.29404
230	0.2965
231	0.29965
232	0.30052
233	0.30288
234	0.30079
235	0.30239
236	0.30167
237	0.29766
238	0.29371
239	0.28903
240	0.28356
241	0.27715
242	0.27191
243	0.26463
244	0.2608
245	0.25353
246	0.24885
247	0.24112
248	0.23818
249	0.23352
250	0.22927
251	0.22588
252	0.22294
253	0.22167
254	0.21728
255	0.21676
256	0.21422
257	0.2147
258	0.21379
259	0.21337
260	0.21423
261	0.21401
262	0.21374
263	0.21683
264	0.2153
265	0.21946
266	0.22021
267	0.22436
268	0.22602
269	0.22989
270	0.23252
271	0.23634
272	0.23823
273	0.23961
274	0.24301
275	0.24458
276	0.24735
277	0.24795
278	0.25067
279	0.25146
280	0.25808
281	0.25872
282	0.26343
283	0.26959
284	0.27268
285	0.27834
286	0.27961
287	0.28307
288	0.28382
289	0.28315
290	0.28289
291	0.28253
292	0.2804
293	0.28032
294	0.2799
295	0.28136
296	0.28284
297	0.28487
298	0.28915
299	0.29196
300	0.29665
301	0.29803
302	0.29937
303	0.30058
304	0.29874
305	0.29515
306	0.28939
307	0.28409
308	0.27298
309	0.26576
310	0.2562
311	0.24729
312	0.23989
313	0.23145
314	0.22704
315	0.22134
316	0.21671
317	0.21162
318	0.20818
319	0.20653
320	0.20483
321	0.20218
322	0.20156
323	0.2014
324	0.20074
325	0.19918
326	0.19948
327	0.19869
328	0.19815
329	0.19566
330	0.19717
331	0.19453
332	0.19506
333	0.19658
334	0.19592
335	0.19916
336	0.20038
337	0.2065
338	0.20909
339	0.21676
340	0.22248
341	0.23113
342	0.23781
343	0.24693
344	0.25433
345	0.25954
346	0.26326
347	0.26251
348	0.26082
349	0.25264
350	0.24564
351	0.23514
352	0.22526
353	0.21275
354	0.20191
355	0.19088
356	0.18066
357	0.17224
358	0.16355
359	0.158
360	0.15042
361	0.14601
362	0.14057
363	0.13648
364	0.13316
365	0.13033
366	0.12689
367	0.12371
368	0.12109
369	0.11911
370	0.11694
371	0.11403
372	0.11329
373	0.11083
374	0.1098
375	0.10734
376	0.10718
377	0.10544
378	0.10395
379	0.10323
380	0.10181
381	0.10052
382	0.09947
383	0.09874
384	0.09761
385	0.09686
386	0.09578
387	0.09516
388	0.09504
389	0.09394
390	0.09276
391	0.09244
392	0.0919
393	0.09149
394	0.09054
395	0.09018
396	0.09015
397	0.08955
398	0.08988
399	0.08866
400	0.0885
401	0.08826
402	0.0887
403	0.08755
404	0.08734
405	0.08626
406	0.08687
407	0.08663
408	0.08625
409	0.08633
410	0.08519
411	0.08634
412	0.08425
413	0.08489
414	0.08487
415	0.08462
416	0.08417
417	0.08435
418	0.08401
419	0.08405
420	0.08421
421	0.08385
422	0.08385
423	0.08334
424	0.08356
425	0.08355
426	0.08404
427	0.08283
428	0.08384
429	0.08263
430	0.08296
431	0.08314
432	0.0829
433	0.08291
434	0.08282
435	0.08314
436	0.08318
437	0.083
438	0.08238
439	0.08305
440	0.08215
441	0.08216
442	0.08214
443	0.08229
444	0.08257
445	0.08224
446	0.08223
447	0.08224
448	0.08267
449	0.08139
450	0.0826
451	0.08123
452	0.0819
453	0.08165
454	0.08127
455	0.0821
456	0.0817
457	0.08154
458	0.08249
459	0.08183
460	0.08304
461	0.08196
462	0.0826
463	0.08261
464	0.08298
465	0.08256
466	0.08326
467	0.0831
468	0.08332
469	0.08344
470	0.08326
471	0.08425
472	0.08325
473	0.08379
474	0.08362
475	0.08385
476	0.08369
477	0.08491
478	0.08453
479	0.08481
480	0.08559
481	0.08571
482	0.08691
483	0.08603
484	0.08757
485	0.08745
486	0.08819
487	0.08822
488	0.0891
489	0.08915
490	0.08957
491	0.09068
492	0.09072
493	0.09178
494	0.09155
495	0.09296
496	0.09333
497	0.09426
498	0.09422
499	0.0958
500	0.09634
501	0.09799
502	0.09934
503	0.10037
504	0.10259
505	0.10237
506	0.10487
507	0.10573
508	0.10698
509	0.10783
510	0.10943
511	0.1106
512	0.11154
513	0.11296
514	0.11375
515	0.11532
516	0.11521
517	0.11624
518	0.11607
519	0.11652
520	0.11564
521	0.11583
522	0.11492
523	0.11441
524	0.11334
525	0.1121
526	0.11163
527	0.10941
528	0.10888
529	0.10758
530	0.1067
531	0.10603
532	0.10579
533	0.10504
534	0.10491
535	0.10499
536	0.10476
537	0.10515
538	0.10605
539	0.10647
540	0.1075
541	0.10905
542	0.11009
543	0.11175
544	0.11377
545	0.11551
546	0.11796
547	0.1206
548	0.12362
549	0.12721
550	0.13116
551	0.13579
552	0.14062
553	0.14576
554	0.15216
555	0.1592
556	0.16742
557	0.17653
558	0.18645
559	0.1977
560	0.20927
561	0.22211
562	0.23514
563	0.24922
564	0.2622
565	0.27471
566	0.28519
567	0.293
568	0.29847
569	0.30058
570	0.30042
571	0.29762
572	0.29214
573	0.28575
574	0.27832
575	0.26969
576	0.26145
577	0.25296
578	0.24453
579	0.23671
580	0.22877
581	0.22147
582	0.21441
583	0.20719
584	0.2003
585	0.19367
586	0.18705
587	0.18044
588	0.17441
589	0.16795
590	0.16231
591	0.15629
592	0.15142
593	0.14666
594	0.14215
595	0.1379
596	0.13433
597	0.13009
598	0.12677
599	0.12372
600	0.1206
601	0.11814
602	0.11498
603	0.11297
604	0.11097
605	0.10853
606	0.10651
607	0.10485
608	0.10241
609	0.101
610	0.0997
611	0.09784
612	0.09657
613	0.09467
614	0.09362
615	0.09249
616	0.09131
617	0.09048
618	0.08932
619	0.08842
620	0.08781
621	0.08699
622	0.08641
623	0.08589
624	0.08511
625	0.08464
626	0.0845
627	0.08402
628	0.08375
629	0.08388
630	0.08349
631	0.08387
632	0.08386
633	0.08415
634	0.08438
635	0.08435
636	0.08537
637	0.08572
638	0.08606
639	0.08607
640	0.08643
641	0.08636
642	0.08629
643	0.08627
644	0.08587
645	0.0861
646	0.08587
647	0.08548
648	0.08475
649	0.0843
650	0.08393
651	0.08358
652	0.08306
653	0.08283
654	0.0824
655	0.08196
656	0.08165
657	0.08116
658	0.08116
659	0.08064
660	0.08041
661	0.08034
662	0.08002
663	0.07979
664	0.07937
665	0.07898
666	0.07853
667	0.07856
668	0.07803
669	0.07759
670	0.07747
671	0.07678
672	0.07634
673	0.07599
674	0.07553
675	0.07503
676	0.0746
677	0.07445
678	0.07374
679	0.07327
680	0.07284
681	0.07309
682	0.07222
683	0.0727
684	0.07153
685	0.07192
686	0.07172
687	0.07109
688	0.07118
689	0.07034
690	0.07037
691	0.06999
692	0.06996
693	0.06941
694	0.06946
695	0.06875
696	0.06886
697	0.06819
698	0.06763
699	0.06733
700	0.06692
701	0.06662
702	0.06615
703	0.06641
704	0.06553
705	0.06593
706	0.06486
707	0.06538
708	0.06472
709	0.06435
710	0.06451
711	0.06398
712	0.06356
713	0.06367
714	0.06392
715	0.06348
716	0.06353
717	0.06262
718	0.06333
719	0.06331
720	0.06273
721	0.06471
722	0.06406
723	0.06484
724	0.06442
725	0.06452
726	0.06451
727	0.06464
728	0.06447
729	0.06479
730	0.06436
731	0.0643
732	0.06453
733	0.06425
734	0.06442
735	0.06415
736	0.06467
737	0.06445
738	0.0645
739	0.0646
740	0.06461
741	0.06456
742	0.06455
743	0.06476
744	0.0642
745	0.065
746	0.06452
747	0.06486
748	0.06485
749	0.06534
750	0.06513
751	0.06521
752	0.06499
753	0.06491
754	0.06563
755	0.06481
756	0.06562
757	0.06531
758	0.06579
759	0.06532
760	0.06591
761	0.06566
762	0.06631
763	0.06623
764	0.06601
765	0.06651
766	0.06599
767	0.06661
768	0.06658
769	0.06707
770	0.0665
771	0.06725
772	0.06708
773	0.0678
774	0.06747
775	0.06731
776	0.06778
777	0.06741
778	0.06806
779	0.06784
780	0.06811
781	0.06811
782	0.06862
783	0.0686
784	0.0689
785	0.0692
786	0.06917
787	0.07012
788	0.07009
789	0.07079
790	0.07087
791	0.07155
792	0.07225
793	0.07266
794	0.07331
795	0.07399
796	0.07415
797	0.07506
798	0.07604
799	0.0763
800	0.07752
801	0.07783
802	0.07919
803	0.07978
804	0.08102
805	0.08179
806	0.08275
807	0.08374
808	0.08451
809	0.08582
810	0.08659
811	0.08828
812	0.08888
813	0.09035
814	0.09144
815	0.09277
816	0.09371
817	0.09511
818	0.09605
819	0.0972
820	0.09837
821	0.09908
822	0.10086
823	0.10174
824	0.10362
825	0.1044
826	0.10592
827	0.10687
828	0.10768
829	0.10931
830	0.1105
831	0.11166
832	0.11261
833	0.11391
834	0.11476
835	0.11595
836	0.1166
837	0.11765
838	0.11836
839	0.11905
840	0.11983
841	0.12011
842	0.12065
843	0.12097
844	0.12136
845	0.1212
846	0.12135
847	0.12059
848	0.12039
849	0.1199
850	0.11901
851	0.11815
852	0.11716
853	0.11626
854	0.11513
855	0.11403
856	0.11274
857	0.11177
858	0.11069
859	0.10977
860	0.10871
861	0.10804
862	0.10723
863	0.10672
864	0.10632
865	0.106
866	0.1058
867	0.10541
868	0.10536
869	0.10502
870	0.10475
871	0.10442
872	0.10396
873	0.10327
874	0.10242
875	0.10169
876	0.10041
877	0.09941
878	0.09792
879	0.09614
880	0.09497
881	0.09319
882	0.09177
883	0.09041
884	0.08941
885	0.08815
886	0.08736
887	0.08671
888	0.08602
889	0.08564
890	0.08541
891	0.08556
892	0.08535
893	0.08559
894	0.08573
895	0.08607
896	0.08621
897	0.08689
898	0.08719
899	0.0879
900	0.08857
901	0.08892
902	0.08966
903	0.09024
904	0.09099
905	0.09135
906	0.09215
907	0.09277
908	0.09364
909	0.09415
910	0.09473
911	0.09545
912	0.09607
913	0.0964
914	0.09676
915	0.09715
916	0.09744
917	0.0976
918	0.09766
919	0.09775
920	0.09772
921	0.09786
922	0.09795
923	0.09797
924	0.09832
925	0.09856
926	0.09913
927	0.09969
928	0.10035
929	0.10115
930	0.10221
931	0.10313
932	0.10427
933	0.10564
934	0.10719
935	0.1087
936	0.11055
937	0.1129
938	0.1153
939	0.11808
940	0.12103
941	0.12436
942	0.12787
943	0.13172
944	0.13572
945	0.14033
946	0.14548
947	0.15076
948	0.15638
949	0.1628
950	0.16931
951	0.17622
952	0.18396
953	0.19217
954	0.20133
955	0.21106
956	0.22272
957	0.23453
958	0.2472
959	0.26244
960	0.27784
961	0.29734
962	0.31564
963	0.33771
964	0.36056
965	0.38555
966	0.41281
967	0.44148
968	0.47234
969	0.50416
970	0.53495
971	0.5693
972	0.6
973	0.63191
974	0.65808
975	0.68462
976	0.70328
977	0.71923
978	0.73011
979	0.73643
980	0.73796
981	0.73473
982	0.72843
983	0.71943
984	0.7075
985	0.69305
986	0.67716
987	0.65812
988	0.63873
989	0.61745
990	0.59415
991	0.57229
992	0.54631
993	0.52355
994	0.497
995	0.47486
996	0.45105
997	0.43019
998	0.40908
999	0.38896
1000	0.36999
1001	0.35246
1002	0.33582
1003	0.31998
1004	0.30558
1005	0.29264
1006	0.27982
1007	0.26893
1008	0.25799
1009	0.24859
1010	0.23894
1011	0.23096
1012	0.22243
1013	0.21595
1014	0.20906
1015	0.20361
1016	0.19836
1017	0.19351
1018	0.18885
1019	0.18462
1020	0.18093
1021	0.17726
1022	0.17399
1023	0.17086
1024	0.16763
1025	0.1646
1026	0.1619
1027	0.15886
1028	0.15616
1029	0.15312
1030	0.15055
1031	0.1473
1032	0.14466
1033	0.14142
1034	0.13849
1035	0.13506
1036	0.13184
1037	0.12837
1038	0.12509
1039	0.1216
1040	0.11787
1041	0.1143
1042	0.11062
1043	0.1068
1044	0.1033
1045	0.09967
1046	0.09644
1047	0.09286
1048	0.0897
1049	0.08666
1050	0.08387
1051	0.08086
1052	0.07831
1053	0.07581
1054	0.07355
1055	0.07132
1056	0.06913
1057	0.06725
1058	0.06539
1059	0.06366
1060	0.0618
1061	0.06026
1062	0.0588
1063	0.05715
1064	0.05592
1065	0.05458
1066	0.0533
1067	0.05215
1068	0.05101
1069	0.04995
1070	0.04891
1071	0.04797
1072	0.0472
1073	0.04621
1074	0.04548
1075	0.04479
1076	0.04408
1077	0.04348
1078	0.04289
1079	0.04244
1080	0.04188
1081	0.04158
1082	0.04092
1083	0.04063
1084	0.04014
1085	0.03988
1086	0.03965
1087	0.03929
1088	0.03922
1089	0.03903
1090	0.03886
1091	0.03863
1092	0.03864
1093	0.03849
1094	0.03851
1095	0.03849
1096	0.03852
1097	0.03855
1098	0.03851
1099	0.03876
1100	0.03879
1101	0.03895
1102	0.03898
1103	0.03936
1104	0.03932
1105	0.03951
1106	0.03965
1107	0.03982
1108	0.03995
1109	0.04018
1110	0.04018
1111	0.04028
1112	0.0403
1113	0.04022
1114	0.04038
1115	0.03999
1116	0.03989
1117	0.03977
1118	0.03969
1119	0.03956
1120	0.03945
1121	0.03917
1122	0.039
1123	0.0388
1124	0.03864
1125	0.03845
1126	0.03825
1127	0.03815
1128	0.03796
1129	0.03795
1130	0.03795
1131	0.03762
1132	0.03767
1133	0.03741
1134	0.03736
1135	0.03729
1136	0.03732
1137	0.03731
1138	0.03725
1139	0.03722
1140	0.03729
1141	0.03709
1142	0.03717
1143	0.03712
1144	0.03716
1145	0.03696
1146	0.03696
1147	0.03706
1148	0.03691
1149	0.03665
1150	0.03658
1151	0.03648
1152	0.03636
1153	0.03614
1154	0.03589
1155	0.03574
1156	0.03549
1157	0.03531
1158	0.0351
1159	0.0349
1160	0.0346
1161	0.03443
1162	0.0342
1163	0.0339
1164	0.03368
1165	0.03336
1166	0.03319
1167	0.0329
1168	0.03263
1169	0.03247
1170	0.03229
1171	0.03189
1172	0.03178
1173	0.0316
1174	0.03133
1175	0.03103
1176	0.03082
1177	0.03066
1178	0.03038
1179	0.03022
1180	0.02994
1181	0.02972
1182	0.02951
1183	0.02934
1184	0.02916
1185	0.0289
1186	0.02868
1187	0.02848
1188	0.02834
1189	0.02813
1190	0.02795
1191	0.02776
1192	0.02763
1193	0.02739
1194	0.02729
1195	0.02712
1196	0.02689
1197	0.02668
1198	0.0266
1199	0.02633
1200	0.02619
1201	0.02592
1202	0.02586
1203	0.02568
1204	0.02537
1205	0.02526
1206	0.02508
1207	0.02493
1208	0.02463
1209	0.02444
1210	0.02428
1211	0.02411
1212	0.02386
1213	0.02374
1214	0.02355
1215	0.02326
1216	0.02312
1217	0.02292
1218	0.02267
1219	0.02254
1220	0.02233
1221	0.02221
1222	0.02204
1223	0.02185
1224	0.02168
1225	0.02155
1226	0.02136
1227	0.02124
1228	0.02115
1229	0.02093
1230	0.02082
1231	0.02058
1232	0.02055
1233	0.02041
1234	0.0203
1235	0.02019
1236	0.02012
1237	0.01988
1238	0.01981
1239	0.01983
1240	0.01973
1241	0.0196
1242	0.01954
1243	0.01947
1244	0.0194
1245	0.01923
1246	0.01922
1247	0.01916
1248	0.01907
1249	0.01901
1250	0.01902
1251	0.01893
1252	0.01894
1253	0.01883
1254	0.01884
1255	0.01885
1256	0.01877
1257	0.01875
1258	0.01875
1259	0.01867
1260	0.01868
1261	0.01866
1262	0.01872
1263	0.01865
1264	0.01871
1265	0.01865
1266	0.01872
1267	0.01871
1268	0.01861
1269	0.01865
1270	0.01864
1271	0.0186
1272	0.01871
1273	0.01869
1274	0.01873
1275	0.01874
1276	0.01876
1277	0.01876
1278	0.01876
1279	0.01874
1280	0.01879
1281	0.01876
1282	0.01877
1283	0.01883
1284	0.01881
1285	0.01885
1286	0.01885
1287	0.01891
1288	0.01881
1289	0.01887
1290	0.01886
1291	0.01883
1292	0.01879
1293	0.01885
1294	0.01886
1295	0.01888
1296	0.01889
1297	0.01889
1298	0.01887
1299	0.01892
1300	0.01878
1301	0.0187
1302	0.01878
1303	0.01874
1304	0.01876
1305	0.0187
1306	0.01865
1307	0.01864
1308	0.01859
1309	0.01851
1310	0.01855
1311	0.01858
1312	0.01861
1313	0.01854
1314	0.01853
1315	0.01861
1316	0.01864
1317	0.01853
1318	0.01857
1319	0.01848
1320	0.01851
1321	0.01803
1322	0.0184
1323	0.01805
1324	0.01845
1325	0.01828
1326	0.01839
1327	0.01823
1328	0.01831
1329	0.01839
1330	0.01823
1331	0.01846
1332	0.01841
1333	0.01852
1334	0.01836
1335	0.01856
1336	0.01845
1337	0.01871
1338	0.01847
1339	0.01862
1340	0.01868
1341	0.01855
1342	0.01873
1343	0.01877
1344	0.01889
1345	0.01881
1346	0.01916
1347	0.01913
1348	0.01923
1349	0.01907
1350	0.0194
1351	0.01964
1352	0.01953
1353	0.01963
1354	0.02026
1355	0.01936
1356	0.01935
1357	0.01985
1358	0.01999
1359	0.02024
1360	0.02013
1361	0.02
1362	0.02046
1363	0.02007
1364	0.02051
1365	0.02052
1366	0.02033
1367	0.02047
1368	0.0205
1369	0.02121
1370	0.02042
1371	0.0202
1372	0.02011
1373	0.01916
1374	0.01925
1375	0.01788
1376	0.01705
1377	0.01546
1378	0.01345
1379	0.01244
1380	0.00771
1381	0.00324
1382	-0.00228
1383	-0.00941
1384	-0.01643
1385	-0.02434
1386	-0.03263
1387	-0.03847
1388	-0.04562
1389	-0.05358
1390	-0.06052
1391	-0.06988
1392	-0.06622
1393	-0.07612
1394	-0.07997
1395	-0.07208
1396	-0.07108
1397	-0.07765
1398	-0.07032
1399	-0.07223
1400	-0.0777

## Sheet: Supplementary Fig 24b
X	25 ml	20 ml	15 ml	10 ml	5 ml	2 ml	1 ml
200	0.06424	0.07655	0.02905	0.02643	0.01784	0.01761	0.00614
201	0.06264	0.07495	0.03089	0.02579	0.01627	0.01567	0.0072
202	0.06324	0.07306	0.02872	0.02462	0.01504	0.0153	0.00846
203	0.06268	0.07486	0.03094	0.02768	0.01641	0.0161	0.00448
204	0.0617	0.07531	0.02967	0.02683	0.01529	0.01421	0.00398
205	0.05776	0.06292	0.02922	0.02322	0.01482	0.01435	0.00727
206	0.05558	0.06306	0.02659	0.02239	0.01364	0.01074	0.00511
207	0.05574	0.06444	0.02694	0.0213	0.01464	0.01214	0.00326
208	0.05694	0.06266	0.02553	0.02281	0.01247	0.01125	0.00469
209	0.05654	0.06231	0.02734	0.02144	0.01334	0.01071	0.0007232
210	0.05599	0.0582	0.02722	0.02143	0.01505	0.01024	0.00148
211	0.05361	0.05948	0.02728	0.02175	0.01221	0.00925	0.0019
212	0.05443	0.061	0.02616	0.02261	0.01238	0.00862	0.00321
213	0.05586	0.05763	0.02669	0.02185	0.01243	0.00784	0.00351
214	0.05622	0.05856	0.02661	0.02201	0.01361	0.00866	0.00196
215	0.05475	0.06038	0.02732	0.02078	0.01223	0.00862	0.0033
216	0.05675	0.05819	0.02707	0.0214	0.01282	0.00933	0.00274
217	0.05794	0.06006	0.02891	0.02199	0.01217	0.00808	0.00319
218	0.05874	0.05748	0.02896	0.0226	0.01291	0.0079	0.00338
219	0.05651	0.05407	0.0299	0.02104	0.01266	0.00695	0.00411
220	0.05753	0.05544	0.0288	0.02308	0.01339	0.00846	0.00274
221	0.06035	0.05615	0.02866	0.02251	0.01291	0.00767	0.00379
222	0.05766	0.05457	0.02984	0.02289	0.01241	0.00728	0.00359
223	0.06004	0.05803	0.02845	0.02311	0.01226	0.00832	0.00508
224	0.06076	0.05622	0.03087	0.02284	0.01169	0.00766	0.00177
225	0.06165	0.05637	0.02986	0.02406	0.01266	0.00774	0.00323
226	0.06082	0.05498	0.03132	0.02281	0.01269	0.00722	0.00357
227	0.0613	0.05285	0.03061	0.02327	0.01261	0.00728	0.00308
228	0.06221	0.0544	0.0309	0.02396	0.01278	0.00744	0.00591
229	0.06253	0.05626	0.03092	0.02364	0.01321	0.0072	0.00314
230	0.06279	0.05343	0.03125	0.02364	0.01295	0.0072	0.00402
231	0.06342	0.05552	0.03124	0.02433	0.01303	0.00743	0.00454
232	0.06266	0.05496	0.03167	0.02282	0.01278	0.00734	0.004
233	0.06445	0.05649	0.03148	0.02422	0.01236	0.00752	0.00522
234	0.06247	0.05371	0.03278	0.02276	0.01258	0.00643	0.00485
235	0.06372	0.05517	0.03198	0.02471	0.0126	0.0071	0.00411
236	0.06324	0.05389	0.03194	0.02437	0.01214	0.00726	0.00416
237	0.06213	0.05262	0.03297	0.0237	0.01329	0.00687	0.00256
238	0.06104	0.051	0.03083	0.02333	0.01227	0.00668	0.00467
239	0.06047	0.05221	0.03086	0.02317	0.01217	0.00698	0.00248
240	0.05912	0.04969	0.03114	0.02225	0.01215	0.0062	0.00431
241	0.0589	0.05004	0.03021	0.0223	0.01201	0.00684	0.00309
242	0.05768	0.05086	0.03039	0.02231	0.01189	0.00645	0.0028
243	0.05579	0.04735	0.02947	0.02013	0.01168	0.00589	0.00311
244	0.05623	0.04741	0.02873	0.02115	0.01137	0.00617	0.00376
245	0.054	0.04552	0.02844	0.02	0.01136	0.00548	0.00229
246	0.05342	0.04558	0.02782	0.02065	0.0107	0.00587	0.00182
247	0.05143	0.0442	0.02719	0.01942	0.0107	0.00551	0.00388
248	0.05148	0.04382	0.02621	0.01931	0.01047	0.00517	0.00135
249	0.05041	0.04381	0.02642	0.01955	0.01054	0.00557	0.00382
250	0.05033	0.04374	0.02606	0.01928	0.0109	0.00581	0.00201
251	0.04813	0.04124	0.02575	0.01871	0.01051	0.00507	0.00369
252	0.04947	0.04181	0.0249	0.01909	0.00985	0.00577	0.00245
253	0.0492	0.0427	0.02575	0.01936	0.00998	0.00509	0.00278
254	0.0475	0.04083	0.0252	0.01792	0.01	0.00523	0.00242
255	0.04793	0.04139	0.0248	0.0188	0.00945	0.00504	0.00312
256	0.04722	0.04021	0.02446	0.01789	0.01018	0.00529	0.00316
257	0.04756	0.04156	0.02458	0.01858	0.00926	0.00524	0.00173
258	0.04745	0.04014	0.02415	0.01791	0.00972	0.00499	0.00245
259	0.04802	0.04078	0.02489	0.01834	0.00947	0.00486	0.00121
260	0.04624	0.03849	0.02498	0.01752	0.00958	0.00451	0.00377
261	0.04719	0.04089	0.02387	0.01802	0.00952	0.00508	0.00234
262	0.04624	0.03951	0.02476	0.0173	0.00979	0.00407	0.00271
263	0.04757	0.0404	0.02353	0.01892	0.01012	0.00512	0.00168
264	0.04717	0.03993	0.02438	0.01718	0.00964	0.00413	0.0019
265	0.04746	0.04068	0.02448	0.01863	0.00951	0.00469	0.00201
266	0.04731	0.04054	0.02458	0.01759	0.0102	0.00437	0.0024
267	0.04802	0.04124	0.02448	0.01858	0.00985	0.00437	0.00167
268	0.04868	0.04028	0.02449	0.01807	0.00955	0.00476	0.00234
269	0.04957	0.04083	0.02515	0.01887	0.00998	0.00441	0.0005616
270	0.04937	0.04243	0.02551	0.01859	0.01031	0.00448	0.00273
271	0.04997	0.04168	0.02557	0.01897	0.01043	0.00431	0.000932
272	0.05015	0.04093	0.02522	0.01912	0.00974	0.00451	0.0023
273	0.05078	0.04111	0.02613	0.01846	0.00974	0.00408	0.00214
274	0.05158	0.04283	0.02609	0.02002	0.01057	0.00472	0.00187
275	0.05174	0.04312	0.02658	0.01861	0.01019	0.0043	0.0027
276	0.05253	0.0436	0.02681	0.02019	0.01009	0.0049	0.00229
277	0.05304	0.04377	0.02687	0.01932	0.01055	0.00451	0.0027
278	0.0525	0.04274	0.02737	0.01967	0.0109	0.00436	0.00198
279	0.05205	0.04132	0.02665	0.01894	0.01035	0.00419	0.00209
280	0.05415	0.04469	0.0266	0.02053	0.0104	0.00466	0.00122
281	0.05428	0.04409	0.02778	0.01945	0.01095	0.00455	0.00258
282	0.05421	0.04341	0.02747	0.01943	0.01111	0.00404	0.00155
283	0.05566	0.04403	0.02722	0.02042	0.01141	0.00423	0.00218
284	0.056	0.04557	0.02829	0.02033	0.01072	0.00394	0.0018
285	0.05763	0.04638	0.0286	0.02173	0.01148	0.00501	0.00141
286	0.05693	0.04425	0.02946	0.02035	0.01121	0.00404	0.00179
287	0.05832	0.04644	0.02895	0.02175	0.01094	0.00487	0.00169
288	0.05806	0.04683	0.02976	0.0214	0.01135	0.00453	0.00218
289	0.05693	0.04598	0.02962	0.02095	0.01152	0.00416	0.00184
290	0.05728	0.04555	0.0285	0.02043	0.01078	0.00417	0.00234
291	0.05787	0.04626	0.02929	0.02153	0.01123	0.00431	0.0013
292	0.05721	0.04525	0.02928	0.02046	0.01181	0.00414	0.00167
293	0.05843	0.04643	0.02917	0.0214	0.01143	0.00436	0.0009344
294	0.0577	0.04531	0.02953	0.021	0.01094	0.00441	0.0015
295	0.05742	0.04599	0.02995	0.021	0.01018	0.00412	0.00108
296	0.05748	0.04573	0.0298	0.02138	0.01158	0.00392	0.00167
297	0.05794	0.04528	0.02922	0.02072	0.01124	0.00411	0.00145
298	0.05862	0.04661	0.02972	0.02196	0.01142	0.00464	0.00248
299	0.05893	0.04708	0.03011	0.02148	0.01182	0.00472	0.00189
300	0.05954	0.04628	0.03019	0.02177	0.01155	0.00392	0.00162
301	0.06015	0.04772	0.03042	0.02194	0.01104	0.00447	0.00148
302	0.06	0.04642	0.0312	0.02199	0.01112	0.00411	0.00175
303	0.0604	0.04853	0.03055	0.02165	0.01155	0.00433	0.0008392
304	0.05912	0.04695	0.03089	0.02194	0.01081	0.00408	0.0018
305	0.05944	0.04864	0.03016	0.02159	0.01225	0.00438	5.6e-05
306	0.05796	0.04555	0.02994	0.02106	0.01149	0.00366	0.0008624
307	0.05716	0.04518	0.02985	0.02097	0.01159	0.0045	-9.76e-05
308	0.05532	0.04409	0.02907	0.02019	0.0112	0.00353	0.0006784
309	0.0541	0.04231	0.02851	0.01955	0.01097	0.0037	0.0006888
310	0.05272	0.04243	0.02797	0.01918	0.0105	0.00333	0.0003816
311	0.05126	0.03886	0.02697	0.01788	0.01057	0.00352	0.00248
312	0.04924	0.03962	0.02625	0.01739	0.01	0.00327	0.0007488
313	0.04852	0.03788	0.02551	0.01736	0.00893	0.00286	0.00214
314	0.0477	0.03669	0.02539	0.01708	0.0096	0.00349	0.00104
315	0.04566	0.03672	0.02457	0.01615	0.00896	0.00335	0.00146
316	0.04508	0.03471	0.02382	0.01604	0.00958	0.00322	0.00177
317	0.04401	0.03499	0.02329	0.01587	0.0091	0.0033	0.00138
318	0.04355	0.0345	0.02233	0.0155	0.00909	0.00303	0.0016
319	0.04246	0.03295	0.02241	0.01544	0.00828	0.00248	0.0009224
320	0.0421	0.03361	0.02263	0.01527	0.00926	0.00278	0.00297
321	0.04263	0.03319	0.02129	0.01527	0.00903	0.00296	0.00157
322	0.04181	0.03292	0.0227	0.01511	0.00925	0.00281	0.00183
323	0.04191	0.03403	0.02175	0.01522	0.00831	0.00291	0.001
324	0.04144	0.03199	0.02213	0.01471	0.00859	0.00298	0.00126
325	0.04182	0.03324	0.02147	0.01483	0.00863	0.00297	0.00107
326	0.04175	0.03248	0.02196	0.01496	0.00859	0.00288	0.00103
327	0.04034	0.0323	0.02181	0.01493	0.00865	0.0026	0.00209
328	0.04089	0.03335	0.02101	0.01465	0.00885	0.00289	0.0021
329	0.04004	0.03159	0.02102	0.01443	0.00843	0.00239	0.0026
330	0.04	0.03283	0.0214	0.01512	0.00839	0.00302	0.00155
331	0.04023	0.03286	0.0206	0.01427	0.00855	0.00276	0.00137
332	0.03974	0.03133	0.02105	0.0143	0.00885	0.00246	0.00172
333	0.04079	0.03304	0.02086	0.01449	0.00783	0.00307	0.00128
334	0.03989	0.03128	0.02162	0.01402	0.00811	0.00233	0.00195
335	0.04086	0.03267	0.02102	0.01424	0.00823	0.00281	0.00148
336	0.04065	0.03156	0.02147	0.01441	0.0083	0.00244	0.00172
337	0.04257	0.03316	0.02134	0.01503	0.00884	0.00335	0.00128
338	0.04198	0.03243	0.02219	0.01448	0.00851	0.00226	0.0015
339	0.04368	0.03503	0.02224	0.0158	0.00921	0.00293	0.00142
340	0.04442	0.0342	0.02261	0.01556	0.00892	0.00262	0.0016
341	0.04572	0.03548	0.02346	0.01625	0.00936	0.0032	0.00205
342	0.04685	0.03614	0.02362	0.01612	0.009	0.00268	0.00156
343	0.04781	0.03651	0.0247	0.01692	0.01014	0.00294	0.00183
344	0.04974	0.03903	0.02441	0.01771	0.0092	0.0033	0.00144
345	0.04989	0.03836	0.02614	0.01758	0.00962	0.00322	0.00172
346	0.05097	0.03976	0.02601	0.01767	0.01003	0.00334	0.00211
347	0.05008	0.03796	0.02608	0.01778	0.00982	0.00318	0.00206
348	0.05046	0.03983	0.02587	0.01743	0.01009	0.00353	0.00158
349	0.04921	0.03726	0.02599	0.01726	0.01	0.00301	0.00173
350	0.04799	0.0376	0.02533	0.01709	0.01027	0.00337	0.00144
351	0.04625	0.03575	0.02448	0.01623	0.00908	0.00289	0.00167
352	0.04498	0.03517	0.02433	0.01619	0.00932	0.00327	0.0009608
353	0.04349	0.03408	0.02304	0.01518	0.00863	0.00276	0.00175
354	0.04087	0.03197	0.02311	0.0148	0.00868	0.00273	0.00178
355	0.03977	0.03216	0.02114	0.0143	0.00786	0.00276	0.0016
356	0.03706	0.02895	0.02113	0.01304	0.00796	0.00227	0.0018
357	0.03621	0.0293	0.01932	0.0127	0.00722	0.00275	0.00161
358	0.03421	0.02716	0.01913	0.01219	0.00691	0.00242	0.00192
359	0.03322	0.02693	0.01846	0.01177	0.0075	0.00249	0.000744
360	0.03223	0.02575	0.01736	0.01156	0.00648	0.00207	0.0017
361	0.03102	0.02454	0.01761	0.01098	0.00611	0.00232	0.00221
362	0.0296	0.02468	0.01684	0.01123	0.00676	0.00225	0.00247
363	0.02884	0.02424	0.0159	0.00985	0.00653	0.00232	0.00202
364	0.02813	0.02346	0.01546	0.00992	0.00579	0.00187	0.00162
365	0.02824	0.02367	0.01561	0.00996	0.00551	0.00211	0.00161
366	0.02717	0.02236	0.01553	0.00983	0.0062	0.00205	0.00271
367	0.02598	0.02147	0.01486	0.00887	0.00585	0.00181	0.00215
368	0.02523	0.02073	0.01426	0.0092	0.00571	0.00187	0.00196
369	0.02597	0.02209	0.01371	0.00902	0.00576	0.00228	0.00164
370	0.02442	0.02108	0.01447	0.00914	0.00599	0.00191	0.00229
371	0.02427	0.02068	0.01336	0.00861	0.00579	0.0018	0.00112
372	0.02425	0.02041	0.01322	0.00852	0.00553	0.00201	0.00241
373	0.0235	0.0195	0.01354	0.00857	0.00532	0.00179	0.000728
374	0.02371	0.02015	0.0132	0.00836	0.00555	0.00182	0.00197
375	0.02328	0.01938	0.01316	0.00805	0.00475	0.00148	0.00219
376	0.02285	0.01946	0.01331	0.0084	0.0054	0.00195	0.00195
377	0.02293	0.01915	0.01266	0.00791	0.00524	0.00153	0.00167
378	0.02244	0.0184	0.01307	0.00836	0.00537	0.0016	0.00152
379	0.02244	0.01909	0.01215	0.00816	0.0055	0.00179	0.00188
380	0.02238	0.01864	0.01252	0.00782	0.00494	0.00183	0.00222
381	0.02148	0.01837	0.01279	0.00801	0.00495	0.00154	0.0018
382	0.02148	0.01764	0.01205	0.0073	0.00512	0.00164	0.00146
383	0.02106	0.01818	0.01211	0.0077	0.00444	0.00159	0.00101
384	0.02115	0.01705	0.01226	0.00729	0.00522	0.00151	0.00143
385	0.02109	0.0185	0.01168	0.00763	0.00462	0.00174	0.00101
386	0.02038	0.0172	0.01241	0.00751	0.00494	0.00149	0.00202
387	0.02087	0.01738	0.01143	0.00718	0.00488	0.00156	0.00153
388	0.02021	0.01718	0.01195	0.00756	0.00499	0.00148	0.00232
389	0.02034	0.01697	0.01141	0.00689	0.00467	0.00144	0.00114
390	0.0198	0.01669	0.01163	0.00667	0.00453	0.00166	0.00211
391	0.01955	0.01747	0.01162	0.00717	0.00489	0.00135	0.00221
392	0.02001	0.01701	0.01088	0.00686	0.00479	0.00155	0.00208
393	0.0196	0.01697	0.01157	0.00729	0.00423	0.00155	0.0016
394	0.01926	0.0158	0.01151	0.00691	0.00494	0.00117	0.00187
395	0.01961	0.01679	0.01088	0.00678	0.00395	0.00145	0.00188
396	0.01913	0.01613	0.01135	0.00687	0.00475	0.00148	0.00236
397	0.01943	0.01627	0.01073	0.00645	0.00435	0.00153	0.00112
398	0.01894	0.01573	0.01145	0.00678	0.00482	0.00138	0.00187
399	0.0192	0.01647	0.01072	0.00632	0.0044	0.00147	0.00169
400	0.01877	0.01571	0.01128	0.00674	0.00506	0.00139	0.00226
401	0.01883	0.01585	0.01075	0.00636	0.00439	0.00151	0.00165
402	0.01899	0.01631	0.01092	0.00681	0.00451	0.00141	0.00195
403	0.01893	0.01556	0.01089	0.00642	0.00466	0.00135	0.00152
404	0.01893	0.0163	0.011	0.00698	0.00423	0.00141	0.00198
405	0.01817	0.01445	0.01113	0.00597	0.0045	0.00095256	0.00226
406	0.01796	0.01509	0.01038	0.00652	0.00453	0.00122	0.00133
407	0.01883	0.01606	0.0104	0.00657	0.00424	0.00143	0.00143
408	0.01815	0.01475	0.0112	0.00664	0.00471	0.00106	0.00202
409	0.01882	0.01604	0.01018	0.00643	0.00458	0.00147	0.00179
410	0.01777	0.01446	0.01085	0.00615	0.00427	0.00085764	0.00236
411	0.01864	0.01589	0.0103	0.00653	0.00417	0.00171	0.00198
412	0.01732	0.01453	0.01091	0.00605	0.00444	0.00076482	0.00219
413	0.0181	0.01516	0.01016	0.00613	0.00415	0.00158	0.00147
414	0.01765	0.01547	0.0107	0.00643	0.00365	0.00116	0.00168
415	0.01776	0.01498	0.01063	0.00604	0.00432	0.00134	0.0016
416	0.01772	0.01524	0.01017	0.00604	0.00367	0.00104	0.00216
417	0.01746	0.01477	0.01055	0.00611	0.00453	0.0011	0.00166
418	0.01782	0.01536	0.01007	0.00621	0.00399	0.00122	0.0015
419	0.01735	0.01452	0.01081	0.00623	0.00417	0.00106	0.00206
420	0.01804	0.01581	0.00994	0.00618	0.00417	0.00144	0.00231
421	0.01741	0.01472	0.01076	0.00607	0.0044	0.00111	0.00187
422	0.01779	0.01524	0.0099	0.00622	0.00379	0.00133	0.00182
423	0.01719	0.01412	0.0105	0.00607	0.00429	0.00104	0.00137
424	0.01752	0.01503	0.01018	0.00599	0.00432	0.00112	0.00199
425	0.01735	0.0143	0.01016	0.00595	0.00392	0.00096852	0.00202
426	0.0175	0.01539	0.01028	0.00628	0.00423	0.00142	0.00175
427	0.01721	0.01453	0.01004	0.00594	0.00428	0.00106	0.00178
428	0.01743	0.01455	0.01034	0.00623	0.0041	0.00131	0.00157
429	0.01729	0.01424	0.01007	0.00567	0.00406	0.00101	0.00266
430	0.01706	0.01452	0.0102	0.00586	0.0045	0.00101	0.00131
431	0.01731	0.01453	0.00984	0.00592	0.00392	0.00112	0.00195
432	0.01707	0.01432	0.0103	0.00597	0.00443	0.0009723	0.00153
433	0.01728	0.01499	0.00975	0.00583	0.00378	0.00134	0.00218
434	0.01679	0.01427	0.01024	0.00588	0.00404	0.00101	0.00131
435	0.01758	0.01508	0.00994	0.00611	0.00418	0.00123	0.00184
436	0.01728	0.01445	0.01036	0.00629	0.00379	0.00114	0.00167
437	0.01723	0.01484	0.0103	0.00596	0.00409	0.00114	0.00201
438	0.01715	0.01442	0.01002	0.00604	0.00406	0.00109	0.00235
439	0.01733	0.01482	0.01027	0.00619	0.00415	0.00116	0.00158
440	0.01711	0.01413	0.01003	0.00604	0.00406	0.00111	0.00212
441	0.01693	0.01447	0.01006	0.0058	0.00427	0.00101	0.00139
442	0.01704	0.0144	0.0099	0.00598	0.00357	0.00108	0.00259
443	0.01703	0.0142	0.01038	0.00599	0.00409	0.00102	0.00138
444	0.01725	0.01519	0.00985	0.00593	0.00357	0.00142	0.00233
445	0.01655	0.0142	0.01031	0.00598	0.00418	0.00101	0.00126
446	0.01721	0.01466	0.00979	0.0059	0.00412	0.00116	0.00205
447	0.01674	0.01366	0.01019	0.00612	0.004	0.00106	0.00212
448	0.01722	0.01521	0.01003	0.0062	0.00431	0.00139	0.00212
449	0.0169	0.01378	0.01	0.00588	0.00421	0.0008799	0.00207
450	0.01733	0.01483	0.01015	0.00622	0.00396	0.00128	0.00176
451	0.0169	0.01381	0.01016	0.00573	0.00382	0.000924	0.00214
452	0.01691	0.01462	0.01028	0.00605	0.00378	0.00125	0.00136
453	0.01687	0.01412	0.01023	0.00585	0.00414	0.00094878	0.00182
454	0.01676	0.01414	0.00992	0.0056	0.0038	0.00108	0.00206
455	0.01702	0.01453	0.01023	0.00624	0.00413	0.00128	0.00169
456	0.01715	0.01438	0.0101	0.00588	0.00413	0.00116	0.00226
457	0.01661	0.01383	0.01019	0.006	0.00387	0.00099918	0.00152
458	0.01719	0.01466	0.00997	0.0059	0.00415	0.00125	0.002
459	0.01684	0.01381	0.01014	0.00594	0.00413	0.00104	0.00171
460	0.01694	0.01428	0.01019	0.00611	0.004	0.00122	0.00211
461	0.01689	0.01396	0.00999	0.00587	0.00401	0.00098616	0.00196
462	0.01711	0.01455	0.01008	0.00591	0.00432	0.00114	0.00149
463	0.01705	0.0142	0.01001	0.00593	0.00348	0.0012	0.00187
464	0.01704	0.01432	0.01051	0.00604	0.00416	0.00115	0.00183
465	0.01691	0.01394	0.00993	0.0055	0.00383	0.00102	0.00194
466	0.01699	0.01406	0.01015	0.00594	0.00402	0.00101	0.00165
467	0.01719	0.01449	0.01012	0.00581	0.00408	0.00117	0.00216
468	0.01694	0.01399	0.01023	0.00606	0.00381	0.00092022	0.00161
469	0.01729	0.01487	0.01031	0.00607	0.00409	0.00136	0.00225
470	0.01727	0.01404	0.01012	0.00594	0.00412	0.00099372	0.00193
471	0.01775	0.01486	0.01042	0.0063	0.00406	0.0014	0.00227
472	0.01726	0.01428	0.01044	0.00589	0.00391	0.00101	0.00222
473	0.0175	0.01489	0.01033	0.00617	0.00425	0.00131	0.00206
474	0.01702	0.01448	0.01025	0.00577	0.00365	0.00108	0.00235
475	0.01721	0.01466	0.01018	0.00602	0.00399	0.00116	0.00237
476	0.01722	0.01467	0.01003	0.00581	0.00389	0.00119	0.00224
477	0.01726	0.01487	0.01031	0.00629	0.00422	0.00118	0.00196
478	0.01745	0.01431	0.01016	0.00581	0.00387	0.00108	0.00259
479	0.01726	0.01413	0.01046	0.00609	0.00395	0.00102	0.00182
480	0.01777	0.01482	0.01029	0.00614	0.00432	0.00122	0.0022
481	0.01761	0.01467	0.01042	0.00622	0.00441	0.00104	0.00225
482	0.0179	0.01517	0.01051	0.00641	0.00411	0.00136	0.00223
483	0.01773	0.01465	0.01042	0.0061	0.00394	0.0009513	0.00247
484	0.01804	0.01525	0.01065	0.00627	0.00429	0.0013	0.00213
485	0.01791	0.01496	0.01051	0.00611	0.00386	0.0012	0.00238
486	0.01786	0.01477	0.01078	0.00619	0.00418	0.00104	0.00211
487	0.01789	0.01491	0.01036	0.00597	0.00394	0.00121	0.00227
488	0.01782	0.0154	0.0105	0.00647	0.00415	0.00127	0.00196
489	0.01837	0.01535	0.01048	0.00636	0.00443	0.00136	0.00254
490	0.01806	0.01467	0.01062	0.00641	0.00408	0.00112	0.00211
491	0.01854	0.01536	0.01058	0.00646	0.00444	0.0014	0.0023
492	0.01856	0.01504	0.01058	0.00652	0.00429	0.00113	0.0022
493	0.01909	0.01603	0.0111	0.00684	0.0042	0.00149	0.00225
494	0.01878	0.01554	0.01105	0.0067	0.0042	0.00121	0.00229
495	0.0191	0.01607	0.01103	0.00676	0.00458	0.00133	0.00198
496	0.01932	0.01599	0.01107	0.00675	0.00412	0.0013	0.00217
497	0.01917	0.01602	0.01146	0.00679	0.00443	0.0013	0.00208
498	0.01915	0.01581	0.01102	0.00644	0.00413	0.00127	0.00213
499	0.01928	0.01604	0.01123	0.00684	0.00436	0.00136	0.00211
500	0.01973	0.01624	0.01121	0.00679	0.00469	0.00128	0.00247
501	0.01986	0.01627	0.01127	0.00708	0.00453	0.00132	0.00193
502	0.02009	0.01651	0.0115	0.00701	0.00472	0.00146	0.00232
503	0.02028	0.01603	0.0115	0.00715	0.00461	0.00122	0.00217
504	0.02097	0.01713	0.01191	0.00742	0.00454	0.00147	0.00219
505	0.02077	0.01624	0.01203	0.00702	0.00472	0.00109	0.00205
506	0.02105	0.01702	0.0119	0.00729	0.00491	0.00138	0.00196
507	0.02143	0.01736	0.01199	0.00734	0.00427	0.00141	0.00256
508	0.02144	0.0172	0.01252	0.00748	0.00499	0.0013	0.00219
509	0.02145	0.01735	0.01197	0.00721	0.00455	0.00133	0.00198
510	0.02157	0.01751	0.01225	0.00754	0.00467	0.00127	0.00192
511	0.022	0.01743	0.01239	0.00751	0.00476	0.00138	0.0025
512	0.02197	0.01724	0.01253	0.00772	0.00489	0.00125	0.00206
513	0.02237	0.0181	0.01251	0.00774	0.00505	0.00146	0.00248
514	0.02248	0.01762	0.01256	0.00782	0.00514	0.00127	0.00237
515	0.02294	0.018	0.01284	0.00804	0.00505	0.00148	0.0021
516	0.02269	0.01778	0.01275	0.00774	0.00494	0.00125	0.00198
517	0.02301	0.01861	0.01289	0.0081	0.00512	0.00156	0.00212
518	0.02301	0.0182	0.01299	0.00794	0.00476	0.0014	0.00228
519	0.02295	0.01844	0.01308	0.00801	0.00536	0.00139	0.00215
520	0.02279	0.01812	0.01274	0.00769	0.00482	0.00139	0.00209
521	0.02273	0.01829	0.013	0.00809	0.00501	0.00151	0.00193
522	0.02276	0.01785	0.01286	0.00772	0.00505	0.00136	0.00258
523	0.02268	0.01768	0.01288	0.00792	0.00481	0.00129	0.00199
524	0.02265	0.01815	0.013	0.00792	0.00501	0.00146	0.00254
525	0.02224	0.01749	0.01286	0.00782	0.00503	0.00139	0.00222
526	0.02254	0.01812	0.01273	0.00807	0.00489	0.00151	0.00213
527	0.02214	0.01739	0.01268	0.00756	0.00487	0.00118	0.00214
528	0.02209	0.01776	0.01262	0.0077	0.00488	0.00143	0.00196
529	0.022	0.01731	0.0125	0.00765	0.00447	0.0013	0.00228
530	0.02176	0.01731	0.01268	0.00751	0.00508	0.00138	0.00231
531	0.02171	0.01706	0.01224	0.00737	0.00498	0.00131	0.00247
532	0.02126	0.01693	0.01247	0.00756	0.00482	0.00125	0.0018
533	0.02169	0.01699	0.012	0.00744	0.00467	0.00138	0.00241
534	0.02121	0.01719	0.01248	0.00753	0.00477	0.00141	0.00242
535	0.02142	0.01691	0.01214	0.00746	0.00448	0.0012	0.00192
536	0.02113	0.01704	0.01232	0.00747	0.00496	0.00133	0.00237
537	0.02132	0.01729	0.01191	0.00749	0.00435	0.00132	0.00178
538	0.02149	0.01737	0.01241	0.00776	0.0048	0.00135	0.0022
539	0.02162	0.01734	0.01226	0.00758	0.00494	0.00144	0.00172
540	0.02176	0.01715	0.01236	0.00762	0.00467	0.00142	0.00212
541	0.02198	0.0179	0.01259	0.00801	0.00488	0.00159	0.00173
542	0.02218	0.01719	0.01248	0.00751	0.00501	0.00133	0.00246
543	0.02222	0.01749	0.01275	0.00787	0.00505	0.00138	0.00192
544	0.02295	0.0181	0.01257	0.00787	0.00491	0.00143	0.00236
545	0.02241	0.01789	0.01301	0.00794	0.00521	0.00128	0.00241
546	0.02334	0.01848	0.01255	0.00811	0.00477	0.00134	0.00183
547	0.02365	0.01869	0.01334	0.00837	0.00533	0.00152	0.0021
548	0.02418	0.01916	0.01317	0.00825	0.00484	0.00151	0.00191
549	0.02465	0.01935	0.01379	0.00868	0.00535	0.00144	0.00227
550	0.02527	0.01943	0.01383	0.00861	0.00541	0.00145	0.00197
551	0.02614	0.02003	0.01403	0.00904	0.00539	0.00155	0.0024
552	0.02672	0.02076	0.01472	0.00943	0.00571	0.00172	0.00197
553	0.02776	0.02097	0.01477	0.00942	0.00568	0.00159	0.00243
554	0.02839	0.02122	0.0155	0.00982	0.0059	0.00157	0.00209
555	0.02989	0.0225	0.01543	0.00993	0.00609	0.00156	0.00217
556	0.03086	0.0235	0.01648	0.01065	0.00642	0.00179	0.00254
557	0.03229	0.02411	0.01669	0.01098	0.00628	0.00171	0.00207
558	0.03393	0.0251	0.01762	0.01172	0.00691	0.00187	0.00248
559	0.03558	0.02642	0.01812	0.0119	0.00687	0.00205	0.0019
560	0.03743	0.02779	0.0192	0.01284	0.00735	0.0021	0.00225
561	0.03941	0.0289	0.01996	0.01307	0.00764	0.00214	0.00199
562	0.04135	0.03041	0.02099	0.01395	0.0077	0.0023	0.0024
563	0.04341	0.03199	0.02207	0.01473	0.00832	0.00243	0.0018
564	0.04545	0.03268	0.02289	0.01511	0.00858	0.00235	0.00261
565	0.0469	0.03431	0.02412	0.01595	0.00869	0.00248	0.00249
566	0.04879	0.03535	0.02457	0.0163	0.00882	0.00252	0.00252
567	0.04978	0.03665	0.0257	0.01686	0.00932	0.00275	0.0028
568	0.05104	0.03716	0.0261	0.01721	0.00927	0.00276	0.00246
569	0.05146	0.03768	0.02675	0.01735	0.00979	0.00279	0.00291
570	0.05185	0.03797	0.0266	0.01736	0.00942	0.00292	0.00251
571	0.05181	0.03852	0.02714	0.01788	0.00973	0.00303	0.00285
572	0.0513	0.0379	0.02692	0.01736	0.00971	0.00286	0.00228
573	0.05078	0.03747	0.0267	0.01743	0.00966	0.00282	0.00283
574	0.05006	0.03758	0.02636	0.01753	0.00958	0.00293	0.0024
575	0.04925	0.03675	0.02594	0.01697	0.0096	0.00281	0.00282
576	0.04791	0.03568	0.02566	0.01695	0.00928	0.00266	0.00254
577	0.04756	0.03556	0.02489	0.01654	0.00908	0.0028	0.00289
578	0.04609	0.03445	0.02482	0.01621	0.00911	0.0026	0.00288
579	0.04547	0.03419	0.02394	0.01584	0.00861	0.00268	0.00249
580	0.04398	0.03309	0.0238	0.0155	0.00883	0.00255	0.00282
581	0.04315	0.03242	0.0228	0.01502	0.00843	0.00263	0.00247
582	0.04194	0.0319	0.02267	0.01507	0.00851	0.00255	0.00243
583	0.041	0.03103	0.02191	0.01436	0.00838	0.00248	0.00214
584	0.03985	0.0299	0.02144	0.01397	0.00804	0.0024	0.00243
585	0.0387	0.02935	0.0211	0.01391	0.00809	0.00244	0.00194
586	0.03782	0.02824	0.02027	0.01332	0.00774	0.00232	0.00256
587	0.0362	0.02731	0.02017	0.01296	0.00744	0.00215	0.00229
588	0.03562	0.02687	0.01912	0.01255	0.00728	0.00213	0.00252
589	0.03415	0.02609	0.01912	0.01214	0.00732	0.00211	0.00239
590	0.03336	0.02551	0.01815	0.01176	0.00674	0.0021	0.00225
591	0.03208	0.02439	0.0179	0.01144	0.00692	0.00196	0.00259
592	0.0313	0.0238	0.0171	0.01088	0.00642	0.00194	0.0023
593	0.03031	0.02322	0.01693	0.01096	0.00641	0.00193	0.00238
594	0.02956	0.02279	0.01644	0.01036	0.00646	0.00193	0.00195
595	0.02868	0.02219	0.01602	0.01039	0.00598	0.00183	0.00236
596	0.02806	0.0219	0.0158	0.01012	0.00611	0.00194	0.00204
597	0.02711	0.02069	0.01527	0.00945	0.00581	0.00159	0.00262
598	0.02592	0.0199	0.01505	0.00939	0.0057	0.00155	0.00223
599	0.02605	0.02005	0.0141	0.00908	0.00552	0.0017	0.00249
600	0.02499	0.01963	0.01436	0.00891	0.00552	0.00158	0.00243
601	0.02479	0.01945	0.01376	0.00867	0.00524	0.0016	0.00198
602	0.0239	0.01858	0.0137	0.00849	0.00552	0.00148	0.00229
603	0.02357	0.0185	0.0131	0.00817	0.00499	0.0016	0.00187
604	0.02314	0.01841	0.01328	0.00828	0.00517	0.00147	0.00228
605	0.02248	0.0176	0.01292	0.00787	0.00506	0.00148	0.00183
606	0.02217	0.01747	0.01267	0.00788	0.00496	0.00148	0.00216
607	0.02181	0.01746	0.01267	0.00788	0.00498	0.00149	0.002
608	0.0215	0.01665	0.01233	0.00735	0.00477	0.00123	0.00258
609	0.02066	0.01599	0.01246	0.00732	0.00473	0.00117	0.00194
610	0.02093	0.01674	0.01172	0.00741	0.00446	0.00143	0.00229
611	0.02017	0.01623	0.01205	0.0072	0.00471	0.00131	0.0022
612	0.02008	0.01593	0.01147	0.00698	0.00435	0.00134	0.00194
613	0.01967	0.0155	0.0116	0.00705	0.00466	0.00125	0.00234
614	0.01952	0.01549	0.01119	0.00673	0.00428	0.00122	0.00185
615	0.01928	0.01532	0.01137	0.00684	0.00464	0.00127	0.00223
616	0.01874	0.01494	0.01105	0.00651	0.00434	0.00112	0.002
617	0.01889	0.01481	0.011	0.00668	0.00438	0.00123	0.0022
618	0.01844	0.01471	0.01113	0.00664	0.00439	0.00121	0.00191
619	0.01855	0.01431	0.01066	0.00634	0.00433	0.00108	0.00226
620	0.01795	0.01424	0.01099	0.00644	0.00443	0.0011	0.00208
621	0.01837	0.01457	0.0103	0.00629	0.00418	0.00122	0.00247
622	0.01776	0.01452	0.01072	0.00633	0.00449	0.00121	0.00237
623	0.01785	0.01437	0.0104	0.00626	0.00411	0.00121	0.00182
624	0.01741	0.01377	0.0105	0.00614	0.00422	0.0011	0.00218
625	0.01753	0.01395	0.01008	0.00596	0.00377	0.00113	0.00155
626	0.01754	0.0139	0.01048	0.00635	0.00415	0.00126	0.0021
627	0.01742	0.01355	0.01022	0.00589	0.00409	0.00107	0.00158
628	0.01732	0.01378	0.01021	0.00606	0.00402	0.00113	0.00196
629	0.01709	0.01361	0.01037	0.00594	0.00402	0.00101	0.00156
630	0.01738	0.01322	0.01013	0.00582	0.00411	0.00099498	0.00196
631	0.01686	0.01335	0.01043	0.00612	0.00411	0.0011	0.00174
632	0.0174	0.01388	0.00991	0.00589	0.00407	0.00108	0.0022
633	0.01687	0.01333	0.01022	0.00591	0.00423	0.00103	0.00215
634	0.01721	0.01349	0.0099	0.0059	0.00384	0.000987	0.00174
635	0.01694	0.01326	0.01026	0.00588	0.00422	0.00090384	0.0023
636	0.01739	0.01383	0.00987	0.00589	0.00394	0.00114	0.00157
637	0.01739	0.01394	0.01044	0.00613	0.00406	0.00114	0.00204
638	0.01742	0.01353	0.01023	0.00593	0.00409	0.00112	0.0016
639	0.0175	0.01392	0.01023	0.00611	0.00405	0.00106	0.00186
640	0.01751	0.01383	0.01043	0.0062	0.00425	0.00107	0.00151
641	0.01757	0.01335	0.01019	0.00593	0.00408	0.00101	0.00223
642	0.01747	0.01348	0.01048	0.0061	0.00415	0.00106	0.00181
643	0.01737	0.0132	0.01019	0.00569	0.00401	0.0008736	0.00193
644	0.01741	0.01342	0.01024	0.00599	0.0041	0.0009807	0.0021
645	0.01746	0.01341	0.01031	0.00594	0.0038	0.00096348	0.00184
646	0.01737	0.01346	0.01051	0.00611	0.00423	0.00101	0.00202
647	0.01739	0.01368	0.01008	0.00584	0.00395	0.0011	0.00185
648	0.01706	0.01312	0.01038	0.00594	0.00411	0.00092442	0.00182
649	0.0172	0.01335	0.0101	0.00585	0.00412	0.001	0.00175
650	0.01733	0.01343	0.01015	0.00589	0.00398	0.00093366	0.00188
651	0.01694	0.0134	0.01048	0.00589	0.00402	0.00099834	0.00136
652	0.01727	0.01321	0.01009	0.00589	0.00402	0.001	0.00216
653	0.01673	0.01323	0.01039	0.00609	0.00407	0.0009891	0.00172
654	0.01718	0.01316	0.00982	0.00581	0.00397	0.00097524	0.0017
655	0.0169	0.01345	0.01013	0.00595	0.0041	0.00104	0.00197
656	0.01706	0.01329	0.01004	0.00599	0.00387	0.0009912	0.00181
657	0.01699	0.01344	0.01016	0.00606	0.00413	0.00108	0.00223
658	0.01683	0.01348	0.01002	0.00569	0.00373	0.00112	0.00183
659	0.01677	0.01313	0.01011	0.00604	0.004	0.00103	0.0021
660	0.01679	0.01304	0.01002	0.00578	0.00397	0.00115	0.00175
661	0.0171	0.01348	0.0101	0.00614	0.00391	0.00123	0.00214
662	0.01666	0.01352	0.01031	0.00601	0.00409	0.00125	0.00182
663	0.01704	0.0133	0.0098	0.00596	0.00389	0.0012	0.0023
664	0.01647	0.01288	0.01031	0.00593	0.00401	0.00109	0.00195
665	0.0167	0.01318	0.00972	0.00579	0.00375	0.00102	0.00214
666	0.01633	0.01306	0.01	0.00578	0.00402	0.00102	0.00222
667	0.01658	0.01287	0.00976	0.00572	0.00353	0.00101	0.00199
668	0.01632	0.01279	0.01006	0.00583	0.004	0.00105	0.00235
669	0.01619	0.0126	0.0096	0.00581	0.00394	0.00093744	0.002
670	0.01645	0.01306	0.00964	0.00578	0.00387	0.00118	0.0017
671	0.01624	0.01271	0.00975	0.00569	0.00386	0.00101	0.00166
672	0.01631	0.01259	0.00978	0.00556	0.00388	0.0009576	0.00218
673	0.01581	0.01248	0.00987	0.00557	0.0038	0.00093324	0.00189
674	0.01604	0.01267	0.00954	0.00544	0.00357	0.00095382	0.00176
675	0.01585	0.0123	0.00974	0.00555	0.00355	0.00090342	0.00206
676	0.01586	0.01261	0.0096	0.00575	0.00397	0.00107	0.00159
677	0.01571	0.01279	0.00938	0.00535	0.00368	0.00095172	0.00165
678	0.01532	0.01203	0.00954	0.00546	0.00385	0.00094668	0.00168
679	0.01564	0.01235	0.00913	0.00542	0.00376	0.00112	0.00168
680	0.01509	0.01165	0.0094	0.0052	0.00383	0.00081522	0.00173
681	0.01516	0.01208	0.00912	0.0054	0.00371	0.00097692	0.00167
682	0.01521	0.01169	0.00912	0.0052	0.00381	0.0007875	0.00197
683	0.01534	0.01253	0.00927	0.00563	0.00354	0.00107	0.00182
684	0.01492	0.01157	0.00927	0.00492	0.0036	0.00079716	0.00209
685	0.01498	0.01225	0.00911	0.0053	0.00368	0.0011	0.00176
686	0.01519	0.01199	0.00902	0.00531	0.00338	0.0011	0.00208
687	0.01474	0.01168	0.0094	0.00526	0.00383	0.0008904	0.00154
688	0.01499	0.01205	0.00869	0.00519	0.00338	0.00105	0.00193
689	0.01481	0.01168	0.00922	0.00529	0.0037	0.00091854	0.00179
690	0.01465	0.01124	0.0091	0.00516	0.00372	0.00096516	0.00179
691	0.01468	0.01142	0.00883	0.00523	0.00345	0.00091098	0.00157
692	0.01455	0.01163	0.00905	0.00523	0.00356	0.00083958	0.00173
693	0.01465	0.01142	0.00877	0.00509	0.00348	0.00076272	0.00201
694	0.01429	0.01175	0.00913	0.00537	0.00351	0.00104	0.00172
695	0.01426	0.01139	0.00876	0.00481	0.00341	0.00080934	0.00224
696	0.01455	0.01206	0.00879	0.00548	0.00353	0.00108	0.00158
697	0.01421	0.01128	0.00899	0.00491	0.00337	0.00074886	0.00207
698	0.01427	0.01169	0.00874	0.00519	0.00365	0.00096894	0.00146
699	0.01401	0.01116	0.00872	0.00474	0.00355	0.0009156	0.00169
700	0.01402	0.01127	0.00857	0.00505	0.00334	0.00090048	0.00168
701	0.01388	0.01139	0.00867	0.0049	0.00341	0.0008526	0.00164
702	0.01371	0.01045	0.00859	0.00477	0.00337	0.00072324	0.00163
703	0.01365	0.01129	0.00859	0.0049	0.00346	0.00091266	0.00196
704	0.01352	0.01044	0.00838	0.00465	0.00341	0.00062496	0.00189
705	0.01356	0.01131	0.00851	0.00509	0.00342	0.00092988	0.00162
706	0.01345	0.0107	0.00846	0.00468	0.00325	0.00071946	0.00195
707	0.01367	0.01153	0.00836	0.00521	0.00352	0.0011	0.00171
708	0.01347	0.01089	0.00836	0.00472	0.00308	0.00080262	0.00216
709	0.01342	0.01128	0.00856	0.0048	0.0035	0.00075306	0.00186
710	0.01334	0.01085	0.00828	0.00451	0.00338	0.00087822	0.00203
711	0.01321	0.01059	0.00836	0.00472	0.00353	0.00080766	0.00144
712	0.01306	0.01054	0.0081	0.00447	0.00347	0.00079926	0.00172
713	0.01313	0.01065	0.00813	0.00456	0.0033	0.00083286	0.00184
714	0.01311	0.01098	0.00825	0.00484	0.00334	0.0009471	0.00191
715	0.01352	0.01066	0.0082	0.00479	0.00324	0.00096432	0.00214
716	0.01297	0.01092	0.00866	0.00486	0.00324	0.0008967	0.00162
717	0.01311	0.01043	0.00818	0.00455	0.00308	0.00082194	0.00208
718	0.01312	0.01095	0.00838	0.00484	0.00325	0.00093954	0.00166
719	0.01307	0.01073	0.00819	0.00461	0.00311	0.00081858	0.00214
720	0.0129	0.01039	0.00838	0.00476	0.00332	0.00079926	0.00164
721	0.01337	0.01116	0.00817	0.0049	0.00358	0.00092358	0.00167
722	0.01284	0.01049	0.00767	0.00469	0.00375	0.00063504	0.00185
723	0.01318	0.01134	0.00712	0.00493	0.00326	0.00102	0.0015
724	0.01309	0.01081	0.00763	0.00479	0.00363	0.00072828	0.00184
725	0.01327	0.01112	0.00752	0.00489	0.00372	0.00096558	0.00163
726	0.01313	0.01055	0.0074	0.00491	0.0035	0.00080514	0.00176
727	0.01315	0.01121	0.00764	0.00499	0.00369	0.00099204	0.0014
728	0.0134	0.01105	0.00727	0.00497	0.00366	0.00091896	0.0018
729	0.01306	0.01085	0.00767	0.00497	0.00368	0.00095088	0.00137
730	0.0132	0.01078	0.00736	0.00496	0.00358	0.00096264	0.00175
731	0.01291	0.0109	0.00758	0.00475	0.00369	0.00068628	0.00139
732	0.01345	0.01108	0.00733	0.0049	0.00359	0.00084504	0.00136
733	0.01309	0.01069	0.00783	0.00499	0.00363	0.00074466	0.00182
734	0.01316	0.0108	0.00744	0.00472	0.00346	0.00084294	0.00098
735	0.01305	0.01076	0.0076	0.00491	0.00368	0.00072618	0.00162
736	0.01329	0.01125	0.00745	0.0049	0.00371	0.0009282	0.00112
737	0.01315	0.01058	0.00751	0.00499	0.00367	0.00074172	0.00124
738	0.01299	0.01092	0.00761	0.00489	0.00376	0.00089292	0.00129
739	0.0136	0.01106	0.00735	0.00507	0.00363	0.00093912	0.00157
740	0.01311	0.01095	0.0079	0.00489	0.00354	0.00083958	0.0011
741	0.01336	0.01111	0.00746	0.00488	0.00355	0.00082614	0.00167
742	0.01311	0.01094	0.00775	0.00484	0.0035	0.00084336	0.00154
743	0.01335	0.01103	0.00764	0.00486	0.0034	0.00086814	0.00114
744	0.01295	0.01069	0.00772	0.00469	0.00371	0.00074256	0.00149
745	0.0134	0.0111	0.00738	0.00481	0.00335	0.0009681	0.0009664
746	0.01319	0.01086	0.00777	0.00496	0.00368	0.00085512	0.00135
747	0.01319	0.01081	0.00755	0.00488	0.00363	0.0008316	0.00123
748	0.01312	0.01062	0.00747	0.00483	0.00366	0.00082236	0.00128
749	0.01326	0.01127	0.00754	0.00496	0.00361	0.00092232	0.00108
750	0.01347	0.01108	0.00757	0.00496	0.00371	0.00075264	0.00159
751	0.01322	0.0108	0.00789	0.00491	0.00373	0.00086646	0.00112
752	0.01334	0.01104	0.00737	0.00486	0.00354	0.0008631	0.00145
753	0.01306	0.01077	0.00773	0.00481	0.00374	0.00081606	0.00115
754	0.01355	0.01135	0.00736	0.00497	0.00338	0.0009849	0.00107
755	0.01298	0.01053	0.00778	0.0048	0.00381	0.00074298	0.00167
756	0.0134	0.01095	0.00731	0.0049	0.00338	0.00093156	0.00114
757	0.01312	0.01081	0.00766	0.0049	0.00357	0.00072534	0.00136
758	0.01329	0.01113	0.00752	0.00486	0.00361	0.00101	0.00128
759	0.0131	0.01041	0.00755	0.00482	0.00354	0.00072702	0.00131
760	0.01335	0.01118	0.00759	0.00491	0.00354	0.00098616	0.00117
761	0.01326	0.0105	0.00752	0.00496	0.00359	0.00072702	0.00143
762	0.01329	0.01119	0.00771	0.00502	0.00369	0.00094794	0.0013
763	0.0137	0.01141	0.00754	0.00503	0.00354	0.00099414	0.00147
764	0.01326	0.01082	0.00798	0.00483	0.00373	0.00084504	0.00132
765	0.01367	0.01147	0.00745	0.00503	0.00339	0.00099624	0.00127
766	0.01324	0.01067	0.00804	0.00488	0.00373	0.00079632	0.00162
767	0.01348	0.01096	0.00755	0.00496	0.00344	0.00102	0.00105
768	0.01348	0.01099	0.00781	0.00506	0.00357	0.00086898	0.0015
769	0.01365	0.01138	0.00777	0.00501	0.0037	0.00105	0.00129
770	0.01339	0.0106	0.00774	0.00487	0.00364	0.00070182	0.00133
771	0.0134	0.0112	0.00782	0.00496	0.00355	0.00096096	0.00103
772	0.01363	0.01121	0.00764	0.00498	0.0036	0.00087276	0.00155
773	0.01359	0.01154	0.00786	0.00503	0.00371	0.00104	0.00115
774	0.01392	0.01145	0.00775	0.00502	0.00356	0.00098742	0.00151
775	0.01364	0.01108	0.00811	0.00502	0.00359	0.00081648	0.00129
776	0.01402	0.01157	0.00782	0.0051	0.00349	0.00105	0.00138
777	0.01367	0.01133	0.00812	0.00504	0.00384	0.000861	0.00163
778	0.01391	0.0115	0.00761	0.00504	0.00346	0.00109	0.0011
779	0.01372	0.01132	0.00801	0.00511	0.00368	0.00088704	0.00151
780	0.01398	0.01165	0.0078	0.00523	0.00352	0.00106	0.00117
781	0.01378	0.011	0.00792	0.005	0.00368	0.00089796	0.00153
782	0.0138	0.01137	0.00803	0.00519	0.00377	0.00109	0.0012
783	0.01412	0.0115	0.00779	0.00524	0.00357	0.00090216	0.00163
784	0.0138	0.01124	0.00829	0.00517	0.00367	0.00084882	0.00116
785	0.01418	0.01171	0.00782	0.00512	0.00371	0.00096264	0.00154
786	0.01384	0.01122	0.00818	0.00515	0.0037	0.00086058	0.00142
787	0.01446	0.01205	0.00794	0.00522	0.00358	0.00107	0.0013
788	0.01418	0.01148	0.00837	0.00521	0.00383	0.000882	0.00143
789	0.01437	0.01176	0.00811	0.00516	0.00362	0.00105	0.00121
790	0.01437	0.01149	0.00827	0.00538	0.00367	0.00096306	0.00159
791	0.01439	0.01184	0.00822	0.0053	0.00375	0.00104	0.00125
792	0.01466	0.01202	0.00819	0.00556	0.00364	0.00103	0.00141
793	0.0146	0.01213	0.00851	0.00543	0.00386	0.00112	0.00111
794	0.01491	0.01215	0.0082	0.00548	0.00382	0.001	0.00152
795	0.01474	0.01202	0.00863	0.00542	0.00383	0.00096264	0.0012
796	0.01488	0.01202	0.00831	0.00536	0.00369	0.00093072	0.00147
797	0.01484	0.012	0.0086	0.0055	0.00386	0.00097356	0.00136
798	0.01539	0.0127	0.00835	0.00568	0.00371	0.00119	0.00111
799	0.01508	0.01198	0.00886	0.00547	0.00382	0.00089586	0.00148
800	0.01549	0.01229	0.00852	0.00562	0.00373	0.00121	0.00118
801	0.01543	0.01231	0.00883	0.00567	0.00388	0.00101	0.00158
802	0.01576	0.01283	0.00871	0.00578	0.00399	0.00122	0.00123
803	0.01577	0.01248	0.00881	0.00583	0.0038	0.00101	0.00149
804	0.01596	0.01297	0.00908	0.00584	0.00398	0.00125	0.00111
805	0.01626	0.013	0.00886	0.00601	0.00397	0.00116	0.00143
806	0.016	0.0129	0.00932	0.00588	0.00397	0.00111	0.0009856
807	0.01645	0.01298	0.009	0.00593	0.00391	0.00117	0.00159
808	0.01624	0.01289	0.0093	0.00579	0.00403	0.00104	0.00152
809	0.01694	0.01359	0.00909	0.00612	0.00384	0.00121	0.00137
810	0.01667	0.01318	0.00969	0.00602	0.00427	0.00099246	0.00135
811	0.0171	0.01349	0.00922	0.0061	0.00403	0.00123	0.0012
812	0.01726	0.01345	0.00956	0.00618	0.00414	0.00115	0.00153
813	0.01736	0.01398	0.00963	0.00627	0.00411	0.0012	0.00115
814	0.01747	0.01361	0.00967	0.00638	0.00417	0.00108	0.0014
815	0.01765	0.01413	0.00985	0.00641	0.00419	0.00125	0.00103
816	0.01801	0.01423	0.00972	0.00659	0.00404	0.00119	0.00142
817	0.01806	0.01437	0.0102	0.00659	0.0043	0.0012	0.00126
818	0.01836	0.01456	0.01008	0.00661	0.00428	0.00127	0.0013
819	0.01837	0.01441	0.01028	0.00662	0.00437	0.0012	0.00122
820	0.01882	0.01478	0.01017	0.00681	0.00423	0.00119	0.00133
821	0.01854	0.01431	0.01064	0.0067	0.00457	0.00108	0.00155
822	0.01914	0.01487	0.0102	0.00674	0.00417	0.00141	0.00101
823	0.01903	0.01476	0.01071	0.00691	0.00442	0.00118	0.00138
824	0.0195	0.01559	0.01069	0.00705	0.0045	0.00135	0.00115
825	0.0195	0.01482	0.01067	0.00703	0.00452	0.00119	0.00129
826	0.01967	0.01533	0.01091	0.00707	0.00449	0.00131	0.0008592
827	0.02007	0.01529	0.0107	0.00713	0.00463	0.00128	0.00129
828	0.0201	0.01546	0.01114	0.00707	0.00454	0.00119	0.00112
829	0.02033	0.01595	0.01106	0.00741	0.00463	0.00132	0.00156
830	0.02054	0.01578	0.01111	0.0073	0.00459	0.00128	0.00142
831	0.02192	0.01801	0.01136	0.00834	0.00451	0.00209	0.00157
832	0.02215	0.01825	0.01223	0.0084	0.00457	0.0022	0.00202
833	0.02252	0.0184	0.01235	0.00861	0.0046	0.00215	0.00198
834	0.0225	0.01831	0.01255	0.00863	0.00463	0.00215	0.00193
835	0.02286	0.0186	0.01251	0.00861	0.00471	0.00214	0.00196
836	0.02284	0.01856	0.01265	0.00859	0.00464	0.00211	0.00191
837	0.02311	0.01879	0.01266	0.00878	0.00458	0.00214	0.00182
838	0.02309	0.01884	0.01284	0.00871	0.00474	0.00214	0.00197
839	0.02319	0.01862	0.01272	0.00871	0.00469	0.0021	0.00189
840	0.02359	0.01892	0.01289	0.00894	0.0048	0.00218	0.00191
841	0.02367	0.01898	0.013	0.00897	0.00479	0.00209	0.00191
842	0.02371	0.01915	0.01302	0.00899	0.0049	0.00222	0.00187
843	0.02378	0.01909	0.01305	0.00892	0.00486	0.00223	0.00181
844	0.02386	0.0195	0.01308	0.00905	0.00484	0.00216	0.00202
845	0.02387	0.01913	0.01315	0.00901	0.0048	0.00213	0.00166
846	0.02401	0.01951	0.01308	0.00909	0.00494	0.00224	0.00193
847	0.02378	0.01923	0.01322	0.00895	0.00478	0.0021	0.00184
848	0.02405	0.01947	0.01309	0.00907	0.00474	0.00217	0.00183
849	0.02393	0.01955	0.01327	0.0091	0.00489	0.00218	0.00184
850	0.02392	0.01932	0.01317	0.00902	0.00478	0.00221	0.00166
851	0.02391	0.01925	0.01317	0.00906	0.00488	0.00226	0.00174
852	0.02369	0.01914	0.01309	0.00904	0.00478	0.00216	0.00181
853	0.02369	0.01924	0.01302	0.00903	0.00488	0.00219	0.00189
854	0.02354	0.01913	0.01306	0.00897	0.00487	0.00224	0.00159
855	0.02351	0.01911	0.01296	0.00894	0.00481	0.00218	0.00175
856	0.02324	0.01893	0.01303	0.00888	0.00481	0.00219	0.00165
857	0.0232	0.01895	0.01276	0.00885	0.00492	0.00217	0.00168
858	0.0231	0.01875	0.0127	0.00888	0.00469	0.00218	0.00174
859	0.02289	0.0186	0.01275	0.00871	0.00477	0.00207	0.00146
860	0.02288	0.01876	0.01264	0.0088	0.00476	0.00215	0.00169
861	0.02266	0.01845	0.01258	0.00867	0.00466	0.00209	0.00149
862	0.02252	0.01844	0.01255	0.00875	0.00474	0.00214	0.00146
863	0.02243	0.01828	0.01248	0.00861	0.00469	0.00205	0.00152
864	0.02233	0.01826	0.01243	0.00859	0.00471	0.00208	0.00158
865	0.02214	0.01818	0.01238	0.0085	0.00461	0.00211	0.0016
866	0.02223	0.01813	0.01226	0.00855	0.00463	0.00209	0.00147
867	0.02202	0.01813	0.01237	0.00841	0.00465	0.00204	0.00149
868	0.02201	0.01805	0.01222	0.00837	0.00458	0.00204	0.00142
869	0.02174	0.01787	0.01223	0.00836	0.00459	0.00201	0.00149
870	0.02188	0.01782	0.01206	0.00843	0.00451	0.00207	0.00132
871	0.02159	0.01772	0.01226	0.0083	0.00458	0.00204	0.00146
872	0.02138	0.01765	0.01197	0.00831	0.00456	0.00205	0.00107
873	0.02135	0.01755	0.01184	0.00823	0.00443	0.00198	0.00134
874	0.02101	0.01735	0.01196	0.00816	0.0044	0.00193	0.0015
875	0.02087	0.01721	0.01173	0.0081	0.00445	0.00202	0.00113
876	0.0207	0.01669	0.0117	0.008	0.00447	0.0018	0.00123
877	0.02078	0.01721	0.01158	0.00805	0.00435	0.00193	0.00135
878	0.02057	0.01688	0.01162	0.00783	0.00429	0.00192	0.00135
879	0.0202	0.01676	0.01154	0.00778	0.00441	0.00192	0.00149
880	0.02035	0.01684	0.01124	0.00787	0.00423	0.00204	0.0014
881	0.01992	0.01654	0.01142	0.00779	0.00431	0.00192	0.00119
882	0.01995	0.01645	0.01113	0.00762	0.00418	0.00189	0.00106
883	0.01967	0.01633	0.01131	0.00753	0.00422	0.00186	0.00128
884	0.01958	0.01615	0.01106	0.00752	0.0042	0.00187	0.00129
885	0.01933	0.01589	0.01104	0.00749	0.00423	0.00177	0.00104
886	0.01928	0.01601	0.01094	0.0074	0.00415	0.00189	0.00115
887	0.01926	0.01592	0.01093	0.0075	0.00416	0.00181	0.00124
888	0.0192	0.01592	0.01086	0.00748	0.00422	0.00178	0.00131
889	0.01922	0.01572	0.01085	0.00733	0.00415	0.00174	0.00111
890	0.01915	0.01586	0.01089	0.00743	0.00418	0.00178	0.00112
891	0.01936	0.01598	0.01084	0.00756	0.00417	0.00188	0.00102
892	0.01926	0.01591	0.01091	0.0074	0.00424	0.00186	0.00107
893	0.01934	0.01598	0.0109	0.00749	0.00414	0.0018	0.00125
894	0.01933	0.0158	0.01094	0.00746	0.00426	0.00176	0.001
895	0.01956	0.01629	0.01088	0.00751	0.00424	0.00189	0.00116
896	0.01948	0.01584	0.01105	0.00752	0.00423	0.00179	0.00116
897	0.01965	0.0162	0.01102	0.00759	0.00424	0.00194	0.00106
898	0.01958	0.01602	0.01103	0.00758	0.00433	0.00172	0.00102
899	0.01986	0.01622	0.01098	0.00755	0.00432	0.0019	0.0009568
900	0.01991	0.01611	0.01115	0.00768	0.00429	0.00184	0.00117
901	0.01998	0.01631	0.01122	0.00762	0.00437	0.00182	0.00105
902	0.02003	0.01642	0.01125	0.00764	0.00428	0.00181	0.00124
903	0.0201	0.01644	0.01127	0.00776	0.00435	0.00189	0.0011
904	0.0202	0.01664	0.01127	0.00782	0.00435	0.00188	0.00106
905	0.02027	0.01662	0.0113	0.00775	0.00429	0.00181	0.00106
906	0.02032	0.01652	0.01141	0.00784	0.00434	0.00183	0.00101
907	0.02057	0.01676	0.01137	0.00788	0.00437	0.00184	0.00105
908	0.02066	0.01675	0.01158	0.00791	0.00447	0.00183	0.00105
909	0.02076	0.01682	0.01156	0.00795	0.00445	0.00185	0.00122
910	0.0208	0.01673	0.01163	0.00797	0.00451	0.00177	0.00109
911	0.02098	0.01711	0.01163	0.00799	0.00446	0.00183	0.00116
912	0.02107	0.01708	0.01174	0.00802	0.00451	0.00184	0.00113
913	0.02105	0.01705	0.01171	0.00799	0.00444	0.00188	0.00128
914	0.02111	0.01691	0.01177	0.00799	0.00449	0.00179	0.00113
915	0.02119	0.01719	0.01174	0.00808	0.00456	0.00184	0.00115
916	0.02118	0.0171	0.01173	0.0081	0.0045	0.00183	0.00115
917	0.0212	0.01713	0.01181	0.00811	0.00455	0.00188	0.00118
918	0.02125	0.01714	0.01178	0.00809	0.0045	0.00184	0.00112
919	0.02119	0.01719	0.01185	0.0081	0.00454	0.00187	0.00113
920	0.0212	0.01707	0.01173	0.0081	0.00453	0.00188	0.00121
921	0.02109	0.01699	0.01184	0.00809	0.00449	0.00185	0.00115
922	0.02107	0.01712	0.01178	0.00803	0.00447	0.00186	0.0012
923	0.02105	0.01695	0.01173	0.008	0.00454	0.00183	0.00118
924	0.02113	0.01705	0.01169	0.00809	0.00444	0.00191	0.00128
925	0.02105	0.01688	0.01181	0.00801	0.00452	0.00184	0.00116
926	0.02115	0.01696	0.01166	0.00807	0.00452	0.00186	0.00125
927	0.02126	0.01695	0.01171	0.0081	0.00452	0.00185	0.00125
928	0.02132	0.01704	0.01184	0.0081	0.0046	0.00183	0.00126
929	0.02151	0.01724	0.01178	0.0082	0.0046	0.00189	0.00127
930	0.02162	0.01728	0.01195	0.00823	0.00461	0.00188	0.00117
931	0.02185	0.01741	0.01196	0.00828	0.0046	0.00192	0.00122
932	0.02194	0.0173	0.0121	0.00834	0.00471	0.00182	0.00126
933	0.02223	0.01755	0.01207	0.00839	0.00467	0.0019	0.00128
934	0.02243	0.01758	0.01225	0.00853	0.00473	0.00188	0.00123
935	0.02264	0.01779	0.01234	0.00858	0.00477	0.00189	0.00118
936	0.02296	0.01789	0.0124	0.00867	0.00482	0.00183	0.00126
937	0.02332	0.01816	0.01257	0.0088	0.0049	0.0019	0.00121
938	0.02369	0.01826	0.01272	0.00891	0.00493	0.00184	0.00136
939	0.02406	0.01847	0.01293	0.0091	0.00502	0.00189	0.00133
940	0.02466	0.01891	0.01307	0.00921	0.00502	0.00186	0.00149
941	0.02513	0.01907	0.01339	0.00942	0.00522	0.00185	0.00129
942	0.02576	0.01964	0.01353	0.00962	0.00525	0.00196	0.0013
943	0.0263	0.01981	0.01389	0.00983	0.00531	0.00194	0.00139
944	0.02709	0.02049	0.01415	0.01004	0.00539	0.00199	0.00151
945	0.02773	0.02076	0.01452	0.01021	0.00552	0.00203	0.00166
946	0.02855	0.02118	0.01486	0.01057	0.00583	0.00201	0.00149
947	0.02961	0.02207	0.01519	0.01093	0.00576	0.00219	0.00154
948	0.0302	0.02221	0.01579	0.01101	0.00593	0.002	0.0016
949	0.03121	0.0231	0.0161	0.01152	0.00613	0.00224	0.00163
950	0.03235	0.0242	0.01646	0.01187	0.00617	0.00219	0.00178
951	0.03332	0.02458	0.01705	0.01225	0.00635	0.00223	0.0017
952	0.03457	0.02496	0.01745	0.01246	0.00664	0.00217	0.00182
953	0.03579	0.0258	0.0181	0.01296	0.00681	0.00229	0.00186
954	0.03712	0.02658	0.01871	0.01341	0.00696	0.00226	0.00208
955	0.03846	0.02724	0.0193	0.01387	0.00717	0.00232	0.00204
956	0.04007	0.02849	0.01996	0.01436	0.00736	0.00249	0.00199
957	0.04165	0.02959	0.02073	0.01497	0.00776	0.00242	0.00222
958	0.04358	0.03086	0.02147	0.01548	0.00796	0.00261	0.00208
959	0.04551	0.03196	0.02242	0.01608	0.00825	0.0026	0.00211
960	0.04768	0.03305	0.02338	0.01667	0.00864	0.00273	0.00224
961	0.05027	0.0347	0.02443	0.01751	0.00895	0.00283	0.00213
962	0.05275	0.03651	0.02577	0.01827	0.00934	0.00281	0.00229
963	0.05575	0.03836	0.02692	0.01908	0.00988	0.00301	0.00216
964	0.05895	0.04033	0.02835	0.0202	0.01017	0.00311	0.00247
965	0.06222	0.04211	0.03006	0.02102	0.01077	0.00319	0.00268
966	0.06587	0.04426	0.03162	0.02206	0.01138	0.00324	0.00243
967	0.06966	0.04708	0.03341	0.02316	0.01172	0.00355	0.00249
968	0.07361	0.0494	0.03539	0.02437	0.01239	0.0036	0.00229
969	0.07771	0.05195	0.03732	0.02563	0.01297	0.00382	0.00236
970	0.08155	0.05455	0.03932	0.02673	0.01354	0.00394	0.00242
971	0.08598	0.05747	0.04126	0.0281	0.01415	0.00421	0.0026
972	0.08974	0.06013	0.04349	0.02914	0.01451	0.00431	0.00266
973	0.09357	0.06298	0.04552	0.03044	0.01525	0.00443	0.00268
974	0.09686	0.06532	0.04724	0.03145	0.01574	0.00457	0.00276
975	0.10025	0.06772	0.04883	0.03262	0.01604	0.00481	0.00262
976	0.10267	0.06985	0.05066	0.03342	0.01636	0.00495	0.00283
977	0.10483	0.07152	0.05195	0.03422	0.01683	0.00506	0.00282
978	0.10637	0.07278	0.05291	0.0348	0.01705	0.00526	0.00266
979	0.10737	0.07391	0.05365	0.03522	0.01733	0.00533	0.00279
980	0.10794	0.07481	0.05402	0.03571	0.0173	0.00546	0.00284
981	0.10813	0.07522	0.05425	0.03574	0.01741	0.00554	0.00271
982	0.10774	0.07548	0.05433	0.03591	0.01756	0.00564	0.00283
983	0.10724	0.07558	0.05393	0.03586	0.01725	0.00571	0.00287
984	0.10633	0.07529	0.05392	0.0358	0.01734	0.00563	0.00267
985	0.10523	0.07482	0.05326	0.03561	0.01735	0.00576	0.00281
986	0.10401	0.07448	0.0526	0.03561	0.01718	0.00581	0.00278
987	0.10248	0.07382	0.05196	0.03512	0.01713	0.00576	0.00292
988	0.10106	0.073	0.0511	0.03487	0.01699	0.00582	0.00285
989	0.09938	0.07207	0.05036	0.03449	0.01672	0.00586	0.00287
990	0.09763	0.07105	0.04951	0.03408	0.01656	0.00575	0.00275
991	0.09588	0.07032	0.04861	0.03369	0.01636	0.00583	0.00278
992	0.09381	0.0693	0.04772	0.03323	0.01625	0.0058	0.00264
993	0.09212	0.06808	0.04656	0.03287	0.01608	0.00586	0.0027
994	0.08983	0.06684	0.04574	0.03232	0.01584	0.00571	0.00274
995	0.08801	0.06571	0.04458	0.03185	0.01567	0.00569	0.00266
996	0.08588	0.06428	0.04358	0.03125	0.01528	0.00567	0.0027
997	0.08403	0.0631	0.04264	0.03083	0.01509	0.00574	0.00269
998	0.08197	0.06184	0.04163	0.0302	0.01482	0.00561	0.00263
999	0.07989	0.06043	0.04068	0.02967	0.01454	0.00559	0.00253
1000	0.07787	0.0589	0.03959	0.02897	0.01425	0.00549	0.00259
1001	0.0759	0.0577	0.03875	0.02841	0.01401	0.00544	0.00238
1002	0.07386	0.05624	0.0377	0.02772	0.0137	0.00537	0.00244
1003	0.07161	0.05446	0.03675	0.02689	0.01337	0.00521	0.00239
1004	0.06985	0.05336	0.03569	0.02639	0.01301	0.00518	0.0023
1005	0.06795	0.05173	0.03481	0.02575	0.01275	0.0051	0.00226
1006	0.066	0.0504	0.03403	0.02502	0.01241	0.00501	0.00228
1007	0.06415	0.04912	0.03304	0.02434	0.01208	0.00487	0.0022
1008	0.06241	0.04773	0.03224	0.02379	0.01174	0.00481	0.00208
1009	0.06069	0.04671	0.03137	0.02318	0.01147	0.00472	0.00207
1010	0.05895	0.04521	0.03059	0.02247	0.01124	0.00453	0.00204
1011	0.05751	0.04399	0.02971	0.0219	0.01097	0.00448	0.0019
1012	0.05586	0.04286	0.02906	0.02135	0.01069	0.00438	0.0019
1013	0.05464	0.04209	0.02828	0.02084	0.01047	0.00431	0.00192
1014	0.0531	0.04077	0.02773	0.02035	0.01025	0.00414	0.00184
1015	0.05217	0.04008	0.02696	0.01994	0.01004	0.00416	0.00176
1016	0.05109	0.03926	0.02655	0.01957	0.00983	0.00413	0.00178
1017	0.0499	0.03851	0.02603	0.01913	0.00964	0.00399	0.00171
1018	0.04897	0.03775	0.02544	0.01876	0.00949	0.00394	0.00169
1019	0.04797	0.03702	0.02506	0.01837	0.00925	0.00381	0.00172
1020	0.04719	0.03653	0.02457	0.01809	0.00914	0.0038	0.00163
1021	0.04637	0.03584	0.0242	0.01779	0.00904	0.00378	0.00159
1022	0.04567	0.03533	0.02384	0.01751	0.0089	0.00374	0.00162
1023	0.0449	0.03484	0.02351	0.01726	0.0087	0.00367	0.00152
1024	0.04419	0.03439	0.02313	0.01692	0.00867	0.0036	0.00147
1025	0.04351	0.03364	0.02276	0.01671	0.00847	0.00359	0.00148
1026	0.0429	0.03344	0.02245	0.01649	0.00845	0.0036	0.00135
1027	0.04219	0.03288	0.0221	0.01619	0.00826	0.00343	0.00151
1028	0.04153	0.03248	0.02182	0.01598	0.00827	0.00343	0.00138
1029	0.04079	0.03196	0.02141	0.01565	0.00809	0.00336	0.00139
1030	0.04022	0.03151	0.02111	0.01552	0.00799	0.00341	0.00128
1031	0.03941	0.03092	0.02083	0.01518	0.0078	0.0033	0.0013
1032	0.03884	0.03048	0.02044	0.01503	0.00775	0.00329	0.00133
1033	0.03793	0.0298	0.02018	0.01462	0.00756	0.00324	0.00128
1034	0.03723	0.02938	0.01973	0.01437	0.00745	0.00318	0.00124
1035	0.03635	0.02869	0.01936	0.01403	0.00732	0.0031	0.00126
1036	0.0356	0.02801	0.01895	0.01373	0.00717	0.00303	0.00113
1037	0.03469	0.02741	0.01864	0.01345	0.00698	0.00298	0.00119
1038	0.03385	0.02677	0.0182	0.01308	0.00678	0.00295	0.00117
1039	0.03297	0.02611	0.01777	0.01277	0.0066	0.00285	0.00116
1040	0.03204	0.02538	0.01738	0.01234	0.00645	0.00281	0.00111
1041	0.03102	0.02462	0.01696	0.0121	0.0062	0.00272	0.00105
1042	0.03008	0.02386	0.01646	0.01162	0.00602	0.00266	0.00104
1043	0.02917	0.02298	0.016	0.01122	0.00588	0.00252	0.00108
1044	0.02821	0.0223	0.01561	0.01088	0.00564	0.00251	0.00105
1045	0.02733	0.02166	0.01515	0.01058	0.00537	0.00244	0.0009328
1046	0.02639	0.02102	0.01478	0.01024	0.00523	0.00236	0.00111
1047	0.02547	0.02023	0.01429	0.00987	0.00508	0.0023	0.0008904
1048	0.02462	0.01965	0.0139	0.0095	0.0049	0.00225	0.0009088
1049	0.02383	0.01912	0.01348	0.00926	0.0047	0.0022	0.0009776
1050	0.023	0.01836	0.01314	0.00889	0.00455	0.00212	0.0008512
1051	0.02218	0.01773	0.01272	0.00855	0.00441	0.00207	0.000968
1052	0.02149	0.01708	0.01234	0.00836	0.00416	0.00198	0.0008656
1053	0.02073	0.01671	0.01207	0.00803	0.00406	0.00199	0.0008864
1054	0.02014	0.01622	0.01167	0.00778	0.00399	0.00191	0.0008208
1055	0.01951	0.01579	0.01138	0.00756	0.00379	0.00186	0.000828
1056	0.01894	0.01522	0.01113	0.00731	0.00366	0.00181	0.0007056
1057	0.01836	0.0149	0.01087	0.00712	0.00353	0.0018	0.0007632
1058	0.01778	0.01446	0.01057	0.00689	0.0035	0.00177	0.0007824
1059	0.01731	0.01417	0.01028	0.00674	0.0033	0.00173	0.0008192
1060	0.01682	0.01372	0.0101	0.00652	0.00323	0.00167	0.0008416
1061	0.01631	0.01356	0.00989	0.00638	0.00313	0.00164	0.0007032
1062	0.01593	0.01309	0.00961	0.0062	0.00306	0.00162	0.0007864
1063	0.01551	0.01284	0.00945	0.00606	0.00293	0.00164	0.0007824
1064	0.01513	0.01266	0.00925	0.00591	0.00286	0.0016	0.0006376
1065	0.01478	0.01232	0.00907	0.00584	0.00279	0.00158	0.0007408
1066	0.01436	0.01194	0.00894	0.0056	0.00275	0.00155	0.0007344
1067	0.01406	0.01174	0.00872	0.0055	0.00261	0.00151	0.0007352
1068	0.01369	0.01152	0.00861	0.00534	0.00262	0.00147	0.0006872
1069	0.01344	0.01132	0.00839	0.00527	0.00253	0.00147	0.0007688
1070	0.01308	0.01104	0.00831	0.00512	0.00249	0.00142	0.0006664
1071	0.01288	0.01093	0.00806	0.00506	0.00245	0.00141	0.0006616
1072	0.01254	0.01071	0.00805	0.00497	0.00236	0.00138	0.0005288
1073	0.0123	0.01053	0.00785	0.00486	0.00232	0.00137	0.0006872
1074	0.01212	0.01032	0.00775	0.00477	0.00231	0.00132	0.0005408
1075	0.01187	0.01018	0.00766	0.00471	0.00217	0.00136	0.0007192
1076	0.01168	0.00997	0.00756	0.00461	0.0022	0.00125	0.0006632
1077	0.0115	0.00991	0.00744	0.00457	0.00217	0.00129	0.0006752
1078	0.01135	0.00969	0.00738	0.00447	0.00213	0.00125	0.0007328
1079	0.01123	0.00974	0.00732	0.00448	0.0021	0.00131	0.0006016
1080	0.01103	0.0095	0.00724	0.00437	0.00207	0.00123	0.000648
1081	0.01098	0.00967	0.00716	0.00439	0.00207	0.0013	0.0005608
1082	0.01075	0.00939	0.00713	0.00426	0.00204	0.00123	0.00062
1083	0.01065	0.00927	0.00704	0.00424	0.00209	0.00122	0.000612
1084	0.01054	0.00918	0.00692	0.00417	0.00199	0.00121	0.0006304
1085	0.01048	0.00911	0.00693	0.00416	0.00199	0.0012	0.0006952
1086	0.01034	0.00898	0.00693	0.00408	0.00196	0.00118	0.0006936
1087	0.01028	0.00886	0.00684	0.00404	0.00195	0.00112	0.0006144
1088	0.01023	0.0089	0.00681	0.00406	0.00193	0.00119	0.0006904
1089	0.01017	0.00896	0.0068	0.00408	0.00193	0.00119	0.0005728
1090	0.01017	0.00893	0.00673	0.00402	0.00201	0.00119	0.0006576
1091	0.01002	0.00866	0.00671	0.00397	0.00194	0.00113	0.0006056
1092	0.01004	0.00877	0.00667	0.00406	0.00197	0.0012	0.000644
1093	0.00998	0.00872	0.00665	0.004	0.00203	0.00113	0.0006048
1094	0.00999	0.00874	0.00664	0.00404	0.00194	0.00117	0.0007112
1095	0.00994	0.00876	0.00665	0.00398	0.00196	0.00113	0.0006888
1096	0.00998	0.0086	0.00662	0.00405	0.00196	0.00116	0.000712
1097	0.00994	0.00859	0.00661	0.00394	0.00191	0.00114	0.0006248
1098	0.00997	0.00856	0.00664	0.00399	0.00195	0.00112	0.0006424
1099	0.00998	0.00868	0.00662	0.00398	0.00192	0.00115	0.0006968
1100	0.01003	0.00863	0.00664	0.00401	0.00195	0.00113	0.0006544
1101	0.01007	0.00871	0.00667	0.00404	0.00198	0.00114	0.000716
1102	0.01006	0.00864	0.00667	0.004	0.00194	0.00111	0.0005792
1103	0.01017	0.00884	0.00669	0.0041	0.00202	0.00116	0.0007104
1104	0.01016	0.00868	0.00672	0.00404	0.00199	0.00106	0.0006976
1105	0.01019	0.00865	0.00673	0.00409	0.00203	0.00109	0.0006368
1106	0.01016	0.00868	0.00669	0.00405	0.00204	0.00109	0.0007376
1107	0.01029	0.00875	0.00669	0.00413	0.00205	0.00108	0.0007192
1108	0.01022	0.00865	0.00675	0.00405	0.00204	0.0011	0.0007872
1109	0.01034	0.00884	0.00669	0.00419	0.00209	0.00111	0.0007432
1110	0.01033	0.00873	0.00676	0.00416	0.00205	0.00111	0.0007584
1111	0.01036	0.00886	0.00672	0.00419	0.00211	0.00113	0.0007472
1112	0.01037	0.00887	0.00674	0.00423	0.00209	0.00114	0.000816
1113	0.01033	0.0087	0.00676	0.00414	0.00211	0.00108	0.0009072
1114	0.01036	0.00889	0.0067	0.00422	0.00216	0.00115	0.0008024
1115	0.01024	0.00856	0.00669	0.00412	0.00214	0.00108	0.000832
1116	0.0102	0.00862	0.00667	0.00415	0.00214	0.00106	0.0008024
1117	0.0101	0.00844	0.0066	0.00404	0.00211	0.00105	0.0008536
1118	0.01011	0.00858	0.00661	0.00417	0.00212	0.00109	0.0008056
1119	0.01005	0.00853	0.00656	0.0041	0.00208	0.0011	0.000796
1120	0.01002	0.00847	0.00659	0.00411	0.00212	0.00109	0.0008368
1121	0.00991	0.00841	0.00653	0.00405	0.00209	0.00105	0.0007968
1122	0.00988	0.00839	0.00644	0.00408	0.00206	0.00109	0.0008728
1123	0.00978	0.00832	0.00649	0.00405	0.00208	0.00106	0.0008176
1124	0.00969	0.00815	0.0064	0.004	0.00209	0.00104	0.0009656
1125	0.00958	0.0082	0.00633	0.00401	0.00209	0.00108	0.0009664
1126	0.00956	0.0081	0.00624	0.00402	0.00209	0.00103	0.00103
1127	0.00952	0.00801	0.00623	0.00401	0.00211	0.00099372	0.0009248
1128	0.00943	0.00792	0.0062	0.00395	0.00209	0.00101	0.00106
1129	0.00945	0.00792	0.00617	0.00407	0.00217	0.00098196	0.00103
1130	0.00945	0.00797	0.00612	0.00404	0.00203	0.00104	0.00106
1131	0.00939	0.0078	0.00619	0.00406	0.00214	0.00102	0.00108
1132	0.00938	0.00793	0.00604	0.00407	0.00208	0.00103	0.00123
1133	0.00924	0.00761	0.00603	0.00405	0.00215	0.00098238	0.00118
1134	0.00929	0.00777	0.00594	0.00409	0.00215	0.00098952	0.00139
1135	0.00928	0.00757	0.00593	0.00414	0.0022	0.00096642	0.00135
1136	0.0093	0.00765	0.00589	0.00421	0.0023	0.00096348	0.00154
1137	0.00928	0.00735	0.00582	0.00416	0.00228	0.00095046	0.00141
1138	0.00908	0.00744	0.00582	0.00432	0.00236	0.00089586	0.00153
1139	0.0092	0.00722	0.00557	0.00424	0.00233	0.00092736	0.00162
1140	0.00927	0.00735	0.00566	0.00452	0.00246	0.00090342	0.00196
1141	0.00904	0.00693	0.0056	0.00436	0.00236	0.00083832	0.00184
1142	0.00923	0.00707	0.00545	0.00464	0.00242	0.0008505	0.0023
1143	0.00914	0.00691	0.00557	0.00452	0.00247	0.00082236	0.00224
1144	0.00917	0.00705	0.00537	0.00474	0.00249	0.00091434	0.00257
1145	0.009	0.00664	0.00537	0.00467	0.00252	0.00077952	0.00247
1146	0.00905	0.00684	0.00513	0.00479	0.00258	0.0008358	0.00286
1147	0.00914	0.00668	0.00514	0.00498	0.00267	0.00087654	0.00289
1148	0.00906	0.00664	0.00507	0.00509	0.00262	0.0008673	0.00294
1149	0.00891	0.00635	0.00502	0.00497	0.0027	0.00079548	0.003
1150	0.009	0.0064	0.00488	0.00513	0.00275	0.00080682	0.00312
1151	0.00886	0.00633	0.00488	0.00509	0.00271	0.00079128	0.00318
1152	0.00894	0.00629	0.00478	0.00518	0.00278	0.00079212	0.00327
1153	0.00881	0.00614	0.00478	0.00511	0.00279	0.0008001	0.00334
1154	0.00875	0.00611	0.00471	0.0051	0.0027	0.00075558	0.00328
1155	0.00876	0.00616	0.0047	0.00507	0.00279	0.00078078	0.00332
1156	0.00866	0.00606	0.00467	0.00502	0.00272	0.00075432	0.00321
1157	0.00862	0.00606	0.00467	0.00501	0.00276	0.00077112	0.00324
1158	0.00859	0.00615	0.00464	0.00497	0.00269	0.00077868	0.00318
1159	0.00862	0.0062	0.00469	0.00499	0.00264	0.00081102	0.0031
1160	0.00845	0.00608	0.00477	0.00485	0.00264	0.00078708	0.00303
1161	0.00847	0.00616	0.00467	0.00484	0.00262	0.00082194	0.003
1162	0.00835	0.00615	0.00472	0.0047	0.00255	0.00080976	0.00287
1163	0.00834	0.0061	0.00471	0.00468	0.00259	0.00081438	0.0029
1164	0.00832	0.00622	0.00474	0.00462	0.00247	0.0008274	0.00281
1165	0.00821	0.00609	0.0048	0.00451	0.00244	0.00080556	0.0026
1166	0.00818	0.0062	0.0048	0.00447	0.0024	0.0008337	0.00266
1167	0.00811	0.00613	0.00477	0.00436	0.00232	0.0007812	0.0025
1168	0.00805	0.00617	0.00485	0.00431	0.00233	0.00083874	0.0024
1169	0.00803	0.00623	0.00482	0.00426	0.0023	0.00082488	0.00231
1170	0.00797	0.00622	0.00486	0.00423	0.00228	0.00083118	0.00222
1171	0.00785	0.0061	0.00485	0.00405	0.0022	0.0007959	0.00206
1172	0.00786	0.00621	0.00485	0.00407	0.00217	0.00081858	0.00206
1173	0.00785	0.0063	0.00491	0.00401	0.00211	0.0008631	0.00197
1174	0.00781	0.00626	0.00496	0.00393	0.00209	0.00084966	0.00188
1175	0.00771	0.00622	0.00498	0.00384	0.00205	0.00083874	0.00184
1176	0.00761	0.00619	0.00497	0.00376	0.00198	0.00082698	0.00167
1177	0.00762	0.00632	0.00497	0.00373	0.00198	0.00085848	0.00168
1178	0.00752	0.00617	0.00496	0.00363	0.00198	0.00079926	0.00148
1179	0.00747	0.00622	0.00498	0.00359	0.00195	0.00084168	0.00144
1180	0.00743	0.00617	0.00499	0.00352	0.00192	0.0008358	0.0014
1181	0.00729	0.00616	0.00505	0.00346	0.00192	0.00082278	0.00134
1182	0.00725	0.00615	0.00495	0.00335	0.0019	0.0008274	0.0013
1183	0.00723	0.00622	0.00498	0.00335	0.00187	0.00080346	0.00114
1184	0.00717	0.00628	0.00501	0.0033	0.00186	0.00084966	0.00115
1185	0.00706	0.0061	0.00502	0.00319	0.00186	0.00079296	0.0009688
1186	0.00704	0.0061	0.00495	0.00309	0.0018	0.00079128	0.0009584
1187	0.00694	0.00605	0.00503	0.00305	0.00177	0.00080094	0.0007872
1188	0.00691	0.00611	0.00498	0.00302	0.00178	0.00081438	0.0007544
1189	0.00686	0.00607	0.00498	0.00295	0.00181	0.0008232	0.000756
1190	0.00673	0.006	0.00499	0.00286	0.00181	0.00079128	0.0006024
1191	0.00677	0.00607	0.00491	0.00285	0.00173	0.00081186	0.0006544
1192	0.0067	0.0061	0.00502	0.00283	0.0017	0.00079002	0.0005328
1193	0.00665	0.00609	0.005	0.00272	0.00169	0.00079884	0.000532
1194	0.00665	0.00608	0.00501	0.00272	0.00168	0.00079716	0.0004352
1195	0.00651	0.00602	0.00504	0.0026	0.00164	0.00078666	0.000376
1196	0.0065	0.00598	0.00498	0.00257	0.00162	0.0007875	0.000272
1197	0.00641	0.00595	0.00501	0.00249	0.00157	0.00075054	0.0002256
1198	0.00646	0.00603	0.00501	0.00251	0.00154	0.0008232	0.0001808
1199	0.00635	0.006	0.0051	0.00245	0.00156	0.0008001	0.0001592
1200	0.00634	0.006	0.00499	0.00242	0.00154	0.00080178	1.6e-05
1201	0.00618	0.00595	0.00505	0.00227	0.00154	0.0007518	-2.8e-05
1202	0.00622	0.00604	0.005	0.00229	0.00152	0.00079674	-5.92e-05
1203	0.00614	0.00602	0.00505	0.00222	0.00151	0.00076902	-9.36e-05
1204	0.00605	0.00593	0.00501	0.00213	0.00154	0.0007581	-0.0001888
1205	0.00606	0.00596	0.00499	0.00215	0.00156	0.00080304	-0.000236
1206	0.00596	0.00594	0.00503	0.00204	0.00149	0.00078582	-0.0003408
1207	0.00596	0.00598	0.005	0.00201	0.0015	0.000798	-0.0003288
1208	0.00585	0.0058	0.00502	0.00191	0.00143	0.0007371	-0.00042
1209	0.00583	0.00591	0.00502	0.00192	0.00146	0.00076272	-0.0005456
1210	0.00581	0.00592	0.00499	0.00186	0.00146	0.00076062	-0.0004464
1211	0.00579	0.00587	0.00499	0.00183	0.00146	0.0007623	-0.0005304
1212	0.00572	0.00587	0.00503	0.00181	0.00143	0.00078036	-0.0006088
1213	0.00572	0.0059	0.005	0.00176	0.00135	0.00076188	-0.0006768
1214	0.00569	0.00595	0.00505	0.00181	0.00138	0.0007896	-0.0006832
1215	0.00562	0.00584	0.00499	0.00168	0.00134	0.00076398	-0.0006912
1216	0.00561	0.00588	0.00499	0.00169	0.00129	0.00075936	-0.0007336
1217	0.00552	0.00589	0.00501	0.00167	0.00126	0.00079422	-0.0006392
1218	0.0055	0.00574	0.00498	0.00163	0.00121	0.00074172	-0.0007616
1219	0.00551	0.00589	0.00499	0.00167	0.00112	0.0007959	-0.0007296
1220	0.00547	0.00574	0.00502	0.0016	0.00112	0.00079506	-0.0008096
1221	0.00548	0.00589	0.00501	0.00162	0.00109	0.00080682	-0.0006968
1222	0.00543	0.00591	0.005	0.0016	0.0009988	0.00080682	-0.0007416
1223	0.00536	0.00585	0.00501	0.00161	0.00095755	0.00080892	-0.0008128
1224	0.00545	0.00595	0.00496	0.00161	0.00089815	0.00082992	-0.0007736
1225	0.00539	0.00586	0.00506	0.00161	0.0008602	0.00080808	-0.000816
1226	0.00537	0.0059	0.00503	0.00157	0.0008349	0.00084252	-0.0007704
1227	0.00539	0.00591	0.005	0.00163	0.00079255	0.0008463	-0.0007912
1228	0.00535	0.00595	0.00505	0.00161	0.00074195	0.00086772	-0.000744
1229	0.00536	0.00593	0.00506	0.00162	0.00074195	0.00085638	-0.0007784
1230	0.00532	0.00588	0.00503	0.00157	0.00066605	0.00086058	-0.000744
1231	0.00528	0.00589	0.00504	0.00154	0.0006666	0.00085764	-0.0007552
1232	0.0053	0.00591	0.00499	0.00156	0.00062865	0.0008715	-0.000756
1233	0.0053	0.00586	0.00503	0.00156	0.0006028	0.00086142	-0.0007848
1234	0.00523	0.00589	0.00507	0.00153	0.0005621	0.00087822	-0.0008008
1235	0.00528	0.006	0.00499	0.00158	0.0005841	0.00088368	-0.0008488
1236	0.00525	0.00589	0.00503	0.00158	0.0005291	0.00089712	-0.0007856
1237	0.00511	0.00576	0.00504	0.00145	0.00053955	0.00083958	-0.000828
1238	0.00516	0.00584	0.00496	0.00151	0.00054505	0.00084588	-0.0008048
1239	0.00519	0.00591	0.00497	0.0015	0.00048565	0.00088368	-0.000776
1240	0.00519	0.00589	0.00503	0.00154	0.0005291	0.00092442	-0.000788
1241	0.00511	0.0058	0.00502	0.00145	0.0004059	0.00087654	-0.0008032
1242	0.0051	0.0058	0.005	0.00149	0.0004345	0.00090132	-0.000844
1243	0.00511	0.00582	0.00498	0.00147	0.00047355	0.00088746	-0.0008184
1244	0.00509	0.00574	0.00495	0.00146	0.0004378	0.00089376	-0.0008216
1245	0.00501	0.00569	0.00498	0.00146	0.00044495	0.00087528	-0.0008496
1246	0.00507	0.00579	0.00491	0.00148	0.00045485	0.00088746	-0.0007552
1247	0.00503	0.0058	0.00498	0.00148	0.0004466	0.00088746	-0.0008072
1248	0.00499	0.00574	0.00494	0.00146	0.0004103	0.00088116	-0.0008584
1249	0.00502	0.00572	0.00494	0.00148	0.0004576	0.00086436	-0.0008168
1250	0.00496	0.00573	0.00493	0.00146	0.0004158	0.00087948	-0.0007368
1251	0.00496	0.00569	0.00491	0.00147	0.00043175	0.00087696	-0.000748
1252	0.00495	0.00568	0.00489	0.00147	0.0004367	0.00088368	-0.0006784
1253	0.00493	0.00564	0.00489	0.00148	0.0003927	0.00086646	-0.0007312
1254	0.00492	0.00562	0.00487	0.00145	0.00043395	0.00084756	-0.0006528
1255	0.00499	0.00567	0.00484	0.00148	0.0004532	0.00087402	-0.0006944
1256	0.00487	0.00556	0.00492	0.00144	0.00041855	0.00086688	-0.0006952
1257	0.00492	0.0056	0.00479	0.00148	0.0004565	0.00085176	-0.0006832
1258	0.00491	0.00559	0.00484	0.00152	0.00046695	0.00085134	-0.0007168
1259	0.00485	0.00553	0.00481	0.00147	0.00042295	0.00084798	-0.0006264
1260	0.00484	0.00552	0.00479	0.0015	0.00044715	0.00083412	-0.0006424
1261	0.00484	0.00548	0.00478	0.00149	0.0004213	0.00084126	-0.00058
1262	0.00485	0.00545	0.00477	0.00151	0.00047025	0.0008484	-0.0006008
1263	0.00485	0.00549	0.00476	0.00154	0.00047245	0.00083496	-0.0005088
1264	0.00483	0.00545	0.00477	0.00153	0.00043505	0.00085638	-0.0005968
1265	0.00484	0.00551	0.00473	0.00155	0.0004917	0.00084588	-0.0004776
1266	0.00484	0.00536	0.0047	0.00154	0.0004829	0.00081858	-0.000528
1267	0.00485	0.00543	0.00473	0.00156	0.00050215	0.00085386	-0.0004016
1268	0.00481	0.00537	0.00469	0.00153	0.00049885	0.000798	-0.0004616
1269	0.00481	0.00536	0.00467	0.00158	0.00049995	0.00080388	-0.000476
1270	0.00479	0.00532	0.00467	0.00157	0.0004972	0.00081438	-0.000412
1271	0.00478	0.00523	0.00466	0.00161	0.00053075	0.0007896	-0.0004632
1272	0.0048	0.00527	0.00462	0.00161	0.00050985	0.00082068	-0.0003104
1273	0.0048	0.00527	0.00465	0.00165	0.00052965	0.00081522	-0.000328
1274	0.00478	0.00527	0.00459	0.00165	0.00051205	0.00079464	-0.0001848
1275	0.00477	0.00523	0.0046	0.00169	0.00050985	0.0008148	-0.0002888
1276	0.00482	0.00523	0.00457	0.00169	0.0005511	0.00080472	-0.000232
1277	0.00484	0.00523	0.00456	0.00172	0.00052855	0.00078456	-0.0001424
1278	0.00478	0.00513	0.00461	0.00172	0.0005599	0.0008001	-0.0001304
1279	0.00485	0.00521	0.00452	0.00175	0.00056265	0.00079884	-9.2e-05
1280	0.0048	0.00513	0.00456	0.00179	0.00055825	0.00080598	-4.88e-05
1281	0.00477	0.00505	0.00452	0.00175	0.00054835	0.00077742	-2.4e-05
1282	0.00479	0.00503	0.00449	0.00179	0.0005797	0.00076818	1.6e-06
1283	0.00481	0.00507	0.0045	0.0018	0.0005643	0.00079506	2.72e-05
1284	0.00481	0.0051	0.00451	0.00184	0.0005874	0.000798	3.12e-05
1285	0.00478	0.00502	0.00445	0.00181	0.0005775	0.00077826	7.76e-05
1286	0.0048	0.00512	0.00444	0.0019	0.0005731	0.0008232	4.8e-05
1287	0.00485	0.00518	0.00446	0.00194	0.0005951	0.00081816	0.0001712
1288	0.00477	0.00495	0.00444	0.00187	0.0006127	0.00077448	9.68e-05
1289	0.00481	0.00512	0.00441	0.00197	0.00059125	0.00080766	0.0002568
1290	0.0048	0.00504	0.0044	0.00192	0.00057145	0.00077868	0.0002016
1291	0.00478	0.00496	0.00442	0.00198	0.00062645	0.0007896	0.0001952
1292	0.00475	0.00493	0.00437	0.00195	0.00063195	0.00077784	0.0002536
1293	0.00477	0.00493	0.00432	0.002	0.0006358	0.00077448	0.0002256
1294	0.00477	0.0049	0.00434	0.00199	0.0006083	0.00078204	0.0003144
1295	0.0048	0.00491	0.00434	0.00205	0.00060555	0.00079422	0.00024
1296	0.00473	0.00475	0.00433	0.00203	0.0006523	0.00076566	0.0003656
1297	0.00483	0.00485	0.00429	0.00209	0.0005797	0.00081018	0.0005696
1298	0.00481	0.00498	0.00433	0.00212	0.00058795	0.00082068	0.000552
1299	0.00481	0.00488	0.00428	0.00213	0.0006094	0.00076272	0.0005168
1300	0.00471	0.00471	0.00431	0.0021	0.00064295	0.00076062	0.0005608
1301	0.00472	0.00471	0.00416	0.00211	0.00061435	0.00073626	0.000588
1302	0.00475	0.00474	0.00421	0.00218	0.00062975	0.00075558	0.0005608
1303	0.00468	0.00465	0.00419	0.00214	0.00059345	0.00073878	0.0006296
1304	0.00476	0.00473	0.00417	0.00221	0.0006171	0.00076566	0.0007208
1305	0.00472	0.00469	0.00417	0.00225	0.00061215	0.0007455	0.0007704
1306	0.00469	0.00462	0.00415	0.00223	0.0006017	0.00071106	0.000724
1307	0.00463	0.00447	0.00407	0.00224	0.0006721	0.00070182	0.0009816
1308	0.00462	0.00444	0.00403	0.00227	0.00055055	0.00071988	0.0008984
1309	0.00464	0.00451	0.004	0.00234	0.00061215	0.00073794	0.0009336
1310	0.00467	0.00449	0.00399	0.00236	0.00061325	0.00070518	0.0009232
1311	0.0046	0.00445	0.00404	0.00236	0.0006204	0.00070854	0.00104
1312	0.00477	0.00449	0.00394	0.00246	0.00063305	0.00070644	0.0012
1313	0.00456	0.00419	0.004	0.00244	0.00068915	0.00067746	0.00121
1314	0.00463	0.00439	0.00387	0.0025	0.0006424	0.00070098	0.00131
1315	0.00459	0.0042	0.00385	0.00254	0.0006842	0.00066822	0.0013
1316	0.00474	0.00443	0.00385	0.00261	0.0006512	0.00076902	0.00142
1317	0.00469	0.00408	0.00393	0.00256	0.00078815	0.00071106	0.00148
1318	0.00465	0.00425	0.00377	0.00267	0.00071885	0.0006993	0.00159
1319	0.00464	0.00415	0.00377	0.00268	0.0006446	0.00067578	0.00158
1320	0.0047	0.0042	0.00373	0.00277	0.0007139	0.00070476	0.00162
1321	0.00429	0.00356	0.00371	0.00253	0.00062535	0.00049392	0.00136
1322	0.00459	0.00375	0.00349	0.00276	0.0007018	0.00061236	0.00138
1323	0.00423	0.0034	0.00357	0.00266	0.00060995	0.000504	0.00162
1324	0.00461	0.00387	0.00335	0.00302	0.00074305	0.00069006	0.00183
1325	0.00438	0.00346	0.00351	0.00295	0.0008316	0.0005712	0.00201
1326	0.00449	0.0035	0.00329	0.003	0.0007656	0.00056994	0.0021
1327	0.00441	0.00348	0.00334	0.00309	0.0007799	0.0005565	0.00231
1328	0.00445	0.00342	0.00327	0.00314	0.00073095	0.0005208	0.00216
1329	0.00451	0.00339	0.00324	0.00325	0.0007942	0.00057456	0.00248
1330	0.00436	0.00316	0.00318	0.00326	0.00087835	0.00051114	0.00236
1331	0.00438	0.00306	0.00306	0.00339	0.0009823	0.0004935	0.00267
1332	0.00447	0.0031	0.00303	0.00345	0.00094105	0.00048006	0.00258
1333	0.00461	0.0032	0.00302	0.00351	0.0009625	0.00060564	0.00289
1334	0.00437	0.00286	0.00302	0.00353	0.0009383	0.00042294	0.00288
1335	0.00455	0.00306	0.00292	0.00365	0.00103	0.00054978	0.00315
1336	0.00439	0.00274	0.00288	0.0037	0.00098725	0.00040404	0.00313
1337	0.0046	0.00298	0.00277	0.00383	0.00099	0.0005481	0.00359
1338	0.00428	0.00254	0.00277	0.00377	0.00092125	0.00039732	0.00355
1339	0.0045	0.00282	0.00258	0.00409	0.00101	0.00051786	0.00386
1340	0.00436	0.00255	0.00263	0.00407	0.0009878	0.00040446	0.00393
1341	0.00449	0.00254	0.00258	0.00426	0.0011	0.00045822	0.00408
1342	0.00442	0.00235	0.00247	0.00428	0.00103	0.00039102	0.00431
1343	0.0045	0.00245	0.00247	0.0045	0.00119	0.00052836	0.00451
1344	0.00458	0.00244	0.00239	0.00452	0.00119	0.00048888	0.00473
1345	0.00451	0.00228	0.0024	0.00466	0.00116	0.00046662	0.00472
1346	0.00468	0.00237	0.00227	0.0048	0.00125	0.00051576	0.00504
1347	0.00461	0.00215	0.00227	0.00484	0.0013	0.00051198	0.005
1348	0.00474	0.00215	0.00219	0.00498	0.00142	0.00047754	0.00548
1349	0.00461	0.00186	0.00215	0.00503	0.0013	0.00046662	0.00532
1350	0.00474	0.00217	0.00204	0.00522	0.00137	0.00047838	0.00562
1351	0.00477	0.00197	0.00208	0.0054	0.00142	0.00046368	0.00602
1352	0.00478	0.00197	0.0021	0.00549	0.00145	0.00055608	0.00614
1353	0.00488	0.00191	0.00199	0.00569	0.00148	0.00048216	0.00629
1354	0.00531	0.00253	0.00194	0.00597	0.00155	0.0008127	0.00647
1355	0.00469	0.00167	0.00221	0.00532	0.00149	0.0004074	0.00566
1356	0.0043	0.000893446	0.00192	0.00516	0.00155	0.0001239	0.00496
1357	0.00475	0.00175	0.00158	0.00611	0.00145	0.00044226	0.00686
1358	0.00475	0.00118	0.00167	0.00612	0.00151	0.00041832	0.00664
1359	0.00496	0.00153	0.00149	0.0064	0.00168	0.00054726	0.0071
1360	0.00473	0.00127	0.00153	0.00656	0.00187	0.00045738	0.00715
1361	0.00478	0.000792022	0.00108	0.00655	0.0018	0.00034104	0.0075
1362	0.00492	0.00108	0.00114	0.00683	0.00184	0.00045528	0.00779
1363	0.00467	0.00057094	0.00115	0.00677	0.00181	0.0003318	0.00752
1364	0.00485	0.00045698	0.00104	0.00724	0.00202	0.00033516	0.00804
1365	0.00468	5.58404e-05	0.000923499	0.00711	0.00208	0.00029022	0.008
1366	0.00458	-0.000306552	0.000733804	0.00717	0.00218	0.00013692	0.00784
1367	0.00461	-0.000618803	0.00056064	0.00742	0.00216	0.00010248	0.00822
1368	0.00447	-0.000750996	0.00039946	0.00764	0.00217	0.00010878	0.0084
1369	0.0047	-0.000831908	0.00022299	0.00783	0.00245	0.00015414	0.00837
1370	0.00403	-0.00244	7.95816e-05	0.00758	0.00227	-0.00020664	0.0079
1371	0.00389	-0.003	-0.000368827	0.00773	0.00282	-0.0003297	0.00793
1372	0.00344	-0.00351	-0.000820542	0.00763	0.00296	-0.00053886	0.00761
1373	0.00296	-0.0048	-0.00121	0.00752	0.00283	-0.000945	0.0072
1374	0.00252	-0.00654	-0.00172	0.00687	0.00341	-0.00124	0.00588
1375	0.00156	-0.00769	-0.00204	0.00674	0.00328	-0.00159	0.00509
1376	0.00117	-0.00876	-0.00291	0.00648	0.00367	-0.00174	0.0035
1377	-0.00023052	-0.01143	-0.00337	0.00557	0.00343	-0.0026	0.00136
1378	-0.00171	-0.01272	-0.00421	0.00501	0.00335	-0.00313	-0.000252
1379	-0.00232	-0.01553	-0.00535	0.00433	0.00406	-0.00398	-0.0034
1380	-0.00542	-0.02162	-0.00596	0.00215	0.00482	-0.00531	-0.0076
1381	-0.00712	-0.02279	-0.00847	0.00061904	0.00554	-0.0063	-0.01069
1382	-0.01114	-0.03143	-0.00945	-0.00178	0.00431	-0.00802	-0.01475
1383	-0.01407	-0.03403	-0.01177	-0.00409	0.00588	-0.00967	-0.01993
1384	-0.01672	-0.03963	-0.01312	-0.00524	0.00402	-0.0098	-0.0213
1385	-0.02016	-0.04402	-0.0138	-0.00687	0.00648	-0.01084	-0.02521
1386	-0.0218	-0.04557	-0.01586	-0.00745	0.00362	-0.01177	-0.03023
1387	-0.02098	-0.04151	-0.01603	-0.00618	-0.00097295	-0.00945	-0.03063
1388	-0.02605	-0.04206	-0.01291	-0.00328	0.00103	-0.00901	-0.03024
1389	-0.02536	-0.03814	-0.01613	-0.00356	-0.00138	-0.00655	-0.0266
1390	-0.02681	-0.03459	-0.01156	-0.00356	-0.00379	-0.00783	-0.02651
1391	-0.02733	-0.03515	-0.01437	-0.00171	-0.00342	-0.00694	-0.02465
1392	-0.02858	-0.03905	-0.01456	0.00070119	-0.00606	-0.00692	-0.02561
1393	-0.02914	-0.03743	-0.01141	0.00168	-0.00551	-0.0053	-0.02278
1394	-0.03079	-0.03944	-0.01279	-0.0037	-0.00747	-0.00512	-0.02914
1395	-0.02454	-0.02679	-0.01153	0.00391	-0.00186	-0.00418	-0.02294
1396	-0.026	-0.02324	-0.00875	0.00151	-0.00819	-0.00325	-0.02574
1397	-0.03149	-0.03968	-0.00951	-0.0002544	-0.00793	-0.00632	-0.02448
1398	-0.02747	-0.03194	-0.01059	0.00325	-0.00743	-0.00486	-0.02582
1399	-0.02605	-0.02738	-0.01153	0.00312	-0.00779	-0.00385	-0.02851
1400	-0.03022	-0.03723	-0.00929	0.00124	-0.0075	-0.00423	-0.02263

## Sheet: Supplementary Fig 24c
X	25 ml	20 ml	15 ml	10 ml	5 ml	2 ml	1 ml
200	0.11186	0.11413	0.21634	0.17951	0.09463	0.02368	0.01551
201	0.10529	0.12125	0.19752	0.16379	0.08668	0.02681	0.01701
202	0.1026	0.11296	0.19641	0.1529	0.08366	0.0262	0.01728
203	0.1121	0.11548	0.1827	0.15921	0.08271	0.03199	0.01433
204	0.10162	0.11454	0.17741	0.14038	0.07725	0.02959	0.01343
205	0.09958	0.10948	0.16935	0.12778	0.07037	0.02169	0.01453
206	0.09475	0.10038	0.15531	0.11402	0.06493	0.01507	0.01373
207	0.09751	0.10443	0.14691	0.10863	0.0614	0.02308	0.01166
208	0.09673	0.10149	0.13795	0.10515	0.05761	0.02119	0.01005
209	0.09691	0.10504	0.13971	0.1077	0.0548	0.02102	0.00877
210	0.09688	0.10108	0.13769	0.09296	0.05011	0.01405	0.00659
211	0.09526	0.10001	0.12275	0.08834	0.04809	0.01747	0.00839
212	0.09898	0.1016	0.12203	0.08766	0.04637	0.01922	0.00854
213	0.09758	0.09811	0.11715	0.07833	0.04374	0.01174	0.00943
214	0.09894	0.09929	0.1209	0.08721	0.04337	0.0165	0.00849
215	0.10019	0.09891	0.11405	0.08532	0.04115	0.01282	0.00863
216	0.10092	0.10302	0.12155	0.08646	0.04173	0.01611	0.00789
217	0.10463	0.1038	0.11225	0.08436	0.03957	0.01836	0.007
218	0.10468	0.10516	0.11804	0.0825	0.03921	0.0143	0.00667
219	0.10334	0.10374	0.11847	0.07756	0.0377	0.01096	0.007
220	0.10814	0.1059	0.11676	0.08329	0.03879	0.01486	0.00725
221	0.11039	0.10797	0.11589	0.08363	0.03976	0.01578	0.00645
222	0.11052	0.10773	0.11489	0.08165	0.03751	0.01359	0.00699
223	0.11388	0.11206	0.11935	0.08785	0.03947	0.01344	0.0086
224	0.11471	0.10769	0.11536	0.08488	0.03904	0.01349	0.00587
225	0.12094	0.11554	0.12324	0.09257	0.03947	0.01331	0.00607
226	0.11975	0.1126	0.12117	0.08725	0.03787	0.01269	0.00784
227	0.11861	0.1128	0.11688	0.08625	0.03756	0.01318	0.00689
228	0.12332	0.11788	0.12375	0.09101	0.03859	0.01486	0.00848
229	0.12764	0.11578	0.1194	0.09025	0.03806	0.01296	0.00721
230	0.12721	0.11723	0.1237	0.08941	0.0398	0.01271	0.00644
231	0.13047	0.11881	0.12609	0.09189	0.03943	0.01465	0.00655
232	0.12808	0.11859	0.12373	0.09146	0.03761	0.01231	0.00739
233	0.13249	0.12288	0.12463	0.09377	0.03954	0.01738	0.00844
234	0.13029	0.12004	0.12504	0.09314	0.03729	0.00983	0.00742
235	0.13224	0.12297	0.12295	0.09403	0.03847	0.01542	0.00591
236	0.1324	0.12339	0.12598	0.09561	0.03863	0.01522	0.00708
237	0.13107	0.12094	0.1171	0.09408	0.03712	0.0136	0.00664
238	0.12863	0.11869	0.12382	0.0922	0.03759	0.01146	0.00637
239	0.12689	0.11705	0.11854	0.08946	0.03636	0.01256	0.00586
240	0.12416	0.1158	0.11708	0.08877	0.03624	0.01322	0.00694
241	0.12252	0.11334	0.11642	0.08994	0.03562	0.01212	0.00581
242	0.11882	0.11144	0.11356	0.08675	0.03606	0.01318	0.00509
243	0.11465	0.10504	0.10964	0.0828	0.03341	0.00878	0.00529
244	0.11328	0.1047	0.1041	0.08248	0.03414	0.01306	0.0058
245	0.10888	0.1014	0.10806	0.08244	0.03272	0.00925	0.00526
246	0.10835	0.101	0.10284	0.07953	0.03351	0.01169	0.00432
247	0.10486	0.0963	0.10044	0.07668	0.03154	0.00963	0.00476
248	0.10264	0.09394	0.09678	0.07451	0.03117	0.01124	0.00525
249	0.10016	0.09462	0.09985	0.07582	0.03106	0.00879	0.00515
250	0.09851	0.09012	0.09619	0.0739	0.03028	0.01022	0.00455
251	0.0959	0.09028	0.09246	0.06932	0.02946	0.00794	0.00496
252	0.09525	0.08652	0.08997	0.07144	0.02921	0.00909	0.00495
253	0.09447	0.0899	0.09003	0.07044	0.03003	0.01071	0.00451
254	0.09242	0.08467	0.08953	0.06623	0.02791	0.00695	0.00431
255	0.09174	0.08629	0.08449	0.06639	0.02803	0.01031	0.00423
256	0.09096	0.08454	0.08939	0.06733	0.02667	0.00825	0.0036
257	0.09131	0.08422	0.08079	0.06302	0.02623	0.0099	0.00314
258	0.09002	0.0834	0.08407	0.0624	0.02554	0.00808	0.00381
259	0.08939	0.08452	0.07887	0.06103	0.02488	0.00974	0.00379
260	0.08799	0.08276	0.079	0.05911	0.02354	0.00746	0.00412
261	0.08846	0.08399	0.08081	0.06154	0.02423	0.00782	0.00398
262	0.08761	0.08187	0.07515	0.0557	0.02216	0.00734	0.004
263	0.08984	0.08404	0.07766	0.05868	0.02282	0.00842	0.00288
264	0.08912	0.0819	0.07229	0.05452	0.02112	0.00761	0.00415
265	0.0905	0.08674	0.07728	0.05718	0.02217	0.00851	0.00251
266	0.09029	0.08364	0.07323	0.05281	0.01987	0.00828	0.00424
267	0.09215	0.08715	0.077	0.05444	0.02129	0.00699	0.00202
268	0.09316	0.08694	0.07323	0.05369	0.01942	0.00695	0.0038
269	0.09386	0.08912	0.07428	0.05443	0.02014	0.00963	0.00216
270	0.09573	0.08795	0.07775	0.05237	0.01995	0.00637	0.0034
271	0.09627	0.08887	0.07466	0.05332	0.01949	0.00795	0.00212
272	0.09758	0.08984	0.07584	0.05486	0.01937	0.00745	0.00337
273	0.09839	0.09072	0.07544	0.0519	0.0197	0.00709	0.00339
274	0.10101	0.09447	0.08135	0.05526	0.02041	0.00781	0.00283
275	0.10087	0.09327	0.0768	0.05376	0.01907	0.00707	0.00402
276	0.10286	0.09809	0.08018	0.05743	0.02046	0.00836	0.00293
277	0.10355	0.0947	0.07745	0.05406	0.01952	0.00806	0.0039
278	0.10265	0.09555	0.08086	0.05282	0.02007	0.00805	0.00215
279	0.10266	0.09329	0.07661	0.05255	0.0181	0.00566	0.00334
280	0.10701	0.10103	0.08022	0.0561	0.01978	0.009	0.00215
281	0.10716	0.09756	0.08133	0.05359	0.01898	0.00534	0.00392
282	0.10736	0.0988	0.08222	0.05197	0.01922	0.00641	0.0025
283	0.11239	0.10255	0.08542	0.05826	0.01984	0.00683	0.00295
284	0.11357	0.10345	0.08403	0.05547	0.01948	0.00874	0.00328
285	0.11674	0.10827	0.08728	0.05874	0.02014	0.0086	0.0018
286	0.11645	0.10416	0.0839	0.05399	0.01877	0.0066	0.00347
287	0.11988	0.11134	0.08794	0.0595	0.02011	0.00801	0.00275
288	0.11898	0.10905	0.08593	0.05726	0.01925	0.00736	0.00351
289	0.11857	0.10906	0.08751	0.05514	0.01932	0.00682	0.00296
290	0.11773	0.10803	0.0837	0.05716	0.01828	0.00625	0.00322
291	0.11847	0.11085	0.08538	0.05615	0.01944	0.00807	0.0018
292	0.11646	0.10686	0.08823	0.05484	0.01846	0.00578	0.00236
293	0.11713	0.10805	0.0834	0.05593	0.01845	0.00785	0.00213
294	0.11631	0.10715	0.08557	0.05828	0.01884	0.00672	0.00242
295	0.11752	0.10788	0.08264	0.05457	0.0186	0.00841	0.00257
296	0.11851	0.10883	0.08408	0.05667	0.01871	0.00616	0.00208
297	0.1187	0.10889	0.08306	0.05385	0.01725	0.00744	0.00332
298	0.12192	0.11233	0.08894	0.05899	0.01895	0.00641	0.00285
299	0.12316	0.11185	0.08759	0.05769	0.01798	0.00799	0.00299
300	0.1252	0.11394	0.08834	0.05467	0.01842	0.00703	0.00218
301	0.12761	0.1139	0.08895	0.05824	0.01805	0.00697	0.00364
302	0.12573	0.11472	0.08673	0.05669	0.01818	0.00869	0.00237
303	0.12712	0.11619	0.0899	0.05875	0.01821	0.0071	0.00224
304	0.12557	0.11568	0.08703	0.05544	0.01809	0.00811	0.00317
305	0.127	0.11506	0.08912	0.05869	0.01794	0.00649	0.00144
306	0.12056	0.11177	0.0835	0.05157	0.01706	0.0063	0.00157
307	0.11871	0.10862	0.0832	0.05657	0.01714	0.00704	0.00122
308	0.11349	0.10243	0.0803	0.04861	0.01531	0.00666	0.00147
309	0.11056	0.10194	0.07813	0.04933	0.01621	0.00597	0.0009392
310	0.10551	0.09706	0.0722	0.04891	0.01457	0.00569	0.00152
311	0.1031	0.09382	0.074	0.04548	0.01468	0.00556	0.00323
312	0.0987	0.08874	0.06923	0.04422	0.0147	0.00505	0.00132
313	0.09556	0.08411	0.06236	0.04043	0.01385	0.0049	0.00189
314	0.09293	0.08555	0.06653	0.04232	0.0146	0.00584	0.00178
315	0.09064	0.08012	0.06063	0.03949	0.01361	0.00422	0.00151
316	0.0892	0.08101	0.06343	0.03839	0.01387	0.00596	0.00158
317	0.08642	0.07768	0.05764	0.03646	0.01256	0.0047	0.00203
318	0.08528	0.07593	0.06032	0.03498	0.01266	0.00504	0.00166
319	0.08387	0.0752	0.05554	0.03486	0.01231	0.00379	0.00193
320	0.08198	0.07434	0.05585	0.03598	0.01209	0.00327	0.00274
321	0.08338	0.07346	0.05655	0.03394	0.01181	0.00399	0.00109
322	0.08315	0.07415	0.05897	0.03561	0.01246	0.00492	0.00237
323	0.08314	0.07496	0.05645	0.03392	0.01179	0.00407	0.00174
324	0.08279	0.07432	0.05659	0.03561	0.01254	0.00478	0.00174
325	0.08267	0.0738	0.05485	0.03334	0.01168	0.00367	0.00157
326	0.08245	0.07303	0.05364	0.03387	0.01147	0.00537	0.00123
327	0.0808	0.07341	0.0564	0.03333	0.0119	0.0037	0.00198
328	0.08162	0.07203	0.05519	0.03457	0.01137	0.00495	0.00226
329	0.08127	0.07267	0.0547	0.03127	0.01116	0.00289	0.00192
330	0.08122	0.072	0.0547	0.03416	0.01128	0.00489	0.00163
331	0.08057	0.07248	0.05427	0.03166	0.01084	0.0038	0.00159
332	0.07999	0.07172	0.05629	0.03255	0.01102	0.00386	0.00171
333	0.08215	0.07256	0.05519	0.03247	0.01166	0.00472	0.00167
334	0.08078	0.07263	0.05417	0.03261	0.01078	0.00442	0.00184
335	0.08349	0.07229	0.05308	0.03184	0.01058	0.00335	0.00176
336	0.08236	0.07374	0.05597	0.03243	0.01059	0.00253	0.0016
337	0.08627	0.07747	0.05751	0.03635	0.01126	0.00509	0.00204
338	0.08703	0.07679	0.05922	0.03426	0.01135	0.00301	0.00176
339	0.09029	0.08115	0.06109	0.03709	0.01189	0.00515	0.00211
340	0.09457	0.08207	0.06217	0.03624	0.01193	0.00338	0.00248
341	0.09755	0.08717	0.06632	0.03996	0.01253	0.0052	0.00248
342	0.10154	0.08771	0.0647	0.03752	0.01206	0.00333	0.00171
343	0.10471	0.09209	0.07165	0.0408	0.01253	0.00482	0.00236
344	0.1094	0.09642	0.0724	0.04227	0.01329	0.0057	0.00221
345	0.11169	0.09901	0.07292	0.04312	0.01347	0.00551	0.00187
346	0.11367	0.09925	0.07268	0.04416	0.01291	0.00553	0.00232
347	0.11318	0.1006	0.07535	0.04372	0.01327	0.00409	0.00191
348	0.11275	0.09972	0.07232	0.04328	0.0131	0.00626	0.00269
349	0.10915	0.09774	0.07054	0.04264	0.01229	0.00499	0.002
350	0.10546	0.09246	0.06875	0.04004	0.01235	0.00589	0.00157
351	0.10081	0.08969	0.06388	0.03639	0.01123	0.00479	0.00197
352	0.0955	0.08532	0.06237	0.03753	0.01152	0.00576	0.00194
353	0.09075	0.08013	0.05858	0.0332	0.01091	0.00478	0.00164
354	0.08473	0.07643	0.05547	0.03375	0.01062	0.00493	0.00171
355	0.08026	0.07195	0.04996	0.03021	0.00979	0.00471	0.00144
356	0.0738	0.06677	0.04763	0.02823	0.00909	0.00355	0.00125
357	0.0714	0.06296	0.04423	0.02697	0.00866	0.00319	0.00158
358	0.06783	0.06113	0.04336	0.02383	0.00884	0.00307	0.0012
359	0.06368	0.05741	0.04016	0.02418	0.00845	0.0038	0.0008672
360	0.06182	0.05543	0.03833	0.02297	0.00824	0.00328	0.00147
361	0.05897	0.0527	0.03484	0.02277	0.00725	0.00267	0.00128
362	0.05769	0.05204	0.03594	0.02378	0.00696	0.00352	0.00214
363	0.05482	0.05039	0.03413	0.02012	0.00694	0.0025	0.00178
364	0.05442	0.04833	0.03379	0.01873	0.00694	0.00211	0.0006088
365	0.05312	0.04772	0.03256	0.02216	0.0074	0.00355	0.0005752
366	0.05045	0.04668	0.03285	0.01817	0.00667	0.00386	0.0014
367	0.04944	0.04255	0.02984	0.01544	0.00602	0.00135	0.00159
368	0.0475	0.04253	0.03089	0.01583	0.00683	0.00169	0.0009592
369	0.04771	0.04224	0.02967	0.01471	0.00659	0.00218	0.0009264
370	0.04675	0.04333	0.0327	0.01688	0.00659	0.00325	0.00103
371	0.0456	0.0409	0.02871	0.01723	0.00599	0.00206	0.00072
372	0.04473	0.03992	0.02887	0.01586	0.00612	0.00277	0.00156
373	0.04453	0.03877	0.02954	0.01478	0.00614	0.00203	-0.0003608
374	0.04319	0.03931	0.02806	0.01536	0.00594	0.00234	0.0007936
375	0.04289	0.03843	0.02455	0.01393	0.00568	0.00191	0.00103
376	0.04167	0.0382	0.02832	0.01523	0.00616	0.00322	0.00126
377	0.04177	0.03769	0.02568	0.01233	0.0056	0.00152	0.00103
378	0.04137	0.03798	0.02747	0.01456	0.00606	0.0024	0.00101
379	0.04118	0.03878	0.02885	0.01511	0.00624	0.00362	0.0005784
380	0.04018	0.03578	0.02408	0.01425	0.00567	0.00198	0.0007424
381	0.04051	0.03694	0.02679	0.01427	0.00613	0.00265	0.000308
382	0.0388	0.03388	0.02436	0.01301	0.00523	0.00055296	0.0007008
383	0.03967	0.03619	0.02496	0.01354	0.00579	0.00253	-0.0001512
384	0.03796	0.03484	0.02386	0.01293	0.00543	0.00173	0.0007936
385	0.03944	0.03557	0.02344	0.01368	0.00565	0.00252	-4.32e-05
386	0.03745	0.03492	0.02375	0.01229	0.00543	0.00208	0.00113
387	0.03803	0.03394	0.02303	0.01179	0.00531	0.00154	0.0009816
388	0.03822	0.03465	0.02621	0.0131	0.00569	0.00337	0.00135
389	0.03728	0.03369	0.02017	0.01044	0.00472	0.00044064	-6.56e-05
390	0.03671	0.03238	0.02195	0.0118	0.00493	0.0009288	0.00109
391	0.03798	0.03436	0.02461	0.01225	0.00566	0.00154	0.0004728
392	0.03709	0.03219	0.02088	0.01247	0.00505	0.00202	0.0009984
393	0.03841	0.03418	0.0229	0.01314	0.00587	0.00247	0.0002576
394	0.03594	0.03234	0.02339	0.01106	0.0046	0.00193	0.00112
395	0.03724	0.03265	0.01983	0.01223	0.00523	0.0022	0.0005976
396	0.03592	0.03263	0.02215	0.01209	0.00495	0.00224	0.00124
397	0.03673	0.03304	0.02234	0.0122	0.00509	0.00144	0.0005448
398	0.03644	0.03325	0.02348	0.01255	0.00539	0.00175	0.0005944
399	0.03562	0.03197	0.02084	0.01069	0.00499	0.00063216	0.0005576
400	0.03645	0.03267	0.02551	0.01269	0.0056	0.00201	0.0007768
401	0.03516	0.0318	0.02031	0.01216	0.0045	0.00156	0.00102
402	0.03688	0.03277	0.02178	0.0132	0.00536	0.00248	0.0007144
403	0.03542	0.03101	0.02205	0.01097	0.00507	0.00093888	0.0007488
404	0.03657	0.03334	0.02274	0.01309	0.00566	0.00183	0.0006352
405	0.03449	0.0305	0.02145	0.00985	0.00455	3.168e-05	0.0015
406	0.03458	0.03146	0.02188	0.01147	0.00479	0.00163	0.0003704
407	0.03528	0.03131	0.02092	0.01078	0.00537	0.00198	0.000696
408	0.03488	0.03101	0.02295	0.01107	0.005	0.00187	0.0007928
409	0.03605	0.03144	0.01997	0.01107	0.00476	0.00192	0.00056
410	0.03445	0.03061	0.02139	0.01023	0.00479	0.00102	0.0005232
411	0.03528	0.03122	0.02063	0.01127	0.00488	0.00142	0.0009344
412	0.03412	0.02964	0.0216	0.01036	0.00446	0.00025488	0.0008936
413	0.03493	0.03092	0.01965	0.01186	0.00475	0.00124	0.000724
414	0.0349	0.03038	0.01996	0.01109	0.00501	0.00164	0.000536
415	0.03454	0.03026	0.02046	0.01086	0.00477	0.00206	0.0008928
416	0.03468	0.03035	0.01815	0.00987	0.00454	0.00098064	0.0007952
417	0.03431	0.03107	0.02181	0.01025	0.00442	0.0016	0.0007768
418	0.03515	0.03119	0.0196	0.01012	0.00464	0.00155	0.00117
419	0.03449	0.0308	0.02091	0.01087	0.00435	0.00169	0.00104
420	0.03515	0.03088	0.02009	0.01121	0.00477	0.00174	0.001
421	0.03457	0.03121	0.02045	0.01168	0.00507	0.00184	0.0009248
422	0.03575	0.03032	0.02041	0.0116	0.0051	0.00127	0.00103
423	0.03453	0.03068	0.0217	0.0103	0.00475	0.00147	0.000704
424	0.03506	0.03068	0.02027	0.00994	0.00504	0.00141	0.00145
425	0.03474	0.03062	0.02161	0.01106	0.00494	0.00147	0.0008864
426	0.03508	0.03108	0.01891	0.01069	0.00483	0.00137	0.0009944
427	0.03495	0.03087	0.02255	0.01099	0.00499	0.00163	0.00126
428	0.03466	0.02993	0.01952	0.01089	0.00473	0.00099504	0.0002744
429	0.03486	0.02962	0.01998	0.01056	0.00452	0.00088272	0.00129
430	0.03431	0.03099	0.01971	0.01038	0.00455	0.00093312	0.0002904
431	0.03478	0.0294	0.02057	0.01043	0.00482	0.00080064	0.00128
432	0.03425	0.03071	0.02096	0.00995	0.00451	0.00128	0.0003464
433	0.03519	0.03015	0.01942	0.01082	0.00494	0.00113	0.00122
434	0.03486	0.03093	0.02153	0.01035	0.00481	0.00162	0.000504
435	0.03554	0.03058	0.01998	0.0113	0.00501	0.00156	0.0008816
436	0.03546	0.03133	0.02084	0.01141	0.00497	0.00212	0.0005512
437	0.03503	0.02974	0.01915	0.01008	0.00455	0.00092736	0.00114
438	0.03569	0.03126	0.02115	0.01134	0.0051	0.00162	0.00126
439	0.03474	0.03058	0.0197	0.01101	0.00478	0.00086256	0.0002256
440	0.03514	0.02995	0.02086	0.01103	0.00483	0.00128	0.00103
441	0.03437	0.03031	0.01942	0.01114	0.00458	0.0011	0.0001792
442	0.03472	0.02971	0.0201	0.0102	0.00499	0.00114	0.00154
443	0.03498	0.03042	0.02031	0.01062	0.00475	0.00179	0.0004552
444	0.03538	0.03073	0.01887	0.01102	0.00514	0.00173	0.00112
445	0.03476	0.0304	0.02208	0.01048	0.00472	0.00176	0.0003144
446	0.03466	0.03012	0.01985	0.01066	0.00479	0.00108	0.0013
447	0.03517	0.03014	0.02142	0.01064	0.00475	0.00172	0.0009656
448	0.03515	0.03086	0.02025	0.01122	0.00522	0.00171	0.00117
449	0.03488	0.03077	0.0214	0.01062	0.00486	0.00159	0.00118
450	0.03444	0.03046	0.0195	0.01154	0.00484	0.00135	0.000496
451	0.03472	0.02943	0.0201	0.01014	0.00462	0.00096336	0.00144
452	0.0349	0.03005	0.0197	0.0111	0.00499	0.0013	0.0003008
453	0.0345	0.03033	0.02056	0.01126	0.00468	0.00168	0.000856
454	0.03472	0.02894	0.01904	0.00965	0.0046	0.00057168	0.0009824
455	0.0352	0.03075	0.02142	0.01178	0.00492	0.00245	0.000824
456	0.03427	0.02975	0.01986	0.01008	0.00484	0.00068688	0.00138
457	0.03518	0.03064	0.02105	0.01067	0.00482	0.0015	0.0004112
458	0.03484	0.03014	0.01964	0.01008	0.00482	0.00109	0.00101
459	0.03514	0.03053	0.02231	0.01071	0.0049	0.00173	0.00102
460	0.03464	0.03016	0.01915	0.01085	0.00467	0.00095904	0.000928
461	0.03528	0.02962	0.02041	0.0103	0.00472	0.00103	0.0009768
462	0.03494	0.03091	0.02085	0.011	0.00486	0.00121	0.0003976
463	0.03515	0.02953	0.01998	0.01032	0.00493	0.00117	0.0009872
464	0.035	0.03087	0.02155	0.0114	0.00512	0.0021	0.0006784
465	0.03491	0.02882	0.01955	0.00986	0.0046	0.0001872	0.0008616
466	0.03493	0.03071	0.02096	0.01092	0.00486	0.00177	0.0007544
467	0.03506	0.02984	0.01987	0.00985	0.00475	0.00114	0.00119
468	0.03547	0.03026	0.02157	0.01097	0.00477	0.0012	0.0006184
469	0.03536	0.02997	0.01972	0.01071	0.00468	0.00104	0.00129
470	0.03531	0.03075	0.02162	0.01123	0.00467	0.00128	0.00104
471	0.03545	0.03085	0.02056	0.01172	0.00477	0.00153	0.00114
472	0.03562	0.03004	0.02116	0.01054	0.00471	0.00127	0.00104
473	0.03544	0.03123	0.02039	0.01179	0.00494	0.00155	0.001
474	0.03508	0.03002	0.01989	0.01047	0.00477	0.0008352	0.00129
475	0.03525	0.03123	0.02036	0.01165	0.00473	0.00153	0.0012
476	0.03565	0.02968	0.01929	0.00998	0.00458	0.000792	0.0009632
477	0.03601	0.03181	0.02184	0.01189	0.00495	0.00246	0.00109
478	0.0351	0.03053	0.01941	0.00955	0.00456	0.0006408	0.00169
479	0.03604	0.03123	0.02205	0.01133	0.00482	0.0014	0.000824
480	0.03575	0.03137	0.02012	0.01057	0.00447	0.00147	0.00115
481	0.03673	0.03254	0.02303	0.01191	0.00497	0.00196	0.00113
482	0.03649	0.03252	0.02076	0.01163	0.00487	0.00176	0.0009296
483	0.03698	0.03172	0.02103	0.01158	0.00476	0.00111	0.00118
484	0.03709	0.03337	0.02169	0.01302	0.00505	0.00153	0.0006256
485	0.03726	0.0317	0.02226	0.01175	0.00497	0.00126	0.00135
486	0.03689	0.03312	0.02245	0.01179	0.00492	0.00162	0.0012
487	0.03747	0.03158	0.02071	0.01098	0.00467	0.00075888	0.0013
488	0.03796	0.03399	0.02321	0.01255	0.00513	0.00187	0.0006712
489	0.03734	0.0329	0.02121	0.0117	0.0047	0.00102	0.00173
490	0.03798	0.03366	0.02256	0.01245	0.00488	0.00154	0.00109
491	0.03817	0.03321	0.02165	0.01237	0.00488	0.00139	0.00129
492	0.03899	0.03426	0.02478	0.01272	0.00508	0.00197	0.00126
493	0.039	0.03452	0.02181	0.01325	0.0051	0.00186	0.00104
494	0.03915	0.03417	0.02288	0.01286	0.00503	0.00181	0.00132
495	0.03927	0.03538	0.02366	0.01393	0.00519	0.00184	0.0008
496	0.03972	0.03474	0.0227	0.01329	0.00513	0.00172	0.00142
497	0.03982	0.03598	0.02398	0.01341	0.00532	0.00217	0.0012
498	0.03986	0.03424	0.02176	0.01236	0.00497	0.00119	0.00105
499	0.04088	0.03582	0.02449	0.01368	0.00525	0.00223	0.00128
500	0.0403	0.03534	0.0237	0.01255	0.00506	0.00104	0.00166
501	0.04205	0.03654	0.0253	0.01408	0.00536	0.00258	0.0008568
502	0.04183	0.03648	0.02339	0.01362	0.00498	0.00152	0.00179
503	0.04294	0.0373	0.02649	0.01408	0.00549	0.00229	0.00121
504	0.04307	0.03797	0.025	0.01494	0.00539	0.00209	0.000836
505	0.04319	0.037	0.02613	0.01367	0.005	0.00131	0.00109
506	0.044	0.03904	0.0267	0.01506	0.00545	0.00202	0.0009456
507	0.04489	0.03926	0.02592	0.01514	0.00551	0.00203	0.0017
508	0.04514	0.03988	0.02764	0.01494	0.00548	0.00261	0.00123
509	0.04568	0.039	0.02604	0.01452	0.00542	0.00133	0.00115
510	0.04615	0.04076	0.02806	0.01489	0.00559	0.00197	0.0012
511	0.04662	0.04065	0.02721	0.01479	0.00551	0.00138	0.00173
512	0.04767	0.04134	0.02957	0.0162	0.00557	0.00197	0.00115
513	0.04783	0.04152	0.02737	0.01528	0.00536	0.00129	0.00171
514	0.04883	0.04274	0.02988	0.01603	0.00569	0.00225	0.00134
515	0.0489	0.04238	0.02884	0.0164	0.00561	0.00168	0.00104
516	0.04921	0.04232	0.02942	0.01607	0.00546	0.00153	0.00101
517	0.04969	0.04411	0.02968	0.01768	0.00598	0.00224	0.00114
518	0.04994	0.04252	0.02949	0.01662	0.00584	0.00197	0.00147
519	0.04976	0.04428	0.03055	0.01675	0.0059	0.00248	0.00135
520	0.04935	0.04252	0.02836	0.01614	0.00566	0.00144	0.00132
521	0.04948	0.04424	0.03036	0.01707	0.00597	0.0029	0.00129
522	0.04869	0.04227	0.0284	0.01563	0.00555	0.00092736	0.0018
523	0.04897	0.04323	0.02937	0.01639	0.00576	0.00242	0.00101
524	0.04791	0.04202	0.0277	0.01568	0.00552	0.00166	0.00161
525	0.04812	0.04233	0.02989	0.01621	0.00578	0.0023	0.0012
526	0.04715	0.04199	0.02721	0.01645	0.00572	0.00183	0.00102
527	0.04642	0.0403	0.02737	0.01518	0.00534	0.00185	0.00104
528	0.04632	0.04093	0.02661	0.01596	0.00565	0.00229	0.00105
529	0.04528	0.03917	0.02623	0.01468	0.00548	0.00152	0.0015
530	0.04461	0.03982	0.02713	0.01504	0.00546	0.00197	0.00146
531	0.04477	0.0393	0.02713	0.01512	0.00552	0.00186	0.00127
532	0.04407	0.03873	0.02598	0.01457	0.00526	0.00131	0.00066
533	0.04389	0.03891	0.02554	0.01365	0.00519	0.00181	0.00142
534	0.04415	0.0391	0.02595	0.01526	0.0054	0.0017	0.0009424
535	0.04376	0.03782	0.02481	0.01373	0.00512	0.00112	0.001
536	0.04371	0.03841	0.02666	0.01497	0.00551	0.00168	0.00115
537	0.04415	0.0385	0.02313	0.01438	0.00507	0.00138	0.0008352
538	0.0449	0.03944	0.02792	0.01612	0.0059	0.00244	0.00127
539	0.04475	0.03931	0.02619	0.01438	0.00544	0.00204	0.00107
540	0.04564	0.03955	0.02754	0.0158	0.00552	0.00223	0.0009008
541	0.04584	0.0405	0.02721	0.01591	0.00568	0.00245	0.0009424
542	0.04647	0.04047	0.02914	0.01562	0.00577	0.00181	0.00123
543	0.047	0.04101	0.02834	0.01636	0.00554	0.0016	0.000716
544	0.04829	0.04255	0.02851	0.01615	0.0057	0.00172	0.00132
545	0.04898	0.04304	0.02917	0.01692	0.0058	0.0016	0.00119
546	0.05008	0.04295	0.02901	0.01664	0.00568	0.0015	0.000992
547	0.05177	0.04484	0.03203	0.01849	0.00615	0.00232	0.00119
548	0.05271	0.04568	0.02968	0.01782	0.00609	0.00189	0.00111
549	0.05476	0.04735	0.03388	0.01918	0.00643	0.00226	0.00152
550	0.05552	0.0485	0.03271	0.01876	0.00606	0.00182	0.00151
551	0.05876	0.05036	0.03574	0.02084	0.0068	0.0026	0.00132
552	0.06022	0.05243	0.03643	0.0208	0.00675	0.00245	0.00123
553	0.06312	0.05404	0.03909	0.02166	0.00708	0.00242	0.00161
554	0.06545	0.0561	0.04016	0.02251	0.00695	0.00189	0.00102
555	0.06929	0.0586	0.04267	0.02305	0.0073	0.0022	0.0014
556	0.07311	0.06295	0.04522	0.02662	0.00806	0.00322	0.00155
557	0.0772	0.06515	0.04678	0.02631	0.00812	0.00241	0.00155
558	0.08239	0.07025	0.05228	0.03	0.00892	0.0035	0.00159
559	0.08737	0.07441	0.05293	0.03038	0.00908	0.00323	0.00149
560	0.09341	0.0796	0.05982	0.03438	0.01006	0.00402	0.00169
561	0.09885	0.08447	0.06236	0.0349	0.01002	0.00379	0.00184
562	0.10651	0.09016	0.06675	0.03815	0.011	0.0044	0.0023
563	0.11261	0.09602	0.07082	0.04015	0.01116	0.00463	0.00199
564	0.11937	0.10122	0.0761	0.04256	0.0121	0.00482	0.0026
565	0.12507	0.10662	0.07874	0.04479	0.01231	0.00472	0.0026
566	0.13068	0.11105	0.08162	0.04605	0.01264	0.00478	0.00281
567	0.13532	0.1158	0.08512	0.04912	0.01344	0.00529	0.00276
568	0.13827	0.11828	0.08595	0.04966	0.01351	0.00498	0.00283
569	0.13944	0.12066	0.0881	0.05045	0.01377	0.00569	0.00294
570	0.13956	0.12086	0.08453	0.05012	0.01325	0.00525	0.00284
571	0.13882	0.1219	0.0877	0.05144	0.01413	0.00619	0.00294
572	0.13522	0.11862	0.08339	0.04875	0.01309	0.00528	0.00287
573	0.13235	0.1166	0.08215	0.04847	0.01303	0.00564	0.00273
574	0.12775	0.11414	0.07819	0.04679	0.01255	0.00573	0.00304
575	0.12373	0.10982	0.07726	0.045	0.01246	0.00529	0.00289
576	0.11864	0.10581	0.07233	0.04313	0.01166	0.00471	0.00245
577	0.11441	0.10191	0.06919	0.04169	0.01143	0.0051	0.00274
578	0.10943	0.09808	0.06672	0.04039	0.01122	0.00499	0.00251
579	0.10466	0.09332	0.06318	0.03804	0.0106	0.00429	0.0025
580	0.10039	0.08967	0.06211	0.03681	0.0105	0.00429	0.00251
581	0.09616	0.08597	0.05667	0.03455	0.0096	0.00434	0.00233
582	0.09271	0.08283	0.05747	0.03454	0.00987	0.00428	0.00206
583	0.08831	0.07945	0.05372	0.03222	0.00917	0.00376	0.00196
584	0.08532	0.07583	0.05296	0.03157	0.00908	0.00406	0.00206
585	0.08116	0.07299	0.04947	0.02931	0.0084	0.0037	0.00178
586	0.07851	0.07023	0.04865	0.02875	0.00851	0.00364	0.00213
587	0.07497	0.06693	0.04536	0.02687	0.00783	0.00269	0.00159
588	0.07222	0.06443	0.04369	0.02602	0.00764	0.00302	0.002
589	0.06953	0.06243	0.04186	0.02549	0.00764	0.00307	0.00141
590	0.06702	0.05902	0.03969	0.02378	0.00737	0.00269	0.00183
591	0.06435	0.05712	0.03945	0.023	0.00717	0.00276	0.00165
592	0.06203	0.05493	0.03525	0.02175	0.00649	0.00262	0.00139
593	0.06006	0.0536	0.03742	0.02214	0.00697	0.00301	0.00144
594	0.05771	0.05163	0.03487	0.02024	0.00651	0.00264	0.0013
595	0.05672	0.05011	0.03462	0.0206	0.00658	0.00305	0.00143
596	0.05456	0.04919	0.03289	0.01957	0.00622	0.003	0.00137
597	0.05253	0.04664	0.03237	0.01817	0.0061	0.00209	0.00168
598	0.05117	0.04512	0.03002	0.01766	0.00556	0.00175	0.0009088
599	0.05037	0.04401	0.02925	0.01754	0.00579	0.00229	0.00166
600	0.04919	0.04356	0.02857	0.01788	0.00589	0.00182	0.00119
601	0.04799	0.04197	0.02715	0.01662	0.00553	0.00166	0.0012
602	0.04679	0.04149	0.02835	0.01627	0.00574	0.0023	0.00122
603	0.04607	0.04019	0.02546	0.01567	0.00523	0.00195	0.0009576
604	0.04549	0.04013	0.02813	0.01676	0.00569	0.00226	0.00101
605	0.04369	0.03857	0.02435	0.01446	0.00514	0.00178	0.00121
606	0.04406	0.03839	0.02632	0.01575	0.00541	0.00257	0.00105
607	0.04246	0.03781	0.02461	0.01449	0.00505	0.00221	0.00125
608	0.04209	0.03667	0.02508	0.01397	0.00508	0.00172	0.00143
609	0.04043	0.03548	0.0239	0.01359	0.00465	0.00115	0.0005216
610	0.04113	0.03581	0.02307	0.01423	0.00511	0.00216	0.00118
611	0.04029	0.03547	0.02353	0.01444	0.00509	0.00189	0.0007728
612	0.03914	0.03393	0.022	0.01283	0.00477	0.00132	0.00072
613	0.03904	0.03416	0.02291	0.01363	0.0049	0.00174	0.00101
614	0.03837	0.03326	0.02092	0.01238	0.00469	0.00143	0.0008464
615	0.03838	0.0335	0.02388	0.01345	0.00491	0.00168	0.00114
616	0.03683	0.03238	0.01971	0.01151	0.00429	0.00129	0.0007752
617	0.03744	0.0325	0.02208	0.013	0.00476	0.002	0.0008304
618	0.03648	0.03181	0.02064	0.01181	0.0043	0.00152	0.0008872
619	0.03658	0.03104	0.02138	0.01205	0.00456	0.00147	0.00127
620	0.03554	0.03075	0.02064	0.01189	0.00432	0.00127	0.0004496
621	0.03572	0.03066	0.02008	0.01179	0.00446	0.00134	0.0011
622	0.03548	0.03122	0.02069	0.0125	0.00458	0.00163	0.0008688
623	0.03513	0.02999	0.01948	0.01184	0.00421	0.00094032	0.000856
624	0.03506	0.02995	0.01982	0.01167	0.00438	0.00139	0.0009072
625	0.03461	0.02959	0.01758	0.01036	0.00411	0.00128	0.0006552
626	0.03499	0.03049	0.02049	0.0126	0.00465	0.00193	0.0007864
627	0.03397	0.02942	0.01817	0.01046	0.00409	0.0011	0.0005024
628	0.03472	0.02976	0.01993	0.01145	0.0045	0.00175	0.0005944
629	0.03368	0.02931	0.01816	0.01044	0.00381	0.00095616	0.0004888
630	0.0341	0.02888	0.01961	0.01072	0.00444	0.0011	0.000796
631	0.0339	0.02913	0.01908	0.01136	0.00415	0.00111	0.0004776
632	0.03458	0.02925	0.01925	0.01086	0.00426	0.00125	0.0008872
633	0.03457	0.02934	0.01916	0.01155	0.00421	0.0013	0.0006608
634	0.03438	0.02854	0.01852	0.01072	0.00403	0.00056736	0.000616
635	0.03453	0.02959	0.01968	0.01114	0.00417	0.0008712	0.0007848
636	0.03491	0.02951	0.01808	0.0112	0.00423	0.00129	0.0006288
637	0.0354	0.03002	0.02078	0.01236	0.00457	0.00146	0.00102
638	0.03465	0.02982	0.01898	0.01088	0.00424	0.00095184	0.0007512
639	0.03571	0.03048	0.02044	0.01223	0.00447	0.00137	0.0003912
640	0.03499	0.03029	0.01966	0.01157	0.00403	0.00129	0.0002984
641	0.03541	0.02964	0.02013	0.01159	0.00445	0.00109	0.0007512
642	0.03516	0.02999	0.01967	0.01195	0.00418	0.00103	0.0003896
643	0.03507	0.02906	0.01892	0.01099	0.00397	0.00037872	0.0006784
644	0.03559	0.03042	0.01975	0.01256	0.00436	0.00128	0.0005168
645	0.03483	0.02933	0.0186	0.01129	0.00409	0.00059184	0.0008104
646	0.03522	0.02996	0.02017	0.01222	0.00447	0.00113	0.0006856
647	0.03487	0.02948	0.01758	0.01153	0.00395	0.00109	0.000768
648	0.03461	0.02936	0.01984	0.0114	0.00413	0.000792	0.0006904
649	0.0341	0.02951	0.01833	0.01087	0.00407	0.00085968	0.0007072
650	0.0346	0.02909	0.01995	0.01212	0.00434	0.00123	0.0006288
651	0.0334	0.0289	0.01765	0.01086	0.00367	0.00072144	0.0006264
652	0.03395	0.02889	0.01909	0.01159	0.00432	0.00114	0.0008312
653	0.03322	0.02837	0.01804	0.01128	0.00395	0.00086976	0.0003624
654	0.0331	0.0281	0.01768	0.01085	0.00379	0.00080928	0.000608
655	0.03318	0.02849	0.01793	0.01205	0.00419	0.00117	0.0008072
656	0.03285	0.02804	0.01783	0.01173	0.00417	0.00086112	0.0005496
657	0.03313	0.02802	0.01857	0.01236	0.00437	0.00128	0.00101
658	0.0328	0.02792	0.01637	0.01131	0.00415	0.00102	0.0005952
659	0.0327	0.02802	0.0187	0.01235	0.00429	0.00116	0.0007664
660	0.03228	0.02759	0.01699	0.01121	0.00412	0.00102	0.0007848
661	0.03312	0.02852	0.01866	0.01287	0.00468	0.00187	0.0006272
662	0.0324	0.02793	0.01784	0.01169	0.0041	0.00159	0.0007944
663	0.03258	0.02774	0.01765	0.01253	0.00441	0.00177	0.0009952
664	0.03175	0.02678	0.01702	0.01152	0.00396	0.00113	0.0005752
665	0.03183	0.02672	0.01692	0.01093	0.00398	0.00118	0.0008304
666	0.03148	0.02666	0.017	0.01151	0.00408	0.0011	0.0008488
667	0.03112	0.02639	0.01615	0.01075	0.00395	0.00078336	0.0009008
668	0.0311	0.02681	0.01751	0.01122	0.00415	0.00144	0.0008792
669	0.03068	0.02614	0.01753	0.01081	0.00393	0.00114	0.0005464
670	0.03065	0.0266	0.01572	0.01062	0.0039	0.0014	0.0005792
671	0.03061	0.02614	0.01675	0.01103	0.00383	0.00136	0.000476
672	0.03024	0.02592	0.01696	0.01092	0.00394	0.00141	0.0008608
673	0.02962	0.02505	0.01556	0.00989	0.00341	0.00037872	0.0004904
674	0.02949	0.02478	0.0148	0.01012	0.00349	0.00068256	0.000352
675	0.02904	0.0246	0.01506	0.00992	0.00353	0.0005544	0.0007392
676	0.02958	0.02543	0.01672	0.01104	0.00415	0.00169	0.0001584
677	0.02906	0.02474	0.01455	0.00982	0.00358	0.00086544	0.0006912
678	0.02884	0.02438	0.01645	0.01014	0.00372	0.00105	0.0004408
679	0.02852	0.02502	0.01399	0.00995	0.00364	0.00133	0.0004936
680	0.02858	0.02373	0.01544	0.00959	0.00353	0.00073296	0.000292
681	0.02844	0.02452	0.01372	0.01002	0.00337	0.00104	0.0006424
682	0.02831	0.02374	0.01535	0.00919	0.00357	0.0007632	0.0006128
683	0.02828	0.02468	0.01435	0.01081	0.00369	0.00113	0.0004544
684	0.02791	0.02289	0.01443	0.00909	0.00324	0.00044352	0.0009152
685	0.02816	0.02471	0.01479	0.01063	0.00389	0.00133	0.0001888
686	0.02804	0.02332	0.01451	0.00981	0.00338	0.00072144	0.0008408
687	0.02792	0.02376	0.0146	0.0098	0.00357	0.00102	-4.88e-05
688	0.02776	0.02369	0.01273	0.00964	0.00335	0.00084096	0.000524
689	0.02751	0.02365	0.015	0.00921	0.00372	0.00092736	2.56e-05
690	0.02691	0.02351	0.01347	0.00888	0.00333	0.000756	0.0006608
691	0.02766	0.02304	0.01467	0.00972	0.00346	0.00106	6e-05
692	0.02642	0.023	0.01296	0.00921	0.00322	0.0008784	0.0004448
693	0.02704	0.02302	0.01351	0.00925	0.0034	0.00078048	0.0005696
694	0.0269	0.02316	0.01362	0.00962	0.00343	0.00078336	0.0001288
695	0.02662	0.0218	0.01348	0.00814	0.00313	0.0005328	0.0007816
696	0.02744	0.02426	0.01431	0.01074	0.00406	0.00192	4.08e-05
697	0.02594	0.022	0.0127	0.00831	0.00313	0.00024048	0.0008888
698	0.02669	0.02333	0.01435	0.00888	0.00374	0.0014	-7.2e-05
699	0.02583	0.02184	0.01172	0.00752	0.003	0.00083808	0.0003672
700	0.02607	0.02226	0.01329	0.00903	0.0035	0.0011	0.0003592
701	0.02562	0.02189	0.01229	0.00798	0.00327	0.0006984	0.0006896
702	0.0257	0.02151	0.01372	0.00748	0.00328	0.00023184	0.0002992
703	0.0257	0.02245	0.01274	0.00904	0.00314	0.00063216	0.0006216
704	0.0251	0.02125	0.01299	0.00751	0.00314	0.00014256	0.0004504
705	0.02566	0.02215	0.01263	0.00888	0.00317	0.00045648	5.28e-05
706	0.02538	0.02058	0.01255	0.00746	0.00307	0.00012672	0.0004872
707	0.02633	0.0229	0.01243	0.00972	0.00366	0.00166	7.2e-06
708	0.02482	0.0211	0.01159	0.0081	0.00322	0.00053136	0.0007312
709	0.02542	0.02173	0.01267	0.00828	0.00333	0.00114	0.0001752
710	0.02538	0.02135	0.01166	0.00798	0.00315	0.0005832	0.0006608
711	0.02508	0.0218	0.01367	0.00885	0.00353	0.00090288	0.000196
712	0.02457	0.0216	0.01184	0.00695	0.00307	0.00034992	0.0003648
713	0.02528	0.02088	0.0129	0.00792	0.00325	0.00078336	0.0001504
714	0.02484	0.02153	0.0114	0.00816	0.00295	0.00092016	0.0005392
715	0.02531	0.02178	0.01277	0.00846	0.00342	0.00146	0.0007528
716	0.025	0.02091	0.0121	0.00811	0.00314	0.0009504	-0.0001736
717	0.0248	0.02057	0.01202	0.00734	0.00304	0.0006408	0.0006992
718	0.02534	0.02239	0.01236	0.0093	0.00336	0.00111	-0.0001264
719	0.02479	0.02081	0.01129	0.00735	0.00311	0.00037296	0.0006784
720	0.02534	0.02098	0.01305	0.00783	0.0033	0.00073296	-9.84e-05
721	0.025	0.02246	0.0141	0.00956	0.00315	-5.904e-05	0.0002168
722	0.02484	0.02136	0.01401	0.00838	0.0026	-0.00018144	0.0005896
723	0.02521	0.02321	0.0126	0.00925	0.00301	0.00070848	9.76e-05
724	0.02498	0.02189	0.01459	0.0091	0.00314	-3.744e-05	0.0004944
725	0.02512	0.02309	0.01377	0.00934	0.00306	0.000792	0.0002448
726	0.02526	0.02201	0.01408	0.00884	0.0032	-7.488e-05	0.0002032
727	0.02551	0.02314	0.01374	0.00887	0.00302	0.00047808	0.0004912
728	0.02529	0.02265	0.0145	0.00957	0.00336	-0.00022176	0.0005832
729	0.02532	0.02275	0.01422	0.00927	0.00299	0.00055008	-1.2e-05
730	0.02497	0.02215	0.01375	0.00947	0.00311	0.00015552	0.0002232
731	0.02542	0.02228	0.0135	0.009	0.0029	0.00015696	6.96e-05
732	0.02516	0.02272	0.0132	0.00945	0.00307	8.208e-05	-3.2e-05
733	0.02578	0.02235	0.01451	0.00881	0.00315	0.00013248	0.0002968
734	0.02518	0.02238	0.01284	0.00867	0.00286	-0.00012384	-0.000212
735	0.02558	0.0225	0.01436	0.00932	0.00328	0.00027648	0.0003864
736	0.02559	0.02349	0.01384	0.00852	0.00328	0.00082512	-0.0001824
737	0.02585	0.02231	0.0145	0.00919	0.0032	9.792e-05	-2.96e-05
738	0.02545	0.02285	0.01377	0.00842	0.00294	0.00060768	-7.52e-05
739	0.02617	0.02326	0.01441	0.01011	0.00357	0.00029088	0.0001984
740	0.02566	0.02228	0.01411	0.0088	0.00294	0.00042192	-0.0001848
741	0.02572	0.02291	0.01424	0.00927	0.00321	-1.008e-05	0.0002312
742	0.02606	0.02276	0.01426	0.00933	0.00301	0.00079488	0.0002448
743	0.02589	0.02296	0.01349	0.00903	0.00327	7.056e-05	-0.0001216
744	0.02607	0.02219	0.0149	0.00882	0.00309	9.936e-05	0.0001816
745	0.0259	0.02381	0.01334	0.00977	0.00325	0.0007344	-0.0002872
746	0.02615	0.02291	0.0149	0.00935	0.00317	0.00014832	0.000232
747	0.02587	0.02309	0.01343	0.00887	0.00312	0.0003528	2.56e-05
748	0.02613	0.0231	0.01469	0.0094	0.00328	0.00055728	3.12e-05
749	0.02629	0.02387	0.01468	0.00968	0.00316	0.00096336	-0.0002576
750	0.02635	0.02348	0.01562	0.01	0.0035	0.00074592	0.0002688
751	0.0264	0.02311	0.01428	0.00946	0.00304	0.00035856	-0.000232
752	0.02633	0.02315	0.01402	0.00966	0.00336	0.00029088	-4.16e-05
753	0.02655	0.02336	0.01498	0.00906	0.00306	0.00025776	-0.0001504
754	0.02649	0.02373	0.01323	0.01003	0.00337	0.0005976	-0.0003432
755	0.02646	0.02272	0.01502	0.00866	0.00307	3.024e-05	0.0003176
756	0.02644	0.02418	0.01322	0.00968	0.00324	0.00063936	-0.0001664
757	0.02664	0.02313	0.01432	0.00883	0.00319	0.00024768	0.0002968
758	0.02668	0.02399	0.01435	0.00936	0.00319	0.00093888	5.12e-05
759	0.02647	0.02289	0.01467	0.0091	0.00317	-0.0003096	-8.24e-05
760	0.02667	0.02429	0.01495	0.00959	0.00334	0.0008784	-7.36e-05
761	0.02645	0.02313	0.01467	0.00978	0.00337	0.00012528	-4.96e-05
762	0.02703	0.02396	0.01526	0.01049	0.00317	0.00060768	-0.0002088
763	0.02713	0.02396	0.01499	0.01021	0.00337	0.0007344	0.0001088
764	0.02727	0.02384	0.01499	0.00965	0.00329	0.00057024	6.64e-05
765	0.02727	0.02439	0.01445	0.01023	0.00354	0.00073872	2.16e-05
766	0.0269	0.02304	0.01536	0.0091	0.00322	0.00017136	0.0001456
767	0.02723	0.02403	0.01372	0.00958	0.00331	0.0004608	-2.72e-05
768	0.02758	0.02432	0.01521	0.01016	0.00338	0.00043056	0.0001712
769	0.02724	0.02451	0.01435	0.00986	0.00337	0.00093312	-3.44e-05
770	0.02717	0.02342	0.01507	0.00962	0.00338	0.00014688	0.0002216
771	0.02751	0.02436	0.01433	0.00974	0.00326	0.00101	-0.0001648
772	0.02759	0.02414	0.015	0.00988	0.00346	0.00052992	0.0002312
773	0.02779	0.02479	0.01592	0.01017	0.0032	0.00065088	-0.0002072
774	0.02759	0.02434	0.01533	0.01001	0.00358	0.00063216	0.000148
775	0.02772	0.02436	0.01493	0.00947	0.00337	0.00080208	0.0001248
776	0.02789	0.02511	0.01465	0.01028	0.00359	0.00088848	5.6e-06
777	0.02774	0.02387	0.0159	0.00942	0.0033	0.00073296	0.0004296
778	0.02788	0.02492	0.0139	0.01018	0.00345	0.00102	-0.0002704
779	0.02799	0.02443	0.01519	0.00981	0.00333	0.00032112	0.000356
780	0.02788	0.02542	0.01444	0.00987	0.00347	0.00108	4.32e-05
781	0.02768	0.02418	0.01513	0.0099	0.0034	0.00027936	0.0002344
782	0.02821	0.02498	0.0153	0.00964	0.00351	0.00097056	-7.52e-05
783	0.02817	0.02513	0.01536	0.01075	0.00359	0.00075888	0.0002952
784	0.02819	0.02469	0.01495	0.01017	0.00324	0.0001152	-0.0002768
785	0.02827	0.02505	0.01501	0.01026	0.00357	0.00055872	0.0001328
786	0.02847	0.02479	0.01553	0.01002	0.00338	0.00049248	-8.08e-05
787	0.0286	0.02541	0.01516	0.01002	0.00357	0.00068976	2.56e-05
788	0.02854	0.02495	0.01572	0.01005	0.00343	0.00062208	0.0003912
789	0.02867	0.02582	0.01533	0.01012	0.00353	0.00087552	-3.92e-05
790	0.02922	0.02542	0.01599	0.01052	0.00365	0.00050688	0.0002528
791	0.02905	0.02605	0.01548	0.01023	0.00356	0.00098928	5.6e-05
792	0.0299	0.02599	0.01657	0.01123	0.00395	0.00111	0.000152
793	0.02998	0.02667	0.01665	0.01059	0.00364	0.00133	-4e-05
794	0.0301	0.02642	0.01692	0.01154	0.00381	0.00084672	0.0002976
795	0.03024	0.0265	0.01706	0.0111	0.00349	0.00114	-0.0001416
796	0.03037	0.0267	0.01594	0.01114	0.00356	0.00042192	4.16e-05
797	0.03108	0.02734	0.0173	0.01131	0.00366	0.00103	6e-05
798	0.03121	0.02784	0.01683	0.01178	0.00395	0.00109	-0.0001296
799	0.03168	0.02727	0.01763	0.01088	0.00367	0.00050976	0.0003496
800	0.03203	0.02853	0.01735	0.01173	0.00392	0.00118	4.72e-05
801	0.03236	0.02781	0.01832	0.01199	0.00385	0.0007704	0.0004064
802	0.03274	0.02956	0.01844	0.01207	0.00413	0.00151	6.16e-05
803	0.03332	0.02889	0.0186	0.0125	0.00399	0.0005688	0.0001912
804	0.03371	0.03001	0.01873	0.01256	0.00405	0.00139	-9.92e-05
805	0.03414	0.03001	0.01954	0.01332	0.00438	0.00145	0.0002064
806	0.03442	0.03003	0.01921	0.01277	0.00386	0.00112	-0.0001224
807	0.03492	0.03059	0.01971	0.01321	0.00429	0.00106	0.0004536
808	0.03553	0.031	0.0203	0.01309	0.00409	0.00090288	0.0001192
809	0.03608	0.03169	0.01996	0.01367	0.00442	0.00111	0.000196
810	0.0366	0.03117	0.02144	0.01314	0.00417	0.00094752	0.0002776
811	0.03694	0.03266	0.02057	0.01372	0.00445	0.00144	-4e-06
812	0.03761	0.03254	0.02131	0.01401	0.00448	0.00083664	0.0004968
813	0.03797	0.03374	0.02135	0.0141	0.00444	0.00166	-2.32e-05
814	0.03864	0.03364	0.0224	0.01445	0.00469	0.00117	0.0002808
815	0.03906	0.03444	0.02218	0.01453	0.00451	0.0015	-0.0001608
816	0.03984	0.03465	0.02241	0.01552	0.00483	0.00135	0.0004064
817	0.0404	0.03523	0.02345	0.01561	0.00456	0.00139	2.8e-05
818	0.04064	0.03531	0.02348	0.01525	0.0049	0.00138	0.0002584
819	0.04152	0.03608	0.02362	0.01615	0.0048	0.00133	6e-05
820	0.04141	0.03646	0.02363	0.016	0.00487	0.0012	0.0002136
821	0.04228	0.03599	0.02454	0.01515	0.00468	0.00103	0.0004712
822	0.04301	0.03761	0.02358	0.01605	0.00509	0.00155	7.68e-05
823	0.04372	0.03753	0.02544	0.01618	0.00512	0.00143	0.0003952
824	0.04411	0.039	0.02564	0.01673	0.00518	0.00188	0.0001856
825	0.04469	0.03873	0.0265	0.01744	0.00512	0.00156	0.000232
826	0.04538	0.03949	0.02596	0.01688	0.00511	0.00165	-6.88e-05
827	0.04575	0.03963	0.02692	0.01745	0.00542	0.0013	0.0002632
828	0.04612	0.03968	0.02604	0.01702	0.00513	0.00102	9.12e-05
829	0.04724	0.04105	0.02782	0.01816	0.00524	0.00148	0.0004896
830	0.04718	0.04128	0.02746	0.01784	0.00535	0.00101	0.0002048
831	0.04926	0.04427	0.02844	0.02219	0.00635	0.00154	0.0007752
832	0.04992	0.04428	0.02888	0.02191	0.00636	0.0017	0.00101
833	0.05044	0.04526	0.02951	0.02285	0.00653	0.00181	0.00102
834	0.05095	0.04533	0.02975	0.02229	0.00629	0.00191	0.00108
835	0.05126	0.046	0.03043	0.02274	0.00656	0.00201	0.0008584
836	0.05154	0.04605	0.02985	0.02255	0.0063	0.00155	0.0009072
837	0.05234	0.04683	0.02996	0.02303	0.00646	0.0018	0.0008224
838	0.05261	0.04694	0.02997	0.02297	0.00638	0.00154	0.0007952
839	0.05266	0.04678	0.0304	0.02296	0.00633	0.00157	0.000868
840	0.05317	0.0475	0.03042	0.02315	0.00657	0.00158	0.000932
841	0.05343	0.04744	0.0307	0.02291	0.00643	0.00172	0.0008624
842	0.05356	0.04776	0.03151	0.02318	0.00653	0.00171	0.0009584
843	0.0537	0.04745	0.03132	0.02273	0.00657	0.00174	0.0008584
844	0.05401	0.04843	0.03117	0.02356	0.00663	0.00216	0.00101
845	0.05376	0.04794	0.03097	0.02287	0.00633	0.00162	0.0007296
846	0.05393	0.04857	0.03154	0.02313	0.00662	0.00194	0.0008696
847	0.05349	0.04791	0.03062	0.02267	0.00622	0.00147	0.0009312
848	0.05351	0.04824	0.03082	0.02306	0.00652	0.00175	0.0008472
849	0.05354	0.04811	0.03081	0.02267	0.0065	0.00168	0.0008464
850	0.0529	0.0478	0.03002	0.0227	0.00638	0.00177	0.000756
851	0.05246	0.04739	0.02991	0.02273	0.00633	0.00161	0.000784
852	0.05181	0.04704	0.02923	0.02204	0.00621	0.00172	0.0006752
853	0.05144	0.04678	0.02929	0.02233	0.00626	0.00148	0.0007752
854	0.05104	0.04625	0.02906	0.02162	0.00618	0.00179	0.0005776
855	0.05036	0.04606	0.0282	0.02198	0.0062	0.00154	0.00066
856	0.04967	0.0452	0.02785	0.02117	0.00599	0.00157	0.0005536
857	0.04914	0.04515	0.02738	0.02112	0.00596	0.00166	0.0005712
858	0.04844	0.04434	0.02717	0.02093	0.00597	0.00161	0.0005408
859	0.04783	0.04405	0.02686	0.02069	0.00591	0.00133	0.0004368
860	0.04741	0.04353	0.02655	0.02073	0.00586	0.00146	0.0005816
861	0.04677	0.04292	0.0256	0.0203	0.00575	0.00144	0.0004352
862	0.04637	0.04245	0.02609	0.02037	0.00586	0.00142	0.0005104
863	0.04603	0.04189	0.02526	0.02019	0.0057	0.00125	0.00034
864	0.04576	0.04183	0.02526	0.02038	0.00582	0.00125	0.0005168
865	0.04565	0.04117	0.02507	0.01989	0.00569	0.00117	0.0003768
866	0.04554	0.04149	0.02537	0.02047	0.00593	0.00138	0.0003368
867	0.04527	0.04106	0.02494	0.02039	0.00569	0.00131	0.0004152
868	0.04533	0.04093	0.02518	0.02015	0.00586	0.00134	0.0002216
869	0.04518	0.04047	0.02467	0.02025	0.00564	0.00109	0.0003728
870	0.04517	0.04105	0.02562	0.0203	0.00586	0.00106	0.000168
871	0.04537	0.04058	0.02484	0.02043	0.00574	0.00096624	0.0004192
872	0.04495	0.04062	0.02457	0.02058	0.00571	0.0011	2.64e-05
873	0.0449	0.04045	0.0245	0.01991	0.00563	0.00088992	0.0001576
874	0.04451	0.04003	0.02357	0.01989	0.00555	0.00069264	0.0003144
875	0.04425	0.03986	0.02401	0.01949	0.0055	0.0008208	0.0001784
876	0.04389	0.03963	0.02348	0.01955	0.00534	0.00059904	3.2e-06
877	0.04362	0.0394	0.02348	0.01955	0.0055	0.000972	0.000232
878	0.0427	0.03875	0.02254	0.01924	0.00537	0.00104	0.000164
879	0.04184	0.03793	0.02242	0.01862	0.00524	0.00083376	0.0002728
880	0.04137	0.03801	0.02179	0.01829	0.00534	0.00089856	0.0002704
881	0.04031	0.03683	0.02157	0.01778	0.00507	0.00057456	5.68e-05
882	0.0396	0.03632	0.02074	0.0176	0.00496	0.00080928	-4.56e-05
883	0.03857	0.03561	0.0205	0.01691	0.00481	0.00066528	0.0001192
884	0.03802	0.03496	0.01984	0.01653	0.00463	0.00066384	-2.4e-05
885	0.03684	0.03367	0.01967	0.01608	0.00468	0.00035568	-0.000128
886	0.03637	0.03336	0.01901	0.01566	0.0046	0.00056592	-3.52e-05
887	0.03556	0.03302	0.01842	0.01543	0.00459	0.00045648	6.32e-05
888	0.03527	0.03255	0.01829	0.01505	0.00448	0.0005112	0.0001032
889	0.03451	0.03193	0.01831	0.01485	0.00446	0.00039168	-4.8e-06
890	0.03429	0.03155	0.0183	0.0147	0.00427	0.0003456	-0.0001632
891	0.03427	0.03178	0.01826	0.01487	0.00447	0.00036576	-0.0002016
892	0.0339	0.03127	0.01809	0.01431	0.00438	0.00050112	-0.0001888
893	0.03392	0.03153	0.0181	0.01445	0.00438	0.00033696	6.16e-05
894	0.03359	0.03099	0.01793	0.01444	0.00431	0.00035712	-9.04e-05
895	0.03404	0.03144	0.01799	0.01465	0.00453	0.0005544	-3.2e-05
896	0.03375	0.03113	0.01788	0.01447	0.00435	0.00013968	-0.000164
897	0.03415	0.03156	0.01806	0.01471	0.00451	0.00077904	-0.0001608
898	0.03391	0.03111	0.01798	0.0145	0.00435	0.00011808	-0.0002536
899	0.03422	0.03142	0.01857	0.01489	0.00449	0.00043776	-0.0002032
900	0.0343	0.03168	0.01857	0.01508	0.00451	0.00029088	-0.0001848
901	0.03457	0.03182	0.01934	0.01477	0.00452	0.00030528	-0.0002328
902	0.03491	0.03199	0.0187	0.01491	0.00445	0.00056736	-2.16e-05
903	0.03498	0.03214	0.01958	0.01511	0.00463	0.00055296	-0.0001032
904	0.03536	0.03252	0.01918	0.0155	0.00466	0.00050832	-0.000136
905	0.03552	0.03231	0.01977	0.0154	0.0046	0.00034992	-0.0001016
906	0.03591	0.03278	0.01964	0.0155	0.00464	0.00055152	-0.00014
907	0.03629	0.03342	0.0201	0.01597	0.00473	0.00043776	-8.96e-05
908	0.03672	0.03341	0.02061	0.01646	0.00474	0.00061344	-0.0001496
909	0.03704	0.03361	0.02076	0.01615	0.00485	0.00055872	-6.4e-06
910	0.03713	0.03397	0.02087	0.01646	0.00473	0.000396	-7.6e-05
911	0.03759	0.03422	0.02129	0.01667	0.00497	0.00031824	4.72e-05
912	0.0381	0.03468	0.02163	0.01709	0.00512	0.00068976	-3.28e-05
913	0.03818	0.03464	0.02182	0.01697	0.00503	0.0003528	0.000124
914	0.03842	0.03476	0.02188	0.01699	0.00509	0.00033408	-2.64e-05
915	0.03875	0.03497	0.02194	0.01716	0.00506	0.00047376	-6.96e-05
916	0.03898	0.03522	0.02244	0.01751	0.0052	0.00050544	0.0001224
917	0.03913	0.03559	0.02254	0.01769	0.00515	0.00049824	5.2e-05
918	0.03938	0.03573	0.02256	0.01771	0.00523	0.00050832	4.72e-05
919	0.03958	0.03597	0.02285	0.01787	0.00525	0.00053856	6.08e-05
920	0.03995	0.03598	0.02296	0.01797	0.00528	0.000576	4.4e-05
921	0.03995	0.03628	0.0233	0.01833	0.00525	0.00045504	2.16e-05
922	0.04013	0.0364	0.023	0.01814	0.00527	0.00054	0.0001552
923	0.04018	0.03651	0.02346	0.01847	0.00534	0.00055152	9.2e-05
924	0.04067	0.03674	0.02352	0.01859	0.00539	0.0006408	5.36e-05
925	0.0406	0.03673	0.02377	0.01864	0.00536	0.00040752	9.2e-05
926	0.04111	0.03692	0.02366	0.01863	0.00533	0.00068112	0.000148
927	0.0413	0.03743	0.024	0.01905	0.0055	0.0005904	0.000164
928	0.04163	0.03734	0.02416	0.01908	0.00543	0.0005976	0.0001392
929	0.042	0.03788	0.02451	0.01928	0.00548	0.00071856	0.0001568
930	0.0423	0.03802	0.02473	0.01934	0.00544	0.00063792	6e-05
931	0.04283	0.03849	0.02498	0.01962	0.00554	0.00083232	0.0001416
932	0.04308	0.0385	0.02532	0.01934	0.0054	0.00045936	0.0001368
933	0.04372	0.03907	0.02526	0.01954	0.00546	0.00053856	0.0002
934	0.04429	0.03933	0.0258	0.01965	0.00546	0.00066816	8.88e-05
935	0.04482	0.03969	0.02599	0.01967	0.0054	0.00057888	8.48e-05
936	0.04549	0.04001	0.02619	0.01961	0.00538	0.00041904	0.000136
937	0.04634	0.04068	0.02648	0.01973	0.00527	0.00067968	5.52e-05
938	0.04721	0.04127	0.02695	0.01963	0.00523	0.0003744	0.0001816
939	0.04828	0.0421	0.02744	0.01991	0.00518	0.00053856	0.0001248
940	0.04945	0.04306	0.02803	0.01998	0.00525	0.00061056	0.0002304
941	0.05072	0.04385	0.02901	0.02023	0.00516	0.00052848	8.56e-05
942	0.05225	0.04525	0.02965	0.02063	0.00525	0.00078624	7.92e-05
943	0.05368	0.0462	0.0305	0.02081	0.00522	0.00064368	0.00016
944	0.05537	0.04758	0.03131	0.02123	0.00532	0.00088272	0.0003448
945	0.05713	0.04879	0.03288	0.02146	0.00524	0.0004752	0.000488
946	0.05913	0.05058	0.03453	0.02231	0.00546	0.00061776	0.0002936
947	0.06154	0.05268	0.03543	0.02302	0.00558	0.00128	0.0004024
948	0.06359	0.05395	0.03684	0.02344	0.00554	0.00096336	0.0002752
949	0.06626	0.0561	0.03884	0.02431	0.00584	0.00112	0.0004336
950	0.06894	0.05838	0.03992	0.02524	0.006	0.00123	0.00052
951	0.07174	0.06017	0.04193	0.02601	0.00614	0.0014	0.0004072
952	0.07504	0.06259	0.04456	0.02693	0.00619	0.0015	0.000668
953	0.07849	0.06541	0.04711	0.02847	0.00663	0.00128	0.0004752
954	0.08222	0.06794	0.04925	0.02927	0.00669	0.00129	0.0008792
955	0.08632	0.07104	0.05179	0.03065	0.0069	0.00151	0.0009984
956	0.09141	0.07557	0.05529	0.03261	0.00726	0.00187	0.0009152
957	0.09632	0.07906	0.05885	0.03409	0.00777	0.00172	0.00117
958	0.1018	0.08383	0.06242	0.03633	0.00821	0.00217	0.00106
959	0.10825	0.08779	0.06727	0.03815	0.00861	0.00207	0.00117
960	0.11494	0.09296	0.07121	0.0406	0.00916	0.00238	0.00135
961	0.12342	0.09948	0.07713	0.04363	0.01006	0.00287	0.00137
962	0.13121	0.10453	0.08288	0.04604	0.01083	0.00323	0.0016
963	0.14097	0.1122	0.08924	0.04974	0.01158	0.00341	0.00172
964	0.15071	0.11964	0.09638	0.05359	0.01252	0.0037	0.00186
965	0.16155	0.12726	0.10394	0.05672	0.01339	0.00388	0.00245
966	0.17302	0.13608	0.11312	0.06157	0.01467	0.00452	0.00241
967	0.18601	0.14526	0.12177	0.06638	0.01584	0.00466	0.00249
968	0.20017	0.15595	0.13162	0.07154	0.01695	0.00515	0.00268
969	0.21469	0.16704	0.14169	0.07652	0.01829	0.00565	0.00291
970	0.22931	0.17797	0.15183	0.08147	0.01972	0.00612	0.00316
971	0.24628	0.19126	0.16314	0.08735	0.02108	0.00679	0.00344
972	0.26188	0.20324	0.17274	0.09296	0.0224	0.00712	0.00378
973	0.27899	0.21674	0.18369	0.09889	0.02382	0.00763	0.00405
974	0.29408	0.22934	0.19334	0.10368	0.02501	0.00832	0.00425
975	0.3103	0.24377	0.2034	0.10984	0.02642	0.00912	0.00416
976	0.32321	0.25475	0.21002	0.11385	0.02736	0.00973	0.00462
977	0.33549	0.26728	0.21706	0.11853	0.02826	0.01011	0.00482
978	0.34529	0.27744	0.22159	0.12181	0.02884	0.01048	0.00482
979	0.35337	0.28652	0.22505	0.12429	0.02938	0.01059	0.005
980	0.35975	0.29463	0.22613	0.12638	0.02968	0.01137	0.00515
981	0.36271	0.30062	0.22613	0.12692	0.02963	0.01144	0.00514
982	0.36425	0.30525	0.22447	0.12803	0.02947	0.01149	0.00519
983	0.36339	0.3079	0.22168	0.12746	0.02945	0.01176	0.00511
984	0.3606	0.30872	0.21807	0.1265	0.02883	0.01159	0.00505
985	0.35629	0.30791	0.21311	0.125	0.02837	0.01193	0.0051
986	0.35042	0.30619	0.20763	0.12341	0.02781	0.012	0.00505
987	0.34261	0.30174	0.20082	0.12011	0.02688	0.01148	0.00507
988	0.33314	0.29594	0.19353	0.11712	0.02614	0.01153	0.00482
989	0.3233	0.28989	0.1853	0.11343	0.02508	0.01125	0.00477
990	0.31181	0.28201	0.17708	0.10963	0.02418	0.01089	0.00444
991	0.30037	0.27411	0.16859	0.10568	0.02309	0.01097	0.0043
992	0.28645	0.2639	0.15923	0.10133	0.02199	0.01037	0.00402
993	0.27374	0.25479	0.15094	0.09681	0.02109	0.01042	0.00401
994	0.2584	0.2433	0.14132	0.09145	0.01983	0.00977	0.00373
995	0.24531	0.23333	0.13252	0.08699	0.01878	0.00964	0.00362
996	0.23048	0.22184	0.12338	0.082	0.01764	0.00933	0.00336
997	0.21749	0.21163	0.11571	0.07795	0.01682	0.00921	0.00333
998	0.20369	0.20001	0.10755	0.07327	0.01583	0.00867	0.00313
999	0.19061	0.1892	0.10018	0.06883	0.01487	0.00831	0.00281
1000	0.17803	0.17778	0.09315	0.06423	0.01381	0.0079	0.00285
1001	0.16594	0.16753	0.08626	0.06022	0.01308	0.00778	0.00246
1002	0.15469	0.1569	0.08001	0.05606	0.01225	0.00754	0.00222
1003	0.14366	0.14613	0.07412	0.0517	0.01135	0.00677	0.00218
1004	0.13426	0.13718	0.06937	0.04882	0.01098	0.00699	0.002
1005	0.12546	0.1285	0.06498	0.04542	0.0103	0.0065	0.00189
1006	0.11708	0.12014	0.0607	0.04231	0.0098	0.00624	0.00166
1007	0.11007	0.11246	0.05718	0.03972	0.00919	0.00562	0.00169
1008	0.1029	0.10514	0.05326	0.03725	0.00863	0.00574	0.00142
1009	0.09734	0.09931	0.05058	0.03499	0.00828	0.00523	0.00145
1010	0.09138	0.09279	0.04725	0.03249	0.00782	0.005	0.00126
1011	0.08642	0.08784	0.04467	0.0309	0.00738	0.00474	0.00115
1012	0.0816	0.08274	0.04211	0.02901	0.00706	0.00445	0.00106
1013	0.07797	0.07893	0.0402	0.02757	0.00691	0.00463	0.00101
1014	0.07405	0.07476	0.03803	0.0263	0.00651	0.0041	0.0008184
1015	0.07131	0.07176	0.03679	0.02536	0.00641	0.00443	0.0009456
1016	0.06847	0.06928	0.03515	0.02444	0.00618	0.00401	0.000864
1017	0.06592	0.06621	0.03356	0.02314	0.00593	0.00384	0.0006944
1018	0.06366	0.06388	0.03231	0.02227	0.00572	0.00377	0.000668
1019	0.06128	0.06125	0.03124	0.02159	0.00557	0.00339	0.0005872
1020	0.05951	0.05938	0.03062	0.02071	0.00551	0.00335	0.0006176
1021	0.05763	0.05763	0.02931	0.0202	0.00529	0.00326	0.00048
1022	0.05599	0.05597	0.02866	0.01958	0.00517	0.0032	0.000516
1023	0.05439	0.05447	0.02736	0.01899	0.00506	0.00301	0.0003944
1024	0.05266	0.05256	0.02662	0.01818	0.00486	0.00297	0.0003368
1025	0.05108	0.05139	0.0258	0.01776	0.00478	0.00284	0.0003288
1026	0.04988	0.05013	0.02506	0.01749	0.00471	0.00289	0.000252
1027	0.04827	0.04882	0.02398	0.01655	0.00453	0.00253	0.000248
1028	0.04727	0.04755	0.02314	0.01629	0.00446	0.00258	0.0001632
1029	0.04586	0.04626	0.0224	0.01597	0.00432	0.0024	0.0001696
1030	0.04468	0.04536	0.02232	0.01575	0.00436	0.00251	0.0001296
1031	0.04331	0.04382	0.02115	0.01494	0.0042	0.00217	6.72e-05
1032	0.0424	0.04317	0.02061	0.01505	0.0043	0.00228	7.84e-05
1033	0.04106	0.04202	0.01942	0.01413	0.00407	0.002	-4e-05
1034	0.04012	0.04113	0.01924	0.01412	0.00414	0.00194	8e-07
1035	0.03894	0.03977	0.01823	0.01342	0.00391	0.00189	-4.48e-05
1036	0.03785	0.03878	0.01785	0.01328	0.0039	0.00164	-0.0001848
1037	0.03689	0.03762	0.01732	0.01278	0.00384	0.00168	-0.0001616
1038	0.03595	0.03679	0.01631	0.0123	0.00375	0.00149	-0.0001088
1039	0.03498	0.03576	0.01588	0.01231	0.00375	0.00145	-0.0001992
1040	0.03397	0.03475	0.01538	0.01196	0.00367	0.00139	-0.000276
1041	0.03301	0.03375	0.01472	0.01161	0.00365	0.00125	-0.0003264
1042	0.03194	0.03261	0.01383	0.01116	0.00345	0.00109	-0.000244
1043	0.03097	0.03148	0.01345	0.01073	0.00337	0.00104	-0.0003168
1044	0.0301	0.03058	0.01278	0.0104	0.00329	0.00087984	-0.0002448
1045	0.02927	0.02966	0.01228	0.01029	0.00331	0.00083088	-0.0003424
1046	0.02845	0.02886	0.01134	0.01006	0.00313	0.00087984	-0.0004336
1047	0.0275	0.02776	0.01091	0.00966	0.0031	0.00070704	-0.0005264
1048	0.02678	0.02692	0.01033	0.00936	0.00302	0.00062928	-0.0005432
1049	0.02596	0.02608	0.00978	0.00938	0.00307	0.00063216	-0.0005056
1050	0.02517	0.02528	0.00925	0.00901	0.00294	0.00052848	-0.0006032
1051	0.02447	0.02442	0.00882	0.0084	0.00284	0.0003888	-0.0004384
1052	0.0238	0.02366	0.00828	0.00831	0.00275	0.00019152	-0.0006288
1053	0.02311	0.02297	0.00761	0.0081	0.00272	0.00021456	-0.0006032
1054	0.02247	0.0224	0.00751	0.00808	0.00268	0.00021744	-0.0007536
1055	0.02202	0.02172	0.00689	0.00791	0.00259	0.0001152	-0.00062
1056	0.02134	0.02105	0.0067	0.00748	0.00261	-7.632e-05	-0.0007328
1057	0.02093	0.02071	0.00608	0.0075	0.00255	3.024e-05	-0.0007304
1058	0.02044	0.01999	0.00582	0.00741	0.00251	-5.472e-05	-0.0007216
1059	0.02002	0.01955	0.00545	0.0073	0.0025	7.344e-05	-0.000744
1060	0.01938	0.0191	0.00506	0.0069	0.00237	-0.00014976	-0.000828
1061	0.01909	0.01876	0.00494	0.00684	0.00236	-1.44e-05	-0.0008048
1062	0.01876	0.01838	0.0045	0.00669	0.00231	-0.00022464	-0.0007424
1063	0.01828	0.01783	0.00447	0.00655	0.00231	-0.00020016	-0.0007664
1064	0.01798	0.01758	0.00385	0.00631	0.00226	-0.0002088	-0.0008832
1065	0.01767	0.01729	0.00396	0.00643	0.00233	-0.00018432	-0.0008424
1066	0.0174	0.01672	0.00366	0.00604	0.00215	-0.00028944	-0.0008568
1067	0.01708	0.01644	0.00344	0.00599	0.00223	-0.00040896	-0.0008992
1068	0.0167	0.01617	0.00326	0.00569	0.00208	-0.00039168	-0.0009656
1069	0.01658	0.01588	0.00296	0.0059	0.00213	-0.00037872	-0.0007864
1070	0.01617	0.01551	0.00259	0.00547	0.00203	-0.0004536	-0.0009648
1071	0.01601	0.01543	0.00259	0.00556	0.00201	-0.00050688	-0.0009024
1072	0.01573	0.01508	0.0023	0.00541	0.00202	-0.00050112	-0.00108
1073	0.01554	0.01484	0.00225	0.00537	0.00197	-0.000576	-0.0009192
1074	0.01527	0.01449	0.00214	0.0052	0.00193	-0.00053136	-0.00109
1075	0.01507	0.0143	0.00175	0.00492	0.00186	-0.00074016	-0.0009456
1076	0.01477	0.01411	0.00183	0.00483	0.00189	-0.00074736	-0.001
1077	0.01475	0.01393	0.00166	0.00479	0.00184	-0.00062784	-0.0009544
1078	0.0145	0.0137	0.00162	0.00474	0.00178	-0.000864	-0.0009896
1079	0.01445	0.01375	0.00128	0.00464	0.00178	-0.00054432	-0.001
1080	0.01425	0.01337	0.00138	0.00466	0.00176	-0.0006624	-0.0009752
1081	0.01424	0.0134	0.00157	0.00477	0.0018	-0.0005256	-0.00102
1082	0.01389	0.01313	0.00113	0.00443	0.0017	-0.00073584	-0.00103
1083	0.01383	0.01299	0.00127	0.00428	0.00169	-0.0006624	-0.00109
1084	0.01373	0.01292	0.0009086	0.00418	0.00161	-0.0008208	-0.00102
1085	0.01362	0.01272	0.0009625	0.00421	0.00162	-0.00084384	-0.000996
1086	0.01339	0.01251	0.0006072	0.00388	0.00154	-0.00095904	-0.00101
1087	0.01335	0.01228	0.0006072	0.00385	0.00149	-0.00091296	-0.00106
1088	0.01338	0.01233	0.0007117	0.00396	0.00147	-0.00083808	-0.0009664
1089	0.01335	0.01242	0.0007205	0.00407	0.00159	-0.00088992	-0.00112
1090	0.01318	0.01213	0.0004807	0.00388	0.00146	-0.0007488	-0.00104
1091	0.01299	0.01208	0.0003674	0.00361	0.00143	-0.00092016	-0.00109
1092	0.01313	0.01219	0.0006501	0.00402	0.0015	-0.0007344	-0.00102
1093	0.01295	0.01203	0.0006743	0.00363	0.00139	-0.00093024	-0.00117
1094	0.01298	0.01202	0.0003025	0.00381	0.0014	-0.00087552	-0.00102
1095	0.01297	0.01195	0.0002145	0.0036	0.00127	-0.00092736	-0.00103
1096	0.01292	0.01189	0.000418	0.00357	0.0013	-0.00087552	-0.00102
1097	0.01276	0.01186	0.0001573	0.00323	0.00127	-0.00112	-0.00103
1098	0.0128	0.01175	0.0002354	0.00336	0.00123	-0.00094176	-0.00111
1099	0.01278	0.01184	0.0001716	0.0033	0.00124	-0.00090144	-0.00105
1100	0.0128	0.01177	0.0001243	0.00339	0.00123	-0.00103	-0.00104
1101	0.01285	0.01175	0.0001463	0.00339	0.00115	-0.00095616	-0.00106
1102	0.01279	0.01165	3.96e-05	0.00317	0.00116	-0.00101	-0.00114
1103	0.0129	0.01185	0.0004378	0.00323	0.00125	-0.0008424	-0.001
1104	0.01267	0.01164	3.85e-05	0.00302	0.00108	-0.00108	-0.00105
1105	0.01273	0.01151	0.0002277	0.00305	0.00111	-0.00107	-0.00105
1106	0.01268	0.01165	0.0001914	0.00289	0.00102	-0.00113	-0.00102
1107	0.01274	0.01157	5.72e-05	0.00305	0.00103	-0.001	-0.00107
1108	0.01265	0.01151	-7.59e-05	0.00272	0.000968841	-0.00115	-0.0009776
1109	0.01282	0.01177	0.0003575	0.0029	0.00105	-0.00099648	-0.00102
1110	0.01277	0.01167	-0.0001001	0.00285	0.000948551	-0.00113	-0.00105
1111	0.01275	0.0116	0.0001661	0.00293	0.00101	-0.00111	-0.001
1112	0.01278	0.01163	0.000187	0.00289	0.000972464	-0.00096336	-0.000972
1113	0.01263	0.01141	-0.0001023	0.00258	0.000857246	-0.00115	-0.0009616
1114	0.01278	0.01155	2.75e-05	0.00292	0.000925362	-0.00094176	-0.0009752
1115	0.01251	0.01119	5.72e-05	0.00237	0.000784058	-0.00132	-0.000956
1116	0.01254	0.01107	1.9082e-18	0.00244	0.000801449	-0.00117	-0.00105
1117	0.01251	0.01102	-0.0001078	0.00231	0.000715942	-0.0014	-0.0009952
1118	0.01251	0.01114	-0.0001595	0.00254	0.000744203	-0.0012	-0.00104
1119	0.01248	0.01096	-9.9e-05	0.00232	0.000746377	-0.00123	-0.00105
1120	0.01253	0.01105	-0.0002101	0.00255	0.00075	-0.0012	-0.00102
1121	0.01237	0.01072	-0.0005665	0.00218	0.000541304	-0.00129	-0.00108
1122	0.01227	0.01082	-0.0001804	0.00233	0.000685507	-0.00121	-0.0009792
1123	0.01224	0.01057	-0.0005335	0.00204	0.00050942	-0.00132	-0.00105
1124	0.01218	0.01047	-0.0005247	0.00187	0.000487681	-0.00132	-0.000912
1125	0.01209	0.01036	-0.000715	0.00191	0.000434783	-0.00136	-0.00103
1126	0.01205	0.01028	-0.0009185	0.00168	0.000361594	-0.0014	-0.0008952
1127	0.01176	0.00994	-0.0007865	0.00155	0.000315217	-0.00144	-0.00102
1128	0.01168	0.00976	-0.0009944	0.00118	0.000242029	-0.00149	-0.000856
1129	0.01167	0.00975	-0.0008371	0.00113	0.00019058	-0.00143	-0.000996
1130	0.01174	0.00954	-0.00106	0.00111	0.000203623	-0.00138	-0.0009264
1131	0.01138	0.00918	-0.00128	0.000866759	8.69565e-06	-0.00145	-0.0009632
1132	0.01143	0.00903	-0.0014	0.000498333	-3.4058e-05	-0.00146	-0.0008264
1133	0.01108	0.00863	-0.00181	0.000178889	-0.00027971	-0.00177	-0.000936
1134	0.011	0.00837	-0.00173	8.51852e-06	-0.000313043	-0.00165	-0.0008624
1135	0.01084	0.00803	-0.00193	-0.000206574	-0.000455072	-0.00158	-0.0008368
1136	0.01073	0.00781	-0.00188	-0.000421667	-0.000513043	-0.00173	-0.0007968
1137	0.01048	0.0072	-0.00226	-0.00109	-0.00075942	-0.00173	-0.0008256
1138	0.01024	0.00693	-0.00233	-0.00111	-0.000884058	-0.00179	-0.000884
1139	0.01021	0.00629	-0.00262	-0.00191	-0.00119	-0.00177	-0.0006968
1140	0.01004	0.00625	-0.00268	-0.00193	-0.00129	-0.00188	-0.0006328
1141	0.00963	0.00524	-0.00351	-0.00315	-0.0017	-0.00218	-0.0005728
1142	0.00958	0.00506	-0.00336	-0.00282	-0.00176	-0.00203	-0.0005112
1143	0.00917	0.00383	-0.00386	-0.00381	-0.00204	-0.00224	-0.0003216
1144	0.00922	0.00417	-0.00347	-0.00391	-0.00207	-0.00208	-0.000276
1145	0.00858	0.00271	-0.0042	-0.0045	-0.00254	-0.00251	-0.000364
1146	0.0087	0.00294	-0.00374	-0.00432	-0.00233	-0.00219	-9.28e-05
1147	0.0086	0.00261	-0.00365	-0.00426	-0.00241	-0.00225	-2.4e-06
1148	0.00854	0.00204	-0.00344	-0.0043	-0.00251	-0.00222	-1.12e-05
1149	0.00817	0.00132	-0.0037	-0.00486	-0.00274	-0.0026	6.4e-06
1150	0.00821	0.00132	-0.0034	-0.00453	-0.00267	-0.00235	0.000104
1151	0.00798	0.00096755	-0.00371	-0.00489	-0.00281	-0.00254	0.000128
1152	0.00811	0.00102	-0.00337	-0.00456	-0.00275	-0.00234	0.0001664
1153	0.0079	0.0005957	-0.00363	-0.00492	-0.00291	-0.00256	0.0002416
1154	0.00774	0.00063085	-0.00362	-0.00494	-0.00281	-0.00262	0.0002104
1155	0.00778	0.0006475	-0.00387	-0.0049	-0.00288	-0.00243	0.0002416
1156	0.00773	0.00067155	-0.00364	-0.00492	-0.00279	-0.00252	0.0001256
1157	0.00781	0.00067895	-0.00368	-0.00468	-0.00272	-0.00244	0.000188
1158	0.00781	0.0008954	-0.00364	-0.00461	-0.00267	-0.00248	8.56e-05
1159	0.00794	0.00124	-0.00344	-0.00423	-0.00252	-0.00222	0.0001152
1160	0.00788	0.00129	-0.0036	-0.00427	-0.0025	-0.00252	4.32e-05
1161	0.00799	0.00167	-0.0033	-0.00385	-0.00229	-0.00228	2e-05
1162	0.00787	0.00169	-0.0035	-0.00388	-0.00227	-0.00238	-1.12e-05
1163	0.00796	0.00197	-0.00331	-0.00367	-0.00215	-0.00228	4e-05
1164	0.00804	0.00222	-0.0035	-0.00375	-0.00211	-0.0022	-9.2e-05
1165	0.00788	0.00227	-0.00363	-0.00385	-0.0021	-0.00232	-0.0002104
1166	0.00796	0.00251	-0.00405	-0.00374	-0.00206	-0.00219	-0.000196
1167	0.00784	0.00248	-0.0043	-0.00406	-0.00211	-0.00224	-0.0003288
1168	0.00783	0.00271	-0.00458	-0.00418	-0.00213	-0.00226	-0.0003744
1169	0.00778	0.00283	-0.00485	-0.00433	-0.00214	-0.00216	-0.0004744
1170	0.00777	0.00307	-0.005	-0.00436	-0.00209	-0.00206	-0.000508
1171	0.00767	0.003	-0.00525	-0.00465	-0.00212	-0.0023	-0.0005936
1172	0.00777	0.00351	-0.00503	-0.00431	-0.00196	-0.00211	-0.0006248
1173	0.00786	0.00385	-0.00496	-0.00402	-0.00184	-0.002	-0.0006536
1174	0.00793	0.00406	-0.00488	-0.00364	-0.00168	-0.00196	-0.000704
1175	0.00793	0.00426	-0.00494	-0.0036	-0.00165	-0.00193	-0.000716
1176	0.00798	0.00435	-0.00473	-0.00333	-0.00146	-0.00204	-0.0008424
1177	0.00811	0.0048	-0.0048	-0.00293	-0.00134	-0.0018	-0.0007856
1178	0.00803	0.00479	-0.00449	-0.00287	-0.00127	-0.00203	-0.0009416
1179	0.00825	0.00522	-0.00425	-0.00239	-0.00107	-0.00186	-0.0009416
1180	0.00826	0.00541	-0.00405	-0.00202	-0.000956522	-0.00193	-0.0009584
1181	0.00833	0.00572	-0.00358	-0.00136	-0.000686957	-0.00187	-0.0008976
1182	0.00857	0.0061	-0.00299	-0.000790093	-0.000444928	-0.00193	-0.0008912
1183	0.00877	0.00644	-0.00238	5.11111e-05	-0.000101449	-0.00191	-0.001
1184	0.00895	0.00705	-0.00164	0.000785833	0.000221739	-0.00179	-0.0009296
1185	0.00904	0.00715	-0.00131	0.00159	0.000483333	-0.00187	-0.000988
1186	0.00921	0.00745	-0.0007546	0.00225	0.000756522	-0.00191	-0.0009464
1187	0.00932	0.00771	-0.0002255	0.00289	0.00105	-0.00193	-0.00106
1188	0.00955	0.008	0.0001584	0.00355	0.00128	-0.00182	-0.00108
1189	0.00963	0.00822	0.000737	0.00397	0.00149	-0.00184	-0.000968
1190	0.00969	0.00834	0.001	0.00446	0.00165	-0.00191	-0.00109
1191	0.00983	0.00876	0.00127	0.00484	0.00183	-0.00175	-0.00106
1192	0.00995	0.00905	0.00152	0.00528	0.00204	-0.00172	-0.00111
1193	0.01004	0.00938	0.00181	0.00562	0.00219	-0.0018	-0.00103
1194	0.01013	0.00953	0.00217	0.00595	0.00235	-0.00167	-0.0011
1195	0.01007	0.00957	0.00199	0.00587	0.00239	-0.00181	-0.00113
1196	0.01014	0.00975	0.00231	0.00633	0.00252	-0.00173	-0.00123
1197	0.01006	0.00984	0.00211	0.00635	0.00252	-0.0018	-0.00124
1198	0.0103	0.01026	0.00258	0.00685	0.00279	-0.00164	-0.00128
1199	0.01027	0.01041	0.00259	0.00701	0.00286	-0.00163	-0.00124
1200	0.0104	0.01082	0.00317	0.00771	0.00315	-0.00157	-0.00131
1201	0.01049	0.01076	0.00356	0.00788	0.00329	-0.00177	-0.00132
1202	0.01065	0.01138	0.00404	0.00892	0.00362	-0.00157	-0.00134
1203	0.01078	0.01157	0.00477	0.00956	0.00393	-0.00161	-0.00127
1204	0.01091	0.01186	0.00525	0.01025	0.00416	-0.00167	-0.00134
1205	0.01109	0.01217	0.00603	0.01107	0.0045	-0.00165	-0.0013
1206	0.01117	0.01242	0.00644	0.0115	0.00471	-0.00171	-0.00128
1207	0.01138	0.0129	0.00704	0.01241	0.00499	-0.00157	-0.00126
1208	0.01134	0.01282	0.00702	0.0124	0.00507	-0.00172	-0.00131
1209	0.01141	0.01312	0.00746	0.01291	0.00531	-0.00172	-0.00136
1210	0.01142	0.0132	0.00735	0.01303	0.00531	-0.0016	-0.00137
1211	0.01134	0.01318	0.00743	0.013	0.00534	-0.00155	-0.00144
1212	0.01127	0.01317	0.0069	0.01281	0.00527	-0.00157	-0.00144
1213	0.01113	0.0131	0.00659	0.0124	0.00519	-0.00156	-0.00158
1214	0.01102	0.01301	0.00614	0.01188	0.00504	-0.00145	-0.0015
1215	0.0107	0.01269	0.00514	0.01077	0.00462	-0.00167	-0.00161
1216	0.01034	0.01228	0.00424	0.00978	0.0043	-0.00153	-0.00172
1217	0.00999	0.01198	0.00318	0.00838	0.00389	-0.00159	-0.00168
1218	0.00952	0.01137	0.00148	0.00696	0.00327	-0.00162	-0.00187
1219	0.00923	0.01109	5.06e-05	0.00553	0.00278	-0.00162	-0.00188
1220	0.00861	0.01037	-0.00144	0.00351	0.00212	-0.00175	-0.00211
1221	0.00822	0.00997	-0.00325	0.00206	0.00155	-0.00159	-0.00208
1222	0.00772	0.00947	-0.00478	0.000253426	0.000926087	-0.00161	-0.00217
1223	0.00725	0.00894	-0.0065	-0.00161	0.000291304	-0.00167	-0.0024
1224	0.00675	0.00855	-0.00791	-0.00314	-0.000249275	-0.00157	-0.00248
1225	0.00632	0.00796	-0.00942	-0.00496	-0.000828261	-0.00157	-0.0026
1226	0.00597	0.00752	-0.01098	-0.00654	-0.00138	-0.00158	-0.00261
1227	0.00559	0.00721	-0.01215	-0.00775	-0.00187	-0.00158	-0.00272
1228	0.0052	0.00686	-0.01334	-0.0092	-0.00233	-0.00157	-0.00274
1229	0.00483	0.00647	-0.0145	-0.01019	-0.00278	-0.00152	-0.00281
1230	0.00456	0.00599	-0.01574	-0.01158	-0.00319	-0.00157	-0.0029
1231	0.00419	0.00566	-0.01659	-0.01259	-0.00351	-0.00165	-0.0029
1232	0.00394	0.00541	-0.01754	-0.01345	-0.00383	-0.00151	-0.00298
1233	0.00372	0.00525	-0.01811	-0.01425	-0.00411	-0.00159	-0.00304
1234	0.00355	0.0049	-0.01904	-0.01498	-0.00438	-0.0016	-0.00314
1235	0.00332	0.0049	-0.01944	-0.01552	-0.00456	-0.00151	-0.00318
1236	0.0032	0.00464	-0.02006	-0.01603	-0.00476	-0.00156	-0.00316
1237	0.00288	0.0042	-0.02073	-0.01698	-0.00509	-0.00175	-0.0032
1238	0.00281	0.00402	-0.02094	-0.01728	-0.0052	-0.00171	-0.00328
1239	0.00271	0.00412	-0.02137	-0.01761	-0.00529	-0.00163	-0.00322
1240	0.00265	0.00391	-0.02155	-0.0179	-0.00541	-0.00159	-0.00326
1241	0.00244	0.00372	-0.02252	-0.01847	-0.00565	-0.00169	-0.00331
1242	0.00236	0.00365	-0.02248	-0.01874	-0.00567	-0.00167	-0.00329
1243	0.00226	0.00352	-0.02282	-0.01899	-0.0058	-0.00157	-0.00335
1244	0.0022	0.0034	-0.02296	-0.01937	-0.0059	-0.00168	-0.0033
1245	0.0021	0.00323	-0.02317	-0.01969	-0.00602	-0.00169	-0.00341
1246	0.00201	0.00323	-0.02323	-0.01978	-0.00604	-0.00165	-0.00332
1247	0.00196	0.00319	-0.02339	-0.01989	-0.00611	-0.00163	-0.00338
1248	0.00191	0.0031	-0.02371	-0.02027	-0.0062	-0.00168	-0.0034
1249	0.00185	0.00292	-0.02367	-0.02038	-0.00626	-0.00178	-0.00339
1250	0.00174	0.00287	-0.02406	-0.02061	-0.00634	-0.00172	-0.00331
1251	0.00161	0.0027	-0.02408	-0.02049	-0.0064	-0.00171	-0.00329
1252	0.00174	0.00268	-0.0242	-0.02079	-0.00648	-0.00173	-0.0033
1253	0.00163	0.00253	-0.02431	-0.02087	-0.00644	-0.0017	-0.00334
1254	0.00157	0.00241	-0.02448	-0.02107	-0.00654	-0.00175	-0.00335
1255	0.00159	0.00244	-0.02427	-0.02102	-0.00656	-0.00167	-0.00339
1256	0.00146	0.00225	-0.02462	-0.0213	-0.00666	-0.00177	-0.00339
1257	0.00144	0.00227	-0.02445	-0.02125	-0.00663	-0.00179	-0.00333
1258	0.00141	0.00213	-0.02463	-0.02139	-0.0067	-0.00172	-0.00343
1259	0.00131	0.00204	-0.02487	-0.02164	-0.00677	-0.00179	-0.00335
1260	0.00131	0.0019	-0.02474	-0.02161	-0.0068	-0.00186	-0.00339
1261	0.00128	0.00185	-0.02494	-0.02176	-0.00683	-0.00186	-0.00331
1262	0.00123	0.00185	-0.02478	-0.02173	-0.00685	-0.00181	-0.00334
1263	0.0012	0.00176	-0.02482	-0.02186	-0.00692	-0.00189	-0.00323
1264	0.00119	0.0017	-0.02482	-0.02178	-0.00687	-0.00184	-0.00335
1265	0.00118	0.00157	-0.02499	-0.02196	-0.00695	-0.00181	-0.00325
1266	0.00111	0.00149	-0.02495	-0.02191	-0.00699	-0.00189	-0.00333
1267	0.00115	0.00138	-0.0251	-0.02206	-0.00699	-0.00177	-0.00322
1268	0.001	0.00116	-0.02521	-0.02224	-0.00712	-0.00194	-0.00329
1269	0.00091962	0.00109	-0.02513	-0.02223	-0.00715	-0.0019	-0.00329
1270	0.00088569	0.00105	-0.02524	-0.02238	-0.00719	-0.00199	-0.00326
1271	0.00088803	0.0008029	-0.0252	-0.0226	-0.00725	-0.00199	-0.00328
1272	0.00087633	0.0008732	-0.02526	-0.02267	-0.00732	-0.00198	-0.00319
1273	0.00078975	0.000777	-0.02517	-0.02262	-0.00731	-0.00196	-0.00319
1274	0.00078039	0.0005513	-0.02542	-0.0228	-0.00741	-0.002	-0.00312
1275	0.00075933	0.0005513	-0.02537	-0.02283	-0.00739	-0.00199	-0.00316
1276	0.00077337	0.0003811	-0.02548	-0.02296	-0.00748	-0.00197	-0.00316
1277	0.00069966	0.00029415	-0.02562	-0.02296	-0.0075	-0.00198	-0.00309
1278	0.00063063	9.99e-05	-0.02568	-0.02326	-0.00759	-0.00204	-0.00311
1279	0.0005733	0.00013505	-0.02564	-0.02321	-0.00758	-0.00197	-0.00308
1280	0.00053469	-4.625e-05	-0.0257	-0.02341	-0.00767	-0.00199	-0.00308
1281	0.0004446	-0.0001739	-0.02598	-0.02365	-0.0078	-0.00212	-0.00304
1282	0.00045396	-0.00034595	-0.02593	-0.02364	-0.00783	-0.00207	-0.00304
1283	0.00039897	-0.00040885	-0.02611	-0.02394	-0.00789	-0.00205	-0.00301
1284	0.00034749	-0.00042735	-0.02615	-0.02389	-0.00794	-0.00204	-0.003
1285	0.00029133	-0.00065305	-0.02656	-0.02421	-0.00808	-0.00211	-0.00302
1286	0.00026208	-0.0006808	-0.02646	-0.02431	-0.00806	-0.00205	-0.00305
1287	0.00023985	-0.0007252	-0.02662	-0.02445	-0.00812	-0.002	-0.00299
1288	3.627e-05	-0.00106	-0.02679	-0.02478	-0.00827	-0.00217	-0.00304
1289	9.009e-05	-0.00096755	-0.02686	-0.02483	-0.00829	-0.00203	-0.00297
1290	-6.201e-05	-0.00118	-0.02721	-0.02521	-0.00843	-0.00213	-0.00297
1291	-0.00016263	-0.00125	-0.02732	-0.02536	-0.00848	-0.00206	-0.00303
1292	-0.00027378	-0.00145	-0.02756	-0.02565	-0.00867	-0.00224	-0.00295
1293	-0.00026208	-0.0016	-0.02754	-0.02575	-0.00869	-0.00211	-0.00304
1294	-0.00039078	-0.00161	-0.0279	-0.02613	-0.00881	-0.00214	-0.00296
1295	-0.00048087	-0.00185	-0.02813	-0.02627	-0.00888	-0.00213	-0.00306
1296	-0.00059202	-0.00215	-0.02857	-0.02675	-0.00912	-0.00224	-0.00292
1297	-0.00053937	-0.00216	-0.02856	-0.02669	-0.00905	-0.00209	-0.0028
1298	-0.00067743	-0.00232	-0.02894	-0.02711	-0.0092	-0.00206	-0.00293
1299	-0.00078039	-0.00248	-0.02902	-0.02741	-0.00931	-0.00209	-0.00292
1300	-0.0009477	-0.00284	-0.02938	-0.02789	-0.00953	-0.00223	-0.00293
1301	-0.00113	-0.00317	-0.02973	-0.02818	-0.00966	-0.00231	-0.00295
1302	-0.00119	-0.00312	-0.02973	-0.02848	-0.00977	-0.0022	-0.00292
1303	-0.00134	-0.00343	-0.03025	-0.02895	-0.00994	-0.00231	-0.00289
1304	-0.00139	-0.00362	-0.03046	-0.02912	-0.01004	-0.00232	-0.00277
1305	-0.00156	-0.00393	-0.03085	-0.02956	-0.01021	-0.00221	-0.00285
1306	-0.00183	-0.00429	-0.03106	-0.03013	-0.01038	-0.0025	-0.0029
1307	-0.00201	-0.00459	-0.03139	-0.0306	-0.01057	-0.00253	-0.00271
1308	-0.0021	-0.00475	-0.03207	-0.03086	-0.01071	-0.00258	-0.00284
1309	-0.00225	-0.00511	-0.03217	-0.03128	-0.0109	-0.00255	-0.00289
1310	-0.00236	-0.00518	-0.03241	-0.03173	-0.01103	-0.00245	-0.0029
1311	-0.00262	-0.0058	-0.0329	-0.03219	-0.0113	-0.00256	-0.00286
1312	-0.00257	-0.00577	-0.03324	-0.03243	-0.0114	-0.00241	-0.0027
1313	-0.00303	-0.00635	-0.03378	-0.03321	-0.01175	-0.00265	-0.00271
1314	-0.00299	-0.0063	-0.03401	-0.03362	-0.01182	-0.00243	-0.00265
1315	-0.00321	-0.00686	-0.03425	-0.03393	-0.01204	-0.00259	-0.00282
1316	-0.00314	-0.00681	-0.03458	-0.03431	-0.01213	-0.00239	-0.00264
1317	-0.00352	-0.0074	-0.03481	-0.0351	-0.01238	-0.00267	-0.00264
1318	-0.00352	-0.00756	-0.03538	-0.03548	-0.01257	-0.00246	-0.00257
1319	-0.00388	-0.008	-0.03556	-0.03615	-0.01273	-0.0028	-0.00258
1320	-0.00393	-0.00861	-0.03616	-0.03628	-0.01298	-0.00247	-0.00261
1321	-0.00462	-0.00985	-0.03716	-0.03785	-0.01357	-0.00342	-0.00273
1322	-0.00441	-0.00938	-0.03781	-0.0376	-0.01372	-0.00277	-0.00275
1323	-0.00515	-0.01099	-0.03874	-0.03946	-0.01426	-0.00351	-0.00271
1324	-0.00481	-0.01056	-0.03871	-0.03942	-0.01431	-0.00266	-0.00262
1325	-0.00548	-0.01165	-0.03957	-0.04044	-0.01483	-0.00294	-0.00254
1326	-0.00552	-0.01184	-0.03982	-0.0411	-0.01492	-0.00312	-0.00248
1327	-0.00575	-0.01226	-0.04045	-0.04177	-0.0153	-0.0032	-0.00255
1328	-0.00589	-0.01304	-0.04109	-0.04227	-0.01548	-0.00322	-0.00252
1329	-0.00614	-0.01324	-0.04095	-0.04291	-0.01569	-0.0031	-0.00226
1330	-0.00641	-0.01392	-0.04135	-0.04385	-0.01599	-0.00329	-0.00236
1331	-0.00664	-0.0141	-0.0423	-0.04386	-0.01635	-0.00306	-0.00227
1332	-0.0069	-0.0149	-0.04235	-0.04501	-0.01652	-0.00309	-0.00226
1333	-0.00693	-0.01486	-0.04285	-0.04525	-0.01677	-0.00297	-0.00209
1334	-0.00756	-0.016	-0.04326	-0.04659	-0.01716	-0.00344	-0.00229
1335	-0.00749	-0.01599	-0.0436	-0.04697	-0.01732	-0.00328	-0.0019
1336	-0.00801	-0.01684	-0.04426	-0.04777	-0.01779	-0.00352	-0.0021
1337	-0.00793	-0.01721	-0.04441	-0.04807	-0.01781	-0.00324	-0.00173
1338	-0.00864	-0.01838	-0.04544	-0.04934	-0.01833	-0.004	-0.00191
1339	-0.0084	-0.01829	-0.04552	-0.04932	-0.01842	-0.00356	-0.00152
1340	-0.00887	-0.01922	-0.04607	-0.05048	-0.01881	-0.00381	-0.00177
1341	-0.00896	-0.01954	-0.04656	-0.05068	-0.01901	-0.00357	-0.00156
1342	-0.00949	-0.02028	-0.04698	-0.05164	-0.01935	-0.00387	-0.00146
1343	-0.00947	-0.02059	-0.04692	-0.05184	-0.01951	-0.00358	-0.00133
1344	-0.00973	-0.02137	-0.04754	-0.0527	-0.01985	-0.00364	-0.00117
1345	-0.00989	-0.02175	-0.04807	-0.05294	-0.02007	-0.00372	-0.00125
1346	-0.00983	-0.02193	-0.04809	-0.05346	-0.02025	-0.00331	-0.0009384
1347	-0.0103	-0.02267	-0.04847	-0.05395	-0.02053	-0.00363	-0.00115
1348	-0.01037	-0.02333	-0.04833	-0.05452	-0.02065	-0.00358	-0.000796
1349	-0.01077	-0.02408	-0.04964	-0.05537	-0.02113	-0.00384	-0.0009352
1350	-0.0107	-0.02402	-0.04915	-0.05567	-0.02119	-0.00347	-0.00068
1351	-0.01079	-0.02482	-0.04899	-0.05598	-0.02141	-0.00353	-0.0003248
1352	-0.01093	-0.02535	-0.04954	-0.05651	-0.02157	-0.00362	-0.00032
1353	-0.01135	-0.02583	-0.04952	-0.05687	-0.02176	-0.00338	-0.0002656
1354	-0.01017	-0.02445	-0.04825	-0.05455	-0.02107	-0.00233	-0.0001456
1355	-0.01071	-0.0252	-0.04851	-0.05551	-0.02108	-0.00385	-0.0005808
1356	-0.01192	-0.0267	-0.04904	-0.05743	-0.02186	-0.00493	-0.00123
1357	-0.01226	-0.02762	-0.04983	-0.05777	-0.02239	-0.00411	-3.68e-05
1358	-0.0123	-0.02871	-0.05037	-0.05915	-0.02274	-0.00406	-0.000192
1359	-0.0121	-0.02883	-0.05029	-0.05861	-0.02283	-0.00354	0.0003088
1360	-0.0126	-0.0298	-0.05085	-0.06023	-0.02328	-0.00395	8.24e-05
1361	-0.01261	-0.03061	-0.05156	-0.06009	-0.0235	-0.00401	0.000388
1362	-0.01272	-0.03092	-0.05153	-0.06056	-0.02367	-0.00389	0.0004448
1363	-0.01333	-0.03275	-0.05123	-0.06159	-0.02417	-0.0046	0.0001344
1364	-0.01367	-0.0328	-0.05175	-0.06192	-0.02437	-0.00425	0.0003712
1365	-0.01417	-0.03454	-0.05217	-0.06304	-0.02491	-0.00475	0.0001128
1366	-0.01489	-0.03603	-0.05235	-0.06454	-0.02536	-0.00522	7.84e-05
1367	-0.01505	-0.03647	-0.05306	-0.06534	-0.02577	-0.00519	0.0002768
1368	-0.01574	-0.03764	-0.05347	-0.06644	-0.02618	-0.00573	0.0001736
1369	-0.01553	-0.03851	-0.05314	-0.06755	-0.02644	-0.00495	8.72e-05
1370	-0.01735	-0.04161	-0.05524	-0.07122	-0.02776	-0.00722	-0.000448
1371	-0.01774	-0.0429	-0.05525	-0.07274	-0.02813	-0.00662	-0.0006568
1372	-0.0186	-0.04511	-0.05618	-0.07527	-0.02923	-0.00748	-0.00123
1373	-0.02026	-0.04858	-0.05794	-0.07841	-0.0303	-0.00887	-0.0017
1374	-0.02139	-0.05185	-0.05694	-0.08283	-0.03138	-0.01087	-0.00237
1375	-0.02376	-0.0549	-0.05915	-0.08612	-0.03277	-0.01253	-0.00432
1376	-0.02473	-0.05804	-0.05989	-0.09086	-0.03385	-0.01294	-0.0056
1377	-0.02755	-0.06451	-0.06375	-0.09704	-0.03602	-0.01567	-0.008
1378	-0.02925	-0.06797	-0.06376	-0.10182	-0.03694	-0.01834	-0.01105
1379	-0.0311	-0.07223	-0.06671	-0.10977	-0.03863	-0.01997	-0.01367
1380	-0.03577	-0.08053	-0.06866	-0.11831	-0.04194	-0.02577	-0.01853
1381	-0.03812	-0.08672	-0.06714	-0.12755	-0.04258	-0.02916	-0.02045
1382	-0.04559	-0.0982	-0.07721	-0.13772	-0.04558	-0.03644	-0.02599
1383	-0.04774	-0.09978	-0.07425	-0.1474	-0.04697	-0.04083	-0.03132
1384	-0.05035	-0.10834	-0.07433	-0.14969	-0.04752	-0.0469	-0.03155
1385	-0.05195	-0.10734	-0.06746	-0.14641	-0.04534	-0.04992	-0.03596
1386	-0.05254	-0.11196	-0.07566	-0.14772	-0.0417	-0.05778	-0.0358
1387	-0.04783	-0.10173	-0.07493	-0.13376	-0.03507	-0.05281	-0.03794
1388	-0.0462	-0.09628	-0.05231	-0.12031	-0.03029	-0.05848	-0.03563
1389	-0.04766	-0.08894	-0.04965	-0.10453	-0.02699	-0.05763	-0.03607
1390	-0.04612	-0.08174	-0.04951	-0.09199	-0.02041	-0.05657	-0.02991
1391	-0.04882	-0.0752	-0.06346	-0.08018	-0.01848	-0.05619	-0.03504
1392	-0.03571	-0.07125	-0.03995	-0.07272	-0.01425	-0.0553	-0.03456
1393	-0.04069	-0.08131	-0.04945	-0.07515	-0.01007	-0.05651	-0.02906
1394	-0.04084	-0.0753	-0.04437	-0.06304	-0.01293	-0.05976	-0.03395
1395	-0.03149	-0.05764	-0.03377	-0.06052	-0.00807	-0.04944	-0.02968
1396	-0.03053	-0.0568	-0.04255	-0.04831	-0.00936	-0.05472	-0.02657
1397	-0.036	-0.07449	-0.04674	-0.06687	-0.00885	-0.06264	-0.03262
1398	-0.0347	-0.06521	-0.04508	-0.05145	-0.00786	-0.05578	-0.03204
1399	-0.03404	-0.05311	-0.04626	-0.05304	-0.00377	-0.04886	-0.03465
1400	-0.03995	-0.06504	-0.04133	-0.05445	-0.00669	-0.06158	-0.03258

## Sheet: Supplrmentary Fig 24d
loading amount	reversible adosrption	error bars		loading amount	irreversible adsorption	error bars		loading amount	unadsorption	error bars
1	15	5		1	70	7		1	15	5
2	17	5		2	65	6		2	18	5
5	25	3		5	54	6		5	21	3
10	51	3		10	27	5		10	22	3
15	60.5	2		15	17.5	2		15	22	2
20	62	2		20	15	2		20	23	2
25	62	2		25	14	2		25	24	2
