# Supplementary material for: Preparing high-concentration individualized carbon nanotubes for industrial separation of multiple single-chirality species
Source: Nat Commun. 2023 Apr 29;14:2491. doi: 10.1038/s41467-023-38133-0 (PMC10148823; doi:10.1038/s41467-023-38133-0)
Supplement: Supplementary file 3 — Source Data [file 41467_2023_38133_MOESM3_ESM.zip › 7 Source data/Supplementary Figure 25/Supplementary Figure 25a-c-Effect of loading amount on irreversible adsorption.xlsx]

## Sheet: Supplementary Fig 25a
X	pristine absorbance
200	0.33612
201	0.33221
202	0.33101
203	0.32173
204	0.31303
205	0.31267
206	0.30588
207	0.30758
208	0.30095
209	0.30142
210	0.30481
211	0.30406
212	0.30292
213	0.31087
214	0.31031
215	0.31294
216	0.31527
217	0.31333
218	0.31651
219	0.32462
220	0.32361
221	0.32611
222	0.33433
223	0.33443
224	0.33841
225	0.34468
226	0.34266
227	0.34417
228	0.35204
229	0.35173
230	0.35396
231	0.35836
232	0.35973
233	0.35835
234	0.35848
235	0.35502
236	0.35479
237	0.35096
238	0.34742
239	0.34428
240	0.33882
241	0.33194
242	0.32736
243	0.32012
244	0.3161
245	0.30895
246	0.30502
247	0.29999
248	0.29504
249	0.28936
250	0.28602
251	0.28173
252	0.27887
253	0.27779
254	0.27444
255	0.27545
256	0.27121
257	0.27318
258	0.27088
259	0.27153
260	0.27134
261	0.27142
262	0.27198
263	0.27253
264	0.27414
265	0.27735
266	0.27897
267	0.28156
268	0.2846
269	0.28854
270	0.28885
271	0.29446
272	0.29693
273	0.29849
274	0.30247
275	0.30055
276	0.30537
277	0.30487
278	0.30845
279	0.30951
280	0.31402
281	0.31531
282	0.32171
283	0.3243
284	0.32999
285	0.33365
286	0.33429
287	0.33858
288	0.33642
289	0.33785
290	0.33764
291	0.33675
292	0.33377
293	0.33559
294	0.333
295	0.33429
296	0.33674
297	0.33772
298	0.34142
299	0.34417
300	0.34806
301	0.34958
302	0.35013
303	0.35111
304	0.34916
305	0.34495
306	0.3395
307	0.33258
308	0.32434
309	0.31467
310	0.30659
311	0.29839
312	0.28941
313	0.28116
314	0.27616
315	0.27058
316	0.26519
317	0.26109
318	0.25703
319	0.25448
320	0.25131
321	0.25098
322	0.24798
323	0.24783
324	0.24739
325	0.24673
326	0.24647
327	0.24542
328	0.24454
329	0.24396
330	0.2415
331	0.24227
332	0.24172
333	0.24144
334	0.24308
335	0.24473
336	0.24844
337	0.25228
338	0.25602
339	0.26223
340	0.26839
341	0.27721
342	0.28462
343	0.29371
344	0.29896
345	0.30493
346	0.30786
347	0.30759
348	0.30381
349	0.29845
350	0.29118
351	0.28082
352	0.27041
353	0.25868
354	0.24741
355	0.23582
356	0.22504
357	0.21556
358	0.20926
359	0.20115
360	0.19498
361	0.18779
362	0.18338
363	0.17999
364	0.17664
365	0.17179
366	0.16902
367	0.16508
368	0.16297
369	0.16062
370	0.15805
371	0.15636
372	0.15328
373	0.15306
374	0.15126
375	0.14846
376	0.14755
377	0.14711
378	0.14448
379	0.14387
380	0.14122
381	0.1411
382	0.13901
383	0.13966
384	0.13752
385	0.13634
386	0.13627
387	0.13511
388	0.13389
389	0.13362
390	0.13264
391	0.13163
392	0.13008
393	0.13091
394	0.12928
395	0.12924
396	0.12873
397	0.12845
398	0.12733
399	0.12707
400	0.12679
401	0.1253
402	0.12565
403	0.12563
404	0.12504
405	0.1243
406	0.12459
407	0.12358
408	0.12354
409	0.12322
410	0.12187
411	0.12219
412	0.12201
413	0.12137
414	0.12173
415	0.12075
416	0.12198
417	0.12056
418	0.12183
419	0.11989
420	0.12021
421	0.11969
422	0.12009
423	0.11988
424	0.11957
425	0.11934
426	0.11957
427	0.11994
428	0.11892
429	0.11869
430	0.1192
431	0.1183
432	0.11885
433	0.11864
434	0.11863
435	0.11928
436	0.118
437	0.11857
438	0.11787
439	0.11751
440	0.1178
441	0.11786
442	0.11735
443	0.11829
444	0.11725
445	0.11788
446	0.11813
447	0.11671
448	0.11711
449	0.11657
450	0.11643
451	0.11679
452	0.11631
453	0.1156
454	0.1164
455	0.11624
456	0.1165
457	0.11614
458	0.11673
459	0.11649
460	0.11649
461	0.11635
462	0.11715
463	0.11556
464	0.11717
465	0.1162
466	0.1165
467	0.1166
468	0.1166
469	0.11717
470	0.11654
471	0.11687
472	0.11684
473	0.11787
474	0.11625
475	0.11766
476	0.11692
477	0.11786
478	0.11743
479	0.118
480	0.11852
481	0.11851
482	0.11927
483	0.11895
484	0.12037
485	0.1201
486	0.12106
487	0.12052
488	0.12122
489	0.12117
490	0.12197
491	0.12277
492	0.12241
493	0.12375
494	0.12399
495	0.12466
496	0.12495
497	0.12654
498	0.1265
499	0.12749
500	0.12836
501	0.12971
502	0.13088
503	0.13147
504	0.1334
505	0.13413
506	0.13608
507	0.1367
508	0.13924
509	0.13942
510	0.14148
511	0.14208
512	0.14311
513	0.14419
514	0.14509
515	0.14646
516	0.1467
517	0.14785
518	0.14706
519	0.14792
520	0.14712
521	0.14707
522	0.14643
523	0.1452
524	0.14419
525	0.14281
526	0.14214
527	0.14055
528	0.14023
529	0.13813
530	0.13864
531	0.1371
532	0.13672
533	0.13593
534	0.13546
535	0.13556
536	0.13632
537	0.13606
538	0.13704
539	0.13727
540	0.1393
541	0.13929
542	0.1413
543	0.14288
544	0.14437
545	0.14606
546	0.14828
547	0.15181
548	0.15406
549	0.15846
550	0.16181
551	0.16671
552	0.171
553	0.17761
554	0.18282
555	0.18989
556	0.19791
557	0.20708
558	0.21764
559	0.2283
560	0.24113
561	0.25303
562	0.26679
563	0.27952
564	0.29276
565	0.30495
566	0.31493
567	0.32236
568	0.32714
569	0.32925
570	0.32768
571	0.32567
572	0.31957
573	0.31427
574	0.30542
575	0.29783
576	0.28916
577	0.28141
578	0.27346
579	0.2661
580	0.25925
581	0.25199
582	0.24517
583	0.23783
584	0.23202
585	0.22415
586	0.21845
587	0.212
588	0.20597
589	0.19995
590	0.19334
591	0.18861
592	0.18275
593	0.17856
594	0.17355
595	0.17033
596	0.16517
597	0.16205
598	0.1581
599	0.15504
600	0.15182
601	0.14891
602	0.14649
603	0.14374
604	0.14191
605	0.13863
606	0.13779
607	0.13471
608	0.13353
609	0.13138
610	0.12931
611	0.12801
612	0.12618
613	0.12498
614	0.12325
615	0.12256
616	0.12047
617	0.12043
618	0.11839
619	0.11844
620	0.117
621	0.1161
622	0.11561
623	0.11452
624	0.11426
625	0.11342
626	0.11379
627	0.11259
628	0.11315
629	0.11195
630	0.11269
631	0.11215
632	0.112
633	0.11256
634	0.11258
635	0.11347
636	0.11288
637	0.11397
638	0.11368
639	0.11468
640	0.11379
641	0.11449
642	0.11426
643	0.11398
644	0.11374
645	0.11364
646	0.11378
647	0.1123
648	0.11292
649	0.1122
650	0.1118
651	0.11078
652	0.11119
653	0.11018
654	0.1095
655	0.10916
656	0.10899
657	0.10857
658	0.10798
659	0.10836
660	0.10739
661	0.10836
662	0.10681
663	0.10723
664	0.10698
665	0.10629
666	0.10593
667	0.10541
668	0.10499
669	0.10526
670	0.10475
671	0.10346
672	0.10397
673	0.10317
674	0.1024
675	0.10238
676	0.10135
677	0.10142
678	0.10078
679	0.10083
680	0.09968
681	0.09985
682	0.09921
683	0.09872
684	0.09797
685	0.09798
686	0.09747
687	0.09799
688	0.09726
689	0.0975
690	0.09635
691	0.09657
692	0.09581
693	0.09566
694	0.09533
695	0.09464
696	0.09507
697	0.09397
698	0.0938
699	0.09336
700	0.09363
701	0.09217
702	0.09223
703	0.09209
704	0.09146
705	0.09107
706	0.09065
707	0.09082
708	0.08995
709	0.0895
710	0.09046
711	0.0886
712	0.08898
713	0.08878
714	0.08919
715	0.08796
716	0.08879
717	0.08822
718	0.08815
719	0.08855
720	0.08792
721	0.08844
722	0.08681
723	0.08833
724	0.0873
725	0.08762
726	0.08682
727	0.08823
728	0.08738
729	0.08764
730	0.08778
731	0.08718
732	0.08748
733	0.08745
734	0.08798
735	0.08813
736	0.08698
737	0.08754
738	0.08685
739	0.08744
740	0.08782
741	0.0879
742	0.08771
743	0.08756
744	0.08763
745	0.08723
746	0.08787
747	0.0872
748	0.08812
749	0.08741
750	0.08757
751	0.0881
752	0.08812
753	0.08792
754	0.08794
755	0.08826
756	0.08798
757	0.0886
758	0.08784
759	0.08871
760	0.08778
761	0.08873
762	0.08854
763	0.08936
764	0.08895
765	0.08908
766	0.08899
767	0.08898
768	0.08951
769	0.08879
770	0.08951
771	0.08917
772	0.0904
773	0.08938
774	0.09023
775	0.09065
776	0.09066
777	0.09073
778	0.09024
779	0.09077
780	0.09058
781	0.09106
782	0.09086
783	0.09109
784	0.09163
785	0.09222
786	0.09209
787	0.09226
788	0.09271
789	0.0931
790	0.09368
791	0.09373
792	0.09469
793	0.09461
794	0.09598
795	0.09643
796	0.09705
797	0.09779
798	0.09847
799	0.09924
800	0.09964
801	0.10036
802	0.10127
803	0.10212
804	0.10271
805	0.10356
806	0.10472
807	0.10571
808	0.10722
809	0.10769
810	0.10901
811	0.11033
812	0.11082
813	0.1122
814	0.11373
815	0.11478
816	0.11579
817	0.11699
818	0.11784
819	0.11942
820	0.1207
821	0.12175
822	0.12318
823	0.12418
824	0.12533
825	0.12715
826	0.12825
827	0.12913
828	0.13056
829	0.13144
830	0.13262
831	0.13247
832	0.13316
833	0.13457
834	0.13521
835	0.13645
836	0.13707
837	0.13806
838	0.13858
839	0.13975
840	0.14045
841	0.14126
842	0.14154
843	0.14203
844	0.14265
845	0.14218
846	0.14302
847	0.14263
848	0.14239
849	0.14231
850	0.14131
851	0.14103
852	0.14012
853	0.13951
854	0.13804
855	0.13734
856	0.13595
857	0.1348
858	0.13373
859	0.1328
860	0.13175
861	0.13075
862	0.13029
863	0.12939
864	0.1292
865	0.12859
866	0.12833
867	0.12769
868	0.12779
869	0.12743
870	0.12732
871	0.1268
872	0.12657
873	0.12598
874	0.12534
875	0.12438
876	0.12372
877	0.12193
878	0.12065
879	0.11897
880	0.11782
881	0.1159
882	0.11485
883	0.11332
884	0.11228
885	0.11139
886	0.11023
887	0.1097
888	0.10888
889	0.1087
890	0.10847
891	0.10818
892	0.10811
893	0.10811
894	0.1085
895	0.10861
896	0.10934
897	0.10938
898	0.10974
899	0.11026
900	0.11099
901	0.11092
902	0.11161
903	0.11211
904	0.11252
905	0.11315
906	0.11365
907	0.11437
908	0.1149
909	0.11542
910	0.11605
911	0.11668
912	0.11723
913	0.11776
914	0.1181
915	0.11844
916	0.11881
917	0.11894
918	0.11914
919	0.11919
920	0.11939
921	0.11939
922	0.11956
923	0.11972
924	0.11984
925	0.12005
926	0.12051
927	0.12109
928	0.12147
929	0.12229
930	0.12316
931	0.12399
932	0.12513
933	0.12624
934	0.12749
935	0.12902
936	0.13073
937	0.13278
938	0.13513
939	0.13746
940	0.14038
941	0.14356
942	0.14688
943	0.15052
944	0.15439
945	0.15902
946	0.16368
947	0.16869
948	0.17426
949	0.17992
950	0.1864
951	0.19293
952	0.20044
953	0.20807
954	0.21698
955	0.22594
956	0.23632
957	0.24751
958	0.25942
959	0.27399
960	0.28823
961	0.30622
962	0.32306
963	0.34428
964	0.36512
965	0.38892
966	0.41496
967	0.44208
968	0.47201
969	0.50275
970	0.5334
971	0.56775
972	0.59781
973	0.63025
974	0.6577
975	0.68507
976	0.70557
977	0.72415
978	0.73691
979	0.74573
980	0.75095
981	0.75147
982	0.74807
983	0.74157
984	0.7323
985	0.7209
986	0.7067
987	0.69035
988	0.67155
989	0.65089
990	0.6276
991	0.6053
992	0.57926
993	0.55518
994	0.5281
995	0.50493
996	0.4801
997	0.45897
998	0.43759
999	0.4182
1000	0.40017
1001	0.38234
1002	0.36693
1003	0.3519
1004	0.33911
1005	0.32697
1006	0.31554
1007	0.3057
1008	0.29517
1009	0.28674
1010	0.27731
1011	0.26974
1012	0.26163
1013	0.2552
1014	0.24846
1015	0.24361
1016	0.23817
1017	0.23356
1018	0.2292
1019	0.2248
1020	0.22138
1021	0.21769
1022	0.21461
1023	0.21158
1024	0.20854
1025	0.20583
1026	0.20273
1027	0.19992
1028	0.19707
1029	0.19371
1030	0.19121
1031	0.18788
1032	0.18489
1033	0.18151
1034	0.17846
1035	0.17494
1036	0.1716
1037	0.16794
1038	0.16444
1039	0.1605
1040	0.15674
1041	0.15274
1042	0.14876
1043	0.14506
1044	0.14097
1045	0.13703
1046	0.13332
1047	0.12955
1048	0.12581
1049	0.12244
1050	0.11932
1051	0.116
1052	0.11285
1053	0.10996
1054	0.10736
1055	0.10474
1056	0.10215
1057	0.09985
1058	0.09765
1059	0.09549
1060	0.09341
1061	0.09136
1062	0.08959
1063	0.08772
1064	0.08597
1065	0.08436
1066	0.08282
1067	0.08131
1068	0.08005
1069	0.07862
1070	0.0773
1071	0.07577
1072	0.07484
1073	0.07369
1074	0.0726
1075	0.07152
1076	0.07071
1077	0.06994
1078	0.06905
1079	0.06813
1080	0.06737
1081	0.0666
1082	0.06598
1083	0.06538
1084	0.06482
1085	0.06421
1086	0.06364
1087	0.0634
1088	0.0628
1089	0.06248
1090	0.06208
1091	0.06181
1092	0.0616
1093	0.06125
1094	0.06117
1095	0.06093
1096	0.06093
1097	0.0608
1098	0.06068
1099	0.06073
1100	0.06075
1101	0.06073
1102	0.06087
1103	0.06084
1104	0.06093
1105	0.06103
1106	0.06111
1107	0.06135
1108	0.06154
1109	0.0615
1110	0.06163
1111	0.06164
1112	0.06168
1113	0.06147
1114	0.06151
1115	0.06151
1116	0.06115
1117	0.06104
1118	0.06093
1119	0.06088
1120	0.06055
1121	0.06043
1122	0.06005
1123	0.06009
1124	0.05979
1125	0.05963
1126	0.05949
1127	0.05933
1128	0.0593
1129	0.05916
1130	0.0591
1131	0.05893
1132	0.05889
1133	0.05881
1134	0.05875
1135	0.05868
1136	0.05854
1137	0.05883
1138	0.05893
1139	0.05879
1140	0.05884
1141	0.05892
1142	0.05884
1143	0.05899
1144	0.0592
1145	0.05898
1146	0.05911
1147	0.059
1148	0.05897
1149	0.05883
1150	0.05857
1151	0.05849
1152	0.05849
1153	0.05812
1154	0.05806
1155	0.05772
1156	0.05756
1157	0.05726
1158	0.05692
1159	0.05671
1160	0.05635
1161	0.05606
1162	0.05576
1163	0.05546
1164	0.05519
1165	0.05495
1166	0.05475
1167	0.05437
1168	0.05415
1169	0.05387
1170	0.05366
1171	0.05334
1172	0.053
1173	0.05272
1174	0.05268
1175	0.05215
1176	0.05197
1177	0.05166
1178	0.05138
1179	0.05112
1180	0.05065
1181	0.05049
1182	0.05007
1183	0.04979
1184	0.04946
1185	0.04918
1186	0.04875
1187	0.04854
1188	0.04834
1189	0.04802
1190	0.04783
1191	0.04754
1192	0.04741
1193	0.04707
1194	0.0469
1195	0.04678
1196	0.04654
1197	0.04635
1198	0.04612
1199	0.04587
1200	0.04558
1201	0.04549
1202	0.04511
1203	0.04487
1204	0.0446
1205	0.04421
1206	0.04392
1207	0.04369
1208	0.04343
1209	0.04328
1210	0.04302
1211	0.04274
1212	0.04272
1213	0.04248
1214	0.04248
1215	0.0423
1216	0.04221
1217	0.04215
1218	0.04224
1219	0.04215
1220	0.04235
1221	0.04241
1222	0.04239
1223	0.04248
1224	0.04242
1225	0.04256
1226	0.04254
1227	0.04258
1228	0.04252
1229	0.04256
1230	0.04251
1231	0.04249
1232	0.04241
1233	0.04245
1234	0.04238
1235	0.04224
1236	0.04226
1237	0.0421
1238	0.0421
1239	0.04203
1240	0.04195
1241	0.04185
1242	0.04183
1243	0.04166
1244	0.04168
1245	0.04165
1246	0.04158
1247	0.04151
1248	0.04146
1249	0.04147
1250	0.0414
1251	0.04133
1252	0.0413
1253	0.0412
1254	0.04118
1255	0.04116
1256	0.04114
1257	0.04113
1258	0.04124
1259	0.04107
1260	0.04117
1261	0.04107
1262	0.04114
1263	0.04103
1264	0.04117
1265	0.04116
1266	0.04119
1267	0.04116
1268	0.04119
1269	0.0412
1270	0.0412
1271	0.04119
1272	0.04125
1273	0.04136
1274	0.04127
1275	0.04134
1276	0.04127
1277	0.04131
1278	0.04136
1279	0.04137
1280	0.04144
1281	0.0415
1282	0.0416
1283	0.04151
1284	0.04162
1285	0.04168
1286	0.04166
1287	0.04168
1288	0.0417
1289	0.04177
1290	0.04184
1291	0.04196
1292	0.04191
1293	0.04203
1294	0.04193
1295	0.04205
1296	0.04195
1297	0.04214
1298	0.04216
1299	0.0423
1300	0.04233
1301	0.04237
1302	0.0426
1303	0.04245
1304	0.04256
1305	0.0426
1306	0.04263
1307	0.04268
1308	0.04281
1309	0.04278
1310	0.04302
1311	0.04288
1312	0.04306
1313	0.04306
1314	0.04322
1315	0.04321
1316	0.04334
1317	0.04347
1318	0.0435
1319	0.04356
1320	0.04361
1321	0.04344
1322	0.04403
1323	0.04396
1324	0.04407
1325	0.04416
1326	0.04462
1327	0.04438
1328	0.04473
1329	0.04496
1330	0.04487
1331	0.04474
1332	0.04546
1333	0.04526
1334	0.0457
1335	0.04548
1336	0.04601
1337	0.04588
1338	0.04604
1339	0.04611
1340	0.04642
1341	0.04664
1342	0.04672
1343	0.04698
1344	0.04704
1345	0.0472
1346	0.04766
1347	0.04769
1348	0.04809
1349	0.04806
1350	0.04867
1351	0.04893
1352	0.049
1353	0.04934
1354	0.04928
1355	0.04876
1356	0.0491
1357	0.04989
1358	0.05035
1359	0.0508
1360	0.05109
1361	0.05132
1362	0.05195
1363	0.05214
1364	0.05193
1365	0.0525
1366	0.05303
1367	0.05279
1368	0.05367
1369	0.05401
1370	0.05462
1371	0.05497
1372	0.05559
1373	0.05608
1374	0.05632
1375	0.05618
1376	0.05715
1377	0.0564
1378	0.05487
1379	0.05457
1380	0.053
1381	0.05107
1382	0.04719
1383	0.04753
1384	0.04053
1385	0.03967
1386	0.03628
1387	0.03134
1388	0.02921
1389	0.02385
1390	0.02428
1391	0.02176
1392	0.02112
1393	0.01661
1394	0.01397
1395	0.01817
1396	0.01602
1397	0.01631
1398	0.01683
1399	0.02065
1400	0.01779

## Sheet: Supplementary Fig 25b
X	loading 10 ml	loading 1 ml
200	0.18883	0.00109
201	0.17277	0.00519
202	0.16802	0.00349
203	0.17859	0.0004688
204	0.16833	-9.92e-05
205	0.16683	0.00144
206	0.16776	0.0022
207	0.15358	0.00204
208	0.16016	0.00164
209	0.15474	0.00187
210	0.15506	0.0016
211	0.15836	0.00156
212	0.1606	0.00249
213	0.15458	0.00245
214	0.15916	0.00238
215	0.16577	0.00091
216	0.16102	0.00291
217	0.16494	0.00294
218	0.16927	0.00291
219	0.1676	0.00299
220	0.17292	0.00313
221	0.17587	0.00262
222	0.17633	0.00307
223	0.17944	0.00321
224	0.18055	0.00379
225	0.18243	0.00391
226	0.18287	0.00418
227	0.18862	0.00436
228	0.19144	0.00477
229	0.19373	0.00516
230	0.19597	0.0042
231	0.19727	0.00448
232	0.19682	0.00391
233	0.19858	0.00546
234	0.20043	0.00439
235	0.19841	0.00571
236	0.19623	0.0044
237	0.19916	0.00547
238	0.19772	0.00512
239	0.1971	0.00609
240	0.18836	0.00477
241	0.18906	0.00483
242	0.18362	0.00513
243	0.18333	0.00487
244	0.17843	0.00469
245	0.17679	0.00385
246	0.17553	0.00537
247	0.16994	0.00421
248	0.16819	0.00444
249	0.16405	0.00419
250	0.16367	0.00475
251	0.15872	0.00427
252	0.15849	0.0045
253	0.1548	0.00412
254	0.15617	0.00391
255	0.15328	0.00448
256	0.15229	0.00423
257	0.15382	0.00443
258	0.15104	0.00362
259	0.15299	0.00451
260	0.14946	0.00373
261	0.14993	0.00427
262	0.1528	0.00448
263	0.15158	0.00437
264	0.15317	0.00471
265	0.15244	0.00488
266	0.15427	0.00442
267	0.15484	0.00492
268	0.15802	0.00521
269	0.15797	0.00479
270	0.15969	0.00507
271	0.16257	0.00498
272	0.16189	0.00481
273	0.1671	0.00466
274	0.16595	0.00493
275	0.16835	0.00458
276	0.16647	0.00488
277	0.16865	0.00505
278	0.17079	0.00566
279	0.17055	0.00512
280	0.17171	0.0051
281	0.17534	0.00543
282	0.17662	0.00538
283	0.17896	0.00512
284	0.18291	0.00572
285	0.18157	0.00547
286	0.1864	0.00563
287	0.18577	0.0054
288	0.18775	0.00603
289	0.18609	0.00566
290	0.18523	0.00572
291	0.187	0.006
292	0.18573	0.00583
293	0.18512	0.00636
294	0.18379	0.00574
295	0.18711	0.00581
296	0.18404	0.00566
297	0.18676	0.00517
298	0.18713	0.00557
299	0.19098	0.00597
300	0.19086	0.00592
301	0.19288	0.00619
302	0.19451	0.00666
303	0.19493	0.00572
304	0.19341	0.00652
305	0.19152	0.00582
306	0.18954	0.00618
307	0.18512	0.00572
308	0.18011	0.00533
309	0.17566	0.0053
310	0.1708	0.00524
311	0.16758	0.00513
312	0.16219	0.00469
313	0.15732	0.00488
314	0.15358	0.00456
315	0.15091	0.00443
316	0.14842	0.00432
317	0.14542	0.004
318	0.14284	0.00454
319	0.14211	0.00426
320	0.13935	0.0039
321	0.13752	0.00443
322	0.13881	0.0039
323	0.13651	0.00439
324	0.13736	0.00393
325	0.13541	0.0043
326	0.13515	0.00414
327	0.13603	0.00444
328	0.13335	0.00371
329	0.13338	0.00422
330	0.13483	0.00388
331	0.13188	0.00417
332	0.13309	0.00377
333	0.13247	0.00411
334	0.13477	0.0039
335	0.1334	0.00431
336	0.13574	0.00397
337	0.13603	0.00446
338	0.1398	0.00458
339	0.14215	0.00415
340	0.14471	0.00477
341	0.15096	0.0048
342	0.15391	0.00501
343	0.15913	0.00474
344	0.16155	0.00549
345	0.16622	0.00528
346	0.16707	0.00579
347	0.16961	0.00548
348	0.1661	0.00568
349	0.16448	0.00587
350	0.15991	0.00521
351	0.1548	0.00505
352	0.15042	0.00464
353	0.14406	0.00495
354	0.13909	0.00445
355	0.13264	0.00468
356	0.12859	0.00415
357	0.12152	0.00424
358	0.11796	0.00365
359	0.11277	0.00376
360	0.11078	0.00366
361	0.10526	0.00381
362	0.1006	0.00342
363	0.09977	0.00325
364	0.09745	0.00297
365	0.09481	0.00332
366	0.09309	0.00295
367	0.08928	0.00337
368	0.0882	0.00305
369	0.08711	0.00286
370	0.08505	0.00309
371	0.08459	0.00274
372	0.0827	0.00264
373	0.08191	0.00259
374	0.08029	0.0025
375	0.07921	0.00249
376	0.07798	0.0026
377	0.07829	0.00272
378	0.07596	0.00273
379	0.07692	0.00257
380	0.07481	0.00253
381	0.07469	0.00274
382	0.07338	0.00247
383	0.07326	0.00285
384	0.07283	0.00295
385	0.07329	0.00224
386	0.07103	0.00234
387	0.07184	0.00241
388	0.07041	0.00223
389	0.07094	0.00229
390	0.06857	0.0021
391	0.06939	0.00247
392	0.06824	0.00237
393	0.06875	0.00268
394	0.06716	0.00204
395	0.0671	0.00259
396	0.06792	0.00236
397	0.0674	0.00232
398	0.06614	0.00244
399	0.06666	0.00205
400	0.06666	0.00253
401	0.06676	0.0021
402	0.06487	0.0021
403	0.06634	0.00254
404	0.06457	0.00201
405	0.06538	0.00247
406	0.06474	0.00188
407	0.06473	0.00218
408	0.06531	0.00222
409	0.06457	0.00214
410	0.06458	0.00245
411	0.06325	0.00208
412	0.06367	0.00213
413	0.06393	0.00223
414	0.06398	0.00172
415	0.06323	0.00218
416	0.06359	0.00211
417	0.06326	0.00234
418	0.06301	0.0018
419	0.06326	0.0022
420	0.06222	0.00199
421	0.0628	0.00203
422	0.06412	0.00221
423	0.06186	0.00215
424	0.06393	0.00219
425	0.06225	0.00198
426	0.06396	0.00209
427	0.06231	0.00228
428	0.06353	0.00214
429	0.06303	0.00206
430	0.06196	0.00218
431	0.06324	0.00212
432	0.06218	0.00216
433	0.06221	0.00194
434	0.06341	0.00216
435	0.06211	0.00218
436	0.06317	0.00216
437	0.06209	0.00215
438	0.06226	0.0021
439	0.06172	0.00203
440	0.06185	0.00199
441	0.06204	0.00193
442	0.06143	0.00205
443	0.06226	0.00217
444	0.06168	0.00194
445	0.06226	0.00233
446	0.06082	0.00202
447	0.06242	0.00214
448	0.06138	0.00207
449	0.06086	0.00234
450	0.06115	0.00209
451	0.06145	0.002
452	0.06137	0.00207
453	0.06041	0.00199
454	0.06179	0.00211
455	0.06063	0.00194
456	0.06165	0.00199
457	0.0618	0.00235
458	0.06093	0.00202
459	0.06143	0.00217
460	0.06056	0.00205
461	0.06185	0.00204
462	0.06102	0.00214
463	0.0613	0.00205
464	0.06148	0.00196
465	0.06111	0.00197
466	0.06221	0.0022
467	0.0614	0.0019
468	0.06267	0.00215
469	0.06131	0.00202
470	0.06179	0.00221
471	0.06147	0.00206
472	0.06263	0.00219
473	0.06157	0.00211
474	0.06255	0.00211
475	0.06234	0.00212
476	0.0624	0.00211
477	0.06283	0.00211
478	0.06226	0.00207
479	0.06351	0.00232
480	0.06207	0.00214
481	0.0629	0.00229
482	0.06256	0.00213
483	0.06371	0.00228
484	0.06296	0.00214
485	0.06403	0.00222
486	0.06468	0.00211
487	0.06447	0.00213
488	0.06526	0.0023
489	0.06426	0.00203
490	0.06545	0.0024
491	0.06484	0.00215
492	0.06595	0.00226
493	0.06492	0.00216
494	0.06645	0.00236
495	0.06606	0.00238
496	0.06682	0.00231
497	0.06763	0.00238
498	0.06765	0.00221
499	0.06882	0.00251
500	0.06848	0.0023
501	0.06962	0.00239
502	0.06938	0.00226
503	0.0709	0.00253
504	0.0706	0.00239
505	0.07263	0.00265
506	0.0725	0.00256
507	0.07354	0.00255
508	0.07438	0.00255
509	0.07477	0.00259
510	0.07651	0.00284
511	0.07604	0.0026
512	0.07744	0.00276
513	0.07747	0.00263
514	0.07778	0.00283
515	0.07811	0.0026
516	0.08011	0.00292
517	0.07896	0.00279
518	0.07957	0.00286
519	0.07973	0.00285
520	0.07986	0.00276
521	0.07987	0.00297
522	0.07888	0.00263
523	0.07999	0.00269
524	0.07823	0.00264
525	0.07834	0.00271
526	0.07727	0.00251
527	0.07724	0.00276
528	0.07588	0.00259
529	0.07592	0.00263
530	0.07549	0.00268
531	0.07473	0.00259
532	0.07438	0.00253
533	0.07446	0.00271
534	0.07393	0.00252
535	0.07374	0.0027
536	0.07408	0.00257
537	0.0739	0.00267
538	0.07447	0.00265
539	0.07475	0.00252
540	0.07513	0.0026
541	0.07573	0.00268
542	0.07641	0.00258
543	0.07728	0.00277
544	0.07874	0.00279
545	0.07947	0.0027
546	0.08048	0.0029
547	0.08176	0.0029
548	0.08351	0.003
549	0.08563	0.00301
550	0.08715	0.0031
551	0.08981	0.00307
552	0.09232	0.00324
553	0.0952	0.00323
554	0.09818	0.00356
555	0.10215	0.00365
556	0.10632	0.00372
557	0.11137	0.00396
558	0.11579	0.00424
559	0.12205	0.00434
560	0.12819	0.00456
561	0.13441	0.00483
562	0.14158	0.00504
563	0.14883	0.00543
564	0.15596	0.00563
565	0.16292	0.0059
566	0.16892	0.00606
567	0.1737	0.00619
568	0.17735	0.00634
569	0.17943	0.00636
570	0.17954	0.00643
571	0.17943	0.00645
572	0.1764	0.00633
573	0.17424	0.0063
574	0.17016	0.00621
575	0.16601	0.0059
576	0.16211	0.00589
577	0.15775	0.00567
578	0.15316	0.0054
579	0.14944	0.00539
580	0.14527	0.00516
581	0.14127	0.00501
582	0.13792	0.0049
583	0.13346	0.00473
584	0.13006	0.00468
585	0.12625	0.00447
586	0.12277	0.00434
587	0.11932	0.00426
588	0.11613	0.00412
589	0.11221	0.00383
590	0.10936	0.0039
591	0.10609	0.00372
592	0.10325	0.00358
593	0.10097	0.00347
594	0.0979	0.00343
595	0.09559	0.00338
596	0.0929	0.00324
597	0.09044	0.00304
598	0.08855	0.00312
599	0.08678	0.00302
600	0.08476	0.00282
601	0.08327	0.00301
602	0.08201	0.00275
603	0.07993	0.00281
604	0.07921	0.00272
605	0.07702	0.00264
606	0.07601	0.00255
607	0.07406	0.00256
608	0.07318	0.00251
609	0.0721	0.00252
610	0.07099	0.00243
611	0.06974	0.00242
612	0.06927	0.0024
613	0.0686	0.00234
614	0.06692	0.00232
615	0.06704	0.00222
616	0.06583	0.00222
617	0.06517	0.00224
618	0.06429	0.00217
619	0.06331	0.00211
620	0.06249	0.00226
621	0.06245	0.00214
622	0.0617	0.00218
623	0.06173	0.00226
624	0.06177	0.00209
625	0.06091	0.0021
626	0.06046	0.00208
627	0.06029	0.00225
628	0.06003	0.0021
629	0.05944	0.00216
630	0.0595	0.002
631	0.05905	0.00214
632	0.0594	0.00205
633	0.05907	0.00197
634	0.05934	0.00211
635	0.05986	0.00199
636	0.05946	0.00215
637	0.05987	0.00215
638	0.06019	0.00212
639	0.05972	0.0021
640	0.06005	0.00214
641	0.05976	0.00203
642	0.05903	0.00207
643	0.05975	0.00219
644	0.05965	0.00201
645	0.05969	0.00216
646	0.05966	0.00203
647	0.05931	0.00221
648	0.05957	0.00202
649	0.05868	0.00209
650	0.05801	0.0021
651	0.05821	0.00213
652	0.05784	0.00208
653	0.05742	0.002
654	0.05737	0.00198
655	0.05669	0.0021
656	0.05671	0.00202
657	0.05731	0.00193
658	0.05625	0.00207
659	0.05662	0.00195
660	0.05607	0.00198
661	0.056	0.00203
662	0.05589	0.00196
663	0.05539	0.00198
664	0.05451	0.00198
665	0.0554	0.00198
666	0.05458	0.00196
667	0.05462	0.00189
668	0.0542	0.00197
669	0.05491	0.00186
670	0.05435	0.00194
671	0.0537	0.00205
672	0.05364	0.00178
673	0.05373	0.00184
674	0.05319	0.00205
675	0.05269	0.00174
676	0.05318	0.00194
677	0.05297	0.00187
678	0.05168	0.00173
679	0.05187	0.00195
680	0.05179	0.00183
681	0.05138	0.00176
682	0.05094	0.00181
683	0.05084	0.00185
684	0.05063	0.00187
685	0.05049	0.00191
686	0.05051	0.00205
687	0.0509	0.00174
688	0.0499	0.00171
689	0.05001	0.00163
690	0.04954	0.00189
691	0.04958	0.00171
692	0.04896	0.00168
693	0.04946	0.00181
694	0.04888	0.0016
695	0.04891	0.00178
696	0.04903	0.00168
697	0.04801	0.00184
698	0.04855	0.00171
699	0.04753	0.00173
700	0.04735	0.00158
701	0.04717	0.00192
702	0.04761	0.00154
703	0.04689	0.00184
704	0.04749	0.00165
705	0.04712	0.00167
706	0.04695	0.00176
707	0.04725	0.00156
708	0.0463	0.00175
709	0.04721	0.00185
710	0.04617	0.00157
711	0.04571	0.00163
712	0.04661	0.0014
713	0.04564	0.00184
714	0.04587	0.0016
715	0.0454	0.00174
716	0.04517	0.00148
717	0.04633	0.00165
718	0.04501	0.00157
719	0.04582	0.00156
720	0.04543	0.00166
721	0.04575	0.00144
722	0.04501	0.00177
723	0.04536	0.0015
724	0.04516	0.00156
725	0.04551	0.00145
726	0.0456	0.00172
727	0.04515	0.00155
728	0.04597	0.0017
729	0.04497	0.00176
730	0.04558	0.0016
731	0.04525	0.00162
732	0.04569	0.00159
733	0.04523	0.00163
734	0.04576	0.00141
735	0.04541	0.00178
736	0.04507	0.00155
737	0.04543	0.00163
738	0.04554	0.00161
739	0.04573	0.00167
740	0.04565	0.00156
741	0.04544	0.00168
742	0.04551	0.00162
743	0.04587	0.00138
744	0.04618	0.00158
745	0.04567	0.00136
746	0.04563	0.00172
747	0.04604	0.00148
748	0.04524	0.00165
749	0.04605	0.00154
750	0.04562	0.00168
751	0.04602	0.00162
752	0.0461	0.00159
753	0.04695	0.00155
754	0.04601	0.0016
755	0.04612	0.00176
756	0.04568	0.00153
757	0.0465	0.00185
758	0.04576	0.00146
759	0.04642	0.00169
760	0.04673	0.00163
761	0.04622	0.00176
762	0.04718	0.00157
763	0.04659	0.00162
764	0.04671	0.00173
765	0.04712	0.0015
766	0.04719	0.00157
767	0.04631	0.00146
768	0.04668	0.00164
769	0.0466	0.00148
770	0.04712	0.00162
771	0.04744	0.00154
772	0.04689	0.00168
773	0.04742	0.00173
774	0.04764	0.00157
775	0.04768	0.00179
776	0.04748	0.00157
777	0.04768	0.00171
778	0.04705	0.00157
779	0.04804	0.00194
780	0.04772	0.00159
781	0.04788	0.0017
782	0.04813	0.00177
783	0.04825	0.00175
784	0.04843	0.00176
785	0.04839	0.00164
786	0.04887	0.00176
787	0.0482	0.00169
788	0.04864	0.00202
789	0.04875	0.0018
790	0.0491	0.00178
791	0.04984	0.00175
792	0.04988	0.00162
793	0.05002	0.00183
794	0.05027	0.00174
795	0.05048	0.00194
796	0.05124	0.00174
797	0.05175	0.0018
798	0.05157	0.00183
799	0.05244	0.00179
800	0.05201	0.0017
801	0.05356	0.00202
802	0.05376	0.00191
803	0.05417	0.00202
804	0.05444	0.00196
805	0.0551	0.00196
806	0.05555	0.00197
807	0.05613	0.00197
808	0.05664	0.00211
809	0.05733	0.00197
810	0.05802	0.00216
811	0.0587	0.00197
812	0.05878	0.00222
813	0.0595	0.00207
814	0.06066	0.00217
815	0.06094	0.00218
816	0.06135	0.00221
817	0.06213	0.00221
818	0.06292	0.00233
819	0.06362	0.00229
820	0.06403	0.00236
821	0.06513	0.00237
822	0.06573	0.00236
823	0.06595	0.00252
824	0.06672	0.00231
825	0.06768	0.00247
826	0.06799	0.0025
827	0.06845	0.0025
828	0.06879	0.00251
829	0.07001	0.00257
830	0.07037	0.00252
831	0.07077	0.00251
832	0.07124	0.00265
833	0.07177	0.0026
834	0.07238	0.00264
835	0.07275	0.00267
836	0.0733	0.00259
837	0.07408	0.0026
838	0.07425	0.00273
839	0.07469	0.00268
840	0.07506	0.00276
841	0.07541	0.00272
842	0.0758	0.00276
843	0.07562	0.00272
844	0.07622	0.0027
845	0.07628	0.00273
846	0.0763	0.00264
847	0.07673	0.00282
848	0.07647	0.00269
849	0.07646	0.00285
850	0.07618	0.00281
851	0.07605	0.00281
852	0.0754	0.00275
853	0.07481	0.00283
854	0.07446	0.00272
855	0.07416	0.00267
856	0.07332	0.00284
857	0.07328	0.00258
858	0.07269	0.0027
859	0.07214	0.00264
860	0.07181	0.00261
861	0.07103	0.00265
862	0.07084	0.00264
863	0.0703	0.00258
864	0.07007	0.00258
865	0.06971	0.00255
866	0.06959	0.00257
867	0.06948	0.00257
868	0.06955	0.00251
869	0.06942	0.00259
870	0.06937	0.00254
871	0.06913	0.00258
872	0.06878	0.00251
873	0.06865	0.00254
874	0.06839	0.00249
875	0.06805	0.00249
876	0.06724	0.00244
877	0.06699	0.00248
878	0.06634	0.00247
879	0.06483	0.00233
880	0.06489	0.0024
881	0.06358	0.00235
882	0.06321	0.00227
883	0.06262	0.00231
884	0.06161	0.00229
885	0.06087	0.00227
886	0.06035	0.00223
887	0.06002	0.00228
888	0.05971	0.00215
889	0.05929	0.00217
890	0.05911	0.00216
891	0.05907	0.00217
892	0.059	0.00212
893	0.05929	0.00215
894	0.05889	0.00207
895	0.05921	0.00217
896	0.05915	0.00212
897	0.05957	0.00217
898	0.05963	0.00213
899	0.05988	0.00219
900	0.06003	0.00213
901	0.06035	0.00222
902	0.06031	0.00221
903	0.06059	0.00216
904	0.06098	0.00223
905	0.06122	0.00225
906	0.06149	0.00229
907	0.06191	0.00222
908	0.06237	0.00228
909	0.06254	0.00229
910	0.0628	0.00231
911	0.06331	0.00231
912	0.06368	0.00225
913	0.06389	0.00232
914	0.06421	0.00232
915	0.06465	0.00234
916	0.06458	0.00232
917	0.06507	0.0024
918	0.06506	0.00236
919	0.06539	0.00239
920	0.06548	0.00238
921	0.06567	0.00241
922	0.06559	0.0024
923	0.06608	0.00243
924	0.06597	0.00236
925	0.06606	0.00243
926	0.06664	0.00242
927	0.06672	0.00243
928	0.06713	0.00241
929	0.0676	0.00243
930	0.06808	0.00244
931	0.06864	0.00248
932	0.06923	0.00252
933	0.06959	0.00254
934	0.07066	0.00258
935	0.07115	0.00257
936	0.0723	0.00261
937	0.07338	0.00265
938	0.07459	0.00268
939	0.07609	0.00275
940	0.07736	0.00275
941	0.079	0.00283
942	0.08067	0.00285
943	0.08262	0.00293
944	0.08481	0.00304
945	0.0874	0.00307
946	0.0897	0.00314
947	0.0924	0.00322
948	0.09548	0.00332
949	0.09862	0.00346
950	0.10204	0.00355
951	0.10559	0.0037
952	0.11018	0.0038
953	0.11436	0.00396
954	0.11927	0.0041
955	0.12425	0.00428
956	0.12998	0.00449
957	0.13634	0.00464
958	0.14261	0.00489
959	0.15041	0.00511
960	0.15797	0.00534
961	0.16707	0.00565
962	0.1759	0.00594
963	0.18662	0.00627
964	0.19721	0.0066
965	0.20931	0.00699
966	0.2218	0.00737
967	0.23515	0.00779
968	0.24905	0.00832
969	0.26455	0.0088
970	0.27933	0.00931
971	0.29608	0.00997
972	0.31107	0.01047
973	0.32748	0.01103
974	0.34114	0.01173
975	0.35604	0.01227
976	0.36687	0.01274
977	0.37663	0.01321
978	0.38453	0.0136
979	0.39053	0.01397
980	0.39444	0.01417
981	0.3957	0.01429
982	0.39602	0.01446
983	0.39395	0.01441
984	0.39042	0.01442
985	0.38508	0.01439
986	0.37941	0.01422
987	0.37145	0.01397
988	0.36304	0.01375
989	0.35285	0.01351
990	0.34177	0.01324
991	0.33085	0.01281
992	0.31781	0.01245
993	0.3061	0.0121
994	0.2923	0.01154
995	0.28026	0.01111
996	0.26788	0.01063
997	0.257	0.0101
998	0.24583	0.00986
999	0.23518	0.00937
1000	0.22489	0.00903
1001	0.21574	0.00857
1002	0.20691	0.00828
1003	0.19846	0.00785
1004	0.19089	0.0075
1005	0.18412	0.00718
1006	0.17702	0.00692
1007	0.17126	0.00672
1008	0.16543	0.00643
1009	0.16026	0.00623
1010	0.15528	0.00597
1011	0.15093	0.00584
1012	0.14605	0.0056
1013	0.14241	0.00545
1014	0.13826	0.00521
1015	0.1354	0.00513
1016	0.13201	0.00501
1017	0.12928	0.00488
1018	0.12618	0.00478
1019	0.12359	0.00466
1020	0.12089	0.00457
1021	0.11835	0.00446
1022	0.11571	0.00439
1023	0.11339	0.00429
1024	0.11099	0.00423
1025	0.10855	0.00412
1026	0.10605	0.00401
1027	0.10381	0.004
1028	0.10168	0.00389
1029	0.09912	0.00376
1030	0.09713	0.00369
1031	0.09468	0.00366
1032	0.09274	0.0035
1033	0.09034	0.00349
1034	0.08868	0.0034
1035	0.08628	0.00337
1036	0.08429	0.00323
1037	0.08233	0.00321
1038	0.08046	0.00317
1039	0.07865	0.00304
1040	0.0766	0.00294
1041	0.07473	0.00285
1042	0.07285	0.00282
1043	0.07139	0.00266
1044	0.06931	0.00267
1045	0.06815	0.00255
1046	0.06644	0.00257
1047	0.0648	0.00244
1048	0.06329	0.00237
1049	0.06176	0.00235
1050	0.06065	0.00227
1051	0.05903	0.0022
1052	0.05792	0.00216
1053	0.0564	0.00209
1054	0.05543	0.00203
1055	0.05385	0.00204
1056	0.053	0.00195
1057	0.05163	0.00192
1058	0.0507	0.00183
1059	0.04965	0.00185
1060	0.04859	0.0018
1061	0.04781	0.00172
1062	0.0468	0.00167
1063	0.04593	0.00171
1064	0.04501	0.00163
1065	0.04438	0.00156
1066	0.04355	0.0016
1067	0.04291	0.00151
1068	0.04212	0.00154
1069	0.04149	0.00146
1070	0.041	0.00149
1071	0.04027	0.00147
1072	0.03968	0.00145
1073	0.0391	0.00136
1074	0.03859	0.00135
1075	0.03814	0.00142
1076	0.03772	0.00129
1077	0.03725	0.00134
1078	0.03689	0.0013
1079	0.03632	0.0013
1080	0.03603	0.00127
1081	0.03565	0.00128
1082	0.03524	0.00125
1083	0.03485	0.00126
1084	0.03474	0.0012
1085	0.0344	0.00123
1086	0.03408	0.00126
1087	0.034	0.00117
1088	0.03374	0.00119
1089	0.03362	0.0012
1090	0.03321	0.0012
1091	0.03317	0.00115
1092	0.03286	0.00123
1093	0.0326	0.00114
1094	0.03261	0.00118
1095	0.03251	0.00115
1096	0.03236	0.00114
1097	0.03201	0.00116
1098	0.03206	0.00113
1099	0.03198	0.00114
1100	0.03178	0.00114
1101	0.03163	0.00114
1102	0.03157	0.00109
1103	0.03136	0.00115
1104	0.03144	0.00114
1105	0.03143	0.00112
1106	0.03124	0.00115
1107	0.03133	0.00115
1108	0.03119	0.00115
1109	0.03118	0.00115
1110	0.03096	0.00118
1111	0.03098	0.00115
1112	0.03096	0.00114
1113	0.03099	0.00111
1114	0.03091	0.00118
1115	0.03096	0.00117
1116	0.03072	0.00112
1117	0.03064	0.00117
1118	0.03061	0.00113
1119	0.03047	0.00114
1120	0.03068	0.00114
1121	0.03052	0.00113
1122	0.03046	0.00112
1123	0.03033	0.00115
1124	0.03043	0.00113
1125	0.03039	0.00112
1126	0.03022	0.0011
1127	0.03032	0.00111
1128	0.03002	0.00111
1129	0.0302	0.00109
1130	0.02998	0.0011
1131	0.03016	0.00114
1132	0.03021	0.00115
1133	0.03015	0.00105
1134	0.03019	0.00111
1135	0.02993	0.00109
1136	0.03009	0.00113
1137	0.0299	0.00109
1138	0.03013	0.00106
1139	0.03005	0.00112
1140	0.03028	0.0009932
1141	0.0299	0.00115
1142	0.03017	0.00102
1143	0.03013	0.00117
1144	0.03055	0.00108
1145	0.03032	0.0011
1146	0.03023	0.00107
1147	0.03013	0.00113
1148	0.03011	0.00121
1149	0.03005	0.00109
1150	0.03009	0.00116
1151	0.02987	0.00112
1152	0.03005	0.00111
1153	0.0298	0.00113
1154	0.02983	0.00111
1155	0.02961	0.00112
1156	0.02959	0.0011
1157	0.02941	0.00112
1158	0.02932	0.00112
1159	0.02918	0.00111
1160	0.02898	0.00106
1161	0.0289	0.00106
1162	0.02878	0.0011
1163	0.02862	0.00108
1164	0.0284	0.00106
1165	0.02843	0.00102
1166	0.02818	0.00108
1167	0.02797	0.0009896
1168	0.02779	0.00107
1169	0.02768	0.00102
1170	0.02745	0.00103
1171	0.02735	0.00103
1172	0.02728	0.00101
1173	0.02705	0.0009972
1174	0.02683	0.0009996
1175	0.02681	0.0009664
1176	0.02659	0.0009228
1177	0.02652	0.0009936
1178	0.02629	0.0009496
1179	0.02614	0.0009812
1180	0.02589	0.0009596
1181	0.02566	0.00095
1182	0.0254	0.000922
1183	0.02541	0.0009352
1184	0.02511	0.0009372
1185	0.02496	0.0009292
1186	0.02483	0.0009228
1187	0.02466	0.0008696
1188	0.02433	0.0009148
1189	0.0242	0.000872
1190	0.02391	0.0008608
1191	0.02383	0.0008728
1192	0.02347	0.0008636
1193	0.02338	0.0008628
1194	0.02333	0.0008492
1195	0.02297	0.0008644
1196	0.0229	0.0008344
1197	0.02265	0.0008492
1198	0.02247	0.000798
1199	0.02223	0.0008304
1200	0.02197	0.0007764
1201	0.02182	0.0008024
1202	0.0216	0.0007988
1203	0.02149	0.0007784
1204	0.02112	0.0007748
1205	0.02108	0.0007736
1206	0.02088	0.0007476
1207	0.02069	0.0007636
1208	0.02039	0.0007812
1209	0.02034	0.0007424
1210	0.02016	0.0007448
1211	0.02003	0.0007244
1212	0.0198	0.0007696
1213	0.01974	0.0007296
1214	0.01944	0.0007308
1215	0.01932	0.0007088
1216	0.01932	0.0007448
1217	0.01926	0.0007048
1218	0.01919	0.0007036
1219	0.01893	0.00074
1220	0.01898	0.0006904
1221	0.01881	0.0007124
1222	0.01895	0.0006792
1223	0.0186	0.0007052
1224	0.01866	0.0006808
1225	0.01862	0.0006952
1226	0.01854	0.0006712
1227	0.01851	0.0006956
1228	0.01835	0.000674
1229	0.01827	0.000654
1230	0.01809	0.00068
1231	0.01819	0.00066
1232	0.01813	0.0006824
1233	0.01803	0.0006504
1234	0.01798	0.0006672
1235	0.01788	0.0006152
1236	0.01785	0.0006588
1237	0.01778	0.000624
1238	0.01783	0.0006496
1239	0.01771	0.0006476
1240	0.01763	0.0006332
1241	0.01762	0.0006536
1242	0.01753	0.0006124
1243	0.01745	0.0006588
1244	0.01732	0.000608
1245	0.01732	0.0006468
1246	0.01733	0.0006176
1247	0.01725	0.0006532
1248	0.01714	0.0006072
1249	0.01717	0.0006512
1250	0.01715	0.000618
1251	0.0172	0.0006148
1252	0.01711	0.000634
1253	0.01711	0.0006348
1254	0.01703	0.0006136
1255	0.01714	0.0006068
1256	0.01696	0.00066
1257	0.01701	0.0006156
1258	0.0168	0.000632
1259	0.01697	0.0006048
1260	0.01686	0.0006084
1261	0.01698	0.0006152
1262	0.01682	0.0006324
1263	0.01682	0.0006116
1264	0.01693	0.0006152
1265	0.01677	0.000632
1266	0.01686	0.0006064
1267	0.01689	0.0006184
1268	0.01687	0.0006148
1269	0.01674	0.00063
1270	0.01679	0.0006188
1271	0.01672	0.0006
1272	0.0166	0.0006404
1273	0.01663	0.00062
1274	0.0167	0.0006432
1275	0.01684	0.00062
1276	0.0167	0.0006496
1277	0.0168	0.0006152
1278	0.01672	0.0006392
1279	0.01687	0.000604
1280	0.0168	0.0006096
1281	0.01681	0.0006364
1282	0.01672	0.0006364
1283	0.01665	0.0006124
1284	0.01683	0.000622
1285	0.01676	0.0006384
1286	0.01665	0.0006024
1287	0.01674	0.000618
1288	0.01672	0.0005784
1289	0.01679	0.000642
1290	0.01674	0.0006152
1291	0.01679	0.0006376
1292	0.01676	0.0006404
1293	0.0168	0.00066
1294	0.01667	0.0006204
1295	0.01681	0.0006508
1296	0.01667	0.0006488
1297	0.01667	0.0006296
1298	0.01666	0.0006432
1299	0.0168	0.0006116
1300	0.01664	0.0006844
1301	0.01676	0.0006212
1302	0.0167	0.000642
1303	0.01666	0.0006216
1304	0.01658	0.0006364
1305	0.01656	0.000636
1306	0.01667	0.0006204
1307	0.01663	0.0006352
1308	0.01642	0.0006532
1309	0.01648	0.0006508
1310	0.01642	0.0006212
1311	0.01658	0.000668
1312	0.01648	0.0006456
1313	0.01654	0.000668
1314	0.01648	0.0006428
1315	0.01663	0.000652
1316	0.01636	0.0006888
1317	0.01659	0.0006692
1318	0.0165	0.0006628
1319	0.01641	0.000676
1320	0.01654	0.0006872
1321	0.0162	0.0006496
1322	0.01636	0.0006588
1323	0.01613	0.0007032
1324	0.01633	0.0006708
1325	0.01617	0.0006164
1326	0.01633	0.0006656
1327	0.01649	0.0006712
1328	0.01605	0.0006716
1329	0.01632	0.0006384
1330	0.01635	0.0005904
1331	0.01663	0.0006808
1332	0.0163	0.0006904
1333	0.01664	0.0006412
1334	0.01643	0.0006996
1335	0.01656	0.0007196
1336	0.01633	0.000656
1337	0.01641	0.0007532
1338	0.01636	0.0007132
1339	0.01627	0.0007408
1340	0.01634	0.0007264
1341	0.01635	0.0007092
1342	0.01652	0.0007164
1343	0.01666	0.000754
1344	0.01663	0.0007036
1345	0.01661	0.0007676
1346	0.01676	0.0008184
1347	0.01672	0.000754
1348	0.01657	0.00075
1349	0.01647	0.0007372
1350	0.01669	0.0008012
1351	0.0169	0.0007524
1352	0.01709	0.0008008
1353	0.01692	0.0007684
1354	0.01678	0.0008268
1355	0.01665	0.000762
1356	0.01738	0.0007552
1357	0.01699	0.0008628
1358	0.0169	0.0009608
1359	0.01687	0.0008524
1360	0.01681	0.0008436
1361	0.01688	0.000834
1362	0.01691	0.0008976
1363	0.01693	0.0009428
1364	0.01715	0.0009804
1365	0.01715	0.0009076
1366	0.01768	0.0008652
1367	0.01788	0.0009132
1368	0.01731	0.000832
1369	0.01764	0.0009772
1370	0.01748	0.0009288
1371	0.01734	0.0009572
1372	0.01759	0.00112
1373	0.01866	0.00122
1374	0.01802	0.00129
1375	0.01809	0.00139
1376	0.01773	0.00141
1377	0.01806	0.00148
1378	0.01872	0.00111
1379	0.01566	0.00148
1380	0.01589	0.00177
1381	0.0173	0.0021
1382	0.01487	0.00194
1383	0.01364	0.00318
1384	0.01349	0.00303
1385	0.0089	0.00264
1386	0.01198	0.00203
1387	0.00738	0.0006324
1388	0.01011	0.0001208
1389	-0.00211	0.0008544
1390	0.000826726	-0.0001548
1391	-0.00398	-0.0004732
1392	-0.00342	-0.0003456
1393	-0.0018	-0.0002304
1394	0.000364692	-0.0007428
1395	0.000198798	0.0001896
1396	-0.00593	0.0009452
1397	-0.00647	-0.0001672
1398	-0.00189	-0.0001532
1399	-0.00207	-0.0009168
1400	-0.00194	0.00025

## Sheet: Supplementary Fig 25c
	X	irreversible adsorption
1 ml	1	65
10 ml	2	19
	--	--
	--	--
	--	--
	--	--
	--	--
	--	--
	--	--
	--	--
	--	--
	--	--
	--	--
	--	--
	--	--
	--	--
	--	--
	--	--
	--	--
	--	--
	--	--
	--	--
	--	--
	--	--
	--	--
	--	--
	--	--
	--	--
	--	--
	--	--
	--	--
	--	--
