# Supplementary material for: Preparing high-concentration individualized carbon nanotubes for industrial separation of multiple single-chirality species
Source: Nat Commun. 2023 Apr 29;14:2491. doi: 10.1038/s41467-023-38133-0 (PMC10148823; doi:10.1038/s41467-023-38133-0)
Supplement: Supplementary file 3 — Source Data [file 41467_2023_38133_MOESM3_ESM.zip › 7 Source data/Supplementary Figure 27/Supplementary Figure 27-Material costs of separating 1-mg single-chirality SWCNTs.xlsx]

## Sheet: Supplementary Fig 27
		1 mg/ml HiPco	4 mg/ml HiPco	1 mg/ml G-SWCNT	4 mg/ml G-SWCNT
SDS	1	175.8	40.2	2921	212.9
SC	2	186.9	42.8	2104	153.4
DOC	3	38.3	8.8	557.8	40.6
Gel	4	105.2	24.1	1671.7	121.8
Electricity	5	12.4	3.1	242.8	24.4
Water	6	0.21	0.05	3.2	0.24
Raw SWCNT	7	13.2	13.1	0.41	0.13
