# Supplementary material for: Preparing high-concentration individualized carbon nanotubes for industrial separation of multiple single-chirality species
Source: Nat Commun. 2023 Apr 29;14:2491. doi: 10.1038/s41467-023-38133-0 (PMC10148823; doi:10.1038/s41467-023-38133-0)
Supplement: Supplementary file 3 — Source Data [file 41467_2023_38133_MOESM3_ESM.zip › 7 Source data/Supplementary Figure 3/Supplementary Figure 3a-e-Comparion of the dispersity by traditional and present methods.xlsx]

## Sheet: Supplementary Fig 3a
X	16h	20h	24h
220	3.89745	2.90959	1.7224
221	3.94522	2.90732	1.73408
222	3.97582	2.90223	1.74352
223	3.97626	2.89449	1.74553
224	3.99875	2.88448	1.74927
225	3.99679	2.87279	1.75234
226	3.98531	2.86002	1.74922
227	3.97008	2.84657	1.7476
228	3.98435	2.83262	1.73938
229	3.95684	2.81805	1.73392
230	3.93964	2.80261	1.72525
231	3.92124	2.78595	1.71571
232	3.90806	2.76775	1.71033
233	3.87638	2.74764	1.70389
234	3.84214	2.72543	1.69653
235	3.8135	2.70106	1.68701
236	3.7661	2.67474	1.68127
237	3.72015	2.6469	1.66791
238	3.65566	2.61817	1.65935
239	3.61573	2.58909	1.64346
240	3.57044	2.56013	1.63373
241	3.49877	2.53141	1.62061
242	3.45648	2.50289	1.60587
243	3.41179	2.47448	1.59253
244	3.36892	2.44612	1.57941
245	3.30113	2.41801	1.56694
246	3.26106	2.39063	1.55405
247	3.22436	2.36458	1.54376
248	3.17917	2.34051	1.53336
249	3.13491	2.31895	1.52798
250	3.1228	2.30012	1.51578
251	3.08777	2.28394	1.51036
252	3.0718	2.27005	1.50219
253	3.05789	2.25786	1.49578
254	3.04449	2.24695	1.48792
255	3.03332	2.23708	1.48181
256	3.02755	2.22828	1.47986
257	3.02565	2.22069	1.47701
258	3.02593	2.21439	1.47665
259	3.03621	2.20933	1.47546
260	3.04076	2.20532	1.47606
261	3.0534	2.20217	1.47307
262	3.05668	2.19981	1.47157
263	3.07176	2.1983	1.47008
264	3.07302	2.19768	1.46794
265	3.07426	2.19804	1.46839
266	3.08741	2.19935	1.4671
267	3.1218	2.20151	1.46834
268	3.12783	2.20444	1.46689
269	3.15195	2.20792	1.46658
270	3.16695	2.21167	1.46835
271	3.18246	2.21526	1.46686
272	3.19083	2.21817	1.46548
273	3.20683	2.21993	1.46184
274	3.23193	2.22028	1.46166
275	3.22239	2.21923	1.45538
276	3.22242	2.21709	1.45361
277	3.22434	2.21431	1.45121
278	3.24575	2.21137	1.44649
279	3.25024	2.20879	1.44128
280	3.24977	2.20699	1.43733
281	3.2586	2.20613	1.43532
282	3.27732	2.20616	1.43528
283	3.2931	2.20666	1.4333
284	3.2958	2.20706	1.43395
285	3.31598	2.20674	1.43049
286	3.33895	2.20526	1.43233
287	3.32919	2.2023	1.42958
288	3.34616	2.19777	1.42871
289	3.32913	2.19175	1.4206
290	3.32788	2.18433	1.41719
291	3.30583	2.17574	1.40737
292	3.30192	2.16622	1.39702
293	3.27864	2.15605	1.38981
294	3.26485	2.14554	1.37921
295	3.2348	2.1349	1.37086
296	3.2261	2.12427	1.36079
297	3.22323	2.11368	1.35382
298	3.20343	2.10319	1.34644
299	3.20531	2.0929	1.3389
300	3.18402	2.08289	1.33129
301	3.17305	2.07311	1.32099
302	3.15464	2.06315	1.31204
303	3.13869	2.05234	1.30603
304	3.12038	2.0399	1.29622
305	3.08926	2.02525	1.29018
306	3.06913	2.00825	1.27987
307	3.02794	1.98912	1.26798
308	2.99098	1.96828	1.25738
309	2.96808	1.94616	1.24712
310	2.93333	1.92322	1.23426
311	2.89874	1.89995	1.22388
312	2.85923	1.877	1.21289
313	2.84099	1.85499	1.20521
314	2.80612	1.83442	1.19512
315	2.76866	1.81559	1.18791
316	2.74403	1.79858	1.1818
317	2.72257	1.78336	1.17507
318	2.70451	1.7699	1.17032
319	2.68483	1.75822	1.16592
320	2.67848	1.74817	1.16221
321	2.66403	1.73957	1.15877
322	2.6554	1.73202	1.15497
323	2.64236	1.72513	1.14835
324	2.62106	1.71859	1.14178
325	2.6309	1.71225	1.14304
326	2.6346	1.70613	1.13983
327	2.62558	1.70031	1.13794
328	2.62777	1.69496	1.13039
329	2.62058	1.69028	1.12781
330	2.64961	1.68658	1.12572
331	2.65032	1.68416	1.12816
332	2.67363	1.68327	1.12771
333	2.70328	1.68376	1.13148
334	2.72781	1.68497	1.13551
335	2.74546	1.68577	1.13858
336	2.752	1.68471	1.13799
337	2.77821	1.68048	1.13865
338	2.77486	1.67213	1.13381
339	2.75617	1.65934	1.12751
340	2.72716	1.64229	1.11475
341	2.6866	1.62157	1.09815
342	2.63795	1.59785	1.08271
343	2.58107	1.5718	1.06351
344	2.51548	1.5439	1.04609
345	2.45225	1.5146	1.02553
346	2.39945	1.48428	1.00574
347	2.33772	1.45349	0.98818
348	2.26183	1.42277	0.96744
349	2.21297	1.39274	0.95144
350	2.14347	1.36389	0.93329
351	2.09462	1.33644	0.91664
352	2.05413	1.31041	0.9018
353	2.00741	1.28563	0.88694
354	1.96034	1.26188	0.87193
355	1.91275	1.23899	0.85634
356	1.86713	1.21695	0.84113
357	1.8235	1.19587	0.82677
358	1.79726	1.17591	0.81641
359	1.75747	1.15731	0.80359
360	1.7316	1.14022	0.79486
361	1.69601	1.12474	0.78412
362	1.67263	1.11081	0.7737
363	1.65887	1.09829	0.76745
364	1.62261	1.08694	0.75915
365	1.62872	1.07656	0.75258
366	1.60139	1.06701	0.74326
367	1.59515	1.05821	0.73707
368	1.58728	1.05007	0.73384
369	1.58116	1.04253	0.72919
370	1.56948	1.0355	0.72559
371	1.55267	1.02885	0.72185
372	1.54948	1.0225	0.71954
373	1.54585	1.0163	0.71567
374	1.53274	1.0102	0.7113
375	1.52864	1.00405	0.70519
376	1.50908	0.99768	0.70197
377	1.51827	0.99096	0.69652
378	1.49841	0.98378	0.69215
379	1.49156	0.97613	0.68656
380	1.47422	0.96805	0.6828
381	1.46896	0.9596	0.67989
382	1.45875	0.95083	0.67628
383	1.44411	0.94177	0.67239
384	1.42992	0.93248	0.66736
385	1.41213	0.92297	0.66205
386	1.39687	0.9133	0.65714
387	1.37327	0.90349	0.65208
388	1.36131	0.89343	0.64756
389	1.33955	0.88297	0.64263
390	1.32404	0.87199	0.63858
391	1.30373	0.86049	0.6334
392	1.278	0.84866	0.62834
393	1.25484	0.83694	0.62311
394	1.24522	0.82578	0.61837
395	1.22364	0.81561	0.6148
396	1.20876	0.80669	0.61188
397	1.19396	0.79908	0.60822
398	1.18018	0.79271	0.60537
399	1.17811	0.78736	0.60341
400	1.17562	0.78288	0.60129
401	1.17311	0.77904	0.59602
402	1.16404	0.77569	0.59409
403	1.16191	0.77259	0.59171
404	1.15873	0.76951	0.58881
405	1.15556	0.76618	0.5874
406	1.14312	0.76248	0.58688
407	1.14358	0.75839	0.58355
408	1.13234	0.75402	0.58025
409	1.119	0.74958	0.57792
410	1.11648	0.74518	0.57666
411	1.11074	0.74077	0.57406
412	1.105	0.73615	0.57292
413	1.1035	0.73106	0.57206
414	1.09786	0.72526	0.56934
415	1.08925	0.71872	0.56813
416	1.08106	0.71165	0.56552
417	1.06646	0.70445	0.56357
418	1.05656	0.69761	0.56144
419	1.04358	0.69149	0.55911
420	1.04346	0.68613	0.55741
421	1.04314	0.68133	0.5543
422	1.03474	0.67676	0.55039
423	1.02342	0.67212	0.54752
424	1.01711	0.66732	0.54441
425	1.00985	0.66247	0.54275
426	1.00778	0.65781	0.53958
427	1.00531	0.65357	0.53846
428	0.99596	0.64985	0.53601
429	0.99562	0.64656	0.5346
430	0.99075	0.64352	0.53184
431	0.98689	0.6405	0.53118
432	0.98492	0.63734	0.52829
433	0.98035	0.63399	0.52764
434	0.97121	0.63051	0.52474
435	0.96688	0.62702	0.52351
436	0.96334	0.62372	0.5224
437	0.9612	0.62069	0.51942
438	0.95728	0.6179	0.51801
439	0.95133	0.61524	0.51529
440	0.95465	0.61257	0.51299
441	0.94668	0.60983	0.51273
442	0.94822	0.60698	0.51225
443	0.94526	0.60415	0.51341
444	0.94061	0.60151	0.51208
445	0.93731	0.59916	0.50922
446	0.94422	0.59725	0.50741
447	0.93891	0.59582	0.50764
448	0.93516	0.59482	0.50667
449	0.93881	0.59407	0.50586
450	0.93993	0.59341	0.50618
451	0.94688	0.59268	0.50456
452	0.94699	0.59184	0.50526
453	0.94431	0.59094	0.50461
454	0.9517	0.59016	0.50471
455	0.94658	0.58957	0.50435
456	0.95081	0.58924	0.50434
457	0.96077	0.58906	0.50367
458	0.95544	0.58897	0.50165
459	0.95543	0.58886	0.50037
460	0.95672	0.58874	0.49978
461	0.95999	0.58859	0.49948
462	0.96596	0.58833	0.49808
463	0.9604	0.58778	0.49835
464	0.96664	0.5867	0.49739
465	0.96695	0.58493	0.49695
466	0.96166	0.58246	0.49585
467	0.9604	0.57941	0.49447
468	0.95212	0.576	0.49399
469	0.95225	0.57241	0.49194
470	0.94457	0.56875	0.49145
471	0.94433	0.5651	0.48984
472	0.93612	0.56157	0.48733
473	0.93683	0.55827	0.48669
474	0.92748	0.55534	0.4845
475	0.9291	0.55294	0.48399
476	0.92333	0.55106	0.48167
477	0.91859	0.5497	0.47992
478	0.92357	0.54876	0.47931
479	0.91777	0.54808	0.47939
480	0.92165	0.54751	0.47714
481	0.91254	0.54687	0.47604
482	0.91816	0.54604	0.47495
483	0.92003	0.54494	0.47372
484	0.91995	0.54358	0.47402
485	0.92033	0.54216	0.47501
486	0.91801	0.5409	0.47456
487	0.92522	0.54005	0.47478
488	0.92369	0.53978	0.47294
489	0.93015	0.54013	0.47283
490	0.93072	0.54098	0.47154
491	0.9389	0.54221	0.47227
492	0.93353	0.54362	0.47294
493	0.95014	0.54515	0.47369
494	0.95032	0.54681	0.47501
495	0.96163	0.54869	0.47502
496	0.96734	0.55094	0.4753
497	0.97345	0.55375	0.4755
498	0.98742	0.55722	0.4751
499	0.99607	0.56133	0.47573
500	1.00921	0.56592	0.47736
501	1.02029	0.5707	0.47796
502	1.03178	0.57532	0.47826
503	1.04004	0.57949	0.47883
504	1.06285	0.58298	0.4814
505	1.06362	0.58567	0.48346
506	1.06804	0.58751	0.4844
507	1.0749	0.58855	0.48319
508	1.07588	0.58885	0.48564
509	1.07794	0.58853	0.48467
510	1.07062	0.58768	0.48293
511	1.07194	0.58637	0.48551
512	1.06947	0.58464	0.48349
513	1.06645	0.58251	0.48436
514	1.05641	0.57992	0.484
515	1.05619	0.57687	0.48279
516	1.0458	0.57335	0.48128
517	1.03849	0.5694	0.48023
518	1.02692	0.56525	0.48
519	1.02058	0.56116	0.47822
520	1.01589	0.55745	0.47621
521	1.00776	0.55428	0.47582
522	1.00801	0.55175	0.47407
523	1.00138	0.54969	0.47216
524	0.9987	0.54793	0.47107
525	0.992	0.5463	0.4707
526	0.99269	0.54474	0.4692
527	0.98708	0.54335	0.46852
528	0.98449	0.54226	0.46754
529	0.98635	0.54158	0.46652
530	0.98492	0.54137	0.46649
531	0.98309	0.54152	0.46645
532	0.98949	0.54183	0.4637
533	0.99295	0.54209	0.46382
534	0.99031	0.54217	0.46372
535	0.99727	0.5421	0.4636
536	0.99632	0.542	0.4629
537	1.00099	0.54203	0.46253
538	0.99997	0.54233	0.46182
539	1.00524	0.54304	0.46369
540	1.00417	0.54422	0.46382
541	1.01043	0.54593	0.46502
542	1.0115	0.54815	0.46733
543	1.02195	0.55084	0.46772
544	1.02702	0.55397	0.46979
545	1.03416	0.55752	0.47017
546	1.03982	0.56149	0.47145
547	1.05724	0.56592	0.47373
548	1.0652	0.5708	0.47485
549	1.07276	0.57615	0.47876
550	1.0919	0.58201	0.48175
551	1.10092	0.58839	0.48431
552	1.11973	0.59538	0.48777
553	1.13273	0.60307	0.4923
554	1.15641	0.61156	0.49485
555	1.17547	0.62101	0.50065
556	1.19927	0.63159	0.50359
557	1.22141	0.64341	0.50971
558	1.25098	0.65648	0.51487
559	1.28664	0.67057	0.52052
560	1.31221	0.68526	0.5276
561	1.3541	0.69996	0.53425
562	1.38292	0.71405	0.53982
563	1.41796	0.72701	0.54698
564	1.43845	0.73844	0.55486
565	1.46836	0.74813	0.55925
566	1.48451	0.75601	0.5652
567	1.49398	0.76207	0.56755
568	1.49774	0.76642	0.5698
569	1.50035	0.76917	0.57237
570	1.49859	0.77059	0.57471
571	1.48774	0.77098	0.5759
572	1.48183	0.77079	0.57656
573	1.47063	0.77043	0.57557
574	1.46993	0.77034	0.57789
575	1.45931	0.77083	0.57939
576	1.45737	0.77205	0.57975
577	1.45331	0.774	0.58339
578	1.46243	0.7765	0.58352
579	1.45903	0.77919	0.58642
580	1.463	0.7817	0.58766
581	1.46768	0.78368	0.5882
582	1.45904	0.78485	0.58705
583	1.46502	0.78494	0.5858
584	1.46072	0.78378	0.58284
585	1.46688	0.78118	0.57752
586	1.45103	0.77697	0.57218
587	1.45128	0.77101	0.56477
588	1.43668	0.7633	0.55846
589	1.41938	0.7539	0.54928
590	1.40219	0.74306	0.54092
591	1.3755	0.7311	0.53381
592	1.35557	0.71842	0.52653
593	1.32302	0.70538	0.51935
594	1.30442	0.69229	0.51197
595	1.26772	0.67942	0.50732
596	1.25344	0.66703	0.50077
597	1.227	0.65536	0.49546
598	1.20692	0.64465	0.48983
599	1.18892	0.63506	0.48771
600	1.16995	0.62664	0.48217
601	1.15366	0.61929	0.4796
602	1.13923	0.61283	0.4767
603	1.1308	0.607	0.47427
604	1.11673	0.60157	0.47076
605	1.11223	0.59638	0.46788
606	1.09853	0.59136	0.4659
607	1.09259	0.58653	0.46413
608	1.08193	0.58206	0.46308
609	1.07499	0.57802	0.46046
610	1.06734	0.57447	0.46072
611	1.07021	0.57138	0.45864
612	1.06171	0.56863	0.45752
613	1.05789	0.56618	0.4579
614	1.06116	0.56402	0.45814
615	1.05162	0.56225	0.45706
616	1.05343	0.56104	0.45578
617	1.04942	0.56055	0.45619
618	1.05418	0.56082	0.45564
619	1.05068	0.56187	0.45605
620	1.05647	0.56367	0.45621
621	1.0542	0.56619	0.4588
622	1.05579	0.56947	0.45947
623	1.06811	0.57355	0.46198
624	1.07012	0.57845	0.46312
625	1.08035	0.58418	0.46518
626	1.07938	0.59071	0.46929
627	1.10553	0.59805	0.47182
628	1.11313	0.60618	0.47649
629	1.1359	0.61514	0.48003
630	1.1472	0.62511	0.48505
631	1.1718	0.63629	0.49045
632	1.20323	0.64893	0.4974
633	1.23147	0.6632	0.50506
634	1.26721	0.67922	0.51442
635	1.30141	0.6969	0.52513
636	1.34805	0.71598	0.53557
637	1.39245	0.736	0.54727
638	1.44051	0.75632	0.55919
639	1.47885	0.77628	0.56891
640	1.53291	0.79521	0.57985
641	1.56484	0.81245	0.59161
642	1.60563	0.82734	0.60216
643	1.63235	0.83934	0.6124
644	1.65429	0.84792	0.61918
645	1.66275	0.8528	0.62415
646	1.6596	0.85389	0.62724
647	1.65862	0.85138	0.6295
648	1.63919	0.84557	0.62716
649	1.62607	0.83694	0.62425
650	1.59149	0.82594	0.61825
651	1.56684	0.81309	0.61098
652	1.52432	0.79895	0.60255
653	1.49557	0.78409	0.59358
654	1.45072	0.76912	0.58592
655	1.42406	0.75457	0.57657
656	1.39482	0.74088	0.56647
657	1.3614	0.72827	0.55878
658	1.34446	0.71677	0.55106
659	1.31724	0.70629	0.54316
660	1.30899	0.69667	0.53704
661	1.28559	0.68763	0.52917
662	1.27089	0.6789	0.52091
663	1.25312	0.67025	0.51555
664	1.23812	0.66147	0.50757
665	1.21797	0.65246	0.50258
666	1.20441	0.64318	0.49518
667	1.18227	0.63364	0.48813
668	1.15974	0.62388	0.48113
669	1.13666	0.614	0.47462
670	1.12134	0.60412	0.46751
671	1.09874	0.59446	0.46169
672	1.08193	0.5852	0.45546
673	1.06093	0.5764	0.45011
674	1.04884	0.56809	0.44376
675	1.02668	0.56022	0.4387
676	1.01335	0.55275	0.43267
677	0.99828	0.54575	0.42593
678	0.98918	0.53938	0.42057
679	0.97434	0.53385	0.41627
680	0.97023	0.52931	0.41401
681	0.95931	0.52577	0.41014
682	0.95497	0.52317	0.40677
683	0.94637	0.52132	0.40284
684	0.9433	0.52001	0.40063
685	0.94296	0.51902	0.39809
686	0.93973	0.51814	0.39475
687	0.93513	0.51718	0.39291
688	0.92787	0.51596	0.39094
689	0.93462	0.5144	0.39074
690	0.93181	0.51243	0.38931
691	0.9221	0.51012	0.3886
692	0.92033	0.50752	0.38614
693	0.91362	0.50471	0.38297
694	0.90594	0.50167	0.38143
695	0.8949	0.49832	0.378
696	0.88797	0.49456	0.37636
697	0.87352	0.49033	0.37465
698	0.86297	0.48567	0.37343
699	0.84619	0.48068	0.37379
700	0.83509	0.47555	0.37136
701	0.82281	0.47047	0.36825
702	0.80956	0.4656	0.36688
703	0.7966	0.46106	0.3641
704	0.79356	0.45689	0.36317
705	0.77987	0.45309	0.36354
706	0.76939	0.44966	0.36483
707	0.76502	0.44657	0.36306
708	0.75939	0.44382	0.36242
709	0.74949	0.44141	0.36278
710	0.74466	0.43938	0.36255
711	0.73942	0.4378	0.36087
712	0.73829	0.43674	0.36043
713	0.73292	0.43624	0.35891
714	0.73597	0.43627	0.35957
715	0.7414	0.43676	0.35874
716	0.7396	0.43751	0.35891
717	0.7378	0.43842	0.35934
718	0.73942	0.43935	0.35941
719	0.7407	0.44023	0.35858
720	0.74797	0.441	0.35915
721	0.74276	0.44158	0.35944
722	0.74369	0.44193	0.36093
723	0.74224	0.44207	0.36104
724	0.74682	0.44206	0.36231
725	0.74582	0.44196	0.35986
726	0.74737	0.44186	0.36013
727	0.74843	0.44187	0.35957
728	0.7451	0.44202	0.36079
729	0.7441	0.44235	0.35995
730	0.74893	0.44273	0.36107
731	0.74849	0.44303	0.35847
732	0.74148	0.44311	0.35842
733	0.74342	0.4429	0.36079
734	0.73872	0.44247	0.35878
735	0.73611	0.44198	0.36002
736	0.73477	0.44155	0.3581
737	0.7333	0.44134	0.3581
738	0.7298	0.44132	0.35705
739	0.72251	0.44147	0.35584
740	0.72533	0.44164	0.35371
741	0.72433	0.44176	0.35323
742	0.72475	0.44175	0.35104
743	0.7093	0.4416	0.34994
744	0.71665	0.44124	0.35082
745	0.71019	0.44065	0.3501
746	0.70403	0.43974	0.34898
747	0.69917	0.43846	0.34897
748	0.7057	0.43675	0.34788
749	0.68842	0.43464	0.34645
750	0.6901	0.43222	0.34521
751	0.68286	0.42971	0.34269
752	0.68378	0.42732	0.34186
753	0.67366	0.42532	0.33958
754	0.67002	0.4238	0.33924
755	0.66778	0.42275	0.34044
756	0.66612	0.42202	0.33869
757	0.66405	0.42138	0.33633
758	0.65767	0.42072	0.33504
759	0.66024	0.41995	0.33341
760	0.64968	0.41904	0.33176
761	0.64781	0.41805	0.33081
762	0.64611	0.4171	0.32982
763	0.63706	0.4164	0.33082
764	0.63952	0.41605	0.32873
765	0.63266	0.41601	0.32683
766	0.63196	0.41603	0.32652
767	0.63508	0.41567	0.32358
768	0.63593	0.41456	0.32148
769	0.62682	0.4125	0.31924
770	0.6221	0.40954	0.31904
771	0.61584	0.40599	0.31559
772	0.60958	0.40224	0.31413
773	0.60604	0.39863	0.31067
774	0.60323	0.39525	0.30932
775	0.60513	0.39198	0.30774
776	0.59444	0.38841	0.30549
777	0.5916	0.3841	0.30455
778	0.59202	0.37867	0.30322
779	0.59202	0.37217	0.30326
780	0.59203	0.36504	0.30372
781	0.59204	0.35809	0.30458
782	0.59205	0.35224	0.3048
783	0.59206	0.34813	0.30573
784	0.59207	0.34594	0.3048
785	0.59208	0.34541	0.30584
786	0.59347	0.34604	0.30556
787	0.59016	0.34731	0.30446
788	0.58685	0.34881	0.30574
789	0.58272	0.35029	0.30486
790	0.58088	0.35162	0.30558
791	0.58092	0.35267	0.30549
792	0.57877	0.35337	0.30558
793	0.58525	0.35374	0.30423
794	0.58699	0.35388	0.30669
795	0.58222	0.35398	0.30596
796	0.58346	0.35408	0.30795
797	0.58245	0.35412	0.30941
798	0.58891	0.35392	0.30803
799	0.59047	0.35326	0.30867
800	0.58498	0.35205	0.30525
801	0.58789	0.35037	0.30241
802	0.5864	0.34851	0.2991
803	0.57938	0.34686	0.29902
804	0.58014	0.34574	0.30079
805	0.57977	0.34534	0.30587
806	0.58516	0.34568	0.30647
807	0.58571	0.34664	0.30657
808	0.59467	0.34806	0.3078
809	0.59175	0.34982	0.30915
810	0.59685	0.35178	0.31156
811	0.5981	0.35392	0.31235
812	0.60783	0.35615	0.31304
813	0.60577	0.35842	0.31358
814	0.61033	0.36065	0.31533
815	0.61075	0.36268	0.3154
816	0.61872	0.36443	0.31716
817	0.61749	0.36583	0.31681
818	0.62183	0.36702	0.31789
819	0.62036	0.36819	0.31886
820	0.6233	0.36964	0.3204
821	0.6302	0.37152	0.32149
822	0.63216	0.37376	0.32004
823	0.63343	0.37606	0.31879
824	0.63308	0.37802	0.31663
825	0.63323	0.3793	0.31583
826	0.63517	0.37972	0.31656
827	0.63608	0.37938	0.31961
828	0.63403	0.37852	0.32188
829	0.6288	0.37761	0.32387
830	0.62643	0.37704	0.32361
831	0.62173	0.37712	0.32128
832	0.62369	0.37789	0.32012
833	0.62428	0.37917	0.31904
834	0.62443	0.38071	0.3186
835	0.62627	0.38215	0.31958
836	0.62358	0.38325	0.32057
837	0.62547	0.38394	0.32276
838	0.62615	0.38428	0.32361
839	0.62944	0.38449	0.32252
840	0.62551	0.38488	0.32184
841	0.62532	0.38564	0.32202
842	0.62852	0.38694	0.32402
843	0.63314	0.38882	0.32554
844	0.63373	0.39129	0.32787
845	0.6352	0.39437	0.32962
846	0.64535	0.39806	0.33295
847	0.64318	0.40238	0.33566
848	0.64875	0.40731	0.33947
849	0.65452	0.41286	0.34371
850	0.65506	0.41905	0.34709
851	0.66846	0.42607	0.35254
852	0.67903	0.43406	0.35649
853	0.69396	0.4432	0.36292
854	0.69393	0.45366	0.36867
855	0.71209	0.46559	0.37529
856	0.72537	0.47904	0.38456
857	0.73863	0.49407	0.39559
858	0.76865	0.51069	0.40629
859	0.78462	0.5289	0.41961
860	0.81089	0.54874	0.43434
861	0.83597	0.5702	0.45164
862	0.87216	0.59323	0.46924
863	0.88853	0.61751	0.48506
864	0.92275	0.64254	0.50133
865	0.95275	0.6675	0.51885
866	0.98275	0.69146	0.53503
867	1.00667	0.71337	0.55378
868	1.03014	0.73224	0.56904
869	1.05591	0.74716	0.58026
870	1.06635	0.75742	0.58902
871	1.07598	0.76258	0.59485
872	1.07079	0.76241	0.59683
873	1.06908	0.75688	0.5947
874	1.05483	0.74611	0.58827
875	1.03855	0.73039	0.57811
876	1.01194	0.71013	0.56328
877	0.98655	0.68597	0.54667
878	0.95591	0.65869	0.52577
879	0.91543	0.62929	0.50348
880	0.88091	0.59884	0.47922
881	0.84411	0.56838	0.45668
882	0.80554	0.53887	0.4344
883	0.77119	0.51102	0.41578
884	0.74286	0.4853	0.39904
885	0.71164	0.46197	0.382
886	0.68296	0.44111	0.36705
887	0.65917	0.42268	0.35331
888	0.63717	0.40646	0.34146
889	0.6202	0.39218	0.33118
890	0.59993	0.37957	0.32058
891	0.59029	0.36841	0.31213
892	0.5767	0.35862	0.3046
893	0.57096	0.35026	0.29878
894	0.5667	0.34347	0.29264
895	0.57811	0.3384	0.28828
896	0.58047	0.33508	0.28438
897	0.59086	0.3335	0.28137
898	0.5972	0.33352	0.27866
899	0.61448	0.33507	0.27582
900	0.63251	0.33809	0.27282
901	0.65058	0.34254	0.27094
902	0.67539	0.34838	0.26854
903	0.69504	0.35552	0.26768
904	0.72794	0.36381	0.2663
905	0.75581	0.37303	0.26566
906	0.78767	0.38294	0.26496
907	0.82133	0.39328	0.26446
908	0.85628	0.40369	0.26418
909	0.89217	0.4138	0.26351
910	0.9175	0.42316	0.26299
911	0.95363	0.43126	0.26228
912	0.97999	0.43767	0.26181
913	1.0009	0.44196	0.26154
914	1.01257	0.44379	0.26093
915	1.0062	0.44296	0.25941
916	0.99368	0.43943	0.25821
917	0.9676	0.4334	0.25688
918	0.93864	0.42528	0.25539
919	0.90417	0.41559	0.25499
920	0.8695	0.40499	0.25346
921	0.83168	0.39411	0.25231
922	0.7923	0.38351	0.25098
923	0.75968	0.37366	0.24987
924	0.72875	0.36489	0.24977
925	0.70849	0.35741	0.24906
926	0.68871	0.3513	0.24966
927	0.67246	0.34663	0.24948
928	0.65276	0.34341	0.24973
929	0.65062	0.34173	0.24992
930	0.6411	0.34168	0.24945
931	0.63465	0.34333	0.2508
932	0.64088	0.34661	0.2512
933	0.64419	0.35134	0.25242
934	0.6507	0.35728	0.25176
935	0.66795	0.36418	0.25353
936	0.68638	0.3719	0.25496
937	0.7111	0.38047	0.25641
938	0.73015	0.38994	0.25816
939	0.75377	0.40041	0.2582
940	0.78611	0.41197	0.25981
941	0.81468	0.42457	0.2617
942	0.85029	0.43822	0.26319
943	0.88777	0.45286	0.26574
944	0.92166	0.46839	0.26895
945	0.96655	0.48467	0.27125
946	1.00835	0.5014	0.27315
947	1.05111	0.5181	0.27654
948	1.08829	0.5342	0.27948
949	1.12534	0.54907	0.28227
950	1.15354	0.56221	0.28475
951	1.18103	0.5732	0.28819
952	1.2015	0.58192	0.29187
953	1.21238	0.58848	0.2961
954	1.22139	0.59326	0.29892
955	1.22255	0.59689	0.30376
956	1.22506	0.60013	0.30827
957	1.22658	0.60382	0.31278
958	1.23676	0.60872	0.31775
959	1.24841	0.61542	0.32463
960	1.2607	0.6243	0.33289
961	1.28636	0.6356	0.34055
962	1.31964	0.64954	0.35073
963	1.35867	0.66631	0.36137
964	1.40974	0.68605	0.37316
965	1.46614	0.70872	0.38356
966	1.53117	0.73398	0.39623
967	1.5967	0.76119	0.41006
968	1.66694	0.78941	0.42399
969	1.74181	0.81765	0.43781
970	1.81772	0.84474	0.45098
971	1.8876	0.8696	0.46228
972	1.94696	0.89119	0.47435
973	2.00078	0.90861	0.48421
974	2.04043	0.92119	0.4915
975	2.06738	0.92851	0.49686
976	2.0807	0.93048	0.49973
977	2.07603	0.92729	0.49978
978	2.05722	0.91934	0.49727
979	2.03675	0.90717	0.49186
980	2.00174	0.89145	0.48583
981	1.9581	0.87294	0.47815
982	1.90751	0.85248	0.46936
983	1.85643	0.83095	0.45859
984	1.80973	0.80915	0.44939
985	1.75891	0.78771	0.43944
986	1.71305	0.76704	0.43109
987	1.66482	0.74743	0.42199
988	1.62765	0.72906	0.41401
989	1.58991	0.71211	0.40645
990	1.55481	0.69663	0.40041
991	1.52755	0.68275	0.39485
992	1.49927	0.67048	0.39179
993	1.47599	0.65983	0.38896
994	1.45683	0.6508	0.3869
995	1.4421	0.64339	0.38578
996	1.42726	0.63764	0.38641
997	1.41843	0.63357	0.38678
998	1.41858	0.63131	0.38968
999	1.4145	0.63102	0.39282
1000	1.41476	0.63301	0.39689
1001	1.40683	0.63764	0.40408
1002	1.42015	0.64528	0.4126
1003	1.43437	0.65628	0.42252
1004	1.45636	0.67093	0.43477
1005	1.48621	0.68939	0.44726
1006	1.53155	0.71184	0.46129
1007	1.58231	0.73848	0.47802
1008	1.64814	0.76948	0.49679
1009	1.72074	0.80501	0.51767
1010	1.80213	0.84504	0.5401
1011	1.89821	0.88931	0.56472
1012	2.01131	0.93718	0.59128
1013	2.13169	0.98772	0.61897
1014	2.25945	1.03968	0.64797
1015	2.37166	1.09166	0.67676
1016	2.4914	1.1421	0.70554
1017	2.60506	1.18937	0.73274
1018	2.70843	1.23175	0.75993
1019	2.79437	1.26746	0.78225
1020	2.86278	1.29478	0.80318
1021	2.901	1.31216	0.81865
1022	2.91469	1.31835	0.82841
1023	2.8969	1.31254	0.83178
1024	2.86296	1.29443	0.82813
1025	2.79473	1.26428	0.81591
1026	2.6912	1.2229	0.7963
1027	2.56929	1.17151	0.76883
1028	2.42285	1.11178	0.73636
1029	2.25968	1.04568	0.69851
1030	2.08484	0.97538	0.65504
1031	1.90333	0.90318	0.61309
1032	1.72897	0.83127	0.56878
1033	1.56053	0.76153	0.52993
1034	1.40736	0.69547	0.49064
1035	1.26576	0.63411	0.45692
1036	1.14294	0.57807	0.42473
1037	1.02513	0.5276	0.39679
1038	0.9267	0.48273	0.37169
1039	0.84512	0.44323	0.3503
1040	0.76968	0.40877	0.33172
1041	0.70819	0.37888	0.31533
1042	0.65345	0.35308	0.30128
1043	0.61399	0.33089	0.29031
1044	0.57436	0.31183	0.28022
1045	0.54476	0.29552	0.27153
1046	0.52219	0.28161	0.26433
1047	0.50093	0.26981	0.25786
1048	0.48335	0.25984	0.25228
1049	0.47116	0.25142	0.24666
1050	0.4618	0.2443	0.24245
1051	0.45416	0.23822	0.23815
1052	0.44805	0.233	0.23441
1053	0.44349	0.22851	0.23099
1054	0.43653	0.2246	0.2281
1055	0.4367	0.22119	0.22508
1056	0.43212	0.21813	0.2221
1057	0.43246	0.21529	0.21982
1058	0.43135	0.21263	0.21704
1059	0.43126	0.21009	0.21448
1060	0.42945	0.20772	0.21215
1061	0.43343	0.20559	0.21013
1062	0.43454	0.20372	0.20814
1063	0.43403	0.20209	0.2065
1064	0.43818	0.20068	0.20433
1065	0.4409	0.19942	0.2029
1066	0.43984	0.19828	0.20091
1067	0.43448	0.19722	0.1993
1068	0.43944	0.19626	0.19764
1069	0.43652	0.19542	0.19596
1070	0.43432	0.19478	0.19445
1071	0.43388	0.19446	0.19293
1072	0.436	0.19452	0.19174
1073	0.43727	0.19504	0.19058
1074	0.4371	0.19597	0.1899
1075	0.44278	0.19723	0.18885
1076	0.44548	0.19876	0.1878
1077	0.44976	0.20052	0.18655
1078	0.45202	0.20259	0.18591
1079	0.4615	0.20506	0.18506
1080	0.46582	0.20805	0.18394
1081	0.47318	0.21166	0.18337
1082	0.48196	0.21592	0.18312
1083	0.4947	0.22083	0.18295
1084	0.5073	0.22636	0.18313
1085	0.51817	0.23248	0.18298
1086	0.53304	0.23924	0.1829
1087	0.54831	0.24661	0.1827
1088	0.56748	0.25467	0.1828
1089	0.58195	0.26342	0.18312
1090	0.60512	0.27292	0.18357
1091	0.62708	0.2832	0.18429
1092	0.65027	0.29435	0.18518
1093	0.67822	0.30638	0.18589
1094	0.70927	0.31926	0.18693
1095	0.73777	0.33295	0.18735
1096	0.76969	0.34725	0.18798
1097	0.80415	0.36198	0.188
1098	0.84018	0.37692	0.1892
1099	0.87469	0.39183	0.1896
1100	0.90724	0.40649	0.19078
1101	0.94413	0.42063	0.19146
1102	0.97482	0.43399	0.19218
1103	1.00354	0.44625	0.19285
1104	1.02868	0.45708	0.19344
1105	1.05282	0.46619	0.19426
1106	1.0731	0.47332	0.19444
1107	1.08268	0.47817	0.19495
1108	1.09458	0.48055	0.19493
1109	1.09152	0.48036	0.19506
1110	1.08714	0.47759	0.19496
1111	1.07443	0.4724	0.19482
1112	1.05528	0.465	0.19466
1113	1.03584	0.45568	0.19421
1114	1.00583	0.44475	0.19364
1115	0.97857	0.43256	0.19248
1116	0.94685	0.41938	0.19151
1117	0.91634	0.40556	0.19048
1118	0.87961	0.39139	0.18925
1119	0.85066	0.37713	0.18815
1120	0.81459	0.363	0.18729
1121	0.78604	0.3492	0.18605
1122	0.75084	0.33583	0.18529
1123	0.72764	0.32309	0.18388
1124	0.69577	0.31108	0.18235
1125	0.67136	0.29985	0.1811
1126	0.64781	0.28941	0.1794
1127	0.62715	0.2797	0.1779
1128	0.60584	0.27066	0.17622
1129	0.586	0.26223	0.17466
1130	0.57003	0.25449	0.17282
1131	0.55189	0.2475	0.17131
1132	0.5382	0.24127	0.16989
1133	0.52172	0.23579	0.16881
1134	0.50849	0.23093	0.16702
1135	0.5003	0.22655	0.1653
1136	0.48888	0.2225	0.16438
1137	0.47961	0.2187	0.16278
1138	0.47323	0.21506	0.16074
1139	0.45825	0.21156	0.15864
1140	0.45141	0.20814	0.15698
1141	0.44021	0.20483	0.15467
1142	0.43349	0.20164	0.15415
1143	0.42373	0.19868	0.15156
1144	0.41242	0.19602	0.15088
1145	0.40966	0.19377	0.1488
1146	0.40133	0.19196	0.14878
1147	0.39552	0.19058	0.14828
1148	0.3932	0.1896	0.14837
1149	0.39267	0.18896	0.1482
1150	0.38677	0.18863	0.14803
1151	0.38576	0.18861	0.14832
1152	0.38715	0.18889	0.14776
1153	0.39199	0.18953	0.14752
1154	0.39291	0.19052	0.14842
1155	0.39618	0.19186	0.14925
1156	0.40219	0.19353	0.1496
1157	0.40368	0.19549	0.15104
1158	0.40817	0.1976	0.15098
1159	0.41614	0.19965	0.1528
1160	0.42324	0.20142	0.15457
1161	0.42855	0.2026	0.15464
1162	0.43127	0.20303	0.15734
1163	0.43834	0.20262	0.15692
1164	0.4371	0.20145	0.15773
1165	0.43664	0.19966	0.15773
1166	0.4331	0.19749	0.15855
1167	0.43533	0.19512	0.15728
1168	0.42846	0.19272	0.15637
1169	0.42812	0.19041	0.15668
1170	0.42305	0.18828	0.15735
1171	0.41599	0.18641	0.15744
1172	0.41354	0.18479	0.15722
1173	0.4132	0.18343	0.15773
1174	0.413	0.18228	0.15793
1175	0.40614	0.18135	0.15783
1176	0.40646	0.18071	0.15812
1177	0.40031	0.18043	0.15858
1178	0.40683	0.18061	0.15976
1179	0.40215	0.18134	0.16027
1180	0.40316	0.18265	0.16141
1181	0.39672	0.18455	0.16257
1182	0.39673	0.18696	0.1638
1183	0.39674	0.18976	0.16542
1184	0.39675	0.19275	0.16701
1185	0.39675	0.19576	0.16705
1186	0.39621	0.1986	0.168
1187	0.39409	0.20115	0.16921
1188	0.39197	0.20332	0.16971
1189	0.38985	0.20512	0.17064
1190	0.38772	0.20662	0.17057
1191	0.3841	0.20793	0.17117
1192	0.38198	0.20921	0.17026
1193	0.37986	0.21053	0.1705
1194	0.37774	0.21196	0.17002
1195	0.37563	0.21352	0.16965
1196	0.37369	0.21528	0.16956
1197	0.3721	0.21724	0.1691
1198	0.37129	0.2195	0.16859
1199	0.3681	0.22213	0.16872
1200	0.36072	0.22517	0.16915
1201	0.36073	0.22859	0.16937
1202	0.36074	0.23233	0.17074
1203	0.35537	0.23625	0.17136
1204	0.35218	0.24017	0.17242
1205	0.349	0.24386	0.17222
1206	0.34582	0.24707	0.17225
1207	0.34263	0.24951	0.17174
1208	0.33945	0.2509	0.17099
1209	0.33626	0.25106	0.17015
1210	0.33308	0.24983	0.16854
1211	0.32917	0.24716	0.16544
1212	0.32918	0.24306	0.1636
1213	0.32919	0.23763	0.16093
1214	0.32939	0.23091	0.1578
1215	0.32582	0.22298	0.15375
1216	0.32344	0.21391	0.14861
1217	0.32105	0.20381	0.14311
1218	0.31867	0.19286	0.13863
1219	0.31628	0.1813	0.13268
1220	0.31389	0.16943	0.12751
1221	0.30258	0.15755	0.12235
1222	0.29939	0.14591	0.11657
1223	0.29621	0.1347	0.11116
1224	0.29302	0.12403	0.10713
1225	0.28583	0.11398	0.10255
1226	0.29978	0.10463	0.09881
1227	0.28576	0.09604	0.09504
1228	0.2731	0.08829	0.09173
1229	0.26383	0.08141	0.08799
1230	0.25604	0.07542	0.08524
1231	0.25322	0.07023	0.08294
1232	0.24446	0.06577	0.08062
1233	0.23975	0.06194	0.07839
1234	0.23655	0.05866	0.07639
1235	0.23485	0.05583	0.07566
1236	0.23419	0.05341	0.07386
1237	0.23097	0.05133	0.07319
1238	0.22976	0.04954	0.07188
1239	0.22605	0.04804	0.07073
1240	0.22849	0.04678	0.0692
1241	0.22444	0.04578	0.06823
1242	0.22633	0.04498	0.06683
1243	0.22439	0.04435	0.0655
1244	0.22415	0.04383	0.06457
1245	0.22329	0.04334	0.06361
1246	0.22555	0.04281	0.06266
1247	0.22139	0.04221	0.06183
1248	0.2214	0.04156	0.06096
1249	0.21894	0.04088	0.05961
1250	0.2152	0.0402	0.05912
1251	0.21467	0.03957	0.05826
1252	0.21236	0.03901	0.05695
1253	0.21228	0.03851	0.05643
1254	0.20796	0.0381	0.05455
1255	0.20776	0.03773	0.05447
1256	0.20749	0.03736	0.05395
1257	0.20466	0.03695	0.0531
1258	0.20267	0.03643	0.05158
1259	0.20233	0.03582	0.05156
1260	0.19942	0.03514	0.05003
1261	0.19611	0.03445	0.04999
1262	0.19479	0.03385	0.04863
1263	0.19068	0.0334	0.04755
1264	0.19333	0.03316	0.04697
1265	0.18733	0.03313	0.04618
1266	0.18953	0.03326	0.04445
1267	0.18571	0.03344	0.04429
1268	0.18833	0.03357	0.04337
1269	0.18262	0.03356	0.04205
1270	0.1812	0.03339	0.04095
1271	0.18053	0.03313	0.03993
1272	0.17545	0.03288	0.03905
1273	0.17409	0.03273	0.03848
1274	0.17322	0.03271	0.03781
1275	0.17165	0.03284	0.03658
1276	0.17155	0.03308	0.03621
1277	0.17278	0.03337	0.03567
1278	0.17157	0.03363	0.03496
1279	0.1712	0.03382	0.03417
1280	0.17172	0.03388	0.03341
1281	0.1697	0.03381	0.03282
1282	0.17084	0.03356	0.03244
1283	0.16823	0.03315	0.03143
1284	0.16825	0.03258	0.03111
1285	0.16755	0.03192	0.02961
1286	0.16469	0.03127	0.02909
1287	0.16493	0.03068	0.02814
1288	0.16442	0.03021	0.02777
1289	0.16608	0.0298	0.02721
1290	0.16479	0.02937	0.02696
1291	0.1649	0.02885	0.02623
1292	0.16123	0.02814	0.02528
1293	0.16215	0.02718	0.02477
1294	0.15938	0.026	0.02378
1295	0.15715	0.02466	0.02348
1296	0.15743	0.02325	0.02279
1297	0.1538	0.02192	0.02275
1298	0.15129	0.02076	0.02173
1299	0.15072	0.0198	0.02088
1300	0.15123	0.01897	0.02
1301	0.14754	0.0181	0.01901
1302	0.14967	0.01706	0.0184
1303	0.14724	0.01578	0.01706
1304	0.14668	0.0143	0.01599
1305	0.14694	0.01281	0.0149
1306	0.13971	0.01148	0.01424
1307	0.14059	0.01041	0.01221
1308	0.13671	0.00957	0.01155
1309	0.13763	0.00883	0.00945
1310	0.1376	0.00805	0.00868
1311	0.13511	0.00721	0.0078
1312	0.13476	0.00641	0.00611
1313	0.13096	0.00585	0.00467
1314	0.12793	0.00561	0.00305
1315	0.12783	0.0058	0.0012
1316	0.12514	0.00635	0.000278551
1317	0.12638	0.00714	-0.00118
1318	0.12465	0.00802	-0.0028
1319	0.12193	0.00879	-0.00452
1320	0.1217	0.00926	-0.00708
1321	0.11419	0.00926	-0.00961
1322	0.11305	0.00865	-0.01313
1323	0.10168	0.00744	-0.01583
1324	0.09666	0.00575	-0.0188
1325	0.08692	0.0039	-0.02068
1326	0.08344	0.00213	-0.02274
1327	0.07813	0.000698855	-0.02562
1328	0.0692	-0.000323536	-0.02735
1329	0.069	-0.0011	-0.02997
1330	0.0609	-0.00188	-0.03119
1331	0.04688	-0.0029	-0.03465
1332	0.06002	-0.00433	-0.03668
1333	0.03923	-0.00616	-0.03926
1334	0.03923	-0.00819	-0.04211
1335	0.0408	-0.01018	-0.04362
1336	0.04035	-0.01192	-0.04586
1337	0.03739	-0.01332	-0.04879
1338	0.03485	-0.0144	-0.05128
1339	0.02997	-0.0152	-0.05438
1340	0.02821	-0.01578	-0.05592
1341	0.03032	-0.01617	-0.06001
1342	0.0287	-0.01636	-0.06112
1343	0.02917	-0.01637	-0.0626
1344	0.0299	-0.01622	-0.06308
1345	0.03121	-0.016	-0.06272
1346	0.0224	-0.01578	-0.06057
1347	0.02302	-0.01559	-0.05944
1348	0.01373	-0.01546	-0.05839
1349	0.0071	-0.01531	-0.05919
1350	0.00822	-0.01514	-0.05975

## Sheet: Supplementary Fig 3b
X	Present method	Traditional method
200	1242.6	40.4903
201	1242.6	41.3182
202	34.4834	42.3614
203	164.141	42.7841
204	1242.6	44.1549
205	434.747	44.9401
206	284.177	45.6266
207	117.796	47.2261
208	110.032	48.0707
209	113.521	48.8794
210	111.445	49.9447
211	110.719	51.2662
212	117.976	52.609
213	120.041	53.8679
214	124.06	55.057
215	129.299	56.3402
216	132.593	57.2701
217	135.899	58.5635
218	139.11	59.9324
219	142.426	60.6917
220	145.87	61.591
221	149.038	62.635
222	151.643	63.6629
223	154.713	64.6299
224	156.416	64.8323
225	158.825	65.8972
226	160.392	66.4251
227	162.155	66.6045
228	163.11	66.9798
229	164.258	67.1738
230	165.507	67.0095
231	165.963	66.9261
232	166.48	66.8267
233	166.81	66.4646
234	166.618	66.5406
235	166.694	65.7719
236	166.247	65.2244
237	166.086	64.8253
238	165.117	64.3446
239	164.349	63.6471
240	163.582	63.2257
241	162.492	62.4026
242	161.099	61.7518
243	160.088	61.1872
244	158.785	60.2333
245	157.748	59.6831
246	156.219	59.1883
247	154.866	58.4016
248	153.765	57.8865
249	152.519	57.3293
250	151.559	56.9867
251	150.538	56.5558
252	149.761	56.0534
253	148.748	55.7287
254	148.23	55.4119
255	147.544	55.2763
256	146.917	54.9157
257	146.551	54.7673
258	146.177	54.625
259	145.962	54.5914
260	145.339	54.4298
261	145.422	54.5431
262	145.735	54.3479
263	145.13	54.3481
264	145.542	54.4368
265	145.134	54.3713
266	145.339	54.5094
267	145.338	54.5441
268	145.51	54.5807
269	145.457	54.6683
270	145.783	54.7815
271	145.935	54.8756
272	145.689	54.9539
273	146.104	54.956
274	145.918	54.9886
275	146.299	54.8813
276	145.524	54.8747
277	145.648	54.8111
278	145.42	54.764
279	145.343	54.7394
280	144.891	54.6634
281	144.686	54.6373
282	144.338	54.5478
283	144.111	54.6874
284	144.037	54.4659
285	143.492	54.3853
286	143.571	54.305
287	142.763	54.3139
288	142.758	54.2514
289	142.176	54.187
290	141.95	53.8053
291	141.37	53.7132
292	140.639	53.4265
293	139.926	53.2351
294	139.074	52.9911
295	138.542	52.6802
296	137.468	52.4545
297	137.038	52.1262
298	135.928	51.8249
299	135.494	51.5362
300	134.642	51.2234
301	133.909	51.0988
302	133.322	50.7963
303	132.762	50.5105
304	132.022	50.1439
305	130.936	49.8783
306	130.519	49.412
307	129.567	49.0209
308	128.595	48.6361
309	127.487	48.2448
310	126.497	47.9045
311	125.442	47.5754
312	124.428	47.1445
313	123.676	46.7938
314	122.153	46.459
315	121.712	46.1361
316	120.644	45.7974
317	119.656	45.4458
318	118.943	45.1443
319	117.699	44.8379
320	117.306	44.4667
321	116.687	44.0479
322	115.713	43.669
323	115.065	43.3479
324	113.809	43.0041
325	112.969	42.5606
326	112.215	42.2018
327	111.298	41.88
328	110.327	41.476
329	109.3	41.0679
330	108.521	40.7397
331	107.304	40.4656
332	106.139	40.1519
333	105.569	39.8476
334	104.468	39.6013
335	103.873	39.3914
336	103.024	39.1284
337	102.325	38.9143
338	101.699	38.6582
339	101.153	38.4747
340	100.808	38.2944
341	100.383	38.0763
342	99.763	37.8304
343	99.4921	37.6519
344	98.9886	37.4513
345	98.6061	37.2141
346	98.2984	37.0682
347	97.7618	36.8362
348	97.1015	36.5855
349	96.5161	36.3692
350	96.0915	36.1384
351	95.2995	35.8489
352	94.559	35.5619
353	93.7981	35.2398
354	93.1465	34.9345
355	92.1506	34.5901
356	91.265	34.2388
357	90.4522	33.9106
358	89.5372	33.5835
359	88.8341	33.2674
360	87.8402	32.9891
361	87.0083	32.6445
362	86.4587	32.4425
363	85.8589	32.2881
364	85.2906	32.0679
365	84.7464	31.9549
366	84.5206	31.8756
367	84.0546	31.8045
368	83.9596	31.7723
369	83.7092	31.7769
370	83.8583	31.8079
371	83.7017	31.8576
372	83.9341	31.8638
373	84.0561	31.8441
374	83.9882	31.7923
375	83.7881	31.623
376	83.6854	31.5266
377	83.1616	31.389
378	82.7661	31.1955
379	82.1104	31.0266
380	81.5723	30.8383
381	81.1198	30.6575
382	80.3693	30.4034
383	80.0294	30.1856
384	79.1921	29.9947
385	78.6381	29.7301
386	77.7816	29.4634
387	77.0698	29.1814
388	76.3176	28.9199
389	75.6081	28.6159
390	75.0236	28.3755
391	74.1126	28.1219
392	73.5222	27.9089
393	73.029	27.6737
394	72.5357	27.5072
395	72.0294	27.3231
396	71.6808	27.1591
397	71.476	27.0535
398	71.0264	26.9439
399	70.8771	26.8417
400	70.6323	26.8333
401	70.5513	26.7904
402	70.442	26.8019
403	70.2653	26.7793
404	70.3713	26.7959
405	70.1893	26.7749
406	70.3136	26.7834
407	70.2674	26.7262
408	70.1543	26.7011
409	70.2028	26.6081
410	70.0346	26.4919
411	69.7594	26.3555
412	69.4518	26.2001
413	69.0983	26.0454
414	68.9049	25.9098
415	68.4443	25.7629
416	67.9541	25.5768
417	67.5925	25.4445
418	67.0785	25.2882
419	66.7413	25.1493
420	66.1548	24.9872
421	65.8866	24.9022
422	65.431	24.7222
423	65.1015	24.6134
424	64.6473	24.48
425	64.3965	24.3698
426	63.8754	24.2332
427	63.6979	24.1359
428	63.3204	24.0511
429	63.0582	23.949
430	62.894	23.8695
431	62.4937	23.7818
432	62.4224	23.7013
433	62.1468	23.6297
434	61.9975	23.568
435	61.668	23.5363
436	61.6709	23.4844
437	61.4609	23.4695
438	61.3766	23.4153
439	61.3064	23.3869
440	61.2651	23.3316
441	61.2527	23.2962
442	61.0945	23.2508
443	61.1459	23.1746
444	60.9187	23.1226
445	60.8091	23.0436
446	60.9071	22.9975
447	60.7335	22.9021
448	60.765	22.8792
449	60.6494	22.8118
450	60.5869	22.7504
451	60.5005	22.7234
452	60.3021	22.6729
453	60.3918	22.6398
454	60.1476	22.5889
455	60.1389	22.5685
456	59.8614	22.5436
457	59.8838	22.5065
458	59.6042	22.49
459	59.4638	22.4425
460	59.2273	22.4127
461	59.0438	22.3847
462	58.9154	22.3474
463	58.6134	22.313
464	58.4532	22.272
465	58.18	22.2154
466	58.0437	22.1213
467	57.5711	22.0545
468	57.5757	21.9776
469	57.2383	21.8971
470	57.1209	21.7928
471	56.8338	21.6985
472	56.6145	21.5966
473	56.4287	21.5229
474	56.1904	21.4221
475	56.0367	21.3369
476	55.7372	21.2558
477	55.7381	21.1503
478	55.3775	21.0752
479	55.3293	20.9904
480	55.0329	20.9231
481	55.0093	20.8361
482	54.7278	20.7847
483	54.6999	20.7094
484	54.6493	20.6569
485	54.4638	20.6293
486	54.471	20.5961
487	54.2983	20.567
488	54.475	20.5339
489	54.273	20.5217
490	54.4851	20.5191
491	54.4946	20.5283
492	54.6564	20.5258
493	54.6587	20.5725
494	54.9349	20.6453
495	55.0787	20.6892
496	55.2675	20.74
497	55.5751	20.7903
498	55.6527	20.8463
499	55.9882	20.8967
500	56.0825	20.9763
501	56.4503	21.0607
502	56.5211	21.1293
503	56.7044	21.169
504	56.6773	21.2299
505	56.809	21.2528
506	56.7257	21.2875
507	56.5903	21.2846
508	56.4565	21.2832
509	56.144	21.2724
510	56.0547	21.246
511	55.5395	21.1959
512	55.4036	21.144
513	54.9385	21.0477
514	54.686	20.9716
515	54.2387	20.8801
516	53.8611	20.7728
517	53.5554	20.6624
518	53.1829	20.5534
519	52.9437	20.4238
520	52.5061	20.303
521	52.4222	20.1934
522	51.9297	20.0746
523	51.8881	19.9799
524	51.5766	19.8904
525	51.3956	19.8032
526	51.1262	19.7208
527	51.0137	19.6472
528	50.905	19.5969
529	50.6883	19.5099
530	50.7291	19.4797
531	50.5933	19.4518
532	50.4736	19.4194
533	50.5465	19.3946
534	50.432	19.3687
535	50.4819	19.3721
536	50.4879	19.3448
537	50.5581	19.3657
538	50.7004	19.3652
539	50.7076	19.3827
540	50.8548	19.4113
541	50.9398	19.4396
542	51.1322	19.5126
543	51.2123	19.5431
544	51.3861	19.62
545	51.5414	19.6719
546	51.712	19.7857
547	51.9202	19.8476
548	52.0716	19.9657
549	52.2385	20.0352
550	52.3137	20.1212
551	52.5738	20.1823
552	52.6968	20.2329
553	52.76	20.2891
554	52.7461	20.2916
555	52.8565	20.3625
556	52.8528	20.3809
557	52.7492	20.4302
558	52.7697	20.4665
559	52.807	20.4997
560	52.7003	20.5268
561	52.6939	20.5638
562	52.7121	20.5753
563	52.6844	20.5764
564	52.7382	20.59
565	52.6427	20.5213
566	52.598	20.5064
567	52.6013	20.4175
568	52.4702	20.3894
569	52.4023	20.2655
570	52.2803	20.2003
571	52.1664	20.1045
572	51.9523	20.0176
573	51.8533	19.9343
574	51.6611	19.8542
575	51.4919	19.793
576	51.343	19.7272
577	51.2251	19.6927
578	51.1017	19.6406
579	51.0682	19.6524
580	50.946	19.5977
581	50.8981	19.5991
582	50.8578	19.588
583	50.8134	19.5888
584	50.8503	19.6022
585	50.8292	19.5583
586	50.7981	19.553
587	50.7358	19.5275
588	50.8132	19.5305
589	50.7737	19.4562
590	50.7405	19.4191
591	50.6355	19.3438
592	50.5811	19.2712
593	50.446	19.1935
594	50.2866	19.1212
595	50.194	19.0547
596	49.9943	18.99
597	49.831	18.9405
598	49.5607	18.8744
599	49.4681	18.8205
600	49.2635	18.7537
601	49.1146	18.7371
602	48.8601	18.6811
603	48.7381	18.6633
604	48.6323	18.6348
605	48.4469	18.631
606	48.3111	18.6017
607	48.1942	18.5715
608	48.116	18.5501
609	47.9205	18.4995
610	47.8103	18.4615
611	47.7384	18.4015
612	47.6137	18.3484
613	47.4679	18.2764
614	47.3232	18.2005
615	47.2552	18.1374
616	47.1242	18.0699
617	47.0016	18.0365
618	46.8533	18.0128
619	46.8118	17.9821
620	46.7031	17.9604
621	46.6464	17.9714
622	46.6116	17.9606
623	46.5878	18.0145
624	46.572	18.0321
625	46.6319	18.101
626	46.7868	18.1432
627	46.7831	18.2012
628	46.8758	18.2767
629	47.0076	18.3412
630	47.1859	18.4349
631	47.3634	18.5098
632	47.5953	18.6105
633	47.7734	18.694
634	48.0524	18.7981
635	48.3133	18.8741
636	48.625	19.0066
637	48.8601	19.1158
638	49.0848	19.2238
639	49.3258	19.3301
640	49.5884	19.429
641	49.7901	19.5249
642	50.0583	19.5906
643	50.3429	19.678
644	50.5425	19.7186
645	50.7333	19.7713
646	50.9075	19.7683
647	51.0272	19.7728
648	51.175	19.7528
649	51.1935	19.7186
650	51.2852	19.6906
651	51.1458	19.6532
652	51.1235	19.619
653	51.0719	19.5587
654	51.0603	19.5397
655	50.9545	19.4995
656	50.8209	19.4822
657	50.7511	19.4505
658	50.6542	19.443
659	50.5098	19.4296
660	50.4141	19.4039
661	50.3	19.3947
662	50.125	19.3613
663	50.0362	19.3448
664	49.903	19.2892
665	49.8154	19.2594
666	49.5915	19.1959
667	49.4507	19.1439
668	49.3981	19.0855
669	49.3047	18.9772
670	49.0579	18.9326
671	48.986	18.8486
672	48.7723	18.7636
673	48.6051	18.6751
674	48.5786	18.5742
675	48.2553	18.4968
676	48.2214	18.4012
677	48.0362	18.3243
678	47.8803	18.2514
679	47.7384	18.1741
680	47.6491	18.1009
681	47.4452	18.0401
682	47.2766	17.9626
683	47.0929	17.9293
684	47.0032	17.8493
685	46.7735	17.8163
686	46.6634	17.7599
687	46.5439	17.722
688	46.4532	17.6686
689	46.291	17.6369
690	46.2249	17.5915
691	46.1529	17.5449
692	46.0236	17.4927
693	45.859	17.4574
694	45.7399	17.403
695	45.6026	17.3962
696	45.544	17.348
697	45.4375	17.3437
698	45.393	17.3137
699	45.2717	17.3289
700	45.2656	17.3352
701	45.1526	17.3425
702	45.1712	17.3893
703	45.0809	17.4123
704	45.1198	17.4933
705	45.2097	17.5547
706	45.2774	17.6713
707	45.3501	17.7275
708	45.4077	17.8877
709	45.66	17.9742
710	45.7277	18.095
711	45.9625	18.2094
712	46.1058	18.3385
713	46.3767	18.4544
714	46.5874	18.5578
715	46.7907	18.6277
716	47.0997	18.7489
717	47.3286	18.7852
718	47.4973	18.866
719	47.7939	18.8995
720	47.9219	18.9112
721	48.1864	18.9203
722	48.2841	18.9411
723	48.5805	18.9268
724	48.5857	18.9271
725	48.6892	18.9282
726	48.8804	18.909
727	48.7975	18.9086
728	48.7851	18.8814
729	48.7764	18.8733
730	48.7981	18.8191
731	48.7511	18.7854
732	48.7027	18.7097
733	48.542	18.6734
734	48.4486	18.5918
735	48.3475	18.4834
736	48.1083	18.4058
737	47.9488	18.2837
738	47.7001	18.1723
739	47.511	18.0346
740	47.2287	17.9583
741	46.9239	17.8193
742	46.687	17.7167
743	46.3651	17.6144
744	46.1274	17.5012
745	45.7716	17.3809
746	45.5581	17.2836
747	45.3429	17.2003
748	45.0233	17.0818
749	44.6951	16.9976
750	44.49	16.8909
751	44.1156	16.8019
752	43.8922	16.7105
753	43.659	16.6307
754	43.3974	16.5254
755	43.1509	16.4439
756	42.9231	16.3476
757	42.7508	16.2589
758	42.5823	16.207
759	42.3354	16.1027
760	42.1825	16.052
761	41.9788	15.9616
762	41.7472	15.8933
763	41.5782	15.8144
764	41.4467	15.7591
765	41.2686	15.6724
766	41.0568	15.6321
767	40.9805	15.5704
768	40.848	15.5116
769	40.6454	15.4845
770	40.5392	15.4476
771	40.4327	15.4438
772	40.3046	15.3992
773	40.1525	15.4129
774	40.1815	15.4086
775	40.0405	15.4193
776	39.9637	15.4384
777	39.9877	15.4703
778	39.8945	15.5099
779	40.0455	15.5253
780	39.9562	15.5799
781	40.0562	15.6285
782	39.892	15.7159
783	40.0658	15.7428
784	40.1472	15.8162
785	40.2248	15.8531
786	40.2658	15.9111
787	40.2925	15.9223
788	40.417	15.9644
789	40.5607	15.9684
790	40.6367	15.9908
791	40.6726	15.9896
792	40.8279	15.9736
793	40.9064	15.9588
794	40.9128	15.9496
795	40.9762	15.9052
796	40.9836	15.8752
797	40.9569	15.8144
798	40.9671	15.7743
799	41.0284	15.6896
800	41.0377	15.6537
801	41.1709	15.6465
802	41.076	15.596
803	41.0934	15.5336
804	40.9524	15.478
805	40.9196	15.4194
806	40.872	15.358
807	40.7436	15.3026
808	40.7063	15.244
809	40.5365	15.181
810	40.4462	15.1255
811	40.2791	15.065
812	40.2147	15.0037
813	40.0422	14.9359
814	39.9811	14.8901
815	39.8297	14.8223
816	39.7122	14.7587
817	39.6307	14.6999
818	39.4374	14.6436
819	39.3434	14.5818
820	39.197	14.5165
821	39.0868	14.4555
822	39.0294	14.4128
823	38.8493	14.3485
824	38.6921	14.2894
825	38.6117	14.2315
826	38.521	14.1725
827	38.3674	14.1239
828	38.2383	14.0657
829	38.1528	14.0212
830	38.1265	13.9741
831	38.001	13.8847
832	37.8691	13.8628
833	37.7558	13.8286
834	37.6587	13.8
835	37.6334	13.7584
836	37.5104	13.7238
837	37.4344	13.6934
838	37.3791	13.6695
839	37.2902	13.6486
840	37.1794	13.6282
841	37.1548	13.6267
842	37.0607	13.5967
843	37.0274	13.5911
844	36.9665	13.5853
845	36.9249	13.5771
846	36.9295	13.5771
847	36.8623	13.58
848	36.8623	13.5752
849	36.8572	13.5787
850	36.8694	13.598
851	36.8379	13.5881
852	36.8628	13.606
853	36.9054	13.6067
854	36.8984	13.6262
855	36.9189	13.6292
856	36.964	13.6289
857	37.0351	13.6366
858	37.0023	13.635
859	37.0784	13.6369
860	37.0898	13.6348
861	37.1372	13.6383
862	37.1695	13.6242
863	37.1875	13.6258
864	37.2621	13.6192
865	37.2852	13.6163
866	37.307	13.5994
867	37.3242	13.5797
868	37.3598	13.5592
869	37.4199	13.5244
870	37.3921	13.4855
871	37.4319	13.4568
872	37.511	13.4061
873	37.4924	13.3545
874	37.5284	13.3048
875	37.5348	13.2567
876	37.5124	13.2088
877	37.4851	13.167
878	37.4474	13.1148
879	37.4079	13.0609
880	37.2726	13.0156
881	37.2028	12.9856
882	37.0945	12.9419
883	37.0523	12.8962
884	36.8911	12.8744
885	36.7901	12.8394
886	36.6625	12.8186
887	36.5919	12.7984
888	36.4386	12.778
889	36.3106	12.7618
890	36.1889	12.7518
891	36.1031	12.7452
892	35.9894	12.7422
893	35.9221	12.7312
894	35.8271	12.7358
895	35.7424	12.7421
896	35.6682	12.7474
897	35.5951	12.7634
898	35.5357	12.7901
899	35.494	12.8079
900	35.4489	12.8365
901	35.4238	12.8626
902	35.3874	12.9026
903	35.3654	12.9397
904	35.3864	12.9838
905	35.3822	13.0227
906	35.3774	13.0638
907	35.3957	13.0956
908	35.4675	13.1293
909	35.5307	13.1409
910	35.6479	13.1389
911	35.698	13.123
912	35.8449	13.0889
913	35.9406	13.0514
914	36.025	12.9918
915	36.1756	12.9386
916	36.3104	12.8768
917	36.4047	12.8221
918	36.4916	12.7673
919	36.5347	12.7204
920	36.6014	12.6782
921	36.6002	12.6441
922	36.5813	12.6281
923	36.5637	12.6163
924	36.5208	12.6227
925	36.4494	12.629
926	36.3496	12.6467
927	36.2684	12.6758
928	36.1969	12.7131
929	36.1019	12.7519
930	36.047	12.8052
931	36.0058	12.8585
932	35.9633	12.9291
933	35.9269	12.9933
934	35.9565	13.0769
935	35.971	13.1622
936	36.0068	13.2546
937	36.0491	13.3683
938	36.1379	13.4886
939	36.1957	13.6143
940	36.2634	13.7487
941	36.3978	13.9032
942	36.5001	14.0519
943	36.6254	14.2031
944	36.7279	14.3516
945	36.9007	14.5037
946	37.0614	14.6408
947	37.261	14.7591
948	37.4652	14.8671
949	37.6802	14.9447
950	37.9498	14.9987
951	38.1884	15.0289
952	38.481	15.0392
953	38.7412	15.0301
954	39.0094	15.0083
955	39.3134	14.9943
956	39.5671	14.9745
957	39.8311	14.9709
958	40.0635	14.9734
959	40.2955	15.0065
960	40.4856	15.0495
961	40.7171	15.126
962	40.8122	15.2167
963	41.0387	15.3336
964	41.2081	15.4675
965	41.35	15.6165
966	41.5155	15.7684
967	41.7116	15.9316
968	41.9508	16.1005
969	42.1455	16.2379
970	42.3996	16.3654
971	42.7202	16.5112
972	42.9805	16.573
973	43.3961	16.6488
974	43.7076	16.6631
975	44.1218	16.6469
976	44.3511	16.6091
977	44.6388	16.5312
978	44.9026	16.4497
979	45.0954	16.3568
980	45.2416	16.2298
981	45.3526	16.1252
982	45.3843	15.9986
983	45.3611	15.8961
984	45.3166	15.8049
985	45.2493	15.721
986	45.0409	15.6376
987	44.8858	15.5632
988	44.74	15.5091
989	44.5938	15.4434
990	44.3919	15.3976
991	44.3008	15.3603
992	44.1659	15.3376
993	44.0204	15.3185
994	43.9373	15.2909
995	43.7996	15.2752
996	43.6759	15.2629
997	43.5821	15.2653
998	43.4962	15.2639
999	43.333	15.2701
1000	43.188	15.297
1001	43.0621	15.3172
1002	42.9536	15.359
1003	42.7904	15.4068
1004	42.668	15.4666
1005	42.5491	15.5305
1006	42.3501	15.6116
1007	42.2298	15.6999
1008	42.067	15.8053
1009	41.9891	15.9107
1010	41.8775	16.0393
1011	41.7967	16.1544
1012	41.728	16.292
1013	41.7263	16.4096
1014	41.7035	16.5318
1015	41.6867	16.6293
1016	41.6932	16.711
1017	41.7226	16.7783
1018	41.7679	16.8196
1019	41.8491	16.8421
1020	41.9119	16.8348
1021	41.9924	16.8032
1022	42.0949	16.7474
1023	42.1478	16.6586
1024	42.2621	16.5364
1025	42.2906	16.4109
1026	42.3308	16.2609
1027	42.3101	16.1173
1028	42.3223	15.9613
1029	42.2592	15.8122
1030	42.1639	15.6753
1031	42.02	15.5443
1032	41.8982	15.4392
1033	41.742	15.341
1034	41.5554	15.2627
1035	41.3454	15.1943
1036	41.2054	15.1411
1037	41.0257	15.0969
1038	40.9039	15.0705
1039	40.7293	15.0522
1040	40.632	15.0515
1041	40.5052	15.0703
1042	40.4446	15.1058
1043	40.3567	15.1476
1044	40.3002	15.1982
1045	40.2743	15.2603
1046	40.2296	15.3121
1047	40.2	15.3598
1048	40.1927	15.4037
1049	40.1859	15.4304
1050	40.1818	15.4331
1051	40.1857	15.4138
1052	40.1934	15.3646
1053	40.1989	15.3002
1054	40.1853	15.2131
1055	40.1766	15.1162
1056	40.1981	15.0145
1057	40.16	14.8969
1058	40.1202	14.7943
1059	40.0513	14.6879
1060	40.0155	14.5964
1061	39.8717	14.4996
1062	39.7636	14.4272
1063	39.6089	14.3431
1064	39.4683	14.2854
1065	39.3115	14.23
1066	39.1539	14.1824
1067	38.9961	14.1488
1068	38.8466	14.1232
1069	38.691	14.1055
1070	38.5529	14.0931
1071	38.4228	14.0891
1072	38.2974	14.097
1073	38.2023	14.1166
1074	38.1074	14.1371
1075	38.0577	14.1762
1076	37.9788	14.2193
1077	37.926	14.2672
1078	37.8533	14.3305
1079	37.831	14.399
1080	37.8268	14.4809
1081	37.8084	14.578
1082	37.8204	14.682
1083	37.8146	14.8145
1084	37.8473	14.946
1085	37.8902	15.0828
1086	37.9297	15.235
1087	37.9734	15.3953
1088	38.0809	15.5648
1089	38.1843	15.7438
1090	38.2858	15.9428
1091	38.4313	16.1437
1092	38.5794	16.3675
1093	38.7958	16.5938
1094	38.9642	16.8085
1095	39.2007	17.0441
1096	39.4677	17.2663
1097	39.7475	17.4751
1098	40.0271	17.6761
1099	40.3967	17.8807
1100	40.7451	18.0391
1101	41.1365	18.2047
1102	41.5099	18.3389
1103	41.9017	18.4736
1104	42.3089	18.5735
1105	42.7233	18.6668
1106	43.1277	18.7448
1107	43.5687	18.8186
1108	43.9957	18.8555
1109	44.4248	18.8825
1110	44.8475	18.884
1111	45.2789	18.8657
1112	45.6579	18.8175
1113	46.0309	18.7586
1114	46.3966	18.6781
1115	46.7166	18.5911
1116	47.0274	18.4875
1117	47.288	18.3799
1118	47.5112	18.262
1119	47.7444	18.1472
1120	47.9244	18.0193
1121	48.0828	17.8986
1122	48.2415	17.7658
1123	48.3599	17.6365
1124	48.4562	17.5189
1125	48.5045	17.4078
1126	48.5919	17.3179
1127	48.6285	17.2289
1128	48.6844	17.1527
1129	48.6633	17.0927
1130	48.6687	17.0545
1131	48.6474	17.0174
1132	48.6165	16.9938
1133	48.5577	16.9772
1134	48.4981	16.9659
1135	48.4227	16.9477
1136	48.3274	16.9385
1137	48.2671	16.925
1138	48.1375	16.9205
1139	48.1056	16.8946
1140	47.972	16.8649
1141	47.9084	16.836
1142	47.7786	16.8038
1143	47.6889	16.7835
1144	47.5669	16.7567
1145	47.4331	16.7438
1146	47.3049	16.7275
1147	47.132	16.7314
1148	46.9498	16.7456
1149	46.798	16.7784
1150	46.5981	16.8197
1151	46.46	16.8725
1152	46.2446	16.9424
1153	46.1195	17.0182
1154	45.9402	17.1049
1155	45.8459	17.1987
1156	45.6916	17.2915
1157	45.6034	17.3877
1158	45.5498	17.4771
1159	45.4657	17.5691
1160	45.4355	17.6535
1161	45.3959	17.7262
1162	45.3882	17.7752
1163	45.3713	17.8149
1164	45.4075	17.8233
1165	45.4336	17.8191
1166	45.4549	17.788
1167	45.5171	17.7269
1168	45.5527	17.6408
1169	45.5815	17.5341
1170	45.6216	17.4014
1171	45.6566	17.2621
1172	45.6347	17.0965
1173	45.6711	16.9271
1174	45.6113	16.7505
1175	45.5885	16.5719
1176	45.4779	16.4029
1177	45.4092	16.2381
1178	45.3013	16.0914
1179	45.1521	15.9367
1180	45.0173	15.8079
1181	44.8365	15.6644
1182	44.6961	15.5593
1183	44.4731	15.4497
1184	44.3082	15.3562
1185	44.0922	15.2752
1186	43.9356	15.2059
1187	43.7211	15.1454
1188	43.5363	15.0874
1189	43.367	15.037
1190	43.1646	14.9956
1191	42.9826	14.9567
1192	42.791	14.9126
1193	42.6386	14.8781
1194	42.4702	14.8371
1195	42.3161	14.7979
1196	42.1529	14.7566
1197	42.039	14.7105
1198	41.8922	14.6678
1199	41.7551	14.6233
1200	41.611	14.574
1201	41.4641	14.5303
1202	41.328	14.4919
1203	41.1729	14.4575
1204	40.9994	14.428
1205	40.8432	14.4033
1206	40.6865	14.3855
1207	40.5235	14.3783
1208	40.3661	14.3696
1209	40.2012	14.3717
1210	40.0246	14.3792
1211	39.8531	14.3923
1212	39.7058	14.4111
1213	39.5629	14.4405
1214	39.4037	14.4729
1215	39.3036	14.5101
1216	39.1746	14.5591
1217	39.0649	14.6103
1218	38.9387	14.6721
1219	38.8685	14.7386
1220	38.7766	14.8171
1221	38.7084	14.8992
1222	38.6463	14.9867
1223	38.591	15.0886
1224	38.5479	15.1978
1225	38.5057	15.3176
1226	38.5051	15.4415
1227	38.5028	15.5817
1228	38.5388	15.7285
1229	38.526	15.8773
1230	38.6022	16.0455
1231	38.6536	16.1999
1232	38.7459	16.3688
1233	38.8159	16.5238
1234	38.9439	16.6734
1235	39.0702	16.8319
1236	39.202	16.9647
1237	39.3944	17.1007
1238	39.5344	17.1981
1239	39.7729	17.2967
1240	39.9438	17.3625
1241	40.2093	17.4141
1242	40.4321	17.4419
1243	40.6802	17.4463
1244	40.9087	17.4352
1245	41.1727	17.4036
1246	41.4165	17.3651
1247	41.6418	17.3099
1248	41.8895	17.2489
1249	42.1163	17.1772
1250	42.3592	17.1067
1251	42.5296	17.0327
1252	42.7548	16.9624
1253	42.9132	16.89
1254	43.0892	16.8233
1255	43.1915	16.7551
1256	43.3239	16.6858
1257	43.4357	16.6144
1258	43.4954	16.5418
1259	43.5573	16.4601
1260	43.6248	16.3728
1261	43.6892	16.2744
1262	43.6993	16.1693
1263	43.7619	16.0465
1264	43.7592	15.9236
1265	43.8025	15.7709
1266	43.7925	15.6226
1267	43.7975	15.4593
1268	43.7716	15.307
1269	43.7114	15.1377
1270	43.6629	14.9766
1271	43.5707	14.8213
1272	43.4784	14.673
1273	43.3464	14.5324
1274	43.2601	14.4105
1275	43.0776	14.2876
1276	42.9233	14.1827
1277	42.7311	14.0818
1278	42.5423	14.0041
1279	42.3364	13.9238
1280	42.1359	13.854
1281	41.9185	13.7876
1282	41.6832	13.7277
1283	41.4877	13.6779
1284	41.2386	13.6349
1285	41.0387	13.5949
1286	40.8273	13.5602
1287	40.6378	13.53
1288	40.4518	13.5041
1289	40.2675	13.4792
1290	40.0956	13.4607
1291	39.9218	13.4422
1292	39.7593	13.4225
1293	39.5785	13.4052
1294	39.4169	13.3941
1295	39.2349	13.375
1296	39.127	13.3625
1297	38.9389	13.3409
1298	38.783	13.3307
1299	38.6326	13.3162
1300	38.5024	13.2992
1301	38.3638	13.2852
1302	38.2023	13.2651
1303	38.0726	13.2475
1304	37.9012	13.2267
1305	37.7666	13.206
1306	37.5704	13.1791
1307	37.4563	13.1568
1308	37.2962	13.1269
1309	37.133	13.0974
1310	36.9976	13.0615
1311	36.8458	13.0285
1312	36.6557	12.9864
1313	36.4832	12.9446
1314	36.35	12.8958
1315	36.1752	12.8452
1316	36.0323	12.7929
1317	35.8422	12.7334
1318	35.6881	12.674
1319	35.5464	12.6061
1320	35.3741	12.5476
1321	35.1637	12.4528
1322	34.9376	12.3751
1323	34.7423	12.2632
1324	34.3533	12.1591
1325	34.1116	12.0711
1326	33.9205	11.9838
1327	33.7792	11.9088
1328	33.5425	11.8301
1329	33.4187	11.7498
1330	33.1878	11.6672
1331	33.0349	11.5916
1332	32.8361	11.5146
1333	32.7338	11.4397
1334	32.4811	11.3687
1335	32.39	11.2964
1336	32.1647	11.2294
1337	32.0442	11.156
1338	31.8373	11.0965
1339	31.7403	11.0269
1340	31.5664	10.9724
1341	31.4142	10.91
1342	31.2483	10.8629
1343	31.129	10.8071
1344	30.9886	10.7664
1345	30.9126	10.7169
1346	30.7392	10.6762
1347	30.7256	10.6322
1348	30.5839	10.603
1349	30.475	10.5632
1350	30.3505	10.5313
1351	30.2706	10.5122
1352	30.1981	10.474
1353	30.0359	10.453
1354	30.1096	10.5453
1355	30.6854	10.7535
1356	30.9062	10.6416
1357	30.08	10.3984
1358	29.6174	10.3397
1359	29.5424	10.3318
1360	29.4598	10.2911
1361	29.46	10.2816
1362	29.3629	10.2035
1363	29.3127	10.1696
1364	29.1876	10.101
1365	29.1435	10.0345
1366	28.9534	9.96729
1367	28.9294	9.87711
1368	28.6782	9.7611
1369	28.6726	9.61362
1370	28.4603	9.46671
1371	28.3062	9.3033
1372	28.1022	9.09852
1373	27.7313	8.8149
1374	27.6131	8.56791
1375	27.2645	8.26779
1376	26.6111	7.87701
1377	26.269	7.50519
1378	25.4627	6.97341
1379	24.4606	6.5364
1380	23.6063	5.92248
1381	22.6588	5.28327
1382	21.3149	4.60023
1383	19.5198	3.7353
1384	17.2833	3.03099
1385	13.832	2.40126
1386	12.7739	1.81344
1387	11.0082	1.34283
1388	6.97099	0.96354
1389	5.47821	0.68418
1390	1.59508	0.48627
1391	6.80531	0.30843
1392	1.86597	0.33957
1393	-3.4099	0.23067
1394	7.93462	0.20889
1395	-0.97772	0.15804
1396	4.52866	0.11217
1397	-0.06751	0.17646
1398	3.55218	0.0309
1399	3.75286	0.11382
1400	2.45766	0.11289

## Sheet: Supplementary Fig 3c
X	Present method	Traditional method
250	0.5045	0.19117
251	0.50155	0.18844
252	0.49967	0.18778
253	0.49631	0.18568
254	0.49135	0.18607
255	0.49042	0.18364
256	0.48643	0.18348
257	0.48255	0.18192
258	0.48094	0.18178
259	0.47777	0.18281
260	0.47643	0.18009
261	0.471	0.17891
262	0.46838	0.17851
263	0.46642	0.17917
264	0.462	0.17663
265	0.45954	0.17598
266	0.45675	0.17489
267	0.45357	0.17539
268	0.44967	0.17428
269	0.44939	0.17452
270	0.44588	0.17267
271	0.44223	0.17262
272	0.44236	0.17192
273	0.43803	0.17062
274	0.43745	0.171
275	0.43343	0.16956
276	0.43108	0.16862
277	0.4278	0.1683
278	0.427	0.16783
279	0.42503	0.16648
280	0.42343	0.16578
281	0.4224	0.16588
282	0.42105	0.16431
283	0.41741	0.16481
284	0.41533	0.16319
285	0.41707	0.16481
286	0.41445	0.16297
287	0.41364	0.16279
288	0.41067	0.16223
289	0.41012	0.16257
290	0.40776	0.16136
291	0.40622	0.16169
292	0.40454	0.1605
293	0.40489	0.158
294	0.4033	0.15863
295	0.4006	0.15857
296	0.40149	0.15829
297	0.39917	0.1581
298	0.40061	0.1577
299	0.40027	0.15841
300	0.40266	0.15851
301	0.40259	0.15794
302	0.40222	0.15815
303	0.40271	0.15873
304	0.40415	0.15643
305	0.40461	0.15788
306	0.40327	0.1564
307	0.40063	0.15868
308	0.39885	0.15598
309	0.39191	0.15447
310	0.38898	0.1508
311	0.38531	0.14793
312	0.37845	0.1481
313	0.37904	0.14523
314	0.37087	0.14372
315	0.37173	0.14389
316	0.36645	0.14266
317	0.3658	0.1413
318	0.36299	0.14018
319	0.36342	0.13982
320	0.36319	0.14144
321	0.36429	0.1394
322	0.36021	0.13979
323	0.36059	0.14054
324	0.36186	0.13963
325	0.35541	0.1386
326	0.35411	0.13618
327	0.34846	0.13528
328	0.34468	0.13479
329	0.34131	0.13209
330	0.33236	0.13092
331	0.32616	0.12644
332	0.31786	0.12467
333	0.31271	0.12319
334	0.30985	0.12009
335	0.3046	0.11916
336	0.29921	0.11673
337	0.29306	0.11641
338	0.28805	0.11419
339	0.28908	0.114
340	0.28294	0.113
341	0.27887	0.11122
342	0.27606	0.11127
343	0.27627	0.10902
344	0.27071	0.1091
345	0.2687	0.10705
346	0.26547	0.10659
347	0.26294	0.10517
348	0.25891	0.10389
349	0.25657	0.10258
350	0.25231	0.10168
351	0.24898	0.10169
352	0.24708	0.09883
353	0.24431	0.0982
354	0.24348	0.09694
355	0.2378	0.09714
356	0.2349	0.0947
357	0.23206	0.09425
358	0.23095	0.09349
359	0.22782	0.09342
360	0.22604	0.091
361	0.22279	0.08985
362	0.22055	0.08944
363	0.21993	0.08968
364	0.21734	0.08846
365	0.21585	0.0873
366	0.21552	0.08548
367	0.21303	0.08809
368	0.21286	0.08683
369	0.21022	0.08557
370	0.21104	0.08643
371	0.20796	0.08543
372	0.20678	0.08493
373	0.20543	0.08455
374	0.20238	0.08378
375	0.20154	0.08273
376	0.20143	0.08211
377	0.19831	0.08088
378	0.19738	0.08145
379	0.19747	0.08129
380	0.19516	0.07988
381	0.19367	0.07962
382	0.19103	0.07886
383	0.19122	0.07844
384	0.1903	0.07771
385	0.18922	0.07654
386	0.18884	0.07825
387	0.18552	0.07576
388	0.18427	0.0765
389	0.18321	0.07569
390	0.18143	0.07515
391	0.18118	0.07479
392	0.17904	0.07407
393	0.1794	0.07332
394	0.17636	0.07231
395	0.17637	0.07275
396	0.17481	0.07139
397	0.17431	0.07199
398	0.17102	0.07122
399	0.17233	0.07085
400	0.16991	0.07053
401	0.17103	0.0708
402	0.16925	0.07041
403	0.16945	0.06988
404	0.16714	0.06829
405	0.16823	0.06913
406	0.16699	0.06871
407	0.1663	0.06802
408	0.16417	0.06724
409	0.16404	0.06877
410	0.16269	0.06766
411	0.16246	0.06669
412	0.16115	0.06731
413	0.16188	0.06641
414	0.16104	0.06662
415	0.16057	0.06613
416	0.1588	0.06569
417	0.15924	0.06513
418	0.1575	0.06515
419	0.15606	0.06432
420	0.15618	0.06429
421	0.1566	0.06461
422	0.15441	0.06443
423	0.15422	0.06451
424	0.15328	0.06418
425	0.1531	0.06312
426	0.1522	0.0641
427	0.15202	0.0628
428	0.15092	0.06274
429	0.14996	0.06233
430	0.15028	0.06234
431	0.14907	0.06176
432	0.14881	0.06252
433	0.14812	0.06221
434	0.14783	0.06144
435	0.14744	0.0614
436	0.14674	0.06074
437	0.14673	0.06189
438	0.14661	0.06099
439	0.14589	0.06082
440	0.14537	0.06047
441	0.14519	0.06084
442	0.14492	0.0605
443	0.14327	0.06064
444	0.14401	0.05986
445	0.14316	0.0599
446	0.14223	0.0602
447	0.14158	0.05909
448	0.14185	0.05925
449	0.14209	0.05876
450	0.14157	0.0593
451	0.14152	0.05903
452	0.14127	0.05904
453	0.14088	0.05942
454	0.14027	0.05896
455	0.14149	0.05865
456	0.14019	0.05851
457	0.14057	0.05871
458	0.14019	0.05894
459	0.13951	0.05843
460	0.1396	0.05903
461	0.1391	0.05817
462	0.13979	0.05891
463	0.13977	0.05814
464	0.13949	0.05831
465	0.13835	0.05811
466	0.13834	0.05823
467	0.13824	0.05765
468	0.13769	0.05755
469	0.13717	0.05789
470	0.13715	0.05722
471	0.13587	0.05769
472	0.13513	0.05711
473	0.13564	0.05685
474	0.13453	0.05654
475	0.1339	0.05653
476	0.13372	0.05583
477	0.13449	0.05613
478	0.13319	0.05591
479	0.13407	0.05571
480	0.13298	0.0568
481	0.13345	0.0558
482	0.13281	0.05624
483	0.13296	0.05551
484	0.13319	0.05652
485	0.13346	0.0562
486	0.13407	0.05601
487	0.13231	0.05601
488	0.13395	0.0559
489	0.13249	0.05567
490	0.13276	0.05522
491	0.13223	0.05571
492	0.13258	0.05559
493	0.1322	0.05581
494	0.13166	0.05481
495	0.13199	0.05573
496	0.13163	0.05485
497	0.1325	0.0555
498	0.13133	0.05509
499	0.13286	0.05556
500	0.13205	0.05534
501	0.13327	0.05519
502	0.13227	0.0556
503	0.13315	0.05569
504	0.13366	0.05603
505	0.13343	0.05558
506	0.1336	0.05665
507	0.13354	0.05593
508	0.13406	0.05612
509	0.1331	0.05539
510	0.13357	0.05575
511	0.13363	0.05578
512	0.13378	0.05509
513	0.13254	0.05563
514	0.13348	0.0553
515	0.13364	0.05615
516	0.13255	0.05474
517	0.13406	0.05552
518	0.13383	0.05448
519	0.13332	0.05542
520	0.13296	0.05503
521	0.13407	0.0549
522	0.13329	0.05447
523	0.13297	0.0539
524	0.13281	0.05439
525	0.13316	0.05344
526	0.13309	0.05435
527	0.13247	0.05365
528	0.13268	0.05444
529	0.1321	0.05403
530	0.13294	0.0539
531	0.13264	0.05335
532	0.13153	0.05334
533	0.13112	0.05364
534	0.13125	0.05322
535	0.13085	0.05343
536	0.13117	0.053
537	0.13038	0.05344
538	0.13099	0.05282
539	0.12976	0.05269
540	0.12954	0.05271
541	0.12836	0.05287
542	0.12909	0.05207
543	0.12758	0.05247
544	0.12858	0.05255
545	0.12921	0.05243
546	0.12889	0.05253
547	0.12927	0.05248
548	0.1302	0.0527
549	0.1308	0.05294
550	0.1311	0.0533
551	0.13202	0.05346
552	0.13249	0.05391
553	0.13368	0.05388
554	0.13437	0.05482
555	0.13657	0.05466
556	0.13804	0.05525
557	0.13916	0.05622
558	0.1414	0.0564
559	0.14307	0.05816
560	0.14609	0.05822
561	0.14785	0.05927
562	0.14991	0.05993
563	0.15263	0.06104
564	0.15585	0.06164
565	0.15792	0.06296
566	0.16042	0.06381
567	0.16331	0.06453
568	0.16651	0.0655
569	0.16963	0.06622
570	0.17219	0.06784
571	0.17581	0.0682
572	0.17881	0.06987
573	0.18265	0.07033
574	0.18702	0.07173
575	0.19129	0.07254
576	0.19544	0.07454
577	0.20049	0.07514
578	0.20549	0.07662
579	0.2097	0.07852
580	0.21379	0.07906
581	0.21701	0.08
582	0.2184	0.08041
583	0.21847	0.08025
584	0.21649	0.0791
585	0.21302	0.07878
586	0.20978	0.07667
587	0.20288	0.07541
588	0.19644	0.07281
589	0.19021	0.07114
590	0.182	0.06917
591	0.1749	0.06649
592	0.16833	0.06487
593	0.16288	0.06262
594	0.15685	0.06059
595	0.1515	0.05837
596	0.14647	0.05777
597	0.14253	0.05575
598	0.13819	0.0549
599	0.13595	0.05312
600	0.13277	0.0526
601	0.12921	0.0514
602	0.12794	0.05053
603	0.12457	0.05013
604	0.12262	0.04891
605	0.12076	0.04837
606	0.11946	0.04791
607	0.11647	0.04766
608	0.11595	0.04647
609	0.11326	0.04616
610	0.11289	0.04592
611	0.11117	0.04533
612	0.10927	0.04472
613	0.10921	0.04451
614	0.10807	0.04369
615	0.10655	0.04405
616	0.10564	0.04325
617	0.10488	0.04257
618	0.10401	0.04278
619	0.10365	0.04232
620	0.10266	0.04246
621	0.10222	0.042
622	0.10154	0.04192
623	0.10099	0.0416
624	0.10113	0.04133
625	0.1002	0.04126
626	0.09986	0.04114
627	0.09974	0.04093
628	0.1	0.04062
629	0.09944	0.04117
630	0.09932	0.04075
631	0.09888	0.04099
632	0.09951	0.04061
633	0.09904	0.04093
634	0.09866	0.04114
635	0.09951	0.04073
636	0.09943	0.04122
637	0.10003	0.04077
638	0.09995	0.0414
639	0.10015	0.04028
640	0.09943	0.04107
641	0.09997	0.04122
642	0.09951	0.04082
643	0.10021	0.041
644	0.09995	0.04102
645	0.09985	0.04108
646	0.09954	0.04058
647	0.09874	0.04107
648	0.0996	0.04067
649	0.09812	0.04085
650	0.09782	0.04024
651	0.09743	0.04068
652	0.09737	0.03982
653	0.09685	0.04009
654	0.09652	0.03981
655	0.09605	0.03954
656	0.09621	0.03964
657	0.09614	0.03915
658	0.09514	0.03953
659	0.09432	0.03928
660	0.09497	0.03902
661	0.09404	0.03931
662	0.09367	0.03945
663	0.09423	0.0387
664	0.09343	0.03908
665	0.09356	0.03882
666	0.0932	0.03877
667	0.09232	0.03828
668	0.09296	0.03844
669	0.09173	0.03801
670	0.09162	0.03809
671	0.09118	0.03817
672	0.09064	0.03726
673	0.09061	0.03755
674	0.09015	0.03722
675	0.08924	0.037
676	0.08917	0.03751
677	0.0893	0.03686
678	0.08822	0.0365
679	0.08943	0.03638
680	0.08781	0.0365
681	0.0885	0.03608
682	0.08793	0.03619
683	0.0881	0.03625
684	0.08773	0.03637
685	0.08756	0.03584
686	0.08781	0.03558
687	0.08764	0.03573
688	0.08701	0.03522
689	0.08816	0.03532
690	0.08622	0.03545
691	0.08767	0.03509
692	0.08633	0.03564
693	0.08769	0.03551
694	0.08713	0.03506
695	0.08635	0.0349
696	0.08557	0.0344
697	0.08556	0.03457
698	0.08586	0.03493
699	0.08555	0.03459
700	0.0859	0.03484
701	0.08523	0.03487
702	0.08672	0.03435
703	0.08441	0.03467
704	0.08597	0.03506
705	0.08525	0.03482
706	0.08544	0.03456
707	0.08612	0.03482
708	0.08585	0.03437
709	0.08578	0.03478
710	0.08608	0.03436
711	0.08563	0.03518
712	0.08647	0.03531
713	0.08753	0.03431
714	0.08629	0.03483
715	0.08817	0.03517
716	0.08728	0.0348
717	0.08778	0.0345
718	0.08811	0.03463
719	0.08828	0.03506
720	0.08874	0.03558
721	0.08873	0.03471
722	0.09023	0.03533
723	0.08944	0.03581
724	0.09013	0.03544
725	0.09069	0.03602
726	0.09177	0.03568
727	0.09126	0.03581
728	0.09167	0.03599
729	0.09256	0.03604
730	0.0925	0.03563
731	0.09284	0.03614
732	0.09236	0.03596
733	0.09331	0.03563
734	0.0937	0.03586
735	0.09368	0.03602
736	0.0935	0.03617
737	0.09414	0.03632
738	0.09407	0.03601
739	0.09403	0.03644
740	0.09472	0.03602
741	0.09477	0.03574
742	0.0938	0.03563
743	0.09421	0.03572
744	0.09374	0.03644
745	0.09485	0.03609
746	0.09521	0.03526
747	0.09463	0.03602
748	0.09517	0.03616
749	0.09448	0.03546
750	0.09448	0.03621
751	0.09468	0.03519
752	0.0941	0.03547
753	0.09641	0.03625
754	0.09453	0.03576
755	0.09459	0.03569
756	0.09467	0.03568
757	0.09506	0.03499
758	0.09541	0.03572
759	0.09495	0.0356
760	0.09464	0.03523
761	0.09449	0.03442
762	0.09433	0.03513
763	0.09355	0.03357
764	0.092	0.0346
765	0.09201	0.03401
766	0.09217	0.03375
767	0.08964	0.03326
768	0.08901	0.03303
769	0.08774	0.03266
770	0.0849	0.03206
771	0.08357	0.03185
772	0.08277	0.03071
773	0.08237	0.03088
774	0.08048	0.03063
775	0.07867	0.03067
776	0.07852	0.02876
777	0.07722	0.02927
778	0.07431	0.02944
779	0.07479	0.02817
780	0.0723	0.02818
781	0.07072	0.02836
782	0.07012	0.02841
783	0.06933	0.02869
784	0.06903	0.0285
785	0.06868	0.02858
786	0.06881	0.02804
787	0.06864	0.0283
788	0.06794	0.02832
789	0.06847	0.02817
790	0.06856	0.02788
791	0.06858	0.02847
792	0.06837	0.02828
793	0.06842	0.02813
794	0.06954	0.02885
795	0.06834	0.02846
796	0.06908	0.02834
797	0.06966	0.02841
798	0.06968	0.02915
799	0.07	0.02884
800	0.07029	0.02957
801	0.07056	0.02727
802	0.0705	0.02717
803	0.07098	0.02752
804	0.07206	0.02818
805	0.07144	0.02802
806	0.07202	0.02995
807	0.07387	0.02902
808	0.07484	0.0288
809	0.07537	0.02897
810	0.07545	0.0299
811	0.07631	0.02896
812	0.07761	0.02964
813	0.07722	0.03035
814	0.07756	0.03086
815	0.07885	0.03033
816	0.08155	0.03166
817	0.08036	0.03269
818	0.08096	0.03173
819	0.08226	0.03285
820	0.08336	0.03275
821	0.08366	0.03354
822	0.08441	0.03318
823	0.08648	0.03367
824	0.08654	0.03386
825	0.08599	0.03468
826	0.08708	0.03502
827	0.08734	0.03532
828	0.08795	0.03576
829	0.08837	0.03569
830	0.0884	0.03544
831	0.08772	0.03553
832	0.08716	0.03589
833	0.08686	0.03484
834	0.08714	0.03527
835	0.08659	0.0352
836	0.08641	0.03508
837	0.08632	0.03525
838	0.08715	0.03544
839	0.08845	0.03565
840	0.08877	0.03487
841	0.08968	0.03539
842	0.09005	0.03593
843	0.09226	0.03578
844	0.09477	0.03601
845	0.09715	0.03684
846	0.09966	0.03816
847	0.10322	0.03853
848	0.10659	0.04017
849	0.10986	0.04098
850	0.11489	0.04256
851	0.12008	0.04365
852	0.12578	0.04552
853	0.13178	0.04735
854	0.13906	0.04985
855	0.14687	0.05247
856	0.15641	0.05583
857	0.16742	0.05895
858	0.18039	0.06315
859	0.19352	0.06708
860	0.20947	0.07258
861	0.22596	0.07745
862	0.24652	0.08322
863	0.26596	0.08945
864	0.28657	0.09579
865	0.30444	0.10084
866	0.32665	0.10757
867	0.34646	0.11355
868	0.3646	0.11892
869	0.3834	0.12446
870	0.39834	0.12791
871	0.40879	0.13113
872	0.41664	0.13299
873	0.42007	0.13332
874	0.41851	0.13174
875	0.40978	0.12928
876	0.39773	0.12533
877	0.37993	0.11996
878	0.35662	0.11302
879	0.33215	0.1058
880	0.30428	0.09778
881	0.27811	0.09017
882	0.25114	0.08217
883	0.22838	0.07514
884	0.20487	0.06802
885	0.18552	0.06218
886	0.16619	0.05629
887	0.15216	0.0521
888	0.13767	0.04746
889	0.12654	0.04396
890	0.11634	0.04068
891	0.10861	0.03859
892	0.10035	0.03613
893	0.09511	0.03413
894	0.08933	0.03242
895	0.08556	0.03127
896	0.0811	0.02979
897	0.07801	0.02896
898	0.07519	0.02791
899	0.0726	0.02723
900	0.07082	0.02637
901	0.06904	0.0257
902	0.06715	0.0254
903	0.06564	0.02455
904	0.06467	0.02437
905	0.06333	0.02403
906	0.06202	0.0237
907	0.06149	0.02329
908	0.0603	0.02306
909	0.05941	0.02293
910	0.05902	0.02259
911	0.0581	0.02243
912	0.05741	0.02208
913	0.05677	0.02194
914	0.05636	0.02169
915	0.05557	0.02144
916	0.05498	0.02127
917	0.0542	0.02085
918	0.05384	0.0208
919	0.05303	0.0208
920	0.05236	0.0203
921	0.05182	0.01993
922	0.05118	0.01994
923	0.05064	0.01962
924	0.05015	0.01949
925	0.05009	0.01955
926	0.0496	0.01919
927	0.04973	0.01922
928	0.0493	0.01924
929	0.04928	0.01918
930	0.04928	0.01916
931	0.04921	0.01919
932	0.04918	0.01905
933	0.04913	0.01922
934	0.04921	0.01913
935	0.04935	0.01922
936	0.04982	0.01918
937	0.04984	0.0192
938	0.05008	0.01941
939	0.05033	0.01952
940	0.05033	0.01971
941	0.05095	0.01971
942	0.05091	0.01971
943	0.05176	0.02023
944	0.05212	0.02016
945	0.05294	0.02045
946	0.05332	0.02057
947	0.0541	0.02091
948	0.05513	0.0211
949	0.05545	0.02111
950	0.05627	0.02134
951	0.05692	0.02169
952	0.05824	0.02217
953	0.05875	0.02251
954	0.05938	0.02278
955	0.06056	0.02269
956	0.06112	0.02318
957	0.0621	0.02352
958	0.06334	0.02371
959	0.06431	0.02424
960	0.06575	0.02489
961	0.06744	0.02553
962	0.06879	0.02619
963	0.07109	0.02708
964	0.07255	0.02785
965	0.0752	0.02905
966	0.07719	0.0298
967	0.07972	0.03098
968	0.08215	0.03188
969	0.08506	0.03301
970	0.08758	0.03397
971	0.08964	0.03524
972	0.09177	0.03573
973	0.09301	0.03662
974	0.09479	0.03714
975	0.09504	0.03746
976	0.09511	0.03772
977	0.09475	0.03747
978	0.09337	0.03766
979	0.09198	0.03703
980	0.09042	0.0367
981	0.08807	0.03616
982	0.08574	0.0355
983	0.08334	0.03496
984	0.08094	0.0342
985	0.07912	0.03354
986	0.07648	0.03287
987	0.07461	0.03233
988	0.07275	0.03138
989	0.07091	0.03086
990	0.0693	0.03025
991	0.06797	0.02955
992	0.0667	0.02873
993	0.06544	0.0285
994	0.06434	0.02776
995	0.06283	0.02731
996	0.06247	0.02676
997	0.06132	0.02637
998	0.06087	0.02587
999	0.0602	0.02543
1000	0.0597	0.02496
1001	0.05917	0.0247
1002	0.05865	0.02459
1003	0.05844	0.02412
1004	0.05797	0.02384
1005	0.05789	0.02348
1006	0.05731	0.0235
1007	0.05738	0.02327
1008	0.05672	0.02303
1009	0.0572	0.02307
1010	0.05709	0.02293
1011	0.05688	0.02288
1012	0.05718	0.02282
1013	0.05719	0.02277
1014	0.05724	0.02283
1015	0.05707	0.02262
1016	0.05743	0.02252
1017	0.05716	0.02263
1018	0.05732	0.02242
1019	0.0571	0.02236
1020	0.05711	0.02226
1021	0.05649	0.02192
1022	0.05627	0.02187
1023	0.05595	0.0216
1024	0.05519	0.02123
1025	0.05471	0.02094
1026	0.05359	0.02058
1027	0.05273	0.02011
1028	0.05125	0.01975
1029	0.0505	0.01942
1030	0.04932	0.01901
1031	0.04849	0.01852
1032	0.04745	0.01828
1033	0.04656	0.01796
1034	0.04577	0.0175
1035	0.04511	0.01725
1036	0.04463	0.01706
1037	0.04393	0.0168
1038	0.04352	0.01647
1039	0.04269	0.01631
1040	0.04261	0.01612
1041	0.04225	0.01611
1042	0.04176	0.01589
1043	0.0416	0.01579
1044	0.04138	0.01572
1045	0.0412	0.01541
1046	0.04095	0.01553
1047	0.04067	0.01536
1048	0.04063	0.01524
1049	0.04065	0.01517
1050	0.04028	0.01523
1051	0.04015	0.01518
1052	0.04001	0.01506
1053	0.04	0.01501
1054	0.03964	0.01496
1055	0.03971	0.01485
1056	0.03954	0.01481
1057	0.03928	0.01475
1058	0.03903	0.01477
1059	0.03886	0.01457
1060	0.03889	0.01464
1061	0.03826	0.01452
1062	0.03816	0.0145
1063	0.03785	0.01432
1064	0.03768	0.01433
1065	0.03723	0.01425
1066	0.03712	0.01416
1067	0.03705	0.01414
1068	0.03681	0.01403
1069	0.03672	0.01396
1070	0.03655	0.01394
1071	0.03641	0.01382
1072	0.03617	0.01382
1073	0.03624	0.01376
1074	0.03599	0.01372
1075	0.03607	0.01367
1076	0.03598	0.01366
1077	0.03594	0.01358
1078	0.0359	0.01351
1079	0.03587	0.01338
1080	0.03582	0.01342
1081	0.0358	0.01338
1082	0.03593	0.01334
1083	0.03603	0.01332
1084	0.03618	0.01337
1085	0.03614	0.01331
1086	0.03634	0.01328
1087	0.03664	0.01331
1088	0.03661	0.01332
1089	0.03692	0.0133
1090	0.03695	0.01335
1091	0.03746	0.01345
1092	0.03763	0.01335
1093	0.038	0.01355
1094	0.03822	0.01353
1095	0.03856	0.01375
1096	0.03864	0.01357
1097	0.03922	0.01371
1098	0.03966	0.0136
1099	0.03995	0.01381
1100	0.04028	0.0138
1101	0.04059	0.0139
1102	0.04088	0.01393
1103	0.04114	0.01394
1104	0.04156	0.01405
1105	0.04163	0.014
1106	0.04178	0.01406
1107	0.04199	0.01401
1108	0.04204	0.01409
1109	0.04222	0.01397
1110	0.04234	0.01393
1111	0.0424	0.01398
1112	0.04207	0.01384
1113	0.0422	0.01373
1114	0.04202	0.01373
1115	0.04191	0.01373
1116	0.0417	0.01347
1117	0.0415	0.01346
1118	0.04124	0.01325
1119	0.04083	0.01327
1120	0.04074	0.01294
1121	0.0405	0.01272
1122	0.03991	0.01256
1123	0.0397	0.0124
1124	0.03902	0.01236
1125	0.03832	0.01237
1126	0.03823	0.01217
1127	0.03764	0.01184
1128	0.03756	0.01155
1129	0.03697	0.01146
1130	0.03679	0.01138
1131	0.03624	0.0111
1132	0.03604	0.01093
1133	0.03532	0.01075
1134	0.03487	0.01057
1135	0.03501	0.01045
1136	0.03451	0.00993
1137	0.03372	0.00952
1138	0.03342	0.00948
1139	0.03281	0.00904
1140	0.03223	0.00888
1141	0.03182	0.00859
1142	0.03104	0.00801
1143	0.03054	0.00761
1144	0.02984	0.00722
1145	0.02936	0.00698
1146	0.02889	0.00634
1147	0.02837	0.00611
1148	0.02786	0.00568
1149	0.02719	0.00559
1150	0.02682	0.00525
1151	0.02651	0.00498
1152	0.02615	0.00482
1153	0.02621	0.00475
1154	0.02592	0.00471
1155	0.02597	0.0046
1156	0.02573	0.00466
1157	0.02608	0.00463
1158	0.02612	0.00477
1159	0.02603	0.00481
1160	0.02625	0.00498
1161	0.02634	0.00502
1162	0.02687	0.00518
1163	0.0266	0.00526
1164	0.027	0.00542
1165	0.02711	0.00539
1166	0.02722	0.00549
1167	0.02721	0.00558
1168	0.02728	0.0056
1169	0.0273	0.00572
1170	0.02711	0.00571
1171	0.02739	0.00588
1172	0.02725	0.00606
1173	0.02726	0.006
1174	0.02705	0.00615
1175	0.02711	0.00623
1176	0.02707	0.00628
1177	0.02706	0.00629
1178	0.02693	0.00646
1179	0.02679	0.00647
1180	0.0268	0.00653
1181	0.02657	0.00662
1182	0.02636	0.0068
1183	0.02635	0.00681
1184	0.0262	0.00684
1185	0.02586	0.00696
1186	0.02589	0.00689
1187	0.02576	0.00708
1188	0.02568	0.00724
1189	0.02549	0.00723
1190	0.02547	0.00738
1191	0.02549	0.00722
1192	0.02539	0.00736
1193	0.02537	0.00755
1194	0.02519	0.00745
1195	0.02521	0.00754
1196	0.02508	0.00756
1197	0.0251	0.00771
1198	0.02497	0.0077
1199	0.02519	0.00786
1200	0.02516	0.00784
1201	0.02514	0.00797
1202	0.02509	0.00797
1203	0.02532	0.00811
1204	0.02536	0.00828
1205	0.02519	0.00836
1206	0.02529	0.00857
1207	0.02551	0.00842
1208	0.02552	0.00866
1209	0.02533	0.00857
1210	0.02556	0.00862
1211	0.02562	0.00867
1212	0.02549	0.00859
1213	0.02531	0.00861
1214	0.02542	0.00852
1215	0.02547	0.00848
1216	0.02547	0.00846
1217	0.02565	0.0084
1218	0.0254	0.00826
1219	0.02565	0.00819
1220	0.02541	0.00804
1221	0.02546	0.00794
1222	0.02561	0.00764
1223	0.02548	0.00763
1224	0.02545	0.00757
1225	0.0254	0.00741
1226	0.02547	0.00726
1227	0.02545	0.00715
1228	0.02537	0.007
1229	0.02535	0.00703
1230	0.02558	0.00691
1231	0.02555	0.00679
1232	0.02561	0.00663
1233	0.02555	0.00666
1234	0.0255	0.0066
1235	0.0256	0.0064
1236	0.02541	0.0064
1237	0.0256	0.00647
1238	0.02538	0.00628
1239	0.02544	0.00626
1240	0.02544	0.00618
1241	0.02559	0.00614
1242	0.02538	0.00604
1243	0.02523	0.00599
1244	0.02529	0.00588
1245	0.02523	0.00591
1246	0.02493	0.00567
1247	0.02475	0.00571
1248	0.02483	0.00566
1249	0.02452	0.00556
1250	0.02437	0.0055
1251	0.02425	0.00542
1252	0.024	0.00535
1253	0.0239	0.0052
1254	0.02377	0.00523
1255	0.02369	0.00506
1256	0.02345	0.005
1257	0.02328	0.00494
1258	0.02309	0.00474
1259	0.023	0.00474
1260	0.02273	0.00465
1261	0.02244	0.00456
1262	0.02225	0.00446
1263	0.02217	0.00436
1264	0.02184	0.0043
1265	0.02159	0.00422
1266	0.02133	0.00414
1267	0.02124	0.00401
1268	0.021	0.00385
1269	0.02049	0.00374
1270	0.02028	0.0036
1271	0.02011	0.00361
1272	0.01973	0.00344
1273	0.01951	0.00339
1274	0.01929	0.00334
1275	0.01883	0.00316
1276	0.0188	0.00309
1277	0.01856	0.00291
1278	0.01841	0.00297
1279	0.01832	0.00289
1280	0.01795	0.00278
1281	0.01771	0.00258
1282	0.01763	0.00249
1283	0.01738	0.00244
1284	0.01717	0.00226
1285	0.01694	0.00223
1286	0.01668	0.00215
1287	0.01672	0.00204
1288	0.01639	0.00199
1289	0.01625	0.00181
1290	0.01613	0.00179
1291	0.01588	0.00163
1292	0.01589	0.00151
1293	0.01544	0.00143
1294	0.01545	0.00129
1295	0.01508	0.00114
1296	0.0149	0.00107
1297	0.01464	0.00106
1298	0.01449	0.000863
1299	0.01439	0.000616
1300	0.01412	0.000556
1301	0.01406	0.00034
1302	0.01362	0.000331
1303	0.01346	0.000125
1304	0.01312	-0.00014
1305	0.01304	-0.000261
1306	0.01285	-0.000395
1307	0.01262	-0.000725
1308	0.01234	-0.000702
1309	0.01222	-0.000945
1310	0.01169	-0.00106
1311	0.01166	-0.00136
1312	0.01105	-0.00157
1313	0.01084	-0.00168
1314	0.01033	-0.00195
1315	0.01004	-0.00215
1316	0.00995	-0.00223
1317	0.00983	-0.00248
1318	0.0094	-0.00269
1319	0.00904	-0.00301
1320	0.00858	-0.0029
1321	0.00803	-0.00365
1322	0.00784	-0.00401
1323	0.00731	-0.00448
1324	0.00664	-0.00486
1325	0.00632	-0.00507
1326	0.00546	-0.00547
1327	0.00512	-0.00569
1328	0.00468	-0.00601
1329	0.00385	-0.00629
1330	0.00313	-0.0067
1331	0.00305	-0.00669
1332	0.00243	-0.00742
1333	0.00165	-0.0082
1334	0.00104	-0.00797
1335	0.000706	-0.0086
1336	0.00028	-0.00911
1337	-0.000347	-0.0099
1338	-0.00127	-0.0099
1339	-0.00182	-0.01016
1340	-0.00274	-0.01055
1341	-0.00266	-0.01058
1342	-0.0037	-0.01149
1343	-0.00445	-0.01201
1344	-0.005	-0.01252
1345	-0.00614	-0.01228
1346	-0.00654	-0.01402
1347	-0.00637	-0.01299
1348	-0.008	-0.01376
1349	-0.00981	-0.01475
1350	-0.00854	-0.01483

## Sheet: Supplementary Fig 3d
um	nm
0	-0.26177
0.00586	0.03177
0.01172	-0.00381
0.01758	0.19061
0.02344	0.45874
0.0293	0.16075
0.03516	0.21476
0.04102	0.23318
0.04688	-0.10293
0.05273	0.11818
0.05859	0.08069
0.06445	-0.14741
0.07031	-0.04956
0.07617	0.16837
0.08203	0.12835
0.08789	0.34692
0.09375	0.01017
0.09961	0.06926
0.10547	-0.01906
0.11133	-0.06036
0.11719	-0.08387
0.12305	-0.22619
0.12891	0.00826
0.13477	0.06544
0.14063	0.18553
0.14648	0.17473
0.15234	-0.01461
0.1582	0.10484
0.16406	0.00127
0.16992	-0.00191
0.17578	0.11754
0.18164	-0.05973
0.1875	0.13851
0.19336	0.36979
0.19922	0.02033
0.20508	-0.20205
0.21094	-0.09086
0.2168	0.04638
0.22266	0.15694
0.22852	0.25542
0.23438	0.64745
0.24023	0.27766
0.24609	0.11246
0.25195	-0.24398
0.25781	-0.33294
0.26367	-0.47653
0.26953	-0.48098
0.27539	-0.46255
0.28125	-0.46891
0.28711	-0.35645
0.29297	-0.44476
0.29883	-0.38885
0.30469	-0.3304
0.31055	-0.36153
0.31641	-0.36598
0.32227	-0.26114
0.32813	-0.3107
0.33398	-0.31388
0.33984	-0.14868
0.3457	0.05464
0.35156	-0.14931
0.35742	-0.31324
0.36328	-0.21793
0.36914	-0.32086
0.375	-0.37678
0.38086	-0.49559
0.38672	-0.35708
0.39258	-0.46255
0.39844	-0.34628
0.4043	-0.3431
0.41016	-0.45811
0.41602	-0.2173
0.42188	-0.26749
0.42773	-0.36344
0.43359	-0.28655
0.43945	-0.28592
0.44531	0.34882
0.45117	0.28338
0.45703	-0.16901
0.46289	-0.04638
0.46875	-0.07879
0.47461	-0.05464
0.48047	-0.09912
0.48633	0.03812
0.49219	0.03495
0.49805	0.29736
0.50391	0.62267
0.50977	0.59662
0.51563	0.0629
0.52148	0.16075
0.52734	0.03367
0.5332	0.25923
0.53906	0.22175
0.54492	0.09531
0.55078	-0.05591
0.55664	-0.15567
0.5625	0.57184
0.56836	0.96704
0.57422	0.28084
0.58008	0.45747
0.58594	0.69891
0.5918	0.77071
0.59766	0.67159
0.60352	0.86856
0.60938	1.02931
0.61523	1.15257
0.62109	0.64173
0.62695	0.75292
0.63281	1.27965
0.63867	1.68311
0.64453	0.61949
0.65039	0.27385
0.65625	-0.02605
0.66211	0.2389
0.66797	0.22683
0.67383	-0.17346
0.67969	-0.07752
0.68555	0.19315
0.69141	0.25415
0.69727	0.61631
0.70313	0.3304
0.70898	0.03622
0.71484	-0.07434
0.7207	-0.05274
0.72656	0.07625
0.73242	0.19125
0.73828	0.22619
0.74414	0.36852
0.75	0.27893
0.75586	0.62712
0.76172	0.3933
0.76758	0.48225
0.77344	-0.02605
0.7793	-0.29672
0.78516	-0.36725
0.79102	-0.34501
0.79688	-0.29926
0.80273	-0.2694
0.80859	-0.24271
0.81445	0.05973
0.82031	-0.10102
0.82617	-0.15757
0.83203	-0.1563
0.83789	0.75356
0.84375	0.60234
0.84961	-0.74403
0.85547	-0.86602
0.86133	-0.8819
0.86719	-0.643
0.87305	-0.57565
0.87891	-0.39457
0.88477	-0.55977
0.89063	-0.10928
0.89648	0.16647
0.90234	0.09975
0.9082	-0.2281
0.91406	-0.45366
0.91992	-0.62585
0.92578	-0.65698
0.93164	-0.66524
0.9375	-0.64935
0.94336	-0.35518
0.94922	-0.51783
0.95508	-0.69192
0.96094	-0.77706
0.9668	-0.71797
0.97266	-0.52291
0.97852	-0.51974
0.98438	-0.45747
0.99023	-0.53943
0.99609	-0.33611
1.00195	-0.46255
1.00781	-0.49432
1.01367	-0.57946
1.01953	-0.49242
1.02539	-0.59789
1.03125	-0.20269
1.03711	0.0737
1.04297	-0.4149
1.04883	-0.48034
1.05469	-0.41935
1.06055	-0.3107
1.06641	-0.04892
1.07227	0.24843
1.07813	0.46954
1.08398	0.35835
1.08984	0.57374
1.0957	0.43142
1.10156	0.2891
1.10742	0.17219
1.11328	0.30117
1.11914	0.34882
1.125	0.33738
1.13086	0.21222
1.13672	0.75546
1.14258	1.07823
1.14844	0.38313
1.1543	0.35009
1.16016	0.25606
1.16602	0.1455
1.17188	0.33484
1.17773	0.23445
1.18359	0.21476
1.18945	-0.04448
1.19531	-0.09785
1.20117	-0.12898
1.20703	-0.07243
1.21289	-0.24017
1.21875	-0.35327
1.22461	-0.49369
1.23047	-0.54452
1.23633	-0.65634
1.24219	-0.71734
1.24805	-0.4346
1.25391	-0.0521
1.25977	-0.10484
1.26563	-0.45048
1.27148	-0.45556
1.27734	-0.48225
1.2832	-0.40601
1.28906	-0.15249
1.29492	-0.19125
1.30078	-0.49051
1.30664	-0.66333
1.3125	-0.8082
1.31836	-0.2586
1.32422	0.65761
1.33008	0.03113
1.33594	-0.58518
1.3418	-0.04066
1.34766	-0.07752
1.35352	0.08323
1.35938	-0.18426
1.36523	-0.12771
1.37109	-0.44095
1.37695	-0.34501
1.38281	-0.38567
1.38867	-0.47272
1.39453	-0.4238
1.40039	-0.35454
1.40625	-0.3736
1.41211	-0.37551
1.41797	-0.23509
1.42383	-0.36153
1.42969	-0.36661
1.43555	-0.43396
1.44141	-0.35263
1.44727	-0.33675
1.45313	-0.2084
1.45898	-0.34755
1.46484	-0.41363
1.4707	-0.31197
1.47656	-0.24843
1.48242	-0.2192
1.48828	-0.15249
1.49414	-0.24271
1.5	-0.40791
1.50586	-0.22746
1.51172	-0.00635
1.51758	0.06481
1.52344	0.13216
1.5293	0.07561
1.53516	0.16329
1.54102	0.03685
1.54688	0.0324
1.55273	0.2084
1.55859	0.39838
1.56445	0.60805
1.57031	0.42951
1.57617	0.21031
1.58203	-0.14995
1.58789	0.36026
1.59375	1.4944
1.59961	1.87881
1.60547	0.67477
1.61133	0.2605
1.61719	0.08323
1.62305	0.04511
1.62891	-0.04702
1.63477	-0.00953
1.64063	0.13089
1.64648	0.0737
1.65234	0.07625
1.6582	0.74021
1.66406	1.60623
1.66992	0.83107
1.67578	0.25923
1.68164	0.20205
1.6875	0.4651
1.69336	0.71543
1.69922	0.96323
1.70508	1.10047
1.71094	0.58709
1.7168	0.37487
1.72266	0.3717
1.72852	0.32531
1.73438	0.39584
1.74023	0.46446
1.74609	0.4886
1.75195	0.32468
1.75781	0.3215
1.76367	0.42189
1.76953	0.30562
1.77539	0.52101
1.78125	0.70018
1.78711	0.73513
1.79297	0.20713
1.79883	-0.09467
1.80469	0.00127
1.81055	-0.20332
1.81641	-0.28973
1.82227	-0.13089
1.82813	-0.12962
1.83398	0.0629
1.83984	0.15058
1.8457	0.05528
1.85156	-0.02859
1.85742	0.14232
1.86328	0.32023
1.86914	0.18235
1.875	0.15058
1.88086	0.28274
1.88672	0.29291
1.89258	0.01207
1.89844	-0.03622
1.9043	0.03367
1.91016	0.05718
1.91602	0.22874
1.92188	0.18489
1.92774	0.04892
1.93359	0.27893
1.93945	0.29609
1.94531	0.29926
1.95117	0.12199
1.95703	0.25542
1.96289	0.20459
1.96875	0.23509
1.97461	0.23064
1.98047	0.24907
1.98633	0.32595
1.99219	0.21666
1.99805	0.25415
2.00391	0.41045
2.00977	0.84314
2.01563	0.44095
2.02149	0.37805
2.02734	0.22619
2.0332	0.43841
2.03906	0.43079
2.04492	0.48797
2.05078	0.43142
2.05664	0.22874
2.0625	0.24081
2.06836	0.10293
2.07422	0.04066
2.08008	-0.01271
2.08594	0.04511
2.0918	-0.03749
2.09766	-0.21412
2.10352	-0.12835
2.10938	-0.30562
2.11523	-0.30562
2.12109	-0.26114
2.12695	-0.237
2.13281	-0.11564
2.13867	-0.00635
2.14453	-0.18744
2.15039	-0.24208
2.15625	-0.25161
2.16211	-0.25415
2.16797	-0.28147
2.17383	-0.34247
2.17969	-0.27766
2.18555	-0.41363
2.19141	-0.16139
2.19727	-0.03558
2.20313	0.19951
2.20898	-0.38504
2.21484	-0.18426
2.2207	0.28401
2.22656	0.70908
2.23242	0.24526
2.23828	-0.12072
2.24414	-0.57819
2.25	-0.42443
2.25586	0.03622
2.26172	-0.18553
2.26758	-0.59471
2.27344	-0.45493
2.2793	-0.38123
2.28516	-0.21412
2.29102	0.20713
2.29688	0.19951
2.30273	-0.23636
2.30859	-0.59725
2.31445	-0.49115
2.32031	-0.36216
2.32617	-0.53308
2.33203	-0.63919
2.33789	-0.34437
2.34375	-0.27575
2.34961	-0.43142
2.35547	-0.05718
2.36133	-0.36407
2.36719	-0.37106
2.37305	-0.47018
2.37891	-0.33421
2.38477	-0.30816
2.39063	-0.34882
2.39648	-0.42888
2.40234	-0.60234
2.4082	-0.42824
2.41406	-0.40601
2.41992	-0.67477
2.42578	-0.57946
2.43164	-0.43142
2.4375	-0.08895
2.44336	0.18172
2.44922	0.24208
2.45508	0.07497
2.46094	-0.16456
2.4668	-0.39838
2.47266	-0.3628
2.47852	-0.38821
2.48438	-0.33993
2.49023	-0.26495
2.49609	-0.19188
2.50195	0.02478
2.50781	-0.0324
2.51367	-0.19125
2.51953	-0.1652
2.52539	-0.01525
2.53125	0.12326
2.53711	-0.13089
2.54297	-0.3952
2.54883	-0.5299
2.55469	-0.60742
2.56055	-0.64427
2.56641	-0.63601
2.57227	-0.40029
2.57813	-0.25669
2.58398	-0.20078
2.58984	-0.291
2.5957	-0.30371
2.60156	-0.42062
2.60742	-0.33548
2.61328	-0.12009
2.61914	-0.10357
2.625	-0.25097
2.63086	-0.15313
2.63672	-0.35708
2.64258	-0.43396
2.64844	-0.4257
2.6543	1.43404
2.66016	1.97411
2.66602	0.16774
2.67188	0.16647
2.67774	0.04829
2.68359	0.11754
2.68945	0.03367
2.69531	0.32595
2.70117	0.2586
2.70703	0.37995
2.71289	1.33429
2.71875	0.69764
2.72461	0.09848
2.73047	0.02923
2.73633	0.1131
2.74219	0.25034
2.74805	0.40918
2.75391	0.36788
2.75977	0.36661
2.76563	0.32277
2.77149	0.18553
2.77734	0.15376
2.7832	-0.04575
2.78906	0.05464
2.79492	0.22492
2.80078	0.30562
2.80664	0.26813
2.8125	0.21984
2.81836	0.41299
2.82422	0.04956
2.83008	0.28973
2.83594	0.37614
2.8418	0.16075
2.84766	-0.16011
2.85352	-0.41681
2.85938	-0.5712
2.86523	-0.57247
2.87109	-0.38758
2.87695	-0.06481
2.88281	-0.11882
2.88867	-0.1544
2.89453	0.19315
2.90039	0.03749
2.90625	-0.08895
2.91211	-0.30943
2.91797	-0.2084
2.92383	-0.23064
2.92969	-0.01525
2.93555	0.03113
2.94141	-0.08196
2.94727	-0.28338
2.95313	-0.37487
2.95898	-0.14169
2.96484	0.03876
2.9707	0.33484
2.97656	0.33484
2.98242	0.33675
2.98828	0.79104
2.99414	0.96831

## Sheet: Supplementary Fig 3e
um	nm
0	-0.10855
0.00586	-0.13671
0.01172	-0.17185
0.01758	-0.13396
0.02344	-0.17533
0.0293	-0.17022
0.03516	-0.31101
0.04102	-0.29253
0.04688	-0.3469
0.05273	-0.42136
0.05859	-0.41616
0.06445	-0.25842
0.07031	-0.17344
0.07617	-0.06192
0.08203	-0.10285
0.08789	-0.18329
0.09375	-0.20407
0.09961	-0.36387
0.10547	-0.29185
0.11133	-0.33278
0.11719	-0.20111
0.12305	-0.16832
0.12891	-0.12917
0.13477	0.13527
0.14063	0.03516
0.14648	-0.19059
0.15234	-0.17755
0.1582	-0.17132
0.16406	-0.27756
0.16992	-0.19843
0.17578	-0.0927
0.18164	-0.02656
0.1875	-0.2453
0.19336	-0.17239
0.19922	-0.07942
0.20508	0.05999
0.21094	0.07992
0.2168	-0.0132
0.22266	-0.00609
0.22852	0.02063
0.23438	0.12052
0.24023	0.2402
0.24609	0.35353
0.25195	0.45346
0.25781	0.42744
0.26367	0.395
0.26953	0.33592
0.27539	0.21717
0.28125	0.19152
0.28711	0.41114
0.29297	0.45151
0.29883	0.42632
0.30469	0.4802
0.31055	0.38162
0.31641	0.32286
0.32227	0.44359
0.32813	0.3917
0.33398	0.32014
0.33984	0.52002
0.3457	0.25616
0.35156	0.13191
0.35742	0.05362
0.36328	0.06827
0.36914	-0.02954
0.375	0.05143
0.38086	0.02001
0.38672	0.10122
0.39258	0.10303
0.39844	0.07831
0.4043	-0.08582
0.41016	-0.13689
0.41602	-0.10182
0.42188	0.0128
0.42773	0.09433
0.43359	-0.03629
0.43945	-0.19327
0.44531	-0.13141
0.45117	-0.17568
0.45703	-0.15353
0.46289	-0.17783
0.46875	-0.15573
0.47461	-0.05409
0.48047	0.02819
0.48633	-0.00905
0.49219	0.02019
0.49805	0.03559
0.50391	0.07788
0.50977	0.10722
0.51563	0.14942
0.52148	0.18545
0.52734	0.49308
0.5332	0.80747
0.53906	0.28006
0.54492	0.24298
0.55078	0.04046
0.55664	0.1495
0.5625	0.25211
0.56836	0.20877
0.57422	0.07917
0.58008	0.30773
0.58594	0.32455
0.5918	0.10221
0.59766	0.24463
0.60352	-0.04385
0.60938	-0.02704
0.61523	-0.01707
0.62109	-0.21918
0.62695	-0.41463
0.63281	-0.2983
0.63867	0.03005
0.64453	-0.01282
0.65039	-0.02265
0.65625	-0.07172
0.66211	-0.07454
0.66797	0.10813
0.67383	0.04564
0.67969	-0.13594
0.68555	-0.13197
0.69141	-0.22102
0.69727	-0.23035
0.70313	-0.20643
0.70898	-0.32173
0.71484	-0.33066
0.7207	-0.24066
0.72656	-0.17008
0.73242	-0.00687
0.73828	0.10988
0.74414	0.0745
0.75	0.05237
0.75586	-0.02303
0.76172	0.02793
0.76758	0.46988
0.77344	0.83881
0.7793	0.58462
0.78516	0.03234
0.79102	0.73288
0.79688	0.18736
0.80273	-0.00701
0.80859	0.09727
0.81445	0.32721
0.82031	0.21263
0.82617	0.0981
0.83203	0.12947
0.83789	0.12754
0.84375	0.00665
0.84961	0.15732
0.85547	0.06281
0.86133	-0.06489
0.86719	-0.13947
0.87305	-0.19385
0.87891	-0.10307
0.88477	-0.0646
0.89063	-0.05294
0.89648	0.0185
0.90234	0.07676
0.9082	0.14164
0.91406	0.08735
0.91992	0.04635
0.92578	-0.02142
0.93164	0.14988
0.9375	0.22791
0.94336	0.40556
0.94922	0.27847
0.95508	-0.000913153
0.96094	-0.04871
0.9668	0.11605
0.97266	0.7118
0.97852	0.32633
0.98438	0.19268
0.99023	0.25767
0.99609	0.13755
1.00195	0.14996
1.00781	-0.03003
1.01367	-0.11704
1.01953	0.16701
1.02539	0.23234
1.03125	0.22517
1.03711	0.21126
1.04297	0.07796
1.04883	0.16332
1.05469	0.05671
1.06055	0.00965
1.06641	0.41342
1.07227	0.39941
1.07813	0.24669
1.08398	0.27905
1.08984	0.25179
1.0957	0.04609
1.10156	-0.0803
1.10742	-0.19371
1.11328	-0.15401
1.11914	-0.28046
1.125	-0.40677
1.13086	-0.38051
1.13672	-0.51337
1.14258	-0.26174
1.14844	-0.20248
1.1543	-0.32187
1.16016	-0.36866
1.16602	-0.28929
1.17188	-0.28274
1.17773	-0.24985
1.18359	-0.19023
1.18945	-0.26346
1.19531	-0.28997
1.20117	-0.52193
1.20703	-0.61503
1.21289	-0.70092
1.21875	-0.68745
1.22461	-0.56822
1.23047	-0.45556
1.23633	-0.35619
1.24219	-0.54144
1.24805	-0.59474
1.25391	-0.29616
1.25977	-0.00443
1.26563	0.00244
1.27148	0.02904
1.27734	0.04937
1.2832	0.21527
1.28906	0.083
1.29492	-0.18833
1.30078	-0.20814
1.30664	-0.15458
1.3125	-0.10148
1.31836	0.02509
1.32422	-0.01433
1.33008	-0.06039
1.33594	-0.0798
1.3418	0.00669
1.34766	-0.0989
1.35352	-0.18448
1.35938	-0.10471
1.36523	-0.11726
1.37109	-0.11665
1.37695	-0.15591
1.38281	-0.18823
1.38867	-0.28744
1.39453	-0.24701
1.40039	-0.25985
1.40625	-0.29894
1.41211	-0.17886
1.41797	-0.28425
1.42383	-0.30348
1.42969	-0.30289
1.43555	-0.2159
1.44141	0.14936
1.44727	0.30926
1.45313	0.15732
1.45898	-0.02747
1.46484	-0.179
1.4707	-0.04566
1.47656	-0.07803
1.48242	0.00234
1.48828	0.1356
1.49414	0.00395
1.5	-0.08163
1.50586	0.06533
1.51172	0.18557
1.51758	0.21282
1.52344	0.25354
1.5293	0.20814
1.53516	0.21533
1.54102	0.26948
1.54688	0.31702
1.55273	0.15204
1.55859	-0.09215
1.56445	0.00826
1.57031	-0.07661
1.57617	-0.06259
1.58203	0.03788
1.58789	0.02539
1.59375	0.08625
1.59961	0.18017
1.60547	0.15458
1.61133	0.07629
1.61719	0.01781
1.62305	0.00528
1.62891	0.01983
1.63477	0.08713
1.64063	0.08171
1.64648	0.14263
1.65234	-0.02898
1.6582	0.01874
1.66406	0.00675
1.66992	0.08099
1.67578	-0.04379
1.68164	-0.16208
1.6875	-0.22074
1.69336	-0.15321
1.69922	-0.19188
1.70508	-0.12421
1.71094	-0.23553
1.7168	-0.23468
1.72266	-0.26021
1.72852	0.15208
1.73438	0.34587
1.74023	-0.20981
1.74609	-0.37402
1.75195	-0.32655
1.75781	-0.24588
1.76367	-0.35055
1.76953	-0.42251
1.77539	-0.40782
1.78125	-0.45963
1.78711	-0.46499
1.79297	-0.54978
1.79883	-0.38301
1.80469	-0.55371
1.81055	-0.55266
1.81641	-0.55145
1.82227	-0.11923
1.82813	0.24657
1.83398	0.10209
1.83984	0.08361
1.8457	0.0717
1.85156	-0.08602
1.85742	-0.31029
1.86328	-0.40211
1.86914	-0.30106
1.875	-0.24008
1.88086	-0.3712
1.88672	-0.21096
1.89258	-0.28907
1.89844	-0.15522
1.9043	-0.28673
1.91016	-0.000238214
1.91602	0.00746
1.92188	-0.22295
1.92774	-0.38732
1.93359	-0.227
1.93945	-0.13271
1.94531	-0.17787
1.95117	-0.01753
1.95703	-0.13566
1.96289	-0.07466
1.96875	-0.11331
1.97461	0.00742
1.98047	0.13493
1.98633	0.11617
1.99219	-0.0085
1.99805	-0.17286
2.00391	-0.11849
2.00977	-0.05767
2.01563	-0.0696
2.02149	-0.09487
2.02734	-0.07367
2.0332	0.0537
2.03906	0.18074
2.04492	0.34118
2.05078	0.64733
2.05664	0.4959
2.0625	0.1391
2.06836	0.16703
2.07422	0.13505
2.08008	0.19597
2.08594	0.17066
2.0918	0.27806
2.09766	0.21296
2.10352	0.12157
2.10938	0.02996
2.11523	0.11073
2.12109	0.28397
2.12695	0.00661
2.13281	0.00157
2.13867	0.14178
2.14453	0.26873
2.15039	0.21681
2.15625	0.25795
2.16211	0.17963
2.16797	0.33322
2.17383	0.38075
2.17969	0.40169
2.18555	0.39621
2.19141	0.33104
2.19727	0.32526
2.20313	0.22694
2.20898	0.27442
2.21484	0.37493
2.2207	0.24343
2.22656	0.20478
2.23242	0.12611
2.23828	0.25981
2.24414	0.20778
2.25	0.36133
2.25586	0.21626
2.26172	0.15107
2.26758	0.34452
2.27344	0.69656
2.2793	0.21362
2.28516	0.04889
2.29102	0.2024
2.29688	0.27609
2.30273	0.38303
2.30859	0.57588
2.31445	0.39139
2.32031	0.18023
2.32617	-0.0909
2.33203	0.06912
2.33789	0.06992
2.34375	0.15009
2.34961	0.18428
2.35547	0.36391
2.36133	0.43782
2.36719	0.29936
2.37305	0.65106
2.37891	1.02307
2.38477	0.69906
2.39063	0.26217
2.39648	0.15
2.40234	0.14412
2.4082	0.41009
2.41406	0.37088
2.41992	0.41822
2.42578	0.31893
2.43164	0.24028
2.4375	0.14114
2.44336	0.18813
2.44922	0.26837
2.45508	0.40155
2.46094	0.44834
2.4668	0.46847
2.47266	0.31682
2.47852	0.24419
2.48438	0.03242
2.49023	-0.13282
2.49609	-0.05963
2.50195	-0.11234
2.50781	-0.14521
2.51367	-0.13137
2.51953	-0.05832
2.52539	-0.19718
2.53125	-0.2962
2.53711	-0.2429
2.54297	-0.09687
2.54883	0.04887
2.55469	-0.04345
2.56055	-0.10974
2.56641	-0.14956
2.57227	-0.26839
2.57813	-0.18196
2.58398	-0.26148
2.58984	-0.24818
2.5957	-0.34112
2.60156	-0.40066
2.60742	-0.25497
2.61328	-0.33457
2.61914	-0.41386
2.625	-0.40737
2.63086	-0.26815
2.63672	-0.26174
2.64258	-0.22878
2.64844	-0.34162
2.6543	-0.32848
2.66016	-0.24911
2.66602	-0.16985
2.67188	-0.18323
2.67774	0.07474
2.68359	0.10779
2.68945	0.27309
2.69531	0.11359
2.70117	-0.16532
2.70703	-0.17203
2.71289	-0.05314
2.71875	-0.00731
2.72461	0.03865
2.73047	0.00512
2.73633	-0.32002
2.74219	-0.46035
2.74805	-0.32832
2.75391	-0.24925
2.75977	-0.39557
2.76563	-0.32326
2.77149	-0.22454
2.77734	-0.26489
2.7832	-0.26555
2.78906	-0.21358
2.79492	-0.18132
2.80078	-0.15571
2.80664	-0.14342
2.8125	-0.15734
2.81836	-0.31728
2.82422	-0.19877
2.83008	-0.07379
2.83594	-0.28697
2.8418	-0.32121
2.84766	-0.23609
2.85352	-0.17104
2.85938	-0.15204
2.86523	-0.39849
2.87109	-0.41298
2.87695	-0.22853
2.88281	-0.11718
2.88867	-0.08544
2.89453	-0.0138
2.90039	0.06442
2.90625	0.14295
2.91211	-0.0112
2.91797	0.71665
2.92383	0.32407
2.92969	0.04429
2.93555	0.31454
2.94141	0.31291
2.94727	-0.0932
2.95313	0.01137
2.95898	0.44032
2.96484	0.77005
2.9707	0.45695
2.97656	-0.05489
2.98242	-0.0238
2.98828	-0.08502
