# Supplementary material for: Preparing high-concentration individualized carbon nanotubes for industrial separation of multiple single-chirality species
Source: Nat Commun. 2023 Apr 29;14:2491. doi: 10.1038/s41467-023-38133-0 (PMC10148823; doi:10.1038/s41467-023-38133-0)
Supplement: Supplementary file 3 — Source Data [file 41467_2023_38133_MOESM3_ESM.zip › 7 Source data/Supplementary Figure 5/Supplementary Figure 5-comparison between overloading and tempearture control methods.xlsx]

## Sheet: Supplementary Fig 5a
X	Col.1	Col.2	Col.3	Col.4
200	-2.96547	0.58684	0.29517	0.3503
201	-2.52143	0.61524	0.31161	0.36818
202	-2.92035	0.64305	0.32988	0.39146
203	-1.90348	0.67073	0.35458	0.4177
204	-2.04419	0.7025	0.37876	0.44597
205	-1.74756	0.73758	0.40746	0.47423
206	-1.53087	0.76759	0.44078	0.50331
207	-1.17653	0.79986	0.47342	0.53314
208	-0.9597	0.83349	0.51244	0.56368
209	-0.63499	0.86856	0.54798	0.59383
210	-0.29671	0.90142	0.59514	0.62448
211	0.03346	0.92925	0.63957	0.65512
212	0.30465	0.96597	0.68051	0.68719
213	0.56172	1.00428	0.7319	0.72187
214	0.78959	1.03728	0.77786	0.75845
215	0.99831	1.0733	0.82867	0.7958
216	1.17338	1.10945	0.8783	0.83294
217	1.33831	1.14569	0.92819	0.86712
218	1.47643	1.17096	0.9715	0.89781
219	1.59631	1.19949	1.01621	0.92606
220	1.70572	1.22922	1.04771	0.9501
221	1.80373	1.25162	1.0826	0.96808
222	1.87098	1.27433	1.10901	0.97995
223	1.94204	1.28891	1.13089	0.98661
224	2.00119	1.30366	1.14795	0.98849
225	2.0458	1.31625	1.16273	0.9878
226	2.09328	1.32335	1.17885	0.98521
227	2.12411	1.33375	1.18557	0.98146
228	2.1581	1.34209	1.19696	0.97738
229	2.18272	1.34761	1.20571	0.97283
230	2.21469	1.35294	1.2133	0.96775
231	2.21909	1.35655	1.21906	0.96262
232	2.23602	1.35678	1.22166	0.95729
233	2.24057	1.35375	1.22443	0.9513
234	2.24294	1.35052	1.22203	0.9445
235	2.23777	1.34024	1.22052	0.9365
236	2.23173	1.32982	1.21406	0.92798
237	2.21946	1.31415	1.20668	0.91855
238	2.19241	1.29901	1.19453	0.90846
239	2.17514	1.27799	1.18297	0.89736
240	2.15698	1.25817	1.16987	0.8859
241	2.13078	1.23809	1.15311	0.8743
242	2.10151	1.21834	1.13646	0.86305
243	2.06997	1.19849	1.12355	0.85247
244	2.04767	1.18016	1.10691	0.84225
245	2.02794	1.16204	1.09293	0.83286
246	2.00022	1.14461	1.07967	0.82439
247	1.97946	1.13105	1.06613	0.81667
248	1.95648	1.11436	1.05615	0.81004
249	1.94075	1.10467	1.04569	0.80467
250	1.92231	1.09464	1.03641	0.80027
251	1.90774	1.08721	1.03046	0.79682
252	1.89527	1.08154	1.02172	0.79423
253	1.88676	1.07518	1.01851	0.79327
254	1.87496	1.07357	1.01608	0.79328
255	1.86886	1.07282	1.01299	0.79445
256	1.86044	1.07323	1.01366	0.7963
257	1.85571	1.07401	1.01472	0.79923
258	1.85332	1.07774	1.01659	0.80272
259	1.85255	1.08022	1.01916	0.80695
260	1.84849	1.0864	1.02185	0.8121
261	1.84967	1.09108	1.02586	0.81739
262	1.84734	1.09762	1.0336	0.82241
263	1.85302	1.10519	1.03913	0.82794
264	1.85164	1.11422	1.04626	0.8334
265	1.85858	1.12169	1.05177	0.83882
266	1.86311	1.13231	1.05779	0.84402
267	1.8698	1.14298	1.06493	0.84938
268	1.87253	1.15339	1.07208	0.85464
269	1.88394	1.16305	1.07963	0.85956
270	1.88147	1.1743	1.08626	0.86413
271	1.89035	1.18096	1.09086	0.86824
272	1.89368	1.18805	1.0975	0.8713
273	1.89056	1.19221	1.10006	0.87302
274	1.88891	1.19685	1.10102	0.87434
275	1.88613	1.19919	1.10375	0.87486
276	1.8851	1.20232	1.1056	0.87556
277	1.88192	1.20736	1.10598	0.87613
278	1.88227	1.2112	1.10944	0.87719
279	1.88866	1.21931	1.11376	0.87898
280	1.89613	1.22769	1.11971	0.88163
281	1.90259	1.24011	1.1255	0.88565
282	1.91417	1.25057	1.1332	0.89068
283	1.92257	1.26334	1.14309	0.89661
284	1.93173	1.2738	1.15103	0.90312
285	1.938	1.28112	1.16007	0.90881
286	1.94087	1.28676	1.16482	0.91402
287	1.94192	1.29017	1.16827	0.91783
288	1.93624	1.28996	1.16779	0.91994
289	1.92939	1.28779	1.16785	0.92026
290	1.92525	1.28572	1.16487	0.9193
291	1.9189	1.28216	1.1612	0.91737
292	1.91171	1.28076	1.15882	0.91482
293	1.91114	1.28018	1.15313	0.9117
294	1.90981	1.28183	1.15156	0.90907
295	1.90893	1.28609	1.15249	0.90673
296	1.91563	1.29273	1.15097	0.90481
297	1.92447	1.30082	1.15277	0.90376
298	1.93637	1.31034	1.15604	0.90337
299	1.94504	1.32019	1.15748	0.90313
300	1.95531	1.32555	1.15901	0.90242
301	1.95941	1.32854	1.1614	0.90092
302	1.95464	1.32877	1.158	0.89878
303	1.95158	1.32159	1.15199	0.89491
304	1.93886	1.31048	1.14205	0.88955
305	1.91756	1.29589	1.1286	0.88255
306	1.89023	1.27613	1.11409	0.87423
307	1.8639	1.25447	1.09655	0.86481
308	1.83664	1.22865	1.07713	0.85556
309	1.8045	1.20733	1.06097	0.84654
310	1.77948	1.18649	1.04192	0.83724
311	1.75037	1.16722	1.026	0.82778
312	1.72811	1.15015	1.01359	0.82035
313	1.70726	1.13247	1.00085	0.81328
314	1.68567	1.11829	0.9857	0.80704
315	1.66845	1.10579	0.97482	0.80086
316	1.65209	1.09487	0.96606	0.79512
317	1.64056	1.08289	0.9534	0.78934
318	1.62683	1.07499	0.94732	0.78465
319	1.62092	1.06755	0.93976	0.78104
320	1.61001	1.06206	0.93242	0.77747
321	1.60575	1.05503	0.92885	0.77451
322	1.59538	1.05364	0.92246	0.77198
323	1.59151	1.04745	0.91788	0.77011
324	1.58572	1.04197	0.91269	0.76842
325	1.5749	1.03877	0.91039	0.76729
326	1.56851	1.03374	0.90985	0.7676
327	1.56028	1.02922	0.90698	0.76888
328	1.55522	1.02537	0.90696	0.77103
329	1.54628	1.02215	0.9076	0.77497
330	1.54	1.01989	0.91154	0.78056
331	1.53525	1.01915	0.91491	0.78821
332	1.53726	1.02056	0.92275	0.79694
333	1.54046	1.02541	0.93069	0.80721
334	1.54649	1.03363	0.94031	0.81817
335	1.55304	1.04349	0.95139	0.82869
336	1.56721	1.05331	0.96543	0.83891
337	1.57712	1.06675	0.97385	0.84703
338	1.58999	1.08094	0.98449	0.85116
339	1.60086	1.09489	0.98647	0.85046
340	1.61254	1.10572	0.98935	0.84541
341	1.61973	1.1177	0.98491	0.83582
342	1.62913	1.12515	0.97847	0.82268
343	1.62615	1.13034	0.96887	0.80657
344	1.62401	1.12601	0.95412	0.78885
345	1.6091	1.11595	0.93872	0.76998
346	1.58458	1.10021	0.91749	0.75075
347	1.55514	1.07257	0.89468	0.73114
348	1.51391	1.04358	0.86999	0.71205
349	1.472	1.0115	0.84349	0.69452
350	1.43043	0.98164	0.82027	0.67872
351	1.39324	0.94931	0.79442	0.66364
352	1.35331	0.92098	0.7743	0.64916
353	1.31947	0.89393	0.74932	0.6351
354	1.2849	0.86977	0.73029	0.62183
355	1.25601	0.84647	0.7109	0.60938
356	1.22905	0.82541	0.69565	0.59786
357	1.20457	0.80798	0.67888	0.58703
358	1.18429	0.79022	0.66449	0.57732
359	1.16528	0.77615	0.65073	0.56852
360	1.14964	0.76199	0.64081	0.56023
361	1.13146	0.7516	0.63132	0.55303
362	1.12309	0.74031	0.62214	0.54676
363	1.11403	0.73239	0.61548	0.54174
364	1.10409	0.72576	0.6078	0.5372
365	1.09776	0.71776	0.60298	0.53315
366	1.09101	0.71264	0.59835	0.5298
367	1.08423	0.70765	0.59396	0.52687
368	1.0793	0.70294	0.58919	0.52441
369	1.07104	0.69799	0.58599	0.52195
370	1.06606	0.69112	0.58168	0.5199
371	1.05645	0.68684	0.57873	0.51785
372	1.04677	0.68025	0.57449	0.51531
373	1.0373	0.67295	0.56978	0.51239
374	1.02628	0.66684	0.56523	0.50951
375	1.01822	0.65906	0.56188	0.50617
376	1.00717	0.65358	0.55728	0.50271
377	0.9992	0.64711	0.55341	0.49919
378	0.98974	0.64213	0.54804	0.49575
379	0.98171	0.63783	0.54563	0.49265
380	0.97546	0.63075	0.5425	0.48941
381	0.96732	0.62728	0.54012	0.4865
382	0.96147	0.62199	0.53707	0.4837
383	0.95439	0.61828	0.5342	0.48094
384	0.94659	0.61407	0.5308	0.4778
385	0.94018	0.60818	0.52798	0.47423
386	0.93328	0.60295	0.52274	0.46975
387	0.92386	0.59793	0.52045	0.46505
388	0.91586	0.59273	0.51525	0.46019
389	0.9091	0.58611	0.51147	0.45492
390	0.90177	0.58071	0.50572	0.4496
391	0.89279	0.57545	0.50214	0.44434
392	0.88683	0.57027	0.49857	0.4393
393	0.87814	0.56601	0.49378	0.43446
394	0.87224	0.56117	0.48981	0.43004
395	0.86776	0.55629	0.48644	0.42584
396	0.86088	0.55266	0.48282	0.42208
397	0.85653	0.54874	0.47894	0.41868
398	0.85066	0.54591	0.47791	0.4156
399	0.84503	0.54406	0.47357	0.41306
400	0.84312	0.54136	0.47178	0.41062
401	0.83855	0.53893	0.46917	0.40828
402	0.83526	0.53639	0.46743	0.40587
403	0.83198	0.53377	0.4655	0.40368
404	0.82872	0.53242	0.46373	0.40137
405	0.82457	0.52979	0.46076	0.3991
406	0.82161	0.52802	0.46	0.39696
407	0.81925	0.52485	0.45832	0.39467
408	0.81481	0.52325	0.45623	0.39261
409	0.81233	0.52073	0.45325	0.39035
410	0.80917	0.51849	0.45259	0.38814
411	0.80509	0.51667	0.449	0.38599
412	0.80331	0.51428	0.44695	0.38378
413	0.79982	0.51129	0.44582	0.3813
414	0.79579	0.5117	0.44401	0.37909
415	0.79372	0.5083	0.44302	0.3769
416	0.79042	0.50696	0.43991	0.37476
417	0.78777	0.50483	0.43879	0.37255
418	0.78526	0.5033	0.4369	0.37039
419	0.78215	0.50185	0.43584	0.3685
420	0.78019	0.49972	0.43347	0.36653
421	0.77814	0.49815	0.43237	0.36452
422	0.77659	0.49621	0.43105	0.36264
423	0.77376	0.49527	0.43091	0.36086
424	0.77125	0.49347	0.42766	0.35917
425	0.76951	0.49153	0.42817	0.35762
426	0.7675	0.49025	0.42605	0.3562
427	0.76528	0.4892	0.42596	0.35461
428	0.76321	0.48722	0.424	0.35324
429	0.76099	0.4863	0.42399	0.35196
430	0.75918	0.48476	0.42304	0.35063
431	0.75746	0.48392	0.42075	0.34952
432	0.75638	0.48191	0.4204	0.3483
433	0.7539	0.48179	0.41889	0.34744
434	0.75233	0.48028	0.41878	0.34645
435	0.75021	0.47944	0.41804	0.34531
436	0.74923	0.47846	0.41796	0.3445
437	0.74761	0.47799	0.4169	0.3438
438	0.74684	0.47616	0.41612	0.34311
439	0.74507	0.47585	0.41559	0.34249
440	0.74433	0.47439	0.41451	0.34186
441	0.74329	0.47345	0.41465	0.34135
442	0.74099	0.47364	0.4139	0.34092
443	0.74059	0.47219	0.41335	0.34041
444	0.73913	0.4725	0.41353	0.34006
445	0.7378	0.47174	0.41282	0.33955
446	0.73638	0.47217	0.41348	0.33899
447	0.73611	0.47063	0.41332	0.33855
448	0.73512	0.47118	0.41449	0.33839
449	0.735	0.47139	0.41406	0.3381
450	0.73459	0.4713	0.41586	0.33788
451	0.735	0.47185	0.41567	0.33775
452	0.73577	0.47144	0.41706	0.33769
453	0.73476	0.47299	0.41894	0.33763
454	0.73582	0.47265	0.4197	0.33745
455	0.73569	0.47366	0.42146	0.33743
456	0.73547	0.47457	0.42204	0.33735
457	0.73709	0.47462	0.42267	0.33724
458	0.73668	0.47595	0.42377	0.33727
459	0.73825	0.47609	0.42611	0.33727
460	0.73835	0.47691	0.42729	0.33732
461	0.74001	0.47623	0.42727	0.33731
462	0.73948	0.47796	0.42822	0.33717
463	0.73996	0.47795	0.42937	0.33713
464	0.74066	0.47771	0.4308	0.33696
465	0.73963	0.47844	0.43013	0.33676
466	0.73998	0.47777	0.43109	0.33639
467	0.73831	0.47717	0.43087	0.33575
468	0.73758	0.47639	0.42988	0.33508
469	0.73519	0.47597	0.4288	0.33428
470	0.73534	0.47338	0.42809	0.33331
471	0.73147	0.47284	0.42626	0.33247
472	0.73018	0.4709	0.4261	0.33149
473	0.72743	0.47051	0.42427	0.33072
474	0.72645	0.46883	0.42349	0.32972
475	0.72466	0.46873	0.42239	0.32907
476	0.7238	0.46834	0.42131	0.32853
477	0.72333	0.46864	0.42199	0.328
478	0.72303	0.46871	0.42188	0.32769
479	0.72396	0.4689	0.422	0.3273
480	0.72308	0.47049	0.42267	0.32714
481	0.72495	0.47115	0.42415	0.32706
482	0.72604	0.47275	0.42498	0.32719
483	0.72689	0.47416	0.42677	0.32735
484	0.72839	0.47607	0.42713	0.32772
485	0.73099	0.47716	0.4294	0.32809
486	0.73219	0.4791	0.43172	0.32859
487	0.7336	0.48036	0.43181	0.32911
488	0.73577	0.48217	0.43504	0.32967
489	0.73768	0.48374	0.43629	0.33029
490	0.74112	0.48478	0.4386	0.3311
491	0.74238	0.48747	0.44171	0.33207
492	0.74696	0.48912	0.44448	0.33331
493	0.75051	0.49209	0.44847	0.33464
494	0.7556	0.4951	0.45212	0.33641
495	0.7613	0.49917	0.45459	0.33841
496	0.76687	0.50409	0.45951	0.34055
497	0.77415	0.50909	0.46427	0.34297
498	0.78167	0.51479	0.46861	0.34555
499	0.78969	0.52174	0.47497	0.34835
500	0.79831	0.52897	0.48051	0.35133
501	0.80904	0.53586	0.48638	0.35443
502	0.81754	0.54392	0.49278	0.35735
503	0.82813	0.55027	0.49838	0.36014
504	0.8359	0.55747	0.50353	0.36276
505	0.84435	0.56249	0.50894	0.36477
506	0.84914	0.56781	0.51185	0.36626
507	0.85337	0.57125	0.5141	0.36723
508	0.85489	0.57351	0.51564	0.36755
509	0.85491	0.5741	0.51552	0.36724
510	0.85401	0.57316	0.51609	0.36643
511	0.85025	0.57222	0.51449	0.36533
512	0.84707	0.56962	0.51366	0.36399
513	0.84121	0.56725	0.51063	0.36228
514	0.83743	0.56292	0.50757	0.36052
515	0.83071	0.55973	0.50579	0.35862
516	0.82532	0.55521	0.50336	0.35686
517	0.81963	0.55139	0.4992	0.35511
518	0.81324	0.54666	0.49664	0.35325
519	0.80717	0.54207	0.49396	0.35141
520	0.80066	0.53685	0.4897	0.34944
521	0.79384	0.5325	0.48784	0.34766
522	0.78625	0.52742	0.48511	0.34603
523	0.7802	0.52179	0.48197	0.34429
524	0.77337	0.51734	0.47841	0.34287
525	0.76876	0.51158	0.47611	0.3415
526	0.76225	0.50796	0.47304	0.34038
527	0.75761	0.50384	0.47141	0.33945
528	0.75393	0.5006	0.4698	0.33873
529	0.7504	0.49798	0.4684	0.33827
530	0.74789	0.49607	0.46755	0.33806
531	0.74636	0.49424	0.46761	0.3381
532	0.74403	0.49388	0.46735	0.3383
533	0.74357	0.49366	0.46712	0.33865
534	0.74288	0.49417	0.46901	0.3391
535	0.74357	0.49451	0.47003	0.33975
536	0.74441	0.4962	0.47265	0.34063
537	0.74665	0.49795	0.47204	0.34155
538	0.7496	0.49996	0.47538	0.34257
539	0.75173	0.5029	0.47772	0.34378
540	0.75609	0.50626	0.48008	0.34512
541	0.76036	0.51019	0.48382	0.34658
542	0.7657	0.51517	0.48683	0.34827
543	0.77095	0.52096	0.49173	0.35025
544	0.77958	0.52613	0.49536	0.35231
545	0.78657	0.53289	0.50142	0.35474
546	0.7956	0.5402	0.50642	0.35747
547	0.80604	0.54853	0.51358	0.36064
548	0.8178	0.55856	0.51986	0.36425
549	0.8309	0.57026	0.52874	0.36832
550	0.84532	0.58343	0.53777	0.37263
551	0.86361	0.59789	0.547	0.37745
552	0.88279	0.61492	0.55818	0.38273
553	0.90637	0.63306	0.57047	0.38845
554	0.92989	0.65384	0.58413	0.39488
555	0.95914	0.67593	0.59889	0.40192
556	0.98946	0.70291	0.61551	0.40955
557	1.0248	0.73216	0.63504	0.41807
558	1.06453	0.76352	0.65698	0.42762
559	1.10645	0.79871	0.67728	0.43746
560	1.1495	0.83428	0.70117	0.44737
561	1.19453	0.87153	0.725	0.45772
562	1.23817	0.90713	0.74906	0.46767
563	1.27821	0.94028	0.77063	0.47679
564	1.31275	0.96852	0.78901	0.48438
565	1.33911	0.98845	0.80394	0.48951
566	1.35559	0.99938	0.81253	0.49261
567	1.35943	1.00215	0.81746	0.49351
568	1.3547	0.99659	0.8169	0.49231
569	1.34055	0.98381	0.81204	0.48962
570	1.32048	0.96564	0.80298	0.48583
571	1.29744	0.94378	0.79328	0.48153
572	1.2697	0.9219	0.78079	0.47718
573	1.24482	0.90031	0.76896	0.47333
574	1.22158	0.87811	0.75682	0.4698
575	1.19993	0.85828	0.74612	0.46693
576	1.18002	0.84137	0.73731	0.46468
577	1.16431	0.8255	0.72792	0.46314
578	1.14834	0.81181	0.72069	0.46216
579	1.1349	0.79932	0.71342	0.46155
580	1.12069	0.78667	0.70786	0.46131
581	1.10649	0.77451	0.70047	0.46128
582	1.09153	0.7619	0.69446	0.46137
583	1.07539	0.74902	0.68721	0.46149
584	1.05757	0.73627	0.67951	0.46168
585	1.03816	0.72349	0.67294	0.46195
586	1.02045	0.71038	0.66502	0.4619
587	0.99939	0.69772	0.65674	0.46132
588	0.97983	0.68455	0.6478	0.46015
589	0.95803	0.6711	0.6384	0.45809
590	0.93719	0.65662	0.6293	0.45483
591	0.91573	0.64315	0.62026	0.45077
592	0.89546	0.6298	0.609	0.44584
593	0.87598	0.61645	0.59923	0.43996
594	0.85787	0.60367	0.59057	0.43373
595	0.84063	0.59129	0.58058	0.42734
596	0.82343	0.57955	0.56988	0.42103
597	0.80824	0.56813	0.561	0.41467
598	0.79319	0.55772	0.55218	0.40859
599	0.78102	0.5474	0.54387	0.4029
600	0.76739	0.53905	0.536	0.39786
601	0.75766	0.53031	0.52849	0.3934
602	0.74829	0.52255	0.52314	0.38921
603	0.73883	0.51607	0.51581	0.38549
604	0.73096	0.50951	0.51111	0.38207
605	0.7228	0.50305	0.5051	0.37897
606	0.71574	0.49771	0.50001	0.37615
607	0.70906	0.4916	0.4963	0.37356
608	0.70337	0.48656	0.49216	0.37143
609	0.69703	0.48169	0.48905	0.36937
610	0.69253	0.47718	0.48524	0.36772
611	0.68665	0.47322	0.48242	0.36619
612	0.68233	0.46883	0.47963	0.36486
613	0.67808	0.46558	0.4778	0.36393
614	0.67461	0.46239	0.47542	0.36348
615	0.67193	0.45922	0.47545	0.36321
616	0.66801	0.45733	0.47337	0.36302
617	0.66678	0.45484	0.47339	0.3634
618	0.66444	0.45344	0.47284	0.3642
619	0.66378	0.45186	0.47297	0.36504
620	0.66249	0.45123	0.47386	0.36628
621	0.66265	0.45047	0.47399	0.36789
622	0.66188	0.45051	0.4753	0.36986
623	0.66291	0.45024	0.47555	0.37199
624	0.66367	0.45102	0.47922	0.37483
625	0.66536	0.45178	0.48111	0.37815
626	0.66783	0.4531	0.48442	0.38189
627	0.67089	0.45514	0.48848	0.38658
628	0.67514	0.45804	0.49253	0.39201
629	0.68017	0.46164	0.49877	0.39838
630	0.68629	0.46629	0.50538	0.40578
631	0.69286	0.47208	0.51366	0.41429
632	0.70221	0.47782	0.52182	0.42372
633	0.71056	0.48455	0.53204	0.43406
634	0.72016	0.49173	0.54227	0.44574
635	0.73022	0.49964	0.55562	0.45895
636	0.7408	0.50758	0.56803	0.47299
637	0.75196	0.51611	0.5821	0.48809
638	0.76225	0.5245	0.5958	0.50324
639	0.77167	0.53247	0.60938	0.51823
640	0.78009	0.53975	0.62221	0.53293
641	0.78925	0.54578	0.63511	0.54686
642	0.7953	0.55226	0.64746	0.5598
643	0.80034	0.55685	0.65704	0.57056
644	0.80302	0.55989	0.66429	0.57886
645	0.80357	0.56113	0.66833	0.58406
646	0.80098	0.56134	0.67063	0.5862
647	0.79556	0.5597	0.66881	0.58495
648	0.78941	0.55544	0.66463	0.5805
649	0.78007	0.55064	0.65819	0.5736
650	0.77014	0.54513	0.64795	0.56441
651	0.75869	0.53836	0.63812	0.55389
652	0.74917	0.53116	0.62683	0.54253
653	0.73699	0.52422	0.6146	0.53109
654	0.72702	0.51825	0.60291	0.52029
655	0.71797	0.51257	0.59302	0.50992
656	0.70939	0.50805	0.58205	0.50043
657	0.70183	0.50379	0.5731	0.49177
658	0.69516	0.50076	0.56516	0.48419
659	0.6897	0.49801	0.55899	0.47744
660	0.68463	0.49601	0.55237	0.47181
661	0.68034	0.49462	0.54689	0.46661
662	0.675	0.49297	0.54179	0.46143
663	0.67155	0.49086	0.53547	0.45635
664	0.66628	0.48821	0.5302	0.45087
665	0.66147	0.48467	0.52379	0.4449
666	0.65515	0.48103	0.51759	0.43848
667	0.64975	0.47573	0.50959	0.43136
668	0.64385	0.47048	0.50345	0.42381
669	0.63845	0.46425	0.49625	0.41629
670	0.63171	0.45899	0.49023	0.40864
671	0.62619	0.45213	0.48358	0.4007
672	0.62066	0.44631	0.47648	0.39327
673	0.61481	0.44109	0.46898	0.38609
674	0.60946	0.4357	0.4623	0.37879
675	0.60382	0.43099	0.45709	0.37188
676	0.60003	0.42525	0.45103	0.36559
677	0.59558	0.42076	0.44531	0.35966
678	0.5914	0.4166	0.43965	0.35426
679	0.58885	0.41241	0.43615	0.34931
680	0.58471	0.40937	0.43156	0.34509
681	0.58226	0.40612	0.4283	0.34094
682	0.57957	0.4036	0.42465	0.33737
683	0.5776	0.40038	0.42181	0.33375
684	0.57405	0.399	0.4195	0.33072
685	0.57241	0.3967	0.41648	0.32812
686	0.57164	0.39482	0.41472	0.32596
687	0.56994	0.39316	0.41239	0.32403
688	0.56956	0.39141	0.4109	0.32228
689	0.5672	0.39041	0.40934	0.32063
690	0.5672	0.3884	0.40644	0.31904
691	0.5653	0.38783	0.40585	0.31732
692	0.56345	0.38611	0.40247	0.31537
693	0.5619	0.38473	0.40092	0.31348
694	0.56033	0.38259	0.39844	0.3115
695	0.55758	0.38154	0.3965	0.30925
696	0.55644	0.37884	0.3933	0.30713
697	0.55391	0.37698	0.3913	0.30483
698	0.55273	0.37472	0.38912	0.30248
699	0.55023	0.37262	0.38619	0.3002
700	0.54841	0.37081	0.38282	0.29794
701	0.54641	0.36878	0.38016	0.29594
702	0.54546	0.36697	0.37879	0.29409
703	0.5434	0.36527	0.3779	0.29228
704	0.54237	0.36391	0.37374	0.29068
705	0.54098	0.36287	0.37289	0.28915
706	0.53946	0.36189	0.37125	0.28784
707	0.5396	0.36019	0.37025	0.28673
708	0.53826	0.35967	0.36876	0.286
709	0.53854	0.3586	0.36715	0.2853
710	0.53741	0.35811	0.36633	0.28477
711	0.53812	0.35753	0.36662	0.28433
712	0.53775	0.35744	0.36495	0.28407
713	0.53832	0.35717	0.36542	0.28389
714	0.5387	0.3569	0.36436	0.28411
715	0.53747	0.35773	0.36542	0.28424
716	0.53811	0.35758	0.36514	0.28426
717	0.53861	0.3572	0.36534	0.28446
718	0.53855	0.35757	0.36554	0.28457
719	0.53861	0.35833	0.36601	0.28486
720	0.53855	0.35728	0.36642	0.28404
721	0.54083	0.35395	0.36656	0.28234
722	0.5399	0.35457	0.36763	0.2825
723	0.54128	0.35474	0.36726	0.2826
724	0.54095	0.35506	0.36824	0.28241
725	0.54148	0.35505	0.36875	0.28219
726	0.54124	0.35487	0.36979	0.28223
727	0.54114	0.35557	0.36924	0.28205
728	0.54135	0.35566	0.37047	0.28184
729	0.54035	0.35621	0.37016	0.28147
730	0.54124	0.35559	0.37157	0.28118
731	0.54152	0.35545	0.37111	0.28078
732	0.54113	0.35577	0.37132	0.28021
733	0.54007	0.35627	0.37243	0.27979
734	0.54081	0.35604	0.37161	0.27912
735	0.54029	0.3561	0.37161	0.27833
736	0.54019	0.35603	0.3711	0.27747
737	0.53901	0.35614	0.37188	0.2766
738	0.53908	0.35602	0.37107	0.27553
739	0.53835	0.35585	0.37056	0.27459
740	0.53796	0.35542	0.37026	0.27352
741	0.53792	0.35497	0.36996	0.27231
742	0.53686	0.35493	0.36915	0.27119
743	0.5371	0.35472	0.36892	0.27012
744	0.5357	0.35431	0.36805	0.26903
745	0.53624	0.35397	0.36808	0.268
746	0.53515	0.35377	0.36806	0.26676
747	0.53484	0.35364	0.36683	0.26562
748	0.53389	0.35366	0.36642	0.26461
749	0.5338	0.35304	0.36619	0.26347
750	0.53418	0.35226	0.36526	0.26234
751	0.533	0.35258	0.36434	0.26161
752	0.53338	0.35239	0.36297	0.26068
753	0.53311	0.35193	0.36313	0.25965
754	0.53307	0.35176	0.36266	0.25869
755	0.53267	0.35128	0.3618	0.25786
756	0.53266	0.35173	0.36127	0.25708
757	0.53207	0.35134	0.36119	0.25621
758	0.5319	0.35149	0.35964	0.25542
759	0.5316	0.35126	0.36055	0.25479
760	0.5311	0.35132	0.35996	0.25413
761	0.53051	0.35117	0.35887	0.25334
762	0.52919	0.35159	0.35735	0.25255
763	0.52875	0.35104	0.35676	0.25181
764	0.52676	0.35125	0.35648	0.25122
765	0.52635	0.35053	0.35515	0.25059
766	0.52462	0.35025	0.35435	0.25006
767	0.52389	0.34987	0.35401	0.24942
768	0.52157	0.34939	0.35304	0.24878
769	0.52025	0.34928	0.35182	0.24831
770	0.51889	0.34826	0.35181	0.24788
771	0.51749	0.34778	0.35129	0.24745
772	0.51592	0.34681	0.3502	0.24686
773	0.51454	0.34643	0.34911	0.24656
774	0.51309	0.34595	0.34865	0.24656
775	0.5118	0.34571	0.34846	0.24626
776	0.51115	0.34508	0.34777	0.24611
777	0.51011	0.34486	0.34779	0.24606
778	0.50968	0.34464	0.34682	0.24611
779	0.50927	0.34372	0.34772	0.24615
780	0.50875	0.34443	0.34705	0.24636
781	0.50937	0.34412	0.34707	0.24664
782	0.50998	0.34493	0.34692	0.247
783	0.51096	0.34531	0.34812	0.24739
784	0.51212	0.34614	0.34883	0.24806
785	0.51316	0.34717	0.34991	0.24875
786	0.51463	0.34853	0.35108	0.24935
787	0.51645	0.34982	0.35137	0.25019
788	0.51769	0.35128	0.35188	0.25107
789	0.52051	0.35285	0.35413	0.25181
790	0.52206	0.35477	0.35575	0.25258
791	0.52495	0.35597	0.35629	0.25344
792	0.5269	0.35844	0.35854	0.25435
793	0.52968	0.36095	0.35977	0.25528
794	0.5329	0.36269	0.36184	0.25616
795	0.53591	0.36497	0.36377	0.25717
796	0.53856	0.36764	0.36596	0.25802
797	0.54173	0.37045	0.36779	0.25909
798	0.54539	0.3729	0.3707	0.26013
799	0.54852	0.37564	0.37167	0.26114
800	0.55295	0.37823	0.37401	0.26216
801	0.55552	0.38131	0.37657	0.26333
802	0.55843	0.38473	0.37948	0.26432
803	0.56233	0.388	0.38111	0.26535
804	0.56635	0.39114	0.38351	0.26643
805	0.57036	0.39421	0.38595	0.26732
806	0.57383	0.39835	0.38746	0.2684
807	0.57837	0.40123	0.3911	0.26948
808	0.58215	0.40569	0.39401	0.27054
809	0.58652	0.40948	0.39585	0.27158
810	0.59036	0.41407	0.39859	0.27274
811	0.59591	0.41784	0.40073	0.27388
812	0.60105	0.42212	0.40377	0.27499
813	0.60506	0.42715	0.40558	0.27633
814	0.60968	0.43219	0.40871	0.27763
815	0.61447	0.43716	0.4116	0.27874
816	0.6205	0.44208	0.41452	0.28022
817	0.62547	0.44719	0.41714	0.2815
818	0.62963	0.45322	0.42003	0.28289
819	0.63599	0.45808	0.42296	0.28436
820	0.64081	0.46382	0.42579	0.28579
821	0.64641	0.46923	0.42796	0.28705
822	0.65155	0.4741	0.431	0.28825
823	0.6567	0.48007	0.43423	0.28953
824	0.66185	0.48548	0.4361	0.29061
825	0.6666	0.49075	0.43849	0.29169
826	0.67108	0.49525	0.44093	0.29244
827	0.67556	0.49951	0.44389	0.29326
828	0.67924	0.50348	0.44564	0.29413
829	0.683	0.50638	0.44749	0.29477
830	0.68559	0.50901	0.44954	0.29602
831	0.68707	0.51179	0.45127	0.29803
832	0.68955	0.51267	0.4532	0.29851
833	0.69169	0.51295	0.45454	0.29894
834	0.69316	0.51361	0.45627	0.29938
835	0.69594	0.51269	0.45718	0.29961
836	0.69755	0.51256	0.45879	0.29999
837	0.70053	0.51128	0.4601	0.30037
838	0.70275	0.51088	0.46129	0.30072
839	0.7037	0.51053	0.46275	0.30115
840	0.70631	0.50953	0.46315	0.30157
841	0.70846	0.50877	0.46401	0.30195
842	0.70967	0.50855	0.46523	0.30233
843	0.71208	0.50741	0.46615	0.3027
844	0.71405	0.50654	0.46707	0.3031
845	0.71583	0.50494	0.46751	0.30335
846	0.71794	0.50352	0.46822	0.30366
847	0.72079	0.50168	0.46872	0.30395
848	0.72286	0.50032	0.46904	0.30451
849	0.72588	0.49874	0.46942	0.30494
850	0.72914	0.49737	0.47079	0.30546
851	0.73415	0.49625	0.47162	0.30626
852	0.7395	0.49588	0.47296	0.30705
853	0.74581	0.49547	0.47526	0.30799
854	0.75497	0.49554	0.47676	0.30915
855	0.76502	0.49682	0.48011	0.31069
856	0.77719	0.49898	0.48253	0.31234
857	0.79188	0.50209	0.48804	0.31433
858	0.8089	0.50589	0.49175	0.31639
859	0.82861	0.5124	0.49796	0.31891
860	0.85071	0.51903	0.50473	0.32196
861	0.87404	0.5281	0.5115	0.3251
862	0.90021	0.53698	0.5198	0.32832
863	0.92461	0.54917	0.52859	0.33157
864	0.94894	0.56127	0.53914	0.33501
865	0.97121	0.57292	0.5469	0.33792
866	0.98963	0.58354	0.55559	0.34029
867	1.0055	0.59279	0.56258	0.34218
868	1.01602	0.60035	0.56926	0.34372
869	1.02131	0.60602	0.57387	0.34456
870	1.01989	0.61048	0.57774	0.34456
871	1.01247	0.61162	0.57857	0.34364
872	0.99972	0.60975	0.57901	0.34243
873	0.98115	0.6064	0.57577	0.34051
874	0.95827	0.59887	0.57153	0.33795
875	0.93236	0.58963	0.56403	0.33505
876	0.90406	0.57857	0.55607	0.33169
877	0.87229	0.56656	0.54718	0.32803
878	0.83887	0.55308	0.53482	0.32421
879	0.80611	0.53711	0.52323	0.32018
880	0.77426	0.52141	0.50985	0.31613
881	0.74489	0.50424	0.49661	0.31198
882	0.71673	0.48891	0.48431	0.30812
883	0.69294	0.47225	0.47329	0.30426
884	0.67004	0.45906	0.46191	0.30059
885	0.64978	0.44515	0.45297	0.29718
886	0.63131	0.43454	0.4433	0.29395
887	0.61698	0.424	0.43547	0.29094
888	0.60283	0.41648	0.4282	0.288
889	0.59179	0.40897	0.4216	0.28541
890	0.58202	0.40402	0.41637	0.28314
891	0.57436	0.39907	0.41196	0.28104
892	0.56819	0.39566	0.40775	0.27907
893	0.56258	0.3933	0.40502	0.2773
894	0.55828	0.39145	0.40246	0.27586
895	0.55558	0.39023	0.40093	0.27473
896	0.55312	0.38976	0.39924	0.27374
897	0.55169	0.38983	0.39872	0.27316
898	0.55164	0.38996	0.39827	0.27284
899	0.55132	0.39081	0.39907	0.27278
900	0.55214	0.39201	0.39919	0.27306
901	0.55298	0.39369	0.4005	0.27357
902	0.55495	0.39543	0.40203	0.27442
903	0.5566	0.39752	0.40418	0.27557
904	0.55884	0.40023	0.40616	0.27703
905	0.56126	0.40252	0.40816	0.27867
906	0.56425	0.40542	0.41098	0.2806
907	0.56699	0.4083	0.41388	0.28274
908	0.57002	0.41157	0.41706	0.2851
909	0.57256	0.41475	0.41957	0.28758
910	0.57546	0.41772	0.42269	0.29017
911	0.57775	0.42075	0.4255	0.29286
912	0.58004	0.42364	0.42802	0.29549
913	0.58162	0.42602	0.43002	0.2977
914	0.58292	0.4279	0.43161	0.29969
915	0.58375	0.42912	0.43274	0.30118
916	0.58423	0.42964	0.43268	0.30203
917	0.58402	0.42971	0.43246	0.30224
918	0.58406	0.42862	0.43186	0.30174
919	0.58381	0.42709	0.43107	0.30096
920	0.5837	0.42552	0.43008	0.29962
921	0.5837	0.4242	0.42998	0.29856
922	0.58427	0.42281	0.42929	0.2975
923	0.58504	0.42209	0.42979	0.29681
924	0.58677	0.42198	0.43065	0.29671
925	0.58887	0.42262	0.43284	0.29715
926	0.5924	0.42402	0.43457	0.29809
927	0.59604	0.42607	0.43682	0.29967
928	0.60094	0.42942	0.44101	0.30181
929	0.60604	0.43327	0.44482	0.30449
930	0.61311	0.43787	0.44949	0.30779
931	0.61958	0.44338	0.45423	0.31132
932	0.62805	0.44932	0.4595	0.31523
933	0.63717	0.45616	0.46634	0.31982
934	0.64796	0.46416	0.47287	0.32469
935	0.65818	0.47307	0.48103	0.33002
936	0.67088	0.48247	0.48915	0.33592
937	0.68457	0.49379	0.49893	0.34257
938	0.70014	0.5057	0.5096	0.34965
939	0.71648	0.52046	0.51992	0.35788
940	0.73529	0.53607	0.53284	0.36699
941	0.75565	0.55459	0.54688	0.37765
942	0.77729	0.57388	0.56301	0.38879
943	0.80006	0.59552	0.57846	0.40134
944	0.82497	0.6184	0.59669	0.41492
945	0.85255	0.64341	0.61442	0.42907
946	0.88132	0.66937	0.63454	0.44457
947	0.91192	0.69778	0.65485	0.46072
948	0.94528	0.73039	0.67827	0.47883
949	0.97919	0.76332	0.69939	0.49739
950	1.01655	0.79737	0.72252	0.5158
951	1.05283	0.83309	0.74501	0.53399
952	1.09461	0.86861	0.76865	0.55106
953	1.13545	0.90465	0.79078	0.56684
954	1.17968	0.93971	0.81292	0.5807
955	1.22447	0.97807	0.8349	0.59336
956	1.2726	1.01368	0.85608	0.60318
957	1.32437	1.05324	0.87675	0.61149
958	1.37775	1.09068	0.8996	0.61774
959	1.44352	1.13596	0.92303	0.62392
960	1.50956	1.18383	0.95207	0.63022
961	1.58877	1.23801	0.98149	0.6382
962	1.66666	1.30082	1.01716	0.6483
963	1.75977	1.37183	1.05847	0.66139
964	1.85832	1.44912	1.10361	0.677
965	1.96259	1.53464	1.15143	0.69464
966	2.0725	1.62459	1.20249	0.71461
967	2.18177	1.72809	1.26062	0.73666
968	2.29881	1.82824	1.31657	0.75853
969	2.40537	1.92512	1.37606	0.78065
970	2.51786	2.03107	1.43015	0.80078
971	2.61478	2.12794	1.48232	0.81884
972	2.6661	2.21037	1.53235	0.83311
973	2.74214	2.30176	1.57402	0.84235
974	2.76084	2.34996	1.60438	0.84662
975	2.78989	2.38854	1.62469	0.84404
976	2.76091	2.39576	1.63213	0.83584
977	2.76656	2.38519	1.62727	0.82247
978	2.70856	2.34082	1.61224	0.8044
979	2.66977	2.29577	1.58794	0.78477
980	2.57455	2.2112	1.55635	0.76194
981	2.47973	2.11982	1.51612	0.7386
982	2.39077	2.03017	1.47535	0.71572
983	2.3013	1.93425	1.42522	0.69343
984	2.19251	1.83497	1.38142	0.67353
985	2.1025	1.73371	1.33468	0.6551
986	2.00497	1.64589	1.29058	0.63944
987	1.9192	1.56158	1.2464	0.62642
988	1.8397	1.48372	1.20512	0.61482
989	1.76154	1.4184	1.16594	0.60594
990	1.69471	1.35144	1.12907	0.59779
991	1.63724	1.29603	1.09812	0.59148
992	1.578	1.24241	1.06758	0.58625
993	1.52536	1.19887	1.03873	0.58219
994	1.47497	1.15692	1.01302	0.57881
995	1.43118	1.12	0.98806	0.57633
996	1.38863	1.08592	0.96656	0.57438
997	1.35126	1.05466	0.94596	0.5733
998	1.31553	1.02753	0.92826	0.57295
999	1.2801	1.0008	0.91219	0.57324
1000	1.24759	0.97523	0.89521	0.57488
1001	1.21693	0.95175	0.88238	0.57755
1002	1.18628	0.92814	0.86967	0.5817
1003	1.15925	0.90551	0.8596	0.58756
1004	1.13616	0.88396	0.85163	0.59575
1005	1.11594	0.8654	0.84744	0.60558
1006	1.09894	0.84855	0.8458	0.61867
1007	1.0858	0.83523	0.84851	0.6339
1008	1.07763	0.82464	0.85404	0.65261
1009	1.07432	0.81775	0.86392	0.6739
1010	1.07296	0.81407	0.87698	0.69869
1011	1.0762	0.81376	0.89469	0.727
1012	1.08399	0.8167	0.91792	0.75847
1013	1.09329	0.82295	0.94311	0.79417
1014	1.10679	0.83185	0.97234	0.83209
1015	1.11829	0.84245	0.99972	0.87122
1016	1.13175	0.85384	1.03234	0.90816
1017	1.1447	0.86629	1.06134	0.9458
1018	1.15496	0.87826	1.09261	0.9813
1019	1.16346	0.88934	1.11945	1.01421
1020	1.16775	0.89796	1.14557	1.043
1021	1.16544	0.90365	1.16554	1.06608
1022	1.15908	0.90551	1.18053	1.08186
1023	1.14624	0.90287	1.18847	1.08905
1024	1.12388	0.89483	1.18792	1.08661
1025	1.09572	0.88081	1.17708	1.07429
1026	1.06016	0.86122	1.15676	1.05202
1027	1.01968	0.83454	1.12753	1.01831
1028	0.97556	0.80426	1.09099	0.9776
1029	0.92513	0.76796	1.04703	0.92737
1030	0.87744	0.73061	0.99389	0.87489
1031	0.82579	0.68924	0.94112	0.81573
1032	0.78177	0.64975	0.88256	0.75948
1033	0.73588	0.61232	0.82957	0.70497
1034	0.69804	0.57769	0.77671	0.65433
1035	0.65868	0.54588	0.72937	0.6086
1036	0.62825	0.51724	0.68602	0.56791
1037	0.59832	0.49082	0.64408	0.53099
1038	0.57363	0.46715	0.60892	0.49847
1039	0.55158	0.44657	0.57509	0.4704
1040	0.53264	0.42886	0.54767	0.44676
1041	0.51594	0.4125	0.52082	0.42497
1042	0.5018	0.39863	0.49926	0.40697
1043	0.49022	0.38657	0.48087	0.39154
1044	0.47964	0.37608	0.46492	0.37865
1045	0.47083	0.36643	0.45068	0.36723
1046	0.46246	0.35884	0.43947	0.358
1047	0.45566	0.35162	0.4288	0.34951
1048	0.44952	0.34542	0.42041	0.34218
1049	0.44424	0.33976	0.41262	0.33562
1050	0.43971	0.3351	0.40666	0.33016
1051	0.43534	0.33036	0.40062	0.32489
1052	0.43163	0.32653	0.39589	0.32047
1053	0.42798	0.3227	0.39162	0.3161
1054	0.42518	0.3194	0.3881	0.31236
1055	0.42187	0.31636	0.38478	0.30888
1056	0.41942	0.31366	0.38249	0.30573
1057	0.41711	0.3108	0.37993	0.30256
1058	0.4153	0.30826	0.37822	0.29969
1059	0.41303	0.30578	0.37659	0.29685
1060	0.41141	0.30349	0.37526	0.29412
1061	0.4097	0.3012	0.37397	0.29145
1062	0.40831	0.29918	0.37321	0.2891
1063	0.40684	0.29725	0.3724	0.28662
1064	0.40578	0.29535	0.37213	0.28438
1065	0.40461	0.29369	0.37171	0.28228
1066	0.40373	0.29199	0.37132	0.2803
1067	0.40319	0.29035	0.37117	0.27847
1068	0.4025	0.28917	0.37118	0.27696
1069	0.40206	0.28786	0.37112	0.27554
1070	0.40158	0.28679	0.37149	0.27432
1071	0.40134	0.28556	0.37155	0.27325
1072	0.40101	0.28475	0.37189	0.27236
1073	0.40089	0.28395	0.3719	0.27163
1074	0.40087	0.28314	0.37267	0.27115
1075	0.40129	0.28252	0.3734	0.27091
1076	0.40148	0.28212	0.37404	0.27082
1077	0.40205	0.28194	0.37466	0.27101
1078	0.40299	0.28161	0.37569	0.27138
1079	0.40369	0.28184	0.37643	0.27203
1080	0.40487	0.2821	0.37789	0.27283
1081	0.40633	0.28261	0.37932	0.27402
1082	0.40816	0.28329	0.38082	0.27544
1083	0.4105	0.28444	0.38276	0.2773
1084	0.41292	0.28569	0.38462	0.27943
1085	0.41552	0.28738	0.38704	0.28203
1086	0.41875	0.28944	0.38944	0.28508
1087	0.42207	0.29188	0.39238	0.28847
1088	0.42584	0.2944	0.39496	0.29211
1089	0.43004	0.29744	0.39841	0.29634
1090	0.43465	0.30072	0.40166	0.30081
1091	0.43962	0.30446	0.40487	0.30572
1092	0.44511	0.30848	0.40851	0.31111
1093	0.45115	0.31316	0.4126	0.31741
1094	0.45743	0.31843	0.41666	0.32411
1095	0.46429	0.32413	0.42156	0.33166
1096	0.4713	0.33037	0.42605	0.33975
1097	0.47875	0.33714	0.43101	0.34837
1098	0.48596	0.3445	0.43616	0.35787
1099	0.49444	0.35246	0.44101	0.36812
1100	0.50209	0.36054	0.44664	0.37875
1101	0.51014	0.36919	0.45188	0.39004
1102	0.51753	0.37778	0.457	0.40154
1103	0.52521	0.3866	0.46171	0.41342
1104	0.53201	0.3952	0.46644	0.42531
1105	0.53901	0.40379	0.47055	0.43727
1106	0.54464	0.41197	0.47487	0.44887
1107	0.55003	0.42022	0.47793	0.46041
1108	0.55404	0.4276	0.48151	0.47108
1109	0.55688	0.43442	0.48349	0.48114
1110	0.5584	0.43995	0.48536	0.48998
1111	0.55846	0.44408	0.48633	0.49747
1112	0.5567	0.44677	0.48643	0.50331
1113	0.55338	0.44779	0.48566	0.50742
1114	0.54877	0.44687	0.48438	0.50947
1115	0.54293	0.44435	0.48221	0.50964
1116	0.53531	0.44027	0.47974	0.50783
1117	0.52743	0.43444	0.47604	0.50413
1118	0.5183	0.42779	0.47255	0.49874
1119	0.50936	0.41996	0.46813	0.49218
1120	0.49918	0.41165	0.46383	0.48438
1121	0.48953	0.40265	0.45903	0.47565
1122	0.4797	0.39321	0.45441	0.46609
1123	0.46962	0.38381	0.44964	0.45589
1124	0.46	0.37398	0.44394	0.44489
1125	0.45142	0.36445	0.43923	0.43386
1126	0.44326	0.35545	0.43405	0.42272
1127	0.43539	0.34737	0.42931	0.41207
1128	0.42789	0.3396	0.42428	0.40136
1129	0.42131	0.33236	0.42015	0.3911
1130	0.41518	0.32534	0.41548	0.38086
1131	0.40957	0.31914	0.41178	0.37129
1132	0.40375	0.3135	0.40699	0.36213
1133	0.39941	0.30812	0.40341	0.35351
1134	0.39429	0.30336	0.39863	0.34515
1135	0.39018	0.29881	0.3955	0.33755
1136	0.3863	0.29474	0.39072	0.33041
1137	0.38313	0.29111	0.38832	0.32418
1138	0.3797	0.28756	0.38366	0.31849
1139	0.37667	0.28464	0.38081	0.31336
1140	0.37352	0.2814	0.37613	0.30836
1141	0.37085	0.27858	0.37347	0.30386
1142	0.36793	0.27544	0.36909	0.29932
1143	0.36552	0.27261	0.36447	0.29533
1144	0.36267	0.26977	0.36163	0.29139
1145	0.36056	0.26696	0.35714	0.28765
1146	0.35844	0.26436	0.3546	0.28402
1147	0.35623	0.26172	0.3509	0.28043
1148	0.35423	0.25937	0.34914	0.27724
1149	0.35283	0.25688	0.34592	0.27415
1150	0.35101	0.25502	0.34476	0.27134
1151	0.34982	0.25295	0.34229	0.2686
1152	0.34833	0.25143	0.34133	0.26618
1153	0.3473	0.24951	0.33919	0.2637
1154	0.34623	0.24813	0.33834	0.26166
1155	0.34504	0.24679	0.33714	0.25949
1156	0.34418	0.24594	0.33693	0.25783
1157	0.34328	0.24491	0.33531	0.25596
1158	0.34256	0.24398	0.3357	0.25436
1159	0.34153	0.24317	0.3352	0.2527
1160	0.34084	0.24236	0.33532	0.25112
1161	0.33991	0.2416	0.33515	0.24945
1162	0.33907	0.24087	0.33471	0.2479
1163	0.33823	0.24013	0.33544	0.2464
1164	0.33718	0.23947	0.33536	0.24489
1165	0.3361	0.23875	0.33463	0.24342
1166	0.33481	0.23807	0.33374	0.24197
1167	0.33354	0.2373	0.33409	0.24054
1168	0.33216	0.23645	0.33261	0.23903
1169	0.33056	0.23579	0.33251	0.23753
1170	0.3291	0.23491	0.33244	0.23608
1171	0.32755	0.23393	0.33168	0.23438
1172	0.32575	0.23302	0.33117	0.23277
1173	0.32408	0.23185	0.33108	0.23116
1174	0.3224	0.2308	0.33182	0.2295
1175	0.3205	0.22982	0.33197	0.22791
1176	0.31895	0.22854	0.33291	0.22627
1177	0.31708	0.22726	0.33285	0.22454
1178	0.31552	0.22609	0.33348	0.223
1179	0.31366	0.22486	0.33361	0.22142
1180	0.31219	0.2235	0.33494	0.21985
1181	0.3103	0.22225	0.33542	0.21824
1182	0.30904	0.22089	0.33645	0.2166
1183	0.30743	0.21971	0.33797	0.21516
1184	0.30624	0.21811	0.339	0.21343
1185	0.30497	0.21672	0.34129	0.21189
1186	0.3037	0.21542	0.34263	0.21041
1187	0.30261	0.21406	0.34375	0.20894
1188	0.30148	0.21281	0.34524	0.20773
1189	0.30035	0.21175	0.34619	0.20662
1190	0.29911	0.21066	0.34678	0.20539
1191	0.29819	0.20934	0.34638	0.20427
1192	0.29708	0.20848	0.34688	0.2033
1193	0.29611	0.20731	0.34849	0.20232
1194	0.29537	0.20619	0.3478	0.20132
1195	0.29454	0.20515	0.34785	0.20051
1196	0.29363	0.20424	0.34785	0.19963
1197	0.29281	0.20336	0.34794	0.19881
1198	0.29211	0.20255	0.34806	0.19813
1199	0.29123	0.20192	0.34869	0.19748
1200	0.29062	0.20106	0.34883	0.19675
1201	0.28985	0.20023	0.34938	0.19586
1202	0.28941	0.19933	0.35001	0.19504
1203	0.2887	0.19863	0.35049	0.19434
1204	0.28823	0.19775	0.35211	0.19344
1205	0.28776	0.19689	0.35332	0.19254
1206	0.28747	0.19618	0.35404	0.19166
1207	0.2868	0.19563	0.3541	0.19089
1208	0.28637	0.19477	0.35513	0.18997
1209	0.28603	0.19409	0.35568	0.18924
1210	0.28547	0.19357	0.35511	0.18848
1211	0.28516	0.19306	0.35557	0.18774
1212	0.28465	0.19256	0.35417	0.18701
1213	0.28419	0.19199	0.35339	0.18624
1214	0.28367	0.19169	0.35157	0.18555
1215	0.28336	0.19119	0.35005	0.18494
1216	0.28261	0.191	0.34757	0.18431
1217	0.28227	0.19073	0.34497	0.1838
1218	0.28173	0.19048	0.34152	0.18331
1219	0.28126	0.19025	0.33754	0.18286
1220	0.28073	0.19019	0.33389	0.18246
1221	0.28004	0.19033	0.33003	0.18202
1222	0.27987	0.19008	0.32659	0.1817
1223	0.27928	0.19023	0.32237	0.18133
1224	0.279	0.19018	0.31832	0.18109
1225	0.27857	0.19015	0.31497	0.18075
1226	0.27851	0.19004	0.31192	0.18034
1227	0.27805	0.19031	0.30874	0.18008
1228	0.27798	0.19032	0.30575	0.17983
1229	0.27784	0.1902	0.30303	0.17957
1230	0.27773	0.19028	0.30075	0.17918
1231	0.27783	0.19034	0.29848	0.17899
1232	0.27755	0.19049	0.29635	0.17879
1233	0.27776	0.19036	0.2947	0.17856
1234	0.27778	0.19042	0.29344	0.17837
1235	0.27767	0.19061	0.2921	0.17827
1236	0.27766	0.19059	0.29039	0.17808
1237	0.27772	0.19064	0.28987	0.178
1238	0.27761	0.19082	0.28876	0.17802
1239	0.27759	0.19078	0.28825	0.17794
1240	0.27722	0.1908	0.28704	0.17782
1241	0.27713	0.19071	0.28611	0.17778
1242	0.27679	0.19067	0.28589	0.1776
1243	0.27642	0.1905	0.28489	0.17745
1244	0.27607	0.19048	0.28434	0.17732
1245	0.27548	0.19028	0.28451	0.17717
1246	0.27501	0.19006	0.28411	0.17703
1247	0.27429	0.18988	0.28358	0.17685
1248	0.27372	0.18962	0.28329	0.17662
1249	0.273	0.18932	0.28297	0.17634
1250	0.27248	0.18892	0.28277	0.17609
1251	0.27165	0.1887	0.28266	0.17592
1252	0.27106	0.1884	0.28257	0.17568
1253	0.27033	0.18805	0.28263	0.17546
1254	0.2696	0.18777	0.28278	0.17526
1255	0.26907	0.18735	0.28251	0.17509
1256	0.26827	0.18712	0.28271	0.17501
1257	0.26764	0.1867	0.28291	0.1748
1258	0.26683	0.1865	0.28251	0.17466
1259	0.26633	0.18603	0.2834	0.17447
1260	0.26551	0.18576	0.28347	0.17434
1261	0.2649	0.18535	0.28315	0.17427
1262	0.26405	0.18508	0.28367	0.17412
1263	0.26314	0.18477	0.28379	0.17395
1264	0.26237	0.18455	0.28475	0.17378
1265	0.26143	0.18411	0.28444	0.17359
1266	0.26072	0.18377	0.28498	0.1734
1267	0.25972	0.18333	0.28502	0.1732
1268	0.25896	0.18287	0.2851	0.17297
1269	0.25791	0.18242	0.28589	0.17276
1270	0.25702	0.18206	0.28644	0.17251
1271	0.25617	0.18163	0.28698	0.1723
1272	0.25516	0.18148	0.28722	0.1721
1273	0.25459	0.18096	0.28748	0.17191
1274	0.25366	0.18067	0.28819	0.1717
1275	0.25306	0.18032	0.28838	0.17142
1276	0.25231	0.17996	0.28902	0.17123
1277	0.25153	0.1798	0.28924	0.17112
1278	0.25117	0.17945	0.28984	0.17102
1279	0.25052	0.17921	0.29016	0.1708
1280	0.24991	0.17901	0.29066	0.17068
1281	0.24951	0.17875	0.29098	0.17055
1282	0.24884	0.17872	0.2914	0.17051
1283	0.24839	0.17836	0.2918	0.1704
1284	0.24781	0.17824	0.29209	0.17024
1285	0.24738	0.17789	0.29253	0.17012
1286	0.24696	0.17765	0.29225	0.17001
1287	0.24641	0.17754	0.29262	0.16993
1288	0.24626	0.17722	0.29265	0.16981
1289	0.24562	0.17718	0.29258	0.16979
1290	0.24532	0.17693	0.29278	0.16975
1291	0.24471	0.17679	0.29231	0.16961
1292	0.2442	0.17664	0.2925	0.16961
1293	0.24378	0.17643	0.29211	0.16955
1294	0.2432	0.17624	0.29162	0.16948
1295	0.24266	0.17606	0.29142	0.16943
1296	0.24234	0.17567	0.29065	0.16926
1297	0.24187	0.17543	0.29031	0.16923
1298	0.24109	0.17516	0.28934	0.16917
1299	0.24067	0.17492	0.2887	0.1691
1300	0.24005	0.17461	0.28786	0.16905
1301	0.23961	0.17425	0.28644	0.16892
1302	0.23892	0.17389	0.28553	0.16886
1303	0.23851	0.17352	0.28437	0.16878
1304	0.23769	0.17327	0.28278	0.16866
1305	0.23721	0.17292	0.28184	0.16857
1306	0.23663	0.17252	0.28008	0.16844
1307	0.2359	0.17232	0.27879	0.1683
1308	0.23541	0.17182	0.27707	0.16817
1309	0.23432	0.17148	0.27528	0.168
1310	0.2339	0.17106	0.27366	0.16782
1311	0.23309	0.17067	0.27152	0.1676
1312	0.23224	0.1704	0.26985	0.16743
1313	0.23175	0.16955	0.26751	0.16711
1314	0.23091	0.16919	0.26561	0.16693
1315	0.23035	0.16863	0.26328	0.16658
1316	0.22964	0.16813	0.26166	0.16631
1317	0.22908	0.16737	0.25874	0.16587
1318	0.22806	0.16717	0.25715	0.1656
1319	0.22754	0.16655	0.25429	0.16522
1320	0.22662	0.166	0.25248	0.16491
1321	0.22566	0.16539	0.24929	0.16441
1322	0.22508	0.16479	0.24718	0.164
1323	0.22371	0.16399	0.24308	0.16341
1324	0.22234	0.16317	0.23974	0.16289
1325	0.22106	0.16248	0.23494	0.16219
1326	0.22014	0.16205	0.23266	0.16168
1327	0.21912	0.16134	0.22979	0.16122
1328	0.21845	0.16063	0.22769	0.1608
1329	0.21736	0.16006	0.225	0.1602
1330	0.21657	0.15943	0.22215	0.15972
1331	0.21605	0.15854	0.21947	0.15912
1332	0.21518	0.15786	0.21743	0.15869
1333	0.21391	0.15762	0.21415	0.1582
1334	0.21316	0.15664	0.21169	0.15769
1335	0.21174	0.15641	0.20903	0.15709
1336	0.21129	0.15527	0.20588	0.15669
1337	0.20999	0.15516	0.20353	0.15636
1338	0.20969	0.15423	0.20107	0.15596
1339	0.20827	0.15395	0.1988	0.1556
1340	0.20744	0.15325	0.19528	0.15516
1341	0.20686	0.15275	0.19334	0.15482
1342	0.20609	0.152	0.18982	0.15449
1343	0.20471	0.152	0.18809	0.15424
1344	0.20421	0.15084	0.18466	0.15381
1345	0.20337	0.15039	0.18253	0.15363
1346	0.20259	0.14955	0.17948	0.15338
1347	0.20184	0.14896	0.1765	0.15327
1348	0.20068	0.14852	0.17446	0.15302
1349	0.19967	0.14826	0.17154	0.15285
1350	0.19917	0.14686	0.16953	0.15271
1351	0.19845	0.14574	0.16575	0.15248
1352	0.19615	0.14704	0.16412	0.1525
1353	0.19568	0.14585	0.16079	0.15249
1354	0.19546	0.14556	0.15917	0.15257
1355	0.19836	0.14486	0.16192	0.15274
1356	0.20064	0.1439	0.16638	0.15307
1357	0.1954	0.14373	0.15856	0.15311
1358	0.19156	0.1424	0.14843	0.15298
1359	0.19	0.14254	0.14695	0.15325
1360	0.1892	0.14177	0.14296	0.15345
1361	0.18951	0.14028	0.13985	0.15378
1362	0.18852	0.13999	0.13746	0.15405
1363	0.18587	0.14085	0.13466	0.15497
1364	0.18516	0.14007	0.13019	0.1552
1365	0.185	0.13831	0.1271	0.15525
1366	0.18283	0.13906	0.12402	0.1565
1367	0.18245	0.13739	0.12044	0.15696
1368	0.17939	0.13834	0.11527	0.15787
1369	0.17667	0.13869	0.11238	0.15896
1370	0.17279	0.13934	0.10626	0.15983
1371	0.17367	0.13643	0.10423	0.16085
1372	0.16962	0.13741	0.09593	0.16159
1373	0.16422	0.13915	0.0942	0.1629
1374	0.16226	0.13829	0.08495	0.16438
1375	0.158	0.1387	0.08227	0.16562
1376	0.15379	0.13775	0.07746	0.16666
1377	0.14506	0.14242	0.06947	0.1688
1378	0.14	0.14057	0.06458	0.1707
1379	0.131	0.14033	0.05456	0.17238
1380	0.11427	0.14934	0.05245	0.17521
1381	0.09608	0.15209	0.04678	0.17565
1382	0.08733	0.1489	0.04381	0.17959
1383	0.06748	0.15448	0.04513	0.18275
1384	0.03739	0.16568	0.0436	0.18614
1385	0.01288	0.17483	0.04363	0.19031
1386	-0.00966	0.16562	0.04807	0.19142
1387	-0.04012	0.17388	0.05494	0.19781
1388	-0.04822	0.19217	0.05829	0.21536
1389	-0.0676	0.2007	0.06807	0.20521
1390	-0.08917	0.18914	0.06737	0.21889
1391	-0.09607	0.16796	0.05211	0.20295
1392	-0.1132	0.21267	0.05891	0.27768
1393	-0.1034	0.2351	0.06681	0.24295
1394	-0.10578	0.17132	0.06633	0.18712
1395	-0.11961	0.16363	0.06195	0.23101
1396	-0.08782	-0.32191	0.06069	-0.99627
1397	-0.11085	-0.35473	0.07007	-1.05322
1398	-0.1367	-0.10484	0.05296	0.31585
1399	-0.12416	0.86094	0.05716	1.10438
1400	-0.09771	6.0174	0.0533	-0.25887

## Sheet: Supplementary Fig 5b
X	eluted 5mL	Loaded 30mL	unad. 35mL
200	0.13586	0.17048	0.11786
201	0.13681	0.16154	0.11517
202	0.13573	0.15785	0.1166
203	0.13594	0.15778	0.11027
204	0.13166	0.15683	0.10992
205	0.13715	0.15601	0.10832
206	0.13876	0.15415	0.10825
207	0.13838	0.15489	0.10696
208	0.14255	0.15355	0.10726
209	0.13669	0.14957	0.10262
210	0.1457	0.15183	0.10176
211	0.14871	0.15162	0.10163
212	0.14893	0.14866	0.09959
213	0.15297	0.1516	0.09877
214	0.15267	0.15065	0.10065
215	0.1508	0.14846	0.10065
216	0.15124	0.14615	0.09691
217	0.14923	0.14568	0.09681
218	0.14955	0.14704	0.09686
219	0.14681	0.14461	0.09423
220	0.14069	0.14059	0.0935
221	0.13942	0.13861	0.0923
222	0.13474	0.13931	0.0935
223	0.13248	0.13644	0.09095
224	0.13134	0.13557	0.09248
225	0.12879	0.13491	0.09246
226	0.1271	0.13527	0.09268
227	0.12467	0.13339	0.0919
228	0.1234	0.13404	0.09081
229	0.1213	0.13073	0.09038
230	0.11894	0.13132	0.08966
231	0.11809	0.12964	0.09058
232	0.11664	0.12875	0.08863
233	0.1141	0.12963	0.0895
234	0.11271	0.12637	0.08679
235	0.11337	0.12782	0.08884
236	0.11224	0.12687	0.0872
237	0.1082	0.12484	0.08636
238	0.10977	0.12483	0.0887
239	0.10743	0.12357	0.08712
240	0.10507	0.1233	0.08738
241	0.10246	0.12081	0.08451
242	0.10447	0.12103	0.08658
243	0.10124	0.11832	0.0842
244	0.10085	0.1188	0.08427
245	0.09725	0.11673	0.08185
246	0.09863	0.11823	0.08317
247	0.09673	0.11578	0.08229
248	0.09722	0.11689	0.08365
249	0.09607	0.114	0.08152
250	0.09473	0.11438	0.08101
251	0.09498	0.11323	0.0806
252	0.09445	0.11167	0.07919
253	0.09454	0.11233	0.08025
254	0.09338	0.11201	0.07908
255	0.09347	0.11093	0.07867
256	0.09273	0.11033	0.07749
257	0.0929	0.11105	0.07803
258	0.09401	0.11043	0.07898
259	0.09358	0.1104	0.07793
260	0.09425	0.10954	0.07861
261	0.09567	0.10956	0.07799
262	0.09432	0.10953	0.07721
263	0.09424	0.10889	0.07703
264	0.09342	0.10789	0.07611
265	0.09522	0.10852	0.07643
266	0.09322	0.10759	0.07541
267	0.09448	0.10665	0.07706
268	0.09237	0.10695	0.07455
269	0.0934	0.10634	0.07554
270	0.09357	0.10587	0.07389
271	0.09317	0.10592	0.07458
272	0.09322	0.10652	0.07432
273	0.09066	0.10479	0.07428
274	0.09254	0.10419	0.07338
275	0.09306	0.10483	0.07328
276	0.09259	0.10355	0.07315
277	0.0931	0.10285	0.07194
278	0.09255	0.10289	0.07211
279	0.09133	0.10315	0.07135
280	0.09239	0.10222	0.07192
281	0.09297	0.10264	0.07129
282	0.09381	0.10279	0.07187
283	0.09465	0.10332	0.07178
284	0.09489	0.10226	0.07089
285	0.09645	0.10332	0.07104
286	0.09635	0.10283	0.0696
287	0.09645	0.10201	0.06961
288	0.09726	0.10315	0.06952
289	0.09915	0.10266	0.07055
290	0.09946	0.10288	0.06932
291	0.09951	0.10178	0.06849
292	0.10091	0.10259	0.06931
293	0.10049	0.10256	0.06805
294	0.10082	0.10172	0.06846
295	0.10302	0.10365	0.0698
296	0.10282	0.10207	0.0681
297	0.1048	0.10234	0.06804
298	0.10521	0.1	0.06711
299	0.10694	0.10254	0.06659
300	0.11108	0.10275	0.06764
301	0.11357	0.10483	0.06844
302	0.11345	0.10326	0.06719
303	0.11798	0.10765	0.06927
304	0.11826	0.10599	0.06869
305	0.12009	0.10653	0.06821
306	0.1205	0.10586	0.06676
307	0.12087	0.10506	0.06654
308	0.12012	0.10439	0.06699
309	0.11988	0.10416	0.06582
310	0.11753	0.10193	0.06544
311	0.11129	0.0996	0.06215
312	0.10844	0.10053	0.06168
313	0.10625	0.09797	0.06099
314	0.10561	0.09722	0.06046
315	0.10579	0.09621	0.05955
316	0.10438	0.09512	0.05861
317	0.10422	0.09537	0.05939
318	0.10651	0.09474	0.0599
319	0.10547	0.09406	0.05881
320	0.10762	0.09659	0.06055
321	0.10861	0.09469	0.05888
322	0.10915	0.09514	0.05807
323	0.11016	0.09487	0.05771
324	0.11186	0.09611	0.05834
325	0.11138	0.09699	0.05855
326	0.11031	0.09451	0.05853
327	0.1074	0.09339	0.05583
328	0.10675	0.0925	0.0565
329	0.10399	0.09127	0.05572
330	0.10108	0.09033	0.05677
331	0.09537	0.08497	0.05251
332	0.09376	0.08627	0.05577
333	0.08952	0.08318	0.05389
334	0.0875	0.08154	0.05298
335	0.08352	0.07978	0.05169
336	0.08113	0.07843	0.05264
337	0.07996	0.0774	0.0517
338	0.07834	0.07669	0.05124
339	0.07724	0.07645	0.052
340	0.07569	0.07573	0.05113
341	0.0747	0.0742	0.05009
342	0.07374	0.07382	0.05037
343	0.07334	0.07406	0.04977
344	0.07149	0.07261	0.05018
345	0.07106	0.07208	0.04994
346	0.07054	0.07187	0.04989
347	0.06857	0.07042	0.04984
348	0.06885	0.0698	0.04949
349	0.06606	0.06846	0.0492
350	0.06626	0.06892	0.04876
351	0.0639	0.0669	0.04765
352	0.06236	0.06545	0.04723
353	0.06175	0.06542	0.04741
354	0.06021	0.06353	0.04646
355	0.05817	0.0629	0.04575
356	0.05816	0.06222	0.04553
357	0.05733	0.06107	0.04509
358	0.056	0.06024	0.0453
359	0.05531	0.05986	0.04469
360	0.05359	0.06008	0.04469
361	0.05356	0.05941	0.04463
362	0.05261	0.05724	0.0441
363	0.05331	0.05851	0.04379
364	0.05182	0.05695	0.04392
365	0.05145	0.05691	0.04406
366	0.05118	0.05561	0.04277
367	0.05077	0.05716	0.04342
368	0.05023	0.05512	0.04246
369	0.0496	0.05589	0.04318
370	0.04974	0.05425	0.04244
371	0.04904	0.05492	0.04241
372	0.04851	0.05345	0.04199
373	0.04823	0.05229	0.04111
374	0.04849	0.05352	0.04197
375	0.04723	0.05307	0.04196
376	0.04749	0.05319	0.04127
377	0.0466	0.05284	0.0404
378	0.04682	0.05259	0.04094
379	0.04652	0.05201	0.04123
380	0.0471	0.05261	0.04062
381	0.04684	0.05236	0.04142
382	0.04631	0.05084	0.04031
383	0.04642	0.05127	0.04043
384	0.04669	0.05097	0.04029
385	0.04559	0.04936	0.03963
386	0.04564	0.04875	0.04044
387	0.04603	0.0502	0.03951
388	0.04609	0.05018	0.04047
389	0.04505	0.04867	0.03894
390	0.04553	0.04952	0.03933
391	0.04449	0.04839	0.03929
392	0.04455	0.04817	0.03891
393	0.04527	0.04771	0.03937
394	0.04454	0.04791	0.03846
395	0.04526	0.04783	0.03952
396	0.04394	0.04734	0.03806
397	0.04393	0.04779	0.0381
398	0.04309	0.04631	0.03756
399	0.04306	0.04622	0.03797
400	0.04351	0.04682	0.038
401	0.04364	0.04668	0.03779
402	0.04309	0.04584	0.03766
403	0.04308	0.04613	0.03679
404	0.04235	0.04622	0.03634
405	0.04291	0.04535	0.03686
406	0.04186	0.04479	0.03727
407	0.04254	0.04567	0.03646
408	0.04227	0.04563	0.03657
409	0.04279	0.04577	0.03697
410	0.04215	0.04526	0.03669
411	0.04255	0.04557	0.03755
412	0.04247	0.04491	0.03722
413	0.04336	0.04559	0.03738
414	0.04161	0.04405	0.03638
415	0.04216	0.04452	0.03655
416	0.04242	0.04406	0.03642
417	0.04276	0.04444	0.03645
418	0.04197	0.04424	0.03582
419	0.04216	0.04344	0.03617
420	0.04249	0.04433	0.03578
421	0.0419	0.04391	0.03613
422	0.04249	0.04398	0.03596
423	0.04214	0.04358	0.03562
424	0.04258	0.04388	0.03587
425	0.04208	0.04327	0.03577
426	0.04238	0.04352	0.03564
427	0.04183	0.04308	0.03562
428	0.04252	0.04322	0.03578
429	0.04151	0.04279	0.03541
430	0.04184	0.04266	0.03509
431	0.04187	0.04234	0.03538
432	0.04169	0.04245	0.03561
433	0.04187	0.04272	0.03573
434	0.04177	0.04205	0.03495
435	0.04203	0.04188	0.03539
436	0.04147	0.04206	0.03468
437	0.04156	0.04226	0.03507
438	0.04232	0.04235	0.03536
439	0.04112	0.04191	0.03488
440	0.04291	0.04318	0.03563
441	0.04198	0.04242	0.03485
442	0.04234	0.04193	0.03521
443	0.04217	0.04153	0.03496
444	0.04213	0.04199	0.03533
445	0.04229	0.04135	0.03477
446	0.04221	0.04173	0.03475
447	0.04174	0.04133	0.03423
448	0.04202	0.04186	0.03495
449	0.04194	0.04182	0.03404
450	0.0422	0.04159	0.03497
451	0.04237	0.04131	0.03416
452	0.0417	0.04145	0.03429
453	0.04231	0.04161	0.03517
454	0.04171	0.04106	0.03393
455	0.04242	0.04137	0.03491
456	0.0417	0.04152	0.03391
457	0.04245	0.04146	0.03433
458	0.04196	0.04132	0.03427
459	0.042	0.04147	0.0344
460	0.04241	0.04158	0.03391
461	0.04244	0.0414	0.03428
462	0.04284	0.04143	0.0341
463	0.04205	0.04134	0.03378
464	0.04258	0.04127	0.03424
465	0.04248	0.0415	0.03388
466	0.04274	0.04124	0.03438
467	0.04221	0.04143	0.03328
468	0.04247	0.04113	0.03407
469	0.04245	0.04105	0.03346
470	0.04224	0.04097	0.03364
471	0.04278	0.04112	0.03354
472	0.04228	0.04061	0.03394
473	0.04306	0.04053	0.0333
474	0.04314	0.04122	0.03382
475	0.04337	0.04067	0.03422
476	0.04385	0.04109	0.03401
477	0.0439	0.04102	0.03424
478	0.04423	0.04066	0.03329
479	0.04428	0.04114	0.03376
480	0.04484	0.04096	0.03366
481	0.04479	0.04098	0.03397
482	0.04555	0.04133	0.03363
483	0.04515	0.04105	0.03378
484	0.04626	0.04128	0.03394
485	0.04594	0.0414	0.03401
486	0.04684	0.04146	0.03433
487	0.0463	0.04127	0.03334
488	0.04687	0.04179	0.03446
489	0.04597	0.04105	0.03316
490	0.04634	0.04174	0.034
491	0.04662	0.04175	0.03371
492	0.04615	0.04154	0.03368
493	0.0461	0.04132	0.03308
494	0.04563	0.04138	0.03353
495	0.04626	0.04119	0.03337
496	0.04512	0.04134	0.03321
497	0.04545	0.04113	0.03356
498	0.04545	0.04085	0.03352
499	0.04573	0.04145	0.0341
500	0.04539	0.04094	0.03319
501	0.0453	0.04107	0.03367
502	0.04528	0.04101	0.03311
503	0.04603	0.04166	0.0338
504	0.04585	0.04163	0.03372
505	0.04581	0.04165	0.03367
506	0.04698	0.04206	0.03393
507	0.04615	0.04208	0.03405
508	0.04665	0.04195	0.03375
509	0.04694	0.0424	0.03358
510	0.04767	0.04266	0.03422
511	0.04751	0.0424	0.03374
512	0.04767	0.04242	0.03358
513	0.04804	0.04224	0.03372
514	0.04792	0.04252	0.03376
515	0.04812	0.04256	0.03377
516	0.04873	0.04274	0.03403
517	0.0491	0.04249	0.03351
518	0.04924	0.04273	0.0334
519	0.04981	0.04258	0.03359
520	0.04997	0.04293	0.03329
521	0.05048	0.04274	0.03371
522	0.04993	0.04239	0.0332
523	0.05052	0.04285	0.03377
524	0.05046	0.04205	0.03287
525	0.05073	0.04273	0.03361
526	0.05069	0.04224	0.03266
527	0.05165	0.0433	0.03386
528	0.05176	0.04279	0.03336
529	0.05157	0.04283	0.03354
530	0.05161	0.04268	0.0335
531	0.05113	0.04249	0.03336
532	0.05157	0.04229	0.03373
533	0.0511	0.04241	0.03314
534	0.05098	0.04241	0.03324
535	0.05116	0.04251	0.03335
536	0.0509	0.04212	0.03315
537	0.05159	0.04248	0.03383
538	0.05071	0.04231	0.03351
539	0.05106	0.04218	0.03339
540	0.05038	0.0419	0.03325
541	0.05056	0.04196	0.03319
542	0.05025	0.04205	0.03316
543	0.05103	0.04248	0.03368
544	0.05048	0.04218	0.03383
545	0.05077	0.04264	0.03373
546	0.051	0.04252	0.03323
547	0.05031	0.04205	0.03294
548	0.05121	0.04257	0.03331
549	0.05147	0.04308	0.03393
550	0.05254	0.04323	0.03394
551	0.05237	0.04332	0.0342
552	0.05366	0.04364	0.03348
553	0.0537	0.04406	0.03366
554	0.05527	0.04479	0.03407
555	0.05651	0.04587	0.03482
556	0.05706	0.04562	0.03384
557	0.05914	0.04729	0.03524
558	0.06032	0.04808	0.0353
559	0.06275	0.049	0.03589
560	0.06358	0.04973	0.03556
561	0.06666	0.05084	0.03661
562	0.06842	0.05228	0.03695
563	0.07095	0.05323	0.03744
564	0.07294	0.05496	0.03727
565	0.07553	0.05558	0.03779
566	0.07828	0.05739	0.03875
567	0.07987	0.05788	0.03811
568	0.08232	0.05943	0.03885
569	0.08386	0.06016	0.03936
570	0.08677	0.06123	0.03995
571	0.08796	0.06157	0.03937
572	0.09132	0.06305	0.03987
573	0.09308	0.06374	0.04
574	0.09598	0.06475	0.04029
575	0.09883	0.06593	0.04055
576	0.10159	0.06661	0.04058
577	0.10488	0.06822	0.04084
578	0.10782	0.06902	0.04084
579	0.11137	0.07044	0.04156
580	0.11388	0.07165	0.04143
581	0.11684	0.07297	0.04192
582	0.11788	0.07284	0.04177
583	0.11877	0.07357	0.04183
584	0.11835	0.07335	0.04215
585	0.11658	0.07236	0.04168
586	0.11354	0.0713	0.04114
587	0.11034	0.06977	0.04076
588	0.10619	0.06781	0.04029
589	0.10129	0.06554	0.03955
590	0.09654	0.06398	0.03942
591	0.09129	0.0613	0.03879
592	0.08711	0.05915	0.03823
593	0.08213	0.05707	0.03764
594	0.07865	0.05501	0.03715
595	0.07477	0.05336	0.03686
596	0.07134	0.05133	0.03601
597	0.0676	0.04964	0.03568
598	0.06524	0.04807	0.035
599	0.06234	0.04748	0.0347
600	0.06	0.04541	0.03382
601	0.05842	0.04488	0.03391
602	0.05595	0.04377	0.03371
603	0.05537	0.04335	0.03401
604	0.05313	0.04227	0.03337
605	0.05246	0.04174	0.03333
606	0.05084	0.04085	0.03307
607	0.04985	0.04001	0.03303
608	0.04862	0.04022	0.03279
609	0.04766	0.03894	0.03226
610	0.04666	0.03885	0.03257
611	0.04568	0.03831	0.03202
612	0.04466	0.03789	0.03226
613	0.04385	0.0368	0.03181
614	0.0437	0.03756	0.03193
615	0.04255	0.03658	0.032
616	0.04274	0.03653	0.03189
617	0.04158	0.03649	0.03191
618	0.04118	0.03543	0.03128
619	0.04078	0.03589	0.03165
620	0.04045	0.03549	0.03129
621	0.03997	0.03521	0.03174
622	0.03955	0.03496	0.03111
623	0.039	0.03504	0.03094
624	0.03867	0.03452	0.03126
625	0.03912	0.03502	0.03134
626	0.03778	0.03413	0.03092
627	0.03842	0.03449	0.03121
628	0.03794	0.03453	0.03069
629	0.03806	0.03407	0.03096
630	0.03749	0.03444	0.0309
631	0.037	0.03376	0.03049
632	0.03697	0.03394	0.03076
633	0.03722	0.03397	0.03088
634	0.03647	0.03394	0.03084
635	0.03689	0.03433	0.03096
636	0.03705	0.03435	0.03076
637	0.03613	0.03433	0.03117
638	0.03646	0.03402	0.03073
639	0.03645	0.0344	0.03106
640	0.03685	0.03437	0.03115
641	0.03626	0.03435	0.03116
642	0.03657	0.03452	0.03123
643	0.03644	0.03426	0.03152
644	0.03606	0.03427	0.031
645	0.03595	0.03464	0.03131
646	0.03529	0.03363	0.03043
647	0.03583	0.03432	0.03103
648	0.03528	0.03383	0.03094
649	0.03578	0.03414	0.03096
650	0.0353	0.03393	0.03069
651	0.0355	0.03391	0.03092
652	0.03553	0.03419	0.03102
653	0.03472	0.0335	0.03054
654	0.03522	0.03349	0.03124
655	0.03518	0.03333	0.03079
656	0.03469	0.03343	0.03073
657	0.03429	0.03343	0.03044
658	0.03519	0.03343	0.0305
659	0.0345	0.03307	0.03085
660	0.03483	0.03367	0.03084
661	0.0342	0.03325	0.0305
662	0.0343	0.0331	0.03059
663	0.03387	0.03285	0.0302
664	0.03449	0.03313	0.03079
665	0.03438	0.03297	0.03079
666	0.03451	0.03307	0.03003
667	0.03437	0.03308	0.03052
668	0.03491	0.03242	0.03029
669	0.0343	0.03275	0.03054
670	0.03421	0.03262	0.0307
671	0.03453	0.03205	0.03024
672	0.03402	0.03216	0.02983
673	0.03471	0.03241	0.03084
674	0.03411	0.03174	0.02941
675	0.03425	0.03185	0.0303
676	0.03449	0.03229	0.02982
677	0.03392	0.03203	0.02993
678	0.03514	0.0321	0.03008
679	0.0342	0.03199	0.03015
680	0.03458	0.03222	0.03
681	0.03478	0.03221	0.03019
682	0.03478	0.0321	0.02973
683	0.03503	0.03207	0.03029
684	0.03491	0.03213	0.03025
685	0.03507	0.03244	0.03077
686	0.03446	0.03185	0.03019
687	0.03506	0.03227	0.03048
688	0.0353	0.03233	0.03046
689	0.0353	0.03193	0.02961
690	0.03461	0.03199	0.03033
691	0.03504	0.0323	0.02996
692	0.03503	0.03185	0.02977
693	0.03585	0.0321	0.03015
694	0.03531	0.03212	0.0299
695	0.03569	0.03261	0.03062
696	0.03556	0.03229	0.03017
697	0.03567	0.03247	0.03036
698	0.03581	0.03249	0.02925
699	0.03542	0.03233	0.02978
700	0.03619	0.0319	0.02965
701	0.03565	0.03214	0.03008
702	0.03611	0.03216	0.02987
703	0.03611	0.03262	0.03032
704	0.0367	0.03256	0.03022
705	0.03579	0.03198	0.02984
706	0.03755	0.0331	0.03103
707	0.03696	0.03263	0.03035
708	0.03693	0.03291	0.03068
709	0.037	0.03255	0.03026
710	0.03698	0.03296	0.03016
711	0.03718	0.03291	0.03058
712	0.03743	0.03304	0.03078
713	0.038	0.03366	0.03087
714	0.03763	0.03316	0.03104
715	0.03803	0.03338	0.03041
716	0.0377	0.03391	0.03062
717	0.0376	0.03351	0.03048
718	0.03833	0.03373	0.0306
719	0.03854	0.03408	0.03065
720	0.03889	0.03411	0.03019
721	0.03837	0.03421	0.0318
722	0.03881	0.03441	0.03184
723	0.03932	0.03464	0.032
724	0.03976	0.03456	0.03228
725	0.04017	0.03512	0.03183
726	0.04062	0.03504	0.03207
727	0.04088	0.03506	0.03206
728	0.04096	0.03561	0.03217
729	0.04105	0.03581	0.03196
730	0.04205	0.03584	0.03199
731	0.04157	0.03599	0.03167
732	0.04232	0.03644	0.03214
733	0.04268	0.03649	0.03216
734	0.04319	0.03633	0.03213
735	0.04347	0.03659	0.03232
736	0.04375	0.03674	0.03257
737	0.0438	0.03672	0.03225
738	0.04384	0.03686	0.03201
739	0.04409	0.03674	0.03213
740	0.04422	0.03682	0.03202
741	0.04504	0.0373	0.03269
742	0.04407	0.03706	0.03202
743	0.04539	0.037	0.03241
744	0.04528	0.03726	0.03231
745	0.04533	0.03705	0.03203
746	0.04557	0.0371	0.03218
747	0.04598	0.03748	0.0321
748	0.04676	0.03784	0.0326
749	0.04596	0.0374	0.03204
750	0.04616	0.03745	0.03208
751	0.04647	0.0378	0.03246
752	0.04673	0.03721	0.03246
753	0.04692	0.03794	0.03233
754	0.04717	0.03765	0.03196
755	0.04709	0.03753	0.03186
756	0.04771	0.03804	0.03232
757	0.0479	0.03782	0.0321
758	0.04797	0.0384	0.03218
759	0.04794	0.038	0.03182
760	0.048	0.03792	0.03184
761	0.04815	0.03812	0.0321
762	0.0482	0.03818	0.0323
763	0.04799	0.03814	0.03227
764	0.04753	0.03794	0.03193
765	0.04724	0.03779	0.03187
766	0.04715	0.03766	0.03212
767	0.04663	0.0376	0.03218
768	0.04549	0.03678	0.03178
769	0.04526	0.03649	0.03198
770	0.04391	0.03598	0.03173
771	0.04339	0.03624	0.03184
772	0.04203	0.03525	0.03157
773	0.04138	0.03495	0.03152
774	0.04019	0.03441	0.03121
775	0.03956	0.03397	0.03118
776	0.03881	0.03368	0.0309
777	0.03793	0.03371	0.03099
778	0.03732	0.03323	0.03092
779	0.03659	0.03309	0.03078
780	0.03593	0.03277	0.03097
781	0.03548	0.03245	0.03043
782	0.03513	0.03248	0.03047
783	0.03494	0.03212	0.03032
784	0.03429	0.0318	0.03014
785	0.03425	0.03205	0.03042
786	0.03438	0.03223	0.03083
787	0.03439	0.03212	0.03064
788	0.03389	0.03171	0.03065
789	0.03393	0.03261	0.03092
790	0.03399	0.03215	0.03073
791	0.03397	0.03184	0.03042
792	0.03452	0.03228	0.03107
793	0.03388	0.03221	0.03048
794	0.03423	0.03203	0.03062
795	0.03461	0.0326	0.03077
796	0.03462	0.0323	0.03045
797	0.03502	0.03261	0.03099
798	0.03524	0.03285	0.03069
799	0.03566	0.03333	0.03116
800	0.03626	0.03296	0.0311
801	0.03649	0.03344	0.03098
802	0.03722	0.0336	0.03104
803	0.03709	0.03379	0.03101
804	0.03763	0.03374	0.03073
805	0.0387	0.03417	0.03137
806	0.03873	0.03468	0.03138
807	0.03977	0.03493	0.03112
808	0.04022	0.0355	0.03166
809	0.04126	0.03544	0.03199
810	0.04149	0.03596	0.03138
811	0.04225	0.03598	0.03163
812	0.04326	0.03677	0.03187
813	0.04369	0.03663	0.03173
814	0.04485	0.03743	0.03209
815	0.04576	0.03795	0.03205
816	0.04625	0.03791	0.03202
817	0.04728	0.03848	0.03208
818	0.04855	0.03898	0.03226
819	0.04903	0.03934	0.0325
820	0.05052	0.03988	0.03237
821	0.05153	0.04012	0.03268
822	0.0526	0.04051	0.03283
823	0.05324	0.0411	0.03276
824	0.05438	0.04141	0.03317
825	0.05591	0.04184	0.0333
826	0.05666	0.04264	0.03318
827	0.05727	0.04275	0.0332
828	0.05763	0.04368	0.03374
829	0.05823	0.04395	0.03332
830	0.05809	0.04396	0.03341
831	0.0572	0.0439	0.03221
832	0.05711	0.04332	0.03231
833	0.05699	0.04423	0.03275
834	0.05589	0.04419	0.03261
835	0.05576	0.04424	0.03298
836	0.0552	0.04408	0.03236
837	0.05529	0.04434	0.03275
838	0.05538	0.04479	0.033
839	0.05525	0.0448	0.03243
840	0.05505	0.0446	0.03229
841	0.0557	0.04458	0.03251
842	0.05674	0.04478	0.03244
843	0.05695	0.04514	0.03266
844	0.05865	0.046	0.03265
845	0.06008	0.04652	0.03318
846	0.06195	0.04727	0.03365
847	0.06301	0.04814	0.03305
848	0.06514	0.04884	0.03275
849	0.06807	0.05098	0.03382
850	0.07089	0.05187	0.03391
851	0.07417	0.05342	0.03478
852	0.07713	0.05446	0.03449
853	0.08143	0.0566	0.03481
854	0.08601	0.05917	0.03578
855	0.09072	0.06128	0.03576
856	0.09718	0.06418	0.03673
857	0.10453	0.06749	0.03796
858	0.11225	0.07127	0.03861
859	0.12008	0.07468	0.03911
860	0.13033	0.07955	0.04038
861	0.14091	0.08398	0.04145
862	0.15351	0.0898	0.04244
863	0.16569	0.09526	0.04412
864	0.1799	0.10142	0.04526
865	0.19312	0.10754	0.04691
866	0.20809	0.114	0.04869
867	0.22201	0.1198	0.04988
868	0.23704	0.12629	0.05118
869	0.25076	0.13196	0.05262
870	0.26379	0.13753	0.05419
871	0.27417	0.14177	0.05497
872	0.28284	0.14499	0.05605
873	0.2876	0.14706	0.05676
874	0.28898	0.14716	0.05726
875	0.28701	0.14616	0.05675
876	0.28072	0.14368	0.05697
877	0.27076	0.13929	0.05642
878	0.25614	0.13351	0.05546
879	0.24096	0.12684	0.05415
880	0.222	0.11925	0.05267
881	0.2047	0.11177	0.05097
882	0.18556	0.10331	0.04885
883	0.16967	0.09662	0.0475
884	0.15244	0.0891	0.0457
885	0.13802	0.08258	0.04408
886	0.12412	0.07665	0.04277
887	0.11239	0.07144	0.04089
888	0.10109	0.06679	0.03973
889	0.09163	0.0627	0.03834
890	0.08305	0.05878	0.03728
891	0.07647	0.05595	0.03618
892	0.06996	0.05296	0.03557
893	0.06466	0.05059	0.03471
894	0.0603	0.0484	0.0339
895	0.05642	0.04681	0.03332
896	0.05296	0.04489	0.03274
897	0.04974	0.04355	0.03227
898	0.04724	0.04197	0.0317
899	0.04513	0.04144	0.0316
900	0.04322	0.04031	0.03129
901	0.0414	0.0393	0.0311
902	0.04013	0.03873	0.03089
903	0.03857	0.03816	0.03073
904	0.03744	0.03736	0.03043
905	0.03622	0.03681	0.03025
906	0.03538	0.03635	0.03
907	0.03441	0.03583	0.02971
908	0.03382	0.03544	0.02979
909	0.0331	0.03526	0.02971
910	0.03238	0.03504	0.02968
911	0.03171	0.03452	0.02951
912	0.03125	0.03441	0.0294
913	0.03083	0.03424	0.02924
914	0.03036	0.03391	0.02925
915	0.03003	0.03375	0.02916
916	0.02951	0.03357	0.02899
917	0.02921	0.0334	0.02913
918	0.02901	0.03313	0.02907
919	0.02873	0.03312	0.02893
920	0.02834	0.03274	0.02877
921	0.02808	0.0328	0.02881
922	0.02791	0.03255	0.02878
923	0.02777	0.03247	0.02881
924	0.02756	0.03225	0.02874
925	0.02731	0.03227	0.02869
926	0.02732	0.03224	0.02874
927	0.02715	0.03227	0.02858
928	0.027	0.03208	0.02853
929	0.02697	0.03219	0.02861
930	0.0269	0.03222	0.02864
931	0.02692	0.03223	0.02882
932	0.027	0.03246	0.02882
933	0.02684	0.03242	0.02883
934	0.0268	0.03257	0.02888
935	0.02676	0.03259	0.02904
936	0.02693	0.03291	0.02926
937	0.02687	0.03301	0.0293
938	0.02693	0.03335	0.0295
939	0.02691	0.03344	0.02954
940	0.02712	0.03374	0.02969
941	0.02734	0.03417	0.03013
942	0.02749	0.03449	0.03008
943	0.02766	0.03442	0.0301
944	0.02784	0.03492	0.03048
945	0.02832	0.0352	0.03095
946	0.02864	0.03578	0.03113
947	0.02886	0.03613	0.03114
948	0.02933	0.03649	0.03133
949	0.02967	0.03723	0.0318
950	0.03031	0.03777	0.03221
951	0.03093	0.03845	0.03226
952	0.03146	0.03892	0.03261
953	0.03255	0.0397	0.03305
954	0.03332	0.04027	0.03356
955	0.03386	0.04112	0.03368
956	0.03498	0.04209	0.03421
957	0.03594	0.04301	0.03457
958	0.03719	0.04359	0.03489
959	0.03883	0.04477	0.03545
960	0.04026	0.04595	0.03586
961	0.04158	0.04692	0.03611
962	0.04353	0.04829	0.03666
963	0.04531	0.04943	0.03677
964	0.04763	0.05088	0.03727
965	0.05012	0.0524	0.03791
966	0.05236	0.05388	0.03822
967	0.05532	0.05601	0.03916
968	0.05781	0.05743	0.03991
969	0.06063	0.05933	0.04011
970	0.06335	0.06109	0.04101
971	0.06637	0.06285	0.04156
972	0.06885	0.06448	0.04197
973	0.07144	0.06614	0.04257
974	0.0735	0.06749	0.04302
975	0.07544	0.06858	0.04361
976	0.07622	0.06903	0.04386
977	0.07693	0.06969	0.04423
978	0.07687	0.06954	0.04416
979	0.0762	0.06907	0.04418
980	0.07514	0.0684	0.04401
981	0.07343	0.06745	0.04387
982	0.0716	0.06644	0.04331
983	0.06918	0.06496	0.04279
984	0.0674	0.06378	0.04281
985	0.06492	0.06219	0.04193
986	0.06234	0.06067	0.04132
987	0.06014	0.05935	0.04095
988	0.05737	0.05771	0.04026
989	0.05499	0.05615	0.03982
990	0.05229	0.05455	0.03905
991	0.05014	0.05313	0.03868
992	0.0478	0.0519	0.03817
993	0.0455	0.05033	0.03741
994	0.04328	0.04876	0.03688
995	0.04149	0.04788	0.03633
996	0.03955	0.0465	0.0359
997	0.03799	0.0456	0.03543
998	0.0364	0.04442	0.03489
999	0.03529	0.04372	0.03451
1000	0.03378	0.04262	0.03416
1001	0.03292	0.04203	0.0339
1002	0.03194	0.04134	0.03352
1003	0.03108	0.04053	0.03324
1004	0.03018	0.03993	0.03289
1005	0.02959	0.03947	0.03269
1006	0.02887	0.03889	0.03216
1007	0.02836	0.03857	0.03196
1008	0.02802	0.0382	0.03184
1009	0.02748	0.03793	0.03184
1010	0.02732	0.0375	0.03132
1011	0.02698	0.03729	0.0312
1012	0.02681	0.03729	0.03122
1013	0.02653	0.037	0.031
1014	0.02643	0.0369	0.03095
1015	0.02635	0.03672	0.03087
1016	0.0262	0.03662	0.03084
1017	0.02591	0.03629	0.03055
1018	0.02609	0.03643	0.0307
1019	0.02609	0.03642	0.03073
1020	0.02603	0.03637	0.03067
1021	0.02596	0.03622	0.03044
1022	0.0259	0.03605	0.03044
1023	0.02553	0.03584	0.03026
1024	0.02558	0.03563	0.03028
1025	0.02542	0.03544	0.03023
1026	0.02531	0.03531	0.0301
1027	0.02506	0.03497	0.02981
1028	0.02497	0.03485	0.0299
1029	0.02475	0.03437	0.02951
1030	0.02451	0.03411	0.02943
1031	0.02434	0.03377	0.0293
1032	0.02403	0.03344	0.02902
1033	0.02376	0.03322	0.02885
1034	0.02369	0.03302	0.02869
1035	0.02355	0.03273	0.02853
1036	0.02326	0.03244	0.02843
1037	0.02322	0.03222	0.02825
1038	0.02306	0.03201	0.02816
1039	0.02293	0.03175	0.02787
1040	0.02289	0.0317	0.02786
1041	0.02266	0.03148	0.02773
1042	0.0228	0.03144	0.02777
1043	0.02264	0.0313	0.02755
1044	0.0226	0.03119	0.02751
1045	0.02262	0.03122	0.02764
1046	0.02245	0.03104	0.02745
1047	0.02249	0.03101	0.02754
1048	0.02242	0.03094	0.02745
1049	0.02244	0.03086	0.02743
1050	0.02239	0.03077	0.02739
1051	0.02228	0.03068	0.0273
1052	0.02227	0.03064	0.02728
1053	0.02228	0.03065	0.02725
1054	0.02222	0.03065	0.02718
1055	0.02232	0.03064	0.02727
1056	0.0222	0.03044	0.02709
1057	0.02221	0.03044	0.02704
1058	0.02218	0.0304	0.02706
1059	0.0222	0.0304	0.02697
1060	0.0222	0.03038	0.02697
1061	0.02207	0.03033	0.02689
1062	0.02213	0.0303	0.02694
1063	0.02204	0.03027	0.02683
1064	0.02215	0.03029	0.02688
1065	0.02205	0.03024	0.02688
1066	0.02217	0.03025	0.02689
1067	0.02205	0.03017	0.0268
1068	0.02217	0.03023	0.02689
1069	0.02219	0.03021	0.02694
1070	0.02216	0.03019	0.02686
1071	0.02199	0.03015	0.02685
1072	0.02199	0.03011	0.02676
1073	0.0221	0.03018	0.0269
1074	0.022	0.03017	0.02685
1075	0.02206	0.03017	0.0269
1076	0.02201	0.03008	0.02685
1077	0.02203	0.03011	0.02687
1078	0.02208	0.03008	0.02685
1079	0.022	0.03009	0.02684
1080	0.02207	0.03027	0.02706
1081	0.02191	0.03012	0.02682
1082	0.02195	0.03011	0.02688
1083	0.02203	0.03014	0.02704
1084	0.02206	0.0302	0.02705
1085	0.02206	0.03022	0.02703
1086	0.02207	0.03027	0.02718
1087	0.02201	0.03034	0.02715
1088	0.02202	0.03024	0.02721
1089	0.02214	0.0303	0.02721
1090	0.02208	0.0304	0.02726
1091	0.02211	0.03043	0.02728
1092	0.0221	0.03052	0.02719
1093	0.02219	0.03059	0.02739
1094	0.02206	0.0306	0.02734
1095	0.02236	0.03079	0.02757
1096	0.02224	0.03078	0.0276
1097	0.02228	0.03083	0.02764
1098	0.02231	0.03092	0.02772
1099	0.02239	0.03098	0.0278
1100	0.02238	0.03103	0.02784
1101	0.02243	0.03123	0.02798
1102	0.02255	0.03133	0.02804
1103	0.02257	0.03141	0.02804
1104	0.02276	0.03156	0.02818
1105	0.02267	0.03156	0.02807
1106	0.02274	0.03171	0.02834
1107	0.0227	0.03175	0.02819
1108	0.02285	0.03199	0.02849
1109	0.02277	0.03198	0.02844
1110	0.02287	0.03199	0.02852
1111	0.02286	0.0321	0.02851
1112	0.02289	0.03211	0.02854
1113	0.02292	0.03213	0.02858
1114	0.02289	0.03219	0.02863
1115	0.02303	0.0322	0.02873
1116	0.02282	0.03228	0.02866
1117	0.02302	0.03236	0.02881
1118	0.02284	0.03234	0.02871
1119	0.02305	0.03238	0.02899
1120	0.02277	0.0324	0.02895
1121	0.02274	0.03234	0.02885
1122	0.02284	0.03246	0.02897
1123	0.0228	0.0325	0.02898
1124	0.02297	0.03232	0.02908
1125	0.02288	0.03251	0.02917
1126	0.02287	0.03247	0.02919
1127	0.02275	0.03258	0.02919
1128	0.02281	0.03255	0.02932
1129	0.02275	0.03265	0.02931
1130	0.0228	0.03256	0.02951
1131	0.02266	0.03265	0.02945
1132	0.02255	0.03269	0.02957
1133	0.02258	0.03271	0.02965
1134	0.02245	0.03282	0.02962
1135	0.02253	0.03284	0.0301
1136	0.02233	0.03295	0.03008
1137	0.02228	0.03305	0.03023
1138	0.02226	0.03333	0.03048
1139	0.02228	0.03345	0.03081
1140	0.02199	0.03358	0.03085
1141	0.02226	0.03369	0.03144
1142	0.02207	0.03398	0.03162
1143	0.02188	0.0339	0.03186
1144	0.02178	0.03427	0.03214
1145	0.02194	0.03431	0.03246
1146	0.0218	0.03455	0.03243
1147	0.02202	0.03461	0.03296
1148	0.02184	0.03456	0.03276
1149	0.0221	0.03463	0.03327
1150	0.02196	0.03476	0.03318
1151	0.02196	0.03473	0.03338
1152	0.02192	0.03466	0.03335
1153	0.02191	0.0347	0.03337
1154	0.02185	0.03452	0.03326
1155	0.02188	0.03458	0.03321
1156	0.02185	0.0344	0.03308
1157	0.02204	0.03443	0.03305
1158	0.02204	0.03422	0.0329
1159	0.02203	0.03412	0.03265
1160	0.02211	0.03392	0.03242
1161	0.022	0.03373	0.03211
1162	0.022	0.0336	0.032
1163	0.02202	0.03344	0.03187
1164	0.02202	0.03333	0.0317
1165	0.02186	0.03313	0.03159
1166	0.02182	0.03304	0.03138
1167	0.02186	0.03291	0.03132
1168	0.02187	0.03291	0.03118
1169	0.02183	0.03272	0.03119
1170	0.02193	0.03268	0.03101
1171	0.02183	0.03242	0.03082
1172	0.0218	0.03217	0.03057
1173	0.0219	0.03205	0.03036
1174	0.02192	0.03179	0.03013
1175	0.0219	0.03168	0.02987
1176	0.02192	0.0315	0.02975
1177	0.02194	0.03132	0.02944
1178	0.02202	0.03115	0.02927
1179	0.02203	0.03095	0.02915
1180	0.02218	0.03076	0.02892
1181	0.02222	0.03049	0.02857
1182	0.02238	0.03033	0.02833
1183	0.0225	0.02996	0.02793
1184	0.02254	0.02963	0.02757
1185	0.02265	0.02946	0.02724
1186	0.02281	0.02928	0.02708
1187	0.02282	0.02897	0.02674
1188	0.02289	0.02878	0.0265
1189	0.02296	0.02863	0.02617
1190	0.02322	0.02859	0.02617
1191	0.02312	0.02825	0.02591
1192	0.02311	0.02806	0.02566
1193	0.02332	0.0279	0.02549
1194	0.02331	0.02786	0.02535
1195	0.02335	0.02768	0.0252
1196	0.02335	0.02759	0.02502
1197	0.02347	0.02741	0.02496
1198	0.02343	0.02723	0.02461
1199	0.02363	0.0271	0.02447
1200	0.02345	0.02678	0.0241
1201	0.02375	0.02666	0.02396
1202	0.02386	0.02638	0.02361
1203	0.02385	0.02618	0.02332
1204	0.02416	0.02602	0.02315
1205	0.02422	0.0258	0.02284
1206	0.02432	0.02561	0.0225
1207	0.02425	0.02527	0.02213
1208	0.02445	0.02528	0.0221
1209	0.02439	0.02508	0.02187
1210	0.02445	0.02504	0.02175
1211	0.0244	0.02498	0.02187
1212	0.0244	0.02506	0.02192
1213	0.02428	0.02504	0.02189
1214	0.02414	0.02511	0.02202
1215	0.02401	0.02513	0.02221
1216	0.02388	0.02535	0.02255
1217	0.02353	0.02548	0.02279
1218	0.02332	0.02571	0.02318
1219	0.02313	0.026	0.02356
1220	0.02287	0.02628	0.02402
1221	0.02257	0.02663	0.02434
1222	0.02226	0.02671	0.02475
1223	0.02215	0.02696	0.02508
1224	0.02181	0.02722	0.02541
1225	0.02158	0.02739	0.02571
1226	0.02147	0.02758	0.02611
1227	0.02129	0.02784	0.02642
1228	0.02116	0.02802	0.02689
1229	0.02099	0.02817	0.02712
1230	0.02084	0.02822	0.02732
1231	0.0207	0.02847	0.0276
1232	0.02059	0.0285	0.02776
1233	0.02051	0.02855	0.02806
1234	0.02039	0.02873	0.02809
1235	0.02037	0.0288	0.02838
1236	0.02035	0.02893	0.02854
1237	0.02018	0.02899	0.02874
1238	0.02024	0.02905	0.02891
1239	0.02025	0.02914	0.029
1240	0.02024	0.02925	0.02904
1241	0.02026	0.02922	0.02919
1242	0.02007	0.02924	0.02916
1243	0.02008	0.02936	0.02931
1244	0.02008	0.02932	0.0293
1245	0.02005	0.0294	0.02937
1246	0.02007	0.0294	0.02945
1247	0.02001	0.02942	0.02944
1248	0.02015	0.02955	0.02956
1249	0.02002	0.02952	0.0296
1250	0.02009	0.02954	0.02975
1251	0.02013	0.02954	0.02981
1252	0.02013	0.02954	0.02998
1253	0.02011	0.02961	0.03002
1254	0.02022	0.0297	0.03018
1255	0.02014	0.02963	0.03019
1256	0.02018	0.02968	0.03016
1257	0.02011	0.0297	0.03024
1258	0.02014	0.02971	0.03029
1259	0.02014	0.02971	0.03024
1260	0.02021	0.02975	0.03034
1261	0.02015	0.02964	0.03038
1262	0.0202	0.02968	0.03042
1263	0.02019	0.02972	0.03048
1264	0.02018	0.02981	0.03059
1265	0.02014	0.02979	0.03059
1266	0.0202	0.02977	0.03071
1267	0.02018	0.02977	0.0307
1268	0.02026	0.02977	0.03083
1269	0.02014	0.02981	0.03076
1270	0.02029	0.02981	0.03081
1271	0.02024	0.02974	0.03101
1272	0.02019	0.02973	0.03094
1273	0.02028	0.02979	0.03097
1274	0.02034	0.02988	0.03108
1275	0.02034	0.02979	0.03112
1276	0.02036	0.02993	0.03117
1277	0.02025	0.02983	0.03122
1278	0.02037	0.02983	0.03125
1279	0.02018	0.02982	0.03125
1280	0.02025	0.0299	0.03142
1281	0.02035	0.02987	0.03138
1282	0.02021	0.02981	0.0313
1283	0.02029	0.02987	0.03158
1284	0.02017	0.02979	0.03142
1285	0.02026	0.02994	0.03168
1286	0.02022	0.0299	0.0317
1287	0.02023	0.03002	0.03191
1288	0.02012	0.02993	0.03193
1289	0.02013	0.03007	0.03203
1290	0.02011	0.02996	0.03203
1291	0.02002	0.02999	0.03206
1292	0.02001	0.03011	0.03211
1293	0.01995	0.03004	0.03224
1294	0.0201	0.0301	0.03236
1295	0.01973	0.03006	0.03234
1296	0.01998	0.03019	0.03275
1297	0.01982	0.03017	0.03289
1298	0.01986	0.03036	0.03298
1299	0.01972	0.03029	0.03293
1300	0.01965	0.03035	0.03323
1301	0.01982	0.03042	0.03339
1302	0.01966	0.03039	0.0334
1303	0.01951	0.03041	0.03355
1304	0.01951	0.03053	0.03364
1305	0.0194	0.03055	0.03373
1306	0.01946	0.03067	0.03404
1307	0.01941	0.03089	0.03412
1308	0.01939	0.03083	0.03428
1309	0.01932	0.03105	0.03443
1310	0.01934	0.03106	0.03468
1311	0.01929	0.03118	0.03477
1312	0.01918	0.03121	0.03508
1313	0.01925	0.03134	0.0353
1314	0.01902	0.0313	0.03529
1315	0.01909	0.03152	0.03556
1316	0.0191	0.03172	0.03574
1317	0.01897	0.03158	0.03602
1318	0.01889	0.03182	0.03612
1319	0.01874	0.03178	0.03628
1320	0.01882	0.03208	0.03656
1321	0.01853	0.03214	0.03681
1322	0.01858	0.03224	0.03671
1323	0.0184	0.03261	0.03758
1324	0.01847	0.03292	0.03795
1325	0.01847	0.033	0.038
1326	0.0184	0.0332	0.03818
1327	0.01805	0.03334	0.03845
1328	0.01817	0.03332	0.03895
1329	0.01819	0.03374	0.03937
1330	0.01783	0.03388	0.03963
1331	0.01786	0.03392	0.03977
1332	0.01791	0.03419	0.04034
1333	0.01795	0.03442	0.04072
1334	0.01787	0.03446	0.04087
1335	0.01769	0.03463	0.04098
1336	0.01777	0.03478	0.04126
1337	0.01779	0.035	0.04169
1338	0.01786	0.03556	0.04237
1339	0.01735	0.03544	0.04206
1340	0.01758	0.03578	0.04266
1341	0.01723	0.03578	0.04288
1342	0.01743	0.03595	0.04342
1343	0.01741	0.03626	0.04373
1344	0.01791	0.03646	0.04434
1345	0.01744	0.03647	0.04432
1346	0.0178	0.03753	0.0452
1347	0.01768	0.03747	0.04515
1348	0.01766	0.03768	0.04571
1349	0.01777	0.0375	0.04556
1350	0.01752	0.03759	0.04592
1351	0.01727	0.03775	0.046
1352	0.0173	0.0381	0.04633
1353	0.01696	0.03829	0.04575
1354	0.0174	0.03706	0.04597
1355	0.01848	0.03779	0.04637
1356	0.01965	0.03967	0.04792
1357	0.01767	0.03913	0.0477
1358	0.01702	0.03982	0.04739
1359	0.01708	0.03915	0.04726
1360	0.0175	0.03973	0.0475
1361	0.01829	0.03942	0.04914
1362	0.0192	0.04013	0.05013
1363	0.01648	0.04031	0.04808
1364	0.01746	0.03883	0.04894
1365	0.01762	0.04077	0.04911
1366	0.01608	0.04111	0.04857
1367	0.01725	0.04194	0.05075
1368	0.01818	0.04182	0.05008
1369	0.0159	0.04171	0.04941
1370	0.01814	0.04215	0.05121
1371	0.01845	0.04016	0.04999
1372	0.01865	0.04178	0.05117
1373	0.01802	0.04219	0.04986
1374	0.01837	0.04064	0.05007
1375	0.01828	0.0388	0.04889
1376	0.01731	0.03829	0.04715
1377	0.01771	0.03929	0.04782
1378	0.02344	0.03817	0.05221
1379	0.02313	0.04109	0.04636
1380	0.0301	0.02764	0.04674
1381	0.00987	0.02548	0.02995
1382	0.01901	0.02063	0.03344
1383	0.0334	0.03275	0.03612
1384	0.0185	0.01185	0.01677
1385	0.0251	0.01574	0.02512
1386	0.03234	0.02227	0.01819
1387	0.02344	0.01362	0.01216
1388	0.03079	0.01037	0.00974
1389	0.02889	0.02172	0.02095
1390	0.0243	0.01466	0.02171
1391	0.0257	0.0169	0.01104
1392	0.03438	0.01435	0.01817
1393	0.02075	0.00652	5e-05
1394	0.00977	0.00342	-0.00306
1395	0.02154	0.00518	-0.00285
1396	0.01193	0.00675	-0.00316
1397	0.0287	0.00924	-0.00204
1398	0.01395	0.00522	-0.01037
1399	0.02692	0.02814	0.0176
1400	0.02134	0.01298	0.00644

## Sheet: Supplementary Fig 5c
X	Col.1	Col.2
200	-2.29674	6
201	5.4	-3.00459
202	5.4	6
203	5.4	6
204	5.4	6
205	5.4	6
206	5.4	6
207	-2.60272	6
208	-2.02689	-3.24596
209	-1.6559	-2.86377
210	-1.29243	-2.41955
211	-1.04096	-1.99326
212	-0.77883	-1.74807
213	-0.55403	-1.4908
214	-0.36296	-1.30213
215	-0.18418	-1.08945
216	-0.02725	-0.9373
217	0.10391	-0.80074
218	0.21704	-0.67913
219	0.31666	-0.56771
220	0.40766	-0.46502
221	0.48299	-0.38776
222	0.55041	-0.31604
223	0.61248	-0.25722
224	0.66835	-0.20233
225	0.7167	-0.15633
226	0.75519	-0.12062
227	0.79549	-0.08755
228	0.83055	-0.05661
229	0.8637	-0.03827
230	0.89326	-0.01176
231	0.91658	0.00327
232	0.93061	0.02246
233	0.94431	0.03531
234	0.95129	0.04642
235	0.95065	0.05779
236	0.94856	0.06388
237	0.94086	0.06877
238	0.93243	0.07626
239	0.92018	0.08415
240	0.89915	0.08449
241	0.88472	0.08841
242	0.8668	0.08764
243	0.84803	0.08926
244	0.82914	0.09311
245	0.81053	0.09071
246	0.79563	0.09155
247	0.77932	0.09316
248	0.76828	0.09184
249	0.75605	0.09325
250	0.7445	0.09077
251	0.73319	0.09133
252	0.72677	0.08979
253	0.71975	0.09091
254	0.71763	0.09136
255	0.71087	0.09123
256	0.70977	0.09021
257	0.70861	0.09035
258	0.70964	0.08862
259	0.70991	0.09007
260	0.71008	0.08947
261	0.71353	0.08624
262	0.71582	0.08586
263	0.71912	0.08733
264	0.72308	0.08691
265	0.73167	0.08521
266	0.73734	0.08404
267	0.74918	0.08489
268	0.75685	0.08537
269	0.76684	0.08017
270	0.7782	0.08135
271	0.78555	0.08064
272	0.78959	0.07978
273	0.79349	0.07851
274	0.79545	0.07875
275	0.79699	0.07703
276	0.80432	0.07694
277	0.80848	0.07396
278	0.81593	0.07275
279	0.82659	0.07495
280	0.83742	0.07292
281	0.84937	0.07354
282	0.86377	0.06996
283	0.87537	0.07041
284	0.88912	0.06736
285	0.89652	0.06987
286	0.90087	0.06734
287	0.90243	0.07075
288	0.90048	0.06655
289	0.89925	0.06867
290	0.89519	0.06877
291	0.89164	0.06793
292	0.88871	0.06898
293	0.892	0.06987
294	0.89431	0.07025
295	0.90206	0.07048
296	0.91505	0.07132
297	0.92688	0.06729
298	0.94454	0.07394
299	0.95905	0.0712
300	0.9732	0.07433
301	0.98048	0.07603
302	0.98986	0.07579
303	0.98326	0.07828
304	0.97099	0.07824
305	0.95929	0.07843
306	0.93382	0.07901
307	0.91222	0.08111
308	0.88269	0.07972
309	0.85813	0.07988
310	0.82806	0.08139
311	0.80735	0.07878
312	0.78624	0.07722
313	0.77082	0.07711
314	0.75764	0.07946
315	0.74372	0.0776
316	0.73741	0.07812
317	0.72884	0.07588
318	0.72049	0.07321
319	0.7244	0.07615
320	0.72126	0.07796
321	0.71684	0.077
322	0.72301	0.07494
323	0.7178	0.07848
324	0.71618	0.07507
325	0.71615	0.07363
326	0.7134	0.07395
327	0.70575	0.07287
328	0.69422	0.07581
329	0.6929	0.07399
330	0.68753	0.07321
331	0.67813	0.0721
332	0.67523	0.07368
333	0.67561	0.07149
334	0.67877	0.0714
335	0.68201	0.07425
336	0.69575	0.07399
337	0.70771	0.07344
338	0.72493	0.07384
339	0.74307	0.0741
340	0.76759	0.07212
341	0.79337	0.07206
342	0.81369	0.07126
343	0.83438	0.071
344	0.84549	0.06801
345	0.84483	0.06729
346	0.84005	0.06737
347	0.81919	0.06817
348	0.78818	0.06643
349	0.75442	0.06624
350	0.71761	0.06358
351	0.68462	0.06424
352	0.64848	0.06367
353	0.61829	0.06287
354	0.58937	0.06016
355	0.56239	0.06119
356	0.54107	0.06016
357	0.52003	0.06051
358	0.50383	0.06053
359	0.48993	0.05961
360	0.47664	0.05751
361	0.46629	0.0581
362	0.45837	0.05904
363	0.45117	0.05719
364	0.44746	0.05763
365	0.43739	0.05848
366	0.43458	0.05642
367	0.4289	0.05664
368	0.42351	0.05643
369	0.42041	0.05695
370	0.41499	0.057
371	0.40972	0.05618
372	0.4039	0.05474
373	0.39842	0.05649
374	0.39352	0.05653
375	0.38695	0.05485
376	0.38294	0.05567
377	0.37689	0.05468
378	0.37301	0.05485
379	0.36815	0.05311
380	0.36593	0.05141
381	0.361	0.05247
382	0.35677	0.05115
383	0.35394	0.05356
384	0.35126	0.05252
385	0.34546	0.05192
386	0.34458	0.05247
387	0.34209	0.05101
388	0.33965	0.0509
389	0.33671	0.04909
390	0.33603	0.04848
391	0.33344	0.05035
392	0.33127	0.04858
393	0.3294	0.0484
394	0.32695	0.04756
395	0.32535	0.0482
396	0.32535	0.0485
397	0.32276	0.04698
398	0.32093	0.04904
399	0.32075	0.04635
400	0.31869	0.04884
401	0.31749	0.04683
402	0.31771	0.04691
403	0.31575	0.04772
404	0.3151	0.04524
405	0.31581	0.04745
406	0.31436	0.04597
407	0.31432	0.04574
408	0.31267	0.04632
409	0.31347	0.04546
410	0.31363	0.0459
411	0.31252	0.04539
412	0.31142	0.04352
413	0.31071	0.04626
414	0.31076	0.04453
415	0.31088	0.04471
416	0.31073	0.04459
417	0.31141	0.0448
418	0.31049	0.04441
419	0.30964	0.04442
420	0.3095	0.04316
421	0.30917	0.04302
422	0.30829	0.04337
423	0.30884	0.04323
424	0.30894	0.04232
425	0.30823	0.04217
426	0.30794	0.04352
427	0.30738	0.04245
428	0.30796	0.04276
429	0.30821	0.04246
430	0.30714	0.0423
431	0.30678	0.04307
432	0.30646	0.04138
433	0.30615	0.04252
434	0.30628	0.0427
435	0.30668	0.04179
436	0.30564	0.04147
437	0.30595	0.04187
438	0.30537	0.04127
439	0.30555	0.04136
440	0.30433	0.04097
441	0.30493	0.04136
442	0.30533	0.04185
443	0.30452	0.04144
444	0.30397	0.04196
445	0.30428	0.04046
446	0.30441	0.04105
447	0.30399	0.0416
448	0.30384	0.04098
449	0.30354	0.04232
450	0.30328	0.04099
451	0.30425	0.04004
452	0.30446	0.04112
453	0.30487	0.04066
454	0.30525	0.04117
455	0.30632	0.04133
456	0.30677	0.04159
457	0.30735	0.04081
458	0.3082	0.04187
459	0.30912	0.04012
460	0.30934	0.04148
461	0.31082	0.04047
462	0.30939	0.04018
463	0.311	0.04084
464	0.31118	0.04139
465	0.31106	0.04094
466	0.31159	0.04034
467	0.31098	0.0412
468	0.31114	0.04128
469	0.30934	0.04133
470	0.30955	0.04011
471	0.30838	0.04062
472	0.30885	0.04007
473	0.30753	0.03964
474	0.30716	0.03987
475	0.30763	0.04033
476	0.30796	0.03942
477	0.30794	0.03993
478	0.30897	0.04076
479	0.31019	0.0391
480	0.31102	0.04015
481	0.31348	0.03874
482	0.31355	0.04007
483	0.31538	0.03842
484	0.31707	0.03971
485	0.3186	0.03968
486	0.32024	0.03932
487	0.32158	0.03996
488	0.32402	0.03891
489	0.32388	0.03957
490	0.32556	0.03931
491	0.32619	0.03972
492	0.32888	0.0389
493	0.3311	0.03956
494	0.3336	0.03968
495	0.33706	0.03911
496	0.34037	0.03957
497	0.34475	0.03903
498	0.3479	0.04027
499	0.35321	0.04045
500	0.3587	0.04015
501	0.36501	0.03976
502	0.37112	0.04031
503	0.37698	0.04021
504	0.38309	0.04106
505	0.38965	0.04102
506	0.39399	0.04038
507	0.39901	0.04072
508	0.40241	0.04075
509	0.40586	0.04141
510	0.40795	0.04035
511	0.40912	0.0406
512	0.40984	0.04023
513	0.40994	0.04075
514	0.40963	0.04004
515	0.4082	0.03979
516	0.40734	0.03992
517	0.40607	0.04033
518	0.40415	0.04091
519	0.39904	0.03926
520	0.39496	0.03994
521	0.39168	0.03876
522	0.38686	0.0395
523	0.3821	0.03835
524	0.37634	0.03963
525	0.37137	0.03808
526	0.36721	0.03889
527	0.3624	0.0387
528	0.3593	0.03837
529	0.35564	0.0384
530	0.35306	0.03846
531	0.35211	0.03821
532	0.34943	0.03869
533	0.34987	0.03774
534	0.34902	0.03773
535	0.35089	0.03893
536	0.35117	0.03799
537	0.3533	0.03862
538	0.35592	0.03896
539	0.35952	0.03902
540	0.36264	0.03765
541	0.36747	0.0395
542	0.37224	0.03829
543	0.37863	0.03913
544	0.38595	0.03933
545	0.39176	0.03917
546	0.40241	0.03953
547	0.41076	0.04027
548	0.42217	0.04008
549	0.43414	0.04005
550	0.44981	0.0405
551	0.46662	0.04042
552	0.48576	0.04095
553	0.50861	0.04014
554	0.53296	0.04177
555	0.56127	0.04138
556	0.59288	0.04224
557	0.62796	0.04244
558	0.6672	0.04282
559	0.71127	0.04353
560	0.75551	0.04357
561	0.80281	0.04428
562	0.84914	0.04355
563	0.89517	0.04463
564	0.93548	0.04434
565	0.96324	0.04475
566	0.98549	0.04526
567	0.99212	0.04576
568	0.99094	0.04498
569	0.97676	0.0463
570	0.9548	0.04459
571	0.92675	0.04497
572	0.89726	0.04515
573	0.86711	0.04455
574	0.83864	0.04488
575	0.81184	0.04422
576	0.78482	0.04475
577	0.7609	0.04356
578	0.74119	0.044
579	0.72214	0.04448
580	0.70373	0.04441
581	0.6854	0.0438
582	0.66624	0.0433
583	0.64759	0.04426
584	0.62611	0.04379
585	0.60484	0.0443
586	0.58284	0.04335
587	0.56026	0.04351
588	0.53747	0.04256
589	0.51608	0.04301
590	0.49562	0.0427
591	0.47649	0.04213
592	0.4593	0.04274
593	0.44281	0.04166
594	0.42887	0.04189
595	0.41549	0.04079
596	0.40281	0.04133
597	0.39184	0.04097
598	0.38164	0.04056
599	0.37245	0.03994
600	0.36345	0.04029
601	0.35653	0.03989
602	0.34849	0.03979
603	0.34335	0.03935
604	0.33675	0.03977
605	0.33071	0.03959
606	0.32541	0.03937
607	0.3199	0.04015
608	0.3151	0.03934
609	0.31046	0.03882
610	0.3059	0.03908
611	0.30198	0.03912
612	0.29795	0.03858
613	0.29348	0.03945
614	0.29033	0.03904
615	0.28726	0.03959
616	0.28456	0.03897
617	0.28139	0.03935
618	0.2795	0.03964
619	0.27756	0.03949
620	0.27507	0.03914
621	0.27401	0.03931
622	0.27225	0.03988
623	0.27095	0.0388
624	0.27023	0.03907
625	0.26936	0.03944
626	0.26836	0.03933
627	0.26904	0.03974
628	0.26924	0.03966
629	0.26991	0.04104
630	0.27032	0.04098
631	0.27247	0.04115
632	0.27468	0.04174
633	0.2768	0.04284
634	0.27949	0.04247
635	0.28139	0.04361
636	0.28359	0.04457
637	0.28565	0.04497
638	0.28562	0.04522
639	0.28697	0.04561
640	0.28597	0.04693
641	0.28658	0.0471
642	0.28507	0.04782
643	0.2849	0.04773
644	0.28375	0.04851
645	0.28133	0.04842
646	0.27917	0.04836
647	0.27781	0.04795
648	0.27482	0.04745
649	0.2727	0.04796
650	0.26926	0.04667
651	0.26654	0.04648
652	0.26391	0.04538
653	0.26074	0.04494
654	0.2585	0.0446
655	0.25606	0.04419
656	0.25392	0.04411
657	0.25124	0.04331
658	0.249	0.04214
659	0.24715	0.04217
660	0.24562	0.04248
661	0.24342	0.04152
662	0.24191	0.04202
663	0.241	0.04148
664	0.23898	0.04108
665	0.23744	0.04049
666	0.2358	0.04037
667	0.23435	0.04025
668	0.23368	0.03994
669	0.23189	0.03973
670	0.23184	0.03875
671	0.22987	0.03896
672	0.22809	0.03833
673	0.22762	0.03826
674	0.227	0.03841
675	0.22583	0.03773
676	0.22523	0.03725
677	0.22413	0.03733
678	0.22351	0.03825
679	0.22239	0.03703
680	0.22193	0.03837
681	0.221	0.03666
682	0.2207	0.03691
683	0.21959	0.03757
684	0.22007	0.03688
685	0.21933	0.03672
686	0.21918	0.03652
687	0.21935	0.03642
688	0.21823	0.03691
689	0.21856	0.03684
690	0.2183	0.0372
691	0.21713	0.03637
692	0.21815	0.03662
693	0.21722	0.03606
694	0.21762	0.03674
695	0.217	0.03611
696	0.21613	0.03667
697	0.21559	0.03536
698	0.2155	0.03647
699	0.21587	0.03581
700	0.21487	0.03534
701	0.21504	0.0363
702	0.21482	0.03589
703	0.21525	0.03617
704	0.21433	0.03534
705	0.21379	0.03627
706	0.21381	0.03581
707	0.2151	0.0353
708	0.21449	0.03551
709	0.21375	0.03551
710	0.2147	0.03553
711	0.21464	0.03628
712	0.21436	0.03622
713	0.21492	0.03613
714	0.21542	0.03571
715	0.21515	0.03514
716	0.216	0.03661
717	0.21647	0.03699
718	0.21766	0.03603
719	0.21695	0.03712
720	0.21793	0.03602
721	0.21892	0.0356
722	0.2193	0.03624
723	0.22027	0.03647
724	0.22049	0.03522
725	0.2218	0.03565
726	0.2222	0.03613
727	0.22198	0.03607
728	0.2235	0.03579
729	0.22371	0.0352
730	0.22501	0.03591
731	0.22498	0.03646
732	0.22598	0.03536
733	0.22512	0.03579
734	0.22619	0.0357
735	0.22578	0.03565
736	0.22801	0.03593
737	0.2273	0.03497
738	0.22794	0.03505
739	0.22885	0.03429
740	0.22932	0.03573
741	0.22965	0.03361
742	0.22966	0.03466
743	0.22963	0.03512
744	0.23052	0.03451
745	0.23115	0.03426
746	0.23134	0.03391
747	0.23076	0.0344
748	0.2321	0.03379
749	0.23195	0.03375
750	0.23193	0.03354
751	0.23298	0.03358
752	0.23331	0.03379
753	0.23382	0.03368
754	0.23411	0.03334
755	0.23425	0.03284
756	0.23531	0.03374
757	0.23546	0.03253
758	0.23637	0.03262
759	0.23613	0.033
760	0.23736	0.03293
761	0.23607	0.0335
762	0.23662	0.03303
763	0.237	0.03159
764	0.23738	0.03295
765	0.23653	0.03152
766	0.23727	0.03153
767	0.23612	0.0316
768	0.23461	0.03155
769	0.23353	0.0313
770	0.23264	0.03136
771	0.23244	0.03208
772	0.23001	0.03115
773	0.23011	0.03216
774	0.22779	0.03137
775	0.22683	0.03207
776	0.22546	0.03134
777	0.22426	0.03166
778	0.2238	0.0317
779	0.22279	0.03187
780	0.22182	0.03212
781	0.22217	0.03147
782	0.22273	0.03256
783	0.22275	0.03063
784	0.22381	0.03209
785	0.22438	0.03102
786	0.22641	0.03268
787	0.22811	0.0315
788	0.22931	0.03133
789	0.23089	0.03233
790	0.23264	0.03143
791	0.23518	0.03164
792	0.23773	0.0317
793	0.23903	0.03245
794	0.24198	0.03178
795	0.24489	0.03193
796	0.24684	0.03216
797	0.25067	0.03318
798	0.25339	0.03272
799	0.25696	0.03223
800	0.26003	0.03158
801	0.26501	0.02973
802	0.2664	0.02951
803	0.26799	0.02979
804	0.27637	0.02961
805	0.2812	0.03008
806	0.28297	0.02986
807	0.28708	0.02958
808	0.2946	0.02956
809	0.29866	0.02978
810	0.30324	0.03042
811	0.30974	0.02935
812	0.31257	0.0294
813	0.31794	0.03017
814	0.32307	0.03002
815	0.32824	0.02987
816	0.33296	0.0297
817	0.3353	0.03053
818	0.34205	0.02988
819	0.34879	0.03053
820	0.35266	0.03048
821	0.35675	0.02975
822	0.36221	0.03038
823	0.36864	0.0303
824	0.37329	0.03008
825	0.37878	0.03031
826	0.38462	0.03028
827	0.38532	0.03079
828	0.39169	0.03019
829	0.39335	0.03085
830	0.39568	0.03043
831	0.39904	0.02862
832	0.39811	0.02981
833	0.40095	0.02935
834	0.40239	0.02777
835	0.40275	0.02866
836	0.40438	0.02722
837	0.4053	0.02842
838	0.40739	0.03007
839	0.40909	0.02872
840	0.40852	0.03093
841	0.41119	0.0315
842	0.41234	0.02984
843	0.4121	0.02789
844	0.41083	0.02887
845	0.41138	0.02886
846	0.41357	0.02896
847	0.4109	0.0309
848	0.41018	0.02961
849	0.40689	0.02841
850	0.41101	0.03
851	0.41127	0.03056
852	0.41097	0.0302
853	0.41438	0.02908
854	0.4222	0.0285
855	0.42772	0.02938
856	0.43462	0.03024
857	0.44591	0.02981
858	0.45965	0.0309
859	0.47469	0.03071
860	0.49123	0.03068
861	0.51382	0.03106
862	0.53675	0.03152
863	0.5543	0.03182
864	0.57652	0.03102
865	0.59706	0.03125
866	0.61526	0.03072
867	0.63532	0.03083
868	0.64622	0.03148
869	0.65852	0.03155
870	0.65974	0.03248
871	0.65814	0.03093
872	0.65722	0.03087
873	0.64166	0.03174
874	0.62527	0.03163
875	0.60606	0.03035
876	0.58207	0.03065
877	0.55034	0.03011
878	0.52143	0.02983
879	0.48902	0.02965
880	0.46005	0.02983
881	0.42926	0.02963
882	0.40394	0.03008
883	0.38087	0.02903
884	0.36056	0.02943
885	0.34185	0.02871
886	0.3265	0.02869
887	0.31331	0.02943
888	0.30344	0.02774
889	0.29457	0.02864
890	0.28781	0.02808
891	0.28295	0.02817
892	0.27745	0.02861
893	0.27453	0.0288
894	0.27162	0.0286
895	0.26957	0.02916
896	0.26846	0.02866
897	0.26729	0.02868
898	0.26662	0.02757
899	0.26709	0.02857
900	0.26807	0.02803
901	0.26789	0.02826
902	0.26868	0.02807
903	0.26984	0.02885
904	0.27118	0.02856
905	0.27168	0.02855
906	0.27228	0.0287
907	0.27302	0.02875
908	0.2749	0.02902
909	0.27492	0.02883
910	0.27603	0.02863
911	0.27638	0.02872
912	0.27706	0.02839
913	0.2768	0.02861
914	0.27719	0.02812
915	0.27696	0.02855
916	0.27721	0.02882
917	0.27593	0.02864
918	0.27576	0.02883
919	0.27611	0.02877
920	0.27624	0.02872
921	0.27599	0.02816
922	0.27633	0.02874
923	0.27751	0.02854
924	0.27876	0.02874
925	0.28028	0.0283
926	0.28192	0.0287
927	0.28484	0.02903
928	0.28765	0.02918
929	0.29067	0.02942
930	0.29479	0.02988
931	0.29941	0.0297
932	0.30433	0.02959
933	0.31026	0.02956
934	0.31588	0.03006
935	0.32362	0.03019
936	0.33206	0.03068
937	0.34109	0.03081
938	0.35015	0.03096
939	0.36225	0.03085
940	0.37431	0.03155
941	0.38722	0.03209
942	0.40224	0.0314
943	0.41833	0.03219
944	0.43601	0.03262
945	0.45681	0.03259
946	0.47636	0.03345
947	0.50054	0.03377
948	0.52833	0.03396
949	0.55518	0.03473
950	0.58436	0.03476
951	0.6215	0.03506
952	0.65749	0.03568
953	0.70406	0.03576
954	0.74767	0.03619
955	0.80269	0.03636
956	0.85555	0.03679
957	0.92368	0.03738
958	0.99036	0.03775
959	1.08261	0.03824
960	1.15771	0.03894
961	1.26203	0.03973
962	1.37867	0.04051
963	1.49288	0.04182
964	1.59813	0.0417
965	1.72022	0.04217
966	1.84334	0.04208
967	2.04206	0.04381
968	2.10943	0.04423
969	2.32991	0.04437
970	2.51514	0.0444
971	2.59921	0.04528
972	2.68872	0.04497
973	2.76288	0.04493
974	2.80888	0.04422
975	2.84155	0.04493
976	2.82914	0.04406
977	2.77873	0.04334
978	2.73866	0.04334
979	2.52464	0.04249
980	2.40758	0.04168
981	2.28942	0.04128
982	2.10501	0.04043
983	2.05015	0.0409
984	1.87663	0.03989
985	1.78302	0.04
986	1.66143	0.03996
987	1.53592	0.03938
988	1.43004	0.03958
989	1.35404	0.03954
990	1.24841	0.03925
991	1.17447	0.03945
992	1.10706	0.03919
993	1.03152	0.03951
994	0.97293	0.03965
995	0.91998	0.0401
996	0.87016	0.0405
997	0.8239	0.04059
998	0.78266	0.04056
999	0.74731	0.04063
1000	0.70943	0.04077
1001	0.67389	0.0415
1002	0.63911	0.04212
1003	0.60999	0.04262
1004	0.58125	0.04338
1005	0.55462	0.04378
1006	0.53292	0.04444
1007	0.5093	0.04511
1008	0.48928	0.04639
1009	0.46859	0.04705
1010	0.45302	0.04857
1011	0.43699	0.04974
1012	0.42439	0.05113
1013	0.41175	0.05253
1014	0.40204	0.05354
1015	0.39299	0.05493
1016	0.38349	0.05602
1017	0.37656	0.05683
1018	0.3685	0.0574
1019	0.36154	0.0582
1020	0.35414	0.05825
1021	0.34617	0.05837
1022	0.33788	0.05836
1023	0.32828	0.05725
1024	0.3194	0.05626
1025	0.30834	0.05518
1026	0.29689	0.05363
1027	0.28546	0.05198
1028	0.27338	0.04998
1029	0.26139	0.04778
1030	0.24943	0.04543
1031	0.2383	0.04347
1032	0.22809	0.04125
1033	0.21873	0.03986
1034	0.20947	0.03799
1035	0.20138	0.0364
1036	0.19401	0.03523
1037	0.18743	0.03455
1038	0.18149	0.03345
1039	0.17561	0.03281
1040	0.17111	0.03189
1041	0.16653	0.03153
1042	0.16221	0.03085
1043	0.15854	0.03024
1044	0.15507	0.02979
1045	0.15186	0.02962
1046	0.1489	0.02951
1047	0.14631	0.0294
1048	0.14376	0.02903
1049	0.14171	0.02875
1050	0.13927	0.02829
1051	0.13769	0.02835
1052	0.1356	0.02846
1053	0.1339	0.0284
1054	0.13182	0.02801
1055	0.13048	0.02804
1056	0.1288	0.02789
1057	0.12725	0.02767
1058	0.12551	0.02762
1059	0.12459	0.02756
1060	0.1232	0.02767
1061	0.12197	0.02739
1062	0.12037	0.02721
1063	0.11932	0.02725
1064	0.11838	0.02717
1065	0.11747	0.02735
1066	0.11623	0.02717
1067	0.11536	0.02722
1068	0.11459	0.02727
1069	0.11377	0.0274
1070	0.1128	0.02713
1071	0.11217	0.02744
1072	0.11166	0.02754
1073	0.11084	0.02718
1074	0.11057	0.0272
1075	0.10973	0.02738
1076	0.10946	0.02741
1077	0.10895	0.02754
1078	0.10878	0.02763
1079	0.10829	0.02759
1080	0.10794	0.02781
1081	0.1077	0.02776
1082	0.10733	0.02814
1083	0.10735	0.02835
1084	0.10688	0.02875
1085	0.10718	0.02862
1086	0.10703	0.02883
1087	0.10742	0.02907
1088	0.10729	0.02915
1089	0.10767	0.02936
1090	0.10769	0.02973
1091	0.10803	0.02983
1092	0.10845	0.03005
1093	0.10851	0.0308
1094	0.10918	0.03061
1095	0.10927	0.03114
1096	0.10994	0.03131
1097	0.11031	0.0317
1098	0.11131	0.03175
1099	0.11187	0.03227
1100	0.11241	0.03289
1101	0.11304	0.03299
1102	0.11381	0.03316
1103	0.11428	0.03368
1104	0.11486	0.03381
1105	0.11556	0.0339
1106	0.11623	0.03369
1107	0.1168	0.03375
1108	0.11749	0.03407
1109	0.11787	0.03387
1110	0.11858	0.03393
1111	0.11897	0.03398
1112	0.1194	0.03396
1113	0.11944	0.03349
1114	0.11959	0.03336
1115	0.11955	0.03297
1116	0.11984	0.03277
1117	0.1196	0.03241
1118	0.11936	0.03225
1119	0.119	0.03194
1120	0.11866	0.03133
1121	0.11804	0.03099
1122	0.11756	0.0312
1123	0.11686	0.03023
1124	0.11599	0.03058
1125	0.11513	0.03001
1126	0.11426	0.02974
1127	0.11344	0.0294
1128	0.11236	0.02952
1129	0.11196	0.02883
1130	0.11087	0.02879
1131	0.11021	0.02851
1132	0.10925	0.02875
1133	0.10834	0.02839
1134	0.1076	0.02818
1135	0.10698	0.02809
1136	0.10647	0.02858
1137	0.1055	0.02772
1138	0.1052	0.02755
1139	0.10465	0.02729
1140	0.10412	0.02776
1141	0.10346	0.02768
1142	0.10276	0.02764
1143	0.10238	0.02707
1144	0.10181	0.02735
1145	0.10209	0.02727
1146	0.1013	0.02701
1147	0.101	0.02753
1148	0.10056	0.02721
1149	0.10067	0.02773
1150	0.1002	0.02736
1151	0.09986	0.0274
1152	0.0996	0.02755
1153	0.09963	0.02724
1154	0.09926	0.02711
1155	0.09902	0.02748
1156	0.099	0.02739
1157	0.09851	0.02727
1158	0.0986	0.02765
1159	0.09853	0.02748
1160	0.09813	0.02734
1161	0.09806	0.02734
1162	0.09775	0.02717
1163	0.09749	0.02698
1164	0.09693	0.02711
1165	0.09658	0.02685
1166	0.09639	0.02666
1167	0.09572	0.02645
1168	0.0952	0.02655
1169	0.09457	0.02615
1170	0.09394	0.02581
1171	0.09355	0.02598
1172	0.09305	0.0254
1173	0.09277	0.02539
1174	0.09197	0.0249
1175	0.09114	0.02491
1176	0.09061	0.02479
1177	0.09016	0.02482
1178	0.08993	0.02464
1179	0.08925	0.02459
1180	0.08879	0.0242
1181	0.08827	0.02436
1182	0.08779	0.02419
1183	0.08743	0.02414
1184	0.08723	0.02437
1185	0.087	0.02475
1186	0.0861	0.02482
1187	0.08623	0.02468
1188	0.08581	0.02499
1189	0.08565	0.02501
1190	0.085	0.02478
1191	0.08476	0.02491
1192	0.08429	0.02505
1193	0.08411	0.0251
1194	0.08402	0.02527
1195	0.0835	0.02518
1196	0.08333	0.02522
1197	0.08321	0.02524
1198	0.08299	0.02541
1199	0.08294	0.02544
1200	0.08281	0.02569
1201	0.08275	0.02558
1202	0.08266	0.02605
1203	0.08278	0.02607
1204	0.08266	0.02614
1205	0.08252	0.02652
1206	0.08272	0.02678
1207	0.08207	0.0269
1208	0.08216	0.02711
1209	0.08211	0.02714
1210	0.08162	0.02733
1211	0.08172	0.02734
1212	0.08124	0.02717
1213	0.08095	0.02725
1214	0.08012	0.02688
1215	0.07974	0.02653
1216	0.07949	0.02607
1217	0.07862	0.02578
1218	0.07812	0.02573
1219	0.0777	0.02528
1220	0.07717	0.02462
1221	0.07627	0.02434
1222	0.07577	0.0237
1223	0.07531	0.02341
1224	0.07461	0.02251
1225	0.07416	0.02238
1226	0.07341	0.02193
1227	0.07333	0.02171
1228	0.07267	0.02128
1229	0.07244	0.02128
1230	0.07226	0.02086
1231	0.07206	0.02063
1232	0.07172	0.02029
1233	0.0714	0.02005
1234	0.0715	0.0199
1235	0.07096	0.0198
1236	0.07092	0.0195
1237	0.07051	0.0195
1238	0.07025	0.01938
1239	0.07016	0.01926
1240	0.06987	0.01899
1241	0.06991	0.01921
1242	0.06979	0.01907
1243	0.06947	0.01904
1244	0.06934	0.01878
1245	0.06914	0.01893
1246	0.06881	0.0187
1247	0.06869	0.0185
1248	0.06865	0.01845
1249	0.06833	0.01829
1250	0.06818	0.01825
1251	0.06825	0.01821
1252	0.06824	0.01827
1253	0.06772	0.01828
1254	0.06763	0.01799
1255	0.06758	0.0181
1256	0.06732	0.01813
1257	0.06695	0.01797
1258	0.06685	0.01794
1259	0.06654	0.01797
1260	0.06639	0.01792
1261	0.0663	0.01758
1262	0.06604	0.01765
1263	0.06593	0.0177
1264	0.06581	0.01757
1265	0.06556	0.01722
1266	0.06534	0.01736
1267	0.06541	0.0173
1268	0.06491	0.01711
1269	0.06475	0.01721
1270	0.06454	0.01717
1271	0.06421	0.01684
1272	0.06401	0.01704
1273	0.06387	0.01685
1274	0.06381	0.01675
1275	0.06389	0.0167
1276	0.06369	0.01667
1277	0.06349	0.0164
1278	0.06309	0.01669
1279	0.0631	0.0165
1280	0.06271	0.01634
1281	0.06269	0.01645
1282	0.06248	0.01655
1283	0.06226	0.01598
1284	0.06227	0.01623
1285	0.06214	0.01639
1286	0.06197	0.01605
1287	0.06183	0.01589
1288	0.0616	0.01608
1289	0.06171	0.01613
1290	0.06147	0.01595
1291	0.06152	0.01578
1292	0.06124	0.01605
1293	0.06131	0.01571
1294	0.06108	0.01573
1295	0.06077	0.01594
1296	0.0608	0.01574
1297	0.06057	0.01484
1298	0.0605	0.01559
1299	0.06003	0.01535
1300	0.06026	0.01555
1301	0.0598	0.01515
1302	0.05972	0.01508
1303	0.05968	0.01538
1304	0.05964	0.01496
1305	0.05914	0.01501
1306	0.059	0.01479
1307	0.05856	0.0147
1308	0.05858	0.01477
1309	0.05835	0.0146
1310	0.05836	0.01447
1311	0.058	0.0144
1312	0.05773	0.01403
1313	0.05752	0.01404
1314	0.05699	0.01409
1315	0.05681	0.0136
1316	0.05654	0.0135
1317	0.05662	0.01339
1318	0.0562	0.01364
1319	0.05614	0.01314
1320	0.05565	0.01295
1321	0.05563	0.01275
1322	0.05538	0.01347
1323	0.0546	0.01288
1324	0.05423	0.01176
1325	0.054	0.01239
1326	0.05391	0.01251
1327	0.05346	0.01231
1328	0.05269	0.01189
1329	0.05305	0.01171
1330	0.0524	0.01118
1331	0.05204	0.01111
1332	0.05198	0.01116
1333	0.05173	0.01044
1334	0.05161	0.01036
1335	0.05064	0.00955
1336	0.05048	0.01043
1337	0.05066	0.00892
1338	0.04967	0.00985
1339	0.04967	0.0091
1340	0.04924	0.00971
1341	0.0495	0.0086
1342	0.04787	0.00907
1343	0.04741	0.00848
1344	0.04811	0.00865
1345	0.04849	0.0093
1346	0.04729	0.00735
1347	0.0467	0.00932
1348	0.04536	0.00899
1349	0.04622	0.00739
1350	0.0457	0.00721
1351	0.04615	0.00705
1352	0.04588	0.00797
1353	0.0462	0.0075
1354	0.04524	0.0071
1355	0.04664	0.01179
1356	0.04325	0.01132
1357	0.04516	0.00595
1358	0.04459	0.00879
1359	0.04369	0.00556
1360	0.04005	0.00958
1361	0.04336	0.00874
1362	0.04333	0.00382
1363	0.0422	0.0076
1364	0.04321	0.00574
1365	0.04425	0.00562
1366	0.04124	0.00503
1367	0.04221	0.00731
1368	0.0388	0.00063
1369	0.04223	0.00593
1370	0.03964	0.00399
1371	0.03798	0.0071
1372	0.04259	0.00154
1373	0.03977	0.00962
1374	0.0378	0.00868
1375	0.04046	0.00398
1376	0.04002	0.00548
1377	0.05064	-0.0073
1378	0.05572	0.01321
1379	0.03061	-0.01683
1380	0.01137	-0.00774
1381	0.02678	-0.00966
1382	0.01245	0.03027
1383	0.02254	0.0062
1384	-0.04413	0.09672
1385	-0.05207	-0.06988
1386	0.10842	0.01745
1387	0.04783	0.09866
1388	-0.0186	-0.02517
1389	0.87573	0.08638
1390	0.97768	0.01737
1391	-1.3427	0.34446
1392	5.4	-0.44784
1393	0.71606	0.03649
1394	-0.23192	-0.01837
1395	-0.07321	0.03397
1396	0.01892	6
1397	5.4	0.69518
1398	5.4	-0.55095
1399	0.06075	0.18856
1400	0.20243	-0.37801
