# Supplementary material for: Preparing high-concentration individualized carbon nanotubes for industrial separation of multiple single-chirality species
Source: Nat Commun. 2023 Apr 29;14:2491. doi: 10.1038/s41467-023-38133-0 (PMC10148823; doi:10.1038/s41467-023-38133-0)
Supplement: Supplementary file 3 — Source Data [file 41467_2023_38133_MOESM3_ESM.zip › 7 Source data/Supplementary Figure 6/Supplementary Figure 6- the yield of (6,4) SWCNTs under different concentrations.xlsx]

## Sheet: Supplementary Fig 6a
X	0.83 mg/ml	0.70 mg/ml	0.59 mg/ml	0.50 mg/ml	0.40 mg/ml	X	0.32 mg/ml	X	0.19 mg/ml	1.02 mg/ml	0.95 mg/ml
300	0.21603	0.17381	0.14372	0.15043	0.11082	300	0.09871	300	0.06561	0.27207	0.23248
301	0.21885	0.17733	0.14705	0.15112	0.11427	302	0.10439	301	0.0613	0.27733	0.23722
302	0.22356	0.1809	0.15293	0.15278	0.11831	304	0.10951	302	0.06642	0.28266	0.24202
303	0.22923	0.18812	0.15695	0.15579	0.1195	306	0.11123	303	0.06939	0.29349	0.25177
304	0.23444	0.19598	0.16051	0.17105	0.12334	308	0.10873	304	0.06742	0.30533	0.26241
305	0.23958	0.20009	0.16509	0.16847	0.12772	310	0.11098	305	0.06771	0.31148	0.26794
306	0.24373	0.20569	0.16919	0.17189	0.12769	312	0.11519	306	0.06871	0.3199	0.2755
307	0.24567	0.20737	0.17192	0.16785	0.12851	314	0.11311	307	0.06838	0.32236	0.27772
308	0.24868	0.21278	0.17176	0.17838	0.13023	316	0.10867	308	0.06676	0.33048	0.28501
309	0.24852	0.21118	0.17126	0.16971	0.13079	318	0.10394	309	0.06832	0.32801	0.28278
310	0.24596	0.21069	0.17201	0.16972	0.12875	320	0.10446	310	0.06852	0.32722	0.28206
311	0.24335	0.2091	0.16901	0.16795	0.12703	322	0.10627	311	0.06485	0.32477	0.27986
312	0.23911	0.20658	0.16626	0.16262	0.12311	324	0.10491	312	0.06604	0.3209	0.27637
313	0.23523	0.20386	0.16271	0.16544	0.12169	326	0.10586	313	0.06078	0.31677	0.27262
314	0.23167	0.20026	0.16203	0.16463	0.12148	328	0.10002	314	0.06396	0.31128	0.26768
315	0.22887	0.19725	0.16078	0.1605	0.11725	330	0.0893	315	0.05991	0.30667	0.26353
316	0.22593	0.19756	0.15605	0.1624	0.11461	332	0.08164	316	0.05834	0.30707	0.26388
317	0.22354	0.19737	0.15516	0.15737	0.11527	334	0.07752	317	0.06342	0.30673	0.26355
318	0.22735	0.19646	0.15679	0.15701	0.11548	336	0.07767	318	0.05823	0.3053	0.26225
319	0.22487	0.19855	0.15678	0.16314	0.11699	338	0.07408	319	0.05949	0.30842	0.26502
320	0.2297	0.19923	0.15778	0.16003	0.11688	340	0.06736	320	0.06276	0.3094	0.26589
321	0.23068	0.20389	0.161	0.16306	0.11973	342	0.06315	321	0.05958	0.31639	0.27214
322	0.23403	0.20378	0.16484	0.16723	0.11666	344	0.05999	322	0.06106	0.31617	0.27191
323	0.23358	0.20711	0.16174	0.16387	0.11939	346	0.05588	323	0.05884	0.32114	0.27636
324	0.23415	0.20874	0.16545	0.17245	0.11644	348	0.05134	324	0.06234	0.32355	0.2785
325	0.23412	0.20766	0.16368	0.16826	0.12222	350	0.04936	325	0.0587	0.32186	0.27697
326	0.2296	0.20497	0.16406	0.16564	0.11858	352	0.04886	326	0.06054	0.31773	0.27323
327	0.22463	0.20305	0.16232	0.15988	0.11609	354	0.04533	327	0.05963	0.31478	0.27055
328	0.22385	0.19962	0.15662	0.15843	0.11266	356	0.04252	328	0.05645	0.30954	0.26582
329	0.21416	0.19346	0.15214	0.1491	0.11179	358	0.04405	329	0.05413	0.30019	0.25738
330	0.20735	0.18696	0.14637	0.1555	0.10771	360	0.04329	330	0.05175	0.29032	0.24849
331	0.19705	0.17731	0.13809	0.13811	0.10388	362	0.03944	331	0.05136	0.2757	0.23531
332	0.18788	0.16928	0.13253	0.1407	0.09526	364	0.03839	332	0.04668	0.26354	0.22434
333	0.17682	0.15983	0.12592	0.12519	0.09365	366	0.03676	333	0.04481	0.24921	0.21142
334	0.17216	0.15345	0.11699	0.12679	0.08776	368	0.03062	334	0.04182	0.23954	0.20269
335	0.16118	0.14393	0.1103	0.11774	0.0861	370	0.02917	335	0.03975	0.22509	0.18969
336	0.15213	0.13819	0.1078	0.11769	0.07996	372	0.03325	336	0.03981	0.21638	0.18181
337	0.14681	0.12983	0.09991	0.10678	0.08148	374	0.03527	337	0.03629	0.20369	0.17038
338	0.1383	0.12524	0.09419	0.107	0.07688	376	0.03532	338	0.03421	0.19671	0.16407
339	0.13101	0.11881	0.08957	0.09799	0.07499	378	0.0338	339	0.0357	0.18692	0.15526
340	0.12521	0.11496	0.08624	0.09869	0.07579	380	0.03219	340	0.03168	0.18106	0.14995
341	0.12214	0.10989	0.08232	0.09325	0.07097	382	0.03188	341	0.03234	0.17335	0.14298
342	0.1194	0.10538	0.07924	0.08673	0.07275	384	0.03233	342	0.02847	0.16651	0.13679
343	0.11201	0.10357	0.07609	0.09413	0.06912	386	0.03223	343	0.02933	0.16373	0.13424
344	0.11135	0.09961	0.0725	0.08753	0.06719	388	0.03055	344	0.02821	0.1577	0.12879
345	0.10623	0.0973	0.06927	0.0881	0.06716	390	0.02872	345	0.02924	0.15413	0.12556
346	0.10378	0.09376	0.0682	0.08093	0.06476	392	0.0289	346	0.02647	0.14876	0.12068
347	0.10126	0.09167	0.06668	0.08179	0.06384	394	0.03106	347	0.02777	0.14556	0.11776
348	0.09836	0.08847	0.06545	0.07773	0.06179	396	0.03042	348	0.02443	0.14067	0.11333
349	0.09423	0.08674	0.06222	0.07551	0.05965	398	0.02699	349	0.02709	0.13801	0.1109
350	0.09212	0.084	0.063	0.07421	0.05861	400	0.02571	350	0.02479	0.1338	0.1071
351	0.09267	0.08357	0.06049	0.07584	0.05375	402	0.02617	351	0.02574	0.13312	0.10644
352	0.08781	0.08121	0.05931	0.07471	0.05381	404	0.02617	352	0.02332	0.12951	0.10315
353	0.08595	0.07808	0.0574	0.06938	0.05162	406	0.02655	353	0.02215	0.12471	0.09881
354	0.08332	0.07744	0.05632	0.07301	0.04769	408	0.02713	354	0.01944	0.12369	0.09786
355	0.08237	0.07401	0.05408	0.06621	0.04678	410	0.02565	355	0.02022	0.11846	0.09312
356	0.07828	0.07251	0.05289	0.06725	0.04523	412	0.02513	356	0.01897	0.11614	0.091
357	0.0789	0.07075	0.05061	0.06188	0.03975	414	0.02677	357	0.01829	0.11345	0.08854
358	0.07739	0.06978	0.04945	0.06222	0.04233	416	0.02659	358	0.01658	0.11192	0.08713
359	0.07191	0.06807	0.04962	0.06151	0.03972	418	0.02485	359	0.01589	0.10929	0.08473
360	0.07251	0.06714	0.04683	0.05847	0.03814	420	0.02333	360	0.01631	0.10783	0.08338
361	0.07083	0.06421	0.04659	0.06371	0.03751	422	0.02203	361	0.016	0.10337	0.07933
362	0.07031	0.06336	0.04663	0.06332	0.03367	424	0.02126	362	0.01245	0.10204	0.07809
363	0.0673	0.06203	0.04536	0.05672	0.03519	426	0.02045	363	0.01582	0.09995	0.0762
364	0.06696	0.06107	0.04459	0.05508	0.03327	428	0.02232	364	0.01355	0.09848	0.07483
365	0.06349	0.06031	0.04513	0.05469	0.03256	430	0.02466	365	0.01486	0.09727	0.07371
366	0.06261	0.06047	0.04251	0.05482	0.0317	432	0.02264	366	0.01497	0.09746	0.07385
367	0.0621	0.05846	0.04295	0.05403	0.03035	434	0.02156	367	0.01402	0.09439	0.07105
368	0.06102	0.05843	0.04048	0.0542	0.03135	436	0.02233	368	0.01445	0.09429	0.07093
369	0.06276	0.05704	0.04107	0.05174	0.03068	438	0.02282	369	0.01314	0.09212	0.06895
370	0.05823	0.05696	0.04067	0.05635	0.0309	440	0.02233	370	0.01315	0.09198	0.06878
371	0.06089	0.05685	0.04042	0.05391	0.03135	442	0.02107	371	0.01451	0.09177	0.06854
372	0.05745	0.05548	0.03905	0.05392	0.03025	444	0.02164	372	0.01494	0.08964	0.0666
373	0.05776	0.05509	0.03914	0.0499	0.03034	446	0.02256	373	0.01279	0.089	0.066
374	0.05831	0.0556	0.03933	0.05445	0.03003	448	0.0218	374	0.01257	0.08971	0.06662
375	0.05705	0.05507	0.03962	0.05499	0.02771	450	0.02037	375	0.01371	0.08887	0.06582
376	0.05845	0.0534	0.03943	0.05032	0.02738	452	0.01992	376	0.01155	0.08631	0.06348
377	0.05668	0.05415	0.03876	0.05312	0.02975	454	0.02012	377	0.01416	0.08739	0.06442
378	0.05625	0.05386	0.03784	0.05102	0.02755	456	0.02083	378	0.01324	0.08689	0.06396
379	0.05587	0.05251	0.03795	0.05168	0.0277	458	0.02168	379	0.01327	0.0848	0.06205
380	0.05499	0.05105	0.03827	0.04844	0.0272	460	0.02139	380	0.0134	0.08255	0.06
381	0.05522	0.05083	0.03631	0.04969	0.02631	462	0.02097	381	0.01297	0.08217	0.05962
382	0.05253	0.05116	0.03682	0.05256	0.0265	464	0.0212	382	0.01211	0.08261	0.06
383	0.05169	0.0501	0.03634	0.04394	0.02502	466	0.02108	383	0.01186	0.08097	0.05849
384	0.0538	0.05044	0.03691	0.0488	0.0257	468	0.0209	384	0.01034	0.08144	0.05889
385	0.05088	0.05039	0.03509	0.04724	0.0242	470	0.02082	385	0.00872	0.08133	0.05875
386	0.05197	0.04881	0.03504	0.04381	0.02399	472	0.02088	386	0.01164	0.07889	0.05652
387	0.05125	0.04894	0.03482	0.0426	0.02764	474	0.0222	387	0.01109	0.07903	0.05664
388	0.05038	0.04625	0.03468	0.03823	0.02404	476	0.02379	388	0.01146	0.07492	0.05291
389	0.0502	0.04779	0.03424	0.04383	0.02341	478	0.0236	389	0.0095	0.07719	0.05494
390	0.04908	0.04671	0.03454	0.04351	0.02368	480	0.02241	390	0.00923	0.07551	0.0534
391	0.04836	0.04611	0.03362	0.04456	0.02225	482	0.02197	391	0.00941	0.07457	0.05253
392	0.04771	0.04515	0.03329	0.04086	0.02231	484	0.02195	392	0.00793	0.07309	0.05116
393	0.04785	0.0455	0.03366	0.0378	0.02189	486	0.02087	393	0.00833	0.07354	0.05157
394	0.04807	0.04534	0.03153	0.04067	0.02221	488	0.01981	394	0.00994	0.07326	0.05129
395	0.04761	0.04454	0.03314	0.03739	0.0225	490	0.01936	395	0.00927	0.072	0.05013
396	0.04735	0.04434	0.03234	0.03852	0.02134	492	0.02007	396	0.00964	0.07165	0.0498
397	0.0478	0.04336	0.03123	0.03614	0.02133	494	0.02154	397	0.00996	0.07012	0.04841
398	0.04709	0.04392	0.03195	0.03873	0.0207	496	0.02164	398	0.00942	0.07093	0.0491
399	0.04648	0.04355	0.0322	0.03677	0.02112	498	0.02158	399	0.00991	0.07033	0.04854
400	0.04682	0.04301	0.03206	0.0369	0.01998	500	0.02163	400	0.00852	0.06945	0.04776
401	0.04626	0.04351	0.03011	0.03977	0.02156	502	0.02227	401	0.01013	0.07015	0.04837
402	0.04544	0.04196	0.0303	0.0355	0.0179	504	0.0231	402	0.00881	0.06778	0.04621
403	0.0441	0.04281	0.03063	0.03732	0.02006	506	0.02251	403	0.00851	0.069	0.04731
404	0.04253	0.0416	0.03021	0.03601	0.01775	508	0.02204	404	0.00888	0.06716	0.04561
405	0.04438	0.04208	0.03206	0.03709	0.01784	510	0.02392	405	0.00906	0.06781	0.0462
406	0.04417	0.04236	0.02935	0.0368	0.01834	512	0.02581	406	0.00832	0.06819	0.04653
407	0.04488	0.04113	0.03013	0.03508	0.01708	514	0.02531	407	0.01085	0.06627	0.0448
408	0.04614	0.04261	0.02984	0.04061	0.01926	516	0.02402	408	0.0095	0.06847	0.04676
409	0.0445	0.04086	0.03044	0.03478	0.01769	518	0.02372	409	0.01164	0.06578	0.04433
410	0.04471	0.04231	0.0303	0.03799	0.01738	520	0.02487	410	0.00997	0.06795	0.04625
411	0.04405	0.04184	0.02998	0.03753	0.01734	522	0.02515	411	0.00956	0.06716	0.04556
412	0.04426	0.04068	0.02897	0.03451	0.01762	524	0.02527	412	0.00905	0.06537	0.04393
413	0.04329	0.041	0.02962	0.03571	0.01812	526	0.02673	413	0.00991	0.06582	0.04432
414	0.04295	0.03891	0.02905	0.03396	0.01786	528	0.02865	414	0.00866	0.0626	0.04143
415	0.04322	0.04024	0.02847	0.03487	0.01863	530	0.02943	415	0.00878	0.06458	0.04319
416	0.04332	0.03975	0.0307	0.03453	0.01706	532	0.02953	416	0.00915	0.06377	0.04247
417	0.04163	0.03921	0.0274	0.03407	0.01968	534	0.03036	417	0.01012	0.06293	0.0417
418	0.04255	0.03964	0.02944	0.03372	0.01618	536	0.02934	418	0.00988	0.06353	0.04223
419	0.04297	0.03906	0.02863	0.03311	0.01779	538	0.02752	419	0.00901	0.06261	0.0414
420	0.04082	0.03937	0.02983	0.03372	0.01731	540	0.02754	420	0.01039	0.06302	0.04177
421	0.0406	0.03835	0.02842	0.03165	0.01541	542	0.02751	421	0.009	0.06144	0.04034
422	0.04166	0.03941	0.02915	0.03251	0.01739	544	0.0273	422	0.0084	0.06298	0.04174
423	0.03989	0.03771	0.02793	0.02964	0.01582	546	0.02735	423	0.01006	0.06039	0.0394
424	0.04101	0.03856	0.02797	0.03116	0.01634	548	0.02719	424	0.00952	0.06162	0.04051
425	0.04067	0.03834	0.0279	0.03144	0.01598	550	0.02692	425	0.00971	0.06123	0.04017
426	0.04083	0.03789	0.02658	0.03079	0.0152	552	0.02669	426	0.00922	0.06052	0.03951
427	0.04155	0.03819	0.02724	0.02999	0.01528	554	0.0278	427	0.00878	0.06093	0.03988
428	0.0415	0.03717	0.02745	0.0304	0.01461	556	0.03035	428	0.00895	0.05934	0.03846
429	0.0392	0.03712	0.02853	0.03072	0.01492	558	0.03256	429	0.00865	0.05922	0.03835
430	0.03988	0.03683	0.02818	0.02685	0.01464	560	0.03429	430	0.00894	0.05872	0.03793
431	0.04021	0.03787	0.0283	0.02996	0.01566	562	0.037	431	0.00885	0.06026	0.0393
432	0.04045	0.03643	0.02657	0.02901	0.0154	564	0.04086	432	0.00872	0.05803	0.03731
433	0.04017	0.03741	0.02806	0.02987	0.01703	566	0.04516	433	0.00889	0.05946	0.0386
434	0.03975	0.0372	0.02831	0.02766	0.01531	568	0.05012	434	0.00841	0.05912	0.03829
435	0.04044	0.03713	0.02779	0.02632	0.01581	570	0.05622	435	0.00933	0.05895	0.03815
436	0.04005	0.03674	0.02884	0.02744	0.01675	572	0.06184	436	0.00922	0.05831	0.03759
437	0.03978	0.0371	0.0281	0.02693	0.0145	574	0.06729	437	0.00792	0.05885	0.03806
438	0.0405	0.03732	0.02806	0.03091	0.01457	576	0.07555	438	0.00809	0.05911	0.03832
439	0.04141	0.03622	0.02782	0.02743	0.01461	578	0.08447	439	0.01033	0.05741	0.03679
440	0.03974	0.03665	0.02753	0.03163	0.01635	580	0.09139	440	0.00958	0.05801	0.03735
441	0.04151	0.03708	0.0295	0.02741	0.01517	582	0.09693	441	0.00847	0.05861	0.0379
442	0.04173	0.03708	0.0275	0.02945	0.01538	584	0.09908	442	0.00949	0.05857	0.03788
443	0.04044	0.03692	0.02893	0.02785	0.01636	586	0.0956	443	0.01084	0.05831	0.03764
444	0.04051	0.03553	0.02603	0.02371	0.01427	588	0.08797	444	0.01063	0.05613	0.03571
445	0.04201	0.03759	0.02818	0.02925	0.01505	590	0.07897	445	0.01034	0.0592	0.03849
446	0.04165	0.03693	0.02694	0.02729	0.01442	592	0.06862	446	0.01029	0.05818	0.03756
447	0.04061	0.03755	0.02876	0.02878	0.0162	594	0.05857	447	0.00995	0.05907	0.03838
448	0.04131	0.03673	0.02793	0.02898	0.01645	596	0.05139	448	0.00921	0.05778	0.03725
449	0.04216	0.03702	0.02759	0.0265	0.01634	598	0.04519	449	0.01099	0.05818	0.03761
450	0.04168	0.03709	0.02999	0.03081	0.01427	600	0.03922	450	0.01039	0.05823	0.03769
451	0.04041	0.03726	0.02783	0.02694	0.01623	602	0.03381	451	0.01051	0.05847	0.0379
452	0.04159	0.03679	0.02933	0.02644	0.01638	604	0.02974	452	0.01045	0.0577	0.03724
453	0.04199	0.03612	0.0279	0.02587	0.01484	606	0.02711	453	0.01117	0.05666	0.03632
454	0.04139	0.03739	0.02968	0.02906	0.01495	608	0.02441	454	0.0094	0.05853	0.03802
455	0.04138	0.03736	0.02916	0.02712	0.01423	610	0.02315	455	0.01188	0.05841	0.03795
456	0.04228	0.03695	0.02892	0.02673	0.0154	612	0.02321	456	0.01029	0.05777	0.03737
457	0.04202	0.03723	0.02896	0.02595	0.01493	614	0.02079	457	0.01092	0.05815	0.03774
458	0.04097	0.03814	0.02924	0.02921	0.01428	616	0.01756	458	0.01116	0.05948	0.03896
459	0.04146	0.03751	0.02902	0.02814	0.01528	618	0.01617	459	0.01073	0.05847	0.03809
460	0.04147	0.03752	0.02938	0.02822	0.01522	620	0.01446	460	0.0109	0.05844	0.03809
461	0.04381	0.0378	0.02927	0.03151	0.01389	622	0.01358	461	0.01227	0.05884	0.03846
462	0.04184	0.03798	0.02757	0.02843	0.01661	624	0.01388	462	0.01216	0.05906	0.03868
463	0.04317	0.03815	0.02943	0.02938	0.01533	626	0.01349	463	0.01063	0.05928	0.0389
464	0.04281	0.03738	0.02828	0.02803	0.01485	628	0.01269	464	0.0121	0.05807	0.03785
465	0.04309	0.03836	0.03016	0.02867	0.01566	630	0.01125	465	0.01095	0.05951	0.03915
466	0.04293	0.03748	0.02875	0.02673	0.01501	632	0.01019	466	0.01223	0.05812	0.03795
467	0.0435	0.03816	0.02932	0.02841	0.01517	634	0.01032	467	0.01139	0.05911	0.03887
468	0.04252	0.03756	0.02961	0.0262	0.0151	636	0.01078	468	0.01126	0.05816	0.03804
469	0.04221	0.0383	0.02959	0.02959	0.01529	638	0.01102	469	0.01263	0.05925	0.03904
470	0.04386	0.03751	0.02893	0.02791	0.01497	640	0.01023	470	0.01119	0.05802	0.03795
471	0.04244	0.03842	0.02888	0.02804	0.01637	642	0.00938	471	0.01293	0.05935	0.03918
472	0.04414	0.03822	0.0291	0.02834	0.01461	644	0.01052	472	0.01296	0.05898	0.03889
473	0.04413	0.03804	0.02683	0.02703	0.01577	646	0.01181	473	0.01265	0.05868	0.03864
474	0.04451	0.03796	0.02863	0.02921	0.01528	648	0.01114	474	0.01042	0.05851	0.03853
475	0.0441	0.03788	0.02708	0.02825	0.01629	650	0.00995	475	0.01151	0.05834	0.03842
476	0.04398	0.03856	0.02862	0.02862	0.01467	652	0.00983	476	0.01103	0.05935	0.03933
477	0.04382	0.03752	0.02772	0.02579	0.01569	654	0.01057	477	0.01084	0.05774	0.03791
478	0.04351	0.03837	0.02843	0.02717	0.01635	656	0.01007	478	0.01083	0.05897	0.03905
479	0.04293	0.03806	0.02838	0.02588	0.01562	658	0.00962	479	0.01098	0.05846	0.03863
480	0.04268	0.03914	0.02824	0.02764	0.01627	660	0.00982	480	0.01221	0.06004	0.04009
481	0.04322	0.03799	0.02889	0.02795	0.01653	662	0.00874	481	0.0108	0.05827	0.03853
482	0.04358	0.03879	0.02876	0.02735	0.01486	664	0.00866	482	0.01249	0.05945	0.03962
483	0.04376	0.03869	0.03032	0.02811	0.01548	666	0.00919	483	0.0124	0.05924	0.03948
484	0.04439	0.03897	0.02979	0.02535	0.01655	668	0.00858	484	0.01292	0.05962	0.03986
485	0.04411	0.03942	0.03155	0.0298	0.01726	670	0.00807	485	0.01309	0.06028	0.04047
486	0.04336	0.0392	0.03006	0.02839	0.01785	672	0.00801	486	0.01357	0.05987	0.04016
487	0.04423	0.04053	0.03224	0.03051	0.01754	674	0.00836	487	0.01331	0.06186	0.04196
488	0.04512	0.03959	0.03077	0.02682	0.01715	676	0.0078	488	0.01405	0.0604	0.04069
489	0.0454	0.04083	0.03169	0.03187	0.01744	678	0.00663	489	0.01403	0.06223	0.04238
490	0.04591	0.04061	0.03213	0.02934	0.01846	680	0.00657	490	0.01386	0.06183	0.04208
491	0.04537	0.0412	0.03243	0.02945	0.01735	682	0.00671	491	0.01513	0.0627	0.04289
492	0.04591	0.04125	0.03314	0.0312	0.01879	684	0.00703	492	0.01352	0.06275	0.04295
493	0.04663	0.04151	0.03272	0.02916	0.01864	686	0.00816	493	0.01374	0.06309	0.04331
494	0.04631	0.04198	0.03354	0.03198	0.01911	688	0.0087	494	0.01472	0.06374	0.04394
495	0.04726	0.04247	0.03204	0.02965	0.01881	690	0.00772	495	0.01356	0.06445	0.04461
496	0.04708	0.04268	0.03373	0.03238	0.01868	692	0.00674	496	0.01438	0.06472	0.04491
497	0.04732	0.04241	0.03241	0.02938	0.01928	694	0.00662	497	0.01427	0.06428	0.04455
498	0.0471	0.04389	0.03462	0.03272	0.0199	696	0.00771	498	0.01498	0.06649	0.04656
499	0.04778	0.04276	0.03385	0.02941	0.01909	698	0.00901	499	0.01609	0.06473	0.04503
500	0.04784	0.04409	0.03365	0.03408	0.02048	700	0.00849	500	0.01483	0.0667	0.04684
501	0.04837	0.04412	0.03444	0.03237	0.0192	702	0.00733	501	0.01515	0.0667	0.04688
502	0.04943	0.04503	0.03375	0.03417	0.01985	704	0.00772	502	0.01599	0.06804	0.04812
503	0.04858	0.04497	0.03348	0.03317	0.02023	706	0.00847	503	0.01588	0.0679	0.04805
504	0.0486	0.04535	0.03345	0.03216	0.02051	708	0.00763	504	0.01507	0.06846	0.04858
505	0.05096	0.04595	0.03578	0.03453	0.02071	710	0.00809	505	0.01526	0.06931	0.04939
506	0.0512	0.04599	0.03459	0.03288	0.02108	712	0.00981	506	0.0169	0.06933	0.04947
507	0.0518	0.04688	0.03681	0.03549	0.02107	714	0.00922	507	0.01593	0.07062	0.05068
508	0.05203	0.04693	0.03509	0.03302	0.02256	716	0.00817	508	0.01677	0.07067	0.05075
509	0.05328	0.04826	0.03585	0.03611	0.02193	718	0.00988	509	0.01626	0.07263	0.05257
510	0.05361	0.04839	0.03609	0.03616	0.02134	720	0.01467	510	0.01686	0.07278	0.05275
511	0.05349	0.04942	0.03717	0.03666	0.02322	722	0.01872	511	0.01661	0.0743	0.05417
512	0.05414	0.04932	0.03768	0.03682	0.02334	724	0.01953	512	0.01652	0.07411	0.05404
513	0.05451	0.05126	0.03881	0.03809	0.02346	726	0.01999	513	0.01883	0.077	0.05668
514	0.05595	0.05156	0.03804	0.03803	0.02356	728	0.02089	514	0.01791	0.07741	0.0571
515	0.05601	0.05224	0.03994	0.03826	0.02504	730	0.02087	515	0.01789	0.07841	0.05803
516	0.05848	0.05273	0.04221	0.039	0.02578	732	0.02091	516	0.01886	0.07911	0.0587
517	0.05888	0.05437	0.04024	0.03851	0.02655	734	0.02176	517	0.01744	0.08154	0.06095
518	0.06141	0.05566	0.04239	0.0416	0.02641	736	0.02256	518	0.01921	0.08344	0.06271
519	0.0612	0.05602	0.04185	0.03968	0.02726	738	0.02355	519	0.01914	0.08397	0.06321
520	0.06306	0.05711	0.04493	0.04137	0.02753	740	0.02436	520	0.02002	0.08557	0.06471
521	0.06352	0.05792	0.04387	0.04154	0.02691	742	0.02405	521	0.01905	0.08676	0.06581
522	0.06408	0.05954	0.04505	0.04271	0.02813	744	0.02402	522	0.01949	0.08916	0.06803
523	0.06481	0.05925	0.0456	0.04126	0.02685	746	0.02503	523	0.01982	0.08869	0.06765
524	0.06548	0.06075	0.0461	0.04299	0.0284	748	0.0264	524	0.02016	0.09089	0.0697
525	0.06714	0.06096	0.04712	0.04439	0.02922	750	0.02784	525	0.01928	0.09119	0.07
526	0.06484	0.06214	0.04746	0.04363	0.02842	752	0.0282	526	0.019	0.09293	0.07162
527	0.06724	0.06248	0.04833	0.04575	0.02859	754	0.02805	527	0.01973	0.09341	0.0721
528	0.06803	0.06282	0.04723	0.04207	0.02848	756	0.02916	528	0.01966	0.09389	0.07257
529	0.06845	0.06405	0.04972	0.04566	0.02881	758	0.03087	529	0.02019	0.09569	0.07425
530	0.06847	0.06418	0.0483	0.04462	0.02977	760	0.03211	530	0.02071	0.09586	0.07444
531	0.07002	0.06481	0.04969	0.04487	0.02963	762	0.03187	531	0.02014	0.09675	0.07532
532	0.06966	0.06488	0.04909	0.04453	0.02977	764	0.03037	532	0.01977	0.09682	0.07543
533	0.0701	0.06484	0.05059	0.04558	0.02933	766	0.0303	533	0.01984	0.09674	0.07539
534	0.0691	0.06482	0.04891	0.04548	0.03016	768	0.03234	534	0.0219	0.09668	0.07539
535	0.06903	0.06516	0.04946	0.04547	0.02894	770	0.03354	535	0.02012	0.09714	0.07587
536	0.06899	0.06464	0.04998	0.04418	0.02881	772	0.0331	536	0.02112	0.09634	0.07518
537	0.0687	0.06444	0.04907	0.04467	0.02915	774	0.03255	537	0.01894	0.09598	0.07492
538	0.0679	0.06446	0.04819	0.04388	0.02848	776	0.03203	538	0.02112	0.09596	0.07497
539	0.06847	0.06407	0.0483	0.04607	0.02644	778	0.02956	539	0.0202	0.09534	0.07445
540	0.06683	0.06327	0.04885	0.04271	0.02999	780	0.02661	540	0.0196	0.09409	0.07339
541	0.06606	0.06288	0.04763	0.04388	0.0272	782	0.02539	541	0.01992	0.09345	0.07287
542	0.06671	0.06276	0.04738	0.04321	0.02827	784	0.02398	542	0.01953	0.09323	0.07273
543	0.06604	0.06264	0.04667	0.04301	0.02994	786	0.02225	543	0.02025	0.09301	0.07258
544	0.0651	0.06228	0.04664	0.04473	0.02715	788	0.02083	544	0.01936	0.09244	0.07212
545	0.06609	0.06212	0.04595	0.0426	0.02852	790	0.01928	545	0.02058	0.09218	0.07192
546	0.0666	0.06212	0.04661	0.04374	0.02809	792	0.01767	546	0.01896	0.09214	0.07194
547	0.0649	0.06204	0.04733	0.04318	0.0277	794	0.01738	547	0.02079	0.09197	0.07185
548	0.06709	0.06211	0.04629	0.0434	0.02844	796	0.01758	548	0.02004	0.09203	0.07196
549	0.0668	0.06272	0.0466	0.04382	0.0292	798	0.0161	549	0.02105	0.09294	0.07281
550	0.06786	0.06354	0.047	0.04533	0.02914	800	0.01541	550	0.02011	0.09412	0.07395
551	0.06862	0.06403	0.04703	0.04336	0.03145	802	0.01573	551	0.02136	0.09483	0.07463
552	0.06997	0.06513	0.0473	0.04818	0.03112	804	0.01414	552	0.02266	0.09646	0.07614
553	0.07067	0.06614	0.0485	0.04762	0.03195	806	0.01286	553	0.02297	0.09795	0.07753
554	0.07254	0.06719	0.04922	0.04843	0.0335	808	0.01433	554	0.02417	0.09951	0.07899
555	0.07362	0.06873	0.05126	0.04956	0.03461	810	0.0166	555	0.02463	0.10178	0.08109
556	0.0767	0.07047	0.05229	0.05081	0.03698	812	0.01782	556	0.02579	0.10438	0.08348
557	0.07889	0.07128	0.05439	0.05021	0.03683	814	0.01852	557	0.02551	0.10555	0.08459
558	0.07949	0.07428	0.05584	0.05507	0.03953	816	0.01864	558	0.02754	0.11005	0.0887
559	0.08216	0.07639	0.05633	0.05588	0.04261	818	0.01851	559	0.02618	0.11319	0.09157
560	0.08509	0.07857	0.05868	0.05669	0.04582	820	0.01825	560	0.02729	0.11646	0.09457
561	0.08886	0.08131	0.06004	0.05914	0.04631	822	0.01821	561	0.02768	0.12057	0.0983
562	0.09192	0.08454	0.06321	0.06074	0.05123	824	0.02003	562	0.02983	0.12539	0.10271
563	0.09476	0.08793	0.06423	0.0642	0.05117	826	0.02254	563	0.02921	0.13049	0.10733
564	0.09858	0.09161	0.0679	0.06615	0.05627	828	0.02439	564	0.03336	0.13601	0.11235
565	0.10296	0.09598	0.07076	0.07131	0.05984	830	0.02349	565	0.03496	0.14255	0.1183
566	0.10816	0.1001	0.07547	0.07496	0.06234	832	0.02169	566	0.03475	0.14876	0.12392
567	0.11327	0.10487	0.07836	0.07598	0.06715	834	0.02262	567	0.03674	0.15592	0.13041
568	0.11925	0.11054	0.08353	0.08222	0.07084	836	0.0236	568	0.03771	0.16444	0.13814
569	0.12479	0.11615	0.08818	0.08632	0.07399	838	0.02483	569	0.04069	0.17288	0.14578
570	0.13171	0.12228	0.09208	0.08953	0.07733	840	0.02675	570	0.04151	0.18212	0.15413
571	0.13776	0.12775	0.09796	0.09094	0.0819	842	0.02647	571	0.04425	0.19033	0.16157
572	0.14533	0.13569	0.10344	0.09872	0.08566	844	0.02488	572	0.0448	0.20229	0.17237
573	0.15438	0.14348	0.11002	0.10272	0.09075	846	0.02626	573	0.04669	0.21402	0.18297
574	0.16286	0.15146	0.11596	0.10955	0.09274	848	0.02978	574	0.0488	0.22604	0.19383
575	0.17203	0.15993	0.12483	0.11484	0.09726	850	0.03118	575	0.05235	0.23879	0.20535
576	0.18175	0.16915	0.13289	0.12199	0.10253	852	0.03213	576	0.05447	0.25269	0.21789
577	0.19337	0.17892	0.14122	0.12872	0.10517	854	0.03506	577	0.05579	0.26739	0.23117
578	0.20559	0.18856	0.15017	0.13396	0.11165	856	0.03838	578	0.05866	0.28193	0.24429
579	0.21502	0.19856	0.15792	0.14258	0.11457	858	0.04273	579	0.06125	0.29698	0.25788
580	0.22604	0.2074	0.16751	0.14688	0.11826	860	0.05007	580	0.06484	0.31032	0.26991
581	0.23488	0.21629	0.17455	0.15225	0.12224	862	0.05819	581	0.06498	0.3237	0.282
582	0.24114	0.22349	0.18115	0.15541	0.12469	864	0.06692	582	0.06682	0.33453	0.2918
583	0.24664	0.22853	0.18464	0.16229	0.12473	866	0.07973	583	0.06707	0.34213	0.29867
584	0.24802	0.23122	0.18726	0.1595	0.12509	868	0.09732	584	0.06745	0.34616	0.30235
585	0.24852	0.23108	0.18701	0.16087	0.12169	870	0.11687	585	0.06614	0.3459	0.30218
586	0.24449	0.22871	0.18564	0.15784	0.11877	872	0.13714	586	0.06389	0.3423	0.29899
587	0.23696	0.22348	0.18096	0.15405	0.11393	874	0.15989	587	0.06191	0.33435	0.29192
588	0.2266	0.21546	0.17335	0.14906	0.10761	876	0.18588	588	0.05721	0.3222	0.28106
589	0.21551	0.20553	0.1646	0.14056	0.10055	878	0.2148	589	0.05598	0.30718	0.2676
590	0.20207	0.19482	0.15694	0.13386	0.09431	880	0.24193	590	0.0507	0.29097	0.2531
591	0.18919	0.1834	0.14653	0.12559	0.08718	882	0.26317	591	0.04857	0.27367	0.23762
592	0.1778	0.17212	0.1361	0.11846	0.08118	884	0.27707	592	0.04339	0.25663	0.22234
593	0.16349	0.16148	0.12743	0.11008	0.07537	886	0.27906	593	0.04389	0.2405	0.20792
594	0.15392	0.15115	0.11717	0.10416	0.06726	888	0.26904	594	0.03906	0.22487	0.19392
595	0.14161	0.14113	0.10962	0.09491	0.06446	890	0.24747	595	0.03697	0.20972	0.18035
596	0.13224	0.13202	0.10044	0.09135	0.05733	892	0.21586	596	0.03563	0.19592	0.16801
597	0.12451	0.12308	0.09322	0.08395	0.05386	894	0.18065	597	0.0335	0.18237	0.1559
598	0.11726	0.11464	0.08633	0.07783	0.04982	896	0.1466	598	0.03173	0.1696	0.14447
599	0.10874	0.10806	0.08038	0.07408	0.04592	898	0.11668	599	0.02947	0.15963	0.13557
600	0.10386	0.1017	0.0743	0.06879	0.04258	900	0.0918	600	0.02816	0.14998	0.12696
601	0.09649	0.09566	0.06925	0.06455	0.03931	902	0.0726	601	0.02534	0.14082	0.11878
602	0.09223	0.09081	0.06484	0.06091	0.03726	904	0.05855	602	0.02607	0.13346	0.11223
603	0.08778	0.08531	0.06026	0.0552	0.03481	906	0.04727	603	0.02331	0.12512	0.10479
604	0.08365	0.08161	0.05747	0.05298	0.033	908	0.03801	604	0.02496	0.11952	0.0998
605	0.07907	0.0776	0.05384	0.05046	0.02974	910	0.03107	605	0.0228	0.11343	0.09439
606	0.07584	0.07393	0.05109	0.04662	0.03006	912	0.0259	606	0.02161	0.10783	0.08943
607	0.07354	0.07099	0.04799	0.04686	0.02542	914	0.02181	607	0.02093	0.10336	0.08547
608	0.07052	0.06803	0.04695	0.04212	0.02573	916	0.01856	608	0.01879	0.09885	0.08148
609	0.06889	0.06501	0.04354	0.0405	0.02486	918	0.01557	609	0.01901	0.09425	0.0774
610	0.06585	0.0624	0.04211	0.03894	0.02256	920	0.01332	610	0.01778	0.09029	0.0739
611	0.06316	0.06003	0.03811	0.03757	0.0212	922	0.01112	611	0.01653	0.08667	0.07071
612	0.06023	0.05722	0.03598	0.03505	0.01991	924	0.00926	612	0.01558	0.08239	0.06692
613	0.05837	0.05569	0.03647	0.0348	0.01921	926	0.00911	613	0.01696	0.08005	0.06487
614	0.05743	0.05338	0.03339	0.03263	0.01838	928	0.00858	614	0.0145	0.07652	0.06176
615	0.05391	0.05151	0.03139	0.03047	0.01815	930	0.00761	615	0.01442	0.07369	0.05925
616	0.05318	0.04979	0.03056	0.02928	0.01482	932	0.00743	616	0.01396	0.07106	0.05695
617	0.05178	0.0487	0.03042	0.02808	0.01526	934	0.00685	617	0.01391	0.06935	0.05549
618	0.05032	0.0467	0.02759	0.02861	0.01375	936	0.00572	618	0.01349	0.06633	0.05282
619	0.04835	0.04502	0.0271	0.02507	0.01408	938	0.00521	619	0.01155	0.06374	0.05057
620	0.04815	0.04408	0.02581	0.02532	0.01262	940	0.00511	620	0.01276	0.06229	0.04931
621	0.04613	0.04288	0.0252	0.02469	0.01273	942	0.00484	621	0.01317	0.06045	0.04772
622	0.04612	0.04211	0.02354	0.02408	0.01227	944	0.0046	622	0.01289	0.05924	0.0467
623	0.04434	0.04085	0.02431	0.02218	0.01102	946	0.00511	623	0.01164	0.05733	0.04502
624	0.04315	0.03971	0.02276	0.02271	0.01043	948	0.0064	624	0.01258	0.05557	0.04351
625	0.04325	0.03917	0.02111	0.02143	0.01007	950	0.00713	625	0.01115	0.0547	0.0428
626	0.04173	0.03849	0.02119	0.0197	0.01169	952	0.00723	626	0.01246	0.05365	0.04191
627	0.04145	0.0377	0.01944	0.02151	0.00989	954	0.00734	627	0.0122	0.05244	0.04086
628	0.04009	0.03696	0.01906	0.01833	0.01098	956	0.00748	628	0.00983	0.0513	0.0399
629	0.03813	0.03644	0.0177	0.02085	0.00922	958	0.00781	629	0.01013	0.05047	0.03921
630	0.03951	0.03602	0.01903	0.01844	0.00943	960	0.00822	630	0.01106	0.04979	0.03867
631	0.03849	0.03467	0.01761	0.01761	0.00849	962	0.00856	631	0.01129	0.04774	0.03688
632	0.03848	0.03427	0.01704	0.01863	0.00841	964	0.00889	632	0.0091	0.04711	0.03637
633	0.03915	0.03406	0.01667	0.01782	0.00847	966	0.00889	633	0.01073	0.04674	0.03612
634	0.03773	0.03398	0.01621	0.01904	0.0079	968	0.00887	634	0.00923	0.04658	0.03603
635	0.03773	0.03331	0.01675	0.01698	0.00772	970	0.0088	635	0.01092	0.04554	0.03515
636	0.03764	0.03289	0.01626	0.01765	0.00777	972	0.0093	636	0.01001	0.04486	0.03461
637	0.03641	0.03268	0.01619	0.01808	0.00973	974	0.01054	637	0.01093	0.04453	0.03436
638	0.0366	0.03234	0.0154	0.01855	0.0088	976	0.01055	638	0.00909	0.04401	0.03394
639	0.03691	0.0324	0.016	0.01618	0.00974	978	0.01083	639	0.01099	0.04404	0.03405
640	0.03652	0.03205	0.01481	0.01905	0.00906	980	0.01244	640	0.0106	0.04347	0.0336
641	0.03784	0.03198	0.01484	0.01753	0.01052	982	0.01292	641	0.00907	0.04335	0.03355
642	0.0367	0.03215	0.01431	0.01826	0.01001	984	0.01283	642	0.00986	0.04358	0.03381
643	0.03689	0.0319	0.0146	0.01856	0.00961	986	0.01321	643	0.00867	0.04315	0.03349
644	0.03642	0.03135	0.01331	0.01701	0.01126	988	0.01309	644	0.01074	0.04232	0.03279
645	0.03616	0.0316	0.01536	0.01909	0.00952	990	0.01358	645	0.0101	0.04265	0.03316
646	0.03627	0.03123	0.01453	0.01859	0.01021	992	0.01445	646	0.01114	0.04206	0.03268
647	0.0374	0.03156	0.01351	0.01897	0.00925	994	0.01369	647	0.00964	0.04252	0.03317
648	0.03662	0.03141	0.01381	0.01792	0.01148	996	0.01202	648	0.0113	0.04229	0.033
649	0.03661	0.03183	0.01409	0.02067	0.00934	998	0.01113	649	0.01168	0.04289	0.0336
650	0.03632	0.03137	0.01432	0.01835	0.01237	1000	0.01169	650	0.01057	0.04215	0.03301
651	0.03533	0.03137	0.0132	0.01855	0.01116	1002	0.01196	651	0.01084	0.04211	0.03304
652	0.03476	0.03158	0.01474	0.01838	0.01273	1004	0.01071	652	0.01022	0.04242	0.03336
653	0.03524	0.03137	0.01382	0.01933	0.01212	1006	0.00972	653	0.01011	0.04205	0.0331
654	0.03549	0.03158	0.01484	0.01989	0.00968	1008	0.00934	654	0.0097	0.04236	0.03342
655	0.03612	0.03172	0.01328	0.01896	0.01186	1010	0.00932	655	0.00934	0.04252	0.03365
656	0.03526	0.03109	0.01419	0.01829	0.00981	1012	0.00987	656	0.00865	0.04155	0.03283
657	0.03452	0.03113	0.01361	0.0178	0.01013	1014	0.00994	657	0.01079	0.04158	0.03292
658	0.03578	0.03145	0.01364	0.01808	0.00816	1016	0.00924	658	0.00973	0.04202	0.03338
659	0.03498	0.0309	0.01369	0.01679	0.00939	1018	0.00878	659	0.00964	0.04115	0.03268
660	0.0353	0.03073	0.01425	0.01782	0.0079	1020	0.00882	660	0.01002	0.04089	0.03248
661	0.03593	0.03092	0.01403	0.01688	0.0095	1022	0.00914	661	0.00908	0.04115	0.03277
662	0.03572	0.0309	0.01383	0.01763	0.00842	1024	0.00923	662	0.00834	0.04108	0.03278
663	0.0344	0.0306	0.01437	0.01754	0.00858	1026	0.00911	663	0.0083	0.0406	0.03241
664	0.03476	0.0306	0.01409	0.01744	0.0085	1028	0.0092	664	0.00843	0.04057	0.03244
665	0.03539	0.03058	0.01361	0.01661	0.00697	1030	0.00889	665	0.00822	0.04049	0.03245
666	0.0356	0.03058	0.01314	0.01656	0.00945	1032	0.00854	666	0.00918	0.04047	0.03248
667	0.03472	0.03041	0.01432	0.0168	0.00723	1034	0.00833	667	0.00825	0.04019	0.03229
668	0.03499	0.0307	0.01371	0.01721	0.00778	1036	0.00746	668	0.00873	0.0406	0.03272
669	0.03537	0.03036	0.01309	0.01563	0.00829	1038	0.00651	669	0.0102	0.04005	0.0323
670	0.035	0.03059	0.01389	0.01768	0.00672	1040	0.00558	670	0.00857	0.04036	0.03265
671	0.03536	0.03029	0.01409	0.01567	0.00644	1042	0.00436	671	0.00968	0.0399	0.03228
672	0.03425	0.03151	0.01547	0.01842	0.0081	1044	0.00353	672	0.00953	0.04172	0.03397
673	0.03559	0.03031	0.01457	0.01557	0.00615	1046	0.00345	673	0.00827	0.03985	0.03238
674	0.03442	0.03075	0.01441	0.01487	0.00759	1048	0.0038	674	0.00846	0.04051	0.03302
675	0.03562	0.03121	0.01497	0.01795	0.00498	1050	0.00393	675	0.00865	0.04117	0.03368
676	0.03487	0.03029	0.01483	0.01478	0.0064	1052	0.00358	676	0.00921	0.03973	0.03246
677	0.03498	0.03108	0.01436	0.01733	0.00581	1054	0.00341	677	0.00952	0.0409	0.03358
678	0.03385	0.0306	0.01382	0.01574	0.0054	1056	0.00364	678	0.00795	0.04015	0.03296
679	0.03431	0.03099	0.01409	0.01878	0.00609	1058	0.00374	679	0.00864	0.04071	0.03354
680	0.03358	0.03118	0.01426	0.01577	0.00634	1060	0.00351	680	0.00763	0.04097	0.03383
681	0.03634	0.03076	0.01477	0.01479	0.00496	1062	0.0035	681	0.00847	0.0403	0.03329
682	0.03618	0.03139	0.01465	0.0166	0.00522	1064	0.0036	682	0.00774	0.04123	0.03419
683	0.03593	0.0309	0.01684	0.01444	0.0047	1066	0.00347	683	0.00821	0.04048	0.03357
684	0.03598	0.03145	0.01482	0.01665	0.00502	1068	0.0035	684	0.0071	0.04128	0.03434
685	0.03693	0.03121	0.01577	0.01456	0.00579	1070	0.00361	685	0.00799	0.04087	0.03407
686	0.0355	0.03203	0.0159	0.01752	0.00391	1072	0.00348	686	0.00811	0.04208	0.03521
687	0.03587	0.03154	0.0155	0.01354	0.00582	1074	0.00324	687	0.00777	0.04131	0.0346
688	0.03591	0.03209	0.01683	0.01743	0.0044	1076	0.003	688	0.00847	0.04212	0.03537
689	0.03609	0.03175	0.01612	0.0158	0.00461	1078	0.00278	689	0.00781	0.04158	0.03496
690	0.03561	0.03248	0.01676	0.01733	0.00453	1080	0.00264	690	0.00905	0.04267	0.03599
691	0.03593	0.03279	0.01561	0.01549	0.00517	1082	0.00252	691	0.00739	0.04312	0.03646
692	0.03564	0.03185	0.01581	0.01413	0.00579	1084	0.00255	692	0.00789	0.04163	0.03521
693	0.03737	0.03268	0.01632	0.01615	0.00363	1086	0.00298	693	0.00751	0.04288	0.03639
694	0.0366	0.03306	0.01761	0.01741	0.00437	1088	0.00332	694	0.00983	0.04341	0.03694
695	0.0373	0.03329	0.01689	0.01677	0.00345	1090	0.00339	695	0.00695	0.04374	0.03729
696	0.03809	0.03406	0.01692	0.01627	0.00603	1092	0.0036	696	0.00861	0.04486	0.03838
697	0.03687	0.03406	0.01678	0.01809	0.00438	1094	0.00333	697	0.00729	0.04484	0.03842
698	0.0386	0.03364	0.01782	0.01575	0.0061	1096	0.0024	698	0.00681	0.04419	0.03789
699	0.03834	0.0343	0.01774	0.01736	0.00585	1098	0.00203	699	0.00842	0.04517	0.03884
700	0.03866	0.03407	0.01799	0.01644	0.00687	1100	0.00273	700	0.0072	0.04478	0.03857
701	0.03903	0.03432	0.0181	0.01661	0.00698	1102	0.00336	701	0.00816	0.04514	0.03895
702	0.03929	0.03457	0.01773	0.01696	0.00626	1104	0.00324	702	0.00693	0.04548	0.03933
703	0.03829	0.03444	0.01839	0.01596	0.00595	1106	0.00319	703	0.00749	0.04526	0.0392
704	0.03873	0.03561	0.01848	0.0172	0.00575	1108	0.00329	704	0.00752	0.04699	0.04084
705	0.03836	0.03538	0.01972	0.01814	0.0063	1110	0.00342	705	0.0092	0.04663	0.04056
706	0.04001	0.03642	0.01958	0.01925	0.00518	1112	0.00356	706	0.00804	0.04817	0.04203
707	0.04099	0.03648	0.01983	0.01746	0.00734	1114	0.00371	707	0.00872	0.04825	0.04215
708	0.04017	0.03642	0.01943	0.02044	0.00449	1116	0.00406	708	0.0088	0.04811	0.04211
709	0.04165	0.03608	0.02035	0.01722	0.00718	1118	0.00427	709	0.00955	0.04756	0.04169
710	0.04093	0.03748	0.01965	0.02041	0.00703	1120	0.00444	710	0.00845	0.04967	0.04365
711	0.04283	0.03704	0.02195	0.01769	0.00704	1122	0.00462	711	0.00886	0.04898	0.04309
712	0.04199	0.03802	0.02225	0.02118	0.00732	1124	0.0046	712	0.00864	0.05043	0.04447
713	0.04242	0.03802	0.02323	0.01982	0.0063	1126	0.00495	713	0.00977	0.05041	0.04451
714	0.04311	0.03808	0.02443	0.02068	0.00734	1128	0.00539	714	0.00988	0.05047	0.04464
715	0.0429	0.03944	0.02435	0.02314	0.00806	1130	0.0051	715	0.01063	0.05248	0.04653
716	0.04272	0.03881	0.02427	0.02255	0.00777	1132	0.00483	716	0.01135	0.0515	0.04572
717	0.04259	0.03975	0.02565	0.02544	0.00722	1134	0.00542	717	0.01062	0.05292	0.04705
718	0.04367	0.03979	0.02645	0.02416	0.00833	1136	0.00627	718	0.01237	0.05292	0.04715
719	0.04477	0.0406	0.0262	0.02526	0.00569	1138	0.00642	719	0.01115	0.05415	0.0483
720	0.04448	0.04009	0.02797	0.0225	0.00792	1140	0.0059	720	0.01241	0.05335	0.04766
721	0.04454	0.04467	0.02719	0.03272	0.00682	1142	0.00554	721	0.01381	0.06024	0.05392
722	0.04721	0.04441	0.0293	0.03316	0.00761	1144	0.00565	722	0.0137	0.05983	0.05362
723	0.04651	0.04499	0.02917	0.03207	0.00698	1146	0.00597	723	0.01441	0.06067	0.05446
724	0.04755	0.04524	0.03118	0.03158	0.00856	1148	0.00624	724	0.01406	0.06102	0.05485
725	0.04833	0.04557	0.03133	0.03228	0.0078	1150	0.00628	725	0.01544	0.06148	0.05535
726	0.04929	0.04664	0.03232	0.03468	0.00885	1152	0.00637	726	0.01482	0.06309	0.05684
727	0.05008	0.04731	0.03311	0.03456	0.00815	1154	0.0065	727	0.01541	0.06406	0.0578
728	0.05105	0.04867	0.03379	0.03626	0.00847	1156	0.0061	728	0.01636	0.06611	0.0597
729	0.05232	0.04841	0.03429	0.03574	0.01072	1158	0.00501	729	0.01575	0.06568	0.0594
730	0.05441	0.05028	0.03483	0.03717	0.00815	1160	0.00403	730	0.01639	0.06849	0.06198
731	0.05402	0.0504	0.03565	0.03614	0.00993	1162	0.00383	731	0.01684	0.06863	0.0622
732	0.0545	0.05176	0.0379	0.03791	0.00987	1164	0.00369	732	0.01671	0.07066	0.0641
733	0.05682	0.05213	0.03805	0.03928	0.01166	1166	0.00334	733	0.01782	0.07121	0.06466
734	0.05756	0.05371	0.03867	0.03935	0.01249	1168	0.00334	734	0.01694	0.07354	0.06684
735	0.0578	0.0541	0.03913	0.03771	0.01171	1170	0.00345	735	0.01821	0.07412	0.06743
736	0.05924	0.05546	0.03938	0.0393	0.0118	1172	0.00343	736	0.01704	0.07616	0.06933
737	0.06104	0.05592	0.04004	0.03712	0.01257	1174	0.00341	737	0.01644	0.07682	0.07001
738	0.06132	0.0565	0.0407	0.04037	0.0134	1176	0.00339	738	0.01634	0.07766	0.07085
739	0.06081	0.05807	0.04216	0.04177	0.01225	1178	0.00338	739	0.01747	0.08003	0.07304
740	0.0642	0.0584	0.04179	0.03967	0.01536	1180	0.00336	740	0.01789	0.08048	0.07354
741	0.06463	0.05953	0.04196	0.04206	0.01439	1182	0.00334	741	0.01785	0.08217	0.07513
742	0.06521	0.06009	0.04308	0.03972	0.0155	1184	0.00355	742	0.01762	0.08299	0.07594
743	0.06494	0.06162	0.04297	0.04206	0.01528	1186	0.00408	743	0.01799	0.0853	0.07807
744	0.06712	0.06139	0.04572	0.04116	0.01574	1188	0.00427	744	0.01726	0.0849	0.07781
745	0.06826	0.063	0.04488	0.04265	0.01677	1190	0.00397	745	0.01802	0.08732	0.08005
746	0.06863	0.06327	0.04763	0.04206	0.01633	1192	0.00362	746	0.01743	0.0877	0.08047
747	0.06948	0.06442	0.04619	0.04288	0.01754	1194	0.00347	747	0.01688	0.08941	0.08209
748	0.07106	0.06504	0.04732	0.04309	0.01886	1196	0.00364	748	0.01824	0.09032	0.08299
749	0.07164	0.06508	0.04823	0.04119	0.01758	1198	0.00362	749	0.01811	0.09035	0.0831
750	0.07306	0.0669	0.04993	0.04399	0.0173	1200	0.00284	750	0.01814	0.09308	0.08563
751	0.07296	0.06675	0.04968	0.0421	0.019	1202	0.00192	751	0.01817	0.09283	0.08548
752	0.07405	0.06836	0.0495	0.0473	0.01913	1204	0.00196	752	0.01841	0.09525	0.08773
753	0.07464	0.06758	0.05057	0.04409	0.02032	1206	0.00256	753	0.01815	0.09405	0.08672
754	0.0744	0.06904	0.04997	0.0444	0.01872	1208	0.00274	754	0.01958	0.09623	0.08877
755	0.07622	0.06906	0.05156	0.04418	0.01887	1210	0.00279	755	0.01913	0.09621	0.08885
756	0.07631	0.07004	0.0519	0.04468	0.02082	1212	0.00312	756	0.01857	0.09768	0.09024
757	0.07702	0.07054	0.05267	0.04487	0.02038	1214	0.00328	757	0.01798	0.09842	0.09098
758	0.07732	0.07137	0.05165	0.0455	0.01992	1216	0.00328	758	0.01859	0.09965	0.09217
759	0.07683	0.07183	0.05301	0.04728	0.0203	1218	0.00341	759	0.01811	0.10032	0.09285
760	0.07751	0.07134	0.05376	0.04373	0.02025	1220	0.00335	760	0.01912	0.09955	0.09225
761	0.07979	0.07276	0.05449	0.0461	0.02088	1222	0.00343	761	0.01856	0.10168	0.09424
762	0.08173	0.07295	0.05407	0.04543	0.02154	1224	0.00327	762	0.01915	0.10193	0.09455
763	0.08077	0.0738	0.0541	0.04744	0.02092	1226	0.00256	763	0.01898	0.1032	0.09577
764	0.08305	0.07415	0.05577	0.04735	0.02244	1228	0.00244	764	0.01962	0.10371	0.09631
765	0.08275	0.07478	0.05564	0.04796	0.02232	1230	0.00252	765	0.01923	0.10463	0.09722
766	0.08416	0.07498	0.05674	0.04942	0.02279	1232	0.00235	766	0.01946	0.10492	0.09755
767	0.08356	0.07588	0.0556	0.0478	0.02289	1234	0.00262	767	0.01842	0.10626	0.09883
768	0.08609	0.07617	0.05609	0.04953	0.02347	1236	0.00298	768	0.01882	0.10668	0.09929
769	0.08617	0.07696	0.05702	0.04897	0.02334	1238	0.0031	769	0.01866	0.10783	0.10043
770	0.08563	0.07702	0.05691	0.04909	0.02476	1240	0.00326	770	0.01767	0.1079	0.10057
771	0.08539	0.07672	0.05534	0.04874	0.02403	1242	0.00337	771	0.01892	0.10743	0.10022
772	0.08458	0.07702	0.05645	0.04936	0.0224	1244	0.00343	772	0.01855	0.10788	0.10071
773	0.08456	0.07641	0.05526	0.04713	0.02338	1246	0.00358	773	0.01849	0.10691	0.09993
774	0.08424	0.07613	0.05395	0.04937	0.02202	1248	0.00388	774	0.01831	0.10647	0.09962
775	0.08231	0.07465	0.05468	0.04851	0.02198	1250	0.00423	775	0.01822	0.10421	0.09768
776	0.08083	0.07406	0.05163	0.04758	0.02079	1252	0.00437	776	0.01638	0.10329	0.09694
777	0.07699	0.07197	0.05084	0.04599	0.02065	1254	0.00431	777	0.0152	0.10013	0.09417
778	0.07587	0.07111	0.04881	0.04551	0.01862	1256	0.00436	778	0.01467	0.09878	0.09306
779	0.07558	0.06824	0.0478	0.04282	0.01786	1258	0.00455	779	0.01395	0.09447	0.08924
780	0.07122	0.067	0.04588	0.04196	0.01633	1260	0.00472	780	0.01412	0.09254	0.08762
781	0.06892	0.06489	0.04324	0.04059	0.01564	1262	0.00494	781	0.01376	0.08935	0.08482
782	0.06794	0.06222	0.04076	0.03802	0.01403	1264	0.00519	782	0.0136	0.08528	0.08126
783	0.06513	0.06083	0.03908	0.03895	0.01213	1266	0.00534	783	0.01205	0.08315	0.07944
784	0.06279	0.05786	0.03786	0.03587	0.01276	1268	0.00519	784	0.01213	0.07864	0.07548
785	0.05969	0.05621	0.03564	0.03467	0.01007	1270	0.00477	785	0.01205	0.07615	0.07331
786	0.05749	0.05312	0.03499	0.03372	0.00976	1272	0.00464	786	0.01088	0.07147	0.06918
787	0.0563	0.052	0.03223	0.03396	0.00815	1274	0.00498	787	0.01079	0.06973	0.06773
788	0.05378	0.04899	0.03176	0.02929	0.00912	1276	0.00542	788	0.00896	0.06517	0.06371
789	0.0502	0.04791	0.02939	0.03089	0.00778	1278	0.00488	789	0.0103	0.06353	0.06232
790	0.05149	0.04513	0.02937	0.02774	0.0061	1280	0.00342	790	0.01015	0.05931	0.05861
791	0.04849	0.04372	0.02795	0.02624	0.00609	1282	0.00264	791	0.01005	0.05716	0.05676
792	0.04833	0.04327	0.0272	0.02795	0.00669	1284	0.00257	792	0.00945	0.05647	0.05622
793	0.04815	0.0415	0.02611	0.02489	0.00481	1286	0.00249	793	0.01034	0.05377	0.05389
794	0.04696	0.04143	0.02537	0.02635	0.00399	1288	0.0024	794	0.00942	0.05364	0.05387
795	0.0469	0.04031	0.02494	0.0255	0.00542	1290	0.00233	795	0.00927	0.0519	0.05241
796	0.04554	0.03919	0.02355	0.02489	0.00506	1292	0.00228	796	0.0098	0.0502	0.05096
797	0.04551	0.03878	0.02493	0.0242	0.00561	1294	0.00229	797	0.00961	0.04958	0.05048
798	0.0449	0.03848	0.02353	0.02406	0.00437	1296	0.00232	798	0.00907	0.04911	0.05015
799	0.04485	0.03787	0.02467	0.02393	0.0048	1298	0.00234	799	0.00928	0.04814	0.04938
800	0.04496	0.03738	0.02357	0.02284	0.00396	1300	0.00236	800	0.00889	0.04737	0.04879
801	0.0453	0.03773	0.02502	0.02303	0.00524	1302	0.0024	801	0.00951	0.0479	0.04933
802	0.04573	0.03761	0.02471	0.02543	0.00462	1304	0.00247	802	0.00831	0.04771	0.04925
803	0.04661	0.03773	0.02425	0.0242	0.0046	1306	0.0026	803	0.00965	0.04787	0.04949
804	0.04578	0.03842	0.02451	0.02514	0.0054	1308	0.00275	804	0.00977	0.04887	0.05049
805	0.04618	0.03816	0.02519	0.02412	0.00432	1310	0.00291	805	0.00875	0.04845	0.05021
806	0.04741	0.03872	0.02498	0.0257	0.00656	1312	0.00306	806	0.00878	0.04927	0.05104
807	0.04764	0.03877	0.0255	0.02385	0.00516	1314	0.00321	807	0.00901	0.04934	0.05119
808	0.04901	0.03973	0.02762	0.02684	0.00752	1316	0.00336	808	0.00923	0.05078	0.05256
809	0.04936	0.04004	0.02636	0.02575	0.00682	1318	0.0037	809	0.01071	0.05122	0.05305
810	0.04951	0.04104	0.02795	0.0257	0.00808	1320	0.00424	810	0.01052	0.0527	0.05449
811	0.04943	0.04095	0.02777	0.026	0.00804	1322	0.00454	811	0.01256	0.05257	0.05444
812	0.05139	0.04209	0.02852	0.02693	0.00826	1324	0.00493	812	0.01044	0.05426	0.05607
813	0.05149	0.04206	0.02898	0.02715	0.00909	1326	0.00461	813	0.01029	0.0542	0.0561
814	0.0532	0.04327	0.02973	0.02889	0.01066	1328	0.00404	814	0.01164	0.05602	0.05782
815	0.05436	0.04432	0.03012	0.02947	0.00887	1330	0.00543	815	0.01137	0.05757	0.05931
816	0.05562	0.04437	0.03075	0.02857	0.0102	1332	0.00536	816	0.01112	0.05764	0.05946
817	0.05754	0.04615	0.03064	0.03169	0.01181	1334	0.00464	817	0.01154	0.0603	0.06195
818	0.05777	0.04616	0.03188	0.02937	0.01139	1336	0.0077	818	0.01182	0.06028	0.06204
819	0.05891	0.04764	0.034	0.03252	0.01234	1338	0.0096	819	0.01257	0.0625	0.06413
820	0.05921	0.04787	0.03258	0.03091	0.01277	1340	0.00802	820	0.013	0.06283	0.06451
821	0.0606	0.04882	0.03524	0.03108	0.01418	1342	0.00694	821	0.01268	0.06426	0.06588
822	0.06083	0.04987	0.03511	0.03417	0.01407	1344	0.00684	822	0.01226	0.06581	0.06737
823	0.06247	0.05093	0.03607	0.03462	0.0153	1346	0.00673	823	0.01299	0.06739	0.06889
824	0.0627	0.05151	0.03654	0.03374	0.01558	1348	0.00666	824	0.01226	0.06826	0.06975
825	0.06388	0.05247	0.03671	0.03422	0.0165	1350	0.00672	825	0.01264	0.06969	0.07113
826	0.06437	0.05376	0.03738	0.0373	0.01778	1352	0.00687	826	0.01246	0.07162	0.07296
827	0.0658	0.05392	0.03729	0.03721	0.01732	1354	0.00702	827	0.01217	0.07184	0.07326
828	0.06634	0.05511	0.03752	0.03764	0.01899	1356	0.00717	828	0.01215	0.0736	0.07495
829	0.06662	0.05529	0.0372	0.03778	0.01891	1358	0.00733	829	0.0116	0.07387	0.07527
830	0.06763	0.05316	0.03805	0.02878	0.02058	1360	0.0075	830	0.01123	0.07063	0.07246
831	0.06801	0.05384	0.03895	0.02909	0.02035	1362	0.00767	831	0.01025	0.07164	0.07346
832	0.06855	0.05427	0.03898	0.02911	0.02213	1364	0.00784	832	0.00966	0.07229	0.07413
833	0.06916	0.05523	0.03896	0.02914	0.02175	1366	0.00803	833	0.0089	0.0737	0.0755
834	0.06933	0.05579	0.03947	0.02985	0.02319	1368	0.0083	834	0.00916	0.07452	0.07634
835	0.06948	0.05624	0.04003	0.03092	0.02345	1370	0.00861	835	0.00805	0.07519	0.07703
836	0.07017	0.0567	0.04032	0.03092	0.02353	1372	0.00894	836	0.00708	0.07587	0.07773
837	0.07122	0.05744	0.04063	0.0315	0.02445	1374	0.00921	837	0.00706	0.07696	0.07882
838	0.07143	0.05806	0.04153	0.03102	0.02479	1376	0.00934	838	0.00602	0.0779	0.07974
839	0.07233	0.05871	0.04196	0.03195	0.02562	1378	0.0095	839	0.00577	0.07886	0.08069
840	0.07239	0.05985	0.04281	0.03397	0.02575	1380	0.00974	840	0.00498	0.08057	0.08233
841	0.07368	0.06096	0.04373	0.03436	0.02643	1382	0.00995	841	0.00499	0.08222	0.0839
842	0.0743	0.06208	0.04478	0.03599	0.02773	1384	0.01005	842	0.00477	0.08389	0.08551
843	0.07542	0.06333	0.04571	0.03649	0.02753	1386	0.01009	843	0.00442	0.08576	0.08729
844	0.07659	0.06488	0.04712	0.03757	0.0284	1388	0.01017	844	0.00504	0.08807	0.08946
845	0.07858	0.06657	0.0485	0.03904	0.02833	1390	0.01034	845	0.0046	0.09062	0.09184
846	0.07909	0.06851	0.05085	0.03998	0.02972	1392	0.01056	846	0.00547	0.09355	0.09456
847	0.08188	0.07033	0.05192	0.04188	0.03012	1394	0.01079	847	0.00633	0.09627	0.0971
848	0.08351	0.07242	0.05449	0.04279	0.03207	1396	0.01104	848	0.00565	0.09939	0.10002
849	0.08601	0.07545	0.05633	0.04522	0.03265	1398	0.0111	849	0.00635	0.10395	0.10422
850	0.08912	0.07771	0.0596	0.04814	0.03386	1400	0.01076	850	0.00668	0.10736	0.10736
851	0.09113	0.08127	0.06144	0.05041	0.03513			851	0.00769	0.11271	0.11228
852	0.09545	0.08427	0.065	0.05156	0.03735			852	0.0084	0.11722	0.11642
853	0.0974	0.08795	0.06806	0.05526	0.03838			853	0.00979	0.12277	0.1215
854	0.10204	0.09191	0.0713	0.05756	0.03845			854	0.0102	0.12874	0.12696
855	0.10765	0.09667	0.07546	0.06144	0.04074			855	0.01131	0.13591	0.13349
856	0.11138	0.10153	0.07943	0.06485	0.04377			856	0.01256	0.14323	0.14017
857	0.1174	0.10677	0.08511	0.06868	0.04515			857	0.01372	0.15114	0.14737
858	0.12383	0.11344	0.08995	0.07341	0.04944			858	0.01526	0.16119	0.1565
859	0.13101	0.12	0.09552	0.07767	0.05184			859	0.01621	0.17107	0.16549
860	0.13812	0.12833	0.10154	0.08456	0.05626			860	0.01777	0.18364	0.17687
861	0.14692	0.13672	0.10844	0.09128	0.05934			861	0.01988	0.1963	0.18834
862	0.15691	0.14635	0.11661	0.09781	0.06492			862	0.0224	0.21082	0.20149
863	0.168	0.1561	0.126	0.10444	0.06882			863	0.0242	0.22554	0.21481
864	0.18083	0.16722	0.13612	0.11263	0.07534			864	0.02751	0.24232	0.22998
865	0.19429	0.17897	0.14716	0.12199	0.07963			865	0.02934	0.26006	0.24601
866	0.20844	0.19266	0.15736	0.13186	0.08772			866	0.03394	0.2807	0.26466
867	0.22329	0.20768	0.17077	0.1432	0.09542			867	0.0368	0.30336	0.28514
868	0.24139	0.22533	0.18359	0.15581	0.10426			868	0.04212	0.33	0.30918
869	0.26111	0.24418	0.19896	0.1691	0.1144			869	0.04644	0.35846	0.33484
870	0.28372	0.26519	0.21656	0.18415	0.12669			870	0.05194	0.39019	0.36344
871	0.31046	0.28927	0.23518	0.20142	0.13916			871	0.05695	0.42653	0.3962
872	0.34032	0.31408	0.25586	0.21805	0.15375			872	0.06414	0.46398	0.42996
873	0.37113	0.34319	0.27877	0.23767	0.16829			873	0.07054	0.50794	0.46956
874	0.409	0.37166	0.30292	0.2577	0.18753			874	0.0773	0.55092	0.50828
875	0.44574	0.40332	0.33009	0.27628	0.2061			875	0.0866	0.59871	0.55133
876	0.4852	0.43676	0.35774	0.29963	0.22644			876	0.09662	0.64922	0.59681
877	0.52553	0.47211	0.38518	0.32125	0.24562			877	0.10655	0.70258	0.64487
878	0.56799	0.50818	0.41493	0.34407	0.26948			878	0.11807	0.75703	0.69391
879	0.61219	0.5416	0.44581	0.36501	0.28945			879	0.12708	0.80749	0.73935
880	0.65142	0.57397	0.47333	0.38571	0.30992			880	0.13785	0.85638	0.78337
881	0.68811	0.60168	0.50035	0.40418	0.3265			881	0.14438	0.89823	0.82106
882	0.71692	0.62513	0.52335	0.41804	0.34174			882	0.15221	0.93362	0.85297
883	0.74029	0.64326	0.5409	0.43061	0.35186			883	0.15741	0.96099	0.87766
884	0.7552	0.65577	0.55318	0.4375	0.35871			884	0.16011	0.97985	0.89471
885	0.76069	0.65981	0.55906	0.43996	0.35886			885	0.16042	0.98596	0.90028
886	0.75597	0.65671	0.55792	0.43782	0.35597			886	0.15781	0.98124	0.89615
887	0.74289	0.64626	0.54955	0.43124	0.34835			887	0.15356	0.96546	0.88204
888	0.72069	0.62737	0.53406	0.41945	0.33637			888	0.14687	0.93691	0.85648
889	0.68522	0.60256	0.51043	0.40577	0.3191			889	0.1396	0.89942	0.82287
890	0.64432	0.57189	0.48221	0.38615	0.30012			890	0.13031	0.85308	0.78132
891	0.60034	0.53517	0.45154	0.36401	0.27821			891	0.12148	0.7976	0.73155
892	0.55027	0.49524	0.41501	0.33909	0.25523			892	0.11115	0.73729	0.67742
893	0.49975	0.45278	0.37955	0.31219	0.22921			893	0.10171	0.67316	0.61987
894	0.44715	0.41363	0.34063	0.28754	0.20526			894	0.09107	0.61399	0.5668
895	0.39987	0.37073	0.30825	0.26027	0.18137			895	0.08254	0.54921	0.50865
896	0.35376	0.33588	0.27314	0.23744	0.16056			896	0.07267	0.49656	0.46142
897	0.31661	0.29965	0.24564	0.21367	0.13964			897	0.06455	0.44181	0.41231
898	0.27951	0.27086	0.21778	0.19437	0.12117			898	0.05647	0.39832	0.37331
899	0.25074	0.24089	0.19609	0.17387	0.10563			899	0.05055	0.35304	0.33269
900	0.22068	0.21689	0.17391	0.15866	0.09197			900	0.04391	0.31679	0.3002
901	0.19896	0.19399	0.15584	0.14267	0.07983			901	0.03911	0.28217	0.26918
902	0.17689	0.17644	0.13831	0.13097	0.07042			902	0.03424	0.25568	0.24544
903	0.16103	0.15843	0.12594	0.11804	0.06153			903	0.03034	0.22846	0.22107
904	0.14482	0.14416	0.11245	0.10769	0.05395			904	0.02736	0.20687	0.20177
905	0.13247	0.13008	0.10308	0.09872	0.04785			905	0.02448	0.18562	0.18273
906	0.12082	0.11894	0.09257	0.08976	0.04266			906	0.02119	0.16877	0.16767
907	0.11128	0.1082	0.08473	0.0825	0.0382			907	0.01917	0.15253	0.15316
908	0.10236	0.0993	0.07688	0.07532	0.03386			908	0.01767	0.13909	0.14116
909	0.09545	0.09036	0.07146	0.06907	0.03082			909	0.01583	0.12556	0.1291
910	0.08837	0.08342	0.06544	0.06422	0.02718			910	0.01386	0.11505	0.11975
911	0.08266	0.07614	0.05965	0.05908	0.02464			911	0.01328	0.10407	0.10994
912	0.07642	0.07065	0.05489	0.05503	0.02237			912	0.01157	0.09577	0.10255
913	0.07214	0.0652	0.05045	0.05133	0.02023			913	0.01065	0.0875	0.09522
914	0.0676	0.0609	0.04647	0.04804	0.01857			914	0.00989	0.08099	0.08946
915	0.06426	0.0565	0.04263	0.04442	0.01708			915	0.00918	0.07434	0.08355
916	0.06029	0.05328	0.03978	0.04241	0.01582			916	0.00769	0.06945	0.07924
917	0.05763	0.0498	0.03684	0.04084	0.01465			917	0.00755	0.06418	0.07459
918	0.05462	0.04706	0.03438	0.03748	0.01415			918	0.00627	0.06004	0.07094
919	0.05223	0.04377	0.03192	0.03556	0.01199			919	0.00672	0.05507	0.06654
920	0.05002	0.04132	0.02933	0.03363	0.01176			920	0.00564	0.05134	0.06328
921	0.04824	0.03858	0.02795	0.03162	0.01095			921	0.00591	0.0472	0.05963
922	0.04662	0.03659	0.02592	0.03046	0.01046			922	0.00472	0.04359	0.05699
923	0.04313	0.03427	0.02484	0.02857	0.00955			923	0.00504	0.04194	0.05391
924	0.04004	0.03222	0.02348	0.02726	0.00947			924	0.00446	0.04023	0.05119
925	0.03735	0.03044	0.02191	0.02629	0.00835			925	0.00437	0.04008	0.04884
926	0.03467	0.02866	0.0213	0.02454	0.00967			926	0.0044	0.03765	0.04649
927	0.03243	0.02718	0.01985	0.02412	0.00788			927	0.00369	0.036	0.04454
928	0.03021	0.0257	0.01935	0.02284	0.00697			928	0.00335	0.0346	0.04259
929	0.02795	0.02421	0.0186	0.02155	0.00758			929	0.00313	0.03316	0.04064
930	0.02618	0.02303	0.01708	0.02136	0.0082			930	0.00499	0.03326	0.03909
931	0.02416	0.02169	0.01698	0.0206	0.00757			931	0.00547	0.03225	0.03734
932	0.02258	0.02065	0.01605	0.01997	0.00715			932	0.00365	0.03313	0.03598
933	0.02091	0.01954	0.01496	0.01915	0.00745			933	0.00404	0.03099	0.03454
934	0.0197	0.01875	0.0149	0.01824	0.00789			934	0.00324	0.0294	0.03353
935	0.01789	0.01754	0.01491	0.01797	0.00739			935	0.00364	0.02891	0.03195
936	0.01681	0.01683	0.01399	0.01729	0.00631			936	0.00357	0.02878	0.03105
937	0.01553	0.016	0.01451	0.0163	0.00623			937	0.00227	0.02908	0.02997
938	0.01447	0.0153	0.01397	0.01626	0.00759			938	0.00413	0.02848	0.02907
939	0.01336	0.01457	0.01384	0.01541	0.00764			939	0.00313	0.02742	0.02814
940	0.01237	0.0139	0.0136	0.01496	0.00702			940	0.00338	0.02669	0.0273
941	0.01171	0.01347	0.01313	0.01469	0.00894			941	0.00355	0.02673	0.02676
942	0.01079	0.01287	0.01378	0.01442	0.00811			942	0.00351	0.02677	0.026
943	0.01023	0.0125	0.0129	0.01473	0.00862			943	0.00283	0.02607	0.02555
944	0.00942	0.01198	0.01289	0.01439	0.00857			944	0.00336	0.02661	0.0249
945	0.00912	0.01178	0.01251	0.01441	0.00892			945	0.00349	0.02578	0.02468
946	0.00829	0.01124	0.01317	0.01382	0.01036			946	0.00449	0.02539	0.024
947	0.00809	0.0111	0.01327	0.01412	0.01077			947	0.00297	0.02591	0.02386
948	0.00752	0.01073	0.01356	0.01422	0.01159			948	0.00384	0.02538	0.02341
949	0.00725	0.01057	0.01317	0.014	0.01216			949	0.00413	0.02518	0.02324
950	0.00684	0.0103	0.01341	0.0139	0.01272			950	0.00359	0.0246	0.02293
951	0.00645	0.01004	0.01322	0.0141	0.01355			951	0.00507	0.02527	0.02262
952	0.00623	0.0099	0.01294	0.01418	0.01531			952	0.00463	0.02495	0.02248
953	0.006	0.00976	0.01334	0.01431	0.01642			953	0.00488	0.02494	0.02233
954	0.00598	0.00974	0.01402	0.0145	0.01687			954	0.00596	0.02421	0.02236
955	0.00581	0.00964	0.01428	0.01509	0.01804			955	0.00508	0.02433	0.02227
956	0.00576	0.00961	0.01479	0.01492	0.01934			956	0.00651	0.02333	0.02227
957	0.00559	0.00951	0.01418	0.01498	0.02093			957	0.00585	0.02518	0.02218
958	0.00577	0.00964	0.01526	0.01581	0.02256			958	0.00607	0.02502	0.0224
959	0.00552	0.00948	0.01557	0.01597	0.02393			959	0.00718	0.02417	0.02223
960	0.00586	0.00972	0.01583	0.01652	0.02211			960	0.00821	0.02519	0.02259
961	0.00579	0.00966	0.01603	0.01663	0.02214			961	0.00827	0.02444	0.02256
962	0.00593	0.00977	0.01581	0.0175	0.02217			962	0.00849	0.02575	0.02275
963	0.00593	0.00978	0.01632	0.01775	0.02221			963	0.00913	0.02497	0.0228
964	0.00592	0.00977	0.01569	0.01808	0.02197			964	0.01005	0.02627	0.02282
965	0.00638	0.01009	0.01607	0.01877	0.02279			965	0.01013	0.02597	0.02329
966	0.0063	0.01003	0.01574	0.01937	0.02386			966	0.0112	0.02611	0.02325
967	0.00667	0.01029	0.01704	0.01951	0.02389			967	0.01201	0.02677	0.02364
968	0.00685	0.01042	0.01637	0.02068	0.02392			968	0.01271	0.02689	0.02385
969	0.00681	0.01041	0.01636	0.02051	0.02396			969	0.01408	0.02675	0.02387
970	0.0074	0.01079	0.01573	0.02147	0.02399			970	0.0138	0.0272	0.02442
971	0.00808	0.01126	0.01621	0.02321	0.02402			971	0.01432	0.02808	0.02509
972	0.00788	0.01114	0.01669	0.02334	0.02406			972	0.01491	0.02798	0.02496
973	0.00814	0.01131	0.0161	0.02409	0.02409			973	0.01646	0.02801	0.02523
974	0.0088	0.01176	0.01684	0.02541	0.02412			974	0.01413	0.02901	0.02586
975	0.00958	0.01229	0.01645	0.026	0.02416			975	0.01423	0.02902	0.02661
976	0.00891	0.01183	0.01626	0.02618	0.02419			976	0.01432	0.02867	0.02602
977	0.00926	0.01207	0.01629	0.02657	0.02423			977	0.01441	0.02959	0.02637
978	0.00968	0.01237	0.01693	0.02773	0.02426			978	0.0145	0.03002	0.02681
979	0.00988	0.0125	0.01655	0.02794	0.02429			979	0.01459	0.03038	0.02701
980	0.00953	0.01228	0.01632	0.02745	0.02433			980	0.01468	0.03094	0.02673
981	0.01018	0.01272	0.01693	0.02946	0.02436			981	0.01477	0.03004	0.02736
982	0.01033	0.01281	0.01631	0.02875	0.0244			982	0.01486	0.03153	0.0275
983	0.01116	0.01339	0.01654	0.03081	0.02443			983	0.01494	0.03195	0.0283
984	0.01076	0.01312	0.01639	0.03039	0.02446			984	0.01503	0.0316	0.02796
985	0.01124	0.01344	0.01647	0.03059	0.0245			985	0.01512	0.03178	0.02842
986	0.01107	0.01334	0.01548	0.03072	0.02453			986	0.0152	0.03121	0.0283
987	0.01142	0.01358	0.01609	0.03075	0.02457			987	0.01529	0.03099	0.02864
988	0.01201	0.01398	0.01539	0.03095	0.0246			988	0.01537	0.03154	0.02921
989	0.01179	0.01384	0.01516	0.03165	0.02463			989	0.01546	0.03119	0.02903
990	0.01251	0.01433	0.01578	0.03234	0.02467			990	0.01554	0.03037	0.02971
991	0.01255	0.01435	0.01539	0.03307	0.0247			991	0.01562	0.0308	0.02976
992	0.01277	0.01451	0.01516	0.0324	0.02474			992	0.0157	0.03046	0.02998
993	0.01277	0.01451	0.0146	0.0338	0.02477			993	0.01578	0.03093	0.02999
994	0.01304	0.0147	0.01488	0.03391	0.02481			994	0.01585	0.03007	0.03027
995	0.01331	0.01488	0.01493	0.03303	0.02484			995	0.01565	0.03005	0.03051
996	0.01307	0.01471	0.01408	0.03365	0.02327			996	0.01546	0.02987	0.0303
997	0.01324	0.01485	0.01375	0.03347	0.02283			997	0.01537	0.03008	0.03049
998	0.01319	0.01481	0.01307	0.03276	0.02239			998	0.01527	0.02901	0.03044
999	0.01339	0.01494	0.01356	0.03444	0.02195			999	0.01518	0.02969	0.03063
1000	0.01376	0.0152	0.01306	0.03418	0.02152			1000	0.01509	0.02872	0.03098
1001	0.01345	0.01499	0.01292	0.03368	0.02108			1001	0.01499	0.02895	0.03071
1002	0.01336	0.01495	0.01254	0.0339	0.02064			1002	0.0149	0.02887	0.03066
1003	0.01338	0.01496	0.01219	0.03373	0.0202			1003	0.0148	0.02801	0.03066
1004	0.0133	0.01492	0.0115	0.03274	0.01977			1004	0.0147	0.0285	0.03061
1005	0.01338	0.01497	0.01217	0.03326	0.01933			1005	0.01461	0.02789	0.03068
1006	0.01301	0.01474	0.01187	0.03294	0.01888			1006	0.01455	0.02827	0.03037
1007	0.01301	0.01475	0.0117	0.0328	0.01839			1007	0.01461	0.02747	0.03037
1008	0.01245	0.01437	0.01158	0.03241	0.0179			1008	0.01458	0.0277	0.02986
1009	0.01272	0.01454	0.01131	0.03276	0.01741			1009	0.01423	0.02692	0.03009
1010	0.01182	0.01396	0.01162	0.03133	0.01692			1010	0.01388	0.02743	0.02929
1011	0.01152	0.01376	0.01084	0.03136	0.01643			1011	0.01353	0.02739	0.029
1012	0.01142	0.0137	0.01059	0.03122	0.01594			1012	0.01325	0.02725	0.02891
1013	0.01116	0.01353	0.01113	0.031	0.01545			1013	0.0131	0.02693	0.02868
1014	0.01044	0.01305	0.01045	0.03007	0.01496			1014	0.01297	0.0268	0.02802
1015	0.01042	0.01304	0.01047	0.03019	0.01447			1015	0.01282	0.02664	0.02799
1016	0.00969	0.01256	0.01069	0.02911	0.01398			1016	0.01268	0.02666	0.02732
1017	0.00958	0.0125	0.01075	0.0296	0.0135			1017	0.01254	0.02647	0.02723
1018	0.00859	0.01183	0.0102	0.02822	0.01289			1018	0.01239	0.02632	0.02631
1019	0.00867	0.0119	0.01023	0.02862	0.01214			1019	0.01224	0.02609	0.02638
1020	0.00815	0.01155	0.00991	0.02781	0.00701			1020	0.01207	0.02548	0.02588
1021	0.00768	0.01123	0.01049	0.02768	0.00685			1021	0.01185	0.02607	0.02544
1022	0.00711	0.01086	0.01014	0.02679	0.00669			1022	0.01164	0.02567	0.02491
1023	0.0068	0.01068	0.01018	0.02657	0.00653			1023	0.01142	0.02584	0.02464
1024	0.0065	0.01047	0.00977	0.02623	0.00637			1024	0.0112	0.02512	0.02434
1025	0.00606	0.01018	0.01009	0.02534	0.0062			1025	0.01097	0.02423	0.02392
1026	0.00519	0.00959	0.0099	0.02514	0.00604			1026	0.01075	0.02448	0.0231
1027	0.00468	0.00926	0.00991	0.02416	0.0058			1027	0.01046	0.0244	0.02262
1028	0.00436	0.00906	0.00964	0.02352	0.00583			1028	0.01037	0.0238	0.02232
1029	0.00405	0.00885	0.01014	0.02353	0.00587			1029	0.01029	0.02374	0.02201
1030	0.00348	0.00847	0.00995	0.02275	0.00591			1030	0.0102	0.02334	0.02147
1031	0.00303	0.00818	0.00933	0.02234	0.00601			1031	0.01005	0.02295	0.02104
1032	0.0023	0.0077	0.00997	0.02143	0.00585			1032	0.0101	0.02336	0.02036
1033	0.0022	0.00762	0.00978	0.02123	0.00569			1033	0.01022	0.02306	0.02022
1034	0.00165	0.00727	0.01002	0.02071	0.00553			1034	0.01008	0.02284	0.0197
1035	0.00138	0.00708	0.01002	0.02049	0.00537			1035	0.00994	0.02217	0.01941
1036	0.000778869	0.00669	0.01002	0.0196	0.00521			1036	0.0098	0.02174	0.01884
1037	0.000587329	0.00657	0.00991	0.01971	0.00505			1037	0.00966	0.02174	0.01863
1038	9.65522e-05	0.00625	0.00966	0.01903	0.00489			1038	0.00952	0.02104	0.01817
1039	-0.000257486	0.00601	0.00988	0.01821	0.00473			1039	0.00931	0.02114	0.01779
1040	-0.000605816	0.00578	0.00957	0.01753	0.00454			1040	0.01013	0.02023	0.01744
1041	-0.00104	0.00551	0.00966	0.0175	0.00435			1041	0.00983	0.02004	0.01703
1042	-0.00141	0.00526	0.00957	0.01714	0.00416			1042	0.00982	0.01991	0.01665
1043	-0.00154	0.00518	0.00974	0.01632	0.00398			1043	0.00923	0.01976	0.01649
1044	-0.00204	0.00484	0.00935	0.01585	0.00379			1044	0.00942	0.01915	0.01599
1045	-0.00232	0.00466	0.00978	0.01467	0.0036			1045	0.00927	0.01889	0.01569
1046	-0.00276	0.00437	0.00959	0.01478	0.00341			1046	0.00908	0.0183	0.01525
1047	-0.00286	0.00431	0.0096	0.01404	0.00322			1047	0.00849	0.01814	0.01511
1048	-0.00313	0.00413	0.00984	0.01429	0.00303			1048	0.00852	0.01806	0.01482
1049	-0.00328	0.00403	0.00988	0.01411	0.00284			1049	0.00846	0.01778	0.01463
1050	-0.00373	0.00373	0.00954	0.01364	0.00265			1050	0.00803	0.0174	0.01417
1051	-0.00369	0.00376	0.00956	0.01371	0.00246			1051	0.00799	0.01744	0.01416
1052	-0.00405	0.00353	0.00956	0.01252	0.00228			1052	0.00814	0.01764	0.01378
1053	-0.00425	0.00339	0.00952	0.01297	0.00208			1053	0.00786	0.01684	0.01354
1054	-0.00441	0.00329	0.00953	0.01239	0.00211			1054	0.00796	0.01667	0.01334
1055	-0.00452	0.00322	0.00935	0.01218	0.00215			1055	0.00768	0.01696	0.01318
1056	-0.00486	0.00299	0.00963	0.01118	0.00219			1056	0.00744	0.01626	0.01281
1057	-0.00482	0.00303	0.0096	0.01161	0.00222			1057	0.00757	0.01589	0.01279
1058	-0.00518	0.00279	0.00933	0.01101	0.00226			1058	0.00728	0.01568	0.0124
1059	-0.00528	0.00272	0.00929	0.01096	0.00229			1059	0.00749	0.01553	0.01225
1060	-0.00526	0.00274	0.00928	0.01072	0.00233			1060	0.0072	0.01529	0.0122
1061	-0.00549	0.00258	0.00934	0.01087	0.00237			1061	0.00706	0.01531	0.01192
1062	-0.00558	0.00253	0.00975	0.01082	0.0024			1062	0.00716	0.01492	0.01178
1063	-0.0056	0.00252	0.00968	0.01021	0.00244			1063	0.00713	0.01471	0.0117
1064	-0.00596	0.00228	0.00929	0.01012	0.00247			1064	0.00716	0.01466	0.01129
1065	-0.00602	0.00224	0.00939	0.00977	0.00251			1065	0.00693	0.01436	0.01117
1066	-0.00613	0.00217	0.00949	0.01011	0.00125			1066	0.00711	0.01389	0.011
1067	-0.00623	0.0021	0.00957	0.00939	0.000822534			1067	0.00697	0.01387	0.01083
1068	-0.00631	0.00205	0.00935	0.009	0.000990854			1068	0.00676	0.01346	0.01068
1069	-0.00648	0.00194	0.0097	0.00845	0.000915545			1069	0.00649	0.01378	0.01046
1070	-0.00653	0.00191	0.00906	0.00915	0.000967155			1070	0.00653	0.0135	0.01033
1071	-0.00645	0.00197	0.00961	0.0092	0.000389355			1071	0.00636	0.01286	0.01033
1072	-0.00662	0.00185	0.00921	0.00913	0.00047653			1072	0.00674	0.01284	0.01009
1073	-0.00668	0.00181	0.00947	0.00898	0.000594177			1073	0.00657	0.01258	0.00996
1074	-0.00642	0.00199	0.00945	0.00899	-1.91028e-05			1074	0.00673	0.01276	0.01011
1075	-0.00651	0.00193	0.0091	0.00935	0.000453897			1075	0.00652	0.01251	0.00995
1076	-0.00662	0.00186	0.00943	0.00853	0.000190892			1076	0.00627	0.01227	0.00976
1077	-0.00665	0.00184	0.00908	0.00879	0.000836506			1077	0.00646	0.01222	0.00965
1078	-0.0067	0.00181	0.0091	0.00892	8.62356e-05			1078	0.00634	0.01232	0.00951
1079	-0.00649	0.00195	0.00922	0.00907	0.000503461			1079	0.0064	0.01156	0.00961
1080	-0.00664	0.00185	0.00925	0.00867	0.000154227			1080	0.00564	0.01166	0.00938
1081	-0.00643	0.002	0.00956	0.00903	0.000779597			1081	0.00602	0.01159	0.00948
1082	-0.00661	0.00187	0.00947	0.00887	0.000120755			1082	0.00607	0.01104	0.00922
1083	-0.00664	0.00186	0.00941	0.00871	8.1197e-05			1083	0.00609	0.01133	0.00911
1084	-0.00644	0.00199	0.00917	0.00923	0.000625396			1084	0.00613	0.01105	0.00919
1085	-0.00648	0.00196	0.0093	0.00846	0.000184862			1085	0.0058	0.01126	0.00905
1086	-0.00645	0.00198	0.00929	0.00871	0.000576807			1086	0.00628	0.01077	0.00898
1087	-0.006	0.00229	0.00957	0.00885	0.000466242			1087	0.00593	0.0111	0.00929
1088	-0.00611	0.00222	0.00921	0.00925	0.000513045			1088	0.00562	0.01057	0.00909
1089	-0.00607	0.00224	0.00934	0.00886	0.000356821			1089	0.00559	0.01084	0.00902
1090	-0.00603	0.00227	0.00928	0.00948	0.00047979			1090	0.00599	0.0105	0.00895
1091	-0.00596	0.00232	0.00948	0.00882	0.000623074			1091	0.00586	0.01011	0.00891
1092	-0.00576	0.00245	0.00937	0.00928	0.000725762			1092	0.00584	0.01057	0.00898
1093	-0.00564	0.00253	0.00924	0.00932	0.000858918			1093	0.00595	0.01013	0.00899
1094	-0.00555	0.00259	0.00928	0.00933	0.000662147			1094	0.006	0.01019	0.00896
1095	-0.00556	0.00259	0.00958	0.00929	0.00131			1095	0.00601	0.0101	0.00884
1096	-0.0054	0.00269	0.00928	0.00981	0.0011			1096	0.00591	0.00999	0.00887
1097	-0.00535	0.00273	0.0093	0.00945	0.00144			1097	0.0059	0.0096	0.00881
1098	-0.00534	0.00273	0.00961	0.0094	0.00132			1098	0.0058	0.01019	0.0087
1099	-0.00511	0.00289	0.00934	0.00967	0.00172			1099	0.00568	0.00979	0.0088
1100	-0.00477	0.00312	0.00944	0.00998	0.00178			1100	0.00569	0.00965	0.00899
1101	-0.00489	0.00304	0.00956	0.0101	0.00198			1101	0.00613	0.00969	0.00876
1102	-0.00468	0.00318	0.00973	0.01025	0.00202			1102	0.00604	0.00967	0.00883
1103	-0.00441	0.00336	0.00932	0.01045	0.00273			1103	0.00627	0.00954	0.00896
1104	-0.00449	0.0033	0.00948	0.00998	0.00276			1104	0.0061	0.00964	0.00876
1105	-0.00399	0.00364	0.00963	0.01126	0.00311			1105	0.00614	0.00957	0.0091
1106	-0.00407	0.00358	0.00973	0.01093	0.0038			1106	0.00645	0.00934	0.0089
1107	-0.00382	0.00375	0.00967	0.01087	0.00357			1107	0.00628	0.00942	0.009
1108	-0.00363	0.00388	0.00967	0.01161	0.00443			1108	0.00631	0.00946	0.00905
1109	-0.0037	0.00383	0.00979	0.01086	0.00462			1109	0.00641	0.00947	0.00886
1110	-0.00353	0.00394	0.00979	0.01153	0.00469			1110	0.0065	0.009	0.00889
1111	-0.00321	0.00416	0.01	0.01133	0.00531			1111	0.00661	0.00934	0.00905
1112	-0.003	0.0043	0.00973	0.01239	0.0056			1112	0.00666	0.0094	0.00911
1113	-0.00276	0.00445	0.00992	0.01206	0.00609			1113	0.00631	0.00908	0.00919
1114	-0.00269	0.0045	0.01001	0.01231	0.00639			1114	0.00702	0.00927	0.00913
1115	-0.0025	0.00463	0.01049	0.01235	0.007			1115	0.00657	0.00926	0.00917
1116	-0.00244	0.00467	0.01006	0.01246	0.00741			1116	0.007	0.00905	0.00908
1117	-0.00218	0.00484	0.01003	0.01318	0.00815			1117	0.0071	0.00909	0.00918
1118	-0.00207	0.00491	0.01038	0.01249	0.00777			1118	0.00685	0.00898	0.00915
1119	-0.00192	0.00502	0.01044	0.01333	0.0085			1119	0.00729	0.00925	0.00915
1120	-0.00169	0.00517	0.0106	0.01346	0.00901			1120	0.00715	0.00914	0.00921
1121	-0.0016	0.00523	0.0105	0.01334	0.00921			1121	0.00727	0.00905	0.00916
1122	-0.00137	0.00537	0.01062	0.01334	0.0077			1122	0.00758	0.00952	0.00922
1123	-0.000973281	0.00565	0.01069	0.01392	0.00774			1123	0.00762	0.00915	0.00945
1124	-0.00104	0.0056	0.01083	0.01336	0.00778			1124	0.00748	0.00926	0.00925
1125	-0.00104	0.0056	0.01069	0.01351	0.0077			1125	0.00757	0.0089	0.00911
1126	-0.000709432	0.00581	0.01059	0.01356	0.00763			1126	0.00732	0.00898	0.00925
1127	-0.000571695	0.00592	0.01056	0.01325	0.00755			1127	0.00772	0.00938	0.00924
1128	-0.00041901	0.006	0.01053	0.01334	0.00748			1128	0.00754	0.00885	0.00921
1129	-0.000103682	0.00621	0.0105	0.01367	0.0074			1129	0.00779	0.00876	0.00935
1130	-9.74205e-05	0.00623	0.01046	0.0137	0.00733			1130	0.00758	0.00878	0.00923
1131	-4.05098e-05	0.00625	0.01043	0.01326	0.00725			1131	0.00754	0.00871	0.00911
1132	2.41588e-05	0.00629	0.0104	0.01338	0.00718			1132	0.00747	0.00873	0.00902
1133	0.000556366	0.00665	0.01037	0.01352	0.0071			1133	0.00761	0.00784	0.00935
1134	0.000755634	0.00679	0.01033	0.01363	0.00703			1134	0.00774	0.00919	0.0094
1135	0.000412317	0.00656	0.0103	0.01333	0.00695			1135	0.0077	0.00799	0.00893
1136	0.000791406	0.00681	0.01026	0.01319	0.00687			1136	0.00697	0.00805	0.00912
1137	0.000549266	0.00664	0.01023	0.01301	0.0068			1137	0.00779	0.00805	0.00874
1138	0.000943744	0.00691	0.01019	0.01287	0.00675			1138	0.0071	0.00847	0.00895
1139	0.000302454	0.00647	0.01016	0.01173	0.00678			1139	0.00744	0.00785	0.0082
1140	0.00113	0.00702	0.01012	0.0121	0.00676			1140	0.00703	0.00777	0.00878
1141	0.00128	0.00712	0.01009	0.01242	0.00654			1141	0.00787	0.00787	0.00877
1142	0.00138	0.00718	0.01005	0.01181	0.00631			1142	0.00729	0.00781	0.0087
1143	0.00132	0.00716	0.01001	0.01081	0.00609			1143	0.00777	0.00692	0.00851
1144	0.00164	0.00737	0.00998	0.01072	0.00586			1144	0.00703	0.00711	0.00864
1145	0.00187	0.00751	0.00994	0.01106	0.00564			1145	0.00737	0.00722	0.00867
1146	0.00138	0.00718	0.0099	0.01018	0.00544			1146	0.00752	0.00755	0.00806
1147	0.00175	0.00743	0.00986	0.01026	0.00532			1147	0.00853	0.00658	0.00824
1148	0.00199	0.00759	0.00982	0.01038	0.0052			1148	0.00783	0.00702	0.0083
1149	0.00196	0.00757	0.00978	0.00968	0.00508			1149	0.00798	0.00622	0.00811
1150	0.00197	0.00757	0.00974	0.00916	0.00496			1150	0.00863	0.00713	0.00795
1151	0.002	0.00759	0.0097	0.00929	0.00484			1151	0.00705	0.00567	0.00781
1152	0.00191	0.00752	0.00963	0.00845	0.00472			1152	0.00904	0.00641	0.00756
1153	0.00199	0.00758	0.00952	0.00842	0.0046			1153	0.00704	0.00614	0.00748
1154	0.0023	0.00779	0.0094	0.0087	0.00448			1154	0.0096	0.00664	0.0076
1155	0.00223	0.00773	0.00928	0.00844	0.00436			1155	0.00834	0.00601	0.00735
1156	0.00243	0.00787	0.00916	0.00845	0.00431			1156	0.00911	0.00538	0.00738
1157	0.00238	0.00783	0.00904	0.0084	0.00435			1157	0.00879	0.00563	0.00716
1158	0.00229	0.00776	0.00892	0.00867	0.00438			1158	0.00934	0.00565	0.0069
1159	0.00239	0.00784	0.00879	0.00858	0.00454			1159	0.00863	0.0054	0.00685
1160	0.00258	0.00797	0.0087	0.00899	0.00434			1160	0.00798	0.00551	0.00685
1161	0.00248	0.00788	0.00861	0.00854	0.00414			1161	0.00751	0.00483	0.00657
1162	0.00249	0.0079	0.00851	0.00924	0.00394			1162	0.00835	0.00543	0.00643
1163	0.00267	0.008	0.00842	0.00865	0.00374			1163	0.0081	0.00424	0.0064
1164	0.00273	0.00804	0.00832	0.009	0.00354			1164	0.0081	0.00501	0.00629
1165	0.00281	0.0081	0.00823	0.00922	0.00334			1165	0.00845	0.00433	0.0062
1166	0.00294	0.00818	0.00813	0.00942	0.00314			1166	0.00815	0.00482	0.00614
1167	0.00301	0.00822	0.00804	0.00935	0.00295			1167	0.00773	0.0044	0.00603
1168	0.00311	0.00828	0.00795	0.00947	0.00275			1168	0.00717	0.0044	0.00594
1169	0.00321	0.00834	0.00785	0.0097	0.00255			1169	0.00713	0.00495	0.00585
1170	0.00313	0.0083	0.00776	0.00979	0.00235			1170	0.00709	0.00422	0.00562
1171	0.00321	0.00836	0.00775	0.01001	0.00215			1171	0.00674	0.00481	0.00554
1172	0.00321	0.00836	0.00739	0.00941	0.00195			1172	0.0064	0.00477	0.00536
1173	0.0033	0.0084	0.00694	0.01005	0.00175			1173	0.00674	0.00439	0.00525
1174	0.00352	0.00854	0.0069	0.01037	0.00155			1174	0.00603	0.00387	0.00527
1175	0.00351	0.00854	0.00686	0.01033	0.00135			1175	0.00591	0.00442	0.0051
1176	0.00355	0.00856	0.00681	0.01019	0.00115			1176	0.00585	0.00337	0.00495
1177	0.00363	0.00862	0.00685	0.01058	0.000954864			1177	0.00499	0.00413	0.00487
1178	0.00366	0.00863	0.00649	0.01046	0.000755728			1178	0.00555	0.00414	0.00472
1179	0.00377	0.00869	0.00607	0.01061	0.000506676			1179	0.00483	0.0035	0.00463
1180	0.00389	0.00877	0.00603	0.01061	0.000543522			1180	0.00519	0.00391	0.00457
1181	0.00398	0.00883	0.00601	0.01081	0.000580358			1181	0.0046	0.00334	0.00448
1182	0.00404	0.00887	0.00581	0.01085	0.000617186			1182	0.00541	0.00398	0.00436
1183	0.00415	0.00893	0.00561	0.01096	0.000654004			1183	0.00513	0.00297	0.00428
1184	0.00422	0.00897	0.00542	0.01112	0.000690813			1184	0.00494	0.00397	0.00416
1185	0.00442	0.00912	0.00522	0.01097	0.000727612			1185	0.00655	0.00342	0.00418
1186	0.00449	0.00915	0.00502	0.01119	0.000764401			1186	0.00537	0.00421	0.00407
1187	0.00463	0.00923	0.00482	0.01118	0.000801181			1187	0.00557	0.00335	0.00401
1188	0.00472	0.00929	0.00462	0.01156	0.000837949			1188	0.00582	0.00412	0.00392
1189	0.00486	0.0094	0.00442	0.01174	0.000888102			1189	0.00541	0.00372	0.00389
1190	0.005	0.00948	0.00422	0.01166	0.000728182			1190	0.00499	0.00303	0.00383
1191	0.00529	0.00968	0.00402	0.01178	0.000568254			1191	0.00454	0.00398	0.00394
1192	0.00541	0.00974	0.00383	0.01176	0.000408312			1192	0.00533	0.00283	0.00385
1193	0.00556	0.00984	0.00363	0.01199	0.00024836			1193	0.00465	0.00311	0.00382
1194	0.00575	0.00997	0.00343	0.01226	8.83952e-05			1194	0.00538	0.00345	0.00382
1195	0.00586	0.01005	0.00323	0.01211	-7.15809e-05			1195	0.00505	0.00329	0.00376
1196	0.00603	0.01015	0.00303	0.01201	-0.000231571			1196	0.00507	0.00344	0.00373
1197	0.00625	0.01029	0.00284	0.01232	-0.000400735			1197	0.00455	0.00301	0.00376
1198	0.00637	0.01037	0.00264	0.01178	-0.000757415			1198	0.00582	0.0031	0.0037
1199	0.00633	0.01032	0.00244	0.0121	-0.00111			1199	0.00371	0.00202	0.00347
1200	0.00658	0.01051	0.00225	0.0119	-0.00147			1200	0.00459	0.00347	0.00355
1201	0.00686	0.01067	0.00206	0.01209	-0.00179			1201	0.00375	0.00299	0.00361
1202	0.00705	0.0108	0.00202	0.01234	-0.00175			1202	0.00372	0.0024	0.00361
1203	0.00722	0.01092	0.00198	0.01217	-0.00171			1203	0.00376	0.00305	0.00361
1204	0.00741	0.01104	0.00194	0.01226	-0.00168			1204	0.004	0.00303	0.00362
1205	0.00765	0.0112	0.00188	0.01202	-0.00164			1205	0.00347	0.00192	0.00368
1206	0.00784	0.01132	0.00174	0.01237	-0.0016			1206	0.00397	0.00214	0.00368
1207	0.00784	0.0113	0.0016	0.01212	-0.00157			1207	0.00371	0.00248	0.00348
1208	0.00795	0.01138	0.00145	0.01181	-0.00206			1208	0.00315	0.00224	0.00343
1209	0.00836	0.01165	0.00131	0.01209	-0.00209			1209	0.00337	0.00233	0.00363
1210	0.00825	0.01158	0.00117	0.01179	-0.00217			1210	0.00322	0.00234	0.00338
1211	0.00833	0.01162	0.000403957	0.01187	-0.00158			1211	0.00309	0.00222	0.00327
1212	0.00868	0.01184	0.000227285	0.01209	-0.00278			1212	0.00271	0.00191	0.00342
1213	0.00859	0.01178	5.09322e-05	0.01214	-0.00282			1213	0.0029	0.00217	0.00317
1214	0.00866	0.01181	-0.00012509	0.01173	-0.00265			1214	0.00307	0.0022	0.00307
1215	0.00856	0.01175	-0.000300775	0.01189	-0.00281			1215	0.00326	0.00253	0.00282
1216	0.00868	0.01183	-0.000476112	0.01149	-0.00212			1216	0.00343	0.00258	0.00277
1217	0.00854	0.01174	-0.000651091	0.01166	-0.00387			1217	0.00361	0.00177	0.0025
1218	0.00853	0.01171	-0.000825704	0.01161	-0.00295			1218	0.00379	0.00129	0.00231
1219	0.00833	0.01158	-0.000999941	0.01115	-0.00355			1219	0.00381	0.00168	0.00198
1220	0.00836	0.0116	-0.00117	0.01118	-0.0041			1220	0.00347	0.00213	0.00185
1221	0.0081	0.01142	-0.00135	0.01107	-0.0038			1221	0.00312	0.00153	0.00147
1222	0.00808	0.0114	-0.00152	0.01132	-0.00417			1222	0.00277	0.00133	0.00128
1223	0.00797	0.01133	-0.00169	0.01099	-0.00434			1223	0.0042	0.00167	0.00104
1224	0.00789	0.01126	-0.00187	0.01098	-0.00424			1224	0.00385	0.00158	0.000804079
1225	0.00763	0.01109	-0.00204	0.01075	-0.00451			1225	0.00351	0.000996395	0.000423337
1226	0.00743	0.01094	-0.00221	0.01056	-0.00449			1226	0.00317	0.00128	7.21892e-05
1227	0.00745	0.01095	-0.00238	0.01039	-0.00414			1227	0.00295	0.00121	-4.97934e-05
1228	0.00716	0.01076	-0.00262	0.01016	-0.00433			1228	0.0029	0.000921304	-0.000455689
1229	0.00711	0.01071	-0.00265	0.01015	-0.00457			1229	0.00286	0.000847152	-0.000660874
1230	0.00693	0.0106	-0.00268	0.01018	-0.00485			1230	0.00282	0.0017	-0.000950371
1231	0.00701	0.01064	-0.00271	0.01025	-0.00486			1231	0.00277	0.00127	-0.00104
1232	0.00689	0.01055	-0.00274	0.01015	-0.00444			1232	0.00273	0.000456159	-0.0013
1233	0.007	0.01063	-0.00277	0.0106	-0.005			1233	0.00269	0.00112	-0.00133
1234	0.00667	0.01039	-0.0028	0.01011	-0.0051			1234	0.00265	0.00111	-0.00178
1235	0.00679	0.01047	-0.00283	0.01033	-0.00467			1235	0.0026	0.000404361	-0.00181
1236	0.00677	0.01046	-0.00286	0.01047	-0.00466			1236	0.00256	0.00109	-0.00195
1237	0.00673	0.01041	-0.00289	0.01033	-0.00456			1237	0.00252	0.000595831	-0.00214
1238	0.00676	0.01043	-0.00291	0.01051	-0.00413			1238	0.00232	0.00107	-0.00225
1239	0.00669	0.01038	-0.00294	0.01045	-0.00477			1239	0.00265	0.000999093	-0.00244
1240	0.00672	0.0104	-0.00297	0.01056	-0.00447			1240	0.00161	0.00103	-0.00255
1241	0.0068	0.01043	-0.00299	0.0109	-0.00469			1241	0.00206	0.000641483	-0.00262
1242	0.00676	0.01041	-0.00302	0.01068	-0.0057			1242	0.00258	0.000695383	-0.00278
1243	0.00691	0.01051	-0.00304	0.01086	-0.00447			1243	0.0028	0.00102	-0.00277
1244	0.0069	0.0105	-0.00307	0.01105	-0.0047			1244	0.000734962	0.000930268	-0.00289
1245	0.0069	0.01049	-0.00309	0.01119	-0.00464			1245	0.00185	0.000857515	-0.00302
1246	0.00712	0.01064	-0.00311	0.01172	-0.00421			1246	0.00192	0.00148	-0.00294
1247	0.00714	0.01063	-0.00314	0.01195	-0.0044			1247	0.00209	0.000923644	-0.00307
1248	0.00712	0.01062	-0.00316	0.01199	-0.00395			1248	0.00225	0.00142	-0.00319
1249	0.00718	0.01064	-0.00318	0.01227	-0.00393			1249	0.00241	0.00112	-0.00328
1250	0.00723	0.01067	-0.0032	0.01246	-0.00415			1250	0.00257	0.00085412	-0.00334
1251	0.00733	0.01073	-0.00322	0.01244	-0.00313			1251	0.00274	0.00188	-0.00337
1252	0.00741	0.01079	-0.00324	0.01251	-0.00387			1252	0.0029	0.00151	-0.00339
1253	0.0077	0.01097	-0.00326	0.01304	-0.00305			1253	0.00306	0.000975341	-0.00325
1254	0.00773	0.01098	-0.00328	0.01283	-0.00325			1254	0.00331	0.00162	-0.00333
1255	0.00778	0.01102	-0.00329	0.01312	-0.003			1255	0.00297	0.00117	-0.00338
1256	0.00774	0.01097	-0.00331	0.01331	-0.0026			1256	0.00132	0.000970053	-0.00354
1257	0.00779	0.01101	-0.00333	0.01359	-0.0029			1257	0.00232	0.00143	-0.00359
1258	0.00799	0.01113	-0.00334	0.0138	-0.00305			1258	0.00345	0.00176	-0.00352
1259	0.00809	0.01118	-0.00336	0.014	-0.00199			1259	0.00344	0.00177	-0.00353
1260	0.00805	0.01116	-0.00337	0.01382	-0.00244			1260	0.00344	0.00184	-0.00366
1261	0.00814	0.01121	-0.00325	0.01424	-0.00202			1261	0.00343	0.00188	-0.00367
1262	0.00842	0.01139	-0.00313	0.01446	-0.00186			1262	0.00186	0.00185	-0.0035
1263	0.00839	0.01137	-0.00301	0.01431	-0.0021			1263	0.00202	0.00167	-0.00362
1264	0.00848	0.01142	-0.00289	0.01487	-0.000720202			1264	0.00218	0.0023	-0.00363
1265	0.00869	0.01154	-0.00277	0.01484	-0.00164			1265	0.00234	0.00184	-0.00354
1266	0.00849	0.01141	-0.00265	0.01469	-0.000928891			1266	0.0025	0.00222	-0.0038
1267	0.00859	0.01146	-0.00252	0.01475	-0.00146			1267	0.00294	0.00191	-0.00379
1268	0.00855	0.01144	-0.0024	0.01482	-0.000229094			1268	0.00337	0.00201	-0.0039
1269	0.00873	0.01156	-0.00227	0.01492	-0.000366536			1269	0.0036	0.00158	-0.00381
1270	0.00868	0.01151	-0.00215	0.01494	-0.000569995			1270	0.00377	0.00207	-0.00394
1271	0.00865	0.01148	-0.00202	0.01465	0.000353389			1271	0.00332	0.00215	-0.00404
1272	0.00855	0.01141	-0.00189	0.01467	0.000789445			1272	0.00286	0.00231	-0.00419
1273	0.00853	0.01138	-0.00177	0.01497	0.000814315			1273	0.0024	0.00251	-0.00429
1274	0.00857	0.01141	-0.00166	0.01478	0.00101			1274	0.00224	0.00225	-0.0043
1275	0.00871	0.01149	-0.00166	0.01492	0.00118			1275	0.00251	0.0025	-0.00424
1276	0.00862	0.01142	-0.00167	0.01479	0.00145			1276	0.00278	0.00291	-0.00439
1277	0.00851	0.01135	-0.00167	0.01456	0.00129			1277	0.00305	0.00277	-0.00453
1278	0.00856	0.01136	-0.00165	0.01474	0.00177			1278	0.00349	0.00279	-0.00456
1279	0.00866	0.01144	-0.00152	0.01478	0.00197			1279	0.00322	0.00295	-0.0045
1280	0.0085	0.01131	-0.0014	0.01501	0.00216			1280	0.00298	0.00298	-0.00472
1281	0.00856	0.01134	-0.00127	0.01437	0.00253			1281	0.0019	0.00314	-0.00471
1282	0.0085	0.01129	-0.00115	0.0143	0.0023			1282	0.00216	0.00315	-0.00481
1283	0.00825	0.01114	-0.00102	0.01427	0.00301			1283	0.00218	0.00303	-0.00505
1284	0.00849	0.01128	-0.000898495	0.01432	0.00306			1284	0.0025	0.00336	-0.00488
1285	0.00818	0.01106	-0.000771688	0.01406	0.00288			1285	0.00246	0.00308	-0.0052
1286	0.00819	0.01105	-0.000644231	0.01415	0.00334			1286	0.00248	0.00339	-0.00524
1287	0.00796	0.0109	-0.000516128	0.01387	0.00347			1287	0.00291	0.00325	-0.00547
1288	0.008	0.01093	-0.000387381	0.01386	0.00404			1288	0.00266	0.00341	-0.00543
1289	0.00797	0.0109	-0.000257998	0.0138	0.004			1289	0.00322	0.00323	-0.00549
1290	0.00808	0.01096	-0.000127983	0.01408	0.00368			1290	0.0027	0.00373	-0.00542
1291	0.00788	0.01082	2.65876e-06	0.01391	0.00486			1291	0.00329	0.00344	-0.00561
1292	0.00773	0.01071	0.000133921	0.01363	0.00464			1292	0.00294	0.00349	-0.00577
1293	0.00776	0.01072	0.000265798	0.01375	0.00455			1293	0.00299	0.00365	-0.00575
1294	0.00762	0.01061	0.000398283	0.01334	0.00533			1294	0.00338	0.00362	-0.0059
1295	0.00754	0.01056	0.000531369	0.01304	0.00521			1295	0.00335	0.00391	-0.00596
1296	0.00728	0.01038	0.000665049	0.01336	0.0056			1296	0.00388	0.0033	-0.00619
1297	0.00703	0.01021	0.000555157	0.01268	0.0055			1297	0.00379	0.00403	-0.00642
1298	0.00687	0.01009	0.00119	0.01283	0.00581			1298	0.00364	0.00372	-0.00656
1299	0.007	0.01017	0.00206	0.01282	0.0048			1299	0.00374	0.00382	-0.00644
1300	0.00676	0.00999	0.00217	0.01256	0.00483			1300	0.00357	0.00408	-0.00665
1301	0.00676	0.00998	0.00229	0.01257	0.00487			1301	0.00375	0.00354	-0.00664
1302	0.00662	0.00989	0.00241	0.01241	0.0049			1302	0.00383	0.0041	-0.00673
1303	0.00643	0.00976	0.00252	0.01187	0.00494			1303	0.00416	0.00364	-0.00689
1304	0.00641	0.00973	0.00264	0.01207	0.00497			1304	0.00397	0.00361	-0.00689
1305	0.0061	0.00951	0.0028	0.01154	0.005			1305	0.00388	0.00383	-0.00715
1306	0.00598	0.00944	0.00281	0.01161	0.00504			1306	0.00395	0.00385	-0.0072
1307	0.00589	0.00937	0.00278	0.01147	0.00534			1307	0.00441	0.00435	-0.00725
1308	0.00581	0.00929	0.00292	0.01148	0.00459			1308	0.00427	0.004	-0.0073
1309	0.00575	0.00924	0.00307	0.01154	0.00384			1309	0.00421	0.00436	-0.00732
1310	0.00525	0.0089	0.00321	0.01015	0.00309			1310	0.00452	0.00414	-0.00773
1311	0.0053	0.00893	0.00335	0.01056	0.0021			1311	0.00443	0.00507	-0.00762
1312	0.00484	0.00861	0.00349	0.00969	0.00214			1312	0.0042	0.00411	-0.008
1313	0.00559	0.0091	0.00363	0.01111	0.00217			1313	0.0043	0.00487	-0.00726
1314	0.00465	0.00846	0.00377	0.00974	0.00221			1314	0.00436	0.00416	-0.00805
1315	0.00511	0.00877	0.00392	0.01031	0.00224			1315	0.00399	0.00438	-0.00756
1316	0.0044	0.00828	0.00406	0.00965	0.00227			1316	0.00456	0.00375	-0.00815
1317	0.00441	0.00827	0.00423	0.00997	0.00231			1317	0.00395	0.0054	-0.00808
1318	0.00442	0.00828	0.00425	0.01003	0.00234			1318	0.0042	0.00418	-0.00798
1319	0.00432	0.00821	0.00421	0.00962	0.00237			1319	0.00366	0.00486	-0.00799
1320	0.00383	0.00786	0.00455	0.0093	0.00241			1320	0.00452	0.00436	-0.00836
1321	0.00353	0.00766	0.00492	0.00851	0.00244			1321	0.00415	0.00463	-0.00853
1322	0.00403	0.00799	0.00494	0.01015	0.00247			1322	0.00486	0.00423	-0.00799
1323	0.0037	0.00775	0.00495	0.00878	0.00251			1323	0.00379	0.00373	-0.00821
1324	0.00358	0.00766	0.0051	0.00902	0.00254			1324	0.00445	0.00788	-0.00822
1325	0.00289	0.00719	0.00524	0.00787	0.00257			1325	0.00401	0.00426	-0.00875
1326	0.00288	0.00718	0.00539	0.0076	0.00261			1326	0.00461	0.00422	-0.00865
1327	0.00273	0.00706	0.00553	0.00858	0.00264			1327	0.00426	0.00376	-0.00868
1328	0.00243	0.00686	0.00568	0.00702	0.00267			1328	0.00492	0.00549	-0.00883
1329	0.0023	0.00677	0.00583	0.00725	0.0027			1329	0.00482	0.00382	-0.00882
1330	0.0026	0.00695	0.00597	0.00687	0.00274			1330	0.00393	0.00513	-0.00845
1331	0.00201	0.00654	0.00612	0.00702	0.00277			1331	0.00465	0.00449	-0.00886
1332	0.00182	0.0064	0.00626	0.00717	0.0028			1332	0.00414	0.00534	-0.00891
1333	0.00169	0.00631	0.00641	0.00732	0.00284			1333	0.00456	0.00462	-0.00889
1334	0.00144	0.00613	0.00643	0.00747	0.00287			1334	0.0038	0.00447	-0.00898
1335	0.00129	0.00604	0.00645	0.00761	0.0029			1335	0.00533	0.00497	-0.00895
1336	0.00112	0.0059	0.00647	0.00774	0.00293			1336	0.00399	0.0041	-0.00898
1337	0.000718724	0.00562	0.00649	0.0076	0.00297			1337	0.00413	0.00579	-0.0092
1338	0.00089903	0.00574	0.00652	0.00746	0.003			1338	0.00501	0.00346	-0.00888
1339	0.000768211	0.00564	0.00653	0.00732	0.00303			1339	0.00481	0.00463	-0.00884
1340	0.000426351	0.0054	0.00653	0.00717	0.00306			1340	0.00404	0.00421	-0.00899
1341	6.1683e-05	0.00516	0.00653	0.00703	0.0031			1341	0.00435	0.00422	-0.00914
1342	0.000119718	0.00517	0.00653	0.00679	0.00313			1342	0.00458	0.00493	-0.00894
1343	-0.000404841	0.00482	0.00652	0.00608	0.00316			1343	0.00459	0.00431	-0.00923
1344	-8.73439e-05	0.00502	0.00652	0.00553	0.00319			1344	0.00459	0.0043	-0.00876
1345	-0.000297596	0.00487	0.00651	0.00566	0.00323			1345	0.00466	0.00423	-0.00878
1346	-0.000809236	0.00452	0.00651	0.0058	0.00326			1346	0.00466	0.00392	-0.00905
1347	-0.00141	0.00411	0.0065	0.00593	0.00329			1347	0.00554	0.00476	-0.0094
1348	-0.000747327	0.00454	0.0065	0.00596	0.00332			1348	0.00424	0.00331	-0.00861
1349	-0.000955112	0.00438	0.00649	0.00566	0.00335			1349	0.00555	0.00345	-0.00861
1350	-0.00165	0.00391	0.00648	0.00536	0.00339			1350	0.00372	0.00375	-0.00904
1351	-0.000692552	0.00455	0.00648	0.00506	0.00342			1351	0.00566	0.00431	-0.00795
1352	-0.00156	0.00395	0.00647	0.00476	0.00345			1352	0.00434	0.0039	-0.00854
1353	-0.00183	0.00377	0.00646	0.00446	0.00348			1353	0.00425	0.00354	-0.00855
1354	-0.00192	0.0037	0.00645	0.00851	0.00351			1354	0.00461	0.00376	-0.00841
1355	-0.000553244	0.00459	0.00644	0.00863	0.00354			1355	0.00373	0.0052	-0.00696
1356	-0.00128	0.0041	0.00643	0.00875	0.00358			1356	0.00547	0.00538	-0.00739
1357	-0.00239	0.00335	0.00642	0.00886	0.00361			1357	0.00498	0.00521	-0.00816
1358	-0.00205	0.00357	0.0064	0.00897	0.00364			1358	0.00548	0.00287	-0.00761
1359	-0.00247	0.00327	0.00639	0.00909	0.00367			1359	0.00541	0.00437	-0.00776
1360	-0.00191	0.00363	0.00638	0.00919	0.0037			1360	0.00533	0.00253	-0.00701
1361	-0.00235	0.00333	0.00636	0.00869	0.00373			1361	0.00538	0.00293	-0.00716
1362	-0.00375	0.00238	0.00634	0.00836	0.00377			1362	0.00508	0.0041	-0.00817
1363	-0.00285	0.00297	0.00632	0.00804	0.00374			1363	0.0058	0.00344	-0.0071
1364	-0.00189	0.00361	0.00631	0.00771	0.00364			1364	0.00555	0.00407	-0.00596
1365	-0.00386	0.00228	0.00625	0.00776	0.00354			1365	0.00513	0.0036	-0.00748
1366	-0.0026	0.0031	0.00614	0.00768	0.00344			1366	0.00515	0.00174	-0.00608
1367	-0.00387	0.00225	0.00604	0.00759	0.00334			1367	0.00577	0.00235	-0.00695
1368	-0.00451	0.00181	0.00594	0.00751	0.00324			1368	0.00545	0.00389	-0.00725
1369	-0.00606	0.000764763	0.00583	0.00742	0.00314			1369	0.00447	0.0042	-0.00837
1370	-0.00465	0.0017	0.00581	0.00733	0.00304			1370	0.00607	0.00451	-0.0068
1371	-0.00731	-9.15615e-05	0.0055	0.00723	0.00294			1371	0.00648	0.00481	-0.00892
1372	-0.00587	0.000857414	0.00508	0.00713	0.00284			1372	0.00477	0.00512	-0.00732
1373	-0.00661	0.000353719	0.00502	0.00703	0.00274			1373	0.0066	0.00545	-0.00769
1374	-0.00696	0.000112005	0.00495	0.00703	0.00259			1374	0.00653	0.00575	-0.00769
1375	-0.00678	0.000216457	0.00489	0.00709	0.00262			1375	0.00699	0.0061	-0.00723
1376	-0.00879	-0.00113	0.00482	0.00715	0.00265			1376	0.00482	0.00643	-0.00872
1377	-0.00724	-0.000112448	0.00476	0.0072	0.00268			1377	0.0048	0.00675	-0.00701
1378	-0.00991	-0.00191	0.00469	0.00725	0.00271			1378	0.00479	0.00709	-0.00911
1379	-0.01387	-0.00454	0.00461	0.0073	0.00274			1379	0.00477	0.00743	-0.01234
1380	-0.01492	-0.00527	0.00454	0.00734	0.00277			1380	0.00476	0.00778	-0.01298
1381	-0.0209	-0.00925	0.00446	0.00738	0.0028			1381	0.00474	0.00812	-0.01804
1382	-0.01219	-0.00347	0.00439	0.00614	0.00283			1382	0.00474	0.00848	-0.00983
1383	-0.01821	-0.00749	0.0043	0.00445	0.00286			1383	0.0047	0.00883	-0.01493
1384	0.00503	0.00798	0.00421	0.00408	0.00289			1384	0.00466	0.0093	0.00642
1385	-0.0137	-0.00451	0.00418	0.0041	0.00292			1385	0.00463	0.00925	-0.01016
1386	-0.01172	-0.0032	0.00414	0.00389	0.00295			1386	0.00459	0.00921	-0.00801
1387	-0.01001	-0.00208	0.0041	0.00361	0.00298			1387	0.00455	0.00916	-0.00611
1388	-0.02404	-0.01144	0.00406	0.00333	0.00301			1388	0.00451	0.00905	-0.01843
1389	-0.01537	-0.00567	0.00401	0.00304	0.00304			1389	0.00448	0.00944	-0.01022
1390	0.00493	0.00784	0.00397	0.00274	0.00307			1390	0.00444	0.00981	0.00851
1391	-0.02413	-0.01154	0.00392	0.00244	0.0031			1391	0.0044	0.0102	-0.0174
1392	-0.07242	-0.04372	0.00386	0.00189	0.00322			1392	0.00436	0.01061	-0.06069
1393	0.00301	0.00652	0.00381	0.00129	0.00246			1393	0.00433	0.011	0.0079
1394	-0.05138	-0.02974	0.00375	0.000688696	0.00171			1394	0.00429	0.01141	-0.04091
1395	-0.04685	-0.02673	0.00368	8.06257e-05	0.000950018			1395	0.00425	0.01182	-0.03641
1396	-0.03799	-0.02084	0.00362	-0.000533684	0.000147735			1396	0.00421	0.01224	-0.02801
1397	-0.10599	-0.06617	0.00355	-0.00115	0.000177169			1397	0.00417	0.01265	-0.08912
1398	-0.05609	-0.03292	0.00347	-0.00206	0.000206543			1398	0.00413	0.01309	-0.04357
1399	-0.03279	-0.01741	0.0034	-0.00298	0.000235857			1399	0.00409	0.01309	-0.0221
1400	-0.03013	-0.01564	0.00332	-0.000969463	0.00492			1400	0.00406	0.0074	-0.01926

## Sheet: Supplementary Fig 6b
X	0.32 mg/ml	X	0.19 mg/ml	1.02 mg/ml	X	0.95 mg/ml	X	0.83 mg/ml	X	0.70 mg/ml	0.40 mg/ml	X	0.59 mg/ml	X	0.50 mg/ml
300	0.06398	300	0.04425	0.15745	300	0.15588	300	0.13267	300	0.13177	0.08526	300	0.11171	300	0.08934
301	0.06626	301	0.04536	0.15705	301	0.15824	301	0.13432	301	0.13397	0.08884	301	0.11248	301	0.09371
302	0.06668	302	0.04668	0.16225	302	0.16064	302	0.1367	302	0.13681	0.0891	302	0.11618	302	0.09363
303	0.06675	303	0.0476	0.16844	303	0.16583	303	0.14234	303	0.14085	0.0914	303	0.12066	303	0.09859
304	0.06792	304	0.04818	0.17213	304	0.17152	304	0.14684	304	0.14507	0.09194	304	0.12183	304	0.09797
305	0.06947	305	0.04878	0.17482	305	0.17435	305	0.14977	305	0.14785	0.09483	305	0.12513	305	0.10196
306	0.06915	306	0.05105	0.17885	306	0.17834	306	0.15286	306	0.1512	0.09495	306	0.12731	306	0.10272
307	0.06901	307	0.04754	0.17966	307	0.17932	307	0.15349	307	0.15243	0.09568	307	0.12878	307	0.10455
308	0.06889	308	0.0499	0.18202	308	0.18317	308	0.15788	308	0.15465	0.09543	308	0.1288	308	0.10419
309	0.06979	309	0.04979	0.18193	309	0.18168	309	0.15551	309	0.15362	0.09698	309	0.13025	309	0.10621
310	0.06915	310	0.05094	0.18172	310	0.18104	310	0.15471	310	0.1534	0.09643	310	0.12959	310	0.106
311	0.07266	311	0.04861	0.17854	311	0.17953	311	0.15428	311	0.15174	0.09833	311	0.12585	311	0.10478
312	0.07049	312	0.04855	0.17765	312	0.17732	312	0.15162	312	0.14973	0.09506	312	0.12529	312	0.10091
313	0.06875	313	0.04699	0.17285	313	0.17498	313	0.15029	313	0.14744	0.09338	313	0.12341	313	0.09988
314	0.06917	314	0.0457	0.17248	314	0.17196	314	0.14645	314	0.14546	0.09322	314	0.12225	314	0.09888
315	0.06847	315	0.04538	0.1682	315	0.16939	315	0.14544	315	0.14361	0.09138	315	0.11849	315	0.0959
316	0.06716	316	0.04301	0.16743	316	0.16935	316	0.14503	316	0.1424	0.08916	316	0.11711	316	0.09303
317	0.06737	317	0.04366	0.17028	317	0.16894	317	0.14432	317	0.14192	0.09128	317	0.11641	317	0.09739
318	0.06681	318	0.04422	0.16663	318	0.16799	318	0.14332	318	0.14174	0.08898	318	0.11914	318	0.09316
319	0.0675	319	0.0454	0.16865	319	0.16934	319	0.14454	319	0.14251	0.09048	319	0.11932	319	0.0954
320	0.06632	320	0.04619	0.17098	320	0.16961	320	0.14588	320	0.1429	0.08993	320	0.11849	320	0.09602
321	0.06757	321	0.04493	0.17196	321	0.17291	321	0.14836	321	0.14564	0.09162	321	0.11955	321	0.09782
322	0.06771	322	0.0462	0.17274	322	0.17259	322	0.14699	322	0.14638	0.0916	322	0.12086	322	0.09755
323	0.0696	323	0.04556	0.17346	323	0.17489	323	0.15036	323	0.14696	0.09327	323	0.12189	323	0.09832
324	0.0681	324	0.04646	0.1765	324	0.1759	324	0.15048	324	0.14846	0.09228	324	0.12282	324	0.09846
325	0.06914	325	0.04487	0.17367	325	0.17485	325	0.15047	325	0.14739	0.09207	325	0.12122	325	0.0964
326	0.06829	326	0.04668	0.17305	326	0.17258	326	0.14846	326	0.14612	0.09246	326	0.12361	326	0.09857
327	0.06847	327	0.04415	0.1713	327	0.1709	327	0.14716	327	0.14469	0.09195	327	0.1181	327	0.09716
328	0.06505	328	0.04373	0.16727	328	0.16807	328	0.14373	328	0.14159	0.08856	328	0.11876	328	0.09496
329	0.06505	329	0.04262	0.16206	329	0.16318	329	0.13959	329	0.13757	0.0879	329	0.11388	329	0.09351
330	0.06122	330	0.04201	0.15661	330	0.15804	330	0.13467	330	0.13308	0.08267	330	0.11095	330	0.08787
331	0.05955	331	0.03919	0.15039	331	0.1505	331	0.12845	331	0.12656	0.08069	331	0.10637	331	0.08609
332	0.05546	332	0.03694	0.14264	332	0.1442	332	0.1229	332	0.12144	0.07501	332	0.09978	332	0.07986
333	0.05468	333	0.03613	0.13566	333	0.13682	333	0.11608	333	0.11543	0.07225	333	0.09555	333	0.07498
334	0.0508	334	0.03314	0.12993	334	0.13178	334	0.11103	334	0.11023	0.06784	334	0.08849	334	0.07125
335	0.04992	335	0.03073	0.12278	335	0.12435	335	0.105	335	0.10416	0.06592	335	0.08471	335	0.06837
336	0.04745	336	0.03021	0.11924	336	0.11981	336	0.101	336	0.10084	0.06141	336	0.08043	336	0.06224
337	0.0444	337	0.02687	0.11196	337	0.11327	337	0.09486	337	0.09501	0.05796	337	0.07402	337	0.05933
338	0.04326	338	0.02551	0.10787	338	0.10961	338	0.09183	338	0.09142	0.05576	338	0.07374	338	0.05623
339	0.03897	339	0.02475	0.10473	339	0.10454	339	0.0869	339	0.08727	0.05207	339	0.06906	339	0.05471
340	0.03899	340	0.02296	0.09995	340	0.10145	340	0.08431	340	0.08461	0.05054	340	0.06647	340	0.05131
341	0.03961	341	0.02115	0.09718	341	0.09743	341	0.08095	341	0.08125	0.04985	341	0.06071	341	0.04884
342	0.03622	342	0.02109	0.09209	342	0.09386	342	0.07829	342	0.07837	0.04655	342	0.06075	342	0.0468
343	0.03807	343	0.02062	0.09145	343	0.09233	343	0.07669	343	0.07668	0.04717	343	0.05869	343	0.0453
344	0.03354	344	0.0186	0.08832	344	0.08918	344	0.07356	344	0.07392	0.04284	344	0.05472	344	0.04274
345	0.03592	345	0.01876	0.08746	345	0.08726	345	0.07216	345	0.07198	0.04435	345	0.05514	345	0.04241
346	0.03224	346	0.01625	0.08361	346	0.08444	346	0.06941	346	0.07004	0.04089	346	0.05229	346	0.04044
347	0.03176	347	0.01776	0.08307	347	0.08272	347	0.06854	347	0.06864	0.03996	347	0.05342	347	0.03914
348	0.03123	348	0.01532	0.07908	348	0.08015	348	0.06594	348	0.0668	0.0395	348	0.04905	348	0.03894
349	0.03051	349	0.0159	0.07956	349	0.0787	349	0.06468	349	0.06515	0.03793	349	0.04872	349	0.03658
350	0.02954	350	0.01547	0.07648	350	0.07649	350	0.06217	350	0.06402	0.03718	350	0.04693	350	0.03642
351	0.02739	351	0.01597	0.07675	351	0.07604	351	0.06204	351	0.06314	0.0354	351	0.04813	351	0.03581
352	0.02947	352	0.01404	0.07384	352	0.07414	352	0.06108	352	0.06171	0.03589	352	0.04452	352	0.03369
353	0.02718	353	0.0146	0.07118	353	0.07162	353	0.05796	353	0.05975	0.03378	353	0.04296	353	0.03256
354	0.02813	354	0.01485	0.06916	354	0.07103	354	0.05751	354	0.05913	0.03437	354	0.04466	354	0.0324
355	0.02494	355	0.01275	0.06748	355	0.06831	355	0.05514	355	0.05697	0.03164	355	0.04087	355	0.0313
356	0.02626	356	0.01418	0.06577	356	0.06705	356	0.05461	356	0.05593	0.03286	356	0.0424	356	0.03196
357	0.02346	357	0.01139	0.06427	357	0.06562	357	0.05351	357	0.05452	0.02976	357	0.03814	357	0.02945
358	0.02482	358	0.01253	0.06263	358	0.06478	358	0.05215	358	0.05373	0.03071	358	0.04059	358	0.02943
359	0.02429	359	0.01058	0.06114	359	0.06338	359	0.05159	359	0.05294	0.03011	359	0.0358	359	0.02893
360	0.02341	360	0.01086	0.06078	360	0.06258	360	0.05038	360	0.05178	0.02815	360	0.03633	360	0.02596
361	0.02314	361	0.01011	0.05877	361	0.06026	361	0.04779	361	0.05035	0.02775	361	0.0354	361	0.0255
362	0.02173	362	0.0097	0.05613	362	0.05953	362	0.04764	362	0.04992	0.02652	362	0.03272	362	0.02496
363	0.02316	363	0.01022	0.05725	363	0.05842	363	0.04661	363	0.04895	0.02806	363	0.03491	363	0.02615
364	0.02133	364	0.00919	0.05531	364	0.05762	364	0.04574	364	0.04829	0.02574	364	0.03285	364	0.02385
365	0.02096	365	0.00955	0.05558	365	0.05695	365	0.04581	365	0.04803	0.02551	365	0.03401	365	0.02392
366	0.02145	366	0.00939	0.05572	366	0.057	366	0.04524	366	0.04741	0.026	366	0.03336	366	0.02426
367	0.02043	367	0.00869	0.0539	367	0.0554	367	0.04388	367	0.04658	0.02485	367	0.03166	367	0.02329
368	0.02138	368	0.00945	0.05411	368	0.0553	368	0.04439	368	0.04591	0.02579	368	0.03325	368	0.02389
369	0.0211	369	0.00794	0.05244	369	0.05416	369	0.04301	369	0.04539	0.02494	369	0.03112	369	0.02246
370	0.02031	370	0.00964	0.05238	370	0.05405	370	0.04305	370	0.04523	0.02453	370	0.03238	370	0.02276
371	0.02138	371	0.0079	0.05309	371	0.0539	371	0.04245	371	0.04508	0.02501	371	0.0291	371	0.02218
372	0.01957	372	0.00938	0.05247	372	0.05279	372	0.04272	372	0.04409	0.02405	372	0.03174	372	0.02285
373	0.02101	373	0.01032	0.05094	373	0.05243	373	0.04214	373	0.0439	0.02497	373	0.03296	373	0.02265
374	0.01969	374	0.00763	0.0511	374	0.05276	374	0.0412	374	0.04415	0.0234	374	0.02832	374	0.02123
375	0.01849	375	0.00925	0.05142	375	0.0523	375	0.04141	375	0.04395	0.02325	375	0.03159	375	0.02276
376	0.02015	376	0.00884	0.04909	376	0.05099	376	0.0408	376	0.04313	0.02394	376	0.03077	376	0.0217
377	0.0192	377	0.00832	0.05107	377	0.05151	377	0.04114	377	0.04328	0.02349	377	0.03068	377	0.02218
378	0.02008	378	0.00839	0.05031	378	0.05123	378	0.04037	378	0.04289	0.02341	378	0.02997	378	0.02064
379	0.01807	379	0.00798	0.04948	379	0.05015	379	0.03998	379	0.04229	0.02261	379	0.02952	379	0.02199
380	0.02006	380	0.00892	0.04862	380	0.049	380	0.03878	380	0.04169	0.02358	380	0.02951	380	0.02106
381	0.01842	381	0.00812	0.04821	381	0.04879	381	0.03908	381	0.04109	0.02306	381	0.02899	381	0.02244
382	0.01936	382	0.00863	0.04787	382	0.04899	382	0.03935	382	0.04134	0.02309	382	0.02953	382	0.02106
383	0.01957	383	0.00791	0.04705	383	0.04815	383	0.03907	383	0.04073	0.02357	383	0.02827	383	0.0218
384	0.01837	384	0.00877	0.04635	384	0.04838	384	0.03828	384	0.04101	0.02209	384	0.02913	384	0.02039
385	0.0192	385	0.00788	0.04533	385	0.04831	385	0.03814	385	0.04053	0.02237	385	0.02731	385	0.01972
386	0.01749	386	0.00787	0.04606	386	0.04707	386	0.0379	386	0.03979	0.02127	386	0.02861	386	0.01992
387	0.0189	387	0.00765	0.04578	387	0.04713	387	0.03661	387	0.03978	0.02243	387	0.02824	387	0.02031
388	0.01767	388	0.00801	0.04431	388	0.04506	388	0.03584	388	0.03853	0.02157	388	0.02856	388	0.02031
389	0.01781	389	0.00847	0.04408	389	0.0462	389	0.03598	389	0.0391	0.02209	389	0.02862	389	0.02124
390	0.01885	390	0.00744	0.04324	390	0.04535	390	0.03597	390	0.03869	0.02158	390	0.02696	390	0.01852
391	0.01733	391	0.00774	0.04295	391	0.04488	391	0.03597	391	0.03818	0.02151	391	0.02765	391	0.02071
392	0.01767	392	0.00724	0.04146	392	0.04413	392	0.03514	392	0.03767	0.02051	392	0.02599	392	0.01796
393	0.01874	393	0.00711	0.04188	393	0.04436	393	0.03535	393	0.03791	0.02242	393	0.02726	393	0.02054
394	0.01827	394	0.00742	0.04271	394	0.04422	394	0.03508	394	0.03731	0.02111	394	0.02705	394	0.01836
395	0.01848	395	0.00751	0.0418	395	0.04359	395	0.03434	395	0.03734	0.02202	395	0.02707	395	0.02005
396	0.01855	396	0.00689	0.04187	396	0.04342	396	0.03416	396	0.03706	0.02125	396	0.02628	396	0.01826
397	0.01862	397	0.00811	0.04143	397	0.04266	397	0.03391	397	0.03634	0.02177	397	0.028	397	0.0193
398	0.01878	398	0.00781	0.04144	398	0.04308	398	0.03372	398	0.03677	0.02189	398	0.02662	398	0.0193
399	0.01908	399	0.00739	0.04148	399	0.04279	399	0.03418	399	0.03667	0.0214	399	0.02588	399	0.01777
400	0.01836	400	0.00725	0.04029	400	0.04236	400	0.03495	400	0.0364	0.02183	400	0.02671	400	0.01981
401	0.01889	401	0.00704	0.04152	401	0.04272	401	0.03446	401	0.03614	0.02137	401	0.02532	401	0.01799
402	0.01871	402	0.00686	0.03977	402	0.04155	402	0.03326	402	0.0355	0.0221	402	0.02687	402	0.01988
403	0.01912	403	0.00694	0.04008	403	0.04218	403	0.03372	403	0.03597	0.02234	403	0.02642	403	0.01978
404	0.01922	404	0.00729	0.03955	404	0.04127	404	0.03263	404	0.03534	0.02184	404	0.02704	404	0.01853
405	0.01926	405	0.00743	0.03992	405	0.04162	405	0.03293	405	0.03601	0.02216	405	0.02708	405	0.01916
406	0.01945	406	0.00676	0.03963	406	0.04182	406	0.03325	406	0.03548	0.02151	406	0.0246	406	0.01743
407	0.01986	407	0.00783	0.04033	407	0.04088	407	0.03296	407	0.03512	0.02264	407	0.02655	407	0.0193
408	0.02009	408	0.00681	0.04044	408	0.04201	408	0.03348	408	0.03573	0.02289	408	0.02582	408	0.0195
409	0.02053	409	0.00744	0.04059	409	0.04068	409	0.0326	409	0.0351	0.02285	409	0.02672	409	0.01872
410	0.01901	410	0.00725	0.04049	410	0.04179	410	0.0334	410	0.03574	0.02215	410	0.02591	410	0.01953
411	0.01896	411	0.00792	0.03992	411	0.04143	411	0.03396	411	0.03546	0.02199	411	0.02724	411	0.01925
412	0.01998	412	0.00702	0.03889	412	0.04055	412	0.03203	412	0.0347	0.02259	412	0.02616	412	0.019
413	0.01822	413	0.00763	0.03957	413	0.0408	413	0.03308	413	0.03502	0.0212	413	0.02649	413	0.01866
414	0.01933	414	0.00655	0.0375	414	0.03921	414	0.03173	414	0.03395	0.02223	414	0.02619	414	0.0192
415	0.01773	415	0.00692	0.03838	415	0.04023	415	0.03231	415	0.03443	0.02085	415	0.02593	415	0.01863
416	0.01877	416	0.00698	0.03827	416	0.03986	416	0.03267	416	0.03477	0.02133	416	0.02521	416	0.01809
417	0.01794	417	0.00615	0.03849	417	0.03946	417	0.03197	417	0.03373	0.02036	417	0.02373	417	0.01723
418	0.01794	418	0.00745	0.03859	418	0.0398	418	0.03241	418	0.03445	0.02107	418	0.02551	418	0.0188
419	0.01748	419	0.00609	0.0377	419	0.03937	419	0.03118	419	0.03401	0.0203	419	0.0235	419	0.01781
420	0.01785	420	0.00711	0.03868	420	0.03961	420	0.03192	420	0.03446	0.02042	420	0.02518	420	0.01751
421	0.01685	421	0.0068	0.0372	421	0.03884	421	0.0315	421	0.03367	0.0202	421	0.02503	421	0.01856
422	0.01819	422	0.00687	0.03748	422	0.03966	422	0.03189	422	0.03435	0.0205	422	0.02491	422	0.01716
423	0.01766	423	0.00666	0.03739	423	0.03839	423	0.03076	423	0.03331	0.02091	423	0.02454	423	0.01887
424	0.01796	424	0.0061	0.03757	424	0.03904	424	0.03082	424	0.03372	0.01989	424	0.02419	424	0.01615
425	0.01748	425	0.00634	0.03752	425	0.03888	425	0.03107	425	0.03362	0.02078	425	0.02371	425	0.01886
426	0.01789	426	0.00693	0.03694	426	0.03856	426	0.03132	426	0.03312	0.02044	426	0.0252	426	0.01749
427	0.01775	427	0.00624	0.03684	427	0.03881	427	0.03045	427	0.03344	0.02013	427	0.02344	427	0.01702
428	0.01778	428	0.00717	0.03629	428	0.03804	428	0.0308	428	0.03306	0.02045	428	0.02533	428	0.01767
429	0.01805	429	0.00594	0.03606	429	0.03802	429	0.03	429	0.03332	0.02031	429	0.02408	429	0.01695
430	0.01794	430	0.00666	0.03602	430	0.03781	430	0.03048	430	0.03313	0.02036	430	0.02423	430	0.01724
431	0.01863	431	0.00671	0.03659	431	0.03862	431	0.03035	431	0.03365	0.02112	431	0.02476	431	0.01785
432	0.0178	432	0.00724	0.03559	432	0.03754	432	0.02938	432	0.0326	0.02055	432	0.02469	432	0.01786
433	0.01884	433	0.00688	0.03627	433	0.0383	433	0.0311	433	0.03343	0.02117	433	0.02555	433	0.01763
434	0.01789	434	0.00679	0.03585	434	0.03817	434	0.03078	434	0.03343	0.02084	434	0.02518	434	0.01837
435	0.01881	435	0.00668	0.03631	435	0.03813	435	0.03006	435	0.03329	0.02076	435	0.02526	435	0.01676
436	0.01844	436	0.00663	0.03598	436	0.03785	436	0.03132	436	0.0334	0.0218	436	0.02529	436	0.01962
437	0.01886	437	0.00763	0.03543	437	0.03816	437	0.03121	437	0.03342	0.02135	437	0.0257	437	0.018
438	0.01823	438	0.00668	0.03563	438	0.03833	438	0.03065	438	0.03353	0.02092	438	0.02455	438	0.01801
439	0.01835	439	0.00746	0.03626	439	0.03752	439	0.03039	439	0.033	0.02084	439	0.02536	439	0.01765
440	0.01907	440	0.00633	0.03606	440	0.03787	440	0.03086	440	0.03315	0.02131	440	0.02429	440	0.0176
441	0.0187	441	0.00707	0.03565	441	0.03821	441	0.03039	441	0.03386	0.02108	441	0.02515	441	0.01765
442	0.01886	442	0.00697	0.03623	442	0.03824	442	0.03153	442	0.0334	0.02136	442	0.0245	442	0.01803
443	0.0186	443	0.00762	0.03691	443	0.03815	443	0.03064	443	0.03371	0.02181	443	0.02639	443	0.0194
444	0.01876	444	0.0069	0.03589	444	0.0371	444	0.03025	444	0.03239	0.02127	444	0.02635	444	0.01796
445	0.01856	445	0.00736	0.03698	445	0.03869	445	0.03122	445	0.03388	0.02207	445	0.02636	445	0.02004
446	0.01934	446	0.00787	0.03652	446	0.03822	446	0.03114	446	0.03331	0.02181	446	0.02649	446	0.01826
447	0.01844	447	0.00743	0.03668	447	0.03871	447	0.03182	447	0.03407	0.02176	447	0.02544	447	0.01954
448	0.01897	448	0.00756	0.03571	448	0.03811	448	0.03097	448	0.03352	0.02177	448	0.02593	448	0.01875
449	0.01902	449	0.00747	0.03693	449	0.03836	449	0.03079	449	0.0336	0.02198	449	0.02576	449	0.01915
450	0.01955	450	0.00821	0.03659	450	0.03843	450	0.03187	450	0.03425	0.02264	450	0.02735	450	0.01979
451	0.0183	451	0.00769	0.03675	451	0.03859	451	0.0324	451	0.03383	0.02157	451	0.02661	451	0.01934
452	0.01959	452	0.0081	0.03639	452	0.03825	452	0.03106	452	0.03402	0.02245	452	0.02712	452	0.01929
453	0.0189	453	0.00784	0.03639	453	0.03777	453	0.03096	453	0.0334	0.02206	453	0.0269	453	0.01949
454	0.01957	454	0.00779	0.03611	454	0.03876	454	0.03199	454	0.03444	0.02231	454	0.02759	454	0.01903
455	0.01966	455	0.00814	0.03752	455	0.03875	455	0.03199	455	0.03432	0.02291	455	0.0277	455	0.0202
456	0.0198	456	0.00793	0.03632	456	0.03847	456	0.03169	456	0.03411	0.02252	456	0.02784	456	0.01913
457	0.02019	457	0.00786	0.03684	457	0.03871	457	0.0317	457	0.03428	0.02375	457	0.02757	457	0.02124
458	0.01941	458	0.00791	0.03752	458	0.03942	458	0.03281	458	0.03479	0.02257	458	0.02731	458	0.01985
459	0.02079	459	0.00851	0.03684	459	0.03896	459	0.03227	459	0.03448	0.02401	459	0.02825	459	0.02087
460	0.02049	460	0.00923	0.03692	460	0.03899	460	0.03209	460	0.0346	0.02345	460	0.02846	460	0.0201
461	0.02065	461	0.0094	0.03789	461	0.03924	461	0.03262	461	0.03474	0.02447	461	0.02935	461	0.0221
462	0.02019	462	0.0087	0.03792	462	0.03939	462	0.03289	462	0.03443	0.02373	462	0.02876	462	0.02118
463	0.02139	463	0.00917	0.0371	463	0.03955	463	0.0325	463	0.035	0.02464	463	0.0294	463	0.02135
464	0.02056	464	0.00951	0.03747	464	0.03899	464	0.03229	464	0.0344	0.02438	464	0.02958	464	0.02205
465	0.0207	465	0.00911	0.03738	465	0.03976	465	0.03275	465	0.03534	0.02439	465	0.02942	465	0.02187
466	0.02095	466	0.00936	0.03756	466	0.0391	466	0.03251	466	0.03462	0.02511	466	0.02996	466	0.02307
467	0.02067	467	0.00959	0.03746	467	0.03964	467	0.03327	467	0.0351	0.02433	467	0.03095	467	0.02178
468	0.02113	468	0.00938	0.037	468	0.03921	468	0.03199	468	0.03493	0.02554	468	0.03036	468	0.02372
469	0.02063	469	0.00887	0.03824	469	0.03982	469	0.03391	469	0.03531	0.02433	469	0.02937	469	0.02184
470	0.02132	470	0.00967	0.03689	470	0.0393	470	0.03263	470	0.03485	0.02535	470	0.03064	470	0.02302
471	0.02069	471	0.00944	0.03845	471	0.04008	471	0.03303	471	0.03531	0.02461	471	0.03043	471	0.02234
472	0.02118	472	0.00969	0.03832	472	0.03999	472	0.03362	472	0.03533	0.02519	472	0.03004	472	0.02287
473	0.01982	473	0.00926	0.03801	473	0.03994	473	0.03321	473	0.03476	0.0238	473	0.03015	473	0.02191
474	0.0209	474	0.00949	0.03661	474	0.03995	474	0.03227	474	0.03523	0.02489	474	0.02999	474	0.02266
475	0.02055	475	0.00941	0.03718	475	0.03997	475	0.03328	475	0.03487	0.02421	475	0.02955	475	0.0217
476	0.01977	476	0.00866	0.03731	476	0.04057	476	0.03304	476	0.03563	0.02331	476	0.02849	476	0.02091
477	0.01981	477	0.00846	0.03653	477	0.03986	477	0.03318	477	0.035	0.02339	477	0.02845	477	0.02103
478	0.01981	478	0.00833	0.03703	478	0.04058	478	0.03358	478	0.03562	0.02293	478	0.02839	478	0.02
479	0.02	479	0.0084	0.0369	479	0.04042	479	0.03302	479	0.03554	0.02395	479	0.02798	479	0.02196
480	0.01887	480	0.00804	0.03828	480	0.04132	480	0.03452	480	0.03605	0.02219	480	0.02759	480	0.01983
481	0.02014	481	0.00857	0.03671	481	0.04052	481	0.03343	481	0.03576	0.02354	481	0.02726	481	0.02086
482	0.01914	482	0.0085	0.03819	482	0.04121	482	0.03359	482	0.03615	0.02251	482	0.02843	482	0.02011
483	0.01977	483	0.00833	0.03804	483	0.0412	483	0.03462	483	0.03655	0.02298	483	0.02731	483	0.02019
484	0.01877	484	0.00736	0.0385	484	0.04149	484	0.0341	484	0.03661	0.02199	484	0.02665	484	0.01953
485	0.01963	485	0.00831	0.03887	485	0.04192	485	0.03459	485	0.03731	0.02296	485	0.02852	485	0.02037
486	0.01914	486	0.0079	0.03898	486	0.04181	486	0.03459	486	0.0369	0.02254	486	0.02799	486	0.02018
487	0.01935	487	0.00771	0.03963	487	0.04291	487	0.03491	487	0.0381	0.02229	487	0.0276	487	0.01931
488	0.0196	488	0.00787	0.03947	488	0.04227	488	0.03514	488	0.03738	0.02324	488	0.02774	488	0.02101
489	0.01939	489	0.00758	0.04021	489	0.04328	489	0.03593	489	0.03823	0.0223	489	0.02828	489	0.01927
490	0.01912	490	0.00773	0.03994	490	0.04318	490	0.03552	490	0.03829	0.02293	490	0.0282	490	0.02108
491	0.01886	491	0.0078	0.04104	491	0.04371	491	0.03657	491	0.0387	0.02218	491	0.02824	491	0.01981
492	0.01981	492	0.00791	0.0401	492	0.04383	492	0.03607	492	0.03896	0.02331	492	0.02813	492	0.02084
493	0.01935	493	0.00793	0.04037	493	0.04409	493	0.03654	493	0.03904	0.02259	493	0.02878	493	0.01997
494	0.01972	494	0.00852	0.04121	494	0.04451	494	0.03752	494	0.0395	0.02355	494	0.02887	494	0.02152
495	0.01935	495	0.00797	0.04082	495	0.04496	495	0.03738	495	0.03942	0.02292	495	0.02858	495	0.02071
496	0.02015	496	0.00887	0.0414	496	0.04519	496	0.03741	496	0.03999	0.02383	496	0.02973	496	0.02146
497	0.02006	497	0.00855	0.04116	497	0.04506	497	0.03769	497	0.0396	0.02386	497	0.0298	497	0.02168
498	0.0202	498	0.00865	0.04248	498	0.04626	498	0.0384	498	0.04088	0.02375	498	0.03037	498	0.02122
499	0.02001	499	0.00847	0.04241	499	0.04547	499	0.03788	499	0.04024	0.02398	499	0.02988	499	0.02201
500	0.02034	500	0.00855	0.04246	500	0.04655	500	0.03885	500	0.04085	0.02386	500	0.03043	500	0.02125
501	0.02071	501	0.00942	0.04265	501	0.04664	501	0.03857	501	0.04111	0.02497	501	0.0311	501	0.02312
502	0.02008	502	0.00847	0.04369	502	0.0474	502	0.03995	502	0.04141	0.02378	502	0.03044	502	0.02147
503	0.02126	503	0.00898	0.04357	503	0.04742	503	0.03979	503	0.04138	0.02553	503	0.03143	503	0.02351
504	0.02075	504	0.0092	0.04331	504	0.04779	504	0.04003	504	0.0416	0.02456	504	0.0317	504	0.02216
505	0.02114	505	0.00982	0.04377	505	0.04831	505	0.0407	505	0.0425	0.0257	505	0.03232	505	0.02406
506	0.02084	506	0.00935	0.04474	506	0.0484	506	0.04092	506	0.04228	0.02498	506	0.03199	506	0.02295
507	0.02117	507	0.00982	0.04469	507	0.04914	507	0.04147	507	0.04329	0.02569	507	0.03243	507	0.024
508	0.02128	508	0.00988	0.0452	508	0.04925	508	0.04158	508	0.04295	0.02562	508	0.03237	508	0.02367
509	0.0216	509	0.00947	0.04571	509	0.05033	509	0.04242	509	0.04379	0.0255	509	0.03274	509	0.0229
510	0.02172	510	0.00994	0.04611	510	0.05048	510	0.04251	510	0.04396	0.02659	510	0.03324	510	0.02514
511	0.02193	511	0.00986	0.04658	511	0.05134	511	0.04359	511	0.04475	0.02608	511	0.03383	511	0.02369
512	0.02255	512	0.01083	0.04645	512	0.05133	512	0.04347	512	0.04489	0.02774	512	0.03413	512	0.02638
513	0.02223	513	0.01034	0.049	513	0.05287	513	0.04471	513	0.0461	0.02659	513	0.03475	513	0.02436
514	0.02294	514	0.0107	0.04861	514	0.05315	514	0.04489	514	0.04609	0.02824	514	0.03449	514	0.02688
515	0.02278	515	0.01076	0.04901	515	0.05374	515	0.04557	515	0.04693	0.02765	515	0.03627	515	0.02584
516	0.02403	516	0.01053	0.04986	516	0.05417	516	0.04578	516	0.04777	0.02897	516	0.03641	516	0.02682
517	0.02294	517	0.01015	0.05001	517	0.05548	517	0.04705	517	0.04807	0.02774	517	0.03583	517	0.02578
518	0.02419	518	0.01128	0.05184	518	0.05652	518	0.04788	518	0.04923	0.02948	518	0.03695	518	0.0277
519	0.02373	519	0.01119	0.05201	519	0.05686	519	0.04876	519	0.04932	0.02907	519	0.03727	519	0.02751
520	0.02433	520	0.01191	0.05318	520	0.05775	520	0.04887	520	0.05063	0.02966	520	0.03915	520	0.0279
521	0.02437	521	0.01199	0.05309	521	0.05842	521	0.04943	521	0.05078	0.03052	521	0.03794	521	0.0297
522	0.0246	522	0.01181	0.05433	522	0.05971	522	0.05061	522	0.05186	0.02982	522	0.03908	522	0.02781
523	0.02564	523	0.01256	0.05432	523	0.05956	523	0.0504	523	0.05192	0.03157	523	0.03948	523	0.03008
524	0.02472	524	0.01215	0.05542	524	0.06074	524	0.05149	524	0.05276	0.03054	524	0.0398	524	0.02923
525	0.02566	525	0.01305	0.05502	525	0.06097	525	0.05141	525	0.05316	0.032	525	0.0417	525	0.03099
526	0.02548	526	0.01294	0.05556	526	0.06192	526	0.05318	526	0.05383	0.03147	526	0.04099	526	0.0301
527	0.02606	527	0.01335	0.05619	527	0.06224	527	0.05313	527	0.05425	0.03245	527	0.04227	527	0.03137
528	0.02529	528	0.01256	0.05633	528	0.06255	528	0.05341	528	0.05418	0.03146	528	0.04136	528	0.03036
529	0.02622	529	0.01371	0.05739	529	0.06353	529	0.05457	529	0.0554	0.03296	529	0.04303	529	0.03224
530	0.02617	530	0.01287	0.05775	530	0.06369	530	0.05476	530	0.05516	0.03249	530	0.04197	530	0.03128
531	0.02645	531	0.01292	0.05778	531	0.06421	531	0.05524	531	0.05583	0.03316	531	0.04197	531	0.03233
532	0.02642	532	0.01401	0.05758	532	0.06432	532	0.05545	532	0.05576	0.03311	532	0.04387	532	0.03226
533	0.02663	533	0.01337	0.05759	533	0.06435	533	0.05509	533	0.05617	0.03322	533	0.04314	533	0.03219
534	0.02608	534	0.01413	0.05878	534	0.06439	534	0.05506	534	0.05579	0.03285	534	0.04376	534	0.03222
535	0.02719	535	0.01365	0.05791	535	0.0647	535	0.05511	535	0.05613	0.03372	535	0.04298	535	0.03243
536	0.02545	536	0.01378	0.05817	536	0.06436	536	0.05581	536	0.05607	0.03238	536	0.04337	536	0.03214
537	0.02631	537	0.01421	0.05673	537	0.06425	537	0.05563	537	0.0558	0.03304	537	0.04352	537	0.03229
538	0.02541	538	0.01349	0.05801	538	0.06431	538	0.05529	538	0.05563	0.03244	538	0.04256	538	0.03234
539	0.02607	539	0.01408	0.0572	539	0.06406	539	0.05486	539	0.05553	0.03252	539	0.04318	539	0.03149
540	0.02568	540	0.01303	0.05633	540	0.0635	540	0.0547	540	0.05535	0.03217	540	0.04084	540	0.03133
541	0.02642	541	0.01398	0.05625	541	0.06324	541	0.05448	541	0.05492	0.03237	541	0.04234	541	0.03063
542	0.02552	542	0.01293	0.05593	542	0.0632	542	0.05406	542	0.05485	0.03196	542	0.04053	542	0.03112
543	0.02582	543	0.01324	0.05626	543	0.06315	543	0.05411	543	0.05466	0.03208	543	0.04145	543	0.03092
544	0.02591	544	0.01352	0.0555	544	0.06293	544	0.05343	544	0.05454	0.03211	544	0.04092	544	0.03085
545	0.02457	545	0.01354	0.0561	545	0.06286	545	0.054	545	0.05435	0.03116	545	0.04232	545	0.03082
546	0.02626	546	0.01298	0.05513	546	0.0629	546	0.05407	546	0.05455	0.03229	546	0.04152	546	0.03071
547	0.02464	547	0.0133	0.05615	547	0.06288	547	0.05427	547	0.05473	0.03141	547	0.04204	547	0.03126
548	0.02637	548	0.0131	0.05572	548	0.06297	548	0.05416	548	0.05455	0.03236	548	0.04148	548	0.03069
549	0.0263	549	0.01294	0.05668	549	0.06349	549	0.05478	549	0.05495	0.0326	549	0.0414	549	0.03133
550	0.02607	550	0.01371	0.05661	550	0.06415	550	0.05538	550	0.05545	0.03245	550	0.0427	550	0.03135
551	0.02565	551	0.01305	0.05763	551	0.06457	551	0.05517	551	0.05572	0.03223	551	0.04232	551	0.03151
552	0.02699	552	0.01468	0.05906	552	0.06545	552	0.0561	552	0.05633	0.03356	552	0.0443	552	0.03237
553	0.02665	553	0.01318	0.05985	553	0.06626	553	0.05737	553	0.05712	0.0332	553	0.04279	553	0.0321
554	0.02697	554	0.01406	0.06119	554	0.0671	554	0.05798	554	0.05781	0.03384	554	0.04449	554	0.03303
555	0.02792	555	0.01465	0.06239	555	0.06831	555	0.05917	555	0.05905	0.03489	555	0.04473	555	0.03388
556	0.02771	556	0.01489	0.06413	556	0.06967	556	0.06003	556	0.06013	0.03511	556	0.04696	556	0.03468
557	0.02884	557	0.01483	0.06444	557	0.07032	557	0.06087	557	0.06104	0.03608	557	0.04703	557	0.03508
558	0.02835	558	0.01498	0.06748	558	0.07264	558	0.06324	558	0.0628	0.03627	558	0.04798	558	0.03624
559	0.03048	559	0.0159	0.06796	559	0.07428	559	0.06485	559	0.0639	0.03814	559	0.04948	559	0.0371
560	0.03013	560	0.01592	0.06995	560	0.07598	560	0.06643	560	0.06551	0.0382	560	0.05008	560	0.03776
561	0.03175	561	0.0169	0.07186	561	0.07811	561	0.06803	561	0.06712	0.04	561	0.05203	561	0.03925
562	0.03217	562	0.01669	0.07511	562	0.08059	562	0.07089	562	0.06939	0.04093	562	0.05215	562	0.04065
563	0.03464	563	0.01837	0.07683	563	0.08321	563	0.07275	563	0.07121	0.04354	563	0.05601	563	0.04259
564	0.03487	564	0.01838	0.08153	564	0.08605	564	0.07551	564	0.07382	0.04423	564	0.05653	564	0.04377
565	0.03651	565	0.01976	0.08515	565	0.08939	565	0.07852	565	0.07652	0.04615	565	0.06041	565	0.04547
566	0.03787	566	0.02044	0.08756	566	0.09257	566	0.08122	566	0.07958	0.0482	566	0.06199	566	0.04788
567	0.03865	567	0.02175	0.09168	567	0.09623	567	0.08513	567	0.08248	0.0495	567	0.06562	567	0.04954
568	0.04108	568	0.02231	0.09573	568	0.10057	568	0.08844	568	0.08635	0.05242	568	0.0675	568	0.05224
569	0.04113	569	0.02292	0.10094	569	0.10488	569	0.09285	569	0.09006	0.05348	569	0.0706	569	0.0545
570	0.04475	570	0.02511	0.10521	570	0.10958	570	0.09754	570	0.09383	0.05735	570	0.07461	570	0.05744
571	0.04598	571	0.02565	0.11018	571	0.11377	571	0.10113	571	0.09778	0.05961	571	0.07822	571	0.06054
572	0.04872	572	0.02795	0.11541	572	0.11984	572	0.10646	572	0.10275	0.0634	572	0.08346	572	0.06465
573	0.05057	573	0.02874	0.12133	573	0.1258	573	0.11213	573	0.10792	0.06588	573	0.08609	573	0.06728
574	0.05401	574	0.03115	0.1275	574	0.13191	574	0.11722	574	0.11302	0.07006	574	0.09225	574	0.07119
575	0.05561	575	0.03283	0.13481	575	0.13838	575	0.12314	575	0.11906	0.07308	575	0.09672	575	0.0754
576	0.05886	576	0.03484	0.14175	576	0.14542	576	0.12941	576	0.12524	0.07697	576	0.1021	576	0.07894
577	0.06265	577	0.03655	0.14855	577	0.15288	577	0.13652	577	0.13173	0.08196	577	0.10754	577	0.0841
578	0.06422	578	0.03921	0.1562	578	0.16025	578	0.1435	578	0.13832	0.08535	578	0.11489	578	0.08915
579	0.06859	579	0.04051	0.16389	579	0.16788	579	0.14957	579	0.14477	0.09049	579	0.11965	579	0.09375
580	0.0702	580	0.04294	0.17147	580	0.17464	580	0.15611	580	0.15116	0.09402	580	0.12632	580	0.09904
581	0.07397	581	0.04506	0.17703	581	0.18143	581	0.16256	581	0.15694	0.0985	581	0.13148	581	0.10312
582	0.07531	582	0.04682	0.18255	582	0.18693	582	0.16676	582	0.16184	0.10163	582	0.13614	582	0.10796
583	0.07757	583	0.04933	0.18581	583	0.1908	583	0.16968	583	0.16501	0.10468	583	0.14048	583	0.1112
584	0.07875	584	0.04984	0.18768	584	0.19287	584	0.17144	584	0.1669	0.10639	584	0.14122	584	0.11314
585	0.07903	585	0.05229	0.18679	585	0.19278	585	0.17071	585	0.1668	0.10752	585	0.14433	585	0.11521
586	0.07794	586	0.05183	0.18399	586	0.191	586	0.16871	586	0.16542	0.10654	586	0.14181	586	0.11472
587	0.07605	587	0.05186	0.17956	587	0.18704	587	0.16493	587	0.16193	0.10458	587	0.14043	587	0.11333
588	0.07471	588	0.05103	0.1718	588	0.18096	588	0.15941	588	0.15646	0.10227	588	0.13546	588	0.1103
589	0.07052	589	0.0503	0.16492	589	0.17342	589	0.15247	589	0.14985	0.09777	589	0.13156	589	0.10683
590	0.06898	590	0.04862	0.15515	590	0.16529	590	0.14485	590	0.14315	0.09449	590	0.12483	590	0.10198
591	0.06389	591	0.04618	0.1468	591	0.15661	591	0.13697	591	0.13545	0.08865	591	0.1183	591	0.09693
592	0.06195	592	0.04415	0.13675	592	0.14806	592	0.12934	592	0.12782	0.08499	592	0.11185	592	0.09186
593	0.05773	593	0.04096	0.13043	593	0.13997	593	0.12243	593	0.1209	0.07951	593	0.10419	593	0.08629
594	0.05451	594	0.03983	0.12118	594	0.13213	594	0.11532	594	0.11373	0.07503	594	0.09922	594	0.08138
595	0.05156	595	0.03681	0.11373	595	0.12453	595	0.10843	595	0.10738	0.07072	595	0.09257	595	0.07644
596	0.04973	596	0.0351	0.10729	596	0.11761	596	0.10242	596	0.10102	0.06727	596	0.08767	596	0.07163
597	0.04576	597	0.03235	0.10047	597	0.11082	597	0.09652	597	0.09523	0.06236	597	0.08122	597	0.06693
598	0.04409	598	0.031	0.09419	598	0.10442	598	0.09057	598	0.08974	0.05926	598	0.07755	598	0.06266
599	0.04213	599	0.02832	0.08877	599	0.09943	599	0.087	599	0.08533	0.05606	599	0.07182	599	0.05863
600	0.0398	600	0.02702	0.08404	600	0.0946	600	0.08303	600	0.08098	0.05275	600	0.06878	600	0.05494
601	0.03869	601	0.02535	0.07862	601	0.09002	601	0.07809	601	0.07703	0.05089	601	0.06511	601	0.05256
602	0.03589	602	0.02318	0.07602	602	0.08634	602	0.07493	602	0.07377	0.04731	602	0.06162	602	0.04896
603	0.0358	603	0.02278	0.07097	603	0.08217	603	0.07126	603	0.07018	0.04632	603	0.05928	603	0.04692
604	0.03344	604	0.0204	0.06964	604	0.07937	604	0.0691	604	0.06785	0.04346	604	0.05568	604	0.04425
605	0.03217	605	0.0199	0.06587	605	0.07634	605	0.06615	605	0.06517	0.04153	605	0.05437	605	0.04195
606	0.03139	606	0.01796	0.06287	606	0.07355	606	0.0636	606	0.06284	0.04011	606	0.05095	606	0.04004
607	0.03046	607	0.0175	0.06063	607	0.07132	607	0.06189	607	0.06077	0.03856	607	0.04947	607	0.03804
608	0.02919	608	0.01589	0.05751	608	0.06908	608	0.05997	608	0.0592	0.03662	608	0.0469	608	0.03572
609	0.02864	609	0.01602	0.05576	609	0.06679	609	0.05777	609	0.05701	0.03575	609	0.04642	609	0.03467
610	0.02831	610	0.01448	0.0534	610	0.06483	610	0.05615	610	0.05551	0.03477	610	0.04328	610	0.033
611	0.02665	611	0.01416	0.05118	611	0.06303	611	0.05454	611	0.05347	0.03315	611	0.04375	611	0.032
612	0.02644	612	0.01351	0.04886	612	0.0609	612	0.05224	612	0.05169	0.03232	612	0.04118	612	0.0305
613	0.0248	613	0.01226	0.04871	613	0.05975	613	0.05119	613	0.05114	0.03068	613	0.03952	613	0.02941
614	0.02549	614	0.01225	0.04581	614	0.058	614	0.05029	614	0.04935	0.03078	614	0.03886	614	0.02856
615	0.02353	615	0.01094	0.0446	615	0.0566	615	0.04843	615	0.04804	0.02891	615	0.03762	615	0.02747
616	0.02378	616	0.01115	0.04324	616	0.0553	616	0.04733	616	0.04707	0.02861	616	0.03706	616	0.0264
617	0.02318	617	0.01036	0.04251	617	0.05446	617	0.04687	617	0.04655	0.0279	617	0.03482	617	0.02576
618	0.0227	618	0.0102	0.04103	618	0.05297	618	0.04555	618	0.04498	0.02725	618	0.03529	618	0.02508
619	0.02212	619	0.0098	0.03881	619	0.05169	619	0.04472	619	0.04411	0.02645	619	0.03358	619	0.02421
620	0.02212	620	0.00985	0.03893	620	0.05098	620	0.04343	620	0.04338	0.02596	620	0.03375	620	0.02314
621	0.02163	621	0.00903	0.0384	621	0.05008	621	0.04342	621	0.04271	0.02535	621	0.03178	621	0.02253
622	0.02103	622	0.00904	0.03774	622	0.04949	622	0.043	622	0.04196	0.02498	622	0.032	622	0.02265
623	0.02129	623	0.00909	0.03621	623	0.04855	623	0.04129	623	0.0416	0.02492	623	0.03137	623	0.02212
624	0.02022	624	0.00871	0.03604	624	0.04769	624	0.04094	624	0.04072	0.02394	624	0.03121	624	0.0216
625	0.02089	625	0.00866	0.03484	625	0.04727	625	0.03996	625	0.04008	0.02425	625	0.0311	625	0.02126
626	0.0199	626	0.00805	0.03518	626	0.04677	626	0.04	626	0.03981	0.02336	626	0.02989	626	0.02082
627	0.01948	627	0.00869	0.03453	627	0.04618	627	0.03984	627	0.03904	0.02264	627	0.0296	627	0.01988
628	0.01941	628	0.00698	0.03265	628	0.04563	628	0.03923	628	0.03862	0.02249	628	0.02809	628	0.01966
629	0.01918	629	0.0077	0.03249	629	0.04523	629	0.03875	629	0.03806	0.02215	629	0.02893	629	0.01926
630	0.0186	630	0.00714	0.03275	630	0.04491	630	0.03845	630	0.03821	0.02183	630	0.0278	630	0.01945
631	0.01867	631	0.00708	0.03205	631	0.0439	631	0.03714	631	0.03727	0.02158	631	0.02814	631	0.01879
632	0.0186	632	0.00719	0.03049	632	0.0436	632	0.03742	632	0.03696	0.02144	632	0.02705	632	0.01859
633	0.01747	633	0.00724	0.0313	633	0.04344	633	0.03733	633	0.03678	0.0206	633	0.02717	633	0.01849
634	0.01835	634	0.00711	0.03034	634	0.04338	634	0.0371	634	0.03664	0.02122	634	0.02656	634	0.0185
635	0.01777	635	0.00693	0.03091	635	0.04287	635	0.03757	635	0.03648	0.02094	635	0.0272	635	0.01878
636	0.01839	636	0.00688	0.03009	636	0.04255	636	0.0368	636	0.03618	0.0212	636	0.02719	636	0.01838
637	0.01722	637	0.00623	0.0305	637	0.0424	637	0.03628	637	0.03609	0.02011	637	0.02588	637	0.01779
638	0.01772	638	0.0073	0.02919	638	0.04216	638	0.03615	638	0.03575	0.02048	638	0.02805	638	0.01782
639	0.01698	639	0.0062	0.03032	639	0.0422	639	0.03553	639	0.03593	0.01983	639	0.02579	639	0.01753
640	0.01731	640	0.0068	0.02986	640	0.04193	640	0.03598	640	0.03549	0.02009	640	0.02698	640	0.01761
641	0.01671	641	0.00667	0.02889	641	0.04189	641	0.03589	641	0.03548	0.01995	641	0.02599	641	0.01823
642	0.01765	642	0.00654	0.02945	642	0.04202	642	0.03665	642	0.03543	0.02024	642	0.02601	642	0.01742
643	0.01731	643	0.00624	0.02857	643	0.04182	643	0.03647	643	0.0354	0.01993	643	0.02527	643	0.01726
644	0.0165	644	0.00645	0.02945	644	0.04142	644	0.03599	644	0.03485	0.01944	644	0.02622	644	0.01742
645	0.01781	645	0.00685	0.02919	645	0.0416	645	0.03603	645	0.03547	0.02034	645	0.02563	645	0.01739
646	0.01645	646	0.00617	0.02957	646	0.04133	646	0.03625	646	0.0351	0.01956	646	0.02645	646	0.01777
647	0.01721	647	0.00637	0.02887	647	0.04158	647	0.03576	647	0.03501	0.01964	647	0.02561	647	0.01676
648	0.0161	648	0.0061	0.02975	648	0.04148	648	0.03589	648	0.03503	0.01903	648	0.02547	648	0.01712
649	0.01693	649	0.00635	0.03022	649	0.0418	649	0.03636	649	0.03529	0.01924	649	0.02584	649	0.01631
650	0.01663	650	0.00607	0.02926	650	0.04144	650	0.03547	650	0.03515	0.01944	650	0.02593	650	0.01721
651	0.01673	651	0.00668	0.02939	651	0.04144	651	0.03588	651	0.03487	0.01955	651	0.02607	651	0.01731
652	0.01663	652	0.00625	0.02915	652	0.04161	652	0.03637	652	0.03536	0.01951	652	0.02558	652	0.01737
653	0.01642	653	0.00671	0.02893	653	0.04144	653	0.03593	653	0.03504	0.01948	653	0.02688	653	0.01762
654	0.01698	654	0.00652	0.02881	654	0.04161	654	0.03573	654	0.0354	0.01984	654	0.02544	654	0.01756
655	0.01592	655	0.00632	0.02865	655	0.04171	655	0.03596	655	0.03508	0.01902	655	0.02648	655	0.0174
656	0.01672	656	0.00673	0.02785	656	0.04124	656	0.03565	656	0.03503	0.01952	656	0.02569	656	0.01726
657	0.01601	657	0.00629	0.02912	657	0.04127	657	0.03568	657	0.03491	0.0191	657	0.0258	657	0.01743
658	0.01684	658	0.00701	0.02866	658	0.04151	658	0.03544	658	0.03506	0.01977	658	0.0264	658	0.01763
659	0.01621	659	0.0062	0.02826	659	0.04109	659	0.03574	659	0.03483	0.01919	659	0.0252	659	0.01732
660	0.01679	660	0.00699	0.02836	660	0.04097	660	0.03563	660	0.0349	0.01957	660	0.02682	660	0.01727
661	0.01644	661	0.00615	0.02791	661	0.04111	661	0.03535	661	0.03494	0.01946	661	0.02498	661	0.01756
662	0.01647	662	0.00671	0.02745	662	0.0411	662	0.03509	662	0.03489	0.01927	662	0.0267	662	0.01709
663	0.01584	663	0.00651	0.02723	663	0.04087	663	0.0347	663	0.03489	0.01916	663	0.02586	663	0.01782
664	0.01633	664	0.00702	0.02728	664	0.04087	664	0.03488	664	0.03482	0.01941	664	0.02675	664	0.01762
665	0.01647	665	0.00657	0.02712	665	0.04084	665	0.03493	665	0.0347	0.01932	665	0.02511	665	0.01722
666	0.01529	666	0.00662	0.02767	666	0.04085	666	0.03499	666	0.03459	0.01879	666	0.02685	666	0.01785
667	0.01617	667	0.00662	0.02701	667	0.04072	667	0.03467	667	0.03481	0.01918	667	0.02514	667	0.01737
668	0.01547	668	0.00706	0.02745	668	0.04094	668	0.03477	668	0.03479	0.01896	668	0.0265	668	0.01794
669	0.01582	669	0.0063	0.02809	669	0.04068	669	0.03493	669	0.03449	0.01909	669	0.02551	669	0.01769
670	0.01531	670	0.00683	0.02725	670	0.04085	670	0.03501	670	0.03479	0.0184	670	0.0265	670	0.01697
671	0.01427	671	0.00722	0.02771	671	0.04063	671	0.0349	671	0.03471	0.01844	671	0.02697	671	0.01865
672	0.01445	672	0.0069	0.02836	672	0.04156	672	0.0354	672	0.03561	0.01843	672	0.02648	672	0.01835
673	0.01441	673	0.00677	0.02685	673	0.04064	673	0.03432	673	0.03484	0.01788	673	0.02586	673	0.0172
674	0.01498	674	0.00683	0.02723	674	0.04099	674	0.03465	674	0.03501	0.01834	674	0.0252	674	0.01734
675	0.0142	675	0.007	0.02761	675	0.04133	675	0.03607	675	0.03535	0.01794	675	0.02584	675	0.01765
676	0.01434	676	0.00688	0.02735	676	0.04062	676	0.03446	676	0.0349	0.01806	676	0.02602	676	0.01771
677	0.01461	677	0.00671	0.02801	677	0.04123	677	0.03559	677	0.03515	0.01808	677	0.02589	677	0.01733
678	0.01392	678	0.00647	0.02676	678	0.04086	678	0.03418	678	0.0348	0.01777	678	0.0253	678	0.01773
679	0.01422	679	0.00735	0.0274	679	0.04116	679	0.0355	679	0.03504	0.01781	679	0.02618	679	0.01735
680	0.0144	680	0.00704	0.0269	680	0.0413	680	0.0351	680	0.03517	0.01833	680	0.0264	680	0.0182
681	0.01399	681	0.00676	0.02712	681	0.04098	681	0.03515	681	0.03511	0.01774	681	0.02568	681	0.01754
682	0.01475	682	0.00741	0.02707	682	0.04147	682	0.03519	682	0.03537	0.01873	682	0.02654	682	0.01855
683	0.01316	683	0.00733	0.02703	683	0.0411	683	0.03486	683	0.03569	0.01747	683	0.0264	683	0.01823
684	0.01498	684	0.00703	0.0267	684	0.04151	684	0.0354	684	0.03544	0.01821	684	0.02652	684	0.01705
685	0.01353	685	0.00699	0.02706	685	0.04129	685	0.03598	685	0.03554	0.0176	685	0.02655	685	0.01795
686	0.01477	686	0.00721	0.02762	686	0.04189	686	0.0358	686	0.03594	0.01859	686	0.02661	686	0.01822
687	0.01392	687	0.00761	0.0271	687	0.04149	687	0.03561	687	0.0356	0.01801	687	0.02645	687	0.01825
688	0.01498	688	0.00659	0.02784	688	0.04189	688	0.03574	688	0.03616	0.01862	688	0.02576	688	0.01796
689	0.01429	689	0.00776	0.02722	689	0.0416	689	0.03572	689	0.03582	0.01828	689	0.02657	689	0.01827
690	0.01429	690	0.00721	0.02839	690	0.04215	690	0.03582	690	0.0363	0.01877	690	0.02653	690	0.01936
691	0.01479	691	0.00775	0.0276	691	0.04236	691	0.03604	691	0.03614	0.01871	691	0.02676	691	0.01844
692	0.01456	692	0.00739	0.02728	692	0.0416	692	0.03503	692	0.03574	0.01885	692	0.0262	692	0.0191
693	0.01498	693	0.00731	0.02756	693	0.04222	693	0.03661	693	0.03624	0.01882	693	0.02708	693	0.0184
694	0.01428	694	0.0073	0.02914	694	0.04247	694	0.03621	694	0.0367	0.01841	694	0.02692	694	0.01856
695	0.0153	695	0.00732	0.02757	695	0.04263	695	0.03652	695	0.03662	0.01909	695	0.02763	695	0.0185
696	0.01371	696	0.00771	0.02901	696	0.04319	696	0.03686	696	0.03695	0.01841	696	0.02842	696	0.01947
697	0.01507	697	0.00726	0.02822	697	0.04317	697	0.03717	697	0.03691	0.01904	697	0.02765	697	0.01874
698	0.01407	698	0.00744	0.02766	698	0.04282	698	0.03684	698	0.03696	0.01818	698	0.02771	698	0.01838
699	0.01474	699	0.00688	0.02901	699	0.04331	699	0.03656	699	0.03723	0.01888	699	0.02676	699	0.01889
700	0.01465	700	0.00747	0.02813	700	0.04311	700	0.03769	700	0.03717	0.01877	700	0.02737	700	0.01879
701	0.01458	701	0.00717	0.02884	701	0.04328	701	0.03664	701	0.03729	0.01885	701	0.02688	701	0.01908
702	0.01544	702	0.00773	0.02824	702	0.04344	702	0.03749	702	0.0373	0.01924	702	0.02807	702	0.01861
703	0.01481	703	0.00755	0.02848	703	0.04332	703	0.03626	703	0.03738	0.01933	703	0.02808	703	0.01979
704	0.01518	704	0.00782	0.0292	704	0.04418	704	0.03818	704	0.03792	0.01948	704	0.02821	704	0.01954
705	0.01403	705	0.00751	0.03005	705	0.04399	705	0.03753	705	0.03811	0.01877	705	0.02855	705	0.01976
706	0.01483	706	0.00777	0.02998	706	0.04476	706	0.03879	706	0.03852	0.01919	706	0.02865	706	0.01943
707	0.01458	707	0.00818	0.03042	707	0.04479	707	0.03811	707	0.0386	0.01912	707	0.02818	707	0.01967
708	0.01562	708	0.00775	0.0304	708	0.04471	708	0.03854	708	0.03845	0.01998	708	0.02854	708	0.01996
709	0.01502	709	0.00793	0.03061	709	0.04442	709	0.03809	709	0.03851	0.01959	709	0.02918	709	0.02004
710	0.01585	710	0.00797	0.03083	710	0.04548	710	0.03919	710	0.03896	0.02062	710	0.02934	710	0.02102
711	0.01534	711	0.00874	0.03078	711	0.04512	711	0.03881	711	0.03931	0.01994	711	0.02937	711	0.02031
712	0.01566	712	0.00823	0.03124	712	0.04584	712	0.03918	712	0.03981	0.02045	712	0.02955	712	0.02093
713	0.01536	713	0.00902	0.0319	713	0.04582	713	0.03934	713	0.04004	0.0202	713	0.03044	713	0.02085
714	0.01564	714	0.00767	0.03198	714	0.04585	714	0.03916	714	0.04034	0.02032	714	0.02904	714	0.02069
715	0.01592	715	0.00883	0.03325	715	0.04686	715	0.03989	715	0.04092	0.02089	715	0.03032	715	0.02152
716	0.01534	716	0.00914	0.03326	716	0.04635	716	0.03965	716	0.0406	0.02058	716	0.03063	716	0.02172
717	0.01654	717	0.00835	0.0334	717	0.04706	717	0.04017	717	0.04135	0.02116	717	0.03079	717	0.02114
718	0.01497	718	0.00876	0.03443	718	0.04706	718	0.04	718	0.04154	0.02046	718	0.03009	718	0.02204
719	0.01686	719	0.00884	0.03421	719	0.04767	719	0.04022	719	0.04184	0.02174	719	0.0312	719	0.02194
720	0.01645	720	0.00967	0.03463	720	0.04726	720	0.04042	720	0.04203	0.0216	720	0.03098	720	0.02227
721	0.0164	721	0.00888	0.03828	721	0.05072	721	0.04334	721	0.04389	0.0215	721	0.03116	721	0.02213
722	0.01665	722	0.00932	0.03803	722	0.05051	722	0.0435	722	0.04427	0.02197	722	0.0319	722	0.02276
723	0.01698	723	0.00891	0.0388	723	0.05093	723	0.0431	723	0.04448	0.02229	723	0.03188	723	0.02296
724	0.01728	724	0.0096	0.03873	724	0.0511	724	0.04409	724	0.04508	0.02262	724	0.03306	724	0.02323
725	0.01681	725	0.00928	0.03973	725	0.05133	725	0.04408	725	0.04524	0.0224	725	0.03181	725	0.02345
726	0.01753	726	0.0101	0.04002	726	0.05214	726	0.04444	726	0.04596	0.02335	726	0.0333	726	0.02446
727	0.01758	727	0.01016	0.04075	727	0.05262	727	0.04495	727	0.04644	0.02335	727	0.03393	727	0.02438
728	0.01868	728	0.01064	0.04215	728	0.05364	728	0.04585	728	0.04721	0.0243	728	0.03499	728	0.02477
729	0.01753	729	0.0105	0.04161	729	0.05342	729	0.04584	729	0.04719	0.02395	729	0.03542	729	0.02578
730	0.01908	730	0.01035	0.04314	730	0.05484	730	0.04629	730	0.04816	0.02497	730	0.03535	730	0.02563
731	0.01868	731	0.01104	0.04346	731	0.0549	731	0.04697	731	0.04839	0.02506	731	0.03576	731	0.02644
732	0.02037	732	0.01097	0.04421	732	0.05592	732	0.04805	732	0.04954	0.02645	732	0.03616	732	0.02692
733	0.01931	733	0.01199	0.04509	733	0.0562	733	0.04908	733	0.04974	0.02619	733	0.03807	733	0.02797
734	0.01995	734	0.01077	0.04552	734	0.05737	734	0.04871	734	0.05058	0.02644	734	0.03675	734	0.02754
735	0.02083	735	0.01221	0.0465	735	0.05766	735	0.04975	735	0.05086	0.02752	735	0.03838	735	0.02856
736	0.02023	736	0.01204	0.04664	736	0.05869	736	0.05042	736	0.05152	0.02728	736	0.03871	736	0.02896
737	0.02118	737	0.01212	0.04655	737	0.05902	737	0.05066	737	0.05187	0.02786	737	0.03932	737	0.02877
738	0.02062	738	0.01227	0.04683	738	0.05944	738	0.0506	738	0.05227	0.02769	738	0.0395	738	0.02925
739	0.02219	739	0.01236	0.04847	739	0.06063	739	0.05168	739	0.05334	0.02874	739	0.03958	739	0.02915
740	0.02097	740	0.01311	0.0489	740	0.06086	740	0.05234	740	0.05337	0.02871	740	0.04174	740	0.03097
741	0.02263	741	0.01318	0.04956	741	0.06171	741	0.05257	741	0.05391	0.03003	741	0.04136	741	0.03133
742	0.0224	742	0.01337	0.04976	742	0.06212	742	0.05338	742	0.05442	0.02979	742	0.04194	742	0.03114
743	0.02321	743	0.01324	0.05092	743	0.06328	743	0.05438	743	0.05507	0.03046	743	0.04257	743	0.03138
744	0.02279	744	0.01424	0.05031	744	0.06308	744	0.05472	744	0.05562	0.03057	744	0.0435	744	0.03225
745	0.02355	745	0.01325	0.05175	745	0.0643	745	0.05531	745	0.05613	0.03092	745	0.04233	745	0.03185
746	0.02411	746	0.01408	0.05156	746	0.06449	746	0.05567	746	0.05692	0.03191	746	0.04444	746	0.0332
747	0.02399	747	0.01354	0.05193	747	0.06535	747	0.05673	747	0.05706	0.03157	747	0.04328	747	0.03262
748	0.02508	748	0.0145	0.0531	748	0.06581	748	0.05695	748	0.0576	0.03284	748	0.04492	748	0.03375
749	0.0239	749	0.01435	0.05303	749	0.06583	749	0.05702	749	0.05783	0.03241	749	0.0453	749	0.03462
750	0.02544	750	0.01407	0.05416	750	0.06721	750	0.05799	750	0.05905	0.03312	750	0.04542	750	0.03378
751	0.02417	751	0.01474	0.05408	751	0.06709	751	0.05793	751	0.05891	0.03213	751	0.04507	751	0.03357
752	0.02595	752	0.01505	0.05521	752	0.06831	752	0.05847	752	0.05958	0.03421	752	0.04708	752	0.03541
753	0.02521	753	0.01597	0.05456	753	0.06771	753	0.05894	753	0.05948	0.03398	753	0.04736	753	0.03605
754	0.02621	754	0.01526	0.05628	754	0.06881	754	0.05972	754	0.05997	0.03428	754	0.04733	754	0.03519
755	0.02579	755	0.01658	0.05601	755	0.0688	755	0.05997	755	0.06035	0.03458	755	0.04867	755	0.03649
756	0.0259	756	0.01566	0.05628	756	0.06955	756	0.05917	756	0.06087	0.03447	756	0.04716	756	0.03606
757	0.02683	757	0.01613	0.05623	757	0.06992	757	0.06011	757	0.06127	0.03554	757	0.04857	757	0.037
758	0.02581	758	0.01605	0.05709	758	0.07055	758	0.06096	758	0.06138	0.03471	758	0.04879	758	0.03674
759	0.02662	759	0.01572	0.05708	759	0.0709	759	0.06086	759	0.06191	0.03471	759	0.04872	759	0.03549
760	0.02597	760	0.01596	0.05735	760	0.07051	760	0.06129	760	0.06185	0.03496	760	0.04909	760	0.03703
761	0.02745	761	0.0163	0.05788	761	0.07159	761	0.06211	761	0.06266	0.03598	761	0.04922	761	0.03701
762	0.02676	762	0.01707	0.05834	762	0.07172	762	0.0618	762	0.06262	0.03601	762	0.05005	762	0.03814
763	0.02763	763	0.01657	0.05875	763	0.07237	763	0.06209	763	0.063	0.03662	763	0.05103	763	0.03813
764	0.02706	764	0.0167	0.05934	764	0.07263	764	0.06293	764	0.06356	0.0366	764	0.05088	764	0.03897
765	0.02853	765	0.01637	0.05948	765	0.0731	765	0.0633	765	0.06379	0.03758	765	0.05125	765	0.03885
766	0.02782	766	0.01701	0.05973	766	0.07326	766	0.06354	766	0.06415	0.03725	766	0.05153	766	0.03924
767	0.02833	767	0.01643	0.05966	767	0.07394	767	0.06338	767	0.06426	0.03768	767	0.05067	767	0.0394
768	0.02823	768	0.01662	0.06006	768	0.07416	768	0.06385	768	0.06449	0.03754	768	0.05238	768	0.03923
769	0.02869	769	0.01635	0.06043	769	0.07475	769	0.06448	769	0.06506	0.03767	769	0.05165	769	0.03882
770	0.02918	770	0.01702	0.05987	770	0.07479	770	0.06467	770	0.06505	0.03849	770	0.0526	770	0.03986
771	0.02754	771	0.01617	0.06042	771	0.07457	771	0.06447	771	0.06451	0.03732	771	0.05142	771	0.03982
772	0.02934	772	0.01615	0.06037	772	0.0748	772	0.06428	772	0.06491	0.0377	772	0.05109	772	0.03788
773	0.02788	773	0.01614	0.05994	773	0.07433	773	0.06436	773	0.06432	0.03689	773	0.05102	773	0.03834
774	0.02839	774	0.01579	0.05965	774	0.07412	774	0.06381	774	0.06386	0.03722	774	0.05109	774	0.03828
775	0.02765	775	0.01546	0.05867	775	0.07299	775	0.06286	775	0.06336	0.0364	775	0.04966	775	0.03761
776	0.02793	776	0.01537	0.0572	776	0.07254	776	0.06254	776	0.06233	0.03643	776	0.05016	776	0.03725
777	0.02698	777	0.01575	0.0552	777	0.07095	777	0.0605	777	0.06118	0.03541	777	0.04928	777	0.03647
778	0.02647	778	0.01428	0.05433	778	0.07029	778	0.05922	778	0.06027	0.03487	778	0.04684	778	0.03606
779	0.02613	779	0.01444	0.05213	779	0.06812	779	0.05802	779	0.05872	0.03387	779	0.04629	779	0.0344
780	0.02476	780	0.01291	0.05144	780	0.06717	780	0.05679	780	0.05767	0.03209	780	0.04295	780	0.03256
781	0.0182	781	0.01131	0.04992	781	0.06558	781	0.05555	781	0.05606	0.02619	781	0.04061	781	0.02967
782	0.01719	782	0.01098	0.04815	782	0.06353	782	0.0544	782	0.05422	0.02491	782	0.0393	782	0.02842
783	0.01652	783	0.01056	0.04636	783	0.06248	783	0.0523	783	0.05317	0.0243	783	0.03792	783	0.02812
784	0.01596	784	0.01054	0.04455	784	0.06022	784	0.0513	784	0.05151	0.02297	784	0.03694	784	0.02604
785	0.01446	785	0.00972	0.04348	785	0.05898	785	0.04938	785	0.05021	0.02177	785	0.03533	785	0.0257
786	0.01335	786	0.00934	0.04087	786	0.05664	786	0.04774	786	0.04865	0.0205	786	0.03463	786	0.02462
787	0.01326	787	0.00951	0.0401	787	0.05578	787	0.04677	787	0.04744	0.02029	787	0.03332	787	0.0243
788	0.01266	788	0.00872	0.03714	788	0.05349	788	0.04469	788	0.04596	0.01909	788	0.03186	788	0.02257
789	0.01219	789	0.00875	0.03726	789	0.05268	789	0.04404	789	0.04488	0.0188	789	0.03188	789	0.02264
790	0.01141	790	0.0086	0.03544	790	0.05057	790	0.04304	790	0.0436	0.01789	790	0.0308	790	0.02186
791	0.0118	791	0.00851	0.0345	791	0.04951	791	0.04156	791	0.04261	0.01785	791	0.03029	791	0.02115
792	0.01085	792	0.00815	0.03385	792	0.04918	792	0.041	792	0.04221	0.01744	792	0.03004	792	0.02171
793	0.01118	793	0.00844	0.03326	793	0.04784	793	0.04013	793	0.04113	0.01713	793	0.02998	793	0.02053
794	0.01055	794	0.00766	0.03267	794	0.04779	794	0.04022	794	0.0409	0.01686	794	0.02897	794	0.0209
795	0.01007	795	0.00772	0.03186	795	0.04693	795	0.03943	795	0.04027	0.01579	795	0.02819	795	0.0193
796	0.01044	796	0.00724	0.03147	796	0.04609	796	0.03864	796	0.03942	0.01591	796	0.02753	796	0.019
797	0.01	797	0.00729	0.03111	797	0.0458	797	0.03857	797	0.03957	0.01557	797	0.02778	797	0.01891
798	0.01011	798	0.00722	0.03058	798	0.04559	798	0.03819	798	0.03908	0.01563	798	0.02717	798	0.01887
799	0.0097	799	0.007	0.03031	799	0.04512	799	0.0377	799	0.03906	0.01541	799	0.02719	799	0.01902
800	0.01004	800	0.00716	0.02976	800	0.04514	800	0.03779	800	0.03879	0.01563	800	0.02764	800	0.01898
801	0.01129	801	0.00712	0.03034	801	0.04477	801	0.03813	801	0.03891	0.01687	801	0.02688	801	0.01978
802	0.01099	802	0.00707	0.02954	802	0.04506	802	0.03789	802	0.03899	0.01658	802	0.02672	802	0.01961
803	0.0109	803	0.00759	0.0304	803	0.04499	803	0.03804	803	0.03881	0.01692	803	0.02777	803	0.0205
804	0.01138	804	0.00773	0.03088	804	0.04509	804	0.03818	804	0.03892	0.01722	804	0.02759	804	0.02041
805	0.01173	805	0.00742	0.0301	805	0.04562	805	0.0382	805	0.03938	0.01723	805	0.02733	805	0.01991
806	0.01113	806	0.00789	0.03045	806	0.04543	806	0.03863	806	0.0392	0.01699	806	0.0278	806	0.0203
807	0.01179	807	0.00795	0.03061	807	0.04587	807	0.03877	807	0.03957	0.01775	807	0.0281	807	0.02095
808	0.01126	808	0.00777	0.03133	808	0.04593	808	0.03889	808	0.04011	0.01739	808	0.02831	808	0.02097
809	0.01126	809	0.00768	0.03237	809	0.04668	809	0.03957	809	0.04023	0.01732	809	0.02776	809	0.02082
810	0.01235	810	0.00807	0.03287	810	0.04692	810	0.04005	810	0.04075	0.0182	810	0.02883	810	0.02108
811	0.01184	811	0.00811	0.03401	811	0.0477	811	0.04025	811	0.04115	0.01815	811	0.02907	811	0.02175
812	0.01274	812	0.00855	0.03344	812	0.04766	812	0.04008	812	0.04129	0.01893	812	0.03002	812	0.0221
813	0.01207	813	0.00866	0.03333	813	0.04853	813	0.04112	813	0.0419	0.01863	813	0.03006	813	0.02247
814	0.01281	814	0.00896	0.03487	814	0.04853	814	0.04185	814	0.04207	0.0193	814	0.03076	814	0.02279
815	0.01341	815	0.0088	0.03534	815	0.04947	815	0.04207	815	0.0427	0.01977	815	0.03065	815	0.02292
816	0.01403	816	0.00914	0.03522	816	0.05028	816	0.04222	816	0.04332	0.02045	816	0.03182	816	0.02344
817	0.01422	817	0.00924	0.03655	817	0.05035	817	0.04297	817	0.04331	0.02084	817	0.03191	817	0.02402
818	0.01348	818	0.00922	0.0367	818	0.05171	818	0.04394	818	0.04441	0.02033	818	0.03215	818	0.02405
819	0.01472	819	0.00966	0.03805	819	0.05173	819	0.044	819	0.04493	0.02144	819	0.03337	819	0.02456
820	0.01491	820	0.00917	0.03844	820	0.05288	820	0.04523	820	0.04524	0.02154	820	0.03299	820	0.0245
821	0.01562	821	0.00998	0.03883	821	0.05308	821	0.04538	821	0.04599	0.02237	821	0.03406	821	0.02523
822	0.01606	822	0.01014	0.03921	822	0.05383	822	0.04583	822	0.04638	0.02314	822	0.03413	822	0.02625
823	0.01618	823	0.01061	0.04029	823	0.05464	823	0.04677	823	0.04708	0.02323	823	0.03487	823	0.02627
824	0.01613	824	0.01036	0.04021	824	0.05546	824	0.04708	824	0.04767	0.0235	824	0.03524	824	0.02694
825	0.01673	825	0.01073	0.04101	825	0.05594	825	0.04804	825	0.04797	0.02381	825	0.03538	825	0.0267
826	0.01694	826	0.01107	0.04169	826	0.05669	826	0.04849	826	0.04856	0.02423	826	0.03607	826	0.0273
827	0.01749	827	0.01115	0.04161	827	0.05769	827	0.04926	827	0.04911	0.02503	827	0.03649	827	0.02821
828	0.01761	828	0.01129	0.04232	828	0.05784	828	0.04981	828	0.04923	0.0251	828	0.03721	828	0.02819
829	0.01775	829	0.0114	0.04209	829	0.05875	829	0.05055	829	0.04968	0.02527	829	0.03775	829	0.02836
830	0.01793	830	0.01151	0.04055	830	0.05892	830	0.05076	830	0.04997	0.0255	830	0.03797	830	0.02857
831	0.01816	831	0.0119	0.04038	831	0.05733	831	0.04913	831	0.04922	0.02601	831	0.03841	831	0.02935
832	0.01842	832	0.01175	0.04029	832	0.05787	832	0.0502	832	0.04953	0.02609	832	0.0378	832	0.02913
833	0.01883	833	0.01217	0.04042	833	0.05823	833	0.05049	833	0.04972	0.02659	833	0.03839	833	0.02959
834	0.0195	834	0.01241	0.0409	834	0.05898	834	0.05086	834	0.05027	0.02723	834	0.0389	834	0.02997
835	0.01971	835	0.01269	0.04051	835	0.05942	835	0.05163	835	0.05065	0.02733	835	0.03907	835	0.02986
836	0.01989	836	0.01267	0.04021	836	0.05979	836	0.05193	836	0.05092	0.02777	836	0.03951	836	0.03055
837	0.01994	837	0.01317	0.04064	837	0.06017	837	0.0521	837	0.0512	0.028	837	0.03988	837	0.03098
838	0.02095	838	0.01354	0.04041	838	0.06076	838	0.05283	838	0.05175	0.02888	838	0.04032	838	0.03137
839	0.02086	839	0.01357	0.04065	839	0.06127	839	0.0534	839	0.05214	0.0289	839	0.04076	839	0.03154
840	0.02098	840	0.01375	0.04089	840	0.06179	840	0.05398	840	0.05263	0.0292	840	0.04115	840	0.03204
841	0.02132	841	0.01425	0.04156	841	0.06269	841	0.05476	841	0.05337	0.02989	841	0.04206	841	0.03303
842	0.02204	842	0.01459	0.04211	842	0.06355	842	0.05541	842	0.05412	0.03068	842	0.0422	842	0.03365
843	0.02266	843	0.01492	0.04267	843	0.06444	843	0.05672	843	0.05486	0.03129	843	0.0431	843	0.03404
844	0.02317	844	0.0154	0.04397	844	0.06541	844	0.05709	844	0.05576	0.0321	844	0.04394	844	0.03505
845	0.02382	845	0.01596	0.04476	845	0.06662	845	0.05843	845	0.05679	0.03296	845	0.0452	845	0.03596
846	0.02409	846	0.01646	0.04646	846	0.06794	846	0.05994	846	0.05814	0.03356	846	0.04602	846	0.03684
847	0.02506	847	0.01721	0.04808	847	0.06945	847	0.06104	847	0.05928	0.03475	847	0.04729	847	0.03796
848	0.02578	848	0.01829	0.04896	848	0.07086	848	0.06251	848	0.06072	0.03617	848	0.04926	848	0.03999
849	0.02686	849	0.01899	0.05123	849	0.07248	849	0.06369	849	0.06211	0.03734	849	0.05022	849	0.0409
850	0.02788	850	0.01955	0.05282	850	0.07482	850	0.0661	850	0.06428	0.03876	850	0.05202	850	0.04247
851	0.02901	851	0.02045	0.05561	851	0.07657	851	0.06796	851	0.06576	0.04025	851	0.05394	851	0.04401
852	0.02984	852	0.02153	0.05786	852	0.07931	852	0.07064	852	0.06824	0.0416	852	0.05633	852	0.04571
853	0.03118	853	0.02238	0.06096	853	0.08163	853	0.07217	853	0.07034	0.04326	853	0.0574	853	0.04731
854	0.03282	854	0.02392	0.06364	854	0.08446	854	0.07506	854	0.0728	0.04558	854	0.06057	854	0.04988
855	0.03442	855	0.02496	0.06723	855	0.08751	855	0.07784	855	0.07562	0.04767	855	0.06319	855	0.05204
856	0.0358	856	0.02642	0.07097	856	0.09117	856	0.08138	856	0.07874	0.0499	856	0.06601	856	0.05482
857	0.03753	857	0.02816	0.07488	857	0.0949	857	0.08483	857	0.08233	0.05246	857	0.06944	857	0.05778
858	0.03947	858	0.02984	0.0799	858	0.09893	858	0.08858	858	0.08589	0.05528	858	0.07314	858	0.06102
859	0.0422	859	0.0318	0.08451	859	0.10403	859	0.09349	859	0.09027	0.0589	859	0.07719	859	0.0648
860	0.04451	860	0.03365	0.09058	860	0.10905	860	0.09837	860	0.09471	0.06217	860	0.08161	860	0.06845
861	0.0476	861	0.03604	0.09701	861	0.11543	861	0.10439	861	0.10017	0.06643	861	0.08672	861	0.07306
862	0.05063	862	0.03837	0.10445	862	0.12186	862	0.11019	862	0.10597	0.07066	862	0.0924	862	0.07772
863	0.05453	863	0.04123	0.11153	863	0.12922	863	0.11722	863	0.11263	0.0758	863	0.09813	863	0.08304
864	0.05807	864	0.0438	0.12035	864	0.13668	864	0.12426	864	0.11953	0.08078	864	0.10544	864	0.08857
865	0.06257	865	0.04662	0.1287	865	0.14518	865	0.1322	865	0.12727	0.08649	865	0.11215	865	0.09421
866	0.06703	866	0.05038	0.13987	866	0.15415	866	0.14098	866	0.13508	0.09276	866	0.12049	866	0.10117
867	0.07294	867	0.0537	0.15084	867	0.16458	867	0.15089	867	0.14456	0.10005	867	0.12901	867	0.10811
868	0.0786	868	0.05803	0.16489	868	0.17603	868	0.16167	868	0.15449	0.10791	868	0.14048	868	0.11674
869	0.08551	869	0.06213	0.1791	869	0.18949	869	0.17405	869	0.16623	0.11701	869	0.15176	869	0.12614
870	0.09253	870	0.06704	0.19534	870	0.20386	870	0.18805	870	0.17908	0.12673	870	0.16559	870	0.13675
871	0.10091	871	0.07138	0.21319	871	0.21988	871	0.20361	871	0.19314	0.13738	871	0.17874	871	0.1473
872	0.10965	872	0.07752	0.23277	872	0.23823	872	0.22068	872	0.2091	0.14979	872	0.19601	872	0.16118
873	0.11882	873	0.08253	0.25456	873	0.25713	873	0.2385	873	0.22594	0.16195	873	0.21208	873	0.17387
874	0.12965	874	0.08832	0.27616	874	0.27932	874	0.25974	874	0.24503	0.1762	874	0.23143	874	0.18858
875	0.14088	875	0.09395	0.30122	875	0.30101	875	0.27986	875	0.26457	0.19065	875	0.24991	875	0.20313
876	0.15215	876	0.10026	0.32783	876	0.32512	876	0.30255	876	0.28567	0.2063	876	0.27199	876	0.22025
877	0.16511	877	0.10607	0.35555	877	0.35061	877	0.32553	877	0.30753	0.22267	877	0.2935	877	0.23636
878	0.17698	878	0.11243	0.38467	878	0.37753	878	0.34992	878	0.3308	0.23924	878	0.31702	878	0.25459
879	0.18957	879	0.11827	0.41066	879	0.40501	879	0.37403	879	0.35469	0.25504	879	0.33705	879	0.27002
880	0.19909	880	0.12442	0.43704	880	0.43047	880	0.39653	880	0.37655	0.26914	880	0.35873	880	0.28643
881	0.20895	881	0.12933	0.45804	881	0.45514	881	0.41615	881	0.39783	0.28228	881	0.3762	881	0.30018
882	0.21537	882	0.13359	0.47716	882	0.47626	882	0.43334	882	0.416	0.29223	882	0.39108	882	0.31222
883	0.22072	883	0.13706	0.49144	883	0.49413	883	0.44664	883	0.4309	0.29984	883	0.40206	883	0.32076
884	0.22294	884	0.13948	0.50076	884	0.50796	884	0.45614	884	0.44211	0.30454	884	0.40899	884	0.3277
885	0.22274	885	0.14096	0.50344	885	0.5175	885	0.46123	885	0.44919	0.30578	885	0.41136	885	0.33074
886	0.21976	886	0.14036	0.49996	886	0.52061	886	0.46123	886	0.45073	0.30317	886	0.40803	886	0.32959
887	0.21362	887	0.1385	0.49098	887	0.51827	887	0.45594	887	0.44726	0.29677	887	0.40018	887	0.32495
888	0.20574	888	0.13525	0.47533	888	0.51035	888	0.44649	888	0.43872	0.28728	888	0.38772	888	0.31616
889	0.19415	889	0.13054	0.45567	889	0.49601	889	0.43153	889	0.42436	0.27357	889	0.37039	889	0.30381
890	0.18313	890	0.12516	0.43119	890	0.47715	890	0.41324	890	0.40619	0.25933	890	0.35099	890	0.28939
891	0.16877	891	0.11866	0.40325	891	0.45384	891	0.39145	891	0.38477	0.24141	891	0.32816	891	0.27204
892	0.15562	892	0.11092	0.37243	892	0.42591	892	0.36597	892	0.35918	0.22298	892	0.30261	892	0.25166
893	0.1399	893	0.10379	0.34057	893	0.39556	893	0.33878	893	0.33241	0.2029	893	0.27743	893	0.23165
894	0.12661	894	0.0961	0.31004	894	0.36328	894	0.31077	894	0.30365	0.18457	894	0.25262	894	0.21172
895	0.11202	895	0.08874	0.27846	895	0.3335	895	0.28449	895	0.27798	0.16567	895	0.22847	895	0.19255
896	0.10084	896	0.08164	0.25106	896	0.30089	896	0.25663	896	0.24996	0.14965	896	0.2058	896	0.17446
897	0.09005	897	0.0754	0.22382	897	0.2744	897	0.23348	897	0.22745	0.13452	897	0.18619	897	0.15773
898	0.08045	898	0.06907	0.20123	898	0.24685	898	0.20999	898	0.20421	0.12102	898	0.167	898	0.14278
899	0.07213	899	0.06326	0.17917	899	0.22497	899	0.19112	899	0.18587	0.10871	899	0.15053	899	0.12845
900	0.06497	900	0.05791	0.1604	900	0.20219	900	0.17183	900	0.16686	0.09836	900	0.13508	900	0.11668
901	0.05874	901	0.05284	0.14338	901	0.18396	901	0.15644	901	0.15157	0.08886	901	0.12164	901	0.10536
902	0.05308	902	0.04851	0.12964	902	0.16655	902	0.14168	902	0.13691	0.08042	902	0.11038	902	0.09546
903	0.04807	903	0.04458	0.11618	903	0.15324	903	0.13036	903	0.12594	0.07327	903	0.10063	903	0.08743
904	0.04403	904	0.04104	0.10558	904	0.13957	904	0.11859	904	0.11448	0.06698	904	0.09198	904	0.07979
905	0.04052	905	0.03753	0.09516	905	0.12873	905	0.10949	905	0.10572	0.06153	905	0.08408	905	0.07318
906	0.0372	906	0.03471	0.08632	906	0.11805	906	0.10043	906	0.09677	0.05648	906	0.07699	906	0.06716
907	0.03422	907	0.0319	0.07846	907	0.1096	907	0.09314	907	0.0898	0.05194	907	0.07098	907	0.06175
908	0.03152	908	0.02936	0.07207	908	0.10146	908	0.08644	908	0.08302	0.04777	908	0.06564	908	0.05672
909	0.02924	909	0.02705	0.06543	909	0.09472	909	0.08072	909	0.07767	0.04422	909	0.0608	909	0.05243
910	0.02707	910	0.0251	0.05996	910	0.08795	910	0.07518	910	0.07214	0.04108	910	0.05672	910	0.04883
911	0.02462	911	0.02311	0.05511	911	0.08269	911	0.07034	911	0.06757	0.03772	911	0.05296	911	0.04521
912	0.02344	912	0.02134	0.05069	912	0.0772	912	0.06597	912	0.06311	0.03544	912	0.0495	912	0.042
913	0.02151	913	0.01971	0.04676	913	0.07305	913	0.0624	913	0.05954	0.03284	913	0.0461	913	0.03924
914	0.02019	914	0.01831	0.04364	914	0.06892	914	0.05879	914	0.05609	0.03088	914	0.04364	914	0.03694
915	0.0192	915	0.01687	0.04049	915	0.06568	915	0.05597	915	0.05319	0.02912	915	0.04129	915	0.0346
916	0.01772	916	0.01575	0.03761	916	0.06237	916	0.05328	916	0.0505	0.02725	916	0.03879	916	0.03275
917	0.01689	917	0.01467	0.03536	917	0.05994	917	0.0511	917	0.04832	0.02572	917	0.03673	917	0.03066
918	0.01558	918	0.01361	0.0329	918	0.05733	918	0.04907	918	0.04614	0.02414	918	0.03506	918	0.0292
919	0.01487	919	0.01275	0.03113	919	0.05528	919	0.04703	919	0.0443	0.02293	919	0.03338	919	0.02764
920	0.01399	920	0.01176	0.02896	920	0.05281	920	0.0451	920	0.04217	0.02162	920	0.03146	920	0.02609
921	0.0133	921	0.01124	0.02742	921	0.05098	921	0.0435	921	0.04072	0.02051	921	0.03018	921	0.02472
922	0.01249	922	0.0103	0.02523	922	0.04893	922	0.04177	922	0.03898	0.01937	922	0.02853	922	0.02343
923	0.01171	923	0.00959	0.02474	923	0.04745	923	0.04044	923	0.03781	0.01832	923	0.02768	923	0.02234
924	0.01083	924	0.0091	0.02369	924	0.04572	924	0.03901	924	0.03643	0.01722	924	0.02661	924	0.02127
925	0.01026	925	0.00851	0.02358	925	0.04419	925	0.03776	925	0.03512	0.01642	925	0.02541	925	0.02037
926	0.00934	926	0.00794	0.02259	926	0.04287	926	0.03622	926	0.03416	0.01537	926	0.02478	926	0.0195
927	0.00909	927	0.00756	0.02149	927	0.04155	927	0.03582	927	0.033	0.01481	927	0.02368	927	0.01864
928	0.00851	928	0.00711	0.02071	928	0.04045	928	0.03464	928	0.0322	0.01414	928	0.02306	928	0.01805
929	0.00794	929	0.0067	0.01999	929	0.03936	929	0.03389	929	0.03135	0.0134	929	0.02219	929	0.0173
930	0.00771	930	0.00632	0.02112	930	0.03826	930	0.03287	930	0.0303	0.013	930	0.02161	930	0.01678
931	0.00713	931	0.006	0.02099	931	0.0374	931	0.03195	931	0.02974	0.01225	931	0.02094	931	0.01601
932	0.00704	932	0.00576	0.02027	932	0.03641	932	0.03063	932	0.02891	0.01211	932	0.02059	932	0.01585
933	0.00658	933	0.00538	0.01962	933	0.03566	933	0.03065	933	0.02817	0.01142	933	0.01997	933	0.01503
934	0.00675	934	0.00519	0.01849	934	0.03484	934	0.02971	934	0.02765	0.0114	934	0.01974	934	0.01474
935	0.00654	935	0.00504	0.01852	935	0.03427	935	0.02936	935	0.02729	0.01103	935	0.0192	935	0.01423
936	0.00629	936	0.00457	0.01842	936	0.03339	936	0.02842	936	0.02652	0.01077	936	0.01855	936	0.01405
937	0.00654	937	0.00428	0.01778	937	0.03288	937	0.02831	937	0.02632	0.01068	937	0.01825	937	0.01345
938	0.00622	938	0.00392	0.01862	938	0.03228	938	0.02754	938	0.02581	0.01027	938	0.0176	938	0.01305
939	0.00657	939	0.00381	0.01759	939	0.03177	939	0.02765	939	0.02546	0.01053	939	0.01755	939	0.01309
940	0.00625	940	0.00397	0.01744	940	0.03125	940	0.02672	940	0.02507	0.00978	940	0.01738	940	0.01193
941	0.00658	941	0.00408	0.01755	941	0.03079	941	0.02656	941	0.02466	0.01044	941	0.01763	941	0.01287
942	0.00667	942	0.00348	0.01754	942	0.03049	942	0.02627	942	0.02462	0.0102	942	0.01686	942	0.01221
943	0.00679	943	0.00352	0.01684	943	0.03007	943	0.02618	943	0.02413	0.01029	943	0.01691	943	0.01222
944	0.00691	944	0.00338	0.01737	944	0.02982	944	0.0256	944	0.02396	0.01011	944	0.01651	944	0.01164
945	0.00677	945	0.00321	0.01711	945	0.02945	945	0.02567	945	0.02363	0.01007	945	0.01686	945	0.01176
946	0.00673	946	0.00296	0.01753	946	0.02933	946	0.02533	946	0.0237	0.01006	946	0.01596	946	0.01182
947	0.00696	947	0.00288	0.01685	947	0.02895	947	0.02527	947	0.02348	0.01012	947	0.01634	947	0.01159
948	0.0071	948	0.00316	0.01714	948	0.02889	948	0.02493	948	0.02349	0.01022	948	0.01637	948	0.0116
949	0.00689	949	0.00262	0.01723	949	0.02864	949	0.02494	949	0.02323	0.00992	949	0.01612	949	0.01124
950	0.0071	950	0.0028	0.01666	950	0.02854	950	0.02504	950	0.02321	0.01004	950	0.01592	950	0.01118
951	0.00685	951	0.00253	0.01781	951	0.02837	951	0.02459	951	0.02304	0.00986	951	0.0159	951	0.01117
952	0.0069	952	0.00282	0.01741	952	0.02821	952	0.0249	952	0.02285	0.00999	952	0.0165	952	0.0114
953	0.00713	953	0.00282	0.01755	953	0.02813	953	0.02463	953	0.02289	0.01023	953	0.01633	953	0.01156
954	0.00718	954	0.00277	0.01789	954	0.02806	954	0.02438	954	0.02299	0.01011	954	0.0159	954	0.01122
955	0.00709	955	0.00296	0.01741	955	0.02808	955	0.02483	955	0.02305	0.01034	955	0.01661	955	0.01186
956	0.00733	956	0.00236	0.01784	956	0.02804	956	0.02476	956	0.02313	0.01012	956	0.01623	956	0.01102
957	0.00721	957	0.00263	0.0182	957	0.02804	957	0.02508	957	0.02297	0.01022	957	0.01623	957	0.01142
958	0.00751	958	0.00259	0.01827	958	0.028	958	0.02485	958	0.02318	0.01048	958	0.01661	958	0.01152
959	0.00733	959	0.00258	0.01857	959	0.02812	959	0.02495	959	0.02332	0.01043	959	0.01684	959	0.0117
960	0.00731	960	0.00274	0.01959	960	0.02804	960	0.02496	960	0.02331	0.01052	960	0.01701	960	0.01192
961	0.00715	961	0.00255	0.01932	961	0.02824	961	0.02552	961	0.02346	0.01009	961	0.01656	961	0.01122
962	0.00711	962	0.00276	0.01998	962	0.02824	962	0.02544	962	0.02339	0.01032	962	0.01671	962	0.01179
963	0.00727	963	0.00257	0.02003	963	0.02835	963	0.02575	963	0.02356	0.01025	963	0.01652	963	0.01139
964	0.00686	964	0.00265	0.0211	964	0.02839	964	0.02542	964	0.02341	0.01	964	0.01702	964	0.01148
965	0.007	965	0.00261	0.02102	965	0.02842	965	0.02566	965	0.0235	0.01043	965	0.01727	965	0.0122
966	0.00682	966	0.00275	0.0217	966	0.02869	966	0.0258	966	0.02356	0.01013	966	0.01682	966	0.01182
967	0.00705	967	0.0029	0.02245	967	0.02868	967	0.02543	967	0.02386	0.01038	967	0.01692	967	0.01202
968	0.00687	968	0.0028	0.0229	968	0.0289	968	0.02606	968	0.02381	0.01017	968	0.0171	968	0.01184
969	0.00692	969	0.00309	0.02366	969	0.02903	969	0.02598	969	0.02386	0.01047	969	0.01747	969	0.01243
970	0.00708	970	0.00273	0.02368	970	0.02904	970	0.02634	970	0.0237	0.01018	970	0.01642	970	0.01153
971	0.00722	971	0.00302	0.02433	971	0.02938	971	0.02651	971	0.02399	0.01061	971	0.0169	971	0.01225
972	0.00718	972	0.00293	0.02464	972	0.02976	972	0.02705	972	0.02432	0.01066	972	0.01727	972	0.01243
973	0.0072	973	0.00297	0.02556	973	0.02969	973	0.02665	973	0.02412	0.01051	973	0.01695	973	0.01207
974	0.00741	974	0.00353	0.02459	974	0.02986	974	0.02688	974	0.02438	0.01066	974	0.01735	974	0.01208
975	0.00739	975	0.00332	0.02465	975	0.03022	975	0.02728	975	0.02448	0.01065	975	0.01695	975	0.01209
976	0.00788	976	0.00318	0.02455	976	0.03065	976	0.02791	976	0.02468	0.0109	976	0.01695	976	0.01188
977	0.00756	977	0.00332	0.02498	977	0.03034	977	0.02732	977	0.02448	0.01086	977	0.01687	977	0.0123
978	0.00788	978	0.00305	0.02521	978	0.03055	978	0.0279	978	0.02475	0.01068	978	0.01619	978	0.0114
979	0.00809	979	0.00306	0.02541	979	0.0308	979	0.0281	979	0.02478	0.01112	979	0.01654	979	0.01203
980	0.00846	980	0.0035	0.02568	980	0.03093	980	0.02807	980	0.02479	0.01159	980	0.01762	980	0.01251
981	0.00879	981	0.00344	0.02536	981	0.03079	981	0.02778	981	0.02484	0.01185	981	0.01685	981	0.01256
982	0.00893	982	0.00353	0.02602	982	0.03115	982	0.02852	982	0.02488	0.01197	982	0.017	982	0.01261
983	0.00919	983	0.00352	0.02624	983	0.03126	983	0.02812	983	0.02499	0.01204	983	0.01732	983	0.01238
984	0.00928	984	0.00363	0.02614	984	0.03171	984	0.02859	984	0.0252	0.01208	984	0.01654	984	0.01232
985	0.00979	985	0.00374	0.02626	985	0.03154	985	0.02889	985	0.0251	0.01268	985	0.0174	985	0.01285
986	0.0097	986	0.00393	0.02608	986	0.03181	986	0.02844	986	0.025	0.01269	986	0.01692	986	0.01301
987	0.01014	987	0.00392	0.02603	987	0.03175	987	0.02861	987	0.02511	0.0127	987	0.01712	987	0.01237
988	0.01019	988	0.00398	0.0263	988	0.03196	988	0.02876	988	0.02504	0.01305	988	0.01682	988	0.01307
989	0.0107	989	0.00432	0.0262	989	0.03229	989	0.02894	989	0.02516	0.01343	989	0.01762	989	0.01312
990	0.01073	990	0.00413	0.02591	990	0.03221	990	0.02923	990	0.02525	0.01337	990	0.01729	990	0.01293
991	0.01075	991	0.00425	0.02613	991	0.0326	991	0.02943	991	0.02538	0.01328	991	0.01719	991	0.0127
992	0.01094	992	0.00464	0.02603	992	0.03265	992	0.02933	992	0.02533	0.01368	992	0.01782	992	0.01329
993	0.01136	993	0.0046	0.02627	993	0.03279	993	0.02952	993	0.02526	0.01408	993	0.01729	993	0.01353
994	0.01124	994	0.00475	0.02596	994	0.03282	994	0.02953	994	0.02533	0.01387	994	0.01759	994	0.01323
995	0.01122	995	0.00475	0.02583	995	0.03298	995	0.02937	995	0.02543	0.01395	995	0.01736	995	0.01346
996	0.01164	996	0.00518	0.02563	996	0.03314	996	0.02997	996	0.0253	0.01447	996	0.01809	996	0.01396
997	0.01153	997	0.00535	0.02566	997	0.03305	997	0.02966	997	0.02515	0.01448	997	0.01801	997	0.01416
998	0.01158	998	0.00485	0.02517	998	0.03317	998	0.02934	998	0.02503	0.01422	998	0.01776	998	0.0135
999	0.01153	999	0.0054	0.02539	999	0.03316	999	0.02964	999	0.02514	0.01447	999	0.01841	999	0.01413
1000	0.01163	1000	0.00515	0.02493	1000	0.03329	1000	0.02963	1000	0.02508	0.01455	1000	0.01791	1000	0.01416
1001	0.01209	1001	0.00547	0.02496	1001	0.03351	1001	0.02981	1001	0.02516	0.01493	1001	0.01828	1001	0.01427
1002	0.01147	1002	0.00508	0.02487	1002	0.03337	1002	0.02935	1002	0.02497	0.0143	1002	0.0176	1002	0.01384
1003	0.01175	1003	0.0054	0.02445	1003	0.03335	1003	0.02971	1003	0.02486	0.01469	1003	0.01798	1003	0.01428
1004	0.01187	1004	0.00538	0.02459	1004	0.03338	1004	0.02942	1004	0.0247	0.01459	1004	0.01778	1004	0.01388
1005	0.01113	1005	0.00534	0.02429	1005	0.03337	1005	0.02996	1005	0.02484	0.01407	1005	0.0176	1005	0.01386
1006	0.01129	1006	0.00512	0.0244	1006	0.03344	1006	0.02957	1006	0.02479	0.01431	1006	0.01727	1006	0.01413
1007	0.01143	1007	0.00511	0.0241	1007	0.03327	1007	0.02964	1007	0.02464	0.01427	1007	0.01752	1007	0.01383
1008	0.01098	1008	0.00508	0.02417	1008	0.03329	1008	0.02944	1008	0.02461	0.0139	1008	0.01712	1008	0.01373
1009	0.01121	1009	0.00503	0.02364	1009	0.03303	1009	0.02929	1009	0.02438	0.01391	1009	0.01691	1009	0.01339
1010	0.01073	1010	0.00487	0.02364	1010	0.03319	1010	0.02969	1010	0.02453	0.01362	1010	0.01681	1010	0.0135
1011	0.01091	1011	0.00498	0.02341	1011	0.03275	1011	0.02906	1011	0.02407	0.01368	1011	0.01683	1011	0.01333
1012	0.01082	1012	0.00513	0.02318	1012	0.03262	1012	0.02904	1012	0.02392	0.01351	1012	0.01658	1012	0.0131
1013	0.01057	1013	0.00491	0.02297	1013	0.03256	1013	0.0289	1013	0.02401	0.0132	1013	0.01613	1013	0.0128
1014	0.0103	1014	0.00451	0.02283	1014	0.03236	1014	0.0288	1014	0.02371	0.01306	1014	0.01585	1014	0.01291
1015	0.01023	1015	0.00458	0.02267	1015	0.03193	1015	0.02842	1015	0.02345	0.01291	1015	0.01595	1015	0.0127
1016	0.01021	1016	0.00431	0.02259	1016	0.03185	1016	0.02822	1016	0.02345	0.01274	1016	0.01534	1016	0.01234
1017	0.01023	1017	0.00445	0.02243	1017	0.03141	1017	0.02785	1017	0.02319	0.0128	1017	0.01569	1017	0.01245
1018	0.00975	1018	0.00428	0.02227	1018	0.03128	1018	0.02802	1018	0.02297	0.01238	1018	0.01541	1018	0.01226
1019	0.00957	1019	0.00416	0.02209	1019	0.03071	1019	0.02737	1019	0.02262	0.01206	1019	0.01496	1019	0.01183
1020	0.00973	1020	0.00425	0.02173	1020	0.03068	1020	0.0274	1020	0.02252	0.01216	1020	0.01516	1020	0.0118
1021	0.01017	1021	0.00397	0.02184	1021	0.03035	1021	0.02714	1021	0.02245	0.0123	1021	0.0144	1021	0.01143
1022	0.00962	1022	0.00402	0.02155	1022	0.03004	1022	0.02665	1022	0.02217	0.01194	1022	0.0146	1022	0.0115
1023	0.00937	1023	0.00383	0.02148	1023	0.02967	1023	0.02639	1023	0.02196	0.01177	1023	0.0144	1023	0.01151
1024	0.00972	1024	0.00383	0.02105	1024	0.02945	1024	0.02631	1024	0.02171	0.01188	1024	0.01422	1024	0.01121
1025	0.0094	1025	0.00371	0.02055	1025	0.02922	1025	0.02627	1025	0.02164	0.01156	1025	0.01407	1025	0.011
1026	0.00956	1026	0.00374	0.02052	1026	0.02892	1026	0.02583	1026	0.02141	0.01168	1026	0.01412	1026	0.01102
1027	0.00945	1027	0.00378	0.02031	1027	0.02841	1027	0.0254	1027	0.0211	0.01155	1027	0.01419	1027	0.0109
1028	0.00903	1028	0.0037	0.02001	1028	0.02807	1028	0.02507	1028	0.02083	0.01111	1028	0.01386	1028	0.01058
1029	0.00894	1029	0.00373	0.01993	1029	0.02783	1029	0.02499	1029	0.0208	0.01108	1029	0.01376	1029	0.01065
1030	0.00925	1030	0.0036	0.01971	1030	0.02761	1030	0.02451	1030	0.02061	0.01128	1030	0.01368	1030	0.01061
1031	0.00915	1031	0.00353	0.01946	1031	0.02724	1031	0.02427	1031	0.02023	0.01105	1031	0.01355	1031	0.01024
1032	0.00906	1032	0.00354	0.01965	1032	0.02693	1032	0.02396	1032	0.0202	0.011	1032	0.01325	1032	0.01027
1033	0.009	1033	0.00336	0.01959	1033	0.02649	1033	0.02364	1033	0.01988	0.01084	1033	0.0134	1033	0.01004
1034	0.00907	1034	0.00332	0.01942	1034	0.02636	1034	0.0234	1034	0.01985	0.01094	1034	0.01327	1034	0.01015
1035	0.00882	1035	0.00344	0.01905	1035	0.026	1035	0.02313	1035	0.01964	0.01065	1035	0.01321	1035	0.00989
1036	0.00873	1036	0.00329	0.01879	1036	0.02579	1036	0.02298	1036	0.0195	0.01067	1036	0.01294	1036	0.01007
1037	0.00866	1037	0.00312	0.01871	1037	0.0254	1037	0.02254	1037	0.01924	0.01055	1037	0.01273	1037	0.0099
1038	0.0088	1038	0.00329	0.01833	1038	0.02523	1038	0.02229	1038	0.01907	0.01069	1038	0.01263	1038	0.00999
1039	0.00894	1039	0.00313	0.01825	1039	0.0249	1039	0.02203	1039	0.01892	0.01073	1039	0.01273	1039	0.00986
1040	0.00904	1040	0.00317	0.01835	1040	0.02464	1040	0.02209	1040	0.01868	0.01081	1040	0.01272	1040	0.00991
1041	0.00892	1041	0.00323	0.01809	1041	0.02438	1041	0.02167	1041	0.01855	0.01068	1041	0.01264	1041	0.00978
1042	0.0086	1042	0.00307	0.01803	1042	0.02408	1042	0.02143	1042	0.01834	0.01037	1042	0.01267	1042	0.00959
1043	0.00856	1043	0.00336	0.01762	1043	0.02381	1043	0.02122	1043	0.01821	0.01053	1043	0.01291	1043	0.01003
1044	0.00888	1044	0.00309	0.01747	1044	0.02367	1044	0.02093	1044	0.01803	0.01073	1044	0.01281	1044	0.00997
1045	0.00863	1045	0.00328	0.01727	1045	0.02333	1045	0.02054	1045	0.01792	0.01055	1045	0.01283	1045	0.00995
1046	0.00873	1046	0.00333	0.01691	1046	0.0231	1046	0.02043	1046	0.01774	0.01052	1046	0.01278	1046	0.00974
1047	0.00854	1047	0.00334	0.0165	1047	0.0228	1047	0.02037	1047	0.01755	0.01048	1047	0.0127	1047	0.00994
1048	0.00903	1048	0.0033	0.01648	1048	0.02266	1048	0.0202	1048	0.01753	0.01075	1048	0.0127	1048	0.00979
1049	0.00883	1049	0.00327	0.01632	1049	0.02244	1049	0.01995	1049	0.0174	0.01064	1049	0.01257	1049	0.00986
1050	0.00874	1050	0.00328	0.0159	1050	0.02228	1050	0.01969	1050	0.01722	0.01051	1050	0.01259	1050	0.00971
1051	0.00885	1051	0.00322	0.01589	1051	0.02196	1051	0.01952	1051	0.01703	0.01063	1051	0.01264	1051	0.0098
1052	0.00906	1052	0.0032	0.01606	1052	0.0219	1052	0.01948	1052	0.01699	0.01081	1052	0.01254	1052	0.00986
1053	0.00881	1053	0.00352	0.01557	1053	0.02163	1053	0.01922	1053	0.01682	0.01059	1053	0.01296	1053	0.00976
1054	0.00895	1054	0.00334	0.01555	1054	0.02144	1054	0.01908	1054	0.0167	0.0107	1054	0.01273	1054	0.00978
1055	0.00858	1055	0.00328	0.0155	1055	0.02127	1055	0.0189	1055	0.01655	0.01044	1055	0.01268	1055	0.00979
1056	0.00893	1056	0.00328	0.01507	1056	0.02113	1056	0.01873	1056	0.01653	0.01076	1056	0.01262	1056	0.00994
1057	0.00877	1057	0.00341	0.01499	1057	0.02087	1057	0.01849	1057	0.01637	0.01064	1057	0.01282	1057	0.00992
1058	0.00861	1058	0.00337	0.01473	1058	0.0208	1058	0.01841	1058	0.01626	0.01046	1058	0.01257	1058	0.00977
1059	0.00876	1059	0.00328	0.01479	1059	0.02053	1059	0.01808	1059	0.01608	0.01057	1059	0.01254	1059	0.0098
1060	0.00862	1060	0.00321	0.01451	1060	0.02039	1060	0.01812	1060	0.01599	0.01043	1060	0.01246	1060	0.00972
1061	0.00855	1061	0.0033	0.01443	1061	0.02031	1061	0.01788	1061	0.01596	0.01035	1061	0.01256	1061	0.00963
1062	0.0086	1062	0.00316	0.01433	1062	0.0201	1062	0.01798	1062	0.01593	0.01025	1062	0.01238	1062	0.00933
1063	0.00819	1063	0.00316	0.01421	1063	0.01996	1063	0.01759	1063	0.01583	0.01004	1063	0.01227	1063	0.00951
1064	0.00847	1064	0.00312	0.01421	1064	0.01986	1064	0.01773	1064	0.01567	0.01015	1064	0.01217	1064	0.00932
1065	0.00849	1065	0.00316	0.01395	1065	0.01958	1065	0.01742	1065	0.01553	0.01018	1065	0.01219	1065	0.00936
1066	0.00826	1066	0.00294	0.01386	1066	0.01946	1066	0.01721	1066	0.01548	0.00991	1066	0.01201	1066	0.0091
1067	0.00836	1067	0.00306	0.01376	1067	0.01931	1067	0.01733	1067	0.01541	0.01005	1067	0.01208	1067	0.00928
1068	0.00801	1068	0.00297	0.01347	1068	0.01917	1068	0.01717	1068	0.01527	0.00975	1068	0.01203	1068	0.00913
1069	0.00802	1069	0.00299	0.01343	1069	0.01903	1069	0.0169	1069	0.01527	0.0098	1069	0.01183	1069	0.00924
1070	0.00802	1070	0.0028	0.01334	1070	0.01885	1070	0.01666	1070	0.01501	0.00952	1070	0.01162	1070	0.00864
1071	0.00802	1071	0.00281	0.01297	1071	0.01873	1071	0.01664	1071	0.01507	0.00966	1071	0.01149	1071	0.00894
1072	0.00798	1072	0.0028	0.01318	1072	0.01868	1072	0.01654	1072	0.01494	0.00955	1072	0.01154	1072	0.00875
1073	0.00795	1073	0.00268	0.01297	1073	0.01849	1073	0.01648	1073	0.01489	0.00951	1073	0.01139	1073	0.00871
1074	0.00775	1074	0.00276	0.01314	1074	0.01836	1074	0.01632	1074	0.01481	0.00932	1074	0.01138	1074	0.00861
1075	0.00812	1075	0.00266	0.01291	1075	0.0184	1075	0.01638	1075	0.01475	0.00959	1075	0.01133	1075	0.00863
1076	0.00801	1076	0.00273	0.01265	1076	0.01826	1076	0.01636	1076	0.01474	0.00948	1076	0.01143	1076	0.00855
1077	0.00782	1077	0.00277	0.01275	1077	0.0181	1077	0.01593	1077	0.01457	0.00936	1077	0.0113	1077	0.00857
1078	0.00794	1078	0.0026	0.01271	1078	0.01799	1078	0.0161	1078	0.0145	0.00938	1078	0.01104	1078	0.00844
1079	0.00769	1079	0.00254	0.01243	1079	0.01786	1079	0.0159	1079	0.01446	0.00912	1079	0.01091	1079	0.00825
1080	0.00769	1080	0.00269	0.01202	1080	0.01787	1080	0.01602	1080	0.01447	0.00925	1080	0.01111	1080	0.00853
1081	0.00746	1081	0.00253	0.0122	1081	0.01769	1081	0.01567	1081	0.01444	0.00906	1081	0.01121	1081	0.00847
1082	0.00758	1082	0.00252	0.01201	1082	0.0177	1082	0.01582	1082	0.01443	0.00908	1082	0.01108	1082	0.00832
1083	0.00756	1083	0.0024	0.01213	1083	0.01751	1083	0.01549	1083	0.0143	0.00898	1083	0.01088	1083	0.00815
1084	0.00752	1084	0.00241	0.01204	1084	0.01739	1084	0.01554	1084	0.01417	0.00896	1084	0.0108	1084	0.00817
1085	0.00768	1085	0.00245	0.01193	1085	0.01739	1085	0.0155	1085	0.0142	0.0091	1085	0.01082	1085	0.00822
1086	0.00768	1086	0.00242	0.012	1086	0.01726	1086	0.01559	1086	0.01413	0.00906	1086	0.01066	1086	0.00813
1087	0.00785	1087	0.00236	0.01193	1087	0.01718	1087	0.01545	1087	0.01415	0.00908	1087	0.01076	1087	0.00792
1088	0.00743	1088	0.00234	0.01152	1088	0.0173	1088	0.01538	1088	0.01414	0.00881	1088	0.01073	1088	0.00797
1089	0.00744	1089	0.00229	0.01161	1089	0.01714	1089	0.01521	1089	0.01408	0.00886	1089	0.01058	1089	0.00808
1090	0.00732	1090	0.00237	0.01171	1090	0.01706	1090	0.01522	1090	0.01401	0.0088	1090	0.01088	1090	0.00812
1091	0.00751	1091	0.00226	0.01146	1091	0.01697	1091	0.01522	1091	0.01401	0.00888	1091	0.01065	1091	0.00799
1092	0.00749	1092	0.00248	0.01164	1092	0.0169	1092	0.01521	1092	0.01395	0.0089	1092	0.01084	1092	0.00808
1093	0.00756	1093	0.00234	0.01152	1093	0.01689	1093	0.01524	1093	0.01391	0.00881	1093	0.01074	1093	0.00776
1094	0.00759	1094	0.00231	0.01157	1094	0.01685	1094	0.01498	1094	0.0139	0.00887	1094	0.01069	1094	0.00787
1095	0.00747	1095	0.00224	0.01153	1095	0.01679	1095	0.01516	1095	0.01394	0.00876	1095	0.01043	1095	0.00778
1096	0.00764	1096	0.00223	0.01142	1096	0.01668	1096	0.01488	1096	0.0138	0.00896	1096	0.01065	1096	0.00798
1097	0.00755	1097	0.00222	0.01125	1097	0.01665	1097	0.01501	1097	0.01379	0.00878	1097	0.01065	1097	0.00772
1098	0.00762	1098	0.00226	0.01143	1098	0.01657	1098	0.01497	1098	0.01383	0.00891	1098	0.01062	1098	0.0079
1099	0.0073	1099	0.00238	0.01119	1099	0.01646	1099	0.01482	1099	0.0137	0.0087	1099	0.01067	1099	0.00792
1100	0.00762	1100	0.00224	0.01114	1100	0.01647	1100	0.015	1100	0.01374	0.00891	1100	0.01069	1100	0.0079
1101	0.00749	1101	0.00221	0.01141	1101	0.01654	1101	0.01475	1101	0.01381	0.00876	1101	0.01079	1101	0.00777
1102	0.00746	1102	0.0022	0.01134	1102	0.01636	1102	0.01485	1102	0.01375	0.00883	1102	0.01086	1102	0.00797
1103	0.00749	1103	0.00234	0.01142	1103	0.01636	1103	0.01475	1103	0.01365	0.00882	1103	0.01086	1103	0.00791
1104	0.00747	1104	0.0022	0.01136	1104	0.01638	1104	0.01497	1104	0.01371	0.0088	1104	0.01075	1104	0.00789
1105	0.00766	1105	0.00219	0.01135	1105	0.01623	1105	0.0147	1105	0.01366	0.00884	1105	0.01077	1105	0.00769
1106	0.0075	1106	0.00234	0.01143	1106	0.01638	1106	0.015	1106	0.01378	0.00883	1106	0.01095	1106	0.00791
1107	0.00731	1107	0.00245	0.01136	1107	0.01622	1107	0.0148	1107	0.01367	0.00877	1107	0.01104	1107	0.00806
1108	0.00755	1108	0.00232	0.01139	1108	0.01623	1108	0.01483	1108	0.01369	0.00893	1108	0.01099	1108	0.00804
1109	0.00762	1109	0.00239	0.01145	1109	0.01622	1109	0.01491	1109	0.01371	0.00899	1109	0.01104	1109	0.00807
1110	0.00751	1110	0.00242	0.01131	1110	0.01607	1110	0.01481	1110	0.01363	0.00898	1110	0.01126	1110	0.00822
1111	0.00739	1111	0.00242	0.01151	1111	0.01604	1111	0.01483	1111	0.01367	0.00892	1111	0.01126	1111	0.00827
1112	0.00756	1112	0.00259	0.01156	1112	0.01609	1112	0.01469	1112	0.01364	0.00906	1112	0.01143	1112	0.00833
1113	0.00749	1113	0.00237	0.01122	1113	0.01608	1113	0.01484	1113	0.01369	0.009	1113	0.0114	1113	0.00829
1114	0.00756	1114	0.00257	0.01171	1114	0.01608	1114	0.01484	1114	0.01372	0.00909	1114	0.01167	1114	0.00838
1115	0.00812	1115	0.0025	0.01143	1115	0.01601	1115	0.01499	1115	0.01379	0.0095	1115	0.01147	1115	0.00842
1116	0.00805	1116	0.00258	0.0116	1116	0.01599	1116	0.01481	1116	0.01368	0.00945	1116	0.01177	1116	0.00843
1117	0.00798	1117	0.00259	0.01167	1117	0.0159	1117	0.01479	1117	0.01363	0.00941	1117	0.01154	1117	0.00843
1118	0.00829	1118	0.00275	0.01147	1118	0.01591	1118	0.01488	1118	0.01373	0.00978	1118	0.01191	1118	0.0088
1119	0.00843	1119	0.00274	0.01184	1119	0.01585	1119	0.015	1119	0.01371	0.00987	1119	0.01216	1119	0.00878
1120	0.00861	1120	0.00282	0.01171	1120	0.01581	1120	0.01481	1120	0.01374	0.01004	1120	0.01198	1120	0.00887
1121	0.0085	1121	0.00283	0.01173	1121	0.01581	1121	0.0148	1121	0.01372	0.00993	1121	0.0121	1121	0.00878
1122	0.00866	1122	0.0028	0.01211	1122	0.01574	1122	0.01486	1122	0.01371	0.01014	1122	0.0122	1122	0.009
1123	0.00878	1123	0.00289	0.01198	1123	0.01578	1123	0.01495	1123	0.01376	0.01021	1123	0.0123	1123	0.00898
1124	0.0089	1124	0.00291	0.01193	1124	0.01593	1124	0.01495	1124	0.0139	0.01038	1124	0.01267	1124	0.00917
1125	0.00902	1125	0.00312	0.01183	1125	0.01585	1125	0.01495	1125	0.01382	0.0105	1125	0.01287	1125	0.00924
1126	0.00944	1126	0.00314	0.01171	1126	0.0158	1126	0.01511	1126	0.01387	0.0109	1126	0.01289	1126	0.00948
1127	0.00971	1127	0.00333	0.01211	1127	0.01592	1127	0.01491	1127	0.01395	0.01117	1127	0.01321	1127	0.00966
1128	0.00951	1128	0.00343	0.01178	1128	0.01595	1128	0.0152	1128	0.01394	0.01113	1128	0.01349	1128	0.00987
1129	0.00988	1129	0.00347	0.01188	1129	0.01597	1129	0.01525	1129	0.0141	0.01142	1129	0.01348	1129	0.00994
1130	0.00986	1130	0.00336	0.01177	1130	0.01608	1130	0.01538	1130	0.01423	0.01151	1130	0.01373	1130	0.01018
1131	0.00986	1131	0.00342	0.01172	1131	0.01604	1131	0.01523	1131	0.01429	0.0115	1131	0.01383	1131	0.01016
1132	0.01014	1132	0.00341	0.01167	1132	0.01602	1132	0.01541	1132	0.01431	0.01171	1132	0.0139	1132	0.01018
1133	0.01012	1133	0.00371	0.01139	1133	0.016	1133	0.01552	1133	0.01432	0.01189	1133	0.01443	1133	0.01062
1134	0.0101	1134	0.00357	0.01202	1134	0.01622	1134	0.01582	1134	0.01454	0.01197	1134	0.01455	1134	0.01081
1135	0.01026	1135	0.00387	0.01149	1135	0.01627	1135	0.01586	1135	0.01469	0.01216	1135	0.01485	1135	0.01099
1136	0.01027	1136	0.00384	0.01109	1136	0.01604	1136	0.01551	1136	0.01462	0.01228	1136	0.01547	1136	0.01125
1137	0.01052	1137	0.00401	0.01157	1137	0.01619	1137	0.01617	1137	0.01472	0.0125	1137	0.01547	1137	0.01134
1138	0.01025	1138	0.00398	0.01132	1138	0.01601	1138	0.0158	1138	0.01482	0.01249	1138	0.01612	1138	0.01173
1139	0.01055	1139	0.0041	0.01127	1139	0.01616	1139	0.01618	1139	0.01497	0.01284	1139	0.01637	1139	0.01203
1140	0.01044	1140	0.00418	0.01099	1140	0.01578	1140	0.01546	1140	0.01485	0.01295	1140	0.01666	1140	0.01247
1141	0.0106	1141	0.00458	0.01152	1141	0.01615	1141	0.01642	1141	0.01517	0.01321	1141	0.01754	1141	0.01277
1142	0.01021	1142	0.00439	0.01115	1142	0.01617	1142	0.01649	1142	0.01563	0.0131	1142	0.01746	1142	0.01314
1143	0.01081	1143	0.00469	0.01107	1143	0.01617	1143	0.01671	1143	0.01567	0.0137	1143	0.01841	1143	0.01353
1144	0.01003	1144	0.00474	0.0107	1144	0.01609	1144	0.01621	1144	0.016	0.01332	1144	0.01866	1144	0.0139
1145	0.01036	1145	0.00518	0.01094	1145	0.01619	1145	0.0169	1145	0.01601	0.01371	1145	0.01924	1145	0.01427
1146	0.0098	1146	0.00492	0.01116	1146	0.01626	1146	0.01633	1146	0.01652	0.01354	1146	0.01974	1146	0.01475
1147	0.00983	1147	0.00517	0.01136	1147	0.01596	1147	0.01683	1147	0.01619	0.01348	1147	0.01988	1147	0.01458
1148	0.00946	1148	0.00513	0.01112	1148	0.01609	1148	0.01678	1148	0.01652	0.01339	1148	0.02033	1148	0.01493
1149	0.00969	1149	0.0053	0.01087	1149	0.01615	1149	0.0171	1149	0.01667	0.01383	1149	0.02078	1149	0.01555
1150	0.00912	1150	0.00535	0.01163	1150	0.01609	1150	0.01692	1150	0.01693	0.01334	1150	0.02101	1150	0.01536
1151	0.0091	1151	0.00536	0.01009	1151	0.01604	1151	0.01695	1151	0.01685	0.01346	1151	0.02123	1151	0.01564
1152	0.0091	1152	0.00541	0.01157	1152	0.016	1152	0.01682	1152	0.01691	0.01345	1152	0.02133	1152	0.01562
1153	0.00887	1153	0.00552	0.01026	1153	0.0159	1153	0.01709	1153	0.01675	0.01339	1153	0.02132	1153	0.01584
1154	0.00873	1154	0.00555	0.01199	1154	0.01588	1154	0.01673	1154	0.0169	0.01326	1154	0.02155	1154	0.01576
1155	0.00844	1155	0.00548	0.01098	1155	0.01598	1155	0.01705	1155	0.017	0.01299	1155	0.02127	1155	0.01563
1156	0.00823	1156	0.0054	0.01117	1156	0.01589	1156	0.01702	1156	0.01678	0.01283	1156	0.02114	1156	0.01559
1157	0.00782	1157	0.00546	0.01108	1157	0.01594	1157	0.01697	1157	0.01682	0.01246	1157	0.02107	1157	0.01542
1158	0.00777	1158	0.00531	0.01141	1158	0.01586	1158	0.01684	1158	0.01671	0.01242	1158	0.02091	1158	0.0154
1159	0.00766	1159	0.00515	0.01088	1159	0.01576	1159	0.01662	1159	0.01647	0.01219	1159	0.02053	1159	0.01505
1160	0.00743	1160	0.00496	0.01054	1160	0.01575	1160	0.0166	1160	0.01634	0.01188	1160	0.02016	1160	0.01473
1161	0.00711	1161	0.005	0.00998	1161	0.01579	1161	0.01644	1161	0.01642	0.01156	1161	0.02	1161	0.01452
1162	0.00711	1162	0.00506	0.01072	1162	0.01568	1162	0.01641	1162	0.01606	0.01151	1162	0.0196	1162	0.01441
1163	0.00702	1163	0.00477	0.01007	1163	0.01563	1163	0.01651	1163	0.01601	0.01127	1163	0.0193	1163	0.01403
1164	0.007	1164	0.00474	0.01038	1164	0.01567	1164	0.01624	1164	0.01588	0.01115	1164	0.01889	1164	0.01379
1165	0.00703	1165	0.00469	0.01031	1165	0.01564	1165	0.01659	1165	0.01574	0.01108	1165	0.01857	1165	0.0136
1166	0.00684	1166	0.00465	0.01033	1166	0.01562	1166	0.0164	1166	0.01565	0.01085	1166	0.01831	1166	0.01336
1167	0.00703	1167	0.00457	0.00991	1167	0.01563	1167	0.01641	1167	0.01554	0.01087	1167	0.01779	1167	0.01313
1168	0.00673	1168	0.00443	0.00957	1168	0.01561	1168	0.01628	1168	0.01535	0.0105	1168	0.01761	1168	0.01276
1169	0.00676	1169	0.00437	0.00977	1169	0.01561	1169	0.016	1169	0.0152	0.01044	1169	0.01726	1169	0.01259
1170	0.00681	1170	0.00436	0.00944	1170	0.0156	1170	0.01597	1170	0.01514	0.01035	1170	0.017	1170	0.01233
1171	0.00653	1171	0.00427	0.00947	1171	0.0155	1171	0.01549	1171	0.01486	0.01007	1171	0.0166	1171	0.01214
1172	0.00651	1172	0.00417	0.00925	1172	0.01549	1172	0.01559	1172	0.0148	0.00995	1172	0.01632	1172	0.0119
1173	0.00628	1173	0.00414	0.0093	1173	0.01543	1173	0.01559	1173	0.01474	0.00967	1173	0.01597	1173	0.01163
1174	0.0061	1174	0.00403	0.00866	1174	0.01542	1174	0.01532	1174	0.01439	0.00948	1174	0.01567	1174	0.0115
1175	0.00569	1175	0.00406	0.0088	1175	0.01547	1175	0.01544	1175	0.0144	0.0091	1175	0.01549	1175	0.01129
1176	0.00578	1176	0.00396	0.00833	1176	0.01541	1176	0.01536	1176	0.01431	0.00906	1176	0.01506	1176	0.01107
1177	0.00562	1177	0.00405	0.00813	1177	0.01537	1177	0.01501	1177	0.01407	0.00895	1177	0.01519	1177	0.01107
1178	0.00565	1178	0.00404	0.00846	1178	0.01535	1178	0.0152	1178	0.01398	0.00894	1178	0.01486	1178	0.01101
1179	0.00496	1179	0.00416	0.00777	1179	0.01531	1179	0.01524	1179	0.01392	0.00845	1179	0.01486	1179	0.01099
1180	0.00475	1180	0.00407	0.00815	1180	0.01531	1180	0.01544	1180	0.0138	0.00815	1180	0.01456	1180	0.01065
1181	0.0042	1181	0.00405	0.00757	1181	0.01532	1181	0.01507	1181	0.01373	0.00778	1181	0.0145	1181	0.01067
1182	0.00385	1182	0.00388	0.0083	1182	0.01531	1182	0.01491	1182	0.01366	0.00749	1182	0.01428	1182	0.01057
1183	0.0033	1183	0.00405	0.00772	1183	0.01528	1183	0.01491	1183	0.01351	0.00704	1183	0.0142	1183	0.01042
1184	0.00266	1184	0.00395	0.00801	1184	0.01528	1184	0.01512	1184	0.01337	0.00658	1184	0.01397	1184	0.0104
1185	0.00236	1185	0.00391	0.00873	1185	0.01526	1185	0.01495	1185	0.01324	0.00628	1185	0.01377	1185	0.01021
1186	0.00174	1186	0.00405	0.00835	1186	0.0153	1186	0.01485	1186	0.01334	0.00586	1186	0.01397	1186	0.01023
1187	0.00155	1187	0.00395	0.00811	1187	0.01528	1187	0.01459	1187	0.01329	0.00561	1187	0.01347	1187	0.00998
1188	0.00112	1188	0.00394	0.00857	1188	0.01529	1188	0.01499	1188	0.01331	0.00528	1188	0.01349	1188	0.00992
1189	0.000935526	1189	0.00385	0.00816	1189	0.01528	1189	0.01503	1189	0.01298	0.00508	1189	0.01317	1189	0.00977
1190	0.000452645	1190	0.00377	0.00763	1190	0.0153	1190	0.01496	1190	0.01303	0.00467	1190	0.01292	1190	0.0096
1191	0.000108364	1191	0.00374	0.00775	1191	0.01532	1191	0.01488	1191	0.01297	0.00439	1191	0.01266	1191	0.00952
1192	-2.8017e-05	1192	0.00373	0.00774	1192	0.01541	1192	0.01481	1192	0.01309	0.0042	1192	0.01254	1192	0.0093
1193	-0.000372298	1193	0.00369	0.00745	1193	0.01541	1193	0.01484	1193	0.01285	0.0039	1193	0.01249	1193	0.00918
1194	-0.000878278	1194	0.00366	0.00802	1194	0.01543	1194	0.01512	1194	0.01271	0.00355	1194	0.01236	1194	0.00918
1195	-0.000991559	1195	0.00355	0.00774	1195	0.01547	1195	0.01461	1195	0.01288	0.00338	1195	0.01204	1195	0.00899
1196	-0.00117	1196	0.00354	0.00782	1196	0.01548	1196	0.01512	1196	0.01269	0.00318	1196	0.01181	1196	0.00882
1197	-0.00147	1197	0.00344	0.00733	1197	0.0155	1197	0.01495	1197	0.01257	0.00293	1197	0.01178	1197	0.00874
1198	-0.00182	1198	0.00346	0.00811	1198	0.01556	1198	0.01443	1198	0.01243	0.0026	1198	0.01143	1198	0.00852
1199	-0.00239	1199	0.00332	0.00643	1199	0.01557	1199	0.01462	1199	0.01242	0.00205	1199	0.01126	1199	0.0082
1200	-0.00274	1200	0.00328	0.00753	1200	0.01549	1200	0.01475	1200	0.01229	0.00176	1200	0.01096	1200	0.0081
1201	-0.00336	1201	0.00313	0.00684	1201	0.01557	1201	0.01491	1201	0.01224	0.00127	1201	0.01073	1201	0.00797
1202	-0.00393	1202	0.00319	0.00657	1202	0.01566	1202	0.01488	1202	0.01207	0.000828241	1202	0.01055	1202	0.00789
1203	-0.00437	1203	0.00304	0.00685	1203	0.01569	1203	0.01463	1203	0.01226	0.00041612	1203	0.0104	1203	0.00766
1204	-0.00512	1204	0.00298	0.00699	1204	0.01573	1204	0.01442	1204	0.01212	-0.000126409	1204	0.01018	1204	0.00762
1205	-0.00543	1205	0.00304	0.00621	1205	0.01577	1205	0.01487	1205	0.01207	-0.000391419	1205	0.01005	1205	0.00751
1206	-0.00618	1206	0.00299	0.0066	1206	0.01584	1206	0.01469	1206	0.01219	-0.000992754	1206	0.00985	1206	0.00734
1207	-0.00626	1207	0.00291	0.00658	1207	0.01589	1207	0.01505	1207	0.01207	-0.00108	1207	0.0097	1207	0.00728
1208	-0.00655	1208	0.00292	0.00614	1208	0.01583	1208	0.01451	1208	0.01198	-0.00133	1208	0.00948	1208	0.00718
1209	-0.00679	1209	0.00276	0.0063	1209	0.01583	1209	0.01489	1209	0.01196	-0.00165	1209	0.00917	1209	0.00684
1210	-0.00687	1210	0.00276	0.00621	1210	0.01599	1210	0.01479	1210	0.01195	-0.00168	1210	0.00907	1210	0.00688
1211	-0.00661	1211	0.00265	0.00608	1211	0.01589	1211	0.01455	1211	0.01173	-0.00159	1211	0.00882	1211	0.00667
1212	-0.00653	1212	0.00262	0.00573	1212	0.01588	1212	0.01474	1212	0.0117	-0.00158	1212	0.00885	1212	0.00657
1213	-0.00628	1213	0.00258	0.00594	1213	0.016	1213	0.0148	1213	0.01174	-0.00148	1213	0.00855	1213	0.00642
1214	-0.00576	1214	0.0026	0.00606	1214	0.01591	1214	0.01483	1214	0.01181	-0.00114	1214	0.00855	1214	0.00638
1215	-0.00531	1215	0.00234	0.00629	1215	0.01589	1215	0.01433	1215	0.01166	-0.000935321	1215	0.00817	1215	0.00613
1216	-0.00465	1216	0.00238	0.00641	1216	0.01579	1216	0.01473	1216	0.01139	-0.000560778	1216	0.00797	1216	0.00594
1217	-0.00393	1217	0.00225	0.00618	1217	0.0158	1217	0.01449	1217	0.01132	-8.86884e-05	1217	0.00805	1217	0.00586
1218	-0.00311	1218	0.00224	0.00609	1218	0.01568	1218	0.01468	1218	0.01134	0.00043824	1218	0.0077	1218	0.00575
1219	-0.00235	1219	0.00215	0.00625	1219	0.01563	1219	0.01437	1219	0.01117	0.000877497	1219	0.00752	1219	0.00556
1220	-0.00149	1220	0.00207	0.00623	1220	0.01548	1220	0.01417	1220	0.01116	0.00146	1220	0.00735	1220	0.0055
1221	-0.000852031	1221	0.00197	0.00578	1221	0.01545	1221	0.01427	1221	0.01091	0.00176	1221	0.0071	1221	0.00519
1222	-0.000147084	1222	0.00183	0.00549	1222	0.01527	1222	0.01392	1222	0.01083	0.00221	1222	0.00687	1222	0.0051
1223	0.000742665	1223	0.00174	0.00647	1223	0.01521	1223	0.01364	1223	0.01081	0.00273	1223	0.00667	1223	0.00487
1224	0.00142	1224	0.00162	0.00622	1224	0.01511	1224	0.01361	1224	0.01053	0.00314	1224	0.00655	1224	0.00473
1225	0.00188	1225	0.00153	0.00577	1225	0.01502	1225	0.01369	1225	0.01062	0.00338	1225	0.00633	1225	0.00456
1226	0.0026	1226	0.00153	0.00568	1226	0.01485	1226	0.01321	1226	0.01058	0.00388	1226	0.00628	1226	0.00454
1227	0.00326	1227	0.00142	0.00552	1227	0.0147	1227	0.01345	1227	0.0104	0.00426	1227	0.00598	1227	0.00435
1228	0.00371	1228	0.00139	0.00537	1228	0.01467	1228	0.01325	1228	0.0103	0.00447	1228	0.00608	1228	0.00412
1229	0.0043	1229	0.00128	0.00532	1229	0.01447	1229	0.01307	1229	0.01018	0.00482	1229	0.0057	1229	0.004
1230	0.00455	1230	0.00119	0.00563	1230	0.0144	1230	0.01276	1230	0.01	0.00496	1230	0.00568	1230	0.00394
1231	0.00497	1231	0.00114	0.00542	1231	0.01427	1231	0.01269	1231	0.00987	0.0052	1231	0.00558	1231	0.00379
1232	0.00542	1232	0.0011	0.00506	1232	0.01427	1232	0.01283	1232	0.00997	0.00545	1232	0.00548	1232	0.00365
1233	0.00562	1233	0.000889217	0.00531	1233	0.01417	1233	0.01259	1233	0.00993	0.00549	1233	0.00506	1233	0.00344
1234	0.00577	1234	0.000942595	0.00527	1234	0.01418	1234	0.01282	1234	0.00979	0.00564	1234	0.00521	1234	0.00353
1235	0.00613	1235	0.000880896	0.00495	1235	0.01397	1235	0.0123	1235	0.00978	0.00583	1235	0.00519	1235	0.00341
1236	0.0064	1236	0.00080274	0.0052	1236	0.014	1236	0.01277	1236	0.00982	0.00594	1236	0.00494	1236	0.00324
1237	0.00643	1237	0.000839625	0.00497	1237	0.01395	1237	0.01267	1237	0.0096	0.006	1237	0.00496	1237	0.00331
1238	0.00667	1238	0.000761432	0.00504	1238	0.01389	1238	0.0122	1238	0.00964	0.00612	1238	0.00494	1238	0.00321
1239	0.00685	1239	0.00068322	0.00521	1239	0.01386	1239	0.01247	1239	0.00963	0.00618	1239	0.00474	1239	0.00306
1240	0.00693	1240	0.000637863	0.0046	1240	0.01379	1240	0.01241	1240	0.00958	0.00622	1240	0.00469	1240	0.00303
1241	0.00717	1241	0.000592488	0.0047	1241	0.01377	1241	0.01219	1241	0.00957	0.0064	1241	0.00467	1241	0.00306
1242	0.00739	1242	0.000629278	0.00503	1242	0.01377	1242	0.01234	1242	0.00955	0.00655	1242	0.00462	1242	0.00304
1243	0.00722	1243	0.000518118	0.00529	1243	0.01372	1243	0.01232	1243	0.00967	0.00639	1243	0.00462	1243	0.00296
1244	0.00755	1244	0.000653492	0.00403	1244	0.01376	1244	0.01225	1244	0.00958	0.00666	1244	0.00475	1244	0.00303
1245	0.00747	1245	0.000525857	0.00466	1245	0.01372	1245	0.01206	1245	0.00955	0.00656	1245	0.00453	1245	0.00293
1246	0.00762	1246	0.000562572	0.00494	1246	0.01368	1246	0.01205	1246	0.00951	0.00671	1246	0.00481	1246	0.00305
1247	0.00771	1247	0.000599269	0.00481	1247	0.01376	1247	0.01196	1247	0.00949	0.00675	1247	0.00481	1247	0.00299
1248	0.00769	1248	0.000553762	0.0051	1248	0.01374	1248	0.01208	1248	0.00951	0.00676	1248	0.00476	1248	0.00304
1249	0.00766	1249	0.000458925	0.00507	1249	0.0137	1249	0.01241	1249	0.00968	0.00668	1249	0.00464	1249	0.00292
1250	0.00774	1250	0.000594186	0.00505	1250	0.01369	1250	0.01218	1250	0.00969	0.00674	1250	0.00479	1250	0.00293
1251	0.00775	1251	0.00056506	0.00556	1251	0.01369	1251	0.01223	1251	0.00944	0.0068	1251	0.00482	1251	0.00304
1252	0.00786	1252	0.000535915	0.00551	1252	0.01371	1252	0.0119	1252	0.00969	0.00686	1252	0.0048	1252	0.00301
1253	0.00787	1253	0.000556062	0.00538	1253	0.01372	1253	0.01228	1253	0.00959	0.00693	1253	0.00482	1253	0.00315
1254	0.008	1254	0.0006255	0.00579	1254	0.01384	1254	0.0121	1254	0.00981	0.00703	1254	0.00508	1254	0.00318
1255	0.0081	1255	0.000662046	0.0054	1255	0.01383	1255	0.01238	1255	0.00966	0.00716	1255	0.00515	1255	0.00329
1256	0.00797	1256	0.000764321	0.00433	1256	0.01383	1256	0.01272	1256	0.0097	0.00707	1256	0.00536	1256	0.0033
1257	0.00787	1257	0.000702208	0.00511	1257	0.01378	1257	0.01231	1257	0.00967	0.00706	1257	0.00516	1257	0.00344
1258	0.00798	1258	0.000689387	0.00591	1258	0.01378	1258	0.01259	1258	0.00978	0.00715	1258	0.00534	1258	0.00347
1259	0.00785	1259	0.000775169	0.00591	1259	0.01386	1259	0.01212	1259	0.00974	0.0071	1259	0.00559	1259	0.00354
1260	0.00795	1260	0.000828058	0.00593	1260	0.01388	1260	0.01282	1260	0.00984	0.00715	1260	0.00562	1260	0.00351
1261	0.00783	1261	0.000798744	0.00593	1261	0.01384	1261	0.01245	1261	0.0099	0.00715	1261	0.00572	1261	0.00369
1262	0.00798	1262	0.000818721	0.00499	1262	0.01386	1262	0.01268	1262	0.00976	0.00729	1262	0.00575	1262	0.00376
1263	0.00785	1263	0.000953738	0.00501	1263	0.01399	1263	0.01271	1263	0.01017	0.00726	1263	0.00616	1263	0.0039
1264	0.00802	1264	0.000990115	0.00536	1264	0.01395	1264	0.01275	1264	0.00989	0.00739	1264	0.00616	1264	0.00391
1265	0.00804	1265	0.000927852	0.00526	1265	0.01398	1265	0.01276	1265	0.00998	0.00738	1265	0.00619	1265	0.00388
1266	0.008	1266	0.00103	0.0055	1266	0.01406	1266	0.01277	1266	0.01001	0.00742	1266	0.00642	1266	0.00402
1267	0.00794	1267	0.00113	0.00563	1267	0.01394	1267	0.013	1267	0.01006	0.00747	1267	0.00665	1267	0.00422
1268	0.00805	1268	0.00105	0.00593	1268	0.01397	1268	0.01301	1268	0.01027	0.00758	1268	0.00653	1268	0.0043
1269	0.00811	1269	0.00116	0.00587	1269	0.01391	1269	0.01305	1269	0.01016	0.00762	1269	0.00673	1269	0.00431
1270	0.00798	1270	0.00122	0.00618	1270	0.01396	1270	0.01329	1270	0.01021	0.00764	1270	0.00693	1270	0.00453
1271	0.00804	1271	0.00131	0.00594	1271	0.0139	1271	0.01269	1271	0.01029	0.00768	1271	0.00714	1271	0.00454
1272	0.00784	1272	0.00117	0.00572	1272	0.01385	1272	0.01281	1272	0.01034	0.00753	1272	0.00712	1272	0.00451
1273	0.00822	1273	0.00122	0.00554	1273	0.01376	1273	0.01271	1273	0.01029	0.00778	1273	0.00722	1273	0.00448
1274	0.00805	1274	0.00132	0.00532	1274	0.01371	1274	0.01257	1274	0.01022	0.00773	1274	0.00743	1274	0.00464
1275	0.00816	1275	0.00132	0.00559	1275	0.0137	1275	0.01278	1275	0.01029	0.0079	1275	0.00755	1275	0.00484
1276	0.00798	1276	0.00126	0.00591	1276	0.01373	1276	0.01276	1276	0.01026	0.00773	1276	0.00763	1276	0.00473
1277	0.00816	1277	0.00131	0.00601	1277	0.01366	1277	0.01296	1277	0.01035	0.0079	1277	0.00779	1277	0.00484
1278	0.00808	1278	0.0014	0.00627	1278	0.01357	1278	0.01276	1278	0.0103	0.00787	1278	0.00787	1278	0.0049
1279	0.00802	1279	0.00137	0.00617	1279	0.01356	1279	0.01285	1279	0.01042	0.00784	1279	0.00785	1279	0.00493
1280	0.00801	1280	0.00147	0.00604	1280	0.01358	1280	0.01272	1280	0.01034	0.00788	1280	0.00818	1280	0.00503
1281	0.00816	1281	0.00146	0.00546	1281	0.01347	1281	0.01285	1281	0.01035	0.00799	1281	0.00823	1281	0.00504
1282	0.00808	1282	0.00154	0.00562	1282	0.01347	1282	0.01272	1282	0.01035	0.008	1282	0.00836	1282	0.00518
1283	0.00795	1283	0.00146	0.00558	1283	0.01341	1283	0.01272	1283	0.01036	0.00795	1283	0.00839	1283	0.00526
1284	0.00785	1284	0.00147	0.0059	1284	0.01326	1284	0.01265	1284	0.01036	0.00782	1284	0.00834	1284	0.00514
1285	0.00804	1285	0.00152	0.00575	1285	0.01335	1285	0.0127	1285	0.01039	0.00797	1285	0.00855	1285	0.00517
1286	0.00787	1286	0.00151	0.00588	1286	0.01317	1286	0.01275	1286	0.0104	0.00785	1286	0.0085	1286	0.00517
1287	0.008	1287	0.00146	0.00608	1287	0.01315	1287	0.01261	1287	0.01034	0.00796	1287	0.00858	1287	0.00522
1288	0.00808	1288	0.00148	0.00599	1288	0.01301	1288	0.01263	1288	0.01031	0.00802	1288	0.00864	1288	0.00523
1289	0.008	1289	0.00145	0.00624	1289	0.01301	1289	0.01258	1289	0.0103	0.00801	1289	0.00877	1289	0.00533
1290	0.00799	1290	0.0014	0.00614	1290	0.01297	1290	0.01262	1290	0.01038	0.00793	1290	0.0086	1290	0.00517
1291	0.00807	1291	0.00147	0.00636	1291	0.013	1291	0.01252	1291	0.01038	0.008	1291	0.00883	1291	0.00521
1292	0.00808	1292	0.00143	0.00617	1292	0.01288	1292	0.01254	1292	0.0104	0.00804	1292	0.00891	1292	0.00526
1293	0.00805	1293	0.00146	0.00626	1293	0.01279	1293	0.01243	1293	0.01038	0.00805	1293	0.00881	1293	0.00534
1294	0.00776	1294	0.00133	0.00647	1294	0.01279	1294	0.01237	1294	0.01038	0.00774	1294	0.00862	1294	0.00509
1295	0.00798	1295	0.00143	0.00657	1295	0.01269	1295	0.01231	1295	0.01043	0.00803	1295	0.00897	1295	0.00541
1296	0.00808	1296	0.00142	0.00663	1296	0.01264	1296	0.01261	1296	0.01031	0.00814	1296	0.00898	1296	0.00549
1297	0.00814	1297	0.00136	0.00687	1297	0.01249	1297	0.01218	1297	0.01033	0.00808	1297	0.00888	1297	0.00526
1298	0.00792	1298	0.00125	0.00666	1298	0.01235	1298	0.01218	1298	0.01022	0.00791	1298	0.00894	1298	0.00523
1299	0.008	1299	0.0013	0.00674	1299	0.01226	1299	0.01211	1299	0.01027	0.00807	1299	0.00914	1299	0.00544
1300	0.00815	1300	0.0014	0.00676	1300	0.01231	1300	0.01202	1300	0.01025	0.00818	1300	0.00925	1300	0.00546
1301	0.00828	1301	0.0013	0.00663	1301	0.01218	1301	0.01226	1301	0.01023	0.00831	1301	0.00895	1301	0.00556
1302	0.00804	1302	0.00127	0.00691	1302	0.01217	1302	0.01187	1302	0.0103	0.00805	1302	0.00928	1302	0.00536
1303	0.00819	1303	0.00129	0.00691	1303	0.01208	1303	0.01223	1303	0.01026	0.00823	1303	0.00931	1303	0.00552
1304	0.00795	1304	0.0012	0.00678	1304	0.01198	1304	0.01187	1304	0.01028	0.00801	1304	0.00919	1304	0.00541
1305	0.00821	1305	0.00135	0.00681	1305	0.01196	1305	0.01198	1305	0.01024	0.00831	1305	0.00958	1305	0.00566
1306	0.00836	1306	0.00114	0.00686	1306	0.0118	1306	0.01183	1306	0.01024	0.00833	1306	0.0093	1306	0.00546
1307	0.00833	1307	0.00106	0.00733	1307	0.01173	1307	0.01198	1307	0.0103	0.00826	1307	0.00939	1307	0.00537
1308	0.0083	1308	0.00106	0.0071	1308	0.01168	1308	0.01178	1308	0.0102	0.00823	1308	0.00947	1308	0.00536
1309	0.00861	1309	0.00119	0.00721	1309	0.01164	1309	0.01179	1309	0.0103	0.00849	1309	0.00945	1309	0.00544
1310	0.00864	1310	0.00116	0.00729	1310	0.01161	1310	0.01174	1310	0.01033	0.00852	1310	0.00968	1310	0.00546
1311	0.00849	1311	0.00107	0.00763	1311	0.01135	1311	0.01151	1311	0.01021	0.00845	1311	0.00958	1311	0.00554
1312	0.00825	1312	0.001	0.00708	1312	0.01137	1312	0.01154	1312	0.01042	0.00828	1312	0.00974	1312	0.00553
1313	0.00842	1313	0.00101	0.00746	1313	0.01114	1313	0.01143	1313	0.01025	0.00846	1313	0.0098	1313	0.00566
1314	0.00809	1314	0.00121	0.0072	1314	0.01152	1314	0.01174	1314	0.01063	0.00827	1314	0.00993	1314	0.00576
1315	0.00859	1315	0.00103	0.00706	1315	0.01105	1315	0.01121	1315	0.01035	0.00864	1315	0.00988	1315	0.00582
1316	0.00832	1316	0.00118	0.00713	1316	0.01128	1316	0.01147	1316	0.01058	0.00842	1316	0.01019	1316	0.00573
1317	0.00831	1317	0.00128	0.00745	1317	0.01093	1317	0.01113	1317	0.01041	0.00861	1317	0.01042	1317	0.00618
1318	0.00814	1318	0.0011	0.00709	1318	0.01093	1318	0.01151	1318	0.01055	0.00826	1318	0.0103	1318	0.00565
1319	0.00845	1319	0.00119	0.00704	1319	0.01095	1319	0.01137	1319	0.01063	0.00855	1319	0.01033	1319	0.00582
1320	0.00865	1320	0.00114	0.00734	1320	0.0109	1320	0.01127	1320	0.01065	0.00872	1320	0.01039	1320	0.0059
1321	0.00836	1321	0.00129	0.00723	1321	0.01066	1321	0.01095	1321	0.01081	0.00839	1321	0.01075	1321	0.00562
1322	0.00814	1322	0.00133	0.00749	1322	0.01051	1322	0.01082	1322	0.01064	0.00849	1322	0.01078	1322	0.00618
1323	0.00857	1323	0.0012	0.00664	1323	0.01078	1323	0.01082	1323	0.01106	0.00874	1323	0.01156	1323	0.00607
1324	0.00869	1324	0.00107	0.00872	1324	0.01062	1324	0.01128	1324	0.01087	0.009	1324	0.01112	1324	0.00643
1325	0.00885	1325	0.000921712	0.00698	1325	0.01057	1325	0.0108	1325	0.01105	0.00904	1325	0.01117	1325	0.0063
1326	0.00865	1326	0.0011	0.00732	1326	0.01023	1326	0.01102	1326	0.01095	0.00904	1326	0.01143	1326	0.0066
1327	0.00871	1327	0.00116	0.00691	1327	0.01024	1327	0.01028	1327	0.01111	0.0092	1327	0.01186	1327	0.00685
1328	0.00883	1328	0.000994417	0.00801	1328	0.01018	1328	0.011	1328	0.01116	0.00919	1328	0.01172	1328	0.00663
1329	0.00878	1329	0.00111	0.00726	1329	0.01004	1329	0.01024	1329	0.01099	0.0093	1329	0.01193	1329	0.00698
1330	0.00872	1330	0.00106	0.00727	1330	0.00999	1330	0.01073	1330	0.01122	0.00912	1330	0.01218	1330	0.00667
1331	0.0088	1331	0.00135	0.00742	1331	0.01016	1331	0.01024	1331	0.0114	0.00957	1331	0.01269	1331	0.00754
1332	0.00877	1332	0.000839061	0.00747	1332	0.00987	1332	0.01077	1332	0.01151	0.00934	1332	0.0123	1332	0.00708
1333	0.00876	1333	0.00107	0.00742	1333	0.00979	1333	0.01051	1333	0.01162	0.00961	1333	0.0128	1333	0.00768
1334	0.00914	1334	0.000810582	0.0069	1334	0.00975	1334	0.01071	1334	0.01159	0.00981	1334	0.01294	1334	0.00753
1335	0.00917	1335	0.000894935	0.00801	1335	0.00964	1335	0.01016	1335	0.01183	0.01004	1335	0.01309	1335	0.00798
1336	0.0093	1336	0.000782026	0.00686	1336	0.00958	1336	0.01055	1336	0.01185	0.01013	1336	0.01328	1336	0.008
1337	0.00952	1337	0.000915653	0.00762	1337	0.00952	1337	0.01053	1337	0.01209	0.01042	1337	0.01381	1337	0.00831
1338	0.00969	1338	0.000835581	0.00719	1338	0.00934	1338	0.01033	1338	0.01201	0.01056	1338	0.01372	1338	0.00835
1339	0.01012	1339	0.000886985	0.00754	1339	0.00945	1339	0.01035	1339	0.01239	0.01098	1339	0.01397	1339	0.00861
1340	0.00988	1340	0.000905497	0.00691	1340	0.0094	1340	0.01001	1340	0.01243	0.01093	1340	0.01441	1340	0.00887
1341	0.01015	1341	0.0012	0.0071	1341	0.00925	1341	0.01062	1341	0.01261	0.01116	1341	0.01519	1341	0.00897
1342	0.0106	1342	0.00102	0.00752	1342	0.00911	1342	0.00962	1342	0.01268	0.0115	1342	0.01517	1342	0.00902
1343	0.01061	1343	0.00139	0.00726	1343	0.00925	1343	0.01018	1343	0.01285	0.01188	1343	0.01628	1343	0.00984
1344	0.0103	1344	0.00149	0.00726	1344	0.0091	1344	0.01001	1344	0.01298	0.01179	1344	0.01654	1344	0.01012
1345	0.01068	1345	0.00151	0.00726	1345	0.00938	1345	0.01071	1345	0.01343	0.01218	1345	0.0168	1345	0.01038
1346	0.01062	1346	0.00143	0.00713	1346	0.00938	1346	0.01015	1346	0.01368	0.01217	1346	0.01721	1346	0.01045
1347	0.01063	1347	0.00159	0.00799	1347	0.00924	1347	0.01049	1347	0.0137	0.01239	1347	0.01792	1347	0.01092
1348	0.01099	1348	0.00163	0.00663	1348	0.00905	1348	0.01026	1348	0.01395	0.01273	1348	0.0181	1348	0.01112
1349	0.01137	1349	0.0016	0.00746	1349	0.0095	1349	0.01068	1349	0.01421	0.01316	1349	0.01836	1349	0.01149
1350	0.01145	1350	0.00194	0.00649	1350	0.00952	1350	0.01061	1350	0.01466	0.01338	1350	0.01924	1350	0.01184
1351	0.01158	--	--	0.00786	1351	0.00928	1351	0.00974	1351	0.0146	0.01388	1351	0.01995	1351	0.01275
1352	0.01189	--	--	0.00691	1352	0.00988	1352	0.0108	1352	0.01519	0.01393	1352	0.02006	1352	0.01238
1353	0.01165	--	--	0.00671	1353	0.00956	1353	0.01074	1353	0.01537	0.01395	1353	0.02049	1353	0.01279
1354	0.01122	--	--	0.00701	1354	0.00954	1354	0.01117	1354	0.01537	0.01369	1354	0.0204	1354	0.01288
1355	0.01149	--	--	0.00707	1355	0.00962	1355	0.01119	1355	0.0154	0.01369	1355	0.02041	1355	0.01247
1356	0.01192	--	--	0.00817	1356	0.01043	1356	0.01174	1356	0.01592	0.01514	1356	0.02252	1356	0.01501
1357	0.01191	--	--	0.0078	1357	0.01019	1357	0.01073	1357	0.01608	0.01503	1357	0.0227	1357	0.01477
1358	0.01215	--	--	0.00713	1358	0.00974	1358	0.01104	1358	0.01662	0.01536	1358	0.02387	1358	0.01512
1359	0.01225	--	--	0.0077	1359	0.01004	1359	0.01134	1359	0.01683	0.01593	1359	0.02468	1359	0.01623
1360	0.01331	--	--	0.0069	1360	0.00995	1360	0.01116	1360	0.0171	0.01672	1360	0.02506	1360	0.01634
1361	0.01346	--	--	0.00709	1361	0.01035	1361	0.01129	1361	0.01775	0.01735	1361	0.02577	1361	0.01751
1362	0.01312	--	--	0.00739	1362	0.01025	1362	0.01052	1362	0.01764	0.01694	1362	0.02645	1362	0.01713
1363	0.01371	--	--	0.00754	1363	0.00966	1363	0.01061	1363	0.01797	0.01806	1363	0.02772	1363	0.01867
1364	0.01465	--	--	0.00764	1364	0.01024	1364	0.01071	1364	0.01841	0.01898	1364	0.02805	1364	0.01926
1365	0.0157	--	--	0.0072	1365	0.01085	1365	0.01202	1365	0.019	0.01986	1365	0.02898	1365	0.01959
1366	0.01562	--	--	0.00644	1366	0.00997	1366	0.01091	1366	0.01915	0.02002	1366	0.02959	1366	0.02007
1367	0.01732	--	--	0.00705	1367	0.01074	1367	0.01077	1367	0.0198	0.02225	1367	0.03158	1367	0.02236
1368	0.01867	--	--	0.00749	1368	0.01022	1368	0.01015	1368	0.01952	0.02283	1368	0.03207	1368	0.02155
1369	0.01974	--	--	0.00704	1369	0.01002	1369	0.01008	1369	0.02053	0.02411	1369	0.03233	1369	0.02272
1370	0.02206	--	--	0.00811	1370	0.00935	1370	0.01004	1370	0.02016	0.02683	1370	0.03416	1370	0.02513
1371	0.02339	--	--	0.00847	1371	0.01019	1371	0.00999	1371	0.02129	0.02713	1371	0.0345	1371	0.02375
1372	0.02639	--	--	0.00758	1372	0.00897	1372	0.00824	1372	0.02104	0.02993	1372	0.03661	1372	0.02531
1373	0.02963	--	--	0.00879	1373	0.00982	1373	0.00869	1373	0.02259	0.03216	1373	0.03612	1373	0.02521
1374	0.03392	--	--	0.00887	1374	0.00957	1374	0.00805	1374	0.02299	0.03472	1374	0.0371	1374	0.02425
1375	0.03816	--	--	0.00928	1375	0.00952	1375	0.00788	1375	0.02359	0.03905	1375	0.03827	1375	0.02726
1376	0.04293	--	--	0.00812	1376	0.00973	1376	0.00737	1376	0.02447	0.04252	1376	0.03935	1376	0.02757
1377	0.05086	--	--	0.00824	1377	0.00884	1377	0.00579	1377	0.02512	0.04817	1377	0.04355	1377	0.02779
1378	0.05579	--	--	0.00837	1378	0.00975	1378	0.00509	1378	0.02681	0.05144	1378	0.04341	1378	0.02739
1379	0.06715	--	--	0.0085	1379	0.00851	1379	0.000598228	1379	0.02673	0.06205	1379	0.04397	1379	0.03328
1380	0.08384	--	--	0.00863	1380	0.00663	1380	-0.00227	1380	0.02488	0.07437	1380	0.04703	1380	0.0347
1381	0.0997	--	--	0.00875	1381	0.00622	1381	-0.00426	1381	0.02584	0.08372	1381	0.04152	1381	0.03088
1382	0.12299	--	--	0.00889	1382	0.00331	1382	-0.01115	1382	0.02335	0.10012	1382	0.04748	1382	0.0311
1383	0.15936	--	--	0.00901	1383	0.00785	1383	-0.01298	1383	0.02934	0.12406	1383	0.03953	1383	0.02782
1384	0.19283	--	--	0.00917	1384	0.00492	1384	-0.01606	1384	0.02631	0.15106	1384	0.04985	1384	0.03575
1385	0.2328	--	--	0.00914	1385	0.01683	1385	-0.00684	1385	0.03201	0.16505	1385	0.0134	1385	0.00496
1386	0.27839	--	--	0.00909	1386	0.00745	1386	-0.02208	1386	0.02476	0.2107	1386	0.02448	1386	0.03532
1387	0.32058	--	--	0.00904	1387	0.00857	1387	-0.02994	1387	0.0305	0.21961	1387	-0.00223	1387	-0.01007
1388	0.37248	--	--	0.00896	1388	0.00956	1388	-0.05227	1388	0.01843	0.26407	1388	0.06443	1388	0.00793
1389	0.40148	--	--	0.00911	1389	0.00256	1389	-0.04027	1389	0.01706	0.27551	1389	0.01015	1389	-0.01157
1390	0.43806	--	--	0.00923	1390	0.00708	1390	-0.05331	1390	0.0467	0.30073	1390	-0.10045	1390	-0.01235
1391	0.44627	--	--	0.00936	1391	0.01749	1391	-0.04403	1391	0.04396	0.29121	1391	0.04268	1391	-0.046
1392	0.45065	--	--	0.00951	1392	0.00287	1392	-0.07147	1392	0.04883	0.27224	1392	-0.05222	1392	-0.09459
1393	0.47752	--	--	0.00964	1393	-0.0215	1393	-0.06172	1393	-0.0258	0.30377	1393	-0.08046	1393	-0.0665
1394	0.45857	--	--	0.00978	1394	0.01687	1394	-0.05372	1394	0.05124	0.30452	1394	-0.00424	1394	-0.03562
1395	0.47487	--	--	0.00992	1395	-0.0106	1395	-0.06055	1395	0.00202	0.32148	1395	0.04263	1395	-0.02337
1396	0.47299	--	--	0.01007	1396	-0.00819	1396	-0.04837	1396	0.15864	0.26862	1396	-0.10219	1396	-0.137
1397	0.47829	--	--	0.01021	1397	-0.00358	1397	-0.04878	1397	0.096	0.3292	1397	-0.31708	1397	-0.01162
1398	0.48237	--	--	0.01036	1398	-0.03796	1398	-0.08697	1398	0.08231	0.28124	1398	-0.0727	1398	-0.12365
1399	0.48374	--	--	0.01033	1399	-0.01254	1399	-0.05046	1399	-0.21885	0.33742	1399	0.04191	1399	-0.00191
1400	0.46761	--	--	0.00797	1400	-0.000614644	1400	-0.04451	1400	0.58285	0.32973	1400	-0.02853	1400	0.00602
