# Supplementary material for: Preparing high-concentration individualized carbon nanotubes for industrial separation of multiple single-chirality species
Source: Nat Commun. 2023 Apr 29;14:2491. doi: 10.1038/s41467-023-38133-0 (PMC10148823; doi:10.1038/s41467-023-38133-0)
Supplement: Supplementary file 3 — Source Data [file 41467_2023_38133_MOESM3_ESM.zip › 7 Source data/Supplementary Figure 7/Supplementary Figure 7- Optical absorbption spectra of single-chirality species.xlsx]

## Sheet: Supplementary Fig 7
X	(6,4)	(6,5)	(7,5)	(9,1)	(8,3)	(7,6)	(8,4)	(11,1)	X	(7,3)	(10,3)	(9,4)	(10,2)	(12,1)	(11,0)
200	-0.02039	11.1952	--	-2.23291	-0.32844	0.25793	-0.25062	2.28464	250	0.28727	0.49058	0.60596	0.30617	0.32621	0.17536
201	0.38108	1.41792	--	0.48752	0.87435	0.25647	23.3526	2.0368	251	0.29021	0.48353	0.59664	0.30498	0.32469	0.18766
202	0.07066	11.1952	--	-0.29618	0.45919	0.24783	12.4343	1.82126	252	0.28229	0.48353	0.59749	0.30093	0.31643	0.17744
203	0.41729	11.1952	--	-1.03043	-0.30647	0.24768	11.8901	1.616	253	0.28347	0.47377	0.59473	0.29892	0.31623	0.18662
204	0.46613	0.84826	--	-0.70268	0.07417	0.24439	10.7873	1.44317	254	0.26323	0.47155	0.5881	0.29437	0.31484	0.17862
205	0.39931	0.91286	--	-1.03047	-0.17742	0.23499	9.64523	1.30374	255	0.27565	0.47411	0.58513	0.29767	0.31072	0.18574
206	0.36484	0.40582	--	-0.79177	-0.05043	0.23677	8.63002	1.18797	256	0.27976	0.46508	0.57947	0.29503	0.3049	0.17847
207	0.36346	0.3695	--	-0.64515	0.02182	0.23123	7.69861	1.06532	257	0.27665	0.46493	0.5852	0.29365	0.30521	0.1801
208	0.33208	0.43266	--	-0.56526	0.07577	0.23208	6.88185	0.96923	258	0.29725	0.46281	0.57997	0.29324	0.31204	0.19611
209	0.35607	0.3492	--	-0.40616	0.12425	0.22958	6.12407	0.88312	259	0.28215	0.4629	0.5882	0.29312	0.30002	0.18173
210	0.37013	0.36907	--	-0.32025	0.16409	0.22708	5.43293	0.79747	260	0.30227	0.45561	0.57913	0.29321	0.30417	0.17358
211	0.35162	0.32925	--	-0.26115	0.1922	0.22892	4.83458	0.73199	261	0.29584	0.4587	0.58388	0.29252	0.30514	0.20219
212	0.35928	0.31134	--	-0.19152	0.21664	0.22572	4.32474	0.67534	262	0.25845	0.45691	0.58113	0.294	0.29897	0.18603
213	0.36201	0.32107	--	-0.11952	0.2458	0.22713	3.82851	0.62229	263	0.25274	0.45561	0.57888	0.29535	0.29862	0.20841
214	0.36429	0.29843	--	-0.09137	0.25442	0.23128	3.39395	0.58127	264	0.23266	0.45551	0.576	0.29638	0.29365	0.18737
215	0.36863	0.31767	--	-0.02255	0.28474	0.23253	3.03	0.52826	265	0.24825	0.45266	0.57635	0.2982	0.29916	0.20278
216	0.36249	0.31521	--	0.01894	0.29676	0.23077	2.69265	0.49884	266	0.23507	0.45532	0.57053	0.2977	0.29381	0.21167
217	0.35906	0.30904	--	0.05278	0.31439	0.23435	2.37928	0.46082	267	0.24564	0.44754	0.57141	0.30172	0.29148	0.21849
218	0.35742	0.31035	--	0.08672	0.32417	0.24015	2.13274	0.42947	268	0.25056	0.45686	0.56703	0.30024	0.29175	0.20975
219	0.34311	0.3246	--	0.1058	0.34029	0.24035	1.90608	0.40593	269	0.24608	0.45541	0.5705	0.30749	0.29412	0.21049
220	0.3383	0.31978	--	0.14425	0.34943	0.2447	1.70223	0.38681	270	0.25866	0.45619	0.56834	0.30231	0.29237	0.2256
221	0.32527	0.32396	--	0.15597	0.36389	0.24839	1.52116	0.36593	271	0.24837	0.46131	0.5665	0.31075	0.29722	0.21612
222	0.31393	0.32396	--	0.16067	0.3654	0.25066	1.3592	0.34772	272	0.27528	0.46223	0.57159	0.31122	0.29842	0.2468
223	0.30682	0.32279	--	0.17776	0.37416	0.25602	1.22339	0.33462	273	0.2604	0.46464	0.56928	0.31223	0.29497	0.23079
224	0.29466	0.32557	--	0.18554	0.38129	0.25892	1.09792	0.32059	274	0.2552	0.46285	0.57166	0.31314	0.29482	0.24947
225	0.28179	0.33265	--	0.19413	0.38635	0.26429	0.99008	0.30819	275	0.25033	0.46527	0.5781	0.31797	0.29575	0.24635
226	0.27344	0.33612	--	0.19992	0.38292	0.26887	0.89286	0.29998	276	0.24393	0.46628	0.5775	0.32148	0.29761	0.25362
227	0.26637	0.33812	--	0.18943	0.38667	0.27106	0.80964	0.28858	277	0.24878	0.47517	0.58098	0.31963	0.30525	0.26369
228	0.26059	0.34483	--	0.20334	0.39095	0.27593	0.73207	0.27681	278	0.22362	0.47309	0.57829	0.32682	0.29761	0.25777
229	0.25344	0.34172	--	0.20021	0.38621	0.28018	0.67211	0.26863	279	0.22958	0.47918	0.58163	0.32048	0.30118	0.2757
230	0.2499	0.35807	--	0.19722	0.38679	0.28292	0.61045	0.25505	280	0.22353	0.48111	0.58529	0.3271	0.29738	0.26651
231	0.2462	0.35747	--	0.19295	0.38341	0.28772	0.55789	0.24738	281	0.21944	0.4814	0.58723	0.32584	0.30436	0.28148
232	0.23915	0.35642	--	0.18844	0.37794	0.29091	0.51848	0.23504	282	0.2072	0.49275	0.58704	0.32804	0.30413	0.28474
233	0.23687	0.3579	--	0.19252	0.37884	0.29613	0.48245	0.22979	283	0.21863	0.49135	0.59211	0.32704	0.31049	0.30134
234	0.23549	0.36094	--	0.19076	0.37084	0.29984	0.45452	0.22076	284	0.19212	0.49362	0.5938	0.32958	0.30141	0.28785
235	0.22943	0.35887	--	0.18616	0.3659	0.30202	0.42499	0.20807	285	0.20764	0.49382	0.59661	0.32948	0.30731	0.31364
236	0.22876	0.35526	--	0.18241	0.35132	0.30544	0.3941	0.20269	286	0.19306	0.50473	0.59714	0.33061	0.30886	0.29156
237	0.22709	0.353	--	0.18417	0.35091	0.30761	0.37986	0.19315	287	0.19142	0.4985	0.60074	0.33011	0.31639	0.32579
238	0.22521	0.34447	--	0.1797	0.3393	0.30511	0.35936	0.18565	288	0.19626	0.51193	0.60274	0.3265	0.31666	0.32565
239	0.221	0.34372	--	0.17752	0.33103	0.30798	0.34143	0.17867	289	0.17278	0.51493	0.60699	0.33149	0.31546	0.32742
240	0.21759	0.33588	--	0.17534	0.32708	0.30431	0.33178	0.17596	290	0.20474	0.52464	0.60752	0.32901	0.32419	0.32817
241	0.21771	0.33072	--	0.17448	0.31695	0.30082	0.31929	0.1652	291	0.17863	0.53125	0.60802	0.33268	0.33001	0.33128
242	0.21276	0.32129	--	0.17244	0.31139	0.29644	0.31322	0.16482	292	0.19009	0.54	0.60646	0.33008	0.32966	0.33232
243	0.21343	0.31509	--	0.16883	0.30307	0.2898	0.30521	0.16042	293	0.19071	0.55154	0.61121	0.33268	0.33692	0.34906
244	0.20932	0.31007	--	0.17425	0.29978	0.28575	0.2982	0.15786	294	0.20498	0.55265	0.61309	0.33074	0.34014	0.35143
245	0.20894	0.29717	--	0.16561	0.29265	0.27837	0.29174	0.15702	295	0.18177	0.55719	0.61534	0.33498	0.3382	0.35351
246	0.205	0.29181	--	0.16788	0.28808	0.27221	0.28883	0.15771	296	0.19512	0.55966	0.61819	0.33306	0.34464	0.36626
247	0.205	0.28114	--	0.17372	0.28544	0.26495	0.27482	0.15713	297	0.17798	0.55826	0.61997	0.33758	0.34103	0.36611
248	0.201	0.27778	--	0.16869	0.28366	0.2595	0.28019	0.15244	298	0.18496	0.55526	0.6266	0.34094	0.3503	0.39916
249	0.20266	0.27812	--	0.1694	0.27828	0.25348	0.27183	0.15631	299	0.19	0.54961	0.62582	0.33912	0.35523	0.38819
250	0.2035	0.27009	0.31734	0.16632	0.27383	0.24892	0.2719	0.15339	300	0.1813	0.54246	0.62738	0.34627	0.35663	0.39501
251	0.20138	0.26362	0.3152	0.1666	0.27528	0.24303	0.26634	0.15695	301	0.17186	0.53517	0.62294	0.3496	0.35581	0.41383
252	0.19942	0.26542	0.31455	0.17481	0.27484	0.24012	0.26751	0.15459	302	0.17224	0.5329	0.62066	0.34966	0.36761	0.41279
253	0.2015	0.26022	0.31505	0.17016	0.2726	0.23463	0.26109	0.15757	303	0.16732	0.52208	0.61453	0.35575	0.36928	0.4248
254	0.20239	0.25447	0.31526	0.17035	0.26955	0.23128	0.26323	0.15626	304	0.17433	0.52236	0.60918	0.35578	0.37056	0.4291
255	0.20027	0.25309	0.31656	0.17325	0.27132	0.23104	0.26739	0.15828	305	0.18373	0.51845	0.59592	0.36077	0.38061	0.43043
256	0.20276	0.24887	0.31786	0.17244	0.26786	0.22865	0.26163	0.15897	306	0.19003	0.51261	0.58798	0.36554	0.38127	0.43858
257	0.20181	0.25481	0.31937	0.17434	0.26818	0.22829	0.2635	0.15884	307	0.21641	0.51536	0.5761	0.36701	0.38181	0.44347
258	0.20542	0.24689	0.32126	0.17705	0.26562	0.22671	0.26093	0.16153	308	0.20048	0.51295	0.56581	0.37589	0.40152	0.44125
259	0.20173	0.25214	0.32513	0.17681	0.26716	0.22819	0.26517	0.16273	309	0.21332	0.5113	0.55674	0.37529	0.39481	0.4577
260	0.20585	0.2498	0.3269	0.17629	0.26297	0.2291	0.26245	0.1652	310	0.21952	0.51039	0.5437	0.38508	0.39892	0.43414
261	0.20589	0.25371	0.32791	0.1742	0.26227	0.22949	0.2665	0.16473	311	0.24032	0.51029	0.53426	0.38747	0.40005	0.43147
262	0.20878	0.25488	0.32899	0.18051	0.26681	0.23352	0.26319	0.1658	312	0.20529	0.50357	0.52616	0.39763	0.4092	0.43013
263	0.20629	0.25227	0.33285	0.18004	0.26265	0.23588	0.26607	0.16873	313	0.26893	0.50377	0.51671	0.39839	0.41297	0.43191
264	0.2111	0.25335	0.33309	0.18469	0.26748	0.23991	0.26455	0.16849	314	0.23597	0.49889	0.51402	0.4104	0.41114	0.44303
265	0.21088	0.25912	0.33546	0.18398	0.26422	0.24179	0.26723	0.16962	315	0.23014	0.49217	0.5079	0.41828	0.42294	0.43428
266	0.21407	0.25978	0.33464	0.18573	0.26643	0.24772	0.26895	0.17085	316	0.23396	0.49227	0.50702	0.43256	0.42259	0.42835
267	0.21124	0.26586	0.33716	0.18763	0.26606	0.25241	0.26564	0.17423	317	0.23023	0.48773	0.50296	0.44589	0.43124	0.47
268	0.21334	0.26338	0.33483	0.19432	0.26658	0.25601	0.2693	0.17198	318	0.21729	0.4729	0.49995	0.45179	0.41883	0.45948
269	0.21112	0.27001	0.33783	0.19167	0.27004	0.26272	0.27105	0.17543	319	0.21752	0.46435	0.49004	0.4644	0.42306	0.49001
270	0.21369	0.27399	0.33912	0.18905	0.2655	0.26695	0.27424	0.17714	320	0.22197	0.45092	0.49067	0.4693	0.42597	0.47474
271	0.21046	0.282	0.33879	0.19603	0.27228	0.27254	0.27362	0.17778	321	0.20046	0.44658	0.48435	0.46691	0.42484	0.47593
272	0.20967	0.28224	0.3373	0.19579	0.27109	0.27812	0.28042	0.17936	322	0.19059	0.43445	0.47556	0.46745	0.421	0.49045
273	0.20831	0.284	0.33544	0.19518	0.27266	0.28269	0.28035	0.18323	323	0.18575	0.41745	0.47218	0.45816	0.41464	0.46407
274	0.20744	0.286	0.33461	0.19613	0.27205	0.28424	0.28404	0.18528	324	0.19016	0.41411	0.45993	0.44112	0.40435	0.47059
275	0.20829	0.28273	0.33133	0.1956	0.27813	0.28683	0.2833	0.18699	325	0.19339	0.40175	0.45718	0.42914	0.3969	0.47415
276	0.20716	0.28611	0.33018	0.19304	0.27359	0.28818	0.29003	0.19199	326	0.16702	0.3889	0.4487	0.40388	0.38697	0.47237
277	0.20748	0.29322	0.32767	0.19746	0.27703	0.28779	0.29587	0.18921	327	0.17732	0.37808	0.44288	0.39076	0.37828	0.43295
278	0.20548	0.2924	0.32861	0.1956	0.28014	0.28739	0.29268	0.18857	328	0.1552	0.36711	0.43763	0.37056	0.37583	0.43414
279	0.20765	0.29862	0.32619	0.19689	0.27964	0.29014	0.2996	0.18797	329	0.16067	0.36132	0.42944	0.35512	0.37316	0.41235
280	0.20482	0.30247	0.32722	0.19722	0.28264	0.2909	0.29976	0.18752	330	0.16253	0.34818	0.42678	0.34182	0.3699	0.41709
281	0.21124	0.30348	0.32966	0.19613	0.27714	0.29238	0.30521	0.18454	331	0.17197	0.34233	0.41978	0.3234	0.37176	0.39086
282	0.2074	0.31106	0.33399	0.19712	0.28369	0.29381	0.30606	0.18181	332	0.16307	0.33407	0.41881	0.31709	0.37537	0.38537
283	0.20793	0.31112	0.3364	0.19954	0.28328	0.29666	0.31874	0.18121	333	0.13955	0.32668	0.41724	0.29905	0.36966	0.37218
284	0.20975	0.32269	0.34111	0.2004	0.28643	0.29915	0.32166	0.17845	334	0.13164	0.32229	0.41605	0.29387	0.37327	0.36359
285	0.21092	0.32757	0.34401	0.20182	0.28404	0.29805	0.32279	0.17892	335	0.13875	0.31639	0.41471	0.2833	0.36256	0.34551
286	0.21347	0.3325	0.34622	0.20367	0.28954	0.29822	0.32964	0.18147	336	0.14208	0.30896	0.41571	0.27461	0.36334	0.33884
287	0.21541	0.33526	0.34853	0.20173	0.28852	0.29582	0.3345	0.18021	337	0.15491	0.30533	0.42522	0.26683	0.35651	0.31824
288	0.21973	0.33386	0.34719	0.19774	0.29219	0.29526	0.34139	0.18343	338	0.13646	0.2976	0.42378	0.26165	0.35108	0.3212
289	0.22159	0.33203	0.34726	0.19299	0.29565	0.29201	0.34905	0.18219	339	0.13432	0.29519	0.43172	0.25647	0.33905	0.30015
290	0.22593	0.33018	0.34204	0.19133	0.2958	0.28663	0.35446	0.18292	340	0.12851	0.29277	0.43541	0.2496	0.33005	0.28681
291	0.22458	0.32964	0.34012	0.18602	0.30045	0.28261	0.36239	0.18734	341	0.15126	0.29306	0.43729	0.249	0.32027	0.28489
292	0.23167	0.32951	0.33506	0.18018	0.29908	0.27716	0.36753	0.1929	342	0.14063	0.28258	0.43635	0.24267	0.30079	0.28133
293	0.23414	0.3296	0.33153	0.17363	0.30208	0.27193	0.37243	0.19493	343	0.13673	0.28176	0.43797	0.2432	0.29458	0.27437
294	0.23709	0.32867	0.32966	0.17002	0.30092	0.26584	0.38298	0.19824	344	0.14172	0.27727	0.43366	0.23925	0.27941	0.26947
295	0.23996	0.33058	0.32476	0.17035	0.30575	0.25761	0.38033	0.20137	345	0.14539	0.27794	0.425	0.2378	0.27736	0.26577
296	0.24351	0.33599	0.32328	0.16656	0.30095	0.2525	0.38181	0.2048	346	0.14118	0.27075	0.42062	0.23579	0.26808	0.25465
297	0.2496	0.33483	0.32097	0.1657	0.3084	0.24656	0.38076	0.209	347	0.15362	0.26925	0.40905	0.23507	0.26203	0.26458
298	0.25141	0.33676	0.3193	0.16594	0.30962	0.24212	0.38772	0.20864	348	0.17551	0.26698	0.40867	0.23485	0.25986	0.24472
299	0.25758	0.34299	0.31556	0.16599	0.31197	0.2374	0.38515	0.21091	349	0.16031	0.26268	0.3982	0.233	0.25109	0.24991
300	0.26465	0.35033	0.31565	0.16475	0.31634	0.23543	0.38208	0.21256	350	0.15819	0.26461	0.39567	0.23532	0.24732	0.2511
301	0.27386	0.35532	0.31221	0.16143	0.31907	0.23259	0.38866	0.21394	351	0.17333	0.25857	0.3921	0.23319	0.23952	0.23968
302	0.27659	0.35131	0.31438	0.15882	0.3269	0.23058	0.38049	0.21305	352	0.17227	0.25862	0.39213	0.2325	0.23921	0.23909
303	0.28482	0.35209	0.31257	0.15853	0.32932	0.22823	0.38305	0.21298	353	0.17164	0.25394	0.39182	0.23363	0.23122	0.25139
304	0.2934	0.35164	0.31322	0.16361	0.34198	0.2277	0.36936	0.21085	354	0.16414	0.2535	0.39141	0.23394	0.23595	0.24413
305	0.30098	0.34617	0.3113	0.16271	0.34762	0.22478	0.36827	0.21147	355	0.16624	0.25176	0.39354	0.22902	0.22524	0.23731
306	0.30902	0.33468	0.31068	0.16323	0.35833	0.22434	0.35489	0.21287	356	0.16221	0.25031	0.3947	0.2309	0.23308	0.24546
307	0.31753	0.3339	0.30918	0.15939	0.35853	0.22373	0.34761	0.21374	357	0.16672	0.24746	0.40004	0.22864	0.22272	0.23568
308	0.3257	0.31687	0.30889	0.16005	0.36753	0.22322	0.3359	0.21818	358	0.17879	0.24374	0.3992	0.22761	0.22342	0.23598
309	0.33038	0.30632	0.30855	0.16561	0.37238	0.22316	0.32415	0.21863	359	0.18638	0.24196	0.41043	0.22657	0.22039	0.23894
310	0.33267	0.29688	0.30564	0.16423	0.373	0.22313	0.3082	0.21821	360	0.18547	0.23375	0.40946	0.22579	0.22179	0.2385
311	0.33012	0.28648	0.30635	0.16637	0.37329	0.22225	0.30128	0.22038	361	0.19754	0.23655	0.41243	0.22735	0.21838	0.22546
312	0.32737	0.27841	0.30593	0.16722	0.36738	0.22313	0.29011	0.21627	362	0.19632	0.23689	0.41283	0.22164	0.22187	0.24072
313	0.32272	0.26572	0.30423	0.16864	0.36488	0.2227	0.27926	0.22107	363	0.19683	0.23065	0.40927	0.22353	0.22136	0.23227
314	0.31864	0.26355	0.30427	0.17201	0.36694	0.22709	0.27381	0.22294	364	0.20984	0.23307	0.40383	0.2266	0.21329	0.23524
315	0.31604	0.25606	0.30348	0.1732	0.3585	0.23273	0.26513	0.22347	365	0.20179	0.22838	0.39323	0.22613	0.21442	0.23894
316	0.3083	0.25696	0.30106	0.16907	0.35356	0.23743	0.25502	0.22919	366	0.22284	0.22718	0.38125	0.23375	0.21609	0.24087
317	0.30618	0.25066	0.30206	0.17932	0.35155	0.24455	0.24794	0.22768	367	0.21371	0.22476	0.36824	0.23664	0.2188	0.24932
318	0.30371	0.24218	0.30032	0.17315	0.34052	0.25121	0.24249	0.2299	368	0.24466	0.2264	0.35145	0.24229	0.21003	0.25584
319	0.30622	0.24512	0.30282	0.17766	0.33831	0.26105	0.23864	0.23059	369	0.2356	0.22635	0.34373	0.24803	0.21481	0.24887
320	0.30721	0.23858	0.30061	0.18023	0.33354	0.2702	0.23409	0.23119	370	0.23641	0.2223	0.32665	0.25773	0.21562	0.26844
321	0.31005	0.23639	0.30289	0.18663	0.32865	0.27695	0.22786	0.2353	371	0.24324	0.22375	0.32121	0.2645	0.21186	0.2634
322	0.31418	0.23897	0.30181	0.18972	0.32553	0.28208	0.22498	0.23395	372	0.22532	0.22293	0.31321	0.27398	0.21488	0.26607
323	0.31555	0.2374	0.3034	0.18792	0.31794	0.28365	0.22098	0.23675	373	0.22114	0.22616	0.30601	0.28179	0.2091	0.27851
324	0.31963	0.2392	0.30813	0.19038	0.31596	0.2813	0.21786	0.23226	374	0.21271	0.22056	0.29879	0.29306	0.21655	0.288
325	0.32301	0.2312	0.31063	0.1911	0.30863	0.27632	0.21397	0.22785	375	0.20658	0.22442	0.29028	0.2972	0.21341	0.3003
326	0.32285	0.23638	0.31665	0.19195	0.30423	0.26928	0.21281	0.2225	376	0.19413	0.22186	0.285	0.30347	0.21322	0.31053
327	0.32109	0.2363	0.32323	0.1976	0.30118	0.2577	0.20647	0.21903	377	0.18585	0.22032	0.27546	0.3046	0.21551	0.3166
328	0.31856	0.2338	0.32965	0.1967	0.29678	0.24692	0.21366	0.21069	378	0.16386	0.21665	0.2709	0.30156	0.2117	0.33335
329	0.31228	0.23395	0.3388	0.19959	0.29344	0.23466	0.20623	0.20329	379	0.15785	0.2179	0.26455	0.29867	0.21186	0.33068
330	0.30329	0.23755	0.349	0.20249	0.28896	0.22625	0.20172	0.19684	380	0.14718	0.21278	0.26026	0.29406	0.21407	0.34891
331	0.29233	0.23298	0.36194	0.19617	0.2848	0.21639	0.20199	0.1863	381	0.13072	0.21061	0.25138	0.28324	0.21597	0.3501
332	0.28035	0.23498	0.37511	0.20458	0.28221	0.20604	0.2004	0.17805	382	0.13815	0.20969	0.24794	0.27363	0.21997	0.34462
333	0.26509	0.23139	0.38773	0.20429	0.2793	0.19943	0.20281	0.1708	383	0.12303	0.20766	0.24141	0.25955	0.2223	0.34951
334	0.25182	0.23673	0.39923	0.20045	0.2763	0.19012	0.20184	0.15997	384	0.1235	0.20539	0.24066	0.2474	0.22385	0.34565
335	0.24064	0.23785	0.40872	0.20102	0.27115	0.18653	0.19806	0.15457	385	0.11145	0.20887	0.23562	0.23435	0.22901	0.34388
336	0.22757	0.23989	0.41391	0.20852	0.2708	0.18096	0.20394	0.14654	386	0.08441	0.20525	0.23206	0.2207	0.2351	0.33884
337	0.21967	0.24693	0.41515	0.20206	0.26667	0.17505	0.19861	0.13861	387	0.08994	0.20109	0.22756	0.20796	0.24305	0.32565
338	0.20864	0.25565	0.40866	0.20363	0.26553	0.17368	0.2002	0.13338	388	0.08743	0.20095	0.22318	0.1956	0.24926	0.32653
339	0.19859	0.26613	0.39696	0.20448	0.26527	0.17031	0.1969	0.12856	389	0.0871	0.20056	0.2183	0.18522	0.25745	0.31053
340	0.18883	0.269	0.37875	0.20443	0.26379	0.16889	0.19826	0.1242	390	0.08263	0.1979	0.21761	0.17445	0.26921	0.29171
341	0.18206	0.28221	0.359	0.20272	0.26341	0.16497	0.19464	0.11911	391	0.09185	0.19829	0.21198	0.16435	0.27584	0.27733
342	0.17507	0.2876	0.33699	0.19888	0.26184	0.16551	0.19192	0.11613	392	0.08445	0.1966	0.2123	0.15679	0.28834	0.26933
343	0.16899	0.30387	0.31381	0.20178	0.26361	0.1623	0.19184	0.11001	393	0.0769	0.19201	0.20648	0.14709	0.29334	0.26443
344	0.16527	0.31409	0.2936	0.19769	0.26195	0.16037	0.18592	0.10619	394	0.06727	0.19341	0.20529	0.14305	0.30153	0.24917
345	0.15879	0.31719	0.27489	0.19698	0.26632	0.16131	0.18375	0.10412	395	0.07378	0.19071	0.20282	0.13486	0.30599	0.2339
346	0.1545	0.31761	0.25773	0.19541	0.26742	0.15996	0.17791	0.10285	396	0.06638	0.18916	0.19991	0.13279	0.30207	0.23776
347	0.15028	0.31466	0.24368	0.19504	0.27016	0.16063	0.18032	0.10292	397	0.05901	0.18887	0.1996	0.1246	0.30518	0.21049
348	0.14705	0.30742	0.23094	0.19627	0.27612	0.16165	0.17398	0.0997	398	0.06775	0.18525	0.19682	0.12409	0.29877	0.21197
349	0.14393	0.29466	0.22164	0.19765	0.28116	0.16128	0.17643	0.09556	399	0.06376	0.18795	0.19688	0.11863	0.28973	0.20174
350	0.13991	0.28613	0.21165	0.19527	0.28363	0.16059	0.1699	0.09572	400	0.05428	0.1866	0.19519	0.11584	0.27386	0.19181
351	0.13704	0.27453	0.20367	0.19584	0.28797	0.16204	0.17083	0.09498	401	0.06979	0.18931	0.19541	0.11459	0.26591	0.18662
352	0.13436	0.25798	0.19629	0.19527	0.2921	0.16101	0.16671	0.09325	402	0.05298	0.18636	0.19497	0.10894	0.25147	0.18603
353	0.1307	0.23907	0.18899	0.19148	0.29489	0.16109	0.16842	0.09187	403	0.06483	0.19307	0.19722	0.11035	0.23417	0.1801
354	0.12823	0.22876	0.18276	0.18834	0.29684	0.15889	0.16558	0.09254	404	0.05256	0.1923	0.19741	0.1026	0.22136	0.16543
355	0.12641	0.21731	0.17606	0.18905	0.29309	0.15639	0.16371	0.09227	405	0.06082	0.19665	0.19991	0.10332	0.2136	0.16365
356	0.12159	0.20715	0.17135	0.19223	0.29178	0.15662	0.1662	0.09098	406	0.05159	0.1995	0.20144	0.10169	0.19773	0.15387
357	0.11886	0.19555	0.16696	0.19133	0.28285	0.15314	0.16301	0.08943	407	0.05379	0.20525	0.20201	0.09724	0.19195	0.1598
358	0.11674	0.18451	0.16181	0.19541	0.27834	0.15479	0.16865	0.09112	408	0.04924	0.21075	0.20442	0.09902	0.18089	0.14957
359	0.11518	0.17917	0.15848	0.19475	0.26815	0.1532	0.16282	0.08654	409	0.05961	0.21578	0.20789	0.09529	0.17438	0.13446
360	0.11296	0.17346	0.15337	0.19826	0.25913	0.15305	0.16608	0.08863	410	0.06284	0.22573	0.20651	0.09542	0.16421	0.14009
361	0.11031	0.17026	0.15189	0.19973	0.24863	0.15484	0.15998	0.08963	411	0.05176	0.23017	0.20901	0.0924	0.1594	0.11652
362	0.10786	0.16134	0.14857	0.19855	0.23923	0.15768	0.16025	0.08462	412	0.04714	0.23916	0.20792	0.09143	0.14741	0.12497
363	0.10801	0.15869	0.14804	0.20049	0.23256	0.16157	0.1599	0.08938	413	0.04627	0.25239	0.20939	0.09005	0.14652	0.11652
364	0.10599	0.15262	0.14543	0.20496	0.22322	0.16574	0.15927	0.08863	414	0.0498	0.2578	0.20679	0.08807	0.13934	0.11445
365	0.10249	0.14922	0.14224	0.20951	0.21947	0.17169	0.16336	0.09058	415	0.04658	0.26978	0.20598	0.08898	0.13522	0.1063
366	0.10362	0.15051	0.14171	0.21521	0.21135	0.17973	0.16017	0.0904	416	0.04893	0.27843	0.20404	0.08581	0.13286	0.10096
367	0.09887	0.14343	0.13955	0.21321	0.20661	0.1894	0.16219	0.09087	417	0.05034	0.28939	0.20473	0.08619	0.13022	0.09888
368	0.09932	0.1415	0.13933	0.21739	0.20207	0.2	0.16371	0.09278	418	0.04571	0.29345	0.20251	0.08399	0.1237	0.08807
369	0.09901	0.14102	0.13674	0.21663	0.19741	0.21213	0.16414	0.09238	419	0.04271	0.302	0.20238	0.08381	0.12506	0.09222
370	0.09645	0.14283	0.13619	0.22204	0.19607	0.22733	0.16846	0.09165	420	0.03749	0.30263	0.20338	0.08007	0.11586	0.09088
371	0.09835	0.13887	0.13639	0.22238	0.19287	0.24058	0.16935	0.09665	421	0.03432	0.302	0.20007	0.08155	0.11338	0.08525
372	0.09524	0.13579	0.13545	0.22266	0.18952	0.25087	0.17274	0.09545	422	0.04481	0.29437	0.19763	0.08067	0.11392	0.09222
373	0.0957	0.1312	0.1329	0.22119	0.19066	0.25983	0.17873	0.09667	423	0.04597	0.28843	0.19538	0.07797	0.11315	0.08406
374	0.09538	0.13054	0.13285	0.21521	0.18714	0.26206	0.18196	0.09512	424	0.05411	0.27432	0.19444	0.07847	0.10977	0.08303
375	0.09376	0.13125	0.13072	0.21734	0.18821	0.26071	0.18701	0.09694	425	0.04814	0.26196	0.19	0.07552	0.1095	0.07161
376	0.09216	0.12901	0.12986	0.2098	0.18577	0.25248	0.19063	0.0957	426	0.05148	0.25027	0.18637	0.07562	0.11004	0.07532
377	0.09299	0.12712	0.12848	0.20652	0.18464	0.24292	0.19682	0.09512	427	0.03878	0.2322	0.18246	0.07634	0.10962	0.07176
378	0.09226	0.12744	0.12783	0.20225	0.18239	0.22956	0.20499	0.09518	428	0.0528	0.22428	0.17952	0.07267	0.10457	0.07576
379	0.09216	0.1247	0.12564	0.19636	0.17931	0.21743	0.20837	0.09338	429	0.04456	0.20829	0.17608	0.07261	0.10294	0.0768
380	0.09154	0.12615	0.12485	0.19257	0.17887	0.20673	0.21872	0.09356	430	0.04466	0.19974	0.1733	0.07254	0.1031	0.06969
381	0.09136	0.12018	0.12284	0.18227	0.17544	0.19646	0.22312	0.0922	431	0.04819	0.188	0.1657	0.07148	0.09968	0.07087
382	0.09134	0.12234	0.12199	0.18293	0.17503	0.1885	0.23086	0.09189	432	0.04977	0.17824	0.16201	0.0695	0.09995	0.07043
383	0.08976	0.12173	0.12012	0.17334	0.1711	0.18083	0.23564	0.0924	433	0.0405	0.17013	0.1551	0.07082	0.09805	0.06702
384	0.08748	0.11745	0.11963	0.17216	0.17099	0.17451	0.24276	0.0904	434	0.04746	0.16298	0.15288	0.06752	0.09666	0.05961
385	0.09004	0.11891	0.1168	0.16376	0.16694	0.16917	0.2458	0.09234	435	0.0466	0.15501	0.14757	0.06752	0.09406	0.06287
386	0.08843	0.11771	0.11606	0.15972	0.16336	0.16415	0.24537	0.09158	436	0.05145	0.14897	0.144	0.0673	0.09468	0.06391
387	0.08796	0.11682	0.11386	0.15664	0.16095	0.15832	0.24732	0.09394	437	0.0369	0.14482	0.1405	0.06467	0.09503	0.05902
388	0.08636	0.11715	0.11136	0.14937	0.1567	0.15466	0.24105	0.09252	438	0.0514	0.1354	0.13659	0.06602	0.0944	0.06168
389	0.08636	0.11626	0.10972	0.14762	0.15341	0.14944	0.23876	0.09174	439	0.03658	0.1352	0.13284	0.0662	0.09184	0.05783
390	0.08558	0.11325	0.10692	0.13903	0.15012	0.14481	0.23195	0.09321	440	0.04628	0.12801	0.1274	0.06567	0.09208	0.06213
391	0.08588	0.11347	0.10603	0.13831	0.14669	0.13992	0.22366	0.09392	441	0.04094	0.12767	0.12643	0.06467	0.09122	0.05724
392	0.08703	0.11144	0.10351	0.13575	0.14663	0.13587	0.21191	0.09352	442	0.04457	0.12265	0.12377	0.06366	0.09084	0.05413
393	0.0842	0.11411	0.10153	0.12574	0.14168	0.13176	0.20172	0.09434	443	0.05183	0.12124	0.12149	0.06269	0.092	0.04983
394	0.08505	0.11019	0.101	0.12445	0.13866	0.1269	0.19016	0.09634	444	0.04429	0.11651	0.11873	0.06165	0.08901	0.05235
395	0.08347	0.11013	0.09993	0.11809	0.13534	0.12357	0.17978	0.09681	445	0.05245	0.11506	0.11589	0.06203	0.08893	0.04375
396	0.08469	0.11175	0.09784	0.11776	0.13144	0.11998	0.17161	0.09643	446	0.04954	0.11245	0.11404	0.06181	0.08661	0.04583
397	0.0839	0.10808	0.09607	0.11245	0.13002	0.11627	0.1597	0.09685	447	0.05854	0.11033	0.11298	0.05999	0.08781	0.05116
398	0.0824	0.10757	0.09553	0.11425	0.12882	0.11401	0.15247	0.09714	448	0.04475	0.10699	0.11185	0.06065	0.08695	0.04657
399	0.08303	0.10533	0.09517	0.1114	0.12556	0.11037	0.14554	0.09719	449	0.05718	0.10806	0.10829	0.06068	0.08789	0.05576
400	0.08283	0.10234	0.09239	0.10889	0.12504	0.10995	0.13796	0.09658	450	0.05501	0.10366	0.10716	0.05911	0.08424	0.04686
401	0.08277	0.10378	0.09394	0.10775	0.12254	0.10582	0.1355	0.09721	451	0.04688	0.10424	0.10673	0.05993	0.088	0.05916
402	0.08283	0.10639	0.09186	0.10129	0.12134	0.10466	0.12776	0.09678	452	0.06111	0.10086	0.10651	0.06005	0.08529	0.04731
403	0.08156	0.10298	0.09153	0.10295	0.12018	0.1022	0.12469	0.09632	453	0.06246	0.10197	0.10416	0.05883	0.08525	0.04627
404	0.0818	0.1024	0.09008	0.09901	0.1191	0.10059	0.12092	0.09634	454	0.05816	0.09859	0.10382	0.05905	0.08385	0.05205
405	0.08061	0.10384	0.08982	0.10001	0.11873	0.09867	0.11652	0.09641	455	0.06095	0.0984	0.10235	0.05764	0.08373	0.05324
406	0.08184	0.1055	0.08811	0.09308	0.11614	0.0978	0.11259	0.0955	456	0.0637	0.0955	0.10291	0.05701	0.08544	0.04716
407	0.07907	0.10311	0.08736	0.09147	0.11349	0.0959	0.11002	0.09441	457	0.06244	0.09521	0.10057	0.05648	0.08304	0.04983
408	0.082	0.104	0.08654	0.09332	0.11555	0.09345	0.10796	0.09632	458	0.07044	0.09482	0.099	0.05714	0.08451	0.04449
409	0.0797	0.10277	0.08559	0.0889	0.11459	0.09319	0.10535	0.09767	459	0.07653	0.09081	0.09775	0.05598	0.08152	0.04538
410	0.08077	0.10391	0.08341	0.08919	0.11512	0.09045	0.10563	0.09983	460	0.06927	0.09255	0.09722	0.05704	0.08102	0.05027
411	0.08145	0.10234	0.08401	0.08819	0.11302	0.08965	0.10088	0.1003	461	0.07198	0.09023	0.09766	0.0567	0.08183	0.03723
412	0.07871	0.10068	0.08131	0.0833	0.11099	0.08954	0.10356	0.10326	462	0.06871	0.09004	0.09578	0.05566	0.08269	0.04331
413	0.08099	0.10262	0.08166	0.08397	0.1093	0.0877	0.09882	0.10752	463	0.0874	0.08743	0.09663	0.05525	0.07819	0.04153
414	0.07933	0.10174	0.0796	0.08026	0.10965	0.08657	0.09952	0.1111	464	0.07799	0.09086	0.09531	0.05478	0.07888	0.04938
415	0.07953	0.10131	0.07905	0.08354	0.10787	0.08611	0.09613	0.11675	465	0.08566	0.08622	0.09478	0.05607	0.07795	0.04227
416	0.07996	0.10049	0.07781	0.08064	0.10767	0.08449	0.09738	0.12218	466	0.08364	0.08869	0.094	0.0546	0.07784	0.04286
417	0.08002	0.10229	0.0765	0.08155	0.10613	0.08353	0.09357	0.12916	467	0.08667	0.08738	0.09453	0.05438	0.07722	0.04434
418	0.07854	0.10137	0.07561	0.07666	0.10461	0.08278	0.0945	0.13509	468	0.08202	0.08801	0.09244	0.05372	0.07438	0.03975
419	0.07838	0.10025	0.07443	0.08098	0.10511	0.08267	0.09388	0.1437	469	0.08385	0.08758	0.09469	0.05372	0.07559	0.04256
420	0.07927	0.10077	0.07363	0.07519	0.1031	0.08061	0.09193	0.1521	470	0.08465	0.08497	0.09156	0.05234	0.07368	0.04005
421	0.07818	0.09924	0.07333	0.07727	0.1006	0.08119	0.09353	0.16111	471	0.08403	0.08714	0.09344	0.05262	0.07275	0.04153
422	0.07796	0.09775	0.07254	0.07685	0.10147	0.07942	0.0917	0.17138	472	0.0767	0.08531	0.09297	0.05224	0.07058	0.03708
423	0.07844	0.09859	0.07155	0.07704	0.09923	0.0791	0.0903	0.17892	473	0.07646	0.08704	0.09278	0.05299	0.07353	0.05146
424	0.07761	0.10049	0.07111	0.07433	0.09911	0.07898	0.09057	0.18832	474	0.07087	0.08497	0.09175	0.05246	0.07174	0.03842
425	0.07802	0.09805	0.06939	0.07737	0.09911	0.07811	0.09002	0.19406	475	0.06836	0.08651	0.09237	0.05265	0.06973	0.04627
426	0.07743	0.09881	0.07019	0.0759	0.09786	0.07823	0.08613	0.20077	476	0.06517	0.08376	0.09225	0.05416	0.07066	0.03886
427	0.07792	0.09801	0.06844	0.0758	0.09821	0.07745	0.08859	0.20084	477	0.0629	0.08753	0.09103	0.05187	0.06907	0.03842
428	0.07735	0.09887	0.0683	0.07542	0.09623	0.07755	0.08454	0.19997	478	0.07039	0.08661	0.09134	0.05321	0.06961	0.04019
429	0.07713	0.09793	0.0667	0.07561	0.09678	0.07627	0.08645	0.19744	479	0.06128	0.08497	0.0899	0.05174	0.06732	0.04316
430	0.07727	0.0993	0.06719	0.07367	0.09405	0.07629	0.08224	0.18859	480	0.06488	0.08593	0.08968	0.05205	0.0688	0.03871
431	0.07828	0.09827	0.06611	0.07371	0.09396	0.0759	0.0859	0.18192	481	0.07108	0.08424	0.08893	0.05265	0.06794	0.04049
432	0.07753	0.09984	0.06528	0.07367	0.09233	0.07506	0.08388	0.16907	482	0.0708	0.08453	0.08881	0.05221	0.06872	0.04583
433	0.07656	0.09722	0.06428	0.07186	0.09294	0.07501	0.08279	0.15931	483	0.07129	0.08178	0.08825	0.05202	0.06693	0.03886
434	0.07848	0.09724	0.06391	0.07262	0.09178	0.07479	0.08364	0.14775	484	0.05932	0.08192	0.08768	0.05315	0.06833	0.04449
435	0.07757	0.09715	0.06312	0.07262	0.09303	0.07472	0.08287	0.13818	485	0.06971	0.07917	0.08843	0.05237	0.06658	0.04256
436	0.0782	0.09708	0.06271	0.07471	0.09323	0.07399	0.08306	0.12914	486	0.06954	0.08207	0.08703	0.05278	0.06767	0.04849
437	0.07858	0.09665	0.06231	0.07376	0.09117	0.07399	0.08256	0.11873	487	0.07474	0.07874	0.08693	0.05359	0.0646	0.04212
438	0.07828	0.09943	0.06091	0.07158	0.09128	0.07343	0.08042	0.11088	488	0.08041	0.08014	0.08706	0.05265	0.06655	0.04612
439	0.07792	0.09711	0.06163	0.072	0.09032	0.07321	0.081	0.10412	489	0.08341	0.07898	0.08693	0.05387	0.06752	0.04153
440	0.07883	0.0978	0.06009	0.0702	0.09108	0.07361	0.07999	0.09823	490	0.08937	0.07927	0.08581	0.05299	0.06402	0.04953
441	0.07885	0.09833	0.06108	0.07049	0.08785	0.07355	0.08213	0.0914	491	0.09108	0.07965	0.08674	0.0535	0.06662	0.04508
442	0.07867	0.0981	0.06006	0.07091	0.08832	0.07334	0.07781	0.08914	492	0.10601	0.07647	0.08549	0.05365	0.06546	0.04034
443	0.07911	0.09829	0.06003	0.07172	0.0905	0.07323	0.07956	0.08389	493	0.1055	0.07796	0.08568	0.05281	0.06724	0.04879
444	0.07838	0.09588	0.0601	0.07139	0.08849	0.0732	0.07723	0.07982	494	0.11561	0.07492	0.08534	0.05381	0.06449	0.04627
445	0.07966	0.09937	0.05962	0.07034	0.08916	0.07308	0.08104	0.07655	495	0.12433	0.07758	0.08431	0.05303	0.06472	0.05398
446	0.07883	0.0959	0.05969	0.07044	0.08794	0.07358	0.07999	0.07371	496	0.13634	0.07555	0.08606	0.05494	0.0646	0.04671
447	0.07945	0.09508	0.05928	0.07281	0.08814	0.07296	0.07995	0.07064	497	0.14259	0.07743	0.08578	0.0539	0.06499	0.05442
448	0.07968	0.09672	0.05935	0.06712	0.0884	0.07332	0.07979	0.06913	498	0.15327	0.07453	0.08574	0.05576	0.06523	0.04775
449	0.07994	0.09657	0.05968	0.073	0.08887	0.0726	0.07835	0.06612	499	0.17037	0.07864	0.08546	0.05475	0.06558	0.04894
450	0.0801	0.09595	0.05976	0.06863	0.08843	0.07277	0.07894	0.06492	500	0.18846	0.0768	0.08534	0.05645	0.06523	0.05205
451	0.07943	0.09741	0.06056	0.07267	0.08939	0.07274	0.07874	0.06179	501	0.20224	0.07734	0.08578	0.05657	0.06363	0.05487
452	0.08077	0.09786	0.06005	0.07163	0.08925	0.07364	0.07956	0.06166	502	0.21698	0.07907	0.08609	0.0561	0.06779	0.05576
453	0.07988	0.09633	0.06061	0.07177	0.08771	0.07384	0.07933	0.0589	503	0.23879	0.07767	0.08603	0.05572	0.06418	0.04938
454	0.08115	0.09588	0.06035	0.07305	0.08875	0.07311	0.07972	0.05825	504	0.25239	0.08004	0.08618	0.05667	0.06429	0.05798
455	0.08149	0.0976	0.06089	0.07286	0.08759	0.07378	0.07695	0.05625	505	0.26527	0.07743	0.08646	0.05685	0.06488	0.05264
456	0.0823	0.09767	0.06047	0.07314	0.09027	0.07327	0.08057	0.0563	506	0.27256	0.0784	0.08509	0.05742	0.06484	0.0525
457	0.08162	0.09756	0.06066	0.07172	0.08788	0.07353	0.07777	0.05401	507	0.27995	0.07874	0.08578	0.05726	0.06332	0.04805
458	0.08303	0.09803	0.06134	0.07495	0.09027	0.07349	0.07835	0.05263	508	0.28141	0.0784	0.08537	0.0567	0.06511	0.05946
459	0.08236	0.09622	0.06128	0.07276	0.08867	0.07411	0.07917	0.05207	509	0.28649	0.07632	0.08559	0.05732	0.06422	0.05324
460	0.08273	0.09551	0.0614	0.07566	0.08846	0.07353	0.07859	0.05174	510	0.27624	0.08086	0.08581	0.0572	0.06402	0.05442
461	0.0823	0.09715	0.0623	0.07338	0.08852	0.07381	0.0803	0.05165	511	0.26963	0.07777	0.08427	0.05911	0.06658	0.0525
462	0.08248	0.09782	0.06219	0.07704	0.08968	0.07441	0.07754	0.05014	512	0.25426	0.07782	0.0849	0.05736	0.06356	0.0522
463	0.08313	0.09758	0.06251	0.07609	0.09024	0.07397	0.0808	0.05074	513	0.24005	0.07912	0.0838	0.05805	0.06678	0.05086
464	0.08287	0.09749	0.06341	0.07799	0.08916	0.07483	0.07796	0.04938	514	0.23375	0.07627	0.08424	0.05805	0.06387	0.0519
465	0.08422	0.09849	0.06331	0.07946	0.09047	0.07349	0.08096	0.0504	515	0.20932	0.07792	0.08384	0.05823	0.06457	0.05398
466	0.08356	0.09797	0.06365	0.07856	0.08837	0.07459	0.07894	0.04798	516	0.18914	0.07526	0.08334	0.05754	0.06251	0.04405
467	0.08434	0.0965	0.06324	0.08041	0.09105	0.07385	0.08053	0.0494	517	0.1753	0.07526	0.08368	0.05736	0.06317	0.0565
468	0.0842	0.09836	0.0636	0.07988	0.08855	0.07455	0.07972	0.04734	518	0.15882	0.07584	0.08493	0.05729	0.06503	0.04968
469	0.08505	0.09816	0.06323	0.08212	0.08968	0.07425	0.07765	0.04829	519	0.13953	0.07497	0.08359	0.05739	0.06441	0.05353
470	0.08479	0.09717	0.0629	0.07922	0.08954	0.07456	0.07944	0.04754	520	0.13116	0.07318	0.08312	0.05842	0.06379	0.05101
471	0.08461	0.09728	0.06272	0.08136	0.08922	0.07361	0.07808	0.04705	521	0.11829	0.07453	0.08246	0.05707	0.06565	0.04849
472	0.08491	0.09887	0.06257	0.07813	0.09044	0.07411	0.07944	0.048	522	0.11025	0.07226	0.08234	0.05933	0.06228	0.05042
473	0.08416	0.09825	0.06261	0.08003	0.08855	0.07362	0.07785	0.04622	523	0.10429	0.07236	0.08324	0.05758	0.06387	0.0559
474	0.08475	0.09704	0.06229	0.07903	0.09041	0.07378	0.08069	0.04594	524	0.09732	0.07289	0.08262	0.05751	0.06433	0.05828
475	0.08449	0.09907	0.06177	0.08036	0.08986	0.07476	0.07672	0.04614	525	0.09632	0.07038	0.08221	0.05861	0.06274	0.05338
476	0.08529	0.09904	0.06222	0.07889	0.0905	0.07364	0.07917	0.04598	526	0.07964	0.07236	0.08243	0.05933	0.06542	0.05739
477	0.08398	0.0996	0.06184	0.07751	0.08803	0.07396	0.07796	0.045	527	0.07889	0.06994	0.0829	0.05936	0.06294	0.05768
478	0.08537	0.09805	0.06145	0.07775	0.09021	0.07437	0.07929	0.04638	528	0.07073	0.0711	0.08271	0.05924	0.06457	0.05739
479	0.08434	0.09799	0.06214	0.07632	0.08797	0.0744	0.07933	0.04485	529	0.06683	0.06961	0.08346	0.0593	0.06189	0.05309
480	0.08485	0.09967	0.06178	0.07556	0.08872	0.07384	0.07831	0.045	530	0.06206	0.07164	0.08374	0.05817	0.0641	0.06406
481	0.08469	0.10105	0.0616	0.07352	0.08805	0.07452	0.08143	0.04551	531	0.06791	0.06869	0.08384	0.05933	0.06674	0.05813
482	0.08564	0.09945	0.06283	0.07599	0.08788	0.07434	0.07999	0.04534	532	0.05903	0.07135	0.08396	0.06153	0.06495	0.06524
483	0.08548	0.10191	0.06204	0.07537	0.08954	0.07452	0.08084	0.04591	533	0.0607	0.06888	0.0859	0.05911	0.06565	0.06168
484	0.08426	0.10216	0.06278	0.07514	0.08756	0.07544	0.07901	0.045	534	0.05897	0.07101	0.08456	0.06093	0.06426	0.06524
485	0.08586	0.10296	0.06338	0.07495	0.08998	0.07471	0.08139	0.04518	535	0.04905	0.07077	0.08624	0.06231	0.06445	0.06806
486	0.08507	0.10361	0.06358	0.07651	0.08901	0.07592	0.07956	0.04498	536	0.05332	0.07081	0.08531	0.06206	0.06662	0.07354
487	0.08586	0.10376	0.06369	0.07424	0.08948	0.07525	0.08298	0.04594	537	0.04559	0.07072	0.08671	0.06351	0.06426	0.07843
488	0.08503	0.10604	0.06486	0.07381	0.08811	0.07639	0.07972	0.04567	538	0.05561	0.07164	0.08684	0.06213	0.06713	0.07547
489	0.08705	0.10413	0.06517	0.07647	0.09105	0.07626	0.08158	0.048	539	0.04368	0.07255	0.08862	0.06391	0.06771	0.07606
490	0.08606	0.10617	0.06566	0.07609	0.08899	0.0769	0.08174	0.04642	540	0.05105	0.07135	0.08796	0.06263	0.06693	0.07962
491	0.08782	0.10602	0.06637	0.07723	0.09067	0.07672	0.08131	0.04747	541	0.04868	0.07337	0.09009	0.06542	0.06686	0.07576
492	0.08841	0.10679	0.06729	0.075	0.09059	0.07721	0.08205	0.04676	542	0.05038	0.07091	0.09003	0.06454	0.06755	0.07991
493	0.08861	0.10552	0.06803	0.07908	0.09134	0.07798	0.08197	0.04756	543	0.04175	0.07313	0.09162	0.0663	0.06794	0.08629
494	0.08885	0.10626	0.06911	0.0768	0.09289	0.07827	0.08357	0.04809	544	0.0461	0.07178	0.09125	0.0657	0.06829	0.08525
495	0.08873	0.10658	0.06972	0.07936	0.09254	0.07925	0.08197	0.04854	545	0.04286	0.07357	0.0924	0.06664	0.06914	0.08614
496	0.09063	0.1094	0.0705	0.07922	0.09364	0.07875	0.08329	0.04927	546	0.04292	0.07511	0.09303	0.06837	0.06674	0.08792
497	0.0898	0.10964	0.07202	0.08207	0.0939	0.07953	0.08271	0.04854	547	0.04324	0.07545	0.09431	0.06633	0.06856	0.09325
498	0.09111	0.10882	0.07282	0.08131	0.09449	0.07911	0.08497	0.04885	548	0.04186	0.07642	0.09578	0.06871	0.06961	0.09429
499	0.09083	0.11222	0.07386	0.08373	0.09472	0.08054	0.08182	0.04883	549	0.04274	0.07849	0.09444	0.06737	0.06977	0.09829
500	0.09138	0.11168	0.07513	0.08492	0.09716	0.08043	0.08314	0.05009	550	0.03619	0.08067	0.09741	0.06988	0.07011	0.09236
501	0.09184	0.11461	0.07647	0.08297	0.09606	0.08122	0.08306	0.05025	551	0.05316	0.07994	0.09694	0.06912	0.06973	0.10259
502	0.09321	0.11474	0.07703	0.08601	0.09798	0.08164	0.08256	0.05069	552	0.0366	0.08468	0.0996	0.07116	0.0714	0.0977
503	0.09354	0.1179	0.07769	0.08544	0.09812	0.08214	0.08353	0.05007	553	0.04597	0.08221	0.10038	0.06947	0.074	0.10333
504	0.09437	0.11607	0.07929	0.08976	0.09946	0.08115	0.08298	0.05083	554	0.04524	0.08598	0.10057	0.07254	0.0714	0.10511
505	0.09507	0.12139	0.07949	0.08829	0.10109	0.08186	0.08466	0.05049	555	0.03972	0.08637	0.10057	0.07072	0.07136	0.10348
506	0.09463	0.11984	0.07972	0.08914	0.1008	0.08225	0.08275	0.04985	556	0.04176	0.08888	0.10116	0.07185	0.07252	0.10763
507	0.09645	0.12402	0.08026	0.09004	0.1022	0.08167	0.08462	0.04989	557	0.03978	0.08989	0.10104	0.07251	0.06926	0.10852
508	0.09623	0.1247	0.08108	0.09256	0.10263	0.08231	0.08197	0.04954	558	0.03545	0.09308	0.10094	0.07141	0.07244	0.10585
509	0.09744	0.12597	0.08024	0.09047	0.10281	0.08144	0.08524	0.05027	559	0.03466	0.09236	0.10035	0.07308	0.07334	0.10081
510	0.09794	0.1275	0.08069	0.09156	0.10223	0.08213	0.08119	0.04898	560	0.0442	0.09405	0.09919	0.0716	0.07213	0.10526
511	0.0999	0.12866	0.08015	0.09313	0.1042	0.08068	0.08403	0.05109	561	0.03433	0.0954	0.10075	0.07364	0.07054	0.0934
512	0.09932	0.13103	0.08023	0.08995	0.10153	0.08125	0.08345	0.04985	562	0.03607	0.09405	0.09938	0.07201	0.07182	0.10155
513	0.10097	0.1309	0.07975	0.09052	0.10252	0.08072	0.08213	0.05065	563	0.03528	0.0984	0.1	0.07333	0.07116	0.09355
514	0.10213	0.13265	0.07937	0.08596	0.10097	0.0811	0.08481	0.05016	564	0.04249	0.09661	0.1001	0.07166	0.07101	0.09355
515	0.10378	0.13276	0.07894	0.08886	0.10063	0.08059	0.08349	0.04945	565	0.0414	0.09975	0.10032	0.07251	0.07163	0.09444
516	0.10502	0.13405	0.07905	0.08544	0.09999	0.08006	0.08594	0.04898	566	0.03846	0.10009	0.09957	0.07126	0.07198	0.08332
517	0.10556	0.13403	0.07884	0.08639	0.09964	0.08085	0.08469	0.0488	567	0.04068	0.10173	0.10085	0.07132	0.07252	0.08777
518	0.10833	0.13445	0.07873	0.08515	0.09917	0.08023	0.08761	0.0492	568	0.03412	0.10192	0.1016	0.07242	0.07066	0.0894
519	0.10851	0.13435	0.07912	0.0862	0.09844	0.0807	0.08672	0.04834	569	0.03863	0.10356	0.09944	0.07107	0.07081	0.07902
520	0.11069	0.13443	0.07873	0.08586	0.0994	0.08004	0.09108	0.04972	570	0.03338	0.10526	0.1016	0.07166	0.07132	0.07977
521	0.11172	0.13411	0.07915	0.08468	0.09769	0.08103	0.08843	0.04723	571	0.04391	0.10487	0.10019	0.06884	0.07136	0.07621
522	0.11441	0.13314	0.07886	0.08373	0.09789	0.07985	0.09096	0.04887	572	0.03369	0.10521	0.101	0.07041	0.07229	0.06717
523	0.11451	0.13116	0.07879	0.08349	0.09649	0.08065	0.09135	0.04914	573	0.04401	0.10313	0.10032	0.06947	0.06911	0.07428
524	0.11605	0.13045	0.07915	0.08534	0.09809	0.08009	0.09314	0.049	574	0.04063	0.10617	0.10297	0.06978	0.06996	0.07102
525	0.11724	0.12886	0.07979	0.08283	0.09658	0.08104	0.09559	0.04943	575	0.04665	0.10158	0.10238	0.06978	0.06953	0.06909
526	0.11837	0.12486	0.08015	0.08501	0.09562	0.0807	0.09621	0.04785	576	0.04448	0.10381	0.10269	0.07038	0.06934	0.06746
527	0.11971	0.12449	0.08063	0.08202	0.09542	0.08096	0.0994	0.04831	577	0.04221	0.0996	0.10347	0.06919	0.06918	0.06806
528	0.12029	0.12279	0.08139	0.08492	0.09588	0.08123	0.09839	0.04876	578	0.04655	0.10047	0.10382	0.07006	0.07031	0.06361
529	0.12223	0.1212	0.08179	0.08325	0.09606	0.08157	0.10123	0.049	579	0.041	0.09767	0.10469	0.06978	0.06942	0.05857
530	0.12191	0.1202	0.08362	0.08492	0.09513	0.08193	0.10103	0.04847	580	0.04683	0.09738	0.10513	0.06919	0.06891	0.05546
531	0.1232	0.11977	0.08339	0.0842	0.09539	0.08191	0.10376	0.0494	581	0.04755	0.09622	0.10763	0.07085	0.0688	0.05916
532	0.1235	0.11809	0.08449	0.0861	0.09565	0.08155	0.1043	0.05136	582	0.05286	0.09415	0.10688	0.06881	0.07008	0.05457
533	0.12395	0.11786	0.08544	0.08477	0.09658	0.08269	0.10586	0.05221	583	0.04822	0.09405	0.10992	0.07107	0.06973	0.05131
534	0.12512	0.11683	0.08583	0.08719	0.09722	0.08342	0.10792	0.05234	584	0.04795	0.09168	0.11001	0.0694	0.06907	0.05798
535	0.12445	0.1167	0.08708	0.08691	0.09742	0.08402	0.10796	0.05358	585	0.04733	0.09212	0.11164	0.07028	0.07112	0.04923
536	0.12399	0.11786	0.08724	0.08658	0.09693	0.08375	0.10878	0.05647	586	0.05148	0.08888	0.11304	0.07003	0.07085	0.05605
537	0.12395	0.1173	0.08876	0.08662	0.09812	0.08509	0.11037	0.05654	587	0.0486	0.09105	0.11514	0.07235	0.06914	0.0525
538	0.12409	0.11885	0.0885	0.08624	0.09821	0.08504	0.11014	0.05881	588	0.05046	0.08912	0.11676	0.07057	0.06841	0.05072
539	0.12332	0.11908	0.08978	0.08772	0.09853	0.08553	0.11006	0.06048	589	0.05036	0.08869	0.11745	0.07151	0.07221	0.05739
540	0.12225	0.12117	0.08966	0.08444	0.09734	0.08671	0.11072	0.06303	590	0.04654	0.08811	0.11886	0.07163	0.07039	0.05635
541	0.12209	0.12318	0.09053	0.08857	0.09917	0.08697	0.10897	0.06312	591	0.04979	0.08762	0.11861	0.07119	0.07015	0.05916
542	0.12179	0.12567	0.09033	0.08772	0.10033	0.08848	0.10905	0.06615	592	0.04837	0.08806	0.11933	0.07339	0.07105	0.05857
543	0.12068	0.12492	0.09127	0.08923	0.09932	0.08993	0.10753	0.0681	593	0.05068	0.08685	0.11895	0.07104	0.06992	0.05783
544	0.12057	0.12972	0.09164	0.08696	0.10019	0.09091	0.10461	0.06877	594	0.04855	0.08758	0.12024	0.07326	0.07159	0.05205
545	0.1195	0.13153	0.09191	0.08881	0.10051	0.09171	0.10368	0.07095	595	0.04943	0.08574	0.1193	0.07257	0.07213	0.06465
546	0.11954	0.13562	0.09348	0.08634	0.10124	0.09383	0.10228	0.07217	596	0.0488	0.08666	0.12064	0.07304	0.07221	0.05887
547	0.1196	0.13887	0.09324	0.08658	0.10089	0.09518	0.10084	0.07635	597	0.04858	0.08448	0.11958	0.07311	0.07167	0.06257
548	0.11952	0.14283	0.09476	0.08738	0.10237	0.09723	0.09909	0.0764	598	0.04681	0.08666	0.12039	0.07452	0.07431	0.05724
549	0.1193	0.14554	0.09497	0.08572	0.10226	0.09866	0.09835	0.07804	599	0.04508	0.08294	0.12189	0.07267	0.07275	0.05857
550	0.1196	0.15049	0.0969	0.08786	0.10365	0.10008	0.09784	0.07909	600	0.04342	0.08328	0.12252	0.07483	0.07295	0.05902
551	0.12009	0.1556	0.09671	0.08567	0.10386	0.10152	0.09711	0.07984	601	0.04174	0.08439	0.12339	0.07468	0.07155	0.05605
552	0.12138	0.16188	0.09798	0.088	0.10423	0.10268	0.09629	0.08147	602	0.04225	0.08502	0.12564	0.07361	0.07334	0.06139
553	0.12298	0.16901	0.09885	0.08563	0.1054	0.10344	0.09582	0.08051	603	0.03468	0.08714	0.12849	0.07533	0.07237	0.05472
554	0.12393	0.17613	0.09969	0.0889	0.10592	0.10431	0.09606	0.08124	604	0.04189	0.08661	0.13018	0.07361	0.07485	0.05353
555	0.12575	0.18618	0.10092	0.08492	0.10572	0.10416	0.09559	0.07873	605	0.03653	0.08975	0.13465	0.07687	0.07365	0.05161
556	0.12753	0.19479	0.10137	0.0881	0.10636	0.10415	0.09598	0.07737	606	0.0408	0.08946	0.13653	0.07471	0.07337	0.05887
557	0.12987	0.20679	0.10354	0.08672	0.10819	0.10398	0.09559	0.07351	607	0.03566	0.09405	0.14169	0.07606	0.07547	0.04998
558	0.13175	0.21972	0.10409	0.0862	0.10711	0.10385	0.09664	0.07279	608	0.0354	0.09352	0.14556	0.07609	0.07625	0.05413
559	0.13478	0.23206	0.10592	0.08567	0.10874	0.10397	0.09683	0.06806	609	0.03709	0.09965	0.14875	0.07709	0.07594	0.04938
560	0.13826	0.24825	0.10686	0.08677	0.10874	0.10402	0.09773	0.0665	610	0.03175	0.09936	0.15241	0.07505	0.07601	0.05279
561	0.14171	0.2626	0.10883	0.08743	0.10968	0.10416	0.09991	0.06379	611	0.03346	0.10419	0.15551	0.07794	0.07807	0.0559
562	0.14575	0.28036	0.10992	0.08378	0.11	0.10387	0.09987	0.06068	612	0.02507	0.10825	0.15688	0.07763	0.0764	0.05235
563	0.15022	0.29862	0.11196	0.08909	0.11055	0.10465	0.10131	0.05808	613	0.03336	0.11187	0.15923	0.07659	0.07861	0.05427
564	0.15539	0.31543	0.11316	0.08634	0.11171	0.1048	0.10255	0.05547	614	0.02691	0.11704	0.16032	0.07869	0.07811	0.0519
565	0.16062	0.33323	0.1143	0.08904	0.11192	0.10552	0.1045	0.05343	615	0.02977	0.12153	0.15767	0.07737	0.07753	0.05561
566	0.16705	0.34428	0.11555	0.08795	0.11215	0.10659	0.10617	0.05138	616	0.0277	0.12888	0.15829	0.07938	0.07788	0.04731
567	0.17241	0.35724	0.11625	0.08914	0.11285	0.10706	0.10808	0.05049	617	0.02639	0.13221	0.15645	0.07797	0.0785	0.05576
568	0.17954	0.36593	0.11786	0.09018	0.11291	0.10791	0.11092	0.04831	618	0.0206	0.13936	0.15657	0.07973	0.07764	0.04879
569	0.18675	0.36914	0.11837	0.08886	0.11212	0.10788	0.11317	0.04789	619	0.02876	0.14491	0.15398	0.07894	0.07737	0.05501
570	0.19568	0.36942	0.11969	0.0917	0.11325	0.10897	0.11613	0.04642	620	0.02782	0.15554	0.15454	0.08032	0.07745	0.05309
571	0.20383	0.3647	0.1205	0.08843	0.11288	0.10942	0.11913	0.04596	621	0.02667	0.16312	0.15576	0.07954	0.07943	0.04983
572	0.21387	0.35805	0.12213	0.09061	0.11334	0.11058	0.12414	0.04574	622	0.03	0.17312	0.15554	0.08183	0.079	0.05413
573	0.22426	0.34753	0.123	0.08952	0.11282	0.11063	0.128	0.04618	623	0.02208	0.1851	0.15829	0.08208	0.07663	0.05324
574	0.23497	0.33556	0.12471	0.09189	0.11381	0.11162	0.13231	0.04587	624	0.02704	0.19892	0.1591	0.08243	0.07935	0.05368
575	0.24745	0.32232	0.12568	0.08862	0.11419	0.1128	0.13854	0.04589	625	0.02341	0.21346	0.16261	0.08302	0.07741	0.05413
576	0.2598	0.30755	0.1267	0.09204	0.11375	0.11301	0.1448	0.04591	626	0.02765	0.22998	0.16423	0.0829	0.07865	0.05161
577	0.27368	0.29595	0.12777	0.09047	0.11477	0.11361	0.14955	0.04598	627	0.02844	0.24804	0.16945	0.08494	0.08086	0.04716
578	0.28728	0.28224	0.12855	0.09132	0.11445	0.11501	0.15857	0.04765	628	0.02685	0.26331	0.17283	0.08425	0.07861	0.05383
579	0.30353	0.26932	0.13046	0.09151	0.11558	0.11563	0.16741	0.04662	629	0.02281	0.28664	0.17843	0.08613	0.07896	0.04923
580	0.31769	0.25757	0.13033	0.09218	0.11523	0.11619	0.17748	0.04885	630	0.0352	0.30263	0.1814	0.08588	0.07974	0.05368
581	0.3321	0.24611	0.13235	0.09294	0.11692	0.11749	0.18989	0.04869	631	0.02774	0.32504	0.1864	0.08867	0.079	0.05413
582	0.34584	0.23569	0.13224	0.09113	0.1166	0.1177	0.2032	0.04938	632	0.02786	0.34093	0.19072	0.08836	0.07834	0.05635
583	0.35754	0.22668	0.13314	0.09279	0.11864	0.11908	0.21794	0.05085	633	0.02486	0.356	0.19375	0.09074	0.08024	0.05487
584	0.36674	0.21736	0.13335	0.09018	0.11899	0.11848	0.23424	0.05243	634	0.02627	0.36755	0.19603	0.09124	0.07799	0.0559
585	0.37225	0.20864	0.13337	0.09417	0.12009	0.11935	0.25117	0.05445	635	0.03211	0.37673	0.19713	0.09162	0.08005	0.05753
586	0.37385	0.20185	0.13276	0.0917	0.12065	0.11942	0.26836	0.05565	636	0.03024	0.3776	0.20044	0.09529	0.07888	0.06154
587	0.37114	0.19208	0.13217	0.09374	0.1223	0.1182	0.28746	0.05776	637	0.02645	0.37272	0.19866	0.09372	0.08067	0.06139
588	0.36536	0.18562	0.13102	0.09531	0.12405	0.11878	0.30602	0.05957	638	0.02647	0.36576	0.19994	0.0968	0.08156	0.05753
589	0.35378	0.17915	0.12945	0.09403	0.12472	0.11782	0.32182	0.06312	639	0.03395	0.35248	0.19769	0.09667	0.08044	0.06509
590	0.34006	0.17223	0.12847	0.09522	0.12597	0.1165	0.33567	0.06506	640	0.02967	0.33987	0.19804	0.09949	0.08238	0.06509
591	0.32384	0.16664	0.12625	0.09621	0.12746	0.11511	0.34586	0.06877	641	0.03566	0.32036	0.19397	0.09956	0.0811	0.06835
592	0.30666	0.16145	0.12515	0.09635	0.12891	0.11438	0.35006	0.07186	642	0.02702	0.30403	0.19256	0.10226	0.0816	0.07191
593	0.2892	0.15712	0.12314	0.09427	0.12897	0.11289	0.351	0.07611	643	0.02836	0.28543	0.18953	0.10219	0.0816	0.07191
594	0.27184	0.15264	0.12241	0.09683	0.13112	0.11147	0.34664	0.08027	644	0.0312	0.26939	0.18872	0.1048	0.08195	0.07547
595	0.25582	0.14761	0.12076	0.09531	0.13258	0.10958	0.33711	0.08553	645	0.0268	0.25118	0.18518	0.10618	0.08249	0.07695
596	0.24107	0.14418	0.11983	0.09816	0.1338	0.10897	0.32493	0.09236	646	0.03547	0.23544	0.18278	0.10674	0.08249	0.0814
597	0.22624	0.14055	0.11831	0.09645	0.13438	0.10744	0.30968	0.0987	647	0.02764	0.22167	0.18196	0.10966	0.08148	0.08243
598	0.21189	0.13521	0.11789	0.09849	0.13563	0.10598	0.29291	0.10719	648	0.03667	0.20781	0.17802	0.1091	0.08307	0.08629
599	0.20021	0.13428	0.11703	0.09953	0.13717	0.10561	0.27521	0.1158	649	0.03472	0.19906	0.17715	0.11308	0.08133	0.08214
600	0.18855	0.13064	0.11643	0.10072	0.13633	0.10465	0.25805	0.1272	650	0.03844	0.18602	0.17352	0.1128	0.08377	0.09429
601	0.17831	0.12726	0.1164	0.10067	0.1372	0.1044	0.24206	0.13592	651	0.03786	0.1781	0.17155	0.1155	0.08335	0.08821
602	0.16861	0.125	0.11542	0.09939	0.13639	0.10332	0.22732	0.15024	652	0.044	0.16733	0.16905	0.11572	0.08583	0.0977
603	0.16026	0.12429	0.11599	0.10172	0.13747	0.10374	0.21397	0.16387	653	0.04374	0.16047	0.1662	0.11879	0.08307	0.10155
604	0.15287	0.11921	0.11558	0.10086	0.13552	0.10343	0.20219	0.18163	654	0.04615	0.1523	0.16333	0.11942	0.08234	0.0977
605	0.14638	0.11809	0.1168	0.10347	0.13429	0.10366	0.19234	0.19953	655	0.04483	0.14559	0.16204	0.12234	0.08439	0.10348
606	0.13997	0.11655	0.11594	0.10186	0.13412	0.10341	0.18231	0.21847	656	0.04048	0.13974	0.16051	0.12322	0.08478	0.10259
607	0.13494	0.11471	0.11682	0.10609	0.13266	0.10392	0.17242	0.23795	657	0.04833	0.13443	0.15804	0.12428	0.08544	0.11045
608	0.12951	0.1131	0.11696	0.1039	0.13045	0.10428	0.16519	0.25618	658	0.04515	0.12931	0.15773	0.12839	0.08595	0.10437
609	0.12478	0.10972	0.11745	0.10689	0.12914	0.10485	0.15846	0.27399	659	0.05044	0.12342	0.15735	0.12836	0.08525	0.11311
610	0.121	0.10884	0.11851	0.10571	0.12725	0.10582	0.15095	0.28758	660	0.04818	0.12182	0.15776	0.13059	0.08769	0.11237
611	0.11633	0.10619	0.11859	0.10694	0.12527	0.10658	0.14605	0.29829	661	0.05473	0.1155	0.15576	0.13093	0.08626	0.11771
612	0.11259	0.10479	0.12024	0.10865	0.1237	0.10778	0.14107	0.30163	662	0.05382	0.11405	0.15763	0.13451	0.08765	0.11949
613	0.10898	0.10423	0.12125	0.10879	0.12175	0.10894	0.13663	0.29956	663	0.05637	0.10931	0.15713	0.13382	0.08777	0.12067
614	0.10524	0.10191	0.12278	0.11069	0.12175	0.11034	0.13208	0.29053	664	0.05802	0.10844	0.1572	0.1358	0.08932	0.12319
615	0.10231	0.10188	0.1239	0.1114	0.11939	0.11208	0.12901	0.27808	665	0.06583	0.10468	0.15726	0.1357	0.08688	0.12571
616	0.0992	0.09877	0.12602	0.11283	0.11931	0.11332	0.12543	0.26123	666	0.06408	0.10299	0.15835	0.13661	0.09037	0.12097
617	0.09606	0.09835	0.12767	0.11145	0.11884	0.11554	0.12251	0.24206	667	0.06157	0.10091	0.15923	0.13762	0.09018	0.12304
618	0.09368	0.09745	0.13015	0.11434	0.11838	0.11647	0.12053	0.22325	668	0.06903	0.10043	0.16173	0.1363	0.09138	0.12571
619	0.09208	0.09622	0.13244	0.11392	0.11838	0.11927	0.11897	0.20249	669	0.0612	0.09782	0.16229	0.1369	0.0887	0.12304
620	0.08893	0.09655	0.13464	0.11586	0.11768	0.12135	0.11613	0.18545	670	0.06116	0.09555	0.16451	0.13583	0.09312	0.12052
621	0.08756	0.09526	0.13771	0.11586	0.11919	0.12389	0.1145	0.1674	671	0.05761	0.09352	0.16533	0.13539	0.09142	0.11978
622	0.08552	0.09497	0.14021	0.11757	0.11893	0.12623	0.11201	0.15408	672	0.06543	0.09101	0.16602	0.1341	0.09215	0.11608
623	0.0843	0.09452	0.14458	0.11667	0.11928	0.12907	0.11037	0.14119	673	0.06475	0.09028	0.16567	0.1342	0.09266	0.11904
624	0.08222	0.09336	0.14745	0.11634	0.11867	0.13246	0.10963	0.1306	674	0.06175	0.08806	0.16583	0.13285	0.09425	0.11089
625	0.0804	0.09252	0.1526	0.11809	0.12105	0.13611	0.10878	0.12062	675	0.06372	0.08758	0.16589	0.1331	0.09328	0.10911
626	0.07907	0.09203	0.15701	0.11634	0.1212	0.13944	0.10761	0.11333	676	0.06255	0.08637	0.16348	0.13071	0.09584	0.11578
627	0.07792	0.09308	0.1629	0.1179	0.12225	0.14397	0.10777	0.10608	677	0.05991	0.08323	0.16314	0.13078	0.09735	0.10452
628	0.07656	0.09201	0.1689	0.11577	0.12367	0.14934	0.10683	0.09939	678	0.05835	0.08289	0.16095	0.12808	0.09828	0.10778
629	0.07555	0.09207	0.17665	0.11743	0.12527	0.15417	0.1071	0.09429	679	0.05982	0.08173	0.1596	0.12877	0.09666	0.10422
630	0.07468	0.0928	0.18553	0.11487	0.12684	0.16119	0.10714	0.0892	680	0.05791	0.0797	0.15889	0.12595	0.0998	0.10363
631	0.07317	0.09031	0.19511	0.11657	0.12839	0.16838	0.10718	0.08774	681	0.05488	0.07912	0.15704	0.12591	0.1003	0.09963
632	0.07279	0.09349	0.20615	0.11449	0.13127	0.17663	0.1073	0.08267	682	0.06349	0.07613	0.15785	0.12413	0.10007	0.09444
633	0.07111	0.09293	0.21733	0.11577	0.13345	0.18474	0.1087	0.08064	683	0.05195	0.07598	0.15545	0.12369	0.10279	0.10244
634	0.07054	0.09429	0.23149	0.11301	0.1356	0.19492	0.10994	0.0782	684	0.05097	0.07511	0.15476	0.12271	0.10217	0.09459
635	0.06977	0.09521	0.24498	0.11344	0.13805	0.2048	0.11146	0.07582	685	0.05865	0.07342	0.15488	0.12309	0.10566	0.09296
636	0.06876	0.09551	0.26109	0.11311	0.14163	0.21665	0.11271	0.07244	686	0.04781	0.074	0.15454	0.12174	0.10442	0.08495
637	0.06848	0.09517	0.27746	0.10974	0.14291	0.22967	0.11446	0.07017	687	0.05518	0.07342	0.15642	0.12221	0.10539	0.09399
638	0.06767	0.09745	0.29333	0.11145	0.14724	0.24352	0.11656	0.06717	688	0.05551	0.07255	0.15632	0.1203	0.10779	0.08095
639	0.06686	0.09797	0.30873	0.10912	0.14992	0.25722	0.11706	0.06441	689	0.05198	0.07173	0.1576	0.12187	0.10787	0.08362
640	0.06664	0.0959	0.3237	0.10941	0.15289	0.27063	0.11975	0.06279	690	0.05092	0.07062	0.15823	0.11992	0.10981	0.07828
641	0.06725	0.0987	0.33703	0.1067	0.15632	0.28383	0.12251	0.05952	691	0.04941	0.07101	0.16098	0.1202	0.11008	0.07739
642	0.06648	0.09958	0.34847	0.10756	0.15964	0.29791	0.12481	0.05881	692	0.05173	0.07019	0.16186	0.12121	0.11093	0.0808
643	0.06656	0.09919	0.35677	0.1067	0.16432	0.31044	0.12663	0.05512	693	0.04537	0.06912	0.16354	0.12045	0.11253	0.07428
644	0.0649	0.09881	0.361	0.10817	0.1684	0.32186	0.12803	0.05401	694	0.05564	0.06956	0.16727	0.12105	0.11353	0.08332
645	0.0662	0.10038	0.36255	0.10594	0.1718	0.3314	0.13107	0.05167	695	0.04796	0.06922	0.16924	0.12162	0.11497	0.07443
646	0.06531	0.10094	0.35847	0.10627	0.17538	0.33818	0.13103	0.05025	696	0.05049	0.06879	0.17264	0.12187	0.11668	0.07428
647	0.06501	0.10051	0.35176	0.10741	0.18155	0.34442	0.13142	0.04805	697	0.04248	0.06869	0.17546	0.12177	0.11633	0.07043
648	0.06446	0.09947	0.34151	0.10689	0.18595	0.3464	0.13255	0.04691	698	0.04473	0.06772	0.17946	0.12422	0.11648	0.07502
649	0.0646	0.09962	0.32917	0.10855	0.19165	0.34782	0.13208	0.04531	699	0.04648	0.06758	0.18462	0.12322	0.11858	0.06969
650	0.06476	0.09911	0.3137	0.10741	0.19747	0.34624	0.13173	0.04371	700	0.03791	0.06681	0.18887	0.1246	0.11966	0.06895
651	0.06416	0.0995	0.29886	0.11007	0.20463	0.34306	0.12967	0.04309	701	0.04415	0.06647	0.19438	0.12607	0.1197	0.07384
652	0.06444	0.09788	0.28239	0.10751	0.21184	0.33905	0.12838	0.042	702	0.04218	0.06767	0.19916	0.12682	0.11877	0.07651
653	0.06393	0.09823	0.26718	0.1096	0.21973	0.33375	0.12671	0.04033	703	0.04508	0.06608	0.20601	0.13068	0.12114	0.07562
654	0.06456	0.09777	0.25279	0.10817	0.22948	0.32747	0.12426	0.03924	704	0.04466	0.06671	0.21301	0.12971	0.12021	0.0731
655	0.06335	0.09607	0.23772	0.11064	0.23975	0.32004	0.12208	0.03909	705	0.03397	0.06956	0.22218	0.1331	0.12382	0.07517
656	0.06373	0.09708	0.22587	0.1104	0.2513	0.31171	0.12014	0.0378	706	0.04334	0.06888	0.233	0.13398	0.12521	0.0771
657	0.06375	0.09624	0.21353	0.10983	0.26451	0.30225	0.11761	0.03769	707	0.03318	0.07101	0.24422	0.13586	0.12366	0.08258
658	0.0629	0.09547	0.20344	0.11292	0.28066	0.29291	0.11586	0.0376	708	0.04005	0.0713	0.25545	0.13969	0.12525	0.07725
659	0.0641	0.09506	0.19324	0.11207	0.29687	0.28238	0.11298	0.03678	709	0.04354	0.07207	0.26943	0.14038	0.12882	0.09029
660	0.06313	0.09483	0.18556	0.11453	0.31529	0.27307	0.11208	0.03504	710	0.04263	0.07328	0.28334	0.14386	0.1268	0.08703
661	0.06337	0.09386	0.17686	0.11482	0.33351	0.26218	0.1094	0.03553	711	0.03463	0.07526	0.29932	0.14411	0.1268	0.09281
662	0.06292	0.09226	0.1699	0.11857	0.35341	0.2521	0.1078	0.035	712	0.04101	0.07608	0.31852	0.14982	0.12867	0.08599
663	0.06274	0.09205	0.16379	0.11634	0.37064	0.24224	0.10629	0.03489	713	0.0365	0.07777	0.33522	0.15058	0.12719	0.09711
664	0.06254	0.0902	0.15774	0.12037	0.38696	0.23251	0.1043	0.0346	714	0.03408	0.08004	0.35439	0.15534	0.12878	0.10422
665	0.06258	0.0911	0.15249	0.12066	0.40067	0.22366	0.10244	0.03348	715	0.03454	0.08347	0.37465	0.15669	0.12999	0.09918
666	0.06189	0.08837	0.14733	0.1236	0.40946	0.21528	0.10185	0.03295	716	0.03471	0.0855	0.39366	0.16033	0.13173	0.10244
667	0.06163	0.08794	0.14239	0.12479	0.41376	0.20687	0.10076	0.03264	717	0.03466	0.08704	0.41165	0.16457	0.12867	0.10363
668	0.06163	0.08729	0.13874	0.12716	0.41362	0.19939	0.10022	0.03273	718	0.03042	0.08975	0.42866	0.16884	0.12871	0.11741
669	0.06119	0.08707	0.13428	0.12811	0.40812	0.19185	0.09956	0.03097	719	0.03431	0.09294	0.44407	0.17348	0.12882	0.11045
670	0.06149	0.08677	0.1307	0.13043	0.39895	0.18549	0.09761	0.02982	720	0.03108	0.09395	0.45696	0.17781	0.12816	0.12126
671	0.06034	0.0857	0.12721	0.13309	0.38673	0.17744	0.09749	0.03053	721	0.02712	0.09685	0.46434	0.18355	0.12743	0.11756
672	0.06084	0.08639	0.12347	0.13361	0.37166	0.17194	0.09547	0.02801	722	0.04012	0.09772	0.46918	0.18779	0.13022	0.12867
673	0.06036	0.08469	0.1203	0.13547	0.35187	0.16509	0.09442	0.02784	723	0.03837	0.09801	0.47018	0.19642	0.12731	0.13179
674	0.06088	0.0852	0.11674	0.13922	0.33441	0.15878	0.09582	0.02842	724	0.02592	0.10081	0.46662	0.20345	0.12937	0.13668
675	0.06034	0.08466	0.11493	0.1424	0.31675	0.15336	0.09341	0.0249	725	0.03902	0.09941	0.45821	0.21129	0.12494	0.14616
676	0.05967	0.08376	0.11296	0.14206	0.29801	0.147	0.09259	0.02521	726	0.03743	0.09898	0.44476	0.22004	0.12564	0.14394
677	0.0606	0.08363	0.10966	0.14861	0.28189	0.14209	0.0945	0.02415	727	0.04131	0.09985	0.42903	0.23068	0.12549	0.15713
678	0.05995	0.08309	0.10834	0.14971	0.26454	0.13742	0.09166	0.02566	728	0.03217	0.09758	0.41227	0.24012	0.12498	0.16173
679	0.06056	0.08329	0.10551	0.15374	0.25104	0.13224	0.09341	0.02466	729	0.04007	0.09854	0.39216	0.25368	0.12052	0.17136
680	0.05925	0.08369	0.10465	0.15948	0.236	0.12809	0.09376	0.02441	730	0.03596	0.09815	0.37099	0.2661	0.12141	0.17862
681	0.06042	0.08299	0.10249	0.16309	0.22313	0.12387	0.09333	0.0229	731	0.04122	0.09381	0.35111	0.2827	0.12098	0.18514
682	0.05949	0.08284	0.10127	0.17206	0.21184	0.11998	0.09135	0.02295	732	0.02842	0.09352	0.33275	0.29701	0.11928	0.19641
683	0.05967	0.08298	0.10062	0.17733	0.20113	0.1162	0.09181	0.02308	733	0.0324	0.09173	0.31327	0.31511	0.11928	0.19996
684	0.06042	0.08143	0.09905	0.18777	0.19168	0.11286	0.09154	0.02321	734	0.02907	0.09101	0.29841	0.33065	0.11974	0.21508
685	0.05961	0.07905	0.09903	0.19537	0.18205	0.11014	0.09166	0.02203	735	0.03029	0.09023	0.28106	0.35145	0.1199	0.22353
686	0.06016	0.08169	0.09771	0.20757	0.17503	0.10665	0.08851	0.02383	736	0.03236	0.08733	0.26808	0.37005	0.11757	0.24502
687	0.05979	0.08116	0.09734	0.21957	0.16866	0.10499	0.08956	0.02243	737	0.03159	0.08477	0.2552	0.39054	0.11908	0.24739
688	0.06068	0.08131	0.0973	0.2303	0.16159	0.10163	0.08687	0.02479	738	0.02876	0.0841	0.24069	0.40906	0.11862	0.27096
689	0.05993	0.07974	0.09575	0.24568	0.15687	0.09913	0.0887	0.02275	739	0.03211	0.08115	0.22984	0.42772	0.11947	0.28178
690	0.05999	0.08034	0.09493	0.25921	0.15172	0.09738	0.08528	0.02452	740	0.03554	0.08009	0.21827	0.44693	0.11908	0.29986
691	0.06082	0.07943	0.09444	0.27596	0.14666	0.09545	0.08497	0.0237	741	0.0315	0.07801	0.20814	0.4629	0.11998	0.31349
692	0.06098	0.07825	0.09306	0.28835	0.14189	0.09402	0.08423	0.02321	742	0.0416	0.07362	0.20001	0.4783	0.12032	0.33128
693	0.06005	0.07771	0.09124	0.30454	0.13749	0.09111	0.08213	0.02437	743	0.03083	0.07251	0.191	0.48768	0.12013	0.34832
694	0.06125	0.07788	0.08985	0.3164	0.1347	0.0899	0.08084	0.02486	744	0.03703	0.06966	0.1839	0.49747	0.12129	0.36611
695	0.06044	0.07853	0.08843	0.32628	0.13249	0.08829	0.07948	0.0235	745	0.02983	0.0654	0.17805	0.50042	0.12168	0.38938
696	0.06054	0.07666	0.08702	0.33245	0.12801	0.08725	0.08042	0.02352	746	0.01952	0.06338	0.17102	0.50375	0.12537	0.40761
697	0.06125	0.07534	0.08564	0.33605	0.12466	0.08542	0.07781	0.02332	747	0.03049	0.06009	0.1647	0.4998	0.12234	0.42865
698	0.06121	0.07564	0.08324	0.33862	0.12411	0.08396	0.07925	0.02295	748	0.0315	0.05859	0.15892	0.49481	0.12614	0.44006
699	0.06179	0.07332	0.08181	0.33658	0.12021	0.08339	0.07656	0.02263	749	0.03213	0.05666	0.15335	0.48558	0.12739	0.46511
700	0.06145	0.07311	0.08023	0.33268	0.11861	0.08193	0.0761	0.0235	750	0.02433	0.05376	0.14816	0.47466	0.13037	0.47667
701	0.06258	0.07272	0.07914	0.32723	0.11599	0.08095	0.07435	0.02221	751	0.03512	0.05217	0.14356	0.46032	0.12878	0.49683
702	0.06199	0.07407	0.07706	0.31887	0.11486	0.07944	0.07415	0.02299	752	0.02636	0.05077	0.13956	0.44407	0.12867	0.50365
703	0.0626	0.07306	0.07653	0.31047	0.11107	0.07854	0.07376	0.02343	753	0.03199	0.04753	0.13562	0.42691	0.13138	0.51965
704	0.0626	0.07171	0.07493	0.29922	0.11055	0.07767	0.07291	0.02266	754	0.03316	0.04565	0.13234	0.40818	0.13146	0.52247
705	0.06284	0.0728	0.07326	0.28949	0.10883	0.07725	0.07123	0.02177	755	0.03903	0.0414	0.12827	0.39409	0.13456	0.52751
706	0.06353	0.07156	0.07305	0.27691	0.10656	0.07605	0.07267	0.02341	756	0.03351	0.04111	0.12546	0.37297	0.13406	0.53047
707	0.06333	0.07029	0.07236	0.26827	0.10583	0.07484	0.07193	0.02301	757	0.04769	0.03971	0.12155	0.35681	0.13503	0.52232
708	0.06367	0.07233	0.07192	0.2547	0.10479	0.07412	0.07213	0.02424	758	0.0291	0.03623	0.11936	0.3394	0.13565	0.52365
709	0.06359	0.07043	0.07003	0.24454	0.10351	0.07357	0.07088	0.02535	759	0.03622	0.03376	0.11614	0.3223	0.13848	0.50468
710	0.06492	0.0717	0.07005	0.23163	0.10263	0.07427	0.07104	0.02455	760	0.03521	0.03507	0.11295	0.3074	0.13922	0.4995
711	0.06505	0.06841	0.06941	0.22128	0.1026	0.0727	0.07178	0.02728	761	0.03757	0.03434	0.11132	0.29095	0.14108	0.4786
712	0.06499	0.06833	0.06853	0.21127	0.10118	0.0729	0.07038	0.02648	762	0.03864	0.03183	0.10857	0.27683	0.14279	0.46971
713	0.06495	0.06841	0.06822	0.20049	0.10199	0.07234	0.07201	0.02686	763	0.03328	0.03043	0.10529	0.26287	0.14194	0.45088
714	0.06632	0.06962	0.06708	0.19067	0.09978	0.07296	0.07213	0.02846	764	0.03994	0.03174	0.10269	0.25073	0.14489	0.43073
715	0.06543	0.06945	0.06696	0.18151	0.10001	0.07251	0.07092	0.0281	765	0.03743	0.03145	0.10197	0.23802	0.14419	0.40924
716	0.06616	0.06869	0.06676	0.17268	0.09917	0.073	0.07193	0.02857	766	0.03656	0.02903	0.09922	0.22817	0.1471	0.38686
717	0.06656	0.06888	0.06617	0.16556	0.0992	0.0729	0.07213	0.02933	767	0.03441	0.02855	0.09741	0.2159	0.14834	0.36685
718	0.06693	0.06914	0.06599	0.15929	0.09946	0.07255	0.07096	0.02864	768	0.03081	0.02782	0.09434	0.20533	0.15086	0.35025
719	0.06818	0.07013	0.0649	0.15222	0.09917	0.07384	0.0724	0.02906	769	0.03945	0.02773	0.09353	0.19579	0.15237	0.33646
720	0.06745	0.07022	0.06506	0.14577	0.09844	0.07377	0.07221	0.02968	770	0.03359	0.02782	0.09309	0.18547	0.15482	0.31023
721	0.06935	0.07255	0.06479	0.14206	0.10001	0.07536	0.07369	0.02964	771	0.0461	0.02671	0.0909	0.17753	0.15397	0.29674
722	0.07206	0.07222	0.06384	0.13509	0.09815	0.07449	0.07384	0.03113	772	0.03137	0.02502	0.08937	0.16962	0.15781	0.27688
723	0.0724	0.07237	0.06363	0.13129	0.10016	0.07499	0.07528	0.02997	773	0.03735	0.02628	0.08784	0.16225	0.16262	0.26666
724	0.07325	0.07358	0.0629	0.12583	0.09792	0.07532	0.07318	0.03095	774	0.03032	0.02497	0.08693	0.15465	0.1632	0.24398
725	0.0741	0.07151	0.06282	0.12331	0.10077	0.07634	0.07594	0.03275	775	0.037	0.02468	0.08468	0.15048	0.1644	0.23272
726	0.07596	0.07198	0.06272	0.11714	0.09873	0.07623	0.07547	0.03235	776	0.03395	0.0242	0.08315	0.14182	0.16953	0.2179
727	0.07602	0.07317	0.06211	0.11458	0.10097	0.0758	0.07649	0.0342	777	0.04863	0.02406	0.08171	0.13947	0.17181	0.21434
728	0.07808	0.07364	0.06155	0.1123	0.10112	0.07646	0.0759	0.03591	778	0.0255	0.02208	0.08124	0.13231	0.17511	0.20085
729	0.0783	0.07089	0.06032	0.1096	0.10226	0.07548	0.0752	0.0362	779	0.03249	0.02328	0.07993	0.12974	0.17989	0.18425
730	0.08008	0.07285	0.06061	0.10518	0.10237	0.0757	0.07863	0.03864	780	0.03786	0.02439	0.08071	0.12497	0.18252	0.18099
731	0.08044	0.07272	0.06003	0.10324	0.1029	0.07453	0.0761	0.04111	781	0.0332	0.02212	0.07971	0.12249	0.18722	0.16558
732	0.08333	0.07203	0.05908	0.10058	0.10365	0.07512	0.07925	0.04358	782	0.04178	0.02164	0.07705	0.11816	0.19172	0.16869
733	0.0839	0.07311	0.05883	0.09859	0.1029	0.07387	0.07649	0.04527	783	0.03368	0.02227	0.07739	0.11358	0.1982	0.15209
734	0.08562	0.07343	0.05884	0.09593	0.10415	0.07275	0.078	0.04665	784	0.04295	0.02246	0.07689	0.11223	0.2039	0.1515
735	0.08707	0.07414	0.05802	0.09702	0.10386	0.07222	0.07734	0.0458	785	0.042	0.02396	0.07624	0.10831	0.2105	0.14453
736	0.08798	0.0741	0.0569	0.09503	0.10592	0.07139	0.07641	0.04703	786	0.04562	0.02319	0.07561	0.1059	0.21842	0.13994
737	0.08935	0.07345	0.05664	0.09004	0.10435	0.07107	0.0766	0.04749	787	0.0314	0.02333	0.07561	0.10348	0.22567	0.13357
738	0.08974	0.07304	0.05604	0.09194	0.10735	0.07029	0.07653	0.04569	788	0.04439	0.02265	0.07542	0.10304	0.23626	0.13119
739	0.09243	0.07188	0.05551	0.08961	0.10741	0.06863	0.07582	0.0446	789	0.04785	0.02439	0.07483	0.09884	0.24119	0.12779
740	0.09269	0.07222	0.0551	0.08886	0.10752	0.06831	0.07579	0.04487	790	0.03647	0.02415	0.07524	0.09727	0.25353	0.12082
741	0.09451	0.07231	0.05426	0.08567	0.107	0.06708	0.07485	0.04236	791	0.04848	0.02512	0.07477	0.09382	0.2635	0.12586
742	0.09596	0.07229	0.05379	0.08786	0.10901	0.06696	0.07244	0.04067	792	0.04324	0.02439	0.0742	0.09454	0.27413	0.11697
743	0.09713	0.07283	0.0532	0.08596	0.11017	0.06586	0.07322	0.03851	793	0.04461	0.02652	0.07442	0.09234	0.28803	0.12052
744	0.09792	0.07259	0.05257	0.0852	0.10997	0.06469	0.07011	0.03693	794	0.04374	0.02705	0.07333	0.09071	0.30258	0.11119
745	0.0992	0.07226	0.05138	0.08406	0.11145	0.06374	0.07112	0.03457	795	0.04136	0.02512	0.07299	0.08858	0.31499	0.11534
746	0.10035	0.07358	0.05118	0.08249	0.10962	0.0639	0.07022	0.03322	796	0.04701	0	0.07195	0.08729	0.33067	0.11059
747	0.10194	0.07142	0.05048	0.0833	0.11261	0.0637	0.0689	0.03033	797	0.04775	0.0127	0.07264	0.08682	0.34615	0.11489
748	0.10297	0.07438	0.0503	0.08287	0.11128	0.06329	0.06839	0.02857	798	0.02951	0.03106	0.0732	0.08534	0.36291	0.11104
749	0.10411	0.07418	0.04926	0.0815	0.11288	0.06263	0.06629	0.02528	799	0.03464	0.03439	0.07274	0.08365	0.37851	0.11059
750	0.10558	0.07494	0.04803	0.07912	0.1111	0.06147	0.06649	0.02257	800	0.04154	0.00628	0.0708	0.08252	0.39574	0.11104
751	0.10609	0.07164	0.0479	0.08264	0.11384	0.06085	0.06625	0.02119	801	0.04281	0.03101	0.06736	0.08142	0.40882	0.10807
752	0.10744	0.07338	0.04784	0.08112	0.11314	0.06127	0.06489	0.01843	802	0.0514	0.03183	0.06729	0.07973	0.42643	0.10778
753	0.1077	0.07339	0.04628	0.08107	0.11293	0.06009	0.0638	0.01688	803	0.04772	0.03019	0.06523	0.07844	0.4404	0.09785
754	0.10861	0.07241	0.04649	0.08221	0.11404	0.06038	0.06365	0.01585	804	0.04796	0.03116	0.06607	0.07763	0.45223	0.10452
755	0.10898	0.073	0.04511	0.08335	0.11227	0.05916	0.061	0.01401	805	0.04855	0.03149	0.06354	0.07618	0.46345	0.1014
756	0.1109	0.07545	0.04531	0.0842	0.11352	0.05879	0.06392	0.01383	806	0.05145	0.03024	0.06392	0.07527	0.46985	0.10289
757	0.11063	0.07386	0.04388	0.08373	0.11241	0.05919	0.0612	0.01256	807	0.04951	0.03212	0.06173	0.07471	0.47528	0.09977
758	0.11128	0.07269	0.04411	0.0852	0.11264	0.05894	0.06213	0.01009	808	0.05222	0.02985	0.06251	0.0743	0.47555	0.10526
759	0.11275	0.07332	0.04351	0.08653	0.11087	0.05757	0.0598	0.00845	809	0.05442	0.02985	0.06023	0.07195	0.47435	0.09725
760	0.11277	0.07474	0.04239	0.08648	0.10982	0.05768	0.05968	0.00889	810	0.05072	0.02893	0.05932	0.07166	0.46752	0.09814
761	0.11415	0.07412	0.04172	0.08681	0.10874	0.0581	0.0612	0.00774	811	0.05372	0.03	0.05891	0.07072	0.4579	0.10111
762	0.11362	0.07263	0.04145	0.08881	0.10784	0.05624	0.06034	0.00705	812	0.05574	0.02913	0.05804	0.06881	0.44967	0.09355
763	0.11615	0.07504	0.04056	0.08829	0.1063	0.0564	0.06019	0.00454	813	0.05998	0.02874	0.05798	0.06956	0.43637	0.09533
764	0.11579	0.07353	0.0399	0.09123	0.10604	0.05657	0.05832	0.00565	814	0.05846	0.02773	0.05569	0.06875	0.42535	0.08999
765	0.11672	0.07409	0.03974	0.08857	0.10351	0.05692	0.0596	0.00451	815	0.05822	0.02691	0.05685	0.06777	0.40951	0.0937
766	0.11718	0.0744	0.03921	0.09018	0.10167	0.05529	0.05575	0.00576	816	0.05621	0.02642	0.05407	0.06711	0.39865	0.08718
767	0.11799	0.07532	0.03848	0.09066	0.10068	0.05584	0.05863	0.00563	817	0.06255	0.02608	0.05447	0.06595	0.38515	0.09014
768	0.11878	0.07579	0.0381	0.09232	0.09879	0.05488	0.05668	0.00574	818	0.05784	0.02618	0.05447	0.06589	0.37056	0.08095
769	0.1187	0.07388	0.03822	0.09408	0.09932	0.05514	0.05882	0.00309	819	0.06277	0.02502	0.05341	0.06558	0.35946	0.08362
770	0.11991	0.07679	0.03772	0.09441	0.09641	0.05436	0.05871	0.0034	820	0.06599	0.02338	0.05216	0.06398	0.34472	0.07636
771	0.11918	0.07466	0.0378	0.09574	0.09664	0.05435	0.05793	0.00329	821	0.06292	0.02488	0.05119	0.06498	0.33203	0.08125
772	0.11894	0.07607	0.03653	0.09783	0.09469	0.05423	0.05812	0.00156	822	0.06665	0.02449	0.05144	0.06442	0.32178	0.08258
773	0.1174	0.07653	0.03638	0.09787	0.09431	0.05436	0.05388	0.00225	823	0.05975	0.02333	0.05019	0.06376	0.3082	0.07191
774	0.11708	0.07672	0.03658	0.09816	0.0919	0.05434	0.05824	0.00178	824	0.06823	0.02314	0.05081	0.06297	0.29648	0.0731
775	0.11473	0.07709	0.03619	0.10039	0.09245	0.0542	0.05649	0.000555852	825	0.06922	0.02227	0.04863	0.06253	0.28477	0.0645
776	0.11334	0.07646	0.03593	0.10219	0.09286	0.05393	0.05723	0.00136	826	0.06971	0.02145	0.05019	0.06169	0.27487	0.06954
777	0.11005	0.07786	0.03575	0.10385	0.09146	0.05427	0.05688	0.00193	827	0.06974	0.02183	0.047	0.06172	0.26343	0.05946
778	0.10821	0.07924	0.03532	0.10381	0.09102	0.055	0.05855	0	828	0.07613	0.02096	0.0475	0.06128	0.25345	0.06213
779	0.10489	0.07625	0.03569	0.10566	0.09027	0.0542	0.05509	0.00251	829	0.07198	0.02063	0.04581	0.06109	0.24406	0.05724
780	0.10095	0.07586	0.03569	0.10775	0.09222	0.05481	0.05668	0.0016	830	0.07559	0.01995	0.04662	0.06015	0.23576	0.05768
781	0.09849	0.07806	0.03575	0.10732	0.09082	0.05319	0.05637	0.01323	831	0.07371	0.02005	0.04681	0.05632	0.22012	0.06998
782	0.09479	0.0776	0.03524	0.10983	0.09146	0.05438	0.0577	0.01347	832	0.07174	0.01995	0.04641	0.05588	0.21648	0.07043
783	0.09148	0.07713	0.03586	0.10775	0.08992	0.0537	0.05812	0.01263	833	0.08274	0.01952	0.04659	0.05551	0.20643	0.06361
784	0.08772	0.0762	0.03579	0.11012	0.09091	0.05434	0.05816	0.01325	834	0.071	0.02	0.04647	0.0551	0.20002	0.05902
785	0.08453	0.07775	0.0358	0.11169	0.09146	0.05379	0.05925	0.01356	835	0.07829	0.01908	0.04653	0.05456	0.19343	0.06302
786	0.08073	0.07844	0.03573	0.11297	0.09201	0.05458	0.05886	0.01318	836	0.07763	0.01865	0.04537	0.05456	0.18772	0.06005
787	0.0778	0.07885	0.0355	0.11226	0.09216	0.05474	0.05871	0.01367	837	0.07636	0.01937	0.04547	0.05353	0.18136	0.05768
788	0.07446	0.07948	0.03619	0.11444	0.09259	0.05409	0.0584	0.01363	838	0.08592	0.01903	0.04581	0.05428	0.1741	0.05828
789	0.0723	0.08088	0.03631	0.11643	0.09446	0.05435	0.06174	0.01347	839	0.07796	0.01918	0.04494	0.05268	0.16863	0.05487
790	0.06941	0.07892	0.03664	0.11558	0.09309	0.05436	0.06022	0.01403	840	0.08402	0.01923	0.04537	0.05296	0.16297	0.0565
791	0.06725	0.07993	0.03716	0.11805	0.09515	0.05499	0.0598	0.01338	841	0.07925	0.01884	0.04547	0.0524	0.15843	0.05427
792	0.06581	0.0789	0.03774	0.11672	0.09515	0.05523	0.05925	0.01356	842	0.07931	0.01937	0.04565	0.05274	0.15536	0.0525
793	0.06381	0.08057	0.03711	0.11938	0.09646	0.05506	0.06081	0.01379	843	0.08367	0.0213	0.04547	0.05234	0.15055	0.05235
794	0.0629	0.08307	0.03742	0.12051	0.09754	0.05533	0.06135	0.01432	844	0.08684	0.02067	0.04594	0.05158	0.1457	0.04998
795	0.06115	0.08195	0.03793	0.12028	0.09871	0.05523	0.05999	0.01372	845	0.08608	0.02029	0.04637	0.05149	0.14574	0.04864
796	0.06012	0.08372	0.03839	0.11952	0.09836	0.05533	0.06108	0.0147	846	0.0854	0.02183	0.04744	0.05133	0.13922	0.04968
797	0.05957	0.08652	0.03817	0.12061	0.09879	0.05506	0.06061	0.01379	847	0.08206	0.0213	0.04769	0.05114	0.1367	0.05131
798	0.05941	0.08555	0.03813	0.12061	0.1008	0.05598	0.05968	0.01312	848	0.09424	0.02256	0.0485	0.05105	0.13212	0.04953
799	0.05838	0.08596	0.03923	0.12023	0.10185	0.05618	0.05952	0.01443	849	0.09339	0.02294	0.04919	0.05143	0.13127	0.05175
800	0.05834	0.08658	0.0413	0.12156	0.10397	0.05583	0.06038	0.01283	850	0.09318	0.02328	0.04931	0.05158	0.1263	0.05161
801	0.05884	0.08841	0.04138	0.12531	0.10583	0.05655	0.05688	0.00976	851	0.09382	0.02444	0.05063	0.05155	0.12533	0.05175
802	0.05793	0.08835	0.04153	0.12445	0.10761	0.05661	0.05657	0.00907	852	0.09042	0.02521	0.05038	0.05183	0.12199	0.05175
803	0.0587	0.09117	0.04175	0.12151	0.10799	0.05623	0.057	0.00834	853	0.09642	0.02623	0.05138	0.0523	0.11955	0.05205
804	0.05864	0.08994	0.0418	0.1207	0.10869	0.05663	0.05824	0.00898	854	0.09296	0.02744	0.05169	0.0523	0.11528	0.05175
805	0.05868	0.09144	0.04209	0.11657	0.11043	0.05646	0.05664	0.00763	855	0.09622	0.02802	0.05182	0.05249	0.11621	0.05205
806	0.05927	0.09127	0.04169	0.11582	0.11093	0.05712	0.05777	0.00809	856	0.09633	0.02749	0.05303	0.0529	0.11408	0.05338
807	0.0605	0.09429	0.04201	0.11249	0.11197	0.05712	0.05668	0.00916	857	0.0967	0.02879	0.05266	0.05281	0.11043	0.05664
808	0.0603	0.0947	0.04176	0.10779	0.11259	0.05689	0.05906	0.0086	858	0.09649	0.02893	0.05391	0.05384	0.10996	0.05457
809	0.06143	0.09715	0.04221	0.10442	0.11392	0.05723	0.05692	0.009	859	0.09783	0.02947	0.05347	0.05416	0.10705	0.05561
810	0.06216	0.09833	0.04168	0.0984	0.11331	0.05731	0.05781	0.00743	860	0.10004	0.02947	0.05454	0.05456	0.10473	0.05487
811	0.06321	0.09911	0.0424	0.0965	0.11541	0.05753	0.05672	0.00809	861	0.10096	0.02889	0.05372	0.05513	0.10286	0.05828
812	0.06432	0.10075	0.04146	0.09118	0.11614	0.05739	0.05754	0.00669	862	0.10173	0.0286	0.05407	0.05601	0.10236	0.05694
813	0.06519	0.10199	0.0425	0.08928	0.11675	0.05703	0.05664	0.00734	863	0.09682	0.0299	0.05332	0.05607	0.09929	0.0605
814	0.0662	0.10344	0.04264	0.08572	0.11774	0.05769	0.0568	0.00705	864	0.10119	0.0298	0.05404	0.05667	0.09673	0.05991
815	0.06737	0.10406	0.04283	0.08264	0.11843	0.05801	0.05715	0.0076	865	0.09823	0.02913	0.05325	0.05767	0.09797	0.06198
816	0.06899	0.10572	0.04332	0.07908	0.11913	0.05731	0.05738	0.00749	866	0.09679	0.02927	0.05253	0.05842	0.09724	0.06005
817	0.06986	0.10722	0.04336	0.07818	0.1198	0.05777	0.0582	0.00709	867	0.09869	0.03024	0.05266	0.05974	0.09545	0.06317
818	0.07155	0.10841	0.04417	0.07362	0.12085	0.05806	0.05637	0.0082	868	0.09686	0.02884	0.05257	0.05974	0.0939	0.06168
819	0.0721	0.10992	0.04377	0.07087	0.12108	0.05794	0.05742	0.00696	869	0.09483	0.02889	0.0521	0.06071	0.09223	0.06613
820	0.07402	0.11194	0.04444	0.07125	0.12324	0.05776	0.05688	0.00843	870	0.09637	0.02942	0.05219	0.06181	0.09049	0.0648
821	0.0745	0.11297	0.04482	0.06802	0.12306	0.05829	0.05758	0.00838	871	0.09631	0.02898	0.05172	0.06291	0.0887	0.06361
822	0.07578	0.1142	0.04523	0.06778	0.12487	0.0587	0.05602	0.00767	872	0.0889	0.02864	0.05182	0.0626	0.08847	0.06539
823	0.07713	0.11648	0.04549	0.06432	0.12498	0.05869	0.05684	0.00674	873	0.09225	0.0285	0.05131	0.06476	0.0856	0.06539
824	0.07875	0.11762	0.04555	0.06403	0.12612	0.0586	0.05715	0.00623	874	0.08606	0.02811	0.05175	0.06536	0.08661	0.06776
825	0.08006	0.11997	0.04581	0.06118	0.1267	0.05803	0.05668	0.00656	875	0.09239	0.02724	0.05141	0.06639	0.08661	0.06761
826	0.08141	0.11977	0.04623	0.06218	0.12757	0.0587	0.05805	0.00769	876	0.08603	0.02797	0.05141	0.06758	0.08614	0.06954
827	0.08206	0.12148	0.04652	0.05957	0.12786	0.05787	0.05781	0.00678	877	0.08842	0.02642	0.05163	0.06868	0.0837	0.07117
828	0.08319	0.12324	0.04663	0.06118	0.1274	0.05801	0.0584	0.00643	878	0.07928	0.02608	0.05113	0.06947	0.08366	0.07265
829	0.08463	0.12531	0.0475	0.06033	0.12888	0.05807	0.05707	0.00723	879	0.08046	0.02497	0.05144	0.07085	0.0821	0.07562
830	0.08515	0.1266	0.04365	0.05947	0.12757	0.05813	0.05878	0.00903	880	0.07503	0.02459	0.05263	0.07148	0.08168	0.07265
831	0.08612	0.12496	0.04411	0.06517	0.13031	0.0578	0.05299	0.00765	881	0.07854	0.02454	0.05228	0.07339	0.08036	0.07695
832	0.08661	0.12739	0.04508	0.06436	0.12897	0.05757	0.05314	0.00809	882	0.07863	0.02377	0.05319	0.07373	0.07935	0.07621
833	0.08804	0.12669	0.0451	0.06465	0.12792	0.05798	0.05272	0.00756	883	0.07538	0.02314	0.05363	0.07555	0.07966	0.07843
834	0.08839	0.1295	0.04586	0.06403	0.12539	0.05703	0.05345	0.00816	884	0.06765	0.02241	0.05347	0.07665	0.07853	0.07739
835	0.08923	0.13103	0.04637	0.0647	0.12423	0.0571	0.05264	0.00818	885	0.07278	0.02164	0.05447	0.07731	0.07764	0.07665
836	0.09014	0.1309	0.04693	0.06365	0.12152	0.05677	0.05342	0.0072	886	0.06603	0.02101	0.05488	0.07907	0.07628	0.07962
837	0.09144	0.13017	0.04792	0.06498	0.11942	0.0568	0.0531	0.00767	887	0.06668	0.02034	0.05569	0.07976	0.0752	0.07962
838	0.09239	0.13239	0.04835	0.06455	0.11634	0.05602	0.0538	0.00914	888	0.06769	0.01956	0.05607	0.08095	0.07613	0.08051
839	0.0935	0.13187	0.0495	0.06593	0.11302	0.05642	0.05373	0.00892	889	0.06734	0.01908	0.05688	0.08252	0.07431	0.08214
840	0.09501	0.13439	0.04992	0.06583	0.10997	0.05661	0.05365	0.00945	890	0.06484	0.0198	0.0576	0.08371	0.07504	0.08214
841	0.09627	0.13411	0.05074	0.0664	0.10665	0.05637	0.05353	0.01041	891	0.06807	0.01816	0.05832	0.08465	0.07357	0.08451
842	0.09742	0.13241	0.05153	0.06759	0.1042	0.05623	0.05435	0.01078	892	0.06592	0.01787	0.05904	0.08644	0.07283	0.08614
843	0.09982	0.13568	0.05253	0.06797	0.09996	0.05628	0.05419	0.01096	893	0.06614	0.0172	0.05988	0.08748	0.07186	0.08673
844	0.10196	0.13956	0.05351	0.06821	0.09751	0.05589	0.05478	0.01129	894	0.06302	0.01753	0.0602	0.08886	0.07334	0.08614
845	0.10411	0.14051	0.05426	0.06939	0.09396	0.05591	0.05521	0.01154	895	0.06303	0.0172	0.06123	0.08996	0.07209	0.08688
846	0.10655	0.13194	0.05525	0.07082	0.09172	0.05614	0.05439	0.01298	896	0.06375	0.01715	0.06213	0.09184	0.07136	0.08614
847	0.10958	0.13835	0.05674	0.07072	0.08904	0.0567	0.05505	0.01118	897	0.06187	0.01691	0.06298	0.09291	0.07008	0.08703
848	0.11316	0.1339	0.05745	0.072	0.0873	0.05625	0.05544	0.01245	898	0.05913	0.01729	0.06442	0.09495	0.07015	0.08658
849	0.11696	0.13672	0.05856	0.07229	0.08503	0.05623	0.05602	0.01283	899	0.0616	0.01652	0.06504	0.09611	0.06953	0.08495
850	0.12049	0.13258	0.05944	0.07362	0.08255	0.05556	0.05633	0.01356	900	0.06255	0.01773	0.0657	0.09768	0.07043	0.08495
851	0.12587	0.13549	0.06092	0.07447	0.08122	0.05652	0.05575	0.0129	901	0.06203	0.01724	0.06754	0.09877	0.06973	0.08495
852	0.13005	0.13123	0.06182	0.07519	0.07997	0.05625	0.05696	0.0129	902	0.06137	0.01705	0.06795	0.10062	0.0693	0.08406
853	0.13599	0.13032	0.06312	0.0768	0.07909	0.05662	0.05641	0.01267	903	0.05908	0.01787	0.06895	0.10213	0.06876	0.08347
854	0.14173	0.12912	0.06395	0.07784	0.07743	0.05608	0.05742	0.01198	904	0.06144	0.01807	0.07017	0.10357	0.06938	0.0808
855	0.14862	0.12841	0.06531	0.07851	0.07679	0.0564	0.05773	0.01141	905	0.06128	0.01855	0.07127	0.10542	0.06852	0.07873
856	0.15549	0.128	0.06665	0.07879	0.07604	0.05655	0.05816	0.01134	906	0.06338	0.01879	0.07274	0.10668	0.06868	0.07814
857	0.16394	0.12287	0.06786	0.0806	0.07537	0.05655	0.05824	0.0119	907	0.06542	0.01976	0.07408	0.10803	0.06833	0.07902
858	0.17257	0.12223	0.06905	0.08164	0.07505	0.05758	0.05824	0.01161	908	0.06672	0.02063	0.07533	0.10966	0.06876	0.07621
859	0.18291	0.12369	0.07049	0.0823	0.07383	0.05832	0.05929	0.01098	909	0.06546	0.02164	0.07671	0.1107	0.06744	0.07458
860	0.19447	0.11962	0.07207	0.08344	0.07353	0.05715	0.05898	0.01072	910	0.06775	0.0229	0.07777	0.11198	0.06829	0.0731
861	0.20664	0.11809	0.07344	0.08492	0.07237	0.05818	0.05952	0.01123	911	0.06906	0.02386	0.08012	0.11292	0.06724	0.07132
862	0.22078	0.11573	0.07486	0.08596	0.07199	0.05852	0.05995	0.01101	912	0.07037	0.0255	0.08155	0.1143	0.06755	0.06984
863	0.236	0.11497	0.0765	0.08686	0.07083	0.0579	0.06061	0.01107	913	0.071	0.0272	0.08343	0.11437	0.06759	0.06628
864	0.25307	0.11075	0.07762	0.08814	0.07109	0.05858	0.06019	0.01045	914	0.07624	0.0285	0.08509	0.1155	0.0674	0.0685
865	0.27031	0.11177	0.07893	0.08938	0.07042	0.05935	0.06135	0.01089	915	0.07655	0.03058	0.08678	0.11575	0.06779	0.06406
866	0.29045	0.10938	0.08004	0.09042	0.07039	0.05776	0.06151	0.01065	916	0.07785	0.03236	0.08878	0.1165	0.06724	0.06465
867	0.31155	0.10839	0.0815	0.09151	0.06987	0.05844	0.06139	0.01089	917	0.07849	0.03362	0.08968	0.11634	0.06806	0.06154
868	0.33651	0.10568	0.0821	0.09223	0.06981	0.05915	0.06213	0.01054	918	0.08186	0.0356	0.09165	0.11616	0.0667	0.06331
869	0.36267	0.10492	0.08333	0.09374	0.07027	0.05979	0.06197	0.01181	919	0.07978	0.03695	0.09253	0.1159	0.06763	0.06213
870	0.3942	0.10582	0.08416	0.09526	0.06975	0.05924	0.06334	0.01127	920	0.08298	0.03816	0.09375	0.11521	0.06717	0.06005
871	0.42669	0.10623	0.08416	0.09541	0.06995	0.06036	0.06369	0.01136	921	0.08619	0.03855	0.09406	0.11462	0.06674	0.06005
872	0.46219	0.10735	0.0852	0.09635	0.06972	0.05898	0.06299	0.01258	922	0.08579	0.03932	0.09456	0.11317	0.06647	0.05916
873	0.50386	0.10694	0.08468	0.09806	0.07051	0.0607	0.06322	0.01178	923	0.08551	0.03922	0.09525	0.11227	0.06658	0.05546
874	0.54605	0.10537	0.0847	0.09863	0.07065	0.06023	0.06419	0.0123	924	0.09005	0.03821	0.09566	0.11016	0.06658	0.05427
875	0.59384	0.10671	0.08449	0.09906	0.0701	0.06049	0.0652	0.01216	925	0.08851	0.03811	0.09603	0.10853	0.066	0.05175
876	0.64143	0.10647	0.08411	0.10124	0.0708	0.06075	0.06435	0.01303	926	0.09206	0.0369	0.09578	0.10633	0.06623	0.04983
877	0.69067	0.10501	0.08318	0.10177	0.07161	0.06063	0.0659	0.01163	927	0.0918	0.03671	0.09584	0.10448	0.06503	0.04775
878	0.74339	0.10875	0.08232	0.10371	0.07188	0.06188	0.06567	0.01265	928	0.09509	0.03468	0.09544	0.10219	0.06526	0.04508
879	0.79609	0.10957	0.08114	0.10433	0.0722	0.06172	0.06633	0.01363	929	0.09457	0.03396	0.09553	0.09959	0.06468	0.04256
880	0.84568	0.10875	0.07956	0.10642	0.07266	0.06021	0.06649	0.01432	930	0.09885	0.03275	0.09569	0.09686	0.06472	0.03916
881	0.88919	0.10875	0.07859	0.10827	0.07351	0.06131	0.06715	0.0135	931	0.09727	0.03212	0.09566	0.09498	0.06445	0.03797
882	0.92897	0.10783	0.07679	0.11226	0.07397	0.06178	0.0673	0.01407	932	0.09948	0.0314	0.09559	0.09209	0.0648	0.03545
883	0.96112	0.10916	0.07502	0.11316	0.07516	0.0617	0.06746	0.01399	933	0.1016	0.03058	0.09613	0.08977	0.06476	0.03501
884	0.98345	0.10821	0.07264	0.11605	0.07487	0.06249	0.06765	0.01401	934	0.10194	0.0314	0.09597	0.08763	0.06472	0.03219
885	0.99709	0.10611	0.07062	0.11857	0.07592	0.06282	0.06863	0.01525	935	0.10421	0.03101	0.09656	0.0855	0.06476	0.03071
886	1	0.10419	0.06838	0.12137	0.07618	0.06317	0.06859	0.01545	936	0.10452	0.03164	0.09634	0.08412	0.06492	0.02834
887	0.99107	0.10576	0.0664	0.12441	0.07674	0.06318	0.06937	0.01576	937	0.10714	0.0312	0.09663	0.08208	0.06499	0.02593
888	0.97177	0.10341	0.0641	0.12782	0.07787	0.06416	0.06956	0.01561	938	0.10801	0.03169	0.09644	0.08083	0.06495	0.02601
889	0.94134	0.10225	0.06212	0.13305	0.07863	0.06415	0.07011	0.01623	939	0.10998	0.03304	0.09672	0.07923	0.06558	0.0255
890	0.89994	0.09941	0.06009	0.13694	0.07912	0.06461	0.07112	0.01661	940	0.11195	0.03265	0.09591	0.07835	0.06577	0.0243
891	0.85097	0.09894	0.0579	0.14197	0.07999	0.065	0.07053	0.01701	941	0.11466	0.03372	0.09541	0.07763	0.06581	0.02292
892	0.79536	0.09821	0.05573	0.14714	0.08031	0.06566	0.07131	0.01756	942	0.11649	0.03362	0.09509	0.07694	0.06697	0.02291
893	0.73375	0.09713	0.05403	0.15365	0.08093	0.06605	0.071	0.01852	943	0.11956	0.03459	0.09456	0.07662	0.06705	0.02577
894	0.67057	0.09396	0.05212	0.16062	0.0818	0.06668	0.0724	0.01921	944	0.1226	0.03604	0.09403	0.07637	0.06794	0.02441
895	0.60653	0.09538	0.05062	0.16822	0.08229	0.06733	0.07158	0.0193	945	0.12404	0.03642	0.09203	0.07603	0.06837	0.0273
896	0.54989	0.0936	0.04915	0.17657	0.0827	0.06756	0.07271	0.0199	946	0.12545	0.03787	0.09159	0.07546	0.06911	0.02436
897	0.48986	0.09285	0.04798	0.18459	0.08314	0.0685	0.07302	0.02052	947	0.13172	0.03811	0.09034	0.07546	0.0698	0.02663
898	0.4435	0.09241	0.04736	0.19589	0.0834	0.06886	0.07298	0.02119	948	0.13559	0.04004	0.08912	0.07502	0.07043	0.02495
899	0.3947	0.09373	0.04633	0.20605	0.08378	0.06967	0.07322	0.02239	949	0.14019	0.04236	0.08812	0.07483	0.07085	0.027
900	0.35685	0.0916	0.04593	0.21943	0.08491	0.07021	0.07407	0.02357	950	0.14601	0.04236	0.08562	0.07455	0.0719	0.02715
901	0.31775	0.09241	0.04511	0.23234	0.08526	0.07097	0.07439	0.02439	951	0.15239	0.04492	0.08468	0.07508	0.07264	0.02513
902	0.28841	0.09271	0.04507	0.24834	0.08506	0.07176	0.07474	0.02566	952	0.15729	0.04642	0.08302	0.07546	0.07365	0.03249
903	0.25822	0.09269	0.04505	0.26301	0.08573	0.07279	0.07528	0.02657	953	0.16043	0.04927	0.08137	0.07593	0.07446	0.02863
904	0.23626	0.09394	0.04474	0.28209	0.08613	0.07349	0.07575	0.02801	954	0.16301	0.05057	0.07958	0.07694	0.07597	0.0359
905	0.21306	0.09452	0.04523	0.30145	0.08657	0.0741	0.07633	0.0295	955	0.1668	0.05251	0.07783	0.07806	0.0764	0.02878
906	0.1954	0.09513	0.04534	0.32514	0.08701	0.07499	0.07761	0.03113	956	0.16483	0.0542	0.07602	0.07966	0.07772	0.03293
907	0.17762	0.0965	0.04582	0.34939	0.08803	0.07592	0.07742	0.03304	957	0.16911	0.057	0.07374	0.08089	0.0785	0.03115
908	0.16319	0.09696	0.04627	0.37877	0.08872	0.07688	0.07831	0.03457	958	0.17375	0.05893	0.07299	0.08255	0.07896	0.03545
909	0.14866	0.09835	0.04683	0.40588	0.08974	0.07754	0.07917	0.03664	959	0.17221	0.06009	0.07042	0.0844	0.08013	0.03753
910	0.13737	0.099	0.04736	0.44053	0.09096	0.07873	0.08061	0.03784	960	0.17749	0.06164	0.06817	0.08654	0.08144	0.04005
911	0.12569	0.10133	0.04792	0.47252	0.09198	0.07945	0.08069	0.0394	961	0.17916	0.06115	0.06654	0.08848	0.0821	0.04153
912	0.11617	0.10141	0.04884	0.51168	0.09347	0.08061	0.08147	0.04067	962	0.18373	0.06197	0.06398	0.09033	0.08245	0.04242
913	0.10712	0.103	0.04884	0.54552	0.09478	0.08149	0.08263	0.04136	963	0.18389	0.06028	0.06273	0.09291	0.08412	0.03901
914	0.09972	0.10456	0.04933	0.58511	0.09673	0.08233	0.08372	0.04218	964	0.18863	0.06086	0.06082	0.09429	0.08494	0.03975
915	0.09279	0.10509	0.04917	0.62151	0.09856	0.08337	0.08473	0.04202	965	0.19112	0.06077	0.05904	0.09526	0.08579	0.04093
916	0.08665	0.10548	0.04911	0.66608	0.10042	0.08417	0.08543	0.04182	966	0.19543	0.05956	0.05707	0.09686	0.0861	0.0436
917	0.08115	0.10686	0.04876	0.70861	0.10202	0.08509	0.08672	0.04107	967	0.19885	0.05869	0.05532	0.09705	0.08765	0.04508
918	0.07598	0.10729	0.04835	0.75869	0.10458	0.08585	0.08777	0.03989	968	0.20565	0.05656	0.05407	0.09796	0.08804	0.04153
919	0.07111	0.10843	0.04758	0.80402	0.10679	0.08664	0.08812	0.03775	969	0.21148	0.05531	0.05303	0.09843	0.08917	0.04153
920	0.06729	0.10811	0.04735	0.85898	0.10962	0.08731	0.08956	0.03582	970	0.21916	0.05492	0.05175	0.09837	0.09014	0.04168
921	0.06325	0.10955	0.0468	0.90545	0.11238	0.08814	0.09069	0.03355	971	0.22946	0.05405	0.05122	0.0984	0.09115	0.04019
922	0.05979	0.10923	0.04634	0.95182	0.11503	0.08926	0.09092	0.03142	972	0.23546	0.05342	0.04997	0.09818	0.09196	0.04256
923	0.05599	0.11019	0.04619	0.98135	0.11797	0.08984	0.0922	0.02864	973	0.2481	0.05357	0.04963	0.09771	0.09343	0.04212
924	0.05361	0.10989	0.04611	1	0.12076	0.0906	0.09329	0.0265	974	0.26018	0.05313	0.04919	0.09758	0.09378	0.04064
925	0.05023	0.11017	0.04609	0.99739	0.1235	0.09163	0.09364	0.02464	975	0.27051	0.05357	0.04869	0.09611	0.09487	0.0436
926	0.04797	0.11069	0.04631	0.97014	0.12638	0.09249	0.09442	0.02237	976	0.2867	0.05386	0.04834	0.0952	0.09619	0.04079
927	0.04528	0.11032	0.04674	0.9289	0.12908	0.09379	0.09497	0.02068	977	0.30222	0.05347	0.04791	0.09363	0.09813	0.04405
928	0.04342	0.11028	0.04739	0.8623	0.13182	0.0949	0.09606	0.01986	978	0.3205	0.05502	0.04847	0.09328	0.09759	0.04019
929	0.04138	0.1114	0.04813	0.79424	0.1347	0.09594	0.09652	0.0189	979	0.33838	0.0541	0.04881	0.09193	0.09968	0.04049
930	0.03975	0.11245	0.04888	0.70814	0.13755	0.09707	0.09746	0.01743	980	0.36085	0.05521	0.04809	0.09093	0.10131	0.0442
931	0.03789	0.11209	0.05003	0.63656	0.14107	0.09844	0.09773	0.01692	981	0.38538	0.05603	0.04913	0.08964	0.10279	0.04212
932	0.03657	0.11366	0.05097	0.55876	0.14512	0.09974	0.09928	0.0165	982	0.41197	0.05497	0.04853	0.08905	0.10321	0.04568
933	0.03508	0.11547	0.05219	0.49411	0.14943	0.10109	0.09913	0.01674	983	0.44194	0.05603	0.04894	0.08807	0.105	0.04464
934	0.03379	0.11605	0.05334	0.4344	0.15475	0.10275	0.10049	0.0163	984	0.47593	0.05637	0.04916	0.08735	0.10577	0.04405
935	0.03269	0.11749	0.05467	0.38903	0.16063	0.10415	0.10115	0.01605	985	0.50832	0.05608	0.04938	0.08632	0.10643	0.04864
936	0.0317	0.1195	0.05614	0.34517	0.16662	0.10612	0.10244	0.01608	986	0.54575	0.05671	0.05019	0.0849	0.10764	0.0479
937	0.03061	0.1216	0.05752	0.30682	0.17451	0.10783	0.10298	0.01663	987	0.58514	0.05666	0.05094	0.08556	0.10927	0.05264
938	0.02972	0.12335	0.05905	0.27554	0.18324	0.11017	0.10434	0.01692	988	0.62905	0.05826	0.0516	0.08519	0.11004	0.05072
939	0.02875	0.12574	0.0608	0.24896	0.19307	0.11274	0.10559	0.01728	989	0.67072	0.05787	0.05138	0.08415	0.11148	0.05457
940	0.02823	0.12903	0.06256	0.22707	0.20402	0.11521	0.10668	0.01741	990	0.71563	0.05927	0.05241	0.08359	0.11136	0.05472
941	0.0275	0.13237	0.06413	0.20714	0.21717	0.11801	0.1078	0.01808	991	0.75946	0.05903	0.05307	0.08343	0.11338	0.06005
942	0.02679	0.13639	0.06592	0.1911	0.23061	0.12101	0.10905	0.01892	992	0.80511	0.05995	0.05388	0.08378	0.11369	0.06302
943	0.02621	0.14033	0.06766	0.17676	0.24659	0.12399	0.11061	0.01905	993	0.84943	0.06091	0.05519	0.08277	0.11505	0.06094
944	0.02578	0.14502	0.06938	0.16347	0.26361	0.12775	0.11134	0.01974	994	0.89221	0.06222	0.05572	0.08302	0.11594	0.06717
945	0.02534	0.14935	0.07102	0.15317	0.28587	0.13157	0.11302	0.02163	995	0.9259	0.06275	0.05685	0.08205	0.11547	0.06717
946	0.02502	0.15527	0.0727	0.14126	0.30717	0.13519	0.1138	0.0219	996	0.95367	0.06338	0.05763	0.08252	0.11598	0.07725
947	0.02473	0.16124	0.07431	0.13452	0.33371	0.13902	0.11539	0.02286	997	0.97446	0.06362	0.05866	0.08177	0.11578	0.07443
948	0.02441	0.16675	0.07562	0.1245	0.36191	0.14269	0.11594	0.02395	998	0.99463	0.06487	0.05963	0.0818	0.11691	0.07888
949	0.02425	0.17492	0.07705	0.11672	0.39453	0.14663	0.11667	0.02452	999	1	0.06545	0.06085	0.08142	0.11598	0.08051
950	0.02411	0.18207	0.07796	0.10983	0.43183	0.14992	0.11745	0.02566	1000	0.99903	0.06734	0.0621	0.08105	0.11637	0.0848
951	0.02384	0.1901	0.07893	0.10428	0.47141	0.15291	0.11823	0.02637	1001	0.99267	0.06676	0.06345	0.08145	0.11648	0.08718
952	0.02354	0.19895	0.07971	0.09868	0.51902	0.15477	0.11878	0.02759	1002	0.97826	0.06676	0.06501	0.08105	0.11481	0.09281
953	0.02372	0.20864	0.08011	0.09488	0.5684	0.15575	0.1185	0.02739	1003	0.95819	0.06772	0.06592	0.08155	0.11547	0.09696
954	0.02376	0.21925	0.08043	0.09023	0.62264	0.15571	0.11897	0.02779	1004	0.93043	0.06825	0.06779	0.0807	0.11481	0.10259
955	0.02395	0.23014	0.08045	0.08601	0.6779	0.15477	0.11878	0.02844	1005	0.90272	0.06825	0.06876	0.08127	0.11388	0.10526
956	0.02395	0.24312	0.0806	0.08378	0.73691	0.15242	0.11889	0.02875	1006	0.87126	0.06864	0.07161	0.08145	0.11264	0.11059
957	0.02423	0.25578	0.08063	0.07875	0.79523	0.14912	0.11854	0.02833	1007	0.83733	0.0699	0.0722	0.08211	0.11194	0.11815
958	0.02435	0.27078	0.08082	0.07675	0.84644	0.14565	0.11823	0.0279	1008	0.80538	0.06966	0.07417	0.08161	0.1109	0.12215
959	0.02443	0.28529	0.08098	0.07419	0.90162	0.14147	0.11737	0.02701	1009	0.77114	0.07057	0.07574	0.08239	0.10965	0.12956
960	0.02457	0.30314	0.08146	0.072	0.9423	0.13719	0.11652	0.02666	1010	0.74014	0.07086	0.07805	0.08271	0.10849	0.13683
961	0.02483	0.32081	0.08203	0.0693	0.97669	0.13303	0.11562	0.02548	1011	0.70892	0.07217	0.07977	0.08378	0.10787	0.14453
962	0.02481	0.34077	0.08298	0.06887	0.99497	0.12928	0.11446	0.02541	1012	0.6788	0.07352	0.0814	0.08409	0.10636	0.14987
963	0.02492	0.36186	0.08422	0.06631	1	0.12543	0.11333	0.0239	1013	0.65079	0.074	0.08346	0.08481	0.10573	0.1558
964	0.02512	0.38414	0.08612	0.0646	0.99046	0.12226	0.11142	0.0237	1014	0.62189	0.07521	0.08506	0.08597	0.10473	0.16365
965	0.02471	0.40978	0.08735	0.06365	0.9647	0.11937	0.10959	0.02306	1015	0.59902	0.07584	0.08653	0.08691	0.10228	0.17477
966	0.0253	0.43546	0.08919	0.06199	0.92539	0.11634	0.10882	0.02237	1016	0.57471	0.07792	0.08859	0.08823	0.10154	0.18188
967	0.025	0.46595	0.09148	0.06061	0.87377	0.11434	0.10504	0.02206	1017	0.55258	0.07941	0.09047	0.08892	0.10108	0.19063
968	0.02574	0.49522	0.09329	0.06071	0.81147	0.11192	0.10279	0.02159	1018	0.5303	0.08077	0.09162	0.08999	0.09875	0.19996
969	0.02518	0.5282	0.09556	0.05938	0.74413	0.11022	0.10166	0.02072	1019	0.50872	0.08197	0.0929	0.09174	0.09794	0.21063
970	0.02609	0.56434	0.09764	0.05886	0.6756	0.10854	0.09983	0.02077	1020	0.48666	0.08453	0.09387	0.09328	0.09623	0.22131
971	0.02582	0.60408	0.09974	0.05838	0.60151	0.10733	0.09687	0.02054	1021	0.46427	0.08521	0.09509	0.09529	0.0946	0.2342
972	0.02572	0.64494	0.10218	0.05705	0.53805	0.10534	0.09411	0.02054	1022	0.44562	0.08709	0.09641	0.09689	0.09274	0.24695
973	0.02595	0.68324	0.1039	0.05781	0.47557	0.10404	0.09115	0.02028	1023	0.42538	0.08888	0.09703	0.09909	0.09153	0.25702
974	0.02613	0.72978	0.10666	0.05805	0.42555	0.10264	0.09041	0.02061	1024	0.40624	0.09072	0.09681	0.10131	0.08963	0.27273
975	0.02655	0.77221	0.10824	0.059	0.37617	0.10152	0.08808	0.02046	1025	0.38629	0.09149	0.09785	0.10392	0.0882	0.29067
976	0.02643	0.81093	0.11044	0.05781	0.34032	0.10008	0.08613	0.02081	1026	0.36819	0.09371	0.09838	0.10665	0.08598	0.30742
977	0.02617	0.85269	0.11207	0.059	0.30685	0.09881	0.08454	0.02106	1027	0.34817	0.09473	0.09822	0.10982	0.08494	0.32802
978	0.0272	0.88604	0.11419	0.05924	0.28014	0.09761	0.08372	0.0213	1028	0.33094	0.09646	0.09878	0.11255	0.0835	0.34625
979	0.0269	0.92065	0.11636	0.05966	0.25735	0.09602	0.08263	0.02137	1029	0.31522	0.09777	0.09888	0.11653	0.0821	0.36966
980	0.02702	0.94931	0.11867	0.06123	0.23809	0.09459	0.08236	0.02148	1030	0.29501	0.09835	0.09881	0.11942	0.08141	0.39086
981	0.02702	0.97361	0.12158	0.06194	0.22246	0.09317	0.08034	0.02217	1031	0.2819	0.09907	0.09928	0.12425	0.08051	0.42006
982	0.0272	0.98992	0.12429	0.06365	0.20856	0.09168	0.0808	0.02272	1032	0.26541	0.09936	0.09966	0.12827	0.07989	0.44481
983	0.02736	0.99731	0.12732	0.0646	0.19758	0.09053	0.07905	0.02303	1033	0.25254	0.09946	0.10016	0.13338	0.07974	0.47489
984	0.02742	1	0.13063	0.06498	0.18853	0.08941	0.07905	0.02355	1034	0.23843	0.09989	0.10057	0.13784	0.07962	0.50365
985	0.02752	0.99513	0.13403	0.06683	0.17978	0.08829	0.07851	0.02404	1035	0.22323	0.09989	0.10169	0.14358	0.07962	0.54129
986	0.02762	0.9833	0.13817	0.06849	0.17334	0.08729	0.078	0.02432	1036	0.2118	0.10028	0.10297	0.14885	0.08044	0.57345
987	0.02742	0.96767	0.14213	0.06949	0.16656	0.08622	0.07781	0.0243	1037	0.19992	0.10052	0.10416	0.15465	0.08036	0.60828
988	0.02758	0.94508	0.14655	0.07182	0.16173	0.08536	0.07723	0.02535	1038	0.19044	0.10028	0.10538	0.16149	0.08055	0.64296
989	0.0278	0.91583	0.15186	0.0749	0.15743	0.08456	0.07703	0.0257	1039	0.17824	0.10047	0.10688	0.16846	0.0811	0.68076
990	0.02805	0.88473	0.15671	0.07585	0.15367	0.08425	0.07691	0.02592	1040	0.17284	0.10071	0.10841	0.17574	0.08257	0.72048
991	0.02813	0.85088	0.16255	0.07647	0.15044	0.08364	0.07711	0.02628	1041	0.162	0.10081	0.11042	0.18421	0.08358	0.75871
992	0.02785	0.81627	0.16808	0.0778	0.14657	0.08293	0.07851	0.02704	1042	0.15464	0.10091	0.11185	0.19293	0.08498	0.79873
993	0.02827	0.7761	0.1753	0.07927	0.14422	0.08254	0.07835	0.02768	1043	0.14578	0.10096	0.11351	0.20222	0.08664	0.83386
994	0.02803	0.73718	0.18201	0.08031	0.14145	0.08222	0.07972	0.02797	1044	0.13962	0.10154	0.11495	0.21229	0.08746	0.87046
995	0.02825	0.6968	0.19008	0.08098	0.13927	0.08163	0.07968	0.02855	1045	0.13236	0.10163	0.11692	0.22315	0.08932	0.90114
996	0.02805	0.65618	0.19805	0.08212	0.13677	0.08129	0.08022	0.02913	1046	0.12593	0.10139	0.11873	0.23488	0.09049	0.93004
997	0.02793	0.61767	0.20714	0.08159	0.13473	0.08106	0.08092	0.02975	1047	0.1204	0.10139	0.12086	0.24838	0.09243	0.95361
998	0.02801	0.577	0.21728	0.08098	0.13199	0.08059	0.0817	0.03064	1048	0.11444	0.10129	0.12258	0.26253	0.09343	0.97273
999	0.02799	0.5392	0.22851	0.0805	0.12996	0.08029	0.08306	0.03097	1049	0.1109	0.10134	0.12546	0.27771	0.09386	0.98711
1000	0.02764	0.50103	0.24125	0.07898	0.12649	0.07991	0.08341	0.03197	1050	0.10712	0.10129	0.12752	0.2935	0.09448	0.99585
1001	0.02766	0.46756	0.25575	0.0767	0.12408	0.07962	0.08489	0.03226	1051	0.10312	0.10115	0.13043	0.31301	0.0953	1
1002	0.02766	0.43178	0.2721	0.07471	0.12123	0.07949	0.08563	0.03353	1052	0.09934	0.10057	0.13274	0.33159	0.09534	0.996
1003	0.02758	0.40244	0.29073	0.07224	0.11747	0.07929	0.0875	0.03375	1053	0.09678	0.10071	0.136	0.35443	0.09479	0.98829
1004	0.02714	0.37123	0.31035	0.07053	0.11503	0.07926	0.08851	0.0348	1054	0.09406	0.10057	0.13859	0.37671	0.0944	0.97184
1005	0.02702	0.34722	0.33354	0.06678	0.11145	0.07934	0.09057	0.03562	1055	0.09099	0.0996	0.14212	0.40347	0.09343	0.95331
1006	0.02683	0.3221	0.35662	0.06351	0.10822	0.07938	0.09197	0.03611	1056	0.08881	0.09873	0.14494	0.42976	0.09266	0.93182
1007	0.02655	0.30055	0.38569	0.06099	0.10482	0.07951	0.09357	0.03709	1057	0.08775	0.09782	0.14744	0.46098	0.09091	0.90189
1008	0.02651	0.27982	0.41588	0.05743	0.10167	0.08015	0.09559	0.03831	1058	0.08544	0.09685	0.15016	0.49136	0.08959	0.87699
1009	0.02595	0.26183	0.45221	0.05525	0.09908	0.08072	0.09746	0.03915	1059	0.08202	0.09535	0.15301	0.52788	0.08831	0.84379
1010	0.0255	0.24484	0.48927	0.05273	0.09658	0.0816	0.10053	0.04013	1060	0.08155	0.09448	0.15513	0.56406	0.08668	0.81029
1011	0.02542	0.22889	0.53494	0.05003	0.09399	0.08235	0.10325	0.04093	1061	0.07931	0.09299	0.15698	0.60503	0.08498	0.77606
1012	0.02504	0.21617	0.5771	0.04799	0.09149	0.08335	0.10636	0.04209	1062	0.07885	0.0913	0.15854	0.64253	0.08373	0.7476
1013	0.02492	0.20399	0.6271	0.04609	0.09015	0.08473	0.10882	0.04329	1063	0.07611	0.08951	0.16032	0.69	0.08191	0.70951
1014	0.02451	0.1926	0.67205	0.04372	0.08771	0.08593	0.11286	0.04429	1064	0.0759	0.08729	0.16167	0.73236	0.08051	0.67868
1015	0.02425	0.18554	0.72183	0.04253	0.08631	0.0872	0.11582	0.04542	1065	0.07306	0.08511	0.16379	0.77842	0.0797	0.64652
1016	0.02376	0.17533	0.7712	0.04035	0.08442	0.08857	0.11905	0.04649	1066	0.07278	0.08313	0.16558	0.81855	0.0785	0.61866
1017	0.02338	0.16855	0.81863	0.03902	0.08352	0.09032	0.12368	0.04787	1067	0.06983	0.08048	0.16811	0.86157	0.07741	0.58857
1018	0.02314	0.16134	0.86604	0.03826	0.08261	0.09178	0.12745	0.04912	1068	0.06871	0.07796	0.17064	0.89668	0.0764	0.56174
1019	0.02277	0.15574	0.90809	0.03664	0.08168	0.09325	0.13266	0.05023	1069	0.06689	0.07555	0.17383	0.93169	0.0757	0.53432
1020	0.02267	0.15107	0.94389	0.03607	0.08107	0.09474	0.13675	0.05194	1070	0.06651	0.07231	0.17734	0.95789	0.07465	0.50794
1021	0.02237	0.14632	0.97322	0.0356	0.08069	0.09613	0.14165	0.05345	1071	0.06647	0.0698	0.18224	0.98033	0.07415	0.48038
1022	0.02199	0.14164	0.99225	0.03451	0.08002	0.09727	0.14768	0.05503	1072	0.0648	0.06724	0.1865	0.99325	0.07326	0.45726
1023	0.02166	0.13854	1	0.03337	0.07959	0.09863	0.15239	0.05705	1073	0.062	0.06497	0.19319	1	0.07268	0.43028
1024	0.02136	0.13418	0.99303	0.03247	0.079	0.09962	0.15826	0.05874	1074	0.06298	0.06338	0.19907	0.99874	0.07237	0.40953
1025	0.02091	0.13015	0.97302	0.03142	0.07909	0.10025	0.16422	0.06094	1075	0.06111	0.06135	0.20679	0.99021	0.07202	0.3876
1026	0.02043	0.12705	0.93789	0.03199	0.07956	0.10061	0.16997	0.06306	1076	0.06	0.05985	0.2142	0.97662	0.07205	0.3667
1027	0.02019	0.12462	0.89288	0.03137	0.07967	0.10068	0.17561	0.0655	1077	0.05944	0.05893	0.22271	0.95849	0.07136	0.34891
1028	0.02015	0.12262	0.83197	0.03052	0.0804	0.1006	0.17966	0.06857	1078	0.05804	0.0583	0.23131	0.93838	0.07136	0.3332
1029	0.01986	0.11993	0.77078	0.03052	0.08063	0.10011	0.18503	0.0711	1079	0.05558	0.05729	0.2431	0.91302	0.07085	0.31245
1030	0.01946	0.11693	0.69973	0.03009	0.0809	0.0997	0.18826	0.07455	1080	0.05487	0.05724	0.25492	0.88733	0.07085	0.29645
1031	0.01936	0.11497	0.63747	0.02971	0.08191	0.09885	0.19137	0.07769	1081	0.05331	0.05705	0.26861	0.86069	0.07093	0.2797
1032	0.01873	0.11364	0.56785	0.02948	0.08273	0.09821	0.19238	0.08107	1082	0.05237	0.05729	0.28331	0.83455	0.07054	0.26429
1033	0.01833	0.11153	0.50992	0.02962	0.08369	0.09764	0.19351	0.08431	1083	0.05145	0.05748	0.30085	0.80631	0.0707	0.24917
1034	0.01806	0.10966	0.44811	0.02905	0.08471	0.09696	0.1932	0.08798	1084	0.04999	0.0583	0.31933	0.78018	0.07046	0.23524
1035	0.0177	0.10746	0.40083	0.02829	0.0857	0.09599	0.19149	0.09176	1085	0.04908	0.05908	0.33872	0.75617	0.0707	0.22145
1036	0.01754	0.1061	0.3541	0.02905	0.08779	0.09567	0.18981	0.0951	1086	0.04754	0.05999	0.36042	0.73101	0.07081	0.21049
1037	0.01742	0.10354	0.31585	0.02914	0.08904	0.09524	0.18662	0.09872	1087	0.04724	0.06125	0.38381	0.70732	0.07108	0.19907
1038	0.01714	0.10174	0.28118	0.02867	0.09067	0.09488	0.18386	0.10237	1088	0.0469	0.06304	0.40855	0.68495	0.0707	0.19048
1039	0.01714	0.0999	0.2521	0.02848	0.09192	0.0948	0.17923	0.10548	1089	0.0445	0.06487	0.43619	0.66214	0.07112	0.17936
1040	0.01641	0.0979	0.22675	0.028	0.0935	0.09471	0.17565	0.10904	1090	0.04564	0.06681	0.46618	0.6397	0.07108	0.17121
1041	0.01598	0.09536	0.20581	0.02786	0.09609	0.09465	0.1718	0.11282	1091	0.04487	0.06941	0.49783	0.61868	0.07108	0.15832
1042	0.01621	0.09342	0.18823	0.02819	0.09792	0.09451	0.16783	0.1162	1092	0.04558	0.07193	0.53338	0.5965	0.07155	0.15224
1043	0.0159	0.09198	0.17339	0.02824	0.10013	0.09473	0.16422	0.11982	1093	0.0445	0.07497	0.57169	0.57523	0.07174	0.14246
1044	0.0157	0.09003	0.16036	0.02791	0.10199	0.09478	0.16033	0.12351	1094	0.04426	0.07811	0.61081	0.55392	0.07171	0.13534
1045	0.01564	0.08766	0.14962	0.02815	0.10452	0.09505	0.15706	0.12742	1095	0.04386	0.08154	0.65421	0.53215	0.07209	0.12853
1046	0.01558	0.08589	0.13991	0.02838	0.10674	0.09515	0.15391	0.1312	1096	0.04445	0.08506	0.69683	0.51191	0.07205	0.12156
1047	0.01526	0.08372	0.13184	0.02838	0.10877	0.09539	0.15079	0.13505	1097	0.04502	0.08946	0.74114	0.49129	0.07248	0.11682
1048	0.01516	0.08101	0.12497	0.02876	0.11101	0.09577	0.14788	0.13936	1098	0.04495	0.09366	0.78448	0.4714	0.07229	0.11045
1049	0.01497	0.07887	0.11919	0.02886	0.11352	0.0962	0.14523	0.14312	1099	0.04656	0.09869	0.82967	0.45053	0.07299	0.10541
1050	0.01485	0.07709	0.11385	0.0291	0.11474	0.09663	0.14371	0.1469	1100	0.04484	0.10323	0.86791	0.43231	0.0733	0.09963
1051	0.01459	0.07528	0.10954	0.029	0.11657	0.09685	0.14153	0.15061	1101	0.04727	0.10786	0.90638	0.41279	0.0738	0.09637
1052	0.01461	0.07259	0.10533	0.02986	0.11782	0.09768	0.14052	0.15379	1102	0.04725	0.11221	0.93599	0.39613	0.07462	0.09162
1053	0.01443	0.07076	0.10187	0.03028	0.11907	0.09818	0.13901	0.15686	1103	0.04761	0.11772	0.96338	0.37793	0.07469	0.08807
1054	0.01433	0.06839	0.09824	0.03052	0.11971	0.0987	0.13866	0.15926	1104	0.049	0.12265	0.98177	0.3624	0.07493	0.08495
1055	0.01402	0.06688	0.09556	0.0309	0.11966	0.09923	0.13807	0.16111	1105	0.0497	0.12738	0.99525	0.3453	0.0752	0.08184
1056	0.01404	0.06527	0.09261	0.03104	0.11974	0.09993	0.13819	0.16218	1106	0.04917	0.13274	1	0.33055	0.07625	0.08021
1057	0.01362	0.06359	0.09025	0.03237	0.11937	0.10022	0.1378	0.1626	1107	0.0491	0.13704	0.99944	0.31474	0.07675	0.07814
1058	0.01348	0.06204	0.08757	0.03261	0.11846	0.10087	0.13799	0.16182	1108	0.05082	0.14163	0.99078	0.30059	0.07753	0.07547
1059	0.01328	0.06058	0.08541	0.03308	0.11733	0.10135	0.13811	0.16084	1109	0.05167	0.14564	0.9758	0.2864	0.07807	0.07384
1060	0.01328	0.05918	0.08321	0.03384	0.11631	0.10194	0.13819	0.15822	1110	0.05283	0.1496	0.9546	0.27326	0.07888	0.07221
1061	0.01299	0.05801	0.08147	0.03498	0.11483	0.10243	0.13862	0.15508	1111	0.05141	0.1537	0.92773	0.26027	0.07989	0.06909
1062	0.01291	0.05647	0.07929	0.03598	0.11372	0.10283	0.1385	0.15075	1112	0.05277	0.15627	0.89518	0.24759	0.08106	0.06895
1063	0.01269	0.05524	0.07755	0.03669	0.11171	0.10341	0.13963	0.14566	1113	0.05274	0.15916	0.86091	0.23689	0.0823	0.06746
1064	0.01251	0.05463	0.07601	0.03736	0.10973	0.10389	0.13951	0.1395	1114	0.05298	0.16066	0.82138	0.22569	0.08358	0.06732
1065	0.0121	0.05367	0.07471	0.03835	0.10848	0.1046	0.14025	0.13329	1115	0.05291	0.16192	0.78279	0.21609	0.08451	0.06732
1066	0.0121	0.05235	0.07305	0.03944	0.10639	0.10545	0.14087	0.12607	1116	0.05383	0.16245	0.74045	0.2057	0.08575	0.06761
1067	0.01174	0.05147	0.07178	0.04054	0.10482	0.10613	0.1413	0.11891	1117	0.05316	0.16119	0.69877	0.19704	0.0873	0.06672
1068	0.01184	0.0499	0.07062	0.04148	0.10333	0.10723	0.14212	0.11117	1118	0.05288	0.15969	0.65515	0.1881	0.0882	0.06732
1069	0.01166	0.04928	0.06965	0.0421	0.10162	0.10841	0.1436	0.10377	1119	0.05301	0.15771	0.61365	0.18001	0.09025	0.06613
1070	0.01144	0.04843	0.06824	0.04367	0.10031	0.10979	0.1441	0.09594	1120	0.05386	0.15428	0.57016	0.17188	0.09146	0.06702
1071	0.01128	0.04734	0.06738	0.04405	0.09847	0.11135	0.14609	0.08931	1121	0.05347	0.15061	0.52982	0.16422	0.09336	0.06628
1072	0.01136	0.04706	0.06636	0.04433	0.09646	0.11299	0.14749	0.08309	1122	0.05189	0.1467	0.48888	0.15641	0.09569	0.06865
1073	0.01099	0.04652	0.0655	0.04547	0.09533	0.11488	0.14935	0.07749	1123	0.05276	0.14221	0.45083	0.14963	0.09747	0.06954
1074	0.01087	0.04555	0.06469	0.04547	0.09402	0.11696	0.15122	0.07211	1124	0.05117	0.13762	0.41487	0.1427	0.09953	0.07132
1075	0.01059	0.04499	0.06404	0.04614	0.09262	0.11882	0.15328	0.06797	1125	0.05031	0.13361	0.38413	0.13649	0.10185	0.07117
1076	0.01063	0.04443	0.06368	0.04637	0.09158	0.12133	0.1564	0.06323	1126	0.0495	0.12984	0.35542	0.13087	0.10449	0.07339
1077	0.01059	0.04379	0.06292	0.04713	0.09067	0.12369	0.15939	0.05952	1127	0.04944	0.12617	0.32937	0.12554	0.10643	0.07428
1078	0.01041	0.04305	0.06231	0.04675	0.08939	0.12665	0.16258	0.05565	1128	0.04889	0.12347	0.3052	0.11964	0.10938	0.07473
1079	0.01041	0.04262	0.06179	0.04671	0.08837	0.12934	0.16628	0.05261	1129	0.04822	0.12037	0.28437	0.11512	0.11159	0.07532
1080	0.01031	0.04249	0.06144	0.04628	0.08727	0.13274	0.17048	0.04943	1130	0.04705	0.11791	0.26577	0.11041	0.11462	0.07814
1081	0.01037	0.0415	0.06117	0.04542	0.0859	0.13628	0.17468	0.04696	1131	0.04736	0.11622	0.24854	0.10612	0.11811	0.07843
1082	0.0101	0.04129	0.06092	0.04495	0.085	0.14023	0.17947	0.04411	1132	0.04485	0.11463	0.23384	0.10125	0.12087	0.07917
1083	0.00994	0.0412	0.061	0.04414	0.08395	0.14417	0.18484	0.04173	1133	0.0437	0.11274	0.22105	0.09746	0.12455	0.07902
1084	0.00992	0.04073	0.06095	0.04296	0.08302	0.14844	0.1909	0.03978	1134	0.04391	0.11284	0.20995	0.09338	0.12801	0.07932
1085	0.00966	0.0403	0.06117	0.04262	0.08223	0.15271	0.19651	0.03829	1135	0.04099	0.11182	0.20029	0.08974	0.13165	0.08229
1086	0.0097	0.03982	0.06128	0.04144	0.08113	0.15767	0.203	0.03671	1136	0.03901	0.11115	0.19209	0.08638	0.13519	0.08273
1087	0.00986	0.0395	0.06179	0.04063	0.08055	0.1627	0.20958	0.03535	1137	0.04016	0.11096	0.18453	0.08346	0.13926	0.07962
1088	0.00982	0.03922	0.06205	0.03997	0.07985	0.16785	0.21693	0.03417	1138	0.0381	0.11004	0.17846	0.07979	0.14403	0.07962
1089	0.00972	0.03871	0.06298	0.03859	0.07895	0.17381	0.2246	0.03291	1139	0.03369	0.11033	0.17274	0.0769	0.14756	0.07725
1090	0.0096	0.0386	0.06349	0.03821	0.07828	0.18011	0.2328	0.03215	1140	0.0308	0.10951	0.16692	0.07402	0.15222	0.07443
1091	0.00966	0.03823	0.06447	0.03636	0.07726	0.18682	0.24164	0.03119	1141	0.02955	0.11004	0.16354	0.07188	0.15668	0.07339
1092	0.00946	0.03778	0.06543	0.03574	0.07665	0.19428	0.25187	0.03064	1142	0.02567	0.11023	0.15932	0.06868	0.16262	0.07087
1093	0.00944	0.0384	0.06645	0.03422	0.07592	0.20239	0.2628	0.02988	1143	0.02305	0.10994	0.15638	0.0668	0.16743	0.06939
1094	0.00934	0.0386	0.06763	0.03403	0.07572	0.21078	0.27478	0.02953	1144	0.01971	0.10907	0.15276	0.06388	0.17259	0.06554
1095	0.00936	0.03799	0.06889	0.0328	0.07479	0.22054	0.28746	0.02908	1145	0.02	0.10941	0.15051	0.06187	0.17934	0.06243
1096	0.00948	0.03789	0.07021	0.03228	0.0747	0.23054	0.30143	0.02895	1146	0.01833	0.11023	0.14822	0.05965	0.1847	0.05724
1097	0.00958	0.03819	0.07144	0.03152	0.07426	0.24121	0.31676	0.02866	1147	0.01671	0.1096	0.14547	0.05745	0.19176	0.05324
1098	0.00952	0.03834	0.07278	0.03123	0.07412	0.25261	0.33252	0.02884	1148	0.01554	0.10854	0.14431	0.05478	0.19773	0.0519
1099	0.00958	0.03759	0.0739	0.03095	0.07377	0.26588	0.35123	0.02888	1149	0.01534	0.10777	0.14241	0.05306	0.20507	0.04716
1100	0.00966	0.03808	0.07528	0.03	0.07327	0.27955	0.36936	0.02882	1150	0.01175	0.10733	0.14172	0.05055	0.2124	0.04642
1101	0.00956	0.03853	0.07623	0.03005	0.07342	0.29421	0.39033	0.0293	1151	0.01268	0.10651	0.14065	0.04888	0.22074	0.04464
1102	0.00958	0.03808	0.07744	0.02862	0.07289	0.30987	0.41048	0.02955	1152	0.01138	0.10641	0.14056	0.04666	0.22874	0.04345
1103	0.00966	0.03827	0.07814	0.02876	0.07307	0.32739	0.43511	0.03004	1153	0.0099	0.10617	0.14019	0.04496	0.23813	0.04538
1104	0.00966	0.03845	0.07886	0.02829	0.07289	0.34696	0.45884	0.03028	1154	0.01097	0.10598	0.141	0.04311	0.2474	0.04479
1105	0.00976	0.03916	0.07948	0.02872	0.07333	0.3674	0.48697	0.03097	1155	0.01031	0.10598	0.14141	0.04176	0.25698	0.04657
1106	0.01	0.03948	0.07997	0.02777	0.0731	0.39042	0.51494	0.03144	1156	0.01086	0.10637	0.14306	0.0406	0.26866	0.04627
1107	0.00992	0.03942	0.08027	0.02838	0.07374	0.41489	0.54805	0.03231	1157	0.01073	0.10641	0.14485	0.03919	0.27964	0.04849
1108	0.00996	0.04034	0.08031	0.02772	0.07371	0.442	0.58042	0.03286	1158	0.0115	0.10704	0.14669	0.03825	0.29191	0.04879
1109	0.01008	0.03985	0.08013	0.02762	0.07435	0.47061	0.61691	0.03357	1159	0.01297	0.10782	0.14938	0.03712	0.30436	0.05235
1110	0.01014	0.04036	0.07989	0.02725	0.07432	0.50328	0.65328	0.03435	1160	0.0147	0.10835	0.15216	0.03624	0.31911	0.05353
1111	0.01027	0.04077	0.0794	0.02663	0.0747	0.53911	0.69234	0.03515	1161	0.01607	0.10926	0.15604	0.03536	0.33327	0.05679
1112	0.01037	0.04133	0.0786	0.02687	0.07516	0.57606	0.73358	0.03577	1162	0.01812	0.11047	0.15901	0.03451	0.35007	0.05916
1113	0.01047	0.04105	0.07796	0.02653	0.07577	0.61667	0.77218	0.03651	1163	0.0182	0.11158	0.16311	0.03398	0.3659	0.06317
1114	0.01065	0.04172	0.07694	0.02672	0.07668	0.65585	0.81306	0.03713	1164	0.0196	0.11284	0.1667	0.0331	0.38495	0.06494
1115	0.01071	0.04198	0.07588	0.02615	0.07711	0.69975	0.85002	0.03782	1165	0.02003	0.11429	0.17111	0.03298	0.40362	0.06761
1116	0.01083	0.04204	0.07482	0.02691	0.07831	0.73959	0.88644	0.03864	1166	0.02101	0.11554	0.17508	0.03266	0.42406	0.06984
1117	0.01113	0.04279	0.07366	0.02668	0.07889	0.78565	0.91752	0.03927	1167	0.02138	0.11656	0.17909	0.03276	0.44832	0.07191
1118	0.01107	0.04327	0.07247	0.02701	0.0804	0.82558	0.94643	0.03998	1168	0.02169	0.11786	0.18287	0.03204	0.47167	0.07413
1119	0.01136	0.0434	0.0712	0.02687	0.08113	0.86941	0.96806	0.04093	1169	0.02203	0.11902	0.18625	0.03241	0.49953	0.07369
1120	0.01138	0.04449	0.06999	0.02715	0.08273	0.90686	0.98631	0.04144	1170	0.02399	0.11994	0.18925	0.03241	0.5246	0.0771
1121	0.0114	0.04449	0.06859	0.02672	0.08352	0.94288	0.99623	0.0426	1171	0.02451	0.121	0.19209	0.03204	0.55595	0.07769
1122	0.01174	0.04512	0.06737	0.02668	0.08497	0.96924	1	0.04347	1172	0.02052	0.12187	0.19435	0.03194	0.58641	0.07917
1123	0.0119	0.04542	0.06604	0.02734	0.08643	0.99001	0.99568	0.04476	1173	0.02104	0.12279	0.19575	0.03166	0.62234	0.07902
1124	0.0122	0.04639	0.06483	0.02687	0.08805	0.99936	0.98323	0.04591	1174	0.02156	0.12371	0.19669	0.03147	0.65497	0.0814
1125	0.01235	0.0466	0.06368	0.0271	0.08948	1	0.96541	0.04736	1175	0.02207	0.12477	0.19682	0.03087	0.69238	0.0808
1126	0.01245	0.04645	0.06264	0.0272	0.0912	0.99074	0.94145	0.04867	1176	0.02259	0.12521	0.19635	0.03072	0.72734	0.07977
1127	0.01257	0.0466	0.06163	0.02753	0.09277	0.97058	0.91153	0.05087	1177	0.0231	0.12588	0.1956	0.02996	0.76455	0.07917
1128	0.01293	0.04732	0.06071	0.0272	0.09417	0.9443	0.87722	0.05243	1178	0.02361	0.12719	0.19391	0.02981	0.80199	0.07665
1129	0.01311	0.04717	0.05988	0.02753	0.09612	0.90704	0.84325	0.05432	1179	0.02412	0.12752	0.19178	0.02927	0.83695	0.07517
1130	0.01332	0.04719	0.05876	0.02805	0.0976	0.86628	0.80509	0.05674	1180	0.02463	0.12863	0.18941	0.02899	0.87428	0.07191
1131	0.0137	0.04788	0.05806	0.02748	0.09929	0.8161	0.76778	0.05963	1181	0.02514	0.12989	0.1859	0.02836	0.90688	0.07191
1132	0.01374	0.04732	0.05708	0.02805	0.10129	0.77053	0.72654	0.0617	1182	0.02565	0.13057	0.18265	0.02758	0.93691	0.06939
1133	0.01443	0.04785	0.05648	0.02848	0.10322	0.71751	0.68908	0.06446	1183	0.02616	0.13124	0.17896	0.0268	0.96263	0.06821
1134	0.01449	0.04749	0.05551	0.02891	0.10479	0.67139	0.65091	0.06721	1184	0.02667	0.13293	0.17552	0.02557	0.98141	0.06643
1135	0.01542	0.04759	0.05472	0.02905	0.10679	0.61758	0.61395	0.07013	1185	0.0273	0.13385	0.17155	0.02444	0.99402	0.06554
1136	0.01562	0.04787	0.05394	0.03052	0.10845	0.57344	0.57975	0.07255	1186	0.02716	0.13487	0.16739	0.02363	1	0.06361
1137	0.01619	0.04777	0.0531	0.03043	0.1095	0.52708	0.54793	0.07506	1187	0.02701	0.13593	0.16364	0.02278	0.99915	0.06065
1138	0.01649	0.04723	0.05206	0.03043	0.11043	0.48733	0.517	0.07764	1188	0.02687	0.13718	0.15948	0.02162	0.99255	0.05961
1139	0.01671	0.04691	0.05112	0.03038	0.11139	0.44597	0.48669	0.07971	1189	0.02674	0.13863	0.15573	0.02071	0.97808	0.05813
1140	0.01744	0.04618	0.04999	0.03161	0.11291	0.41341	0.45876	0.08127	1190	0.02595	0.1396	0.15179	0.01977	0.96046	0.05531
1141	0.01794	0.04594	0.04885	0.03128	0.11273	0.37966	0.43406	0.08262	1191	0.0252	0.141	0.14828	0.01889	0.9371	0.05353
1142	0.01867	0.04434	0.04786	0.03175	0.11416	0.35198	0.40974	0.0836	1192	0.02506	0.14279	0.14459	0.01817	0.90944	0.05235
1143	0.01922	0.04443	0.04631	0.03256	0.11471	0.32345	0.38741	0.08376	1193	0.02491	0.1439	0.14144	0.01748	0.882	0.0519
1144	0.02	0.04294	0.04564	0.03365	0.11552	0.30166	0.36652	0.08353	1194	0.02477	0.14564	0.13859	0.01654	0.85189	0.05101
1145	0.02108	0.04245	0.04436	0.03422	0.11486	0.27898	0.34788	0.08318	1195	0.02477	0.14757	0.136	0.01581	0.82392	0.05101
1146	0.02132	0.04196	0.0427	0.03455	0.11523	0.26058	0.33034	0.08113	1196	0.02527	0.14926	0.13334	0.01494	0.79284	0.05012
1147	0.02205	0.04092	0.04201	0.03474	0.11471	0.24192	0.31458	0.08024	1197	0.02577	0.15129	0.13084	0.01434	0.76416	0.05101
1148	0.02283	0.03987	0.04108	0.0346	0.11538	0.22731	0.29879	0.07851	1198	0.02627	0.15332	0.1288	0.01362	0.73661	0.04998
1149	0.0232	0.03851	0.04042	0.03527	0.11398	0.21199	0.28661	0.07629	1199	0.02677	0.15578	0.12696	0.01239	0.7084	0.04909
1150	0.02348	0.03786	0.04005	0.03588	0.11483	0.19946	0.27299	0.075	1200	0.02727	0.15839	0.12561	0.01167	0.68314	0.05012
1151	0.02401	0.03711	0.03979	0.03588	0.11334	0.18721	0.26241	0.07304	1201	0.02735	0.16095	0.12411	0.01073	0.65668	0.04968
1152	0.02409	0.03597	0.03963	0.03603	0.11355	0.17765	0.25113	0.07179	1202	0.02699	0.16399	0.12296	0.00929	0.6346	0.04909
1153	0.02443	0.03552	0.03952	0.03569	0.11256	0.16757	0.24179	0.07013	1203	0.02663	0.16689	0.12236	0.00825	0.61276	0.05072
1154	0.02437	0.03511	0.03992	0.0356	0.11227	0.16005	0.23222	0.06957	1204	0.02627	0.17013	0.12145	0.00706	0.59281	0.05072
1155	0.02439	0.03462	0.04016	0.03541	0.11142	0.15256	0.22421	0.06864	1205	0.0259	0.1739	0.12139	0.00555	0.57489	0.05086
1156	0.02431	0.0338	0.0408	0.0346	0.11087	0.14603	0.21588	0.06824	1206	0.02566	0.17771	0.12077	0.00446	0.55758	0.05146
1157	0.02403	0.03395	0.04113	0.03493	0.11026	0.14014	0.20818	0.06786	1207	0.02487	0.18153	0.12152	0.00377	0.54307	0.05324
1158	0.0238	0.03358	0.04187	0.03394	0.10938	0.13502	0.20215	0.06744	1208	0.02383	0.18573	0.12136	0.00273	0.52739	0.05309
1159	0.02352	0.03298	0.0424	0.03403	0.10898	0.13034	0.19491	0.06786	1209	0.02433	0.19095	0.12217	0.00185	0.51447	0.05576
1160	0.02296	0.03324	0.04307	0.03251	0.10781	0.12555	0.18943	0.06773	1210	0.02484	0.19583	0.12321	0.000972671	0.50031	0.05561
1161	0.02249	0.03227	0.04354	0.0328	0.10746	0.12188	0.18305	0.06804	1211	0.02534	0.20133	0.12414	0.000909918	0.48855	0.05576
1162	0.02209	0.03294	0.04381	0.03175	0.10647	0.11834	0.17826	0.0681	1212	0.02584	0.20703	0.1253	3.13765e-05	0.474	0.0559
1163	0.02162	0.03294	0.04419	0.03118	0.10575	0.11525	0.17285	0.06841	1213	0.02635	0.21404	0.12674	0.000188259	0.46248	0.05664
1164	0.0211	0.03302	0.04423	0.03099	0.10525	0.11219	0.16834	0.06877	1214	0.02685	0.22012	0.12858	0	0.4487	0.05664
1165	0.02071	0.03278	0.04433	0.03081	0.10423	0.10956	0.16363	0.06897	1215	0.02736	0.22761	0.13018	0.000376518	0.43567	0.05546
1166	0.02027	0.03326	0.04393	0.0299	0.10368	0.10681	0.15951	0.06924	1216	0.02768	0.23481	0.13246	0.000658906	0.42282	0.05516
1167	0.0198	0.03285	0.04373	0.02924	0.10249	0.10432	0.15581	0.06901	1217	0.02689	0.2437	0.13471	0.00113	0.40932	0.05635
1168	0.01912	0.03281	0.04322	0.02886	0.10159	0.10216	0.15157	0.06897	1218	0.02626	0.25181	0.13731	0.00207	0.39593	0.05531
1169	0.01871	0.03274	0.04275	0.02819	0.10045	0.10006	0.14791	0.06908	1219	0.02613	0.26162	0.14006	0.00276	0.38305	0.05546
1170	0.01819	0.03289	0.04225	0.02767	0.09969	0.09796	0.14426	0.06846	1220	0.02599	0.27166	0.14313	0.00377	0.36966	0.05353
1171	0.0177	0.03322	0.04164	0.02663	0.09824	0.09609	0.14091	0.06793	1221	0.02586	0.28253	0.14641	0.00483	0.35705	0.05368
1172	0.0171	0.03317	0.04112	0.02691	0.0974	0.09427	0.13733	0.06721	1222	0.02573	0.29374	0.14997	0.00596	0.34406	0.05072
1173	0.01683	0.03259	0.04048	0.02634	0.09623	0.09239	0.13368	0.06632	1223	0.02561	0.30654	0.15407	0.00671	0.33214	0.04923
1174	0.01637	0.03291	0.03981	0.02601	0.09501	0.09066	0.13087	0.06568	1224	0.02548	0.32007	0.15867	0.008	0.31825	0.04686
1175	0.01602	0.03356	0.03912	0.02615	0.09417	0.08935	0.12757	0.06481	1225	0.02508	0.3362	0.16367	0.00853	0.30665	0.04627
1176	0.01564	0.03283	0.03859	0.02592	0.09274	0.08772	0.12496	0.06417	1226	0.0256	0.35185	0.16914	0.00941	0.29517	0.04242
1177	0.0152	0.03304	0.03787	0.02549	0.09163	0.08611	0.12181	0.06317	1227	0.02613	0.37054	0.17511	0.01023	0.28259	0.04019
1178	0.01487	0.03337	0.03718	0.0253	0.0903	0.08498	0.1199	0.06221	1228	0.02667	0.3903	0.18209	0.01101	0.27177	0.03975
1179	0.01447	0.03315	0.03672	0.02554	0.08913	0.0836	0.11671	0.06141	1229	0.02737	0.4116	0.18934	0.0117	0.25978	0.0356
1180	0.01417	0.03246	0.03613	0.02506	0.08785	0.08216	0.11442	0.06043	1230	0.02727	0.43493	0.19788	0.01233	0.25016	0.03382
1181	0.01382	0.03266	0.03556	0.02549	0.0866	0.08096	0.11208	0.05961	1231	0.02716	0.45933	0.20667	0.01264	0.23964	0.03086
1182	0.0135	0.03261	0.03534	0.02487	0.08517	0.07968	0.10979	0.05879	1232	0.02706	0.48662	0.21614	0.01318	0.23037	0.02878
1183	0.01311	0.03276	0.03496	0.02544	0.08424	0.0788	0.10784	0.05796	1233	0.0269	0.51348	0.22584	0.01365	0.22179	0.0267
1184	0.01297	0.03229	0.03475	0.02535	0.08308	0.07762	0.10528	0.05719	1234	0.02745	0.54207	0.23584	0.01346	0.21341	0.02342
1185	0.01269	0.03231	0.03466	0.0253	0.08221	0.07658	0.10314	0.05667	1235	0.028	0.57313	0.24707	0.01403	0.20491	0.02068
1186	0.01253	0.03119	0.03427	0.02558	0.08119	0.07544	0.10115	0.0559	1236	0.03274	0.60497	0.25773	0.0139	0.19649	0.01872
1187	0.01231	0.03139	0.03438	0.02558	0.08023	0.07453	0.09932	0.05574	1237	0.03291	0.64124	0.27008	0.0139	0.18904	0.01569
1188	0.01198	0.03039	0.03415	0.02568	0.07921	0.07339	0.09695	0.05541	1238	0.03085	0.67564	0.281	0.01406	0.18132	0.0132
1189	0.01194	0.03009	0.03408	0.02563	0.07845	0.07243	0.09524	0.0555	1239	0.03224	0.71423	0.29363	0.01412	0.17457	0.01341
1190	0.01152	0.03078	0.0339	0.02516	0.07711	0.07156	0.09345	0.05536	1240	0.03018	0.75085	0.30511	0.01403	0.16751	0.00957
1191	0.01134	0.03035	0.03392	0.0253	0.07644	0.07067	0.09158	0.05563	1241	0.02965	0.78905	0.31793	0.01396	0.16118	0.00883
1192	0.01111	0.03039	0.03392	0.02535	0.07583	0.06979	0.0901	0.05572	1242	0.03024	0.82403	0.3289	0.01403	0.1554	0.00827
1193	0.01089	0.02973	0.03393	0.02482	0.07452	0.06904	0.088	0.05599	1243	0.02943	0.85885	0.3401	0.01403	0.14908	0.00731
1194	0.01073	0.0296	0.03405	0.02501	0.07412	0.06809	0.08664	0.05643	1244	0.02923	0.89093	0.3501	0.01406	0.14349	0.00502
1195	0.01055	0.02954	0.03405	0.02482	0.07301	0.06745	0.08477	0.05705	1245	0.02914	0.91986	0.35899	0.01393	0.13806	0.00341
1196	0.01041	0.02938	0.03415	0.02459	0.0722	0.06668	0.08306	0.05788	1246	0.0291	0.94633	0.36665	0.01412	0.13398	0.0027
1197	0.01035	0.0288	0.03419	0.02478	0.07118	0.06609	0.08201	0.05868	1247	0.02984	0.96643	0.37287	0.01377	0.12781	0.00209
1198	0.01012	0.02885	0.03455	0.02468	0.07097	0.06554	0.08022	0.05963	1248	0.02999	0.98377	0.37744	0.01381	0.12401	0.000879417
1199	0.00992	0.0293	0.03467	0.02416	0.06995	0.0648	0.07859	0.06068	1249	0.02876	0.99478	0.38041	0.01381	0.11897	0
1200	0.00978	0.02913	0.03475	0.02416	0.06943	0.06424	0.07695	0.06163	1250	0.03021	1	0.38153	0.01359	0.11509	0.00101
1201	0.00946	0.02882	0.03508	0.02416	0.06835	0.06358	0.07563	0.06299	1251	0.031	0.99918	0.38159	0.01365	0.11055	1.27016e-05
1202	0.00952	0.02867	0.03531	0.02388	0.06769	0.06322	0.07384	0.06421	1252	0.03046	0.99237	0.37978	0.01365	0.10698	0.000119679
1203	0.00911	0.02859	0.03549	0.02378	0.06734	0.0626	0.07221	0.0659	1253	0.031	0.98102	0.37672	0.01368	0.10337	0.000353258
1204	0.00895	0.02758	0.03569	0.02335	0.06626	0.06215	0.07053	0.06746	1254	0.03175	0.96314	0.37206	0.01362	0.09945	0.00102
1205	0.00877	0.02814	0.0359	0.0235	0.06611	0.0617	0.06944	0.06939	1255	0.03126	0.94237	0.36696	0.01362	0.09596	0.000296909
1206	0.00857	0.02766	0.03621	0.0234	0.06527	0.06116	0.06804	0.07104	1256	0.03218	0.916	0.36102	0.01362	0.09293	0.00196
1207	0.00843	0.02766	0.03642	0.02331	0.06507	0.06082	0.06645	0.07319	1257	0.03262	0.88938	0.3547	0.01355	0.08928	0.00155
1208	0.00871	0.02704	0.03635	0.02326	0.06411	0.06029	0.06552	0.07571	1258	0.03229	0.85982	0.34807	0.01343	0.08626	0.00113
1209	0.00831	0.02695	0.0364	0.02255	0.06355	0.05984	0.06415	0.07815	1259	0.03177	0.83045	0.34154	0.01343	0.08327	0.00207
1210	0.00814	0.02714	0.03634	0.02259	0.0628	0.05941	0.06264	0.08095	1260	0.03314	0.79804	0.33494	0.01327	0.08044	0.00103
1211	0.008	0.02714	0.03616	0.02169	0.06198	0.05898	0.06217	0.08376	1261	0.03323	0.7678	0.32875	0.01312	0.07838	0.0028
1212	0.00772	0.02714	0.03591	0.02136	0.06137	0.05848	0.06061	0.08725	1262	0.03417	0.73635	0.32234	0.01324	0.07562	0.0028
1213	0.00742	0.02646	0.03582	0.0206	0.0605	0.05798	0.05991	0.09038	1263	0.03403	0.70573	0.31611	0.01302	0.07341	0.0035
1214	0.00709	0.02676	0.03548	0.02003	0.06009	0.05756	0.05867	0.09381	1264	0.0345	0.67559	0.31014	0.01315	0.07105	0.00432
1215	0.00695	0.02643	0.03497	0.01908	0.05887	0.0572	0.05781	0.09736	1265	0.03355	0.64511	0.30354	0.01302	0.06903	0.00504
1216	0.00665	0.02672	0.03457	0.01865	0.05826	0.05659	0.05703	0.10112	1266	0.03439	0.61303	0.29716	0.01293	0.06689	0.00511
1217	0.0063	0.02646	0.03408	0.01761	0.05721	0.0562	0.05641	0.10543	1267	0.03596	0.58415	0.28969	0.01274	0.06457	0.0066
1218	0.00606	0.02672	0.0336	0.01699	0.05637	0.05578	0.05602	0.1095	1268	0.03493	0.55859	0.28234	0.01296	0.06247	0.00483
1219	0.00588	0.02656	0.03293	0.01633	0.05538	0.05525	0.05509	0.11397	1269	0.03514	0.53227	0.27355	0.0128	0.06045	0.00538
1220	0.00558	0.02676	0.03248	0.01509	0.05447	0.05474	0.05439	0.11877	1270	0.03722	0.50652	0.26542	0.0129	0.05898	0.00565
1221	0.00515	0.02644	0.0317	0.01429	0.05346	0.05447	0.05357	0.1236	1271	0.03693	0.48285	0.25614	0.01258	0.05634	0.00562
1222	0.00497	0.02667	0.03127	0.01324	0.05264	0.05398	0.05307	0.12854	1272	0.03582	0.46	0.24666	0.01224	0.05483	0.00668
1223	0.00467	0.02743	0.03058	0.01244	0.05148	0.05349	0.05252	0.134	1273	0.03636	0.43923	0.23694	0.01246	0.05285	0.00606
1224	0.00428	0.02714	0.03009	0.01115	0.05055	0.05315	0.05174	0.13925	1274	0.03664	0.41909	0.22734	0.01214	0.05114	0.00697
1225	0.00388	0.027	0.02965	0.01073	0.0497	0.0528	0.0517	0.1453	1275	0.0366	0.39986	0.2173	0.01221	0.04994	0.00826
1226	0.00362	0.02721	0.02905	0.0094	0.04868	0.05257	0.05061	0.15121	1276	0.03757	0.38141	0.20779	0.01208	0.04839	0.00874
1227	0.00325	0.02697	0.02864	0.00864	0.04798	0.0522	0.05023	0.15855	1277	0.03807	0.36489	0.19804	0.01211	0.04645	0.0097
1228	0.00307	0.02732	0.02823	0.00821	0.04708	0.05189	0.04984	0.1656	1278	0.03676	0.35011	0.18931	0.0118	0.04517	0.01085
1229	0.00285	0.02684	0.02775	0.0074	0.04653	0.05155	0.04933	0.17383	1279	0.03774	0.3347	0.18049	0.01192	0.04396	0.01233
1230	0.00253	0.02708	0.02743	0.00688	0.04528	0.05131	0.0489	0.18161	1280	0.03817	0.32074	0.17252	0.01177	0.04253	0.01275
1231	0.00228	0.02757	0.0271	0.00617	0.04473	0.05102	0.04847	0.1913	1281	0.03934	0.30606	0.1642	0.01183	0.04136	0.01299
1232	0.002	0.02714	0.02672	0.00574	0.04397	0.05092	0.04812	0.19968	1282	0.03836	0.29306	0.15642	0.01186	0.03981	0.01421
1233	0.00176	0.02753	0.02672	0.00532	0.04362	0.05063	0.04762	0.21029	1283	0.03841	0.2807	0.1491	0.01142	0.03923	0.01539
1234	0.00162	0.02702	0.02636	0.00489	0.04263	0.05042	0.04727	0.22134	1284	0.03789	0.26901	0.14241	0.01152	0.0376	0.01499
1235	0.00133	0.02755	0.02617	0.00427	0.04202	0.05031	0.04715	0.23297	1285	0.03781	0.25795	0.13618	0.01152	0.03663	0.01695
1236	0.00121	0.02749	0.0261	0.00403	0.0417	0.05011	0.04707	0.24582	1286	0.03879	0.24746	0.13099	0.01111	0.03558	0.01624
1237	0.000969932	0.02687	0.02591	0.00361	0.04083	0.04986	0.04669	0.25952	1287	0.03954	0.23751	0.12536	0.01098	0.03442	0.0185
1238	0.000808277	0.027	0.02569	0.00294	0.04039	0.04988	0.04645	0.27455	1288	0.03739	0.22872	0.12067	0.01123	0.03372	0.01871
1239	0.000808277	0.02686	0.02565	0.00285	0.03978	0.04967	0.04614	0.29084	1289	0.03927	0.21993	0.11633	0.0107	0.0324	0.02073
1240	0.000505173	0.02734	0.02553	0.00256	0.03958	0.0497	0.04602	0.30832	1290	0.03863	0.21225	0.11207	0.01108	0.03127	0.02055
1241	0.000565794	0.02689	0.02532	0.00233	0.0387	0.04961	0.04595	0.32675	1291	0.04031	0.20327	0.10829	0.01064	0.03019	0.02363
1242	0.000444552	0.02715	0.02519	0.00247	0.03879	0.04936	0.04556	0.3459	1292	0.03851	0.19578	0.10435	0.01073	0.02964	0.0249
1243	0.000464759	0.02699	0.02494	0.00199	0.03824	0.04953	0.04548	0.36742	1293	0.03964	0.18761	0.10078	0.01067	0.02852	0.02498
1244	0.00026269	0.02697	0.02506	0.00199	0.03812	0.04936	0.04528	0.38903	1294	0.03938	0.18013	0.09728	0.01032	0.02743	0.02715
1245	0.000323311	0.02695	0.02482	0.00152	0.03733	0.04948	0.04513	0.41355	1295	0.0412	0.17293	0.09441	0.01029	0.02666	0.02745
1246	0.000303104	0.02644	0.02471	0.00104	0.03719	0.04948	0.04548	0.43723	1296	0.03893	0.16622	0.091	0.01042	0.02573	0.02745
1247	0.000242483	0.02708	0.02462	0.000996772	0.03713	0.04938	0.04493	0.46474	1297	0.03993	0.15965	0.08862	0.01017	0.02522	0.02937
1248	0.000121242	0.02708	0.02462	0.00114	0.03678	0.04946	0.0449	0.49186	1298	0.03982	0.15351	0.08552	0.00948	0.02437	0.03012
1249	0	0.02639	0.02447	0.000569584	0.03626	0.04947	0.04509	0.52421	1299	0.03816	0.1482	0.08321	0.00948	0.02344	0.03189
1250	0.000121242	0.02622	0.02443	0.000806911	0.03611	0.04946	0.04474	0.55401	1300	0.03729	0.14245	0.08071	0.00957	0.02223	0.03204
1251	0.000121242	0.02682	0.02446	0.00061705	0.0362	0.04939	0.04466	0.58947	1301	0.03997	0.13689	0.07833	0.00926	0.02223	0.03427
1252	0.00026269	0.02669	0.02435	0.000759446	0.03573	0.04958	0.04431	0.62431	1302	0.03548	0.13187	0.07605	0.00919	0.02119	0.03545
1253	0.00026269	0.02641	0.02434	0.000522119	0.03588	0.04963	0.04443	0.66322	1303	0.0388	0.12733	0.07417	0.00901	0.02115	0.03619
1254	0.000343518	0.0268	0.02423	0.000996772	0.03576	0.04978	0.04427	0.70186	1304	0.03718	0.1225	0.07233	0.00869	0.01948	0.03797
1255	0.000444552	0.02665	0.02423	0.00123	0.03582	0.05001	0.04392	0.74306	1305	0.03902	0.11844	0.07005	0.00863	0.02002	0.0396
1256	0.000464759	0.02689	0.02409	0.000854376	0.03559	0.0501	0.04353	0.7824	1306	0.03825	0.11366	0.06829	0.00813	0.01808	0.03945
1257	0.000666828	0.02609	0.02417	0.000284792	0.03556	0.05019	0.04361	0.82237	1307	0.03731	0.10965	0.06611	0.00831	0.01765	0.04034
1258	0.000727449	0.02603	0.0242	0.000759446	0.03544	0.05023	0.04307	0.85868	1308	0.03668	0.10545	0.06439	0.00775	0.01727	0.04153
1259	0.000767863	0.02598	0.02424	0.000569584	0.03536	0.05048	0.04299	0.89194	1309	0.03855	0.10178	0.06201	0.00775	0.01688	0.04286
1260	0.000848691	0.02592	0.0242	0.000284792	0.03512	0.05069	0.04276	0.92505	1310	0.03884	0.0982	0.06051	0.00737	0.01529	0.04256
1261	0.000909311	0.02592	0.02419	0.000142396	0.03506	0.05087	0.04237	0.95257	1311	0.03776	0.09511	0.05841	0.00725	0.01556	0.04182
1262	0.00105	0.02603	0.02439	0.000427188	0.03527	0.05107	0.04233	0.97521	1312	0.03594	0.09043	0.05672	0.00725	0.01432	0.04405
1263	0.00107	0.02566	0.02428	0.000474654	0.03533	0.05129	0.04167	0.99068	1313	0.03827	0.08791	0.05454	0.00653	0.01389	0.0436
1264	0.00137	0.0256	0.02443	0.000379723	0.03541	0.0516	0.04136	0.99916	1314	0.03572	0.08473	0.05319	0.00668	0.01265	0.04553
1265	0.0015	0.02491	0.02439	0.000522119	0.03533	0.05192	0.04093	1	1315	0.03737	0.08226	0.05085	0.00612	0.01304	0.04553
1266	0.00162	0.02583	0.02438	0.00071198	0.03565	0.05216	0.04073	0.98884	1316	0.03271	0.07912	0.0496	0.00621	0.01257	0.04731
1267	0.00174	0.02544	0.02431	0.00114	0.03573	0.05251	0.0398	0.96214	1317	0.03745	0.07753	0.04691	0.0053	0.01149	0.04805
1268	0.00196	0.0251	0.02431	0	0.03533	0.05272	0.03976	0.93879	1318	0.03353	0.07376	0.04528	0.00584	0.01083	0.04849
1269	0.00206	0.02523	0.02431	0.000901842	0.03565	0.05315	0.03914	0.90733	1319	0.03481	0.07207	0.04387	0.00559	0.01063	0.04968
1270	0.00224	0.02501	0.02426	0.000759446	0.03547	0.05351	0.0389	0.86933	1320	0.03609	0.06898	0.04162	0.00533	0.00958	0.04953
1271	0.00226	0.02497	0.02437	0.000284792	0.03521	0.05397	0.03836	0.82895	1321	0.03349	0.06415	0.03884	0.00527	0.00912	0.04597
1272	0.00232	0.02467	0.02432	0.00061705	0.03515	0.05428	0.03746	0.78924	1322	0.02975	0.0585	0.03668	0.00477	0.00865	0.04642
1273	0.00242	0.02428	0.02452	0.000379723	0.03521	0.0545	0.03766	0.74747	1323	0.03079	0.05526	0.03224	0.00439	0.0071	0.04227
1274	0.00238	0.02433	0.02446	0.00061705	0.03486	0.05495	0.03684	0.70722	1324	0.02975	0.0528	0.02924	0.00446	0.00594	0.04064
1275	0.00259	0.02443	0.0246	0.000759446	0.03509	0.05531	0.03665	0.66555	1325	0.02942	0.05053	0.02636	0.00471	0.00501	0.04064
1276	0.00277	0.02398	0.02465	0.000806911	0.03509	0.05563	0.0361	0.62627	1326	0.02838	0.04859	0.02458	0.00377	0.00586	0.04271
1277	0.00285	0.02402	0.0249	0.00119	0.03547	0.05589	0.03583	0.58814	1327	0.02431	0.0471	0.02305	0.00351	0.0052	0.04005
1278	0.00303	0.02422	0.02488	0.00071198	0.03492	0.05639	0.03533	0.55274	1328	0.0266	0.04526	0.02023	0.00314	0.00454	0.04064
1279	0.00303	0.02418	0.0252	0.000854376	0.03515	0.05674	0.03474	0.51712	1329	0.02314	0.04294	0.01804	0.0027	0.00369	0.04034
1280	0.00341	0.02389	0.02517	0.00161	0.03518	0.05724	0.03455	0.48444	1330	0.0196	0.0413	0.01695	0.00295	0.00217	0.0393
1281	0.0035	0.02338	0.02536	0.00128	0.03477	0.05753	0.034	0.45402	1331	0.02119	0.03898	0.01501	0.00248	0.00182	0.0396
1282	0.00344	0.02361	0.02562	0.00138	0.03512	0.05773	0.03369	0.42621	1332	0.01904	0.03744	0.01354	0.00201	0.00186	0.03856
1283	0.00354	0.02368	0.02576	0.00123	0.03448	0.05809	0.0328	0.39761	1333	0.01921	0.03661	0.01176	0.00223	0.000970045	0.03827
1284	0.00344	0.02334	0.02605	0.00138	0.03472	0.05833	0.03291	0.37398	1334	0.01787	0.03478	0.00985	0.00226	0	0.03827
1285	0.0036	0.02325	0.02602	0.00147	0.03442	0.05863	0.03233	0.35099	1335	0.01625	0.03362	0.00941	0.00163	0.000814838	0.03634
1286	0.0036	0.02327	0.02633	0.000759446	0.03416	0.05885	0.03202	0.33144	1336	0.01345	0.03246	0.00697	0.0011	0.000543225	0.03427
1287	0.00362	0.0226	0.02646	0.00166	0.03419	0.0589	0.03151	0.31212	1337	0.01202	0.0313	0.0071	0.000439271	0.000155207	0.02893
1288	0.00376	0.02224	0.02666	0.00171	0.03393	0.05908	0.03147	0.29494	1338	0.01297	0.03009	0.0046	0.000439271	0	0.0261
1289	0.00388	0.02245	0.02678	0.00185	0.03393	0.059	0.0307	0.27859	1339	0.01188	0.02966	0.00444	0.000125506	-0.00136	0.02982
1290	0.00404	0.02256	0.02706	0.00157	0.03341	0.05926	0.03058	0.26472	1340	0.01317	0.02778	0.00228	-9.41295e-05	-0.00299	0.02594
1291	0.00406	0.02286	0.02717	0.00204	0.03344	0.05902	0.02988	0.25016	1341	0.01167	0.02792	0.00141	-0.000753036	-0.00372	0.02645
1292	0.0042	0.02263	0.02732	0.0019	0.03306	0.05889	0.02988	0.23673	1342	0.0057	0.02589	0	-0.00119	-0.00407	0.02383
1293	0.00424	0.02194	0.02748	0.00195	0.03262	0.05894	0.02937	0.22434	1343	0.01432	0.02512	-3.12705e-05	-0.00144	-0.00326	0.02323
1294	0.0042	0.02193	0.02759	0.00204	0.03221	0.0586	0.02891	0.21262	1344	0.01261	0.0241	-0.00206	-0.0011	-0.00485	0.01944
1295	0.00416	0.02217	0.02782	0.0019	0.03213	0.05836	0.02848	0.20206	1345	0.01019	0.02357	-0.00303	-0.00169	-0.00396	0.02
1296	0.0043	0.02193	0.02771	0.00166	0.03131	0.05795	0.02817	0.19215	1346	0.00712	0.02183	-0.00419	-0.0021	-0.00353	0.01631
1297	0.00438	0.0214	0.02795	0.00214	0.03181	0.05735	0.02782	0.18356	1347	0.00967	0.02063	-0.00494	-0.00304	-0.00446	0.01455
1298	0.00455	0.02176	0.02781	0.00166	0.03076	0.057	0.027	0.175	1348	0.00597	0.01942	-0.0065	-0.00295	-0.00656	0.01306
1299	0.00443	0.02103	0.02797	0.0018	0.03067	0.05629	0.02696	0.16718	1349	0	0.02024	-0.00644	-0.00383	-0.00784	0.01038
1300	0.00457	0.02092	0.02805	0.00109	0.02997	0.05571	0.02669	0.16006	1350	0.0052	0.01768	-0.00813	-0.00408	-0.00989	0.00926
1301	0.00455	0.02045	0.02805	0.00195	0.02986	0.0551	0.02614	0.15359		--	--	--	--	--	--
1302	0.00471	0.02079	0.028	0.00209	0.02939	0.05434	0.02591	0.14657		--	--	--	--	--	--
1303	0.00489	0.02039	0.02812	0.0019	0.02872	0.05324	0.0254	0.1409		--	--	--	--	--	--
1304	0.00495	0.02073	0.02808	0.00233	0.02855	0.05265	0.0247	0.13509		--	--	--	--	--	--
1305	0.00527	0.02064	0.02796	0.00209	0.02782	0.05179	0.02482	0.12978		--	--	--	--	--	--
1306	0.00525	0.02103	0.02785	0.00252	0.0277	0.05069	0.02412	0.12496		--	--	--	--	--	--
1307	0.0054	0.02049	0.02771	0.00256	0.02715	0.04974	0.02354	0.11937		--	--	--	--	--	--
1308	0.00544	0.02013	0.02775	0.00204	0.02642	0.04851	0.0233	0.11519		--	--	--	--	--	--
1309	0.00548	0.02023	0.02743	0.00304	0.0259	0.04739	0.02268	0.11066		--	--	--	--	--	--
1310	0.00554	0.01929	0.02719	0.00233	0.02558	0.04632	0.02249	0.10668		--	--	--	--	--
1311	0.00564	0.01918	0.0271	0.0019	0.02447	0.04504	0.02202	0.10292		--	--	--	--	--
1312	0.00588	0.01873	0.02684	0.00228	0.0243	0.04383	0.02109	0.09903
1313	0.00598	0.01933	0.02647	0.00271	0.02357	0.04255	0.02144	0.09585
1314	0.0059	0.01931	0.02625	0.00247	0.02316	0.04142	0.02015	0.09349
1315	0.00641	0.01909	0.02601	0.0028	0.02241	0.04026	0.02046	0.09036
1316	0.00632	0.0184	0.02568	0.00342	0.02212	0.03903	0.0191	0.08787
1317	0.00687	0.0184	0.02532	0.00418	0.02191	0.03804	0.01918	0.08562
1318	0.00681	0.01856	0.02494	0.00332	0.02136	0.03644	0.01848	0.08278
1319	0.00699	0.01755	0.02479	0.00346	0.02063	0.03566	0.01801	0.0804
1320	0.00711	0.01713	0.02378	0.0037	0.01987	0.03394	0.01751	0.07757
1321	0.00752	0.01737	0.02329	0.00408	0.01868	0.03254	0.01774	0.07217
1322	0.00719	0.01653	0.02255	0.00332	0.01804	0.02968	0.01653	0.06441
1323	0.0078	0.0167	0.02107	0.00513	0.01708	0.028	0.0172	0.06023
1324	0.00774	0.01572	0.01972	0.00403	0.01574	0.02631	0.01389	0.05863
1325	0.00843	0.01509	0.01894	0.00517	0.01464	0.02529	0.01397	0.05561
1326	0.00853	0.01369	0.01834	0.00517	0.01411	0.02365	0.01325	0.05385
1327	0.00911	0.01425	0.01761	0.00589	0.01304	0.02297	0.0129	0.05185
1328	0.00875	0.01317	0.01664	0.00608	0.01257	0.02098	0.01212	0.05005
1329	0.01027	0.01367	0.01608	0.00641	0.0124	0.02007	0.01143	0.04883
1330	0.00988	0.01223	0.01524	0.0066	0.01059	0.01866	0.01068	0.04691
1331	0.01083	0.0127	0.01431	0.00921	0.01141	0.01753	0.01046	0.04438
1332	0.01117	0.01244	0.01341	0.00845	0.00949	0.0163	0.00942	0.04278
1333	0.01194	0.00964	0.0125	0.00845	0.00928	0.01515	0.00856	0.04138
1334	0.01223	0.01085	0.01159	0.00864	0.00847	0.01388	0.00828	0.03991
1335	0.01289	0.00988	0.01075	0.00921	0.00751	0.01298	0.00703	0.03842
1336	0.01332	0.01001	0.00973	0.00978	0.00579	0.01112	0.00744	0.03738
1337	0.01386	0.00941	0.00884	0.01058	0.00582	0.01057	0.00552	0.03573
1338	0.01449	0.01076	0.00767	0.01139	0.00501	0.00909	0.00622	0.03466
1339	0.01485	0.00769	0.00667	0.01134	0.00454	0.00824	0.00447	0.03355
1340	0.01546	0.00896	0.00552	0.01334	0.00393	0.00716	0.00459	0.03131
1341	0.01598	0.00881	0.00443	0.0131	0.00323	0.00525	0.00288	0.03142
1342	0.01699	0.00719	0.00317	0.01433	0.00239	0.00477	0.00327	0.02948
1343	0.01738	0.00627	0.00227	0.01457	0.0023	0.0037	0.00261	0.02893
1344	0.01827	0.00642	0.000983902	0.016	0.00134	0.00208	0.00183	0.02666
1345	0.01883	0.0051	0	0.01732	0.00154	0.00143	0.0016	0.02459
1346	0.0194	0.00353	-0.00133	0.0168	0	0	0	0.02444
1347	0.02013	0	-0.00251	0.01785	-0.000785683	-0.00081545	0.000894802	0.02368
1348	0.02095	0.00275	-0.00339	0.01922	-0.000960279	-0.00141	-0.000427949	0.02132
1349	0.02176	0.00134	-0.00483	0.0197	-0.00204	-0.00309	0.000194522	0.02008
1350	0.02219	0.0011	0.00358	0.02112	-0.00183	-0.00374	-0.00128	0.01994
1351	0.02306	-0.000410862	--	0.02293	-0.0032	-0.0048	-0.00167	0.01794
1352	0.02401	0.00276	--	0.02416	-0.00314	-0.00477	-0.00253	0.0203
1353	0.02469	-0.00267	--	0.02416	-0.00404	-0.000679542	-0.00284	0.03449
1354	0.02552	-0.00487	--	0.02416	-0.00294	0.000924177	-0.00163	0.0334
1355	0.02528	0.00138	--	0.02245	-0.00279	-0.00696	-0.000816993	0.01625
1356	0.02459	-0.00213	--	0.02501	-0.000843882	-0.00936	-0.000544662	0.0133
1357	0.02722	-0.00708	--	0.02933	-0.00463	-0.01231	-0.0021	0.01303
1358	0.02938	-0.00771	--	0.03043	-0.00716	-0.01174	-0.00405	0.00992
1359	0.03112	-0.00564	--	0.03323	-0.00701	-0.01533	-0.00615	0.00876
1360	0.03187	-0.00459	--	0.03607	-0.00847	-0.01456	-0.00681	0.00703
1361	0.03207	-0.00809		0.03598	-0.00928	-0.01844	-0.0063	0.00836
1362	0.03419	-0.0099		0.03873	-0.00899	-0.01862	-0.00692	0.00594
1363	0.03605	-0.01516		0.0393	-0.01097	-0.02067	-0.00778	0.00362
1364	0.03655	-0.00465		0.04139	-0.01065	-0.02162	-0.01047	0.00449
1365	0.03841	-0.01208		0.04267	-0.0124	-0.02359	-0.00926	0.00336
1366	0.03898	-0.01586		0.0441	-0.01368	-0.02554	-0.01179	0.00158
1367	0.04159	-0.01924		0.0487	-0.01429	-0.02767	-0.01136	-0.000377979
1368	0.0433	-0.01233		0.0525	-0.01429	-0.02865	-0.01233	0.000333511
1369	0.04431	-0.01427		0.05349	-0.01554	-0.02974	-0.01548	-0.0014
1370	0.04637	-0.02824		0.05724	-0.01609	-0.03448	-0.01381	0.000733725
1371	0.04821	-0.02107		0.06071	-0.01664	-0.03708	-0.01727	-0.00271
1372	0.05078	-0.01937		0.06365	-0.01784	-0.03691	-0.01634	-0.00614
1373	0.05262	-0.03014		0.06835	-0.01772	-0.04174	-0.02116	-0.00565
1374	0.05492	-0.01614		0.07528	-0.01865	-0.04137	-0.02206	-0.00354
1375	0.05678	-0.01888		0.07993	-0.02057	-0.04789	-0.02093	-0.00414
1376	0.05842	-0.01253		0.08306	-0.01819	-0.04963	-0.03019	-0.00734
1377	0.06163	-0.04062		0.08876	-0.02107	-0.06385	-0.02832	-0.00972
1378	0.06141	-0.03494		0.09792	-0.01504	-0.06151	-0.03225	-0.00354
1379	0.0648	-0.03907		0.10779	-0.01705	-0.05542	-0.03544	0.00647
1380	0.06511	-0.05407		0.12108	-0.00576	-0.04602	-0.02716	-0.00342
1381	0.06589	0.01264		0.12963	0.00256	-0.07357	-0.02953	-0.00978
1382	0.05888	-0.04536		0.15099	0.01638	-0.11468	-0.02525	-0.01245
1383	0.05478	-0.02073		0.17956	0.05174	-0.08625	-0.03151	0.03037
1384	0.04076	0.06944		0.21739	0.05733	-0.09606	-0.00969	0.01645
1385	0.03999	0.15743		0.28816	0.10467	-0.07766	-0.01852	0.00703
1386	0.04049	-0.03408		0.2762	0.13103	-0.10339	-0.000778089	0.01759
1387	0.0017	-0.22338		0.3643	0.16173	0.02936	0.05906	0.1887
1388	0.0132	0.48063		0.41978	0.23023	-0.0813	0.03377	0.02417
1389	0.000969932	0.37472		0.56859	0.26946	-0.04643	0.17134	0.07188
1390	0.04001	-1.14479		0.55767	0.30208	-0.17852	0.11282	0.10348
1391	-0.03609	11.1952		0.60979	0.35813	-0.16354	0.18849	0.19264
1392	0.03928	11.1952		0.69826	0.36881	-0.1778	0.18631	0.07871
1393	-0.00942	-1.35358		0.81365	0.37038	-0.19379	0.24868	0.03446
1394	0.03682	-1.96831		0.86871	0.50668	-0.04287	0.25965	-0.00351
1395	-0.00339	-0.28482		0.73647	0.37768	-0.06222	0.16464	-0.008
1396	-0.02659	11.1952		0.88903	0.44877	-0.09754	0.20429	0.16584
1397	0.00655	-1.27729		0.94836	0.43215	-0.13039	0.07703	0.11079
1398	-0.02601	11.1952		1.13551	0.52274	-0.0922	0.31096	-0.12994
1399	0.00354	11.1952		0.7014	0.33755	-0.12872	0.17674	0.09036
1400	0.0433	11.1952		0.89396	0.48875	0.15521	0.18608	0.03782
				--		--	--	--
		--			--
		--			--
		--			--
		--			--
		--			--
		--			--
		--			--
		--			--
		--			--
		--			--
		--			--
		--			--
		--			--
		--			--
		--			--
		--			--
		--			--
		--			--
		--			--
		--			--
		--			--
		--			--
		--			--
		--			--
					--
					--
					--
