# Supplementary material for: Preparing high-concentration individualized carbon nanotubes for industrial separation of multiple single-chirality species
Source: Nat Commun. 2023 Apr 29;14:2491. doi: 10.1038/s41467-023-38133-0 (PMC10148823; doi:10.1038/s41467-023-38133-0)
Supplement: Supplementary file 3 — Source Data [file 41467_2023_38133_MOESM3_ESM.zip › 7 Source data/Supplementary Figure 8/Supplementary Figure 8- purity evalution of single-chirality species.xlsx]

## Sheet: Supplementary Fig 8
X	(7,6) Fitting data							X	(11,1) Fitting data							X	(6,4) fitting data										X	(7,5) Fitting data								X	(9,1) Fitting data							X	(8,3) Fitting data
4.96	0.01087	8.60697e-06	1.61713e-06	5.98494e-05	8.59186e-07	1.92118e-06		4.96	7.33555e-06	1.36463e-06	7.51206e-06	2.61013e-06	1.7431e-06	7.6682e-05		4.96		0.0055	0.000925068	6.065e-05	0.000168065	1.69781e-05	9.53563e-05	4.76215e-06	1.43131e-05		4.96	1.78075e-08	3.34239e-06	1.32393e-05	7.22856e-06	9.78294e-05	-2.05688e-21	1.42464e-07		4.96	1.8162e-09	1.258e-06	3.69891e-05	4.44978e-07	1.2587e-22	8.11811e-07		4.96	1.6127e-07	2.54578e-20	4.03767e-05	1.17344e-06	2.61125e-06
4.94024	0.01126	8.6315e-06	1.6213e-06	5.99865e-05	8.60831e-07	1.9269e-06		4.94024	0.00197	1.36875e-06	7.53072e-06	2.61598e-06	1.74691e-06	7.68333e-05		4.94024	1.60422e-05	0.00568	0.000949381	6.10821e-05	0.000169073	1.70448e-05	9.56578e-05	4.77264e-06	1.4361e-05		4.94024	0.00319	3.35319e-06	1.32752e-05	7.24756e-06	9.8083e-05	1.63734e-21	1.42733e-07		4.94024	0.000166948	1.2626e-06	3.70992e-05	4.46173e-07	5.99429e-23	8.14404e-07		4.94024	0.000507315	2.06731e-20	4.04903e-05	1.17635e-06	2.61709e-06
4.92063	0.01169	8.65614e-06	1.62548e-06	6.01242e-05	8.62481e-07	1.93265e-06		4.92063	0.00127	1.37289e-06	7.54945e-06	2.62186e-06	1.75073e-06	7.69852e-05		4.92063	0.00205	0.00588	0.000974662	6.15189e-05	0.000170091	1.7112e-05	9.59607e-05	4.78316e-06	1.44091e-05		4.92063	0.00524	3.36404e-06	1.33112e-05	7.26664e-06	9.83376e-05	-5.88599e-22	1.43003e-07		4.92063	0.00199	1.26723e-06	3.72097e-05	4.47372e-07	9.48286e-23	8.1701e-07		4.92063	0.000376366	3.0523e-20	4.06044e-05	1.17927e-06	2.62295e-06
4.90119	0.01217	8.68088e-06	1.62968e-06	6.02623e-05	8.64136e-07	1.93842e-06		4.90119	0.00297	1.37705e-06	7.56825e-06	2.62776e-06	1.75457e-06	7.71374e-05		4.90119	0.00347	0.00609	0.001	6.19603e-05	0.000171118	1.71795e-05	9.62651e-05	4.79372e-06	1.44574e-05		4.90119	0.00833	3.37495e-06	1.33474e-05	7.2858e-06	9.85932e-05	1.0574e-21	1.43274e-07		4.90119	0.00113	1.27189e-06	3.73207e-05	4.48577e-07	-6.01376e-22	8.19628e-07		4.90119	-0.000346163	1.45659e-20	4.07189e-05	1.18221e-06	2.62883e-06
4.88189	0.0127	8.70573e-06	1.63389e-06	6.04009e-05	8.65795e-07	1.94422e-06		4.88189	0.00274	1.38122e-06	7.58712e-06	2.63367e-06	1.75842e-06	7.72901e-05		4.88189	0.00338	0.0063	0.00103	6.24065e-05	0.000172154	1.72474e-05	9.65709e-05	4.80431e-06	1.4506e-05		4.88189	0.01221	3.3859e-06	1.33838e-05	7.30503e-06	9.88498e-05	8.14831e-22	1.43545e-07		4.88189	0.00127	1.27657e-06	3.74323e-05	4.49786e-07	-1.664e-23	8.22258e-07		4.88189	-0.00134	2.20309e-20	4.0834e-05	1.18515e-06	2.63473e-06
4.86275	0.01329	8.73069e-06	1.63813e-06	6.05399e-05	8.67459e-07	1.95004e-06		4.86275	0.00401	1.38542e-06	7.60606e-06	2.63961e-06	1.76229e-06	7.74433e-05		4.86275	0.00557	0.00653	0.00106	6.28575e-05	0.0001732	1.73157e-05	9.68782e-05	4.81494e-06	1.45548e-05		4.86275	0.01581	3.39691e-06	1.34203e-05	7.32434e-06	9.91074e-05	-1.47942e-21	1.43817e-07		4.86275	0.002	1.28128e-06	3.75443e-05	4.51e-07	-1.64454e-22	8.24902e-07		4.86275	-0.000655732	1.23797e-20	4.09495e-05	1.18811e-06	2.64065e-06
4.84375	0.01396	8.75575e-06	1.64237e-06	6.06795e-05	8.69128e-07	1.95589e-06		4.84375	0.00467	1.38963e-06	7.62507e-06	2.64557e-06	1.76616e-06	7.75969e-05		4.84375	0.00604	0.00677	0.00109	6.33135e-05	0.000174255	1.73844e-05	9.71869e-05	4.82561e-06	1.46039e-05		4.84375	0.02016	3.40798e-06	1.34569e-05	7.34372e-06	9.9366e-05	-1.60021e-21	1.4409e-07		4.84375	0.00194	1.28601e-06	3.76568e-05	4.52219e-07	-1.13317e-22	8.27558e-07		4.84375	-0.00174	3.00048e-20	4.10656e-05	1.19108e-06	2.64659e-06
4.8249	0.01471	8.78092e-06	1.64664e-06	6.08195e-05	8.70802e-07	1.96177e-06		4.8249	0.00496	1.39386e-06	7.64415e-06	2.65154e-06	1.77005e-06	7.7751e-05		4.8249	0.00876	0.00703	0.00112	6.37744e-05	0.00017532	1.74536e-05	9.74972e-05	4.83631e-06	1.46532e-05		4.8249	0.02446	3.4191e-06	1.34937e-05	7.36318e-06	9.96257e-05	-7.61615e-22	1.44364e-07		4.8249	0.00246	1.29077e-06	3.77699e-05	4.53443e-07	-1.18621e-22	8.30226e-07		4.8249	-0.00153	2.84056e-20	4.11821e-05	1.19406e-06	2.65255e-06
4.8062	0.01556	8.8062e-06	1.65092e-06	6.096e-05	8.7248e-07	1.96767e-06		4.8062	0.00652	1.39812e-06	7.6633e-06	2.65754e-06	1.77395e-06	7.79055e-05		4.8062	0.00784	0.0073	0.00115	6.42404e-05	0.000176394	1.75231e-05	9.78089e-05	4.84704e-06	1.47028e-05		4.8062	0.02887	3.43027e-06	1.35306e-05	7.38272e-06	9.98863e-05	-1.39601e-22	1.44638e-07		4.8062	0.00315	1.29556e-06	3.78834e-05	4.54672e-07	-1.87614e-22	8.32908e-07		4.8062	-0.00228	3.96114e-20	4.12991e-05	1.19705e-06	2.65853e-06
4.78764	0.01652	8.83159e-06	1.65522e-06	6.11011e-05	8.74164e-07	1.9736e-06		4.78764	0.00742	1.40239e-06	7.68253e-06	2.66356e-06	1.77787e-06	7.80605e-05		4.78764	0.01079	0.00758	0.00118	6.47114e-05	0.000177479	1.75931e-05	9.81221e-05	4.85781e-06	1.47527e-05		4.78764	0.0335	3.4415e-06	1.35677e-05	7.40234e-06	0.000100148	-2.40811e-21	1.44914e-07		4.78764	0.00322	1.30037e-06	3.79975e-05	4.55906e-07	-2.51108e-22	8.35603e-07		4.78764	-0.00161	9.82205e-21	4.14166e-05	1.20005e-06	2.66453e-06
4.76923	0.0176	8.85709e-06	1.65953e-06	6.12425e-05	8.75852e-07	1.97955e-06		4.76923	0.00887	1.40668e-06	7.70183e-06	2.6696e-06	1.7818e-06	7.82159e-05		4.76923	0.0117	0.00788	0.00122	6.51877e-05	0.000178574	1.76635e-05	9.84368e-05	4.86862e-06	1.48027e-05		4.76923	0.03952	3.45278e-06	1.3605e-05	7.42203e-06	0.000100411	-1.07918e-22	1.4519e-07		4.76923	0.00324	1.30521e-06	3.81121e-05	4.57145e-07	-1.37256e-22	8.38311e-07		4.76923	-0.00289	2.52832e-20	4.15347e-05	1.20306e-06	2.67056e-06
4.75096	0.01883	8.8827e-06	1.66386e-06	6.13845e-05	8.77546e-07	1.98554e-06		4.75096	0.00901	1.41099e-06	7.7212e-06	2.67566e-06	1.78574e-06	7.83718e-05		4.75096	0.01402	0.0082	0.00126	6.56693e-05	0.000179678	1.77343e-05	9.8753e-05	4.87946e-06	1.48531e-05		4.75096	0.04398	3.46412e-06	1.36424e-05	7.44181e-06	0.000100674	-8.16812e-24	1.45467e-07		4.75096	0.00292	1.31008e-06	3.82272e-05	4.58389e-07	2.16855e-22	8.41032e-07		4.75096	-0.00295	3.27594e-20	4.16532e-05	1.20609e-06	2.6766e-06
4.73282	0.02023	8.90843e-06	1.66821e-06	6.1527e-05	8.79244e-07	1.99155e-06		4.73282	0.00983	1.41532e-06	7.74064e-06	2.68174e-06	1.78969e-06	7.85282e-05		4.73282	0.01366	0.00853	0.00129	6.61562e-05	0.000180793	1.78056e-05	9.90708e-05	4.89034e-06	1.49037e-05		4.73282	0.04782	3.47551e-06	1.36799e-05	7.46166e-06	0.000100939	6.37608e-22	1.45744e-07		4.73282	0.00438	1.31497e-06	3.83428e-05	4.59638e-07	-1.56377e-22	8.43767e-07		4.73282	-0.0012	2.60058e-20	4.17722e-05	1.20912e-06	2.68266e-06
4.71483	0.02181	8.93426e-06	1.67258e-06	6.167e-05	8.80947e-07	1.99759e-06		4.71483	0.01149	1.41967e-06	7.76016e-06	2.68784e-06	1.79366e-06	7.86851e-05		4.71483	0.0169	0.00889	0.00133	6.66485e-05	0.000181919	1.78772e-05	9.93901e-05	4.90126e-06	1.49545e-05		4.71483	0.05166	3.48696e-06	1.37176e-05	7.48159e-06	0.000101205	1.55912e-21	1.46023e-07		4.71483	0.00441	1.3199e-06	3.84589e-05	4.60892e-07	-3.41509e-22	8.46514e-07		4.71483	-0.00243	3.012e-20	4.18918e-05	1.21217e-06	2.68874e-06
4.69697	0.02359	8.96021e-06	1.67696e-06	6.18135e-05	8.82655e-07	2.00365e-06		4.69697	0.01172	1.42404e-06	7.77975e-06	2.69396e-06	1.79764e-06	7.88424e-05		4.69697	0.01764	0.00927	0.00138	6.71464e-05	0.000183055	1.79493e-05	9.97109e-05	4.91221e-06	1.50056e-05		4.69697	0.05749	3.49847e-06	1.37555e-05	7.50161e-06	0.000101472	-2.00094e-21	1.46302e-07		4.69697	0.00553	1.32485e-06	3.85756e-05	4.62152e-07	-1.80559e-22	8.49276e-07		4.69697	-0.000548615	2.78038e-20	4.20118e-05	1.21523e-06	2.69485e-06
4.67925	0.02559	8.98626e-06	1.68136e-06	6.19575e-05	8.84368e-07	2.00974e-06		4.67925	0.01257	1.42844e-06	7.79942e-06	2.7001e-06	1.80163e-06	7.90002e-05		4.67925	0.02005	0.00967	0.00142	6.76498e-05	0.000184201	1.80219e-05	0.000100033	4.9232e-06	1.5057e-05		4.67925	0.06062	3.51004e-06	1.37935e-05	7.5217e-06	0.00010174	-3.33853e-21	1.46582e-07		4.67925	0.00551	1.32982e-06	3.86928e-05	4.63416e-07	-1.75547e-22	8.5205e-07		4.67925	-0.00144	4.7199e-20	4.21324e-05	1.2183e-06	2.70097e-06
4.66165	0.02784	9.01244e-06	1.68578e-06	6.21019e-05	8.86086e-07	2.01587e-06		4.66165	0.01346	1.43285e-06	7.81916e-06	2.70626e-06	1.80564e-06	7.91585e-05		4.66165	0.01948	0.0101	0.00147	6.81589e-05	0.000185359	1.80949e-05	0.000100357	4.93423e-06	1.51087e-05		4.66165	0.06526	3.52166e-06	1.38317e-05	7.54187e-06	0.000102009	-2.41133e-21	1.46863e-07		4.66165	0.00602	1.33483e-06	3.88105e-05	4.64686e-07	-1.02662e-22	8.54839e-07		4.66165	-0.000437431	4.28879e-20	4.22535e-05	1.22138e-06	2.70712e-06
4.64419	0.03034	9.03873e-06	1.69022e-06	6.22469e-05	8.87809e-07	2.02201e-06		4.64419	0.01532	1.43728e-06	7.83898e-06	2.71245e-06	1.80966e-06	7.93172e-05		4.64419	0.02133	0.01056	0.00152	6.86738e-05	0.000186527	1.81683e-05	0.000100683	4.94529e-06	1.51606e-05		4.64419	0.06753	3.53334e-06	1.387e-05	7.56213e-06	0.000102279	-3.19794e-22	1.47144e-07		4.64419	0.00655	1.33986e-06	3.89288e-05	4.65961e-07	-4.91902e-22	8.57641e-07		4.64419	-0.000308685	3.96783e-20	4.23751e-05	1.22447e-06	2.71328e-06
4.62687	0.03311	9.06513e-06	1.69467e-06	6.23924e-05	8.89537e-07	2.02819e-06		4.62687	0.01464	1.44173e-06	7.85887e-06	2.71865e-06	1.81369e-06	7.94765e-05		4.62687	0.02103	0.01104	0.00157	6.91945e-05	0.000187706	1.82422e-05	0.00010101	4.95639e-06	1.52127e-05		4.62687	0.07219	3.54508e-06	1.39085e-05	7.58247e-06	0.00010255	-1.40096e-22	1.47427e-07		4.62687	0.0081	1.34493e-06	3.90476e-05	4.67241e-07	-6.35045e-22	8.60457e-07		4.62687	0.000139338	3.0224e-20	4.24973e-05	1.22758e-06	2.71947e-06
4.60967	0.03615	9.09165e-06	1.69914e-06	6.25384e-05	8.9127e-07	2.0344e-06		4.60967	0.01652	1.44621e-06	7.87884e-06	2.72488e-06	1.81774e-06	7.96362e-05		4.60967	0.02309	0.01156	0.00162	6.97212e-05	0.000188897	1.83165e-05	0.000101339	4.96753e-06	1.52652e-05		4.60967	0.07325	3.55688e-06	1.39472e-05	7.60289e-06	0.000102822	7.68793e-22	1.4771e-07		4.60967	0.0077	1.35002e-06	3.9167e-05	4.68527e-07	-3.25015e-22	8.63287e-07		4.60967	0.0016	4.3369e-20	4.26199e-05	1.23069e-06	2.72568e-06
4.59259	0.03946	9.11828e-06	1.70363e-06	6.2685e-05	8.93008e-07	2.04063e-06		4.59259	0.01763	1.4507e-06	7.89888e-06	2.73113e-06	1.8218e-06	7.97963e-05		4.59259	0.02227	0.01212	0.00168	7.02539e-05	0.000190099	1.83913e-05	0.000101669	4.97871e-06	1.53179e-05		4.59259	0.07818	3.56873e-06	1.3986e-05	7.62339e-06	0.000103096	-3.12666e-21	1.47994e-07		4.59259	0.00729	1.35514e-06	3.92869e-05	4.69818e-07	-1.38083e-22	8.6613e-07		4.59259	0.000340767	4.28675e-20	4.27432e-05	1.23382e-06	2.73191e-06
4.57565	0.04303	9.14503e-06	1.70813e-06	6.2832e-05	8.94752e-07	2.04689e-06		4.57565	0.01825	1.45522e-06	7.919e-06	2.7374e-06	1.82587e-06	7.9957e-05		4.57565	0.02265	0.01271	0.00174	7.07927e-05	0.000191313	1.84665e-05	0.000102001	4.98992e-06	1.53709e-05		4.57565	0.0818	3.58065e-06	1.4025e-05	7.64397e-06	0.00010337	-1.49254e-21	1.48279e-07		4.57565	0.0089	1.36029e-06	3.94074e-05	4.71114e-07	3.60047e-23	8.68988e-07		4.57565	0.00297	5.31149e-20	4.28669e-05	1.23696e-06	2.73816e-06
4.55882	0.04682	9.17191e-06	1.71266e-06	6.29796e-05	8.965e-07	2.05318e-06		4.55882	0.01929	1.45975e-06	7.9392e-06	2.74369e-06	1.82996e-06	8.01182e-05		4.55882	0.02275	0.01335	0.0018	7.13378e-05	0.000192538	1.85422e-05	0.000102335	5.00117e-06	1.54242e-05		4.55882	0.0842	3.59262e-06	1.40642e-05	7.66464e-06	0.000103645	-2.10886e-22	1.48565e-07		4.55882	0.00899	1.36547e-06	3.95284e-05	4.72416e-07	2.11844e-22	8.7186e-07		4.55882	0.00288	2.99714e-20	4.29912e-05	1.24012e-06	2.74443e-06
4.54212	0.05082	9.19889e-06	1.7172e-06	6.31276e-05	8.98254e-07	2.05951e-06		4.54212	0.02135	1.46431e-06	7.95947e-06	2.75e-06	1.83406e-06	8.02798e-05		4.54212	0.02306	0.01403	0.00187	7.18891e-05	0.000193775	1.86184e-05	0.00010267	5.01246e-06	1.54777e-05		4.54212	0.08572	3.60466e-06	1.41035e-05	7.68539e-06	0.000103922	-6.19787e-22	1.48851e-07		4.54212	0.00902	1.37067e-06	3.965e-05	4.73723e-07	-1.0996e-23	8.74747e-07		4.54212	0.00374	4.27727e-20	4.3116e-05	1.24328e-06	2.75072e-06
4.52555	0.05496	9.226e-06	1.72176e-06	6.32762e-05	9.00012e-07	2.06586e-06		4.52555	0.0226	1.46889e-06	7.97982e-06	2.75633e-06	1.83818e-06	8.0442e-05		4.52555	0.02422	0.01476	0.00194	7.24469e-05	0.000195024	1.86951e-05	0.000103007	5.02379e-06	1.55315e-05		4.52555	0.08691	3.61675e-06	1.41429e-05	7.70623e-06	0.0001042	4.90087e-23	1.49139e-07		4.52555	0.00936	1.37591e-06	3.97721e-05	4.75035e-07	-3.8272e-22	8.77647e-07		4.52555	0.00386	4.24477e-20	4.32414e-05	1.24646e-06	2.75704e-06
4.50909	0.05919	9.25323e-06	1.72634e-06	6.34254e-05	9.01776e-07	2.07223e-06		4.50909	0.02369	1.47349e-06	8.00025e-06	2.76269e-06	1.8423e-06	8.06046e-05		4.50909	0.02439	0.01555	0.00201	7.30112e-05	0.000196285	1.87722e-05	0.000103345	5.03515e-06	1.55856e-05		4.50909	0.08882	3.62891e-06	1.41826e-05	7.72715e-06	0.000104479	-7.38596e-22	1.49427e-07		4.50909	0.0094	1.38118e-06	3.98948e-05	4.76353e-07	2.60207e-22	8.80562e-07		4.50909	0.0063	2.50641e-20	4.33673e-05	1.24965e-06	2.76338e-06
4.49275	0.06343	9.28058e-06	1.73093e-06	6.3575e-05	9.03545e-07	2.07864e-06		4.49275	0.02626	1.47811e-06	8.02076e-06	2.76907e-06	1.84645e-06	8.07677e-05		4.49275	0.02526	0.0164	0.00209	7.3582e-05	0.000197558	1.88498e-05	0.000103685	5.04656e-06	1.564e-05		4.49275	0.08889	3.64113e-06	1.42224e-05	7.74816e-06	0.000104758	-1.36333e-21	1.49716e-07		4.49275	0.00901	1.38648e-06	4.00181e-05	4.77676e-07	-6.70466e-23	8.83492e-07		4.49275	0.00509	3.9864e-20	4.34937e-05	1.25285e-06	2.76974e-06
4.47653	0.06761	9.30805e-06	1.73555e-06	6.37252e-05	9.05319e-07	2.08508e-06		4.47653	0.02533	1.48276e-06	8.04135e-06	2.77547e-06	1.85061e-06	8.09313e-05		4.47653	0.02499	0.01731	0.00217	7.41596e-05	0.000198844	1.89278e-05	0.000104027	5.058e-06	1.56947e-05		4.47653	0.09047	3.65341e-06	1.42624e-05	7.76925e-06	0.00010504	7.27705e-23	1.50006e-07		4.47653	0.01009	1.39181e-06	4.01419e-05	4.79005e-07	-2.58066e-22	8.86436e-07		4.47653	0.00664	5.26375e-20	4.36208e-05	1.25606e-06	2.77612e-06
4.46043	0.07164	9.33564e-06	1.74018e-06	6.38759e-05	9.07099e-07	2.09155e-06		4.46043	0.02536	1.48742e-06	8.06202e-06	2.78189e-06	1.85478e-06	8.10954e-05		4.46043	0.02675	0.01829	0.00226	7.47441e-05	0.000200142	1.90064e-05	0.000104371	5.06948e-06	1.57496e-05		4.46043	0.09102	3.66575e-06	1.43025e-05	7.79043e-06	0.000105322	-6.79191e-22	1.50296e-07		4.46043	0.00986	1.39717e-06	4.02664e-05	4.80339e-07	-5.76172e-22	8.89395e-07		4.46043	0.00808	5.28251e-20	4.37483e-05	1.25929e-06	2.78252e-06
4.44444	0.07543	9.36336e-06	1.74483e-06	6.40272e-05	9.08884e-07	2.09805e-06		4.44444	0.0254	1.49211e-06	8.08276e-06	2.78834e-06	1.85896e-06	8.126e-05		4.44444	0.02604	0.01935	0.00235	7.53354e-05	0.000201453	1.90855e-05	0.000104716	5.08101e-06	1.58049e-05		4.44444	0.09407	3.67816e-06	1.43428e-05	7.8117e-06	0.000105605	-2.27074e-21	1.50588e-07		4.44444	0.01028	1.40256e-06	4.03914e-05	4.81679e-07	-1.33996e-22	8.92369e-07		4.44444	0.00828	5.07299e-20	4.38765e-05	1.26253e-06	2.78895e-06
4.42857	0.07887	9.3912e-06	1.7495e-06	6.4179e-05	9.10674e-07	2.10458e-06		4.42857	0.02552	1.49682e-06	8.10359e-06	2.79481e-06	1.86316e-06	8.14252e-05		4.42857	0.0299	0.0205	0.00245	7.59338e-05	0.000202777	1.9165e-05	0.000105063	5.09257e-06	1.58604e-05		4.42857	0.09461	3.69062e-06	1.43833e-05	7.83305e-06	0.00010589	-2.7133e-21	1.5088e-07		4.42857	0.01051	1.40798e-06	4.05169e-05	4.83025e-07	-2.22256e-22	8.95358e-07		4.42857	0.0097	4.09209e-20	4.40052e-05	1.26578e-06	2.7954e-06
4.41281	0.08189	9.41916e-06	1.75419e-06	6.43313e-05	9.12469e-07	2.11114e-06		4.41281	0.0245	1.50155e-06	8.1245e-06	2.8013e-06	1.86737e-06	8.15908e-05		4.41281	0.02867	0.02173	0.00256	7.65393e-05	0.000204114	1.92451e-05	0.000105412	5.10417e-06	1.59163e-05		4.41281	0.09763	3.70316e-06	1.4424e-05	7.85449e-06	0.000106175	2.37123e-22	1.51174e-07		4.41281	0.01044	1.41344e-06	4.06431e-05	4.84376e-07	-1.23097e-22	8.98362e-07		4.41281	0.00821	5.46584e-20	4.41345e-05	1.26904e-06	2.80187e-06
4.39716	0.0844	9.44725e-06	1.7589e-06	6.44842e-05	9.14269e-07	2.11773e-06		4.39716	0.02357	1.50631e-06	8.14549e-06	2.80781e-06	1.8716e-06	8.17569e-05		4.39716	0.02959	0.02307	0.00267	7.71521e-05	0.000205464	1.93256e-05	0.000105762	5.11581e-06	1.59724e-05		4.39716	0.10165	3.71575e-06	1.44648e-05	7.87602e-06	0.000106462	-2.25489e-21	1.51468e-07		4.39716	0.0108	1.41892e-06	4.07699e-05	4.85733e-07	-6.403e-23	9.01381e-07		4.39716	0.01086	4.76095e-20	4.42643e-05	1.27232e-06	2.80836e-06
4.38163	0.08634	9.47547e-06	1.76363e-06	6.46376e-05	9.16075e-07	2.12435e-06		4.38163	0.02362	1.51108e-06	8.16656e-06	2.81434e-06	1.87585e-06	8.19235e-05		4.38163	0.03114	0.02451	0.00279	7.77723e-05	0.000206828	1.94067e-05	0.000106115	5.12749e-06	1.60288e-05		4.38163	0.10701	3.72841e-06	1.45058e-05	7.89764e-06	0.00010675	5.14839e-22	1.51763e-07		4.38163	0.01147	1.42444e-06	4.08972e-05	4.87096e-07	-3.19079e-22	9.04415e-07		4.38163	0.01113	4.3356e-20	4.43947e-05	1.27561e-06	2.81488e-06
4.3662	0.08766	9.50381e-06	1.76837e-06	6.47915e-05	9.17887e-07	2.131e-06		4.3662	0.02268	1.51588e-06	8.18771e-06	2.8209e-06	1.8801e-06	8.20907e-05		4.3662	0.03236	0.02608	0.00292	7.84e-05	0.000208206	1.94883e-05	0.000106469	5.13921e-06	1.60855e-05		4.3662	0.11093	3.74114e-06	1.4547e-05	7.91934e-06	0.000107039	-1.86481e-21	1.52059e-07		4.3662	0.01181	1.42999e-06	4.10252e-05	4.88464e-07	5.00757e-22	9.07465e-07		4.3662	0.01264	5.9939e-20	4.45257e-05	1.27891e-06	2.82141e-06
4.35088	0.08833	9.53228e-06	1.77314e-06	6.49461e-05	9.19703e-07	2.13769e-06		4.35088	0.0232	1.52071e-06	8.20894e-06	2.82748e-06	1.88437e-06	8.22583e-05		4.35088	0.03425	0.02777	0.00306	7.90353e-05	0.000209597	1.95703e-05	0.000106824	5.15097e-06	1.61426e-05		4.35088	0.1165	3.75393e-06	1.45883e-05	7.94114e-06	0.000107329	-1.30145e-21	1.52355e-07		4.35088	0.01227	1.43558e-06	4.11537e-05	4.89838e-07	3.35719e-23	9.1053e-07		4.35088	0.01224	5.13373e-20	4.46573e-05	1.28222e-06	2.82798e-06
4.33566	0.08834	9.56087e-06	1.77792e-06	6.51011e-05	9.21525e-07	2.1444e-06		4.33566	0.02466	1.52555e-06	8.23026e-06	2.83409e-06	1.88866e-06	8.24265e-05		4.33566	0.03583	0.0296	0.0032	7.96783e-05	0.000211002	1.96529e-05	0.000107182	5.16277e-06	1.61999e-05		4.33566	0.12071	3.76678e-06	1.46299e-05	7.96302e-06	0.000107621	-4.12366e-22	1.52653e-07		4.33566	0.01282	1.44119e-06	4.12829e-05	4.91218e-07	-1.06944e-22	9.1361e-07		4.33566	0.01456	4.87016e-20	4.47894e-05	1.28555e-06	2.83456e-06
4.32056	0.08771	9.5896e-06	1.78273e-06	6.52568e-05	9.23353e-07	2.15115e-06		4.32056	0.02439	1.53042e-06	8.25166e-06	2.84072e-06	1.89296e-06	8.25952e-05		4.32056	0.03858	0.03157	0.00336	8.03293e-05	0.000212421	1.97361e-05	0.000107541	5.17461e-06	1.62575e-05		4.32056	0.12438	3.7797e-06	1.46716e-05	7.985e-06	0.000107914	-9.86609e-22	1.52951e-07		4.32056	0.01257	1.44684e-06	4.14126e-05	4.92604e-07	-2.22451e-22	9.16707e-07		4.32056	0.01465	6.05408e-20	4.49222e-05	1.28889e-06	2.84117e-06
4.30556	0.08646	9.61845e-06	1.78755e-06	6.54129e-05	9.25186e-07	2.15793e-06		4.30556	0.02614	1.53532e-06	8.27314e-06	2.84737e-06	1.89728e-06	8.27644e-05		4.30556	0.04011	0.0337	0.00353	8.09882e-05	0.000213855	1.98197e-05	0.000107902	5.18649e-06	1.63155e-05		4.30556	0.12807	3.79269e-06	1.47135e-05	8.00707e-06	0.000108207	-1.13958e-21	1.53251e-07		4.30556	0.01189	1.45252e-06	4.1543e-05	4.93996e-07	-2.78404e-22	9.19819e-07		4.30556	0.01635	4.04565e-20	4.50555e-05	1.29225e-06	2.8478e-06
4.29066	0.08467	9.64744e-06	1.79239e-06	6.55697e-05	9.27024e-07	2.16474e-06		4.29066	0.02588	1.54023e-06	8.29471e-06	2.85404e-06	1.90161e-06	8.29341e-05		4.29066	0.04286	0.03599	0.00371	8.16552e-05	0.000215303	1.99039e-05	0.000108265	5.19841e-06	1.63737e-05		4.29066	0.12907	3.80575e-06	1.47555e-05	8.02923e-06	0.000108502	-1.28363e-21	1.53551e-07		4.29066	0.01106	1.45824e-06	4.1674e-05	4.95394e-07	-8.65086e-23	9.22947e-07		4.29066	0.01799	4.9465e-20	4.51894e-05	1.29561e-06	2.85445e-06
4.27586	0.0824	9.67655e-06	1.79726e-06	6.5727e-05	9.28868e-07	2.17158e-06		4.27586	0.02651	1.54517e-06	8.31637e-06	2.86074e-06	1.90595e-06	8.31043e-05		4.27586	0.04277	0.03844	0.00391	8.23306e-05	0.000216766	1.99887e-05	0.00010863	5.21038e-06	1.64323e-05		4.27586	0.13106	3.81887e-06	1.47978e-05	8.05148e-06	0.000108799	-3.95634e-21	1.53852e-07		4.27586	0.01087	1.46399e-06	4.18056e-05	4.96797e-07	2.03962e-22	9.26091e-07		4.27586	0.0185	5.83621e-20	4.53239e-05	1.29899e-06	2.86113e-06
4.26117	0.07974	9.7058e-06	1.80214e-06	6.58849e-05	9.30718e-07	2.17846e-06		4.26117	0.0288	1.55014e-06	8.3381e-06	2.86746e-06	1.91031e-06	8.32751e-05		4.26117	0.04686	0.04107	0.00412	8.30143e-05	0.000218244	2.00739e-05	0.000108997	5.22238e-06	1.64912e-05		4.26117	0.12916	3.83206e-06	1.48402e-05	8.07383e-06	0.000109096	-3.48011e-22	1.54154e-07		4.26117	0.00991	1.46977e-06	4.19379e-05	4.98207e-07	-9.66288e-23	9.29251e-07		4.26117	0.02056	3.31699e-20	4.54591e-05	1.30239e-06	2.86783e-06
4.24658	0.07678	9.73519e-06	1.80704e-06	6.60433e-05	9.32572e-07	2.18536e-06		4.24658	0.03159	1.55512e-06	8.35992e-06	2.87421e-06	1.91468e-06	8.34464e-05		4.24658	0.04865	0.04386	0.00435	8.37065e-05	0.000219737	2.01598e-05	0.000109365	5.23443e-06	1.65504e-05		4.24658	0.12962	3.84532e-06	1.48828e-05	8.09626e-06	0.000109395	-2.58657e-21	1.54457e-07		4.24658	0.00884	1.47559e-06	4.20708e-05	4.99622e-07	-8.27135e-23	9.32427e-07		4.24658	0.02055	4.80701e-20	4.55948e-05	1.30579e-06	2.87455e-06
4.23208	0.07364	9.7647e-06	1.81197e-06	6.62024e-05	9.34433e-07	2.19231e-06		4.23208	0.03279	1.56014e-06	8.38183e-06	2.88098e-06	1.91907e-06	8.36182e-05		4.23208	0.05067	0.04682	0.0046	8.44075e-05	0.000221246	2.02461e-05	0.000109736	5.24652e-06	1.66099e-05		4.23208	0.12775	3.85865e-06	1.49256e-05	8.11879e-06	0.000109695	2.43063e-22	1.54761e-07		4.23208	0.00762	1.48144e-06	4.22043e-05	5.01044e-07	-5.67317e-23	9.35619e-07		4.23208	0.02205	5.17236e-20	4.57311e-05	1.30921e-06	2.8813e-06
4.21769	0.07042	9.79435e-06	1.81691e-06	6.63619e-05	9.36299e-07	2.19928e-06		4.21769	0.03458	1.56517e-06	8.40383e-06	2.88777e-06	1.92348e-06	8.37906e-05		4.21769	0.05264	0.04992	0.00488	8.51173e-05	0.00022277	2.03331e-05	0.000110108	5.25865e-06	1.66697e-05		4.21769	0.12698	3.87205e-06	1.49686e-05	8.14142e-06	0.000109996	-2.31182e-21	1.55065e-07		4.21769	0.00702	1.48733e-06	4.23384e-05	5.02471e-07	-1.03927e-22	9.38828e-07		4.21769	0.02213	6.30892e-20	4.58681e-05	1.31264e-06	2.88807e-06
4.20339	0.06722	9.82414e-06	1.82187e-06	6.65221e-05	9.38171e-07	2.20629e-06		4.20339	0.03628	1.57023e-06	8.42591e-06	2.89458e-06	1.9279e-06	8.39635e-05		4.20339	0.05495	0.05316	0.00517	8.5836e-05	0.00022431	2.04206e-05	0.000110482	5.27082e-06	1.67299e-05		4.20339	0.12739	3.88552e-06	1.50118e-05	8.16414e-06	0.000110298	8.66315e-23	1.55371e-07		4.20339	0.00726	1.49325e-06	4.24732e-05	5.03905e-07	1.39348e-22	9.42054e-07		4.20339	0.02426	4.16434e-20	4.60057e-05	1.31609e-06	2.89486e-06
4.18919	0.06414	9.85406e-06	1.82685e-06	6.66829e-05	9.40048e-07	2.21333e-06		4.18919	0.03811	1.57532e-06	8.44808e-06	2.90143e-06	1.93234e-06	8.41369e-05		4.18919	0.05849	0.05649	0.0055	8.65639e-05	0.000225866	2.05086e-05	0.000110858	5.28304e-06	1.67904e-05		4.18919	0.12554	3.89906e-06	1.50551e-05	8.18696e-06	0.000110602	-1.2767e-21	1.55678e-07		4.18919	0.00663	1.49921e-06	4.26086e-05	5.05345e-07	-4.04226e-22	9.45296e-07		4.18919	0.0231	4.92774e-20	4.61439e-05	1.31955e-06	2.90168e-06
4.17508	0.06127	9.88412e-06	1.83186e-06	6.68442e-05	9.41931e-07	2.2204e-06		4.17508	0.04028	1.58043e-06	8.47033e-06	2.90829e-06	1.93679e-06	8.43109e-05		4.17508	0.05992	0.0599	0.00585	8.73011e-05	0.000227438	2.05972e-05	0.000111236	5.29529e-06	1.68512e-05		4.17508	0.12617	3.91267e-06	1.50987e-05	8.20987e-06	0.000110907	-1.95985e-21	1.55985e-07		4.17508	0.00661	1.5052e-06	4.27447e-05	5.06791e-07	1.13658e-22	9.48555e-07		4.17508	0.02615	4.84917e-20	4.62827e-05	1.32303e-06	2.90853e-06
4.16107	0.0587	9.91431e-06	1.83688e-06	6.70061e-05	9.43819e-07	2.22751e-06		4.16107	0.04041	1.58556e-06	8.49268e-06	2.91518e-06	1.94125e-06	8.44854e-05		4.16107	0.06349	0.06331	0.00624	8.80477e-05	0.000229026	2.06864e-05	0.000111616	5.30759e-06	1.69123e-05		4.16107	0.12616	3.92635e-06	1.51424e-05	8.23287e-06	0.000111213	-7.21269e-22	1.56293e-07		4.16107	0.00683	1.51123e-06	4.28814e-05	5.08243e-07	-3.03218e-22	9.51831e-07		4.16107	0.02706	7.30524e-20	4.64221e-05	1.32651e-06	2.91539e-06
4.14716	0.05648	9.94465e-06	1.84193e-06	6.71686e-05	9.45714e-07	2.23466e-06		4.14716	0.04171	1.59072e-06	8.51511e-06	2.9221e-06	1.94573e-06	8.46604e-05		4.14716	0.0675	0.06669	0.00667	8.8804e-05	0.000230632	2.07762e-05	0.000111998	5.31994e-06	1.69738e-05		4.14716	0.12659	3.9401e-06	1.51863e-05	8.25598e-06	0.000111521	-7.12854e-23	1.56602e-07		4.14716	0.00699	1.5173e-06	4.30188e-05	5.09702e-07	-3.95273e-22	9.55124e-07		4.14716	0.02836	6.11724e-20	4.65622e-05	1.33002e-06	2.92229e-06
4.13333	0.05469	9.97512e-06	1.84699e-06	6.73317e-05	9.47614e-07	2.24183e-06		4.13333	0.04274	1.59591e-06	8.53763e-06	2.92903e-06	1.95023e-06	8.4836e-05		4.13333	0.07256	0.06996	0.00714	8.957e-05	0.000232254	2.08666e-05	0.000112382	5.33232e-06	1.70356e-05		4.13333	0.12546	3.95392e-06	1.52304e-05	8.27918e-06	0.000111829	5.20284e-22	1.56913e-07		4.13333	0.00691	1.5234e-06	4.31568e-05	5.11167e-07	1.29325e-22	9.58433e-07		4.13333	0.03036	6.63397e-20	4.67029e-05	1.33353e-06	2.9292e-06
4.1196	0.05337	1.00057e-05	1.85208e-06	6.74954e-05	9.49519e-07	2.24905e-06		4.1196	0.04363	1.60112e-06	8.56024e-06	2.936e-06	1.95474e-06	8.50122e-05		4.1196	0.07442	0.07304	0.00766	9.03459e-05	0.000233893	2.09576e-05	0.000112768	5.34475e-06	1.70978e-05		4.1196	0.12712	3.96782e-06	1.52747e-05	8.30248e-06	0.000112139	3.51972e-22	1.57224e-07		4.1196	0.00637	1.52954e-06	4.32955e-05	5.12638e-07	-1.8158e-22	9.61761e-07		4.1196	0.0318	7.33273e-20	4.68442e-05	1.33706e-06	2.93614e-06
4.10596	0.05255	1.00365e-05	1.85719e-06	6.76597e-05	9.51431e-07	2.25629e-06		4.10596	0.04352	1.60635e-06	8.58294e-06	2.94299e-06	1.95927e-06	8.51888e-05		4.10596	0.07897	0.07587	0.00824	9.1132e-05	0.00023555	2.10491e-05	0.000113155	5.35723e-06	1.71603e-05		4.10596	0.12615	3.98179e-06	1.53192e-05	8.32588e-06	0.000112451	-3.96525e-22	1.57536e-07		4.10596	0.00598	1.53571e-06	4.34349e-05	5.14115e-07	-4.1999e-22	9.65105e-07		4.10596	0.03499	6.51751e-20	4.69862e-05	1.3406e-06	2.94311e-06
4.09241	0.05226	1.00674e-05	1.86232e-06	6.78246e-05	9.53348e-07	2.26358e-06		4.09241	0.04376	1.61162e-06	8.60574e-06	2.95e-06	1.96382e-06	8.53661e-05		4.09241	0.08371	0.07837	0.00889	9.19283e-05	0.000237224	2.11413e-05	0.000113545	5.36974e-06	1.72231e-05		4.09241	0.12927	3.99584e-06	1.53639e-05	8.34938e-06	0.000112763	-1.85738e-21	1.57848e-07		4.09241	0.00609	1.54193e-06	4.3575e-05	5.15599e-07	7.40529e-23	9.68467e-07		4.09241	0.03632	6.15606e-20	4.71288e-05	1.34416e-06	2.9501e-06
4.07895	0.05252	1.00984e-05	1.86747e-06	6.79901e-05	9.55271e-07	2.27089e-06		4.07895	0.04308	1.6169e-06	8.62862e-06	2.95704e-06	1.96838e-06	8.55439e-05		4.07895	0.08792	0.08045	0.00962	9.27351e-05	0.000238917	2.12341e-05	0.000113937	5.3823e-06	1.72863e-05		4.07895	0.12944	4.00996e-06	1.54088e-05	8.37297e-06	0.000113077	1.33264e-21	1.58162e-07		4.07895	0.00732	1.54818e-06	4.37157e-05	5.1709e-07	-1.07041e-22	9.71847e-07		4.07895	0.04118	7.11151e-20	4.72721e-05	1.34773e-06	2.95711e-06
4.06557	0.05334	1.01296e-05	1.87264e-06	6.81563e-05	9.572e-07	2.27825e-06		4.06557	0.04363	1.62222e-06	8.65159e-06	2.9641e-06	1.97295e-06	8.57222e-05		4.06557	0.09237	0.08206	0.01043	9.35526e-05	0.000240627	2.13274e-05	0.000114331	5.39491e-06	1.73498e-05		4.06557	0.1314	4.02415e-06	1.54539e-05	8.39667e-06	0.000113392	-2.36578e-21	1.58477e-07		4.06557	0.0073	1.55447e-06	4.38571e-05	5.18586e-07	-2.74219e-22	9.75244e-07		4.06557	0.04362	7.68081e-20	4.74161e-05	1.35132e-06	2.96415e-06
4.05229	0.0547	1.01609e-05	1.87783e-06	6.8323e-05	9.59134e-07	2.28564e-06		4.05229	0.04454	1.62756e-06	8.67466e-06	2.97119e-06	1.97754e-06	8.59011e-05		4.05229	0.09704	0.08314	0.01134	9.43809e-05	0.000242356	2.14214e-05	0.000114727	5.40756e-06	1.74137e-05		4.05229	0.13143	4.03842e-06	1.54992e-05	8.42047e-06	0.000113709	-3.41922e-21	1.58793e-07		4.05229	0.00757	1.5608e-06	4.39992e-05	5.2009e-07	-4.28164e-22	9.78659e-07		4.05229	0.04782	5.98443e-20	4.75607e-05	1.35492e-06	2.97122e-06
4.03909	0.05659	1.01924e-05	1.88305e-06	6.84903e-05	9.61075e-07	2.29306e-06		4.03909	0.0452	1.63292e-06	8.69782e-06	2.97831e-06	1.98215e-06	8.60806e-05		4.03909	0.10154	0.08366	0.01237	9.52203e-05	0.000244104	2.15161e-05	0.000115125	5.42025e-06	1.74779e-05		4.03909	0.13239	4.05277e-06	1.55446e-05	8.44437e-06	0.000114027	-8.27702e-22	1.5911e-07		4.03909	0.00692	1.56716e-06	4.4142e-05	5.216e-07	-3.48954e-22	9.82093e-07		4.03909	0.0484	8.00066e-20	4.77059e-05	1.35853e-06	2.97831e-06
4.02597	0.05898	1.0224e-05	1.88829e-06	6.86582e-05	9.63021e-07	2.30052e-06		4.02597	0.04747	1.63832e-06	8.72107e-06	2.98545e-06	1.98678e-06	8.62606e-05		4.02597	0.1043	0.08359	0.01354	9.60709e-05	0.00024587	2.16113e-05	0.000115525	5.43299e-06	1.75425e-05		4.02597	0.13267	4.06719e-06	1.55903e-05	8.46837e-06	0.000114346	2.34697e-21	1.59427e-07		4.02597	0.00723	1.57357e-06	4.42855e-05	5.23116e-07	-3.49245e-22	9.85544e-07		4.02597	0.052	6.84126e-20	4.78519e-05	1.36216e-06	2.98543e-06
4.01294	0.06184	1.02558e-05	1.89354e-06	6.88268e-05	9.64974e-07	2.30802e-06		4.01294	0.04794	1.64374e-06	8.74441e-06	2.99261e-06	1.99142e-06	8.64412e-05		4.01294	0.10587	0.08294	0.01486	9.69329e-05	0.000247656	2.17072e-05	0.000115927	5.44577e-06	1.76075e-05		4.01294	0.13382	4.08169e-06	1.56362e-05	8.49247e-06	0.000114667	3.08903e-22	1.59746e-07		4.01294	0.00856	1.58002e-06	4.44297e-05	5.24639e-07	-1.85084e-22	9.89013e-07		4.01294	0.05419	7.4869e-20	4.79984e-05	1.36581e-06	2.99257e-06
4	0.0651	1.02877e-05	1.89882e-06	6.8996e-05	9.66932e-07	2.31555e-06		4	0.04802	1.64918e-06	8.76785e-06	2.9998e-06	1.99607e-06	8.66224e-05		4	0.10504	0.08173	0.01638	9.78065e-05	0.000249462	2.18037e-05	0.000116331	5.4586e-06	1.76728e-05		4	0.1349	4.09627e-06	1.56823e-05	8.51668e-06	0.000114988	1.79699e-21	1.60065e-07		4	0.00843	1.5865e-06	4.45746e-05	5.26169e-07	-3.43796e-22	9.92501e-07		4	0.05491	6.53813e-20	4.81457e-05	1.36946e-06	2.99974e-06
3.98714	0.06871	1.03198e-05	1.90413e-06	6.91658e-05	9.68896e-07	2.32313e-06		3.98714	0.04926	1.65466e-06	8.79138e-06	3.00702e-06	2.00074e-06	8.68041e-05		3.98714	0.1041	0.08001	0.0181	9.8692e-05	0.000251287	2.19009e-05	0.000116738	5.47147e-06	1.77384e-05		3.98714	0.13409	4.11093e-06	1.57286e-05	8.54099e-06	0.000115312	1.55392e-21	1.60386e-07		3.98714	0.00904	1.59303e-06	4.47202e-05	5.27705e-07	-7.72057e-22	9.96007e-07		3.98714	0.05554	7.15702e-20	4.82937e-05	1.37314e-06	3.00693e-06
3.97436	0.07257	1.0352e-05	1.90945e-06	6.93362e-05	9.70867e-07	2.33073e-06		3.97436	0.04767	1.66016e-06	8.81501e-06	3.01427e-06	2.00543e-06	8.69864e-05		3.97436	0.10221	0.07782	0.02007	9.95896e-05	0.000253132	2.19987e-05	0.000117146	5.48439e-06	1.78045e-05		3.97436	0.13588	4.12566e-06	1.57751e-05	8.5654e-06	0.000115636	-1.00146e-21	1.60707e-07		3.97436	0.00939	1.59959e-06	4.48665e-05	5.29248e-07	-6.47306e-22	9.99532e-07		3.97436	0.05402	8.65225e-20	4.84423e-05	1.37683e-06	3.01415e-06
3.96166	0.07661	1.03844e-05	1.9148e-06	6.95073e-05	9.72843e-07	2.33838e-06		3.96166	0.0501	1.66569e-06	8.83873e-06	3.02154e-06	2.01014e-06	8.71693e-05		3.96166	0.1006	0.07525	0.02233	0.000100499	0.000254998	2.20972e-05	0.000117557	5.49736e-06	1.78709e-05		3.96166	0.13683	4.14048e-06	1.58218e-05	8.58992e-06	0.000115962	-4.93057e-22	1.6103e-07		3.96166	0.00984	1.6062e-06	4.50135e-05	5.30798e-07	-5.2635e-22	1.00308e-06		3.96166	0.05368	7.09981e-20	4.85916e-05	1.38053e-06	3.02139e-06
3.94904	0.08072	1.04169e-05	1.92017e-06	6.9679e-05	9.74825e-07	2.34606e-06		3.94904	0.0512	1.67124e-06	8.86255e-06	3.02883e-06	2.01486e-06	8.73527e-05		3.94904	0.09973	0.07235	0.02491	0.000101422	0.000256884	2.21964e-05	0.00011797	5.51037e-06	1.79377e-05		3.94904	0.13681	4.15537e-06	1.58687e-05	8.61455e-06	0.00011629	-4.40583e-22	1.61353e-07		3.94904	0.01072	1.61285e-06	4.51613e-05	5.32355e-07	1.27184e-22	1.00664e-06		3.94904	0.05491	9.13443e-20	4.87416e-05	1.38425e-06	3.02866e-06
3.93651	0.08479	1.04496e-05	1.92556e-06	6.98514e-05	9.76814e-07	2.35378e-06		3.93651	0.0517	1.67683e-06	8.88647e-06	3.03615e-06	2.0196e-06	8.75368e-05		3.93651	0.09629	0.06921	0.02784	0.000102357	0.000258791	2.22962e-05	0.000118385	5.52343e-06	1.80048e-05		3.93651	0.13805	4.17035e-06	1.59158e-05	8.63928e-06	0.000116618	-9.9849e-22	1.61677e-07		3.93651	0.01113	1.61954e-06	4.53098e-05	5.33919e-07	-3.57322e-22	1.01022e-06		3.93651	0.05253	7.01883e-20	4.88923e-05	1.38798e-06	3.03596e-06
3.92405	0.08869	1.04824e-05	1.93098e-06	7.00243e-05	9.78808e-07	2.36154e-06		3.92405	0.05452	1.68244e-06	8.91048e-06	3.0435e-06	2.02436e-06	8.77214e-05		3.92405	0.09563	0.06591	0.03116	0.000103305	0.00026072	2.23967e-05	0.000118802	5.53653e-06	1.80724e-05		3.92405	0.13865	4.1854e-06	1.59631e-05	8.66412e-06	0.000116949	-1.21185e-21	1.62003e-07		3.92405	0.01042	1.62627e-06	4.5459e-05	5.35489e-07	-6.25703e-23	1.01382e-06		3.92405	0.05135	7.4204e-20	4.90437e-05	1.39173e-06	3.04329e-06
3.91167	0.09232	1.05154e-05	1.93641e-06	7.0198e-05	9.80809e-07	2.36934e-06		3.91167	0.0541	1.68808e-06	8.93459e-06	3.05088e-06	2.02913e-06	8.79066e-05		3.91167	0.0948	0.06252	0.03488	0.000104266	0.00026267	2.24978e-05	0.000119221	5.54968e-06	1.81403e-05		3.91167	0.13804	4.20054e-06	1.60107e-05	8.68906e-06	0.00011728	-4.08406e-22	1.62329e-07		3.91167	0.01274	1.63304e-06	4.5609e-05	5.37067e-07	-1.55696e-23	1.01744e-06		3.91167	0.05118	5.94189e-20	4.91959e-05	1.39549e-06	3.05064e-06
3.89937	0.09555	1.05485e-05	1.94188e-06	7.03722e-05	9.82816e-07	2.37718e-06		3.89937	0.05536	1.69375e-06	8.9588e-06	3.05828e-06	2.03392e-06	8.80924e-05		3.89937	0.09642	0.05911	0.039	0.000105241	0.000264642	2.25997e-05	0.000119643	5.56288e-06	1.82086e-05		3.89937	0.13989	4.21576e-06	1.60584e-05	8.71412e-06	0.000117613	2.35143e-22	1.62656e-07		3.89937	0.01159	1.63985e-06	4.57597e-05	5.38651e-07	-1.83235e-22	1.02108e-06		3.89937	0.04791	6.27474e-20	4.93487e-05	1.39927e-06	3.05801e-06
3.88715	0.09829	1.05818e-05	1.94736e-06	7.05471e-05	9.84829e-07	2.38506e-06		3.88715	0.05593	1.69945e-06	8.9831e-06	3.06571e-06	2.03873e-06	8.82788e-05		3.88715	0.09728	0.05572	0.04346	0.000106229	0.000266637	2.27022e-05	0.000120067	5.57612e-06	1.82773e-05		3.88715	0.13973	4.23106e-06	1.61064e-05	8.73928e-06	0.000117948	-4.98503e-22	1.62985e-07		3.88715	0.0127	1.64671e-06	4.59111e-05	5.40243e-07	-2.31598e-23	1.02474e-06		3.88715	0.04766	7.67821e-20	4.95022e-05	1.40306e-06	3.06542e-06
3.875	0.10045	1.06152e-05	1.95287e-06	7.07227e-05	9.86848e-07	2.39297e-06		3.875	0.05645	1.70517e-06	9.00751e-06	3.07317e-06	2.04355e-06	8.84658e-05		3.875	0.09905	0.0524	0.04819	0.000107232	0.000268654	2.28055e-05	0.000120493	5.58942e-06	1.83463e-05		3.875	0.14265	4.24645e-06	1.61546e-05	8.76455e-06	0.000118283	-2.81181e-22	1.63314e-07		3.875	0.0134	1.65361e-06	4.60634e-05	5.41841e-07	-5.53986e-22	1.02842e-06		3.875	0.04654	9.32538e-20	4.96565e-05	1.40687e-06	3.07285e-06
3.86293	0.10194	1.06489e-05	1.9584e-06	7.08989e-05	9.88873e-07	2.40093e-06		3.86293	0.05855	1.71093e-06	9.03201e-06	3.08065e-06	2.04839e-06	8.86533e-05		3.86293	0.10145	0.04919	0.05305	0.000108249	0.000270694	2.29094e-05	0.000120921	5.60276e-06	1.84158e-05		3.86293	0.14209	4.26192e-06	1.6203e-05	8.78993e-06	0.000118621	-2.40192e-21	1.63644e-07		3.86293	0.01491	1.66056e-06	4.62163e-05	5.43447e-07	-4.18238e-22	1.03212e-06		3.86293	0.04538	6.57862e-20	4.98114e-05	1.4107e-06	3.08031e-06
3.85093	0.10271	1.06826e-05	1.96395e-06	7.10758e-05	9.90905e-07	2.40892e-06		3.85093	0.05819	1.71671e-06	9.05662e-06	3.08817e-06	2.05325e-06	8.88415e-05		3.85093	0.10248	0.04612	0.05783	0.00010928	0.000272757	2.30141e-05	0.000121352	5.61614e-06	1.84857e-05		3.85093	0.1448	4.27747e-06	1.62516e-05	8.81542e-06	0.000118959	-1.27472e-21	1.63976e-07		3.85093	0.01571	1.66755e-06	4.63701e-05	5.4506e-07	-3.20442e-22	1.03584e-06		3.85093	0.04483	8.17154e-20	4.99671e-05	1.41454e-06	3.08779e-06
3.83901	0.10275	1.07166e-05	1.96953e-06	7.12534e-05	9.92942e-07	2.41695e-06		3.83901	0.05969	1.72252e-06	9.08132e-06	3.0957e-06	2.05812e-06	8.90302e-05		3.83901	0.10485	0.0432	0.06231	0.000110326	0.000274844	2.31195e-05	0.000121785	5.62958e-06	1.85559e-05		3.83901	0.14503	4.29311e-06	1.63004e-05	8.84102e-06	0.000119299	-1.45095e-21	1.64308e-07		3.83901	0.01548	1.67458e-06	4.65245e-05	5.4668e-07	-4.98616e-22	1.03957e-06		3.83901	0.04274	8.14405e-20	5.01236e-05	1.41839e-06	3.0953e-06
3.82716	0.10204	1.07507e-05	1.97513e-06	7.14316e-05	9.94987e-07	2.42503e-06		3.82716	0.05793	1.72837e-06	9.10613e-06	3.10327e-06	2.06302e-06	8.92196e-05		3.82716	0.10686	0.04045	0.06622	0.000111387	0.000276955	2.32256e-05	0.00012222	5.64306e-06	1.86266e-05		3.82716	0.14718	4.30884e-06	1.63495e-05	8.86673e-06	0.000119641	-2.81379e-21	1.64641e-07		3.82716	0.01616	1.68165e-06	4.66798e-05	5.48307e-07	-5.39e-22	1.04333e-06		3.82716	0.04257	7.43303e-20	5.02807e-05	1.42226e-06	3.10284e-06
3.81538	0.10061	1.07849e-05	1.98076e-06	7.16105e-05	9.97037e-07	2.43314e-06		3.81538	0.05618	1.73424e-06	9.13104e-06	3.11087e-06	2.06793e-06	8.94096e-05		3.81538	0.10711	0.03786	0.06928	0.000112463	0.000279091	2.33325e-05	0.000122658	5.65659e-06	1.86976e-05		3.81538	0.15162	4.32465e-06	1.63988e-05	8.89256e-06	0.000119984	-2.79399e-21	1.64975e-07		3.81538	0.01646	1.68878e-06	4.68359e-05	5.49942e-07	1.84792e-22	1.04711e-06		3.81538	0.04056	7.57271e-20	5.04386e-05	1.42615e-06	3.11041e-06
3.80368	0.09851	1.08193e-05	1.98641e-06	7.17901e-05	9.99094e-07	2.4413e-06		3.80368	0.05403	1.74014e-06	9.15605e-06	3.11849e-06	2.07285e-06	8.96002e-05		3.80368	0.10658	0.03544	0.07127	0.000113555	0.000281251	2.34401e-05	0.000123098	5.67017e-06	1.87691e-05		3.80368	0.1544	4.34055e-06	1.64483e-05	8.9185e-06	0.000120329	2.92567e-22	1.65311e-07		3.80368	0.0168	1.69594e-06	4.69927e-05	5.51583e-07	-5.69263e-22	1.05091e-06		3.80368	0.03957	8.01849e-20	5.05973e-05	1.43006e-06	3.11801e-06
3.79205	0.09581	1.08539e-05	1.99208e-06	7.19703e-05	1.00116e-06	2.4495e-06		3.79205	0.05271	1.74608e-06	9.18116e-06	3.12614e-06	2.0778e-06	8.97914e-05		3.79205	0.10565	0.03319	0.07203	0.000114663	0.000283436	2.35484e-05	0.00012354	5.6838e-06	1.8841e-05		3.79205	0.15975	4.35654e-06	1.6498e-05	8.94455e-06	0.000120675	-2.46034e-21	1.65647e-07		3.79205	0.01814	1.70316e-06	4.71503e-05	5.53233e-07	-4.19503e-22	1.05473e-06		3.79205	0.03904	7.00731e-20	5.07567e-05	1.43397e-06	3.12563e-06
3.78049	0.0926	1.08887e-05	1.99778e-06	7.21512e-05	1.00323e-06	2.45773e-06		3.78049	0.0492	1.75204e-06	9.20638e-06	3.13382e-06	2.08276e-06	8.99832e-05		3.78049	0.10286	0.0311	0.07149	0.000115787	0.000285647	2.36575e-05	0.000123985	5.69748e-06	1.89133e-05		3.78049	0.16546	4.37262e-06	1.65479e-05	8.97072e-06	0.000121022	-3.4311e-21	1.65985e-07		3.78049	0.0181	1.71042e-06	4.73087e-05	5.54889e-07	-9.98692e-22	1.05858e-06		3.78049	0.03803	8.559e-20	5.09169e-05	1.43791e-06	3.13328e-06
3.769	0.08897	1.09236e-05	2.0035e-06	7.23328e-05	1.0053e-06	2.46601e-06		3.769	0.04611	1.75804e-06	9.2317e-06	3.14152e-06	2.08774e-06	9.01756e-05		3.769	0.09872	0.02916	0.0697	0.000116928	0.000287884	2.37673e-05	0.000124432	5.71121e-06	1.8986e-05		3.769	0.17105	4.38878e-06	1.65981e-05	8.997e-06	0.000121371	-3.91079e-21	1.66323e-07		3.769	0.01886	1.71772e-06	4.7468e-05	5.56553e-07	-1.19886e-22	1.06244e-06		3.769	0.03738	8.97655e-20	5.10778e-05	1.44186e-06	3.14096e-06
3.75758	0.08505	1.09587e-05	2.00925e-06	7.25151e-05	1.00738e-06	2.47434e-06		3.75758	0.04345	1.76406e-06	9.25713e-06	3.14926e-06	2.09274e-06	9.03686e-05		3.75758	0.09361	0.02737	0.06681	0.000118086	0.000290148	2.3878e-05	0.000124881	5.72499e-06	1.90591e-05		3.75758	0.17862	4.40504e-06	1.66485e-05	9.0234e-06	0.000121722	-2.03262e-21	1.66663e-07		3.75758	0.01962	1.72508e-06	4.7628e-05	5.58225e-07	9.81858e-23	1.06632e-06		3.75758	0.03636	8.15223e-20	5.12395e-05	1.44583e-06	3.14867e-06
3.74622	0.08093	1.09939e-05	2.01502e-06	7.26981e-05	1.00947e-06	2.4827e-06		3.74622	0.03895	1.77012e-06	9.28266e-06	3.15702e-06	2.09776e-06	9.05623e-05		3.74622	0.08798	0.02571	0.06304	0.000119261	0.000292438	2.39894e-05	0.000125333	5.73882e-06	1.91327e-05		3.74622	0.18693	4.42139e-06	1.66992e-05	9.04991e-06	0.000122074	-2.42816e-21	1.67003e-07		3.74622	0.01844	1.73248e-06	4.77888e-05	5.59904e-07	-1.94523e-22	1.07023e-06		3.74622	0.03543	8.77298e-20	5.14019e-05	1.44982e-06	3.1564e-06
3.73494	0.07673	1.10294e-05	2.02082e-06	7.28817e-05	1.01157e-06	2.49111e-06		3.73494	0.03548	1.7762e-06	9.3083e-06	3.16482e-06	2.10279e-06	9.07565e-05		3.73494	0.08073	0.02417	0.05864	0.000120454	0.000294755	2.41015e-05	0.000125788	5.7527e-06	1.92066e-05		3.73494	0.19724	4.43782e-06	1.675e-05	9.07654e-06	0.000122428	-1.31333e-21	1.67345e-07		3.73494	0.02036	1.73992e-06	4.79505e-05	5.6159e-07	-6.7358e-22	1.07415e-06		3.73494	0.03504	8.12437e-20	5.15651e-05	1.45382e-06	3.16417e-06
3.72372	0.07256	1.1065e-05	2.02664e-06	7.30661e-05	1.01367e-06	2.49956e-06		3.72372	0.03244	1.78232e-06	9.33404e-06	3.17264e-06	2.10784e-06	9.09514e-05		3.72372	0.07445	0.02275	0.05388	0.000121664	0.0002971	2.42145e-05	0.000126245	5.76662e-06	1.92811e-05		3.72372	0.2077	4.45435e-06	1.68011e-05	9.10329e-06	0.000122783	-1.13958e-21	1.67687e-07		3.72372	0.02044	1.74742e-06	4.81129e-05	5.63285e-07	-4.98422e-22	1.0781e-06		3.72372	0.03455	7.49953e-20	5.17291e-05	1.45784e-06	3.17196e-06
3.71257	0.06851	1.11007e-05	2.03249e-06	7.32512e-05	1.01578e-06	2.50805e-06		3.71257	0.02781	1.78847e-06	9.35989e-06	3.18049e-06	2.11291e-06	9.1147e-05		3.71257	0.0692	0.02144	0.04903	0.000122893	0.000299473	2.43283e-05	0.000126704	5.7806e-06	1.93559e-05		3.71257	0.21772	4.47097e-06	1.68525e-05	9.13016e-06	0.000123139	-2.64894e-21	1.68031e-07		3.71257	0.01978	1.75496e-06	4.82762e-05	5.64987e-07	-6.47111e-23	1.08207e-06		3.71257	0.03401	8.28262e-20	5.18939e-05	1.46187e-06	3.17978e-06
3.70149	0.06465	1.11367e-05	2.03836e-06	7.34369e-05	1.01789e-06	2.51658e-06		3.70149	0.02561	1.79466e-06	9.38585e-06	3.18837e-06	2.118e-06	9.13431e-05		3.70149	0.06301	0.02022	0.04426	0.000124141	0.000301874	2.44428e-05	0.000127166	5.79463e-06	1.94312e-05		3.70149	0.22691	4.48769e-06	1.6904e-05	9.15715e-06	0.000123498	-1.91233e-21	1.68376e-07		3.70149	0.02005	1.76256e-06	4.84404e-05	5.66696e-07	-2.67602e-22	1.08606e-06		3.70149	0.03274	7.54002e-20	5.20595e-05	1.46592e-06	3.18763e-06
3.69048	0.06106	1.11728e-05	2.04426e-06	7.36234e-05	1.02002e-06	2.52516e-06		3.69048	0.02223	1.80087e-06	9.41191e-06	3.19628e-06	2.12311e-06	9.15399e-05		3.69048	0.05939	0.0191	0.03975	0.000125407	0.000304305	2.45582e-05	0.000127631	5.80872e-06	1.95069e-05		3.69048	0.23461	4.5045e-06	1.69558e-05	9.18425e-06	0.000123857	-2.04945e-21	1.68721e-07		3.69048	0.02177	1.7702e-06	4.86053e-05	5.68414e-07	-6.03614e-22	1.09008e-06		3.69048	0.03312	7.74582e-20	5.22259e-05	1.46999e-06	3.19551e-06
3.67953	0.05778	1.12091e-05	2.05019e-06	7.38106e-05	1.02214e-06	2.53379e-06		3.67953	0.01889	1.80712e-06	9.43809e-06	3.20422e-06	2.12824e-06	9.17374e-05		3.67953	0.0542	0.01806	0.03557	0.000126693	0.000306765	2.46744e-05	0.000128098	5.82285e-06	1.95831e-05		3.67953	0.23915	4.5214e-06	1.70079e-05	9.21148e-06	0.000124219	2.10193e-21	1.69068e-07		3.67953	0.02055	1.77789e-06	4.87711e-05	5.70139e-07	-7.63494e-22	1.09411e-06		3.67953	0.03218	9.50703e-20	5.2393e-05	1.47407e-06	3.20342e-06
3.66864	0.05485	1.12456e-05	2.05614e-06	7.39985e-05	1.02428e-06	2.54246e-06		3.66864	0.01677	1.8134e-06	9.46437e-06	3.21219e-06	2.13338e-06	9.19354e-05		3.66864	0.04949	0.01709	0.03178	0.000127999	0.000309255	2.47914e-05	0.000128567	5.83703e-06	1.96597e-05		3.66864	0.24078	4.5384e-06	1.70602e-05	9.23883e-06	0.000124582	-1.6163e-21	1.69416e-07		3.66864	0.02103	1.78564e-06	4.89378e-05	5.71872e-07	-4.0695e-22	1.09817e-06		3.66864	0.03229	8.60098e-20	5.2561e-05	1.47818e-06	3.21136e-06
3.65782	0.05228	1.12822e-05	2.06211e-06	7.41871e-05	1.02642e-06	2.55117e-06		3.65782	0.01483	1.81971e-06	9.49077e-06	3.22018e-06	2.13855e-06	9.21341e-05		3.65782	0.04493	0.0162	0.02839	0.000129325	0.000311775	2.49093e-05	0.00012904	5.85127e-06	1.97367e-05		3.65782	0.23673	4.5555e-06	1.71127e-05	9.2663e-06	0.000124946	-3.75387e-21	1.69765e-07		3.65782	0.02134	1.79343e-06	4.91053e-05	5.73614e-07	-5.45714e-22	1.10226e-06		3.65782	0.03268	9.74664e-20	5.27298e-05	1.4823e-06	3.21933e-06
3.64706	0.05009	1.1319e-05	2.06811e-06	7.43765e-05	1.02857e-06	2.55992e-06		3.64706	0.01309	1.82605e-06	9.51727e-06	3.22821e-06	2.14373e-06	9.23335e-05		3.64706	0.04182	0.01536	0.02539	0.000130672	0.000314326	2.5028e-05	0.000129514	5.86556e-06	1.98142e-05		3.64706	0.22886	4.57269e-06	1.71655e-05	9.29389e-06	0.000125313	-1.06136e-21	1.70115e-07		3.64706	0.02147	1.80127e-06	4.92737e-05	5.75363e-07	-2.04156e-22	1.10636e-06		3.64706	0.03265	9.53192e-20	5.28994e-05	1.48643e-06	3.22733e-06
3.63636	0.04826	1.13561e-05	2.07414e-06	7.45665e-05	1.03073e-06	2.56873e-06		3.63636	0.01103	1.83243e-06	9.54389e-06	3.23627e-06	2.14893e-06	9.25335e-05		3.63636	0.03862	0.01459	0.02275	0.00013204	0.000316909	2.51475e-05	0.000129992	5.8799e-06	1.98922e-05		3.63636	0.2162	4.58998e-06	1.72185e-05	9.32161e-06	0.00012568	-4.63058e-21	1.70466e-07		3.63636	0.02126	1.80917e-06	4.94429e-05	5.7712e-07	-3.69097e-22	1.11049e-06		3.63636	0.033	9.15821e-20	5.30698e-05	1.49059e-06	3.23536e-06
3.62573	0.04679	1.13932e-05	2.0802e-06	7.47573e-05	1.03289e-06	2.57757e-06		3.62573	0.00991	1.83884e-06	9.57061e-06	3.24436e-06	2.15415e-06	9.27342e-05		3.62573	0.03586	0.01387	0.02044	0.00013343	0.000319523	2.52679e-05	0.000130472	5.89429e-06	1.99706e-05		3.62573	0.2024	4.60736e-06	1.72717e-05	9.34945e-06	0.00012605	-2.84844e-21	1.70819e-07		3.62573	0.02059	1.81712e-06	4.96131e-05	5.78885e-07	-9.50816e-22	1.11464e-06		3.62573	0.03294	9.65674e-20	5.3241e-05	1.49476e-06	3.24341e-06
3.61516	0.04564	1.14306e-05	2.08628e-06	7.49489e-05	1.03506e-06	2.58647e-06		3.61516	0.00738	1.84529e-06	9.59745e-06	3.25248e-06	2.15939e-06	9.29355e-05		3.61516	0.03426	0.0132	0.01842	0.000134841	0.00032217	2.53892e-05	0.000130955	5.90874e-06	2.00495e-05		3.61516	0.18693	4.62485e-06	1.73253e-05	9.37741e-06	0.000126421	-2.39846e-21	1.71172e-07		3.61516	0.02133	1.82512e-06	4.97841e-05	5.80658e-07	-7.70111e-22	1.11881e-06		3.61516	0.03402	8.96838e-20	5.34131e-05	1.49895e-06	3.2515e-06
3.60465	0.04479	1.14682e-05	2.09238e-06	7.51411e-05	1.03723e-06	2.59541e-06		3.60465	0.00588	1.85177e-06	9.62441e-06	3.26063e-06	2.16465e-06	9.31375e-05		3.60465	0.03129	0.01257	0.01666	0.000136275	0.00032485	2.55114e-05	0.00013144	5.92324e-06	2.01289e-05		3.60465	0.1706	4.64244e-06	1.7379e-05	9.4055e-06	0.000126793	1.11878e-22	1.71526e-07		3.60465	0.0206	1.83318e-06	4.9956e-05	5.82439e-07	-4.68256e-22	1.12301e-06		3.60465	0.03392	8.68531e-20	5.3586e-05	1.50315e-06	3.25962e-06
3.5942	0.04422	1.15059e-05	2.09852e-06	7.53342e-05	1.03941e-06	2.60439e-06		3.5942	0.00518	1.85828e-06	9.65148e-06	3.2688e-06	2.16992e-06	9.33401e-05		3.5942	0.0294	0.01199	0.01511	0.000137732	0.000327564	2.56344e-05	0.000131928	5.93779e-06	2.02087e-05		3.5942	0.15641	4.66012e-06	1.7433e-05	9.43372e-06	0.000127168	-3.67268e-21	1.71882e-07		3.5942	0.02059	1.84128e-06	5.01287e-05	5.84229e-07	2.50184e-22	1.12723e-06		3.5942	0.03589	9.49069e-20	5.37597e-05	1.50738e-06	3.26777e-06
3.58382	0.04389	1.15439e-05	2.10468e-06	7.55279e-05	1.0416e-06	2.61343e-06		3.58382	0.00482	1.86483e-06	9.67866e-06	3.27702e-06	2.17522e-06	9.35434e-05		3.58382	0.02754	0.01144	0.01376	0.000139212	0.000330311	2.57584e-05	0.000132419	5.9524e-06	2.0289e-05		3.58382	0.14331	4.67791e-06	1.74873e-05	9.46206e-06	0.000127544	-6.23747e-23	1.72239e-07		3.58382	0.02039	1.84944e-06	5.03024e-05	5.86027e-07	-3.93424e-22	1.13148e-06		3.58382	0.03674	7.6823e-20	5.39343e-05	1.51162e-06	3.27595e-06
3.57349	0.04379	1.1582e-05	2.11087e-06	7.57224e-05	1.0438e-06	2.62251e-06		3.57349	0.00506	1.87141e-06	9.70595e-06	3.28526e-06	2.18054e-06	9.37473e-05		3.57349	0.02616	0.01093	0.01256	0.000140717	0.000333094	2.58832e-05	0.000132913	5.96706e-06	2.03698e-05		3.57349	0.13132	4.6958e-06	1.75418e-05	9.49054e-06	0.000127921	-9.88094e-22	1.72596e-07		3.57349	0.02044	1.85766e-06	5.0477e-05	5.87833e-07	-3.36011e-22	1.13574e-06		3.57349	0.03814	9.09134e-20	5.41098e-05	1.51588e-06	3.28416e-06
3.56322	0.04387	1.16203e-05	2.11709e-06	7.59177e-05	1.046e-06	2.63163e-06		3.56322	0.00384	1.87803e-06	9.73336e-06	3.29353e-06	2.18587e-06	9.39519e-05		3.56322	0.02485	0.01045	0.01151	0.000142246	0.000335912	2.60089e-05	0.000133409	5.98177e-06	2.04511e-05		3.56322	0.12161	4.7138e-06	1.75966e-05	9.51914e-06	0.000128301	-4.34989e-21	1.72955e-07		3.56322	0.02084	1.86593e-06	5.06525e-05	5.89648e-07	9.41961e-23	1.14004e-06		3.56322	0.04065	9.58913e-20	5.42861e-05	1.52016e-06	3.2924e-06
3.55301	0.04415	1.16588e-05	2.12333e-06	7.61137e-05	1.04821e-06	2.64081e-06		3.55301	0.00219	1.88468e-06	9.76089e-06	3.30183e-06	2.19123e-06	9.41572e-05		3.55301	0.02307	0.01	0.01058	0.000143799	0.000338765	2.61356e-05	0.000133908	5.99654e-06	2.05329e-05		3.55301	0.11283	4.73189e-06	1.76516e-05	9.54787e-06	0.000128682	3.47021e-22	1.73315e-07		3.55301	0.02125	1.87426e-06	5.08289e-05	5.91471e-07	2.67116e-22	1.14435e-06		3.55301	0.04284	7.01548e-20	5.44632e-05	1.52445e-06	3.30067e-06
3.54286	0.0446	1.16975e-05	2.1296e-06	7.63105e-05	1.05043e-06	2.65003e-06		3.54286	0.00247	1.89137e-06	9.78854e-06	3.31017e-06	2.1966e-06	9.43632e-05		3.54286	0.02187	0.00958	0.00975	0.000145379	0.000341655	2.62632e-05	0.00013441	6.01136e-06	2.06151e-05		3.54286	0.10655	4.75009e-06	1.77069e-05	9.57673e-06	0.000129064	-1.00592e-21	1.73676e-07		3.54286	0.02088	1.88264e-06	5.10062e-05	5.93302e-07	2.29165e-22	1.1487e-06		3.54286	0.04414	1.15127e-19	5.46413e-05	1.52877e-06	3.30897e-06
3.53276	0.04522	1.17364e-05	2.1359e-06	7.6508e-05	1.05265e-06	2.6593e-06		3.53276	0.00235	1.8981e-06	9.8163e-06	3.31854e-06	2.202e-06	9.45698e-05		3.53276	0.02074	0.00918	0.00901	0.000146984	0.000344582	2.63917e-05	0.000134915	6.02624e-06	2.06979e-05		3.53276	0.09976	4.7684e-06	1.77624e-05	9.60572e-06	0.000129449	-2.32172e-22	1.74039e-07		3.53276	0.02113	1.89108e-06	5.11845e-05	5.95142e-07	-2.7276e-22	1.15306e-06		3.53276	0.04608	1.04149e-19	5.48202e-05	1.5331e-06	3.31731e-06
3.52273	0.04602	1.17755e-05	2.14223e-06	7.67063e-05	1.05489e-06	2.66862e-06		3.52273	0.00178	1.90486e-06	9.84418e-06	3.32694e-06	2.20741e-06	9.47772e-05		3.52273	0.01913	0.00881	0.00835	0.000148616	0.000347547	2.65212e-05	0.000135423	6.04118e-06	2.07811e-05		3.52273	0.09442	4.78681e-06	1.78182e-05	9.63485e-06	0.000129835	2.96824e-21	1.74402e-07		3.52273	0.02113	1.89957e-06	5.13637e-05	5.9699e-07	-6.50712e-22	1.15746e-06		3.52273	0.04794	1.12426e-19	5.49999e-05	1.53745e-06	3.32567e-06
3.51275	0.04702	1.18147e-05	2.14858e-06	7.69054e-05	1.05712e-06	2.67799e-06		3.51275	0.00138	1.91165e-06	9.87218e-06	3.33537e-06	2.21285e-06	9.49852e-05		3.51275	0.01812	0.00845	0.00776	0.000150276	0.00035055	2.66516e-05	0.000135933	6.05617e-06	2.08649e-05		3.51275	0.0895	4.80533e-06	1.78743e-05	9.6641e-06	0.000130223	-2.1351e-21	1.74767e-07		3.51275	0.02046	1.90813e-06	5.15438e-05	5.98848e-07	-7.43448e-23	1.16187e-06		3.51275	0.04935	7.18637e-20	5.51806e-05	1.54182e-06	3.33407e-06
3.50282	0.04823	1.18542e-05	2.15497e-06	7.71052e-05	1.05937e-06	2.68741e-06		3.50282	0.00188	1.91848e-06	9.9003e-06	3.34383e-06	2.2183e-06	9.51939e-05		3.50282	0.01741	0.00812	0.00723	0.000151963	0.000353593	2.6783e-05	0.000136446	6.07121e-06	2.09491e-05		3.50282	0.08464	4.82396e-06	1.79306e-05	9.69349e-06	0.000130613	-5.94045e-23	1.75132e-07		3.50282	0.01993	1.91674e-06	5.17249e-05	6.00713e-07	-6.10134e-23	1.16632e-06		3.50282	0.05044	9.25962e-20	5.53622e-05	1.54621e-06	3.3425e-06
3.49296	0.04969	1.18939e-05	2.16138e-06	7.73059e-05	1.06162e-06	2.69688e-06		3.49296	0.00198	1.92535e-06	9.92854e-06	3.35232e-06	2.22378e-06	9.54032e-05		3.49296	0.01522	0.00781	0.00675	0.000153679	0.000356675	2.69154e-05	0.000136963	6.08631e-06	2.10339e-05		3.49296	0.08055	4.8427e-06	1.79872e-05	9.72302e-06	0.000131004	1.84451e-21	1.75499e-07		3.49296	0.02019	1.92541e-06	5.19069e-05	6.02588e-07	-8.06018e-22	1.17078e-06		3.49296	0.04959	7.93454e-20	5.55446e-05	1.55062e-06	3.35096e-06
3.48315	0.05142	1.19337e-05	2.16782e-06	7.75073e-05	1.06388e-06	2.7064e-06		3.48315	0.0016	1.93226e-06	9.9569e-06	3.36085e-06	2.22927e-06	9.56133e-05		3.48315	0.01405	0.00751	0.00631	0.000155424	0.000359797	2.70488e-05	0.000137482	6.10147e-06	2.11192e-05		3.48315	0.0761	4.86154e-06	1.80441e-05	9.75268e-06	0.000131397	1.49353e-21	1.75867e-07		3.48315	0.02099	1.93414e-06	5.20899e-05	6.04471e-07	-2.2031e-22	1.17528e-06		3.48315	0.04957	8.97284e-20	5.5728e-05	1.55504e-06	3.35946e-06
3.47339	0.05344	1.19738e-05	2.17429e-06	7.77095e-05	1.06615e-06	2.71597e-06		3.47339	0.0011	1.9392e-06	9.98539e-06	3.36941e-06	2.23479e-06	9.58241e-05		3.47339	0.01319	0.00723	0.00591	0.000157199	0.000362961	2.71831e-05	0.000138004	6.11669e-06	2.1205e-05		3.47339	0.07308	4.8805e-06	1.81012e-05	9.78247e-06	0.000131792	-2.4341e-21	1.76236e-07		3.47339	0.02091	1.94292e-06	5.22739e-05	6.06364e-07	-1.72433e-22	1.1798e-06		3.47339	0.04693	1.06096e-19	5.59123e-05	1.55949e-06	3.36798e-06
3.46369	0.05579	1.20141e-05	2.18079e-06	7.79125e-05	1.06842e-06	2.72559e-06		3.46369	0.00207	1.94618e-06	1.0014e-05	3.378e-06	2.24033e-06	9.60355e-05		3.46369	0.0126	0.00697	0.00555	0.000159004	0.000366167	2.73185e-05	0.000138529	6.13196e-06	2.12913e-05		3.46369	0.07029	4.89956e-06	1.81586e-05	9.81241e-06	0.000132189	-1.61283e-21	1.76607e-07		3.46369	0.0219	1.95177e-06	5.24589e-05	6.08265e-07	-3.03704e-22	1.18434e-06		3.46369	0.04579	9.66528e-20	5.60975e-05	1.56395e-06	3.37654e-06
3.45404	0.05849	1.20546e-05	2.18731e-06	7.81163e-05	1.07071e-06	2.73526e-06		3.45404	0.000217443	1.9532e-06	1.00427e-05	3.38663e-06	2.24588e-06	9.62477e-05		3.45404	0.01167	0.00672	0.00523	0.000160841	0.000369415	2.74549e-05	0.000139058	6.14729e-06	2.13781e-05		3.45404	0.06694	4.91874e-06	1.82163e-05	9.84248e-06	0.000132587	-8.06911e-22	1.76978e-07		3.45404	0.02187	1.96068e-06	5.26448e-05	6.10175e-07	8.53408e-23	1.18891e-06		3.45404	0.04272	8.54897e-20	5.62836e-05	1.56844e-06	3.38513e-06
3.44444	0.06154	1.20952e-05	2.19387e-06	7.83209e-05	1.073e-06	2.74498e-06		3.44444	0.00135	1.96026e-06	1.00716e-05	3.39529e-06	2.25146e-06	9.64605e-05		3.44444	0.01054	0.00648	0.00492	0.000162709	0.000372707	2.75923e-05	0.000139589	6.16267e-06	2.14655e-05		3.44444	0.06489	4.93803e-06	1.82743e-05	9.87268e-06	0.000132987	-1.85094e-21	1.77351e-07		3.44444	0.02273	1.96965e-06	5.28317e-05	6.12094e-07	-6.96253e-22	1.19351e-06		3.44444	0.04003	8.66339e-20	5.64706e-05	1.57294e-06	3.39376e-06
3.4349	0.06495	1.21361e-05	2.20046e-06	7.85263e-05	1.07529e-06	2.75476e-06		3.4349	0.002	1.96735e-06	1.01005e-05	3.40398e-06	2.25706e-06	9.66741e-05		3.4349	0.0095	0.00625	0.00465	0.00016461	0.000376042	2.77307e-05	0.000140123	6.17812e-06	2.15534e-05		3.4349	0.06154	4.95744e-06	1.83325e-05	9.90303e-06	0.00013339	-1.91827e-21	1.77725e-07		3.4349	0.02316	1.97868e-06	5.30196e-05	6.14022e-07	2.4814e-22	1.19814e-06		3.4349	0.03683	1.0948e-19	5.66586e-05	1.57746e-06	3.40242e-06
3.42541	0.06871	1.21772e-05	2.20707e-06	7.87325e-05	1.0776e-06	2.76459e-06		3.42541	-4.36506e-05	1.97449e-06	1.01296e-05	3.41271e-06	2.26268e-06	9.68884e-05		3.42541	0.00974	0.00604	0.00439	0.000166545	0.000379423	2.78702e-05	0.00014066	6.19362e-06	2.16419e-05		3.42541	0.06084	4.97696e-06	1.8391e-05	9.93352e-06	0.000133793	-1.60491e-21	1.781e-07		3.42541	0.02302	1.98777e-06	5.32086e-05	6.15959e-07	-1.06058e-21	1.20279e-06		3.42541	0.034	1.09142e-19	5.68475e-05	1.582e-06	3.41111e-06
3.41598	0.07277	1.22185e-05	2.21372e-06	7.89395e-05	1.07991e-06	2.77446e-06		3.41598	0.0023	1.98166e-06	1.01589e-05	3.42146e-06	2.26832e-06	9.71034e-05		3.41598	0.00889	0.00583	0.00416	0.000168514	0.000382849	2.80107e-05	0.000141201	6.20918e-06	2.17309e-05		3.41598	0.05877	4.99659e-06	1.84498e-05	9.96415e-06	0.000134199	-1.58857e-21	1.78476e-07		3.41598	0.02353	1.99693e-06	5.33985e-05	6.17906e-07	-2.01432e-23	1.20747e-06		3.41598	0.03211	1.02571e-19	5.70374e-05	1.58656e-06	3.41983e-06
3.40659	0.0771	1.226e-05	2.2204e-06	7.91474e-05	1.08223e-06	2.7844e-06		3.40659	0.00215	1.98887e-06	1.01882e-05	3.43026e-06	2.27398e-06	9.73191e-05		3.40659	0.00733	0.00564	0.00395	0.000170518	0.000386322	2.81523e-05	0.000141744	6.2248e-06	2.18205e-05		3.40659	0.05873	5.01634e-06	1.85089e-05	9.99492e-06	0.000134607	4.24247e-22	1.78853e-07		3.40659	0.02459	2.00615e-06	5.35895e-05	6.19861e-07	-3.49245e-22	1.21218e-06		3.40659	0.0293	9.53081e-20	5.72282e-05	1.59114e-06	3.42859e-06
3.39726	0.08161	1.23018e-05	2.2271e-06	7.9356e-05	1.08455e-06	2.79438e-06		3.39726	0.00323	1.99612e-06	1.02177e-05	3.43908e-06	2.27966e-06	9.75355e-05		3.39726	0.00804	0.00546	0.00375	0.000172557	0.000389843	2.8295e-05	0.000142291	6.24048e-06	2.19106e-05		3.39726	0.05716	5.03621e-06	1.85683e-05	1.00258e-05	0.000135016	-5.29096e-21	1.79232e-07		3.39726	0.02565	2.01543e-06	5.37814e-05	6.21826e-07	-1.76034e-22	1.21691e-06		3.39726	0.0284	8.68159e-20	5.742e-05	1.59574e-06	3.43738e-06
3.38798	0.08623	1.23437e-05	2.23384e-06	7.95655e-05	1.08689e-06	2.80442e-06		3.38798	0.00335	2.00341e-06	1.02473e-05	3.44795e-06	2.28537e-06	9.77527e-05		3.38798	0.00585	0.00528	0.00356	0.000174634	0.000393412	2.84388e-05	0.000142841	6.25622e-06	2.20012e-05		3.38798	0.05516	5.0562e-06	1.86279e-05	1.00569e-05	0.000135428	9.43046e-22	1.79612e-07		3.38798	0.02696	2.02478e-06	5.39745e-05	6.23801e-07	-7.20094e-23	1.22167e-06		3.38798	0.026	9.96693e-20	5.76127e-05	1.60037e-06	3.4462e-06
3.37875	0.09086	1.23859e-05	2.24061e-06	7.97758e-05	1.08923e-06	2.81452e-06		3.37875	0.00375	2.01074e-06	1.02771e-05	3.45684e-06	2.29109e-06	9.79706e-05		3.37875	0.00621	0.00511	0.00339	0.000176748	0.00039703	2.85836e-05	0.000143394	6.27202e-06	2.20925e-05		3.37875	0.05509	5.07631e-06	1.86878e-05	1.00881e-05	0.000135841	-7.3117e-22	1.79993e-07		3.37875	0.02665	2.0342e-06	5.41685e-05	6.25784e-07	-2.8434e-22	1.22646e-06		3.37875	0.02475	9.46468e-20	5.78064e-05	1.60501e-06	3.45506e-06
3.36957	0.09537	1.24282e-05	2.24741e-06	7.9987e-05	1.09158e-06	2.82467e-06		3.36957	0.00481	2.01811e-06	1.03069e-05	3.46577e-06	2.29684e-06	9.81892e-05		3.36957	0.00622	0.00495	0.00323	0.0001789	0.000400698	2.87296e-05	0.00014395	6.28787e-06	2.21843e-05		3.36957	0.05382	5.09654e-06	1.87481e-05	1.01194e-05	0.000136256	-1.91579e-22	1.80375e-07		3.36957	0.02763	2.04368e-06	5.43636e-05	6.27778e-07	-9.02842e-22	1.23128e-06		3.36957	0.02357	1.09179e-19	5.80011e-05	1.60967e-06	3.46395e-06
3.36043	0.09965	1.24708e-05	2.25424e-06	8.0199e-05	1.09393e-06	2.83487e-06		3.36043	0.00482	2.02553e-06	1.03369e-05	3.47473e-06	2.30261e-06	9.84085e-05		3.36043	0.00509	0.0048	0.00308	0.000181092	0.000404417	2.88767e-05	0.00014451	6.30379e-06	2.22767e-05		3.36043	0.05396	5.11688e-06	1.88086e-05	1.01509e-05	0.000136673	-1.6262e-21	1.80758e-07		3.36043	0.02758	2.05322e-06	5.45598e-05	6.2978e-07	-4.5434e-22	1.23613e-06		3.36043	0.02235	1.00862e-19	5.81968e-05	1.61435e-06	3.47288e-06
3.35135	0.10356	1.25136e-05	2.2611e-06	8.04118e-05	1.0963e-06	2.84513e-06		3.35135	0.00468	2.03298e-06	1.03671e-05	3.48373e-06	2.3084e-06	9.86286e-05		3.35135	0.00617	0.00465	0.00294	0.000183325	0.000408188	2.90249e-05	0.000145072	6.31977e-06	2.23696e-05		3.35135	0.05235	5.13735e-06	1.88694e-05	1.01826e-05	0.000137092	6.62855e-22	1.81143e-07		3.35135	0.02882	2.06284e-06	5.4757e-05	6.31793e-07	-1.8158e-22	1.241e-06		3.35135	0.02226	1.01025e-19	5.83934e-05	1.61905e-06	3.48184e-06
3.34232	0.10698	1.25566e-05	2.26799e-06	8.06255e-05	1.09867e-06	2.85545e-06		3.34232	0.00712	2.04047e-06	1.03973e-05	3.49277e-06	2.31421e-06	9.88494e-05		3.34232	0.00476	0.00451	0.00281	0.000185599	0.000412012	2.91743e-05	0.000145639	6.33581e-06	2.24631e-05		3.34232	0.05222	5.15795e-06	1.89305e-05	1.02144e-05	0.000137513	-3.01725e-21	1.81529e-07		3.34232	0.02899	2.07252e-06	5.49553e-05	6.33815e-07	1.71071e-22	1.24591e-06		3.34232	0.02153	9.50963e-20	5.85911e-05	1.62377e-06	3.49084e-06
3.33333	0.1098	1.25999e-05	2.27491e-06	8.08401e-05	1.10105e-06	2.86582e-06		3.33333	0.00677	2.04801e-06	1.04277e-05	3.50184e-06	2.32004e-06	9.9071e-05		3.33333	0.00512	0.00438	0.00269	0.000187915	0.00041589	2.93249e-05	0.000146208	6.35191e-06	2.25573e-05		3.33333	0.05265	5.17866e-06	1.89919e-05	1.02463e-05	0.000137936	-1.96678e-21	1.81916e-07		3.33333	0.02915	2.08227e-06	5.51547e-05	6.35846e-07	-6.61221e-22	1.25084e-06		3.33333	0.02073	8.00623e-20	5.87898e-05	1.62852e-06	3.49987e-06
3.3244	0.1119	1.26434e-05	2.28187e-06	8.10555e-05	1.10343e-06	2.87625e-06		3.3244	0.00751	2.05559e-06	1.04582e-05	3.51094e-06	2.3259e-06	9.92933e-05		3.3244	0.0051	0.00425	0.00258	0.000190275	0.000419823	2.94766e-05	0.000146781	6.36807e-06	2.2652e-05		3.3244	0.05221	5.19951e-06	1.90536e-05	1.02784e-05	0.00013836	9.06908e-22	1.82304e-07		3.3244	0.02894	2.09208e-06	5.53551e-05	6.37888e-07	-8.93208e-22	1.2558e-06		3.3244	0.02149	1.0617e-19	5.89894e-05	1.63328e-06	3.50894e-06
3.31551	0.11322	1.26871e-05	2.28885e-06	8.12717e-05	1.10583e-06	2.88673e-06		3.31551	0.007	2.0632e-06	1.04889e-05	3.52008e-06	2.33178e-06	9.95163e-05		3.31551	0.00442	0.00413	0.00247	0.00019268	0.000423811	2.96295e-05	0.000147357	6.38429e-06	2.27473e-05		3.31551	0.0506	5.22048e-06	1.91156e-05	1.03106e-05	0.000138787	-1.75639e-21	1.82694e-07		3.31551	0.02778	2.10197e-06	5.55567e-05	6.39939e-07	-2.67116e-22	1.2608e-06		3.31551	0.02063	1.05754e-19	5.91901e-05	1.63806e-06	3.51804e-06
3.30667	0.11369	1.2731e-05	2.29587e-06	8.14888e-05	1.10823e-06	2.89727e-06		3.30667	0.00801	2.07087e-06	1.05197e-05	3.52926e-06	2.33768e-06	9.97401e-05		3.30667	0.00376	0.00401	0.00237	0.00019513	0.000427857	2.97835e-05	0.000147936	6.40058e-06	2.28432e-05		3.30667	0.05081	5.24157e-06	1.91779e-05	1.0343e-05	0.000139216	-5.3662e-22	1.83085e-07		3.30667	0.02832	2.11193e-06	5.57593e-05	6.42001e-07	3.19858e-22	1.26582e-06		3.30667	0.02135	8.82833e-20	5.93919e-05	1.64287e-06	3.52718e-06
3.29787	0.11328	1.27752e-05	2.30293e-06	8.17068e-05	1.11064e-06	2.90787e-06		3.29787	0.00763	2.07857e-06	1.05506e-05	3.53847e-06	2.3436e-06	9.99647e-05		3.29787	0.0043	0.0039	0.00228	0.000197627	0.000431961	2.99388e-05	0.000148519	6.41693e-06	2.29397e-05		3.29787	0.04948	5.2628e-06	1.92405e-05	1.03756e-05	0.000139647	-3.0529e-21	1.83477e-07		3.29787	0.02682	2.12196e-06	5.59631e-05	6.44072e-07	-5.41043e-22	1.27087e-06		3.29787	0.02085	9.83951e-20	5.95946e-05	1.6477e-06	3.53635e-06
3.28912	0.11199	1.28195e-05	2.31001e-06	8.19257e-05	1.11306e-06	2.91853e-06		3.28912	0.00756	2.08632e-06	1.05817e-05	3.54772e-06	2.34955e-06	0.00010019		3.28912	0.00406	0.00379	0.00219	0.000200172	0.000436125	3.00953e-05	0.000149106	6.43334e-06	2.30369e-05		3.28912	0.04908	5.28415e-06	1.93034e-05	1.04083e-05	0.000140079	-2.45241e-21	1.8387e-07		3.28912	0.02623	2.13206e-06	5.6168e-05	6.46153e-07	-1.65622e-22	1.27595e-06		3.28912	0.0208	1.12786e-19	5.97984e-05	1.65255e-06	3.54556e-06
3.28042	0.10986	1.28642e-05	2.31713e-06	8.21455e-05	1.11549e-06	2.92925e-06		3.28042	0.00777	2.09411e-06	1.06129e-05	3.557e-06	2.35551e-06	0.000100416		3.28042	0.00412	0.00369	0.0021	0.000202767	0.000440349	3.02531e-05	0.000149696	6.44981e-06	2.31346e-05		3.28042	0.04829	5.30563e-06	1.93666e-05	1.04411e-05	0.000140514	-3.34942e-21	1.84265e-07		3.28042	0.02542	2.14223e-06	5.6374e-05	6.48245e-07	4.57357e-24	1.28107e-06		3.28042	0.02037	1.13971e-19	6.00033e-05	1.65742e-06	3.5548e-06
3.27177	0.10692	1.2909e-05	2.32428e-06	8.23661e-05	1.11792e-06	2.94003e-06		3.27177	0.00715	2.10194e-06	1.06443e-05	3.56632e-06	2.36151e-06	0.000100643		3.27177	0.00393	0.00359	0.00202	0.000205412	0.000444634	3.04121e-05	0.000150289	6.46635e-06	2.3233e-05		3.27177	0.04801	5.32725e-06	1.94302e-05	1.04741e-05	0.000140951	-1.43115e-21	1.84661e-07		3.27177	0.02427	2.15248e-06	5.65812e-05	6.50346e-07	-3.06332e-22	1.28621e-06		3.27177	0.01963	9.37478e-20	6.02092e-05	1.66231e-06	3.56408e-06
3.26316	0.10327	1.29541e-05	2.33146e-06	8.25876e-05	1.12036e-06	2.95086e-06		3.26316	0.00741	2.10982e-06	1.06758e-05	3.57568e-06	2.36752e-06	0.000100871		3.26316	0.00395	0.0035	0.00195	0.000208109	0.000448982	3.05723e-05	0.000150886	6.48295e-06	2.3332e-05		3.26316	0.04661	5.34899e-06	1.9494e-05	1.05073e-05	0.00014139	-1.91233e-21	1.85058e-07		3.26316	0.02355	2.1628e-06	5.67895e-05	6.52458e-07	-1.14592e-21	1.29139e-06		3.26316	0.01981	5.91329e-20	6.04161e-05	1.66722e-06	3.5734e-06
3.25459	0.099	1.29994e-05	2.33868e-06	8.28101e-05	1.12281e-06	2.96176e-06		3.25459	0.00698	2.11774e-06	1.07074e-05	3.58507e-06	2.37356e-06	0.000101099		3.25459	0.00405	0.00341	0.00188	0.00021086	0.000453394	3.07338e-05	0.000151486	6.49961e-06	2.34316e-05		3.25459	0.04622	5.37088e-06	1.95582e-05	1.05406e-05	0.00014183	-1.06681e-21	1.85456e-07		3.25459	0.02148	2.17319e-06	5.69989e-05	6.5458e-07	-2.25565e-22	1.29659e-06		3.25459	0.01895	8.903e-20	6.06242e-05	1.67216e-06	3.58276e-06
3.24607	0.09422	1.3045e-05	2.34593e-06	8.30334e-05	1.12527e-06	2.97272e-06		3.24607	0.00702	2.12571e-06	1.07391e-05	3.59451e-06	2.37962e-06	0.000101328		3.24607	0.00338	0.00332	0.00181	0.000213665	0.000457872	3.08966e-05	0.00015209	6.51634e-06	2.35319e-05		3.24607	0.04493	5.39289e-06	1.96227e-05	1.05741e-05	0.000142273	1.05294e-21	1.85856e-07		3.24607	0.0217	2.18366e-06	5.72095e-05	6.56713e-07	-2.9193e-22	1.30183e-06		3.24607	0.01913	7.22129e-20	6.08333e-05	1.67711e-06	3.59215e-06
3.2376	0.08907	1.30908e-05	2.35321e-06	8.32576e-05	1.12774e-06	2.98373e-06		3.2376	0.00743	2.13373e-06	1.0771e-05	3.60397e-06	2.3857e-06	0.000101558		3.2376	0.00235	0.00323	0.00175	0.000216526	0.000462416	3.10607e-05	0.000152698	6.53313e-06	2.36328e-05		3.2376	0.04448	5.41504e-06	1.96875e-05	1.06077e-05	0.000142718	-2.31232e-21	1.86257e-07		3.2376	0.01976	2.19421e-06	5.74213e-05	6.58856e-07	1.49857e-23	1.3071e-06		3.2376	0.01809	8.49214e-20	6.10435e-05	1.68209e-06	3.60157e-06
3.22917	0.08365	1.31368e-05	2.36053e-06	8.34828e-05	1.13021e-06	2.99481e-06		3.22917	0.00671	2.14178e-06	1.08031e-05	3.61348e-06	2.39181e-06	0.000101789		3.22917	0.00372	0.00315	0.00169	0.000219445	0.000467028	3.12261e-05	0.000153309	6.54999e-06	2.37344e-05		3.22917	0.04329	5.43733e-06	1.97526e-05	1.06415e-05	0.000143165	-2.18955e-21	1.8666e-07		3.22917	0.01959	2.20483e-06	5.76343e-05	6.61009e-07	-2.68576e-22	1.3124e-06		3.22917	0.01836	9.43645e-20	6.12547e-05	1.68709e-06	3.61104e-06
3.22078	0.07809	1.31831e-05	2.36788e-06	8.37088e-05	1.13269e-06	3.00595e-06		3.22078	0.00776	2.14989e-06	1.08353e-05	3.62302e-06	2.39794e-06	0.00010202		3.22078	0.00302	0.00307	0.00163	0.000222424	0.000471709	3.13928e-05	0.000153925	6.56692e-06	2.38366e-05		3.22078	0.04308	5.45976e-06	1.98181e-05	1.06755e-05	0.000143615	-1.46036e-21	1.87063e-07		3.22078	0.01791	2.21553e-06	5.78484e-05	6.63173e-07	-4.16292e-22	1.31774e-06		3.22078	0.01727	7.44418e-20	6.14671e-05	1.69212e-06	3.62054e-06
3.21244	0.07251	1.32296e-05	2.37527e-06	8.39358e-05	1.13519e-06	3.01716e-06		3.21244	0.0076	2.15804e-06	1.08676e-05	3.63261e-06	2.40409e-06	0.000102253		3.21244	0.00289	0.003	0.00158	0.000225463	0.000476461	3.15609e-05	0.000154543	6.58391e-06	2.39395e-05		3.21244	0.04117	5.48232e-06	1.98838e-05	1.07096e-05	0.000144066	-4.62068e-21	1.87468e-07		3.21244	0.01714	2.22631e-06	5.80637e-05	6.65348e-07	-1.84986e-22	1.3231e-06		3.21244	0.01634	6.24503e-20	6.16806e-05	1.69716e-06	3.63008e-06
3.20413	0.06701	1.32764e-05	2.38269e-06	8.41637e-05	1.13768e-06	3.02842e-06		3.20413	0.00883	2.16623e-06	1.09001e-05	3.64222e-06	2.41027e-06	0.000102486		3.20413	0.00219	0.00292	0.00152	0.000228565	0.000481285	3.17303e-05	0.000155166	6.60096e-06	2.40431e-05		3.20413	0.04078	5.50503e-06	1.99499e-05	1.07439e-05	0.000144519	1.47274e-21	1.87875e-07		3.20413	0.01657	2.23717e-06	5.82803e-05	6.67533e-07	-1.1502e-22	1.3285e-06		3.20413	0.0158	8.47356e-20	6.18952e-05	1.70223e-06	3.63966e-06
3.19588	0.06166	1.33235e-05	2.39014e-06	8.43925e-05	1.14019e-06	3.03975e-06		3.19588	0.00837	2.17448e-06	1.09327e-05	3.65188e-06	2.41647e-06	0.00010272		3.19588	0.00229	0.00285	0.00148	0.000231731	0.000486183	3.19011e-05	0.000155792	6.61808e-06	2.41473e-05		3.19588	0.03931	5.52787e-06	2.00164e-05	1.07784e-05	0.000144975	3.29695e-22	1.88282e-07		3.19588	0.01511	2.2481e-06	5.8498e-05	6.69729e-07	-9.36608e-22	1.33394e-06		3.19588	0.01463	8.56978e-20	6.21109e-05	1.70732e-06	3.64927e-06
3.18766	0.05655	1.33707e-05	2.39763e-06	8.46223e-05	1.14271e-06	3.05114e-06		3.18766	0.0082	2.18277e-06	1.09655e-05	3.66158e-06	2.4227e-06	0.000102954		3.18766	0.00198	0.00279	0.00143	0.000234962	0.000491156	3.20733e-05	0.000156422	6.63527e-06	2.42522e-05		3.18766	0.03761	5.55086e-06	2.00831e-05	1.0813e-05	0.000145432	-2.50192e-21	1.88691e-07		3.18766	0.01482	2.25912e-06	5.8717e-05	6.71936e-07	-3.83304e-22	1.3394e-06		3.18766	0.01379	7.46089e-20	6.23278e-05	1.71244e-06	3.65893e-06
3.17949	0.05173	1.34183e-05	2.40516e-06	8.4853e-05	1.14523e-06	3.0626e-06		3.17949	0.00902	2.19111e-06	1.09984e-05	3.67131e-06	2.42894e-06	0.00010319		3.17949	0.00222	0.00272	0.00138	0.000238262	0.000496205	3.22469e-05	0.000157056	6.65253e-06	2.43578e-05		3.17949	0.03653	5.57399e-06	2.01502e-05	1.08478e-05	0.000145892	-3.71228e-21	1.89101e-07		3.17949	0.01308	2.27022e-06	5.89372e-05	6.74154e-07	-5.01244e-22	1.3449e-06		3.17949	0.01293	6.86801e-20	6.25458e-05	1.71757e-06	3.66862e-06
3.17136	0.04724	1.3466e-05	2.41272e-06	8.50846e-05	1.14776e-06	3.07412e-06		3.17136	0.00952	2.19949e-06	1.10315e-05	3.68109e-06	2.43522e-06	0.000103426		3.17136	0.00288	0.00266	0.00134	0.000241632	0.000501332	3.24219e-05	0.000157694	6.66985e-06	2.44641e-05		3.17136	0.0346	5.59727e-06	2.02177e-05	1.08828e-05	0.000146354	-7.82654e-22	1.89513e-07		3.17136	0.01301	2.2814e-06	5.91587e-05	6.76383e-07	-7.79064e-22	1.35044e-06		3.17136	0.01203	5.77956e-20	6.27649e-05	1.72273e-06	3.67835e-06
3.16327	0.04309	1.35141e-05	2.42032e-06	8.53172e-05	1.1503e-06	3.08571e-06		3.16327	0.00951	2.20793e-06	1.10647e-05	3.6909e-06	2.44152e-06	0.000103663		3.16327	0.00156	0.0026	0.0013	0.000245073	0.00050654	3.25983e-05	0.000158335	6.68724e-06	2.45711e-05		3.16327	0.03406	5.6207e-06	2.02854e-05	1.09179e-05	0.000146819	5.3662e-22	1.89926e-07		3.16327	0.01254	2.29266e-06	5.93814e-05	6.78623e-07	-7.27684e-22	1.356e-06		3.16327	0.01228	6.98911e-20	6.29852e-05	1.72792e-06	3.68812e-06
3.15522	0.0393	1.35624e-05	2.42795e-06	8.55508e-05	1.15285e-06	3.09736e-06		3.15522	0.01005	2.21641e-06	1.10981e-05	3.70075e-06	2.44784e-06	0.000103901		3.15522	0.00206	0.00254	0.00126	0.000248588	0.000511828	3.27762e-05	0.000158981	6.7047e-06	2.46787e-05		3.15522	0.03233	5.64427e-06	2.03535e-05	1.09532e-05	0.000147285	-2.26183e-21	1.9034e-07		3.15522	0.0105	2.304e-06	5.96053e-05	6.80875e-07	-3.39612e-22	1.36161e-06		3.15522	0.01085	5.5719e-20	6.32067e-05	1.73312e-06	3.69793e-06
3.14721	0.03587	1.36109e-05	2.43562e-06	8.57853e-05	1.15541e-06	3.10908e-06		3.14721	0.01112	2.22494e-06	1.11316e-05	3.71065e-06	2.45419e-06	0.00010414		3.14721	0.00136	0.00248	0.00123	0.000252179	0.0005172	3.29555e-05	0.00015963	6.72223e-06	2.47871e-05		3.14721	0.03098	5.66799e-06	2.0422e-05	1.09886e-05	0.000147754	-3.60882e-22	1.90756e-07		3.14721	0.01029	2.31544e-06	5.98306e-05	6.83137e-07	2.6624e-22	1.36724e-06		3.14721	0.01007	5.46528e-20	6.34293e-05	1.73835e-06	3.70778e-06
3.13924	0.03279	1.36598e-05	2.44333e-06	8.60208e-05	1.15798e-06	3.12086e-06		3.13924	0.01151	2.23352e-06	1.11653e-05	3.72058e-06	2.46056e-06	0.00010438		3.13924	0.00204	0.00243	0.00119	0.000255848	0.000522657	3.31364e-05	0.000160284	6.73982e-06	2.48962e-05		3.13924	0.03069	5.69186e-06	2.04908e-05	1.10243e-05	0.000148225	-2.97319e-21	1.91173e-07		3.13924	0.00902	2.32695e-06	6.00571e-05	6.85411e-07	-2.71884e-22	1.37292e-06		3.13924	0.00919	2.4908e-20	6.36531e-05	1.74361e-06	3.71766e-06
3.13131	0.03003	1.37088e-05	2.45107e-06	8.62572e-05	1.16055e-06	3.13272e-06		3.13131	0.01151	2.24215e-06	1.11991e-05	3.73055e-06	2.46695e-06	0.00010462		3.13131	0.00172	0.00237	0.00116	0.000259598	0.0005282	3.33187e-05	0.000160941	6.75749e-06	2.50061e-05		3.13131	0.02999	5.71588e-06	2.056e-05	1.10601e-05	0.000148698	-8.6186e-22	1.91591e-07		3.13131	0.00902	2.33855e-06	6.02849e-05	6.87696e-07	-4.28748e-22	1.37862e-06		3.13131	0.0081	7.73802e-20	6.38781e-05	1.74889e-06	3.72759e-06
3.12343	0.02758	1.37582e-05	2.45885e-06	8.64946e-05	1.16314e-06	3.14464e-06		3.12343	0.01186	2.25083e-06	1.12331e-05	3.74056e-06	2.47338e-06	0.000104861		3.12343	0.00106	0.00232	0.00112	0.00026343	0.000533833	3.35025e-05	0.000161603	6.77522e-06	2.51166e-05		3.12343	0.02855	5.74005e-06	2.06295e-05	1.10961e-05	0.000149174	-2.97121e-21	1.92011e-07		3.12343	0.00796	2.35024e-06	6.0514e-05	6.89992e-07	-1.93647e-22	1.38437e-06		3.12343	0.00785	6.28217e-20	6.41042e-05	1.75419e-06	3.73756e-06
3.11558	0.02541	1.38078e-05	2.46667e-06	8.67331e-05	1.16573e-06	3.15662e-06		3.11558	0.01216	2.25956e-06	1.12672e-05	3.75061e-06	2.47982e-06	0.000105103		3.11558	0.00144	0.00227	0.00109	0.000267347	0.000539555	3.36878e-05	0.000162268	6.79303e-06	2.52279e-05		3.11558	0.02733	5.76438e-06	2.06993e-05	1.11323e-05	0.000149651	-3.17368e-21	1.92432e-07		3.11558	0.00841	2.36202e-06	6.07444e-05	6.923e-07	-9.78938e-23	1.39015e-06		3.11558	0.00769	4.82818e-20	6.43316e-05	1.75952e-06	3.74756e-06
3.10777	0.0235	1.38577e-05	2.47452e-06	8.69725e-05	1.16833e-06	3.16868e-06		3.10777	0.01235	2.26834e-06	1.13015e-05	3.7607e-06	2.48629e-06	0.000105346		3.10777	0.00141	0.00222	0.00106	0.000271352	0.00054537	3.38747e-05	0.000162938	6.8109e-06	2.53399e-05		3.10777	0.02701	5.78886e-06	2.07695e-05	1.11686e-05	0.000150131	-4.93503e-21	1.92855e-07		3.10777	0.00787	2.37389e-06	6.09761e-05	6.9462e-07	-7.97163e-22	1.39596e-06		3.10777	0.0068	2.32438e-20	6.45602e-05	1.76487e-06	3.75761e-06
3.1	0.02181	1.39078e-05	2.48241e-06	8.72128e-05	1.17094e-06	3.18081e-06		3.1	0.01225	2.27718e-06	1.1336e-05	3.77084e-06	2.49279e-06	0.00010559		3.1	0.00144	0.00218	0.00103	0.000275448	0.000551279	3.40632e-05	0.000163612	6.82885e-06	2.54527e-05		3.1	0.02681	5.8135e-06	2.08401e-05	1.12051e-05	0.000150614	-2.16331e-21	1.93279e-07		3.1	0.0074	2.38584e-06	6.12092e-05	6.96951e-07	-2.56606e-22	1.40182e-06		3.1	0.00686	2.5495e-20	6.479e-05	1.77024e-06	3.7677e-06
3.09227	0.02033	1.39582e-05	2.49034e-06	8.74542e-05	1.17356e-06	3.193e-06		3.09227	0.0127	2.28606e-06	1.13706e-05	3.78101e-06	2.49931e-06	0.000105835		3.09227	0.00155	0.00213	0.00101	0.000279636	0.000557285	3.42532e-05	0.00016429	6.84686e-06	2.55662e-05		3.09227	0.02484	5.8383e-06	2.0911e-05	1.12418e-05	0.000151098	-2.54449e-22	1.93704e-07		3.09227	0.00722	2.39789e-06	6.14436e-05	6.99294e-07	-2.29262e-22	1.4077e-06		3.09227	0.00623	2.33329e-20	6.50211e-05	1.77564e-06	3.77782e-06
3.08458	0.01902	1.40089e-05	2.49831e-06	8.76966e-05	1.17618e-06	3.20527e-06		3.08458	0.01267	2.295e-06	1.14054e-05	3.79123e-06	2.50586e-06	0.00010608		3.08458	0.000977261	0.00209	0.000979127	0.00028392	0.000563389	3.44448e-05	0.000164973	6.86495e-06	2.56805e-05		3.08458	0.02603	5.86325e-06	2.09823e-05	1.12787e-05	0.000151586	-3.9207e-22	1.94131e-07		3.08458	0.00591	2.41003e-06	6.16793e-05	7.01649e-07	-5.39097e-23	1.41363e-06		3.08458	0.00604	4.15617e-20	6.52534e-05	1.78107e-06	3.78799e-06
3.07692	0.01787	1.40599e-05	2.50631e-06	8.794e-05	1.17882e-06	3.21761e-06		3.07692	0.01262	2.30399e-06	1.14403e-05	3.80148e-06	2.51244e-06	0.000106326		3.07692	0.00116	0.00204	0.000953673	0.000288303	0.000569594	3.46381e-05	0.000165659	6.88311e-06	2.57956e-05		3.07692	0.02456	5.88837e-06	2.1054e-05	1.13158e-05	0.000152075	-6.00777e-21	1.94559e-07		3.07692	0.00632	2.42226e-06	6.19164e-05	7.04016e-07	-3.11587e-22	1.4196e-06		3.07692	0.00587	3.61046e-20	6.54869e-05	1.78651e-06	3.7982e-06
3.06931	0.01685	1.41112e-05	2.51436e-06	8.81844e-05	1.18146e-06	3.23001e-06		3.06931	0.01279	2.31303e-06	1.14754e-05	3.81178e-06	2.51904e-06	0.000106574		3.06931	0.000627634	0.002	0.000929197	0.000292788	0.000575902	3.48329e-05	0.00016635	6.90134e-06	2.59114e-05		3.06931	0.02437	5.91364e-06	2.1126e-05	1.1353e-05	0.000152567	-1.99401e-21	1.94989e-07		3.06931	0.00554	2.43458e-06	6.21549e-05	7.06395e-07	-1.46938e-23	1.4256e-06		3.06931	0.00571	3.87681e-20	6.57217e-05	1.79199e-06	3.80845e-06
3.06173	0.01595	1.41627e-05	2.52244e-06	8.84299e-05	1.18412e-06	3.24249e-06		3.06173	0.01299	2.32213e-06	1.15106e-05	3.82212e-06	2.52566e-06	0.000106822		3.06173	0.0013	0.00196	0.000905649	0.000297378	0.000582316	3.50294e-05	0.000167045	6.91965e-06	2.6028e-05		3.06173	0.02336	5.93908e-06	2.11984e-05	1.13905e-05	0.000153061	-2.21925e-21	1.9542e-07		3.06173	0.00582	2.447e-06	6.23947e-05	7.08786e-07	-9.07513e-22	1.43164e-06		3.06173	0.00579	1.59144e-20	6.59578e-05	1.79749e-06	3.81875e-06
3.05419	0.01515	1.42145e-05	2.53056e-06	8.86763e-05	1.18678e-06	3.25505e-06		3.05419	0.01274	2.33128e-06	1.1546e-05	3.83251e-06	2.53231e-06	0.000107071		3.05419	-1.26198e-05	0.00192	0.000882983	0.000302076	0.000588836	3.52276e-05	0.000167745	6.93802e-06	2.61454e-05		3.05419	0.0232	5.96469e-06	2.12711e-05	1.14281e-05	0.000153557	2.57419e-21	1.95852e-07		3.05419	0.0044	2.45951e-06	6.2636e-05	7.11189e-07	-6.28428e-22	1.43772e-06		3.05419	0.00511	1.86448e-20	6.61951e-05	1.80301e-06	3.82908e-06
3.04668	0.01444	1.42666e-05	2.53872e-06	8.89238e-05	1.18945e-06	3.26767e-06		3.04668	0.01241	2.34048e-06	1.15816e-05	3.84293e-06	2.53899e-06	0.00010732		3.04668	0.0015	0.00189	0.000861156	0.000306886	0.000595467	3.54275e-05	0.000168449	6.95647e-06	2.62636e-05		3.04668	0.02199	5.99046e-06	2.13443e-05	1.14659e-05	0.000154056	2.20589e-21	1.96286e-07		3.04668	0.00412	2.47212e-06	6.28786e-05	7.13604e-07	3.79509e-24	1.44383e-06		3.04668	0.0044	-1.07953e-20	6.64337e-05	1.80856e-06	3.83946e-06
3.03922	0.01381	1.4319e-05	2.54692e-06	8.91723e-05	1.19213e-06	3.28037e-06		3.03922	0.01343	2.34974e-06	1.16173e-05	3.8534e-06	2.5457e-06	0.000107571		3.03922	0.000409773	0.00185	0.000840126	0.000311812	0.00060221	3.56291e-05	0.000169157	6.975e-06	2.63826e-05		3.03922	0.02147	6.0164e-06	2.14178e-05	1.15039e-05	0.000154558	-5.3167e-22	1.96722e-07		3.03922	0.00456	2.48483e-06	6.31226e-05	7.16032e-07	-1.19497e-22	1.44999e-06		3.03922	0.00531	6.77216e-21	6.66736e-05	1.81414e-06	3.84988e-06
3.03178	0.01324	1.43717e-05	2.55517e-06	8.94219e-05	1.19482e-06	3.29315e-06		3.03178	0.0142	2.35906e-06	1.16532e-05	3.86391e-06	2.55243e-06	0.000107823		3.03178	0.00099267	0.00181	0.000819856	0.000316856	0.000609069	3.58324e-05	0.00016987	6.9936e-06	2.65025e-05		3.03178	0.0209	6.04251e-06	2.14917e-05	1.1542e-05	0.000155062	-2.68063e-21	1.97158e-07		3.03178	0.00367	2.49764e-06	6.33681e-05	7.18472e-07	-7.79453e-23	1.45619e-06		3.03178	0.00517	-1.30391e-21	6.69148e-05	1.81974e-06	3.86034e-06
3.02439	0.01273	1.44247e-05	2.56345e-06	8.96725e-05	1.19752e-06	3.30599e-06		3.02439	0.01533	2.36842e-06	1.16893e-05	3.87446e-06	2.55919e-06	0.000108075		3.02439	0.00138	0.00178	0.00080031	0.000322023	0.000616045	3.60375e-05	0.000170588	7.01227e-06	2.66231e-05		3.02439	0.02023	6.06879e-06	2.1566e-05	1.15804e-05	0.000155568	-1.40343e-21	1.97597e-07		3.02439	0.00378	2.51054e-06	6.3615e-05	7.20924e-07	-8.90678e-22	1.46242e-06		3.02439	0.00554	-1.98076e-20	6.71573e-05	1.82537e-06	3.87084e-06
3.01703	0.01226	1.44779e-05	2.57177e-06	8.99242e-05	1.20023e-06	3.31892e-06		3.01703	0.01569	2.37785e-06	1.17255e-05	3.88506e-06	2.56597e-06	0.000108328		3.01703	7.30222e-05	0.00174	0.000781452	0.000327317	0.000623141	3.62443e-05	0.00017131	7.03102e-06	2.67445e-05		3.01703	0.01866	6.09524e-06	2.16407e-05	1.1619e-05	0.000156077	-1.7554e-21	1.98036e-07		3.01703	0.00361	2.52355e-06	6.38634e-05	7.2339e-07	-3.90116e-22	1.4687e-06		3.01703	0.00501	-1.95772e-21	6.74011e-05	1.83102e-06	3.88139e-06
3.00971	0.01185	1.45315e-05	2.58013e-06	9.01769e-05	1.20294e-06	3.33192e-06		3.00971	0.01719	2.38733e-06	1.1762e-05	3.8957e-06	2.57279e-06	0.000108583		3.00971	0.00125	0.00171	0.000763253	0.000332742	0.000630361	3.64529e-05	0.000172036	7.04984e-06	2.68668e-05		3.00971	0.01911	6.12186e-06	2.17157e-05	1.16577e-05	0.000156588	-3.91822e-21	1.98477e-07		3.00971	0.00263	2.53665e-06	6.41132e-05	7.25867e-07	-6.73969e-22	1.47501e-06		3.00971	0.00449	-2.14087e-20	6.76463e-05	1.8367e-06	3.89198e-06
3.00242	0.01146	1.45854e-05	2.58853e-06	9.04308e-05	1.20567e-06	3.34499e-06		3.00242	0.01926	2.39687e-06	1.17985e-05	3.90638e-06	2.57962e-06	0.000108838		3.00242	0.000473673	0.00168	0.000745681	0.000338302	0.000637706	3.66634e-05	0.000172768	7.06874e-06	2.699e-05		3.00242	0.01714	6.14866e-06	2.17912e-05	1.16967e-05	0.000157102	-2.60835e-21	1.9892e-07		3.00242	0.00281	2.54986e-06	6.43645e-05	7.28358e-07	-3.55473e-22	1.48137e-06		3.00242	0.00408	-3.40726e-20	6.78928e-05	1.84241e-06	3.90261e-06
2.99517	0.01112	1.46395e-05	2.59697e-06	9.06856e-05	1.20841e-06	3.35815e-06		2.99517	0.02103	2.40646e-06	1.18353e-05	3.91711e-06	2.58649e-06	0.000109094		2.99517	0.000618436	0.00165	0.000728707	0.000344002	0.000645181	3.68756e-05	0.000173503	7.08771e-06	2.71139e-05		2.99517	0.01741	6.17563e-06	2.1867e-05	1.17358e-05	0.000157619	-3.71625e-21	1.99364e-07		2.99517	0.00208	2.56317e-06	6.46173e-05	7.30861e-07	-1.12782e-21	1.48777e-06		2.99517	0.00437	-2.70775e-20	6.81407e-05	1.84814e-06	3.91329e-06
2.98795	0.0108	1.4694e-05	2.60546e-06	9.09416e-05	1.21115e-06	3.37138e-06		2.98795	0.02372	2.41612e-06	1.18722e-05	3.92788e-06	2.59339e-06	0.00010935		2.98795	0.000876867	0.00162	0.000712306	0.000349847	0.000652787	3.70897e-05	0.000174244	7.10676e-06	2.72388e-05		2.98795	0.0159	6.20278e-06	2.19432e-05	1.17752e-05	0.000158137	-2.12272e-21	1.9981e-07		2.98795	0.0028	2.57659e-06	6.48715e-05	7.33378e-07	-1.26688e-21	1.49421e-06		2.98795	0.00393	-3.87756e-20	6.83899e-05	1.8539e-06	3.92401e-06
2.98077	0.01051	1.47487e-05	2.61399e-06	9.11986e-05	1.2139e-06	3.38469e-06		2.98077	0.02632	2.42583e-06	1.19093e-05	3.9387e-06	2.60031e-06	0.000109608		2.98077	0.000950998	0.00159	0.000696451	0.000355841	0.000660529	3.73057e-05	0.000174989	7.12589e-06	2.73644e-05		2.98077	0.01551	6.23012e-06	2.20199e-05	1.18147e-05	0.000158659	-3.89347e-21	2.00257e-07		2.98077	0.00224	2.59011e-06	6.51273e-05	7.35907e-07	5.95537e-23	1.50069e-06		2.98077	0.00402	-3.47041e-20	6.86405e-05	1.85969e-06	3.93477e-06
2.97362	0.01024	1.48038e-05	2.62255e-06	9.14568e-05	1.21667e-06	3.39808e-06		2.97362	0.02961	2.4356e-06	1.19466e-05	3.94956e-06	2.60726e-06	0.000109867		2.97362	0.000259855	0.00156	0.000681119	0.00036199	0.000668409	3.75236e-05	0.00017574	7.14509e-06	2.7491e-05		2.97362	0.0146	6.25763e-06	2.20969e-05	1.18544e-05	0.000159183	-3.49744e-21	2.00706e-07		2.97362	0.00247	2.60374e-06	6.53846e-05	7.38449e-07	-1.10135e-21	1.50721e-06		2.97362	0.00365	-6.97648e-20	6.88924e-05	1.86551e-06	3.94558e-06
2.96651	0.00999	1.48592e-05	2.63117e-06	9.1716e-05	1.21944e-06	3.41154e-06		2.96651	0.03243	2.44543e-06	1.1984e-05	3.96047e-06	2.61423e-06	0.000110127		2.96651	0.000223468	0.00153	0.000666287	0.000368298	0.00067643	3.77434e-05	0.000176495	7.16438e-06	2.76185e-05		2.96651	0.01363	6.28532e-06	2.21744e-05	1.18944e-05	0.00015971	1.64699e-21	2.01156e-07		2.96651	0.00147	2.61748e-06	6.56434e-05	7.41005e-07	-2.28873e-22	1.51378e-06		2.96651	0.00329	-4.80552e-20	6.91458e-05	1.87135e-06	3.95644e-06
2.95943	0.00976	1.49149e-05	2.63982e-06	9.19763e-05	1.22222e-06	3.42509e-06		2.95943	0.03646	2.45532e-06	1.20216e-05	3.97142e-06	2.62124e-06	0.000110387		2.95943	0.000703868	0.00151	0.000651934	0.000374772	0.000684597	3.79651e-05	0.000177254	7.18374e-06	2.77468e-05		2.95943	0.01298	6.31321e-06	2.22522e-05	1.19345e-05	0.000160239	-1.17076e-21	2.01607e-07		2.95943	0.00242	2.63133e-06	6.59037e-05	7.43574e-07	-7.43059e-22	1.52039e-06		2.95943	0.00361	-9.4253e-20	6.94006e-05	1.87722e-06	3.96734e-06
2.95238	0.00954	1.49709e-05	2.64851e-06	9.22378e-05	1.22502e-06	3.43872e-06		2.95238	0.0404	2.46527e-06	1.20594e-05	3.98242e-06	2.62827e-06	0.000110649		2.95238	0.000201087	0.00148	0.000638038	0.000381418	0.000692912	3.81888e-05	0.000178019	7.20318e-06	2.7876e-05		2.95238	0.01211	6.34127e-06	2.23305e-05	1.19749e-05	0.000160771	-3.72763e-22	2.0206e-07		2.95238	0.00123	2.64528e-06	6.61656e-05	7.46156e-07	-5.86098e-22	1.52704e-06		2.95238	0.00306	-7.51253e-20	6.96567e-05	1.88311e-06	3.97828e-06
2.94537	0.00935	1.50272e-05	2.65725e-06	9.25003e-05	1.22782e-06	3.45243e-06		2.94537	0.0446	2.47528e-06	1.20974e-05	3.99346e-06	2.63534e-06	0.000110911		2.94537	0.000131147	0.00145	0.000624582	0.00038824	0.00070138	3.84145e-05	0.000178789	7.2227e-06	2.80061e-05		2.94537	0.01151	6.36953e-06	2.24091e-05	1.20154e-05	0.000161306	-2.06629e-21	2.02515e-07		2.94537	0.0017	2.65935e-06	6.6429e-05	7.48752e-07	-3.6608e-22	1.53374e-06		2.94537	0.00235	-6.06931e-20	6.99143e-05	1.88904e-06	3.98927e-06
2.93839	0.00916	1.50839e-05	2.66604e-06	9.2764e-05	1.23063e-06	3.46622e-06		2.93839	0.04937	2.48535e-06	1.21355e-05	4.00455e-06	2.64243e-06	0.000111174		2.93839	0.000401081	0.00143	0.000611546	0.000395246	0.000710003	3.86422e-05	0.000179564	7.24229e-06	2.81372e-05		2.93839	0.01128	6.39797e-06	2.24882e-05	1.20562e-05	0.000161843	-1.54452e-21	2.02971e-07		2.93839	0.00164	2.67353e-06	6.66941e-05	7.51361e-07	-3.40974e-22	1.54048e-06		2.93839	0.00278	-8.22207e-20	7.01733e-05	1.89499e-06	4.0003e-06
2.93144	0.00899	1.51408e-05	2.67486e-06	9.30288e-05	1.23345e-06	3.4801e-06		2.93144	0.05291	2.49548e-06	1.21739e-05	4.01569e-06	2.64955e-06	0.000111439		2.93144	2.99146e-05	0.00141	0.000598914	0.000402443	0.000718786	3.88719e-05	0.000180343	7.26197e-06	2.82691e-05		2.93144	0.01068	6.4266e-06	2.25677e-05	1.20972e-05	0.000162383	-3.13161e-21	2.03429e-07		2.93144	0.00171	2.68783e-06	6.69607e-05	7.53984e-07	-1.23681e-22	1.54727e-06		2.93144	0.00215	-8.37623e-20	7.04338e-05	1.90097e-06	4.01138e-06
2.92453	0.00883	1.51981e-05	2.68373e-06	9.32948e-05	1.23628e-06	3.49406e-06		2.92453	0.05729	2.50567e-06	1.22124e-05	4.02687e-06	2.65669e-06	0.000111704		2.92453	0.000260678	0.00138	0.000586668	0.000409837	0.000727733	3.91037e-05	0.000181128	7.28173e-06	2.8402e-05		2.92453	0.00994	6.45543e-06	2.26477e-05	1.21383e-05	0.000162925	5.2573e-22	2.03888e-07		2.92453	0.00117	2.70224e-06	6.72289e-05	7.56621e-07	-6.76694e-22	1.5541e-06		2.92453	0.00224	-1.28634e-19	7.06957e-05	1.90698e-06	4.02251e-06
2.91765	0.00868	1.52557e-05	2.69265e-06	9.35619e-05	1.23912e-06	3.5081e-06		2.91765	0.06002	2.51593e-06	1.22511e-05	4.0381e-06	2.66387e-06	0.00011197		2.91765	1.39732e-06	0.00136	0.000574794	0.000417435	0.000736848	3.93376e-05	0.000181918	7.30157e-06	2.85359e-05		2.91765	0.0096	6.48445e-06	2.2728e-05	1.21797e-05	0.000163471	-1.15542e-21	2.04349e-07		2.91765	0.00184	2.71676e-06	6.74988e-05	7.59272e-07	-2.21769e-22	1.56098e-06		2.91765	0.00236	-1.19521e-19	7.09591e-05	1.91302e-06	4.03368e-06
2.9108	0.00854	1.53137e-05	2.7016e-06	9.38301e-05	1.24197e-06	3.52223e-06		2.9108	0.06319	2.52625e-06	1.229e-05	4.04937e-06	2.67108e-06	0.000112237		2.9108	0.000281099	0.00134	0.000563276	0.000425245	0.000746134	3.95735e-05	0.000182714	7.32149e-06	2.86707e-05		2.9108	0.00831	6.51367e-06	2.28088e-05	1.22213e-05	0.000164019	-1.50937e-21	2.04812e-07		2.9108	0.00156	2.73141e-06	6.77702e-05	7.61936e-07	-1.21151e-22	1.5679e-06		2.9108	0.00205	-1.21687e-19	7.12239e-05	1.91908e-06	4.0449e-06
2.90398	0.0084	1.53719e-05	2.71061e-06	9.40995e-05	1.24483e-06	3.53645e-06		2.90398	0.06337	2.53663e-06	1.2329e-05	4.0607e-06	2.67831e-06	0.000112505		2.90398	3.18089e-05	0.00131	0.0005521	0.000433275	0.000755597	3.98116e-05	0.000183514	7.34149e-06	2.88064e-05		2.90398	0.00887	6.54308e-06	2.289e-05	1.22631e-05	0.00016457	-3.53655e-21	2.05276e-07		2.90398	0.00156	2.74617e-06	6.80433e-05	7.64615e-07	7.28852e-23	1.57486e-06		2.90398	0.0023	-1.16486e-19	7.14903e-05	1.92518e-06	4.05617e-06
2.8972	0.00828	1.54305e-05	2.71966e-06	9.43701e-05	1.2477e-06	3.55075e-06		2.8972	0.06313	2.54708e-06	1.23683e-05	4.07207e-06	2.68558e-06	0.000112774		2.8972	-5.04457e-05	0.00129	0.000541254	0.000441533	0.000765241	4.00519e-05	0.00018432	7.36158e-06	2.89431e-05		2.8972	0.00756	6.5727e-06	2.29717e-05	1.23051e-05	0.000165123	4.55434e-22	2.05741e-07		2.8972	0.00151	2.76105e-06	6.83181e-05	7.67308e-07	-5.2995e-22	1.58188e-06		2.8972	0.00173	-1.38731e-19	7.17581e-05	1.9313e-06	4.06749e-06
2.89044	0.00816	1.54895e-05	2.72875e-06	9.46418e-05	1.25058e-06	3.56513e-06		2.89044	0.06213	2.55759e-06	1.24078e-05	4.08348e-06	2.69287e-06	0.000113044		2.89044	4.83605e-05	0.00127	0.000530723	0.000450027	0.00077507	4.02944e-05	0.000185131	7.38174e-06	2.90808e-05		2.89044	0.00743	6.60252e-06	2.30538e-05	1.23474e-05	0.00016568	-3.19349e-21	2.06209e-07		2.89044	0.00157	2.77606e-06	6.85945e-05	7.70015e-07	-3.48175e-22	1.58894e-06		2.89044	0.00203	-1.51335e-19	7.20275e-05	1.93746e-06	4.07885e-06
2.88372	0.00805	1.55487e-05	2.73789e-06	9.49147e-05	1.25347e-06	3.57961e-06		2.88372	0.0583	2.56817e-06	1.24474e-05	4.09495e-06	2.70019e-06	0.000113315		2.88372	0.000572256	0.00125	0.000520496	0.000458768	0.00078509	4.0539e-05	0.000185947	7.40199e-06	2.92194e-05		2.88372	0.00623	6.63254e-06	2.31363e-05	1.23899e-05	0.000166239	-1.62471e-21	2.06677e-07		2.88372	0.00118	2.79118e-06	6.88726e-05	7.72736e-07	-6.47014e-22	1.59605e-06		2.88372	0.0012	-1.72269e-19	7.22983e-05	1.94364e-06	4.09026e-06
2.87703	0.00795	1.56084e-05	2.74707e-06	9.51888e-05	1.25637e-06	3.59417e-06		2.87703	0.05545	2.57881e-06	1.24872e-05	4.10647e-06	2.70755e-06	0.000113587		2.87703	0.000228266	0.00123	0.000510562	0.000467764	0.000795305	4.07859e-05	0.000186769	7.42232e-06	2.93591e-05		2.87703	0.00656	6.66276e-06	2.32193e-05	1.24325e-05	0.000166801	-2.23608e-21	2.07148e-07		2.87703	0.00121	2.80643e-06	6.91524e-05	7.75472e-07	-1.22591e-21	1.60321e-06		2.87703	0.00127	-1.57469e-19	7.25707e-05	1.94985e-06	4.10171e-06
2.87037	0.00785	1.56683e-05	2.75631e-06	9.54641e-05	1.25928e-06	3.60882e-06		2.87037	0.04982	2.58952e-06	1.25272e-05	4.11803e-06	2.71493e-06	0.00011386		2.87037	-0.000222589	0.00121	0.000500909	0.000477025	0.00080572	4.10351e-05	0.000187596	7.44274e-06	2.94997e-05		2.87037	0.00573	6.6932e-06	2.33027e-05	1.24754e-05	0.000167366	-1.63016e-21	2.0762e-07		2.87037	0.00122	2.82181e-06	6.9434e-05	7.78222e-07	-1.89171e-22	1.61041e-06		2.87037	0.000806392	-2.03191e-19	7.28446e-05	1.9561e-06	4.11322e-06
2.86374	0.00775	1.57286e-05	2.76559e-06	9.57405e-05	1.2622e-06	3.62356e-06		2.86374	0.04558	2.6003e-06	1.25674e-05	4.12964e-06	2.72235e-06	0.000114134		2.86374	0.00075772	0.00119	0.000491527	0.000486562	0.000816341	4.12865e-05	0.000188429	7.46324e-06	2.96414e-05		2.86374	0.00509	6.72384e-06	2.33866e-05	1.25186e-05	0.000167934	-2.08163e-21	2.08093e-07		2.86374	0.000859034	2.83731e-06	6.97172e-05	7.80988e-07	-3.5596e-22	1.61767e-06		2.86374	0.00111	-1.98376e-19	7.31201e-05	1.96237e-06	4.12477e-06
2.85714	0.00767	1.57893e-05	2.77491e-06	9.60182e-05	1.26513e-06	3.6384e-06		2.85714	0.04052	2.61115e-06	1.26078e-05	4.1413e-06	2.72979e-06	0.000114409		2.85714	0.000331218	0.00117	0.000482406	0.000496386	0.000827173	4.15403e-05	0.000189267	7.48383e-06	2.97841e-05		2.85714	0.00431	6.75469e-06	2.34709e-05	1.25619e-05	0.000168505	-3.37863e-21	2.08569e-07		2.85714	0.00104	2.85294e-06	7.00022e-05	7.83767e-07	-5.15451e-22	1.62497e-06		2.85714	0.000804752	-1.99097e-19	7.33972e-05	1.96867e-06	4.13637e-06
2.85057	0.00758	1.58503e-05	2.78428e-06	9.62971e-05	1.26807e-06	3.65332e-06		2.85057	0.03637	2.62206e-06	1.26484e-05	4.15301e-06	2.73727e-06	0.000114685		2.85057	0.000657925	0.00116	0.000473537	0.000506509	0.000838221	4.17964e-05	0.000190111	7.5045e-06	2.99278e-05		2.85057	0.004	6.78576e-06	2.35557e-05	1.26055e-05	0.000169079	-5.62956e-21	2.09046e-07		2.85057	0.00106	2.86871e-06	7.02889e-05	7.86562e-07	-3.61896e-22	1.63232e-06		2.85057	0.00132	-2.40915e-19	7.36758e-05	1.97501e-06	4.14802e-06
2.84404	0.0075	1.59117e-05	2.7937e-06	9.65772e-05	1.27102e-06	3.66833e-06		2.84404	0.03244	2.63304e-06	1.26892e-05	4.16477e-06	2.74477e-06	0.000114962		2.84404	0.000869866	0.00114	0.000464909	0.000516941	0.000849492	4.20549e-05	0.000190961	7.52525e-06	3.00726e-05		2.84404	0.00338	6.81704e-06	2.36409e-05	1.26493e-05	0.000169655	-4.05584e-21	2.09524e-07		2.84404	0.00151	2.8846e-06	7.05774e-05	7.89372e-07	-9.89253e-22	1.63972e-06		2.84404	0.00147	-2.41079e-19	7.3956e-05	1.98137e-06	4.15972e-06
2.83753	0.00743	1.59734e-05	2.80317e-06	9.68585e-05	1.27398e-06	3.68344e-06		2.83753	0.02789	2.64409e-06	1.27302e-05	4.17659e-06	2.75231e-06	0.00011524		2.83753	0.000745066	0.00112	0.000456515	0.000527697	0.000860991	4.23159e-05	0.000191816	7.5461e-06	3.02184e-05		2.83753	0.00304	6.84854e-06	2.37266e-05	1.26933e-05	0.000170235	-4.93453e-21	2.10004e-07		2.83753	0.00132	2.90062e-06	7.08677e-05	7.92196e-07	-9.35733e-22	1.64718e-06		2.83753	0.000839754	-2.46094e-19	7.42379e-05	1.98776e-06	4.17147e-06
2.83105	0.00736	1.60355e-05	2.81269e-06	9.71411e-05	1.27695e-06	3.69865e-06		2.83105	0.02452	2.65521e-06	1.27714e-05	4.18845e-06	2.75988e-06	0.000115519		2.83105	0.000585548	0.0011	0.000448345	0.000538789	0.000872725	4.25792e-05	0.000192677	7.56703e-06	3.03653e-05		2.83105	0.00271	6.88025e-06	2.38128e-05	1.27376e-05	0.000170817	-2.21925e-21	2.10486e-07		2.83105	0.000875074	2.91678e-06	7.11597e-05	7.95036e-07	-2.14471e-22	1.65468e-06		2.83105	0.000959553	-2.81934e-19	7.45213e-05	1.99419e-06	4.18328e-06
2.8246	0.00729	1.60979e-05	2.82225e-06	9.74249e-05	1.27994e-06	3.71394e-06		2.8246	0.02161	2.6664e-06	1.28128e-05	4.20036e-06	2.76748e-06	0.000115799		2.8246	0.00106	0.00109	0.000440393	0.000550232	0.0008847	4.2845e-05	0.000193544	7.58804e-06	3.05132e-05		2.8246	0.00163	6.91219e-06	2.38995e-05	1.27821e-05	0.000171403	-3.52863e-21	2.10969e-07		2.8246	0.000974747	2.93307e-06	7.14536e-05	7.97892e-07	-1.16178e-21	1.66223e-06		2.8246	0.00070881	-2.80638e-19	7.48064e-05	2.00065e-06	4.19513e-06
2.81818	0.00723	1.61607e-05	2.83187e-06	9.77099e-05	1.28293e-06	3.72933e-06		2.81818	0.01911	2.67766e-06	1.28544e-05	4.21232e-06	2.77511e-06	0.00011608		2.81818	0.00108	0.00107	0.000432651	0.00056204	0.000896922	4.31134e-05	0.000194417	7.60915e-06	3.06622e-05		2.81818	0.00212	6.94435e-06	2.39866e-05	1.28268e-05	0.000171991	-3.64248e-21	2.11455e-07		2.81818	0.000608331	2.94951e-06	7.17493e-05	8.00762e-07	-9.17536e-22	1.66984e-06		2.81818	0.00103	-2.66213e-19	7.50931e-05	2.00713e-06	4.20703e-06
2.81179	0.00717	1.62239e-05	2.84153e-06	9.79962e-05	1.28593e-06	3.74482e-06		2.81179	0.01618	2.68899e-06	1.28962e-05	4.22433e-06	2.78277e-06	0.000116362		2.81179	0.00102	0.00106	0.00042511	0.000574229	0.000909399	4.33842e-05	0.000195295	7.63034e-06	3.08124e-05		2.81179	0.000937189	6.97674e-06	2.40742e-05	1.28717e-05	0.000172583	-2.5237e-21	2.11941e-07		2.81179	0.000675834	2.96608e-06	7.20468e-05	8.03649e-07	-3.94787e-22	1.6775e-06		2.81179	-7.15626e-06	-2.86935e-19	7.53814e-05	2.01365e-06	4.21898e-06
2.80543	0.00711	1.62874e-05	2.85124e-06	9.82837e-05	1.28894e-06	3.7604e-06		2.80543	0.0153	2.70039e-06	1.29382e-05	4.2364e-06	2.79047e-06	0.000116645		2.80543	0.00125	0.00104	0.000417765	0.000586816	0.000922138	4.36576e-05	0.00019618	7.65162e-06	3.09636e-05		2.80543	0.00163	7.00935e-06	2.41622e-05	1.29169e-05	0.000173177	-3.39893e-21	2.1243e-07		2.80543	0.000773269	2.98279e-06	7.23462e-05	8.0655e-07	-7.25446e-22	1.68521e-06		2.80543	0.000216694	-3.15769e-19	7.56714e-05	2.02021e-06	4.23098e-06
2.7991	0.00706	1.63514e-05	2.861e-06	9.85726e-05	1.29197e-06	3.77609e-06		2.7991	0.01308	2.71187e-06	1.29804e-05	4.24852e-06	2.79819e-06	0.000116929		2.7991	0.000919977	0.00102	0.000410608	0.000599817	0.000935146	4.39337e-05	0.00019707	7.67299e-06	3.11159e-05		2.7991	0.000830229	7.04219e-06	2.42508e-05	1.29624e-05	0.000173775	9.95025e-23	2.1292e-07		2.7991	0.000954642	2.99964e-06	7.26475e-05	8.09468e-07	-1.95204e-22	1.69298e-06		2.7991	0.00102	-3.54968e-19	7.59631e-05	2.02679e-06	4.24303e-06
2.79279	0.007	1.64157e-05	2.87082e-06	9.88627e-05	1.295e-06	3.79187e-06		2.79279	0.01139	2.72342e-06	1.30228e-05	4.26069e-06	2.80595e-06	0.000117214		2.79279	0.00156	0.00101	0.000403634	0.00061325	0.00094843	4.42123e-05	0.000197967	7.69445e-06	3.12694e-05		2.79279	0.000752385	7.07527e-06	2.43398e-05	1.30081e-05	0.000174376	-5.69293e-22	2.13412e-07		2.79279	0.000892967	3.01663e-06	7.29506e-05	8.12401e-07	-5.77243e-22	1.7008e-06		2.79279	0.000388246	-3.69835e-19	7.62565e-05	2.03341e-06	4.25514e-06
2.78652	0.00695	1.64803e-05	2.88068e-06	9.9154e-05	1.29805e-06	3.80774e-06		2.78652	0.01006	2.73504e-06	1.30654e-05	4.27291e-06	2.81374e-06	0.0001175		2.78652	0.00117	0.000995664	0.000396836	0.000627136	0.000961999	4.44936e-05	0.00019887	7.716e-06	3.1424e-05		2.78652	0.000760722	7.10857e-06	2.44294e-05	1.3054e-05	0.00017498	-3.86129e-22	2.13906e-07		2.78652	0.00066925	3.03377e-06	7.32557e-05	8.15351e-07	-5.5963e-22	1.70867e-06		2.78652	0.000674027	-3.55767e-19	7.65516e-05	2.04005e-06	4.2673e-06
2.78027	0.00691	1.65454e-05	2.89059e-06	9.94467e-05	1.3011e-06	3.82372e-06		2.78027	0.00892	2.74674e-06	1.31082e-05	4.28518e-06	2.82156e-06	0.000117787		2.78027	0.0015	0.000981472	0.000390207	0.000641495	0.00097586	4.47776e-05	0.000199779	7.73764e-06	3.15798e-05		2.78027	0.000350286	7.14212e-06	2.45194e-05	1.31001e-05	0.000175587	-4.25683e-21	2.14401e-07		2.78027	0.000701506	3.05106e-06	7.35626e-05	8.18316e-07	-5.67317e-22	1.7166e-06		2.78027	0.000295523	-3.94465e-19	7.68484e-05	2.04674e-06	4.2795e-06
2.77405	0.00686	1.66109e-05	2.90056e-06	9.97407e-05	1.30417e-06	3.8398e-06		2.77405	0.00768	2.75852e-06	1.31513e-05	4.29751e-06	2.82942e-06	0.000118075		2.77405	0.00162	0.00096758	0.000383744	0.000656347	0.000990023	4.50644e-05	0.000200694	7.75937e-06	3.17367e-05		2.77405	0.000349154	7.1759e-06	2.46099e-05	1.31465e-05	0.000176197	-7.2325e-22	2.14898e-07		2.77405	0.0012	3.06849e-06	7.38715e-05	8.21298e-07	-1.83721e-22	1.72459e-06		2.77405	0.000411779	-3.79219e-19	7.7147e-05	2.05345e-06	4.29177e-06
2.76786	0.00682	1.66767e-05	2.91058e-06	0.000100036	1.30725e-06	3.85598e-06		2.76786	0.00714	2.77037e-06	1.31945e-05	4.30989e-06	2.83731e-06	0.000118365		2.76786	0.00177	0.00095398	0.000377439	0.000671716	0.001	4.53539e-05	0.000201616	7.7812e-06	3.18948e-05		2.76786	2.38735e-06	7.20992e-06	2.4701e-05	1.31932e-05	0.000176811	1.06582e-21	2.15397e-07		2.76786	-3.26828e-08	3.08608e-06	7.41824e-05	8.24296e-07	-4.56578e-22	1.73262e-06		2.76786	0.000546828	-4.36264e-19	7.74472e-05	2.0602e-06	4.30408e-06
2.76169	0.00678	1.67429e-05	2.92065e-06	0.000100333	1.31034e-06	3.87227e-06		2.76169	0.00592	2.78229e-06	1.3238e-05	4.32232e-06	2.84523e-06	0.000118655		2.76169	0.00187	0.000940664	0.000371288	0.000687625	0.00102	4.56462e-05	0.000202544	7.80311e-06	3.2054e-05		2.76169	-3.96542e-06	7.24418e-06	2.47925e-05	1.32401e-05	0.000177427	-4.08505e-21	2.15897e-07		2.76169	0.00124	3.10381e-06	7.44952e-05	8.2731e-07	-1.1179e-21	1.74072e-06		2.76169	0.000752711	-4.37482e-19	7.77493e-05	2.06698e-06	4.31645e-06
2.75556	0.00674	1.68095e-05	2.93077e-06	0.00010063	1.31344e-06	3.88866e-06		2.75556	0.00553	2.7943e-06	1.32817e-05	4.33481e-06	2.85318e-06	0.000118946		2.75556	0.00154	0.000927624	0.000365287	0.0007041	0.00103	4.59414e-05	0.000203478	7.82512e-06	3.22145e-05		2.75556	0.000190152	7.27869e-06	2.48845e-05	1.32872e-05	0.000178047	-2.19549e-21	2.16399e-07		2.75556	0.000320435	3.1217e-06	7.481e-05	8.30341e-07	-2.06686e-22	1.74887e-06		2.75556	0.00063947	-4.58185e-19	7.80531e-05	2.07379e-06	4.32887e-06
2.74945	0.00671	1.68766e-05	2.94094e-06	0.00010093	1.31655e-06	3.90515e-06		2.74945	0.00425	2.80638e-06	1.33256e-05	4.34735e-06	2.86117e-06	0.000119239		2.74945	0.00223	0.000914853	0.00035943	0.000721168	0.00105	4.62394e-05	0.000204419	7.84722e-06	3.23762e-05		2.74945	0.000191796	7.31345e-06	2.49771e-05	1.33346e-05	0.00017867	-2.85983e-21	2.16903e-07		2.74945	0.00117	3.13975e-06	7.51268e-05	8.33389e-07	-1.02497e-21	1.75708e-06		2.74945	0.000999139	-4.95984e-19	7.83587e-05	2.08064e-06	4.34134e-06
2.74336	0.00667	1.6944e-05	2.95117e-06	0.00010123	1.31967e-06	3.92174e-06		2.74336	0.00433	2.81854e-06	1.33697e-05	4.35995e-06	2.86919e-06	0.000119532		2.74336	0.00179	0.000902343	0.000353712	0.000738856	0.00107	4.65403e-05	0.000205366	7.86942e-06	3.25391e-05		2.74336	0.000730015	7.34846e-06	2.50702e-05	1.33823e-05	0.000179297	-1.57026e-21	2.17409e-07		2.74336	0.000951993	3.15795e-06	7.54456e-05	8.36454e-07	-4.42274e-22	1.76535e-06		2.74336	0.000979759	-4.90036e-19	7.8666e-05	2.08752e-06	4.35387e-06
2.73731	0.00664	1.70118e-05	2.96145e-06	0.000101532	1.3228e-06	3.93845e-06		2.73731	0.00322	2.83078e-06	1.3414e-05	4.3726e-06	2.87725e-06	0.000119827		2.73731	0.00244	0.000890087	0.000348129	0.000757196	0.00108	4.68442e-05	0.00020632	7.89171e-06	3.27032e-05		2.73731	0.000292887	7.38371e-06	2.51638e-05	1.34302e-05	0.000179926	-5.23749e-22	2.17917e-07		2.73731	0.000979332	3.17631e-06	7.57664e-05	8.39535e-07	-1.00122e-21	1.77368e-06		2.73731	0.000479371	-5.27579e-19	7.89752e-05	2.09444e-06	4.36646e-06
2.73128	0.00661	1.70801e-05	2.97178e-06	0.000101835	1.32595e-06	3.95526e-06		2.73128	0.00307	2.84309e-06	1.34586e-05	4.38531e-06	2.88534e-06	0.000120123		2.73128	0.00262	0.000878078	0.000342678	0.000776219	0.0011	4.71511e-05	0.000207281	7.91409e-06	3.28686e-05		2.73128	0.00064744	7.41923e-06	2.52579e-05	1.34784e-05	0.000180559	-1.48016e-21	2.18426e-07		2.73128	0.00125	3.19483e-06	7.60893e-05	8.42634e-07	-5.64982e-22	1.78207e-06		2.73128	0.000861015	-5.5898e-19	7.92863e-05	2.10139e-06	4.37909e-06
2.72527	0.00658	1.71487e-05	2.98217e-06	0.00010214	1.3291e-06	3.97217e-06		2.72527	0.00231	2.85549e-06	1.35034e-05	4.39807e-06	2.89346e-06	0.00012042		2.72527	0.00304	0.000866311	0.000337353	0.00079596	0.00112	4.74611e-05	0.000208248	7.93657e-06	3.30352e-05		2.72527	0.000404735	7.455e-06	2.53526e-05	1.35268e-05	0.000181196	-2.14302e-21	2.18937e-07		2.72527	0.0012	3.21352e-06	7.64143e-05	8.45749e-07	-6.04198e-22	1.79051e-06		2.72527	0.000486727	-5.59727e-19	7.95991e-05	2.10837e-06	4.39179e-06
2.7193	0.00655	1.72178e-05	2.99262e-06	0.000102446	1.33227e-06	3.9892e-06		2.7193	0.00246	2.86797e-06	1.35484e-05	4.41088e-06	2.90162e-06	0.000120718		2.7193	0.0027	0.000854777	0.000332152	0.000816453	0.00113	4.7774e-05	0.000209223	7.95915e-06	3.32031e-05		2.7193	0.000756814	7.49103e-06	2.54477e-05	1.35755e-05	0.000181835	-2.67766e-21	2.1945e-07		2.7193	0.00126	3.23237e-06	7.67413e-05	8.48882e-07	-1.13882e-21	1.79902e-06		2.7193	0.00142	-5.98963e-19	7.99138e-05	2.11539e-06	4.40453e-06
2.71335	0.00652	1.72873e-05	3.00311e-06	0.000102753	1.33545e-06	4.00634e-06		2.71335	0.00157	2.88054e-06	1.35936e-05	4.42376e-06	2.90981e-06	0.000121017		2.71335	0.00342	0.000843472	0.00032707	0.000837737	0.00115	4.80901e-05	0.000210204	7.98182e-06	3.33722e-05		2.71335	0.000386729	7.52732e-06	2.55435e-05	1.36245e-05	0.000182478	-7.8805e-21	2.19965e-07		2.71335	0.000955343	3.25138e-06	7.70705e-05	8.52033e-07	-4.00139e-22	1.80758e-06		2.71335	0.000620525	-6.19019e-19	8.02304e-05	2.12245e-06	4.41734e-06
2.70742	0.0065	1.73572e-05	3.01367e-06	0.000103062	1.33864e-06	4.02358e-06		2.70742	0.00108	2.89318e-06	1.36391e-05	4.43669e-06	2.91804e-06	0.000121317		2.70742	0.0031	0.000832389	0.000322103	0.000859853	0.00117	4.84094e-05	0.000211192	8.00459e-06	3.35427e-05		2.70742	0.000479534	7.56387e-06	2.56397e-05	1.36737e-05	0.000183125	-6.01718e-21	2.20481e-07		2.70742	0.00163	3.27057e-06	7.74017e-05	8.55201e-07	-3.58879e-22	1.81621e-06		2.70742	0.00145	-6.30751e-19	8.05489e-05	2.12954e-06	4.4302e-06
2.70153	0.00648	1.74275e-05	3.02428e-06	0.000103372	1.34184e-06	4.04094e-06		2.70153	0.000968304	2.90591e-06	1.36847e-05	4.44968e-06	2.9263e-06	0.000121618		2.70153	0.00329	0.000821523	0.000317249	0.000882845	0.00119	4.87319e-05	0.000212186	8.02746e-06	3.37145e-05		2.70153	0.000923268	7.6007e-06	2.57365e-05	1.37232e-05	0.000183775	-2.6935e-21	2.21e-07		2.70153	0.00115	3.28992e-06	7.77352e-05	8.58387e-07	-1.01436e-21	1.8249e-06		2.70153	0.00091409	-6.08989e-19	8.08693e-05	2.13666e-06	4.44311e-06
2.69565	0.00645	1.74983e-05	3.03494e-06	0.000103684	1.34505e-06	4.05841e-06		2.69565	0.000950854	2.91872e-06	1.37306e-05	4.46272e-06	2.9346e-06	0.000121921		2.69565	0.00309	0.000810868	0.000312503	0.000906758	0.00121	4.90575e-05	0.000213188	8.05042e-06	3.38876e-05		2.69565	0.00081599	7.63779e-06	2.58339e-05	1.3773e-05	0.000184428	2.67172e-21	2.2152e-07		2.69565	0.00175	3.30945e-06	7.80707e-05	8.6159e-07	-4.49086e-22	1.83366e-06		2.69565	0.00085476	-6.31137e-19	8.11916e-05	2.14382e-06	4.45608e-06
2.6898	0.00643	1.75694e-05	3.04566e-06	0.000103997	1.34827e-06	4.076e-06		2.6898	0.00104	2.93162e-06	1.37768e-05	4.47582e-06	2.94293e-06	0.000122224		2.6898	0.0032	0.000800418	0.000307864	0.000931641	0.00123	4.93865e-05	0.000214198	8.07348e-06	3.4062e-05		2.6898	0.000850708	7.67515e-06	2.59318e-05	1.3823e-05	0.000185085	-6.56271e-21	2.22042e-07		2.6898	0.00127	3.32915e-06	7.84085e-05	8.64812e-07	-8.68783e-22	1.84247e-06		2.6898	0.000876741	-6.80322e-19	8.15158e-05	2.15102e-06	4.46911e-06
2.68398	0.00641	1.76411e-05	3.05644e-06	0.000104311	1.35151e-06	4.0937e-06		2.68398	0.000493782	2.94461e-06	1.38232e-05	4.48898e-06	2.9513e-06	0.000122529		2.68398	0.00352	0.000790168	0.000303326	0.000957547	0.00125	4.97188e-05	0.000215214	8.09665e-06	3.42378e-05		2.68398	0.00146	7.71279e-06	2.60303e-05	1.38733e-05	0.000185746	-2.54548e-21	2.22566e-07		2.68398	0.00203	3.34903e-06	7.87484e-05	8.68052e-07	-1.2915e-21	1.85135e-06		2.68398	0.00127	-7.21163e-19	8.1842e-05	2.15826e-06	4.4822e-06
2.67819	0.0064	1.77131e-05	3.06728e-06	0.000104627	1.35475e-06	4.11151e-06		2.67819	0.000897168	2.95768e-06	1.38698e-05	4.5022e-06	2.95971e-06	0.000122835		2.67819	0.0034	0.000780113	0.000298888	0.000984532	0.00127	5.00545e-05	0.000216237	8.11991e-06	3.44149e-05		2.67819	0.00132	7.75071e-06	2.61293e-05	1.39239e-05	0.00018641	-3.27566e-21	2.23091e-07		2.67819	0.00181	3.36909e-06	7.90906e-05	8.7131e-07	-3.42726e-22	1.86029e-06		2.67819	0.00146	-7.14246e-19	8.21701e-05	2.16553e-06	4.49534e-06
2.67241	0.00638	1.77856e-05	3.07817e-06	0.000104944	1.35801e-06	4.12944e-06		2.67241	0.000419174	2.97083e-06	1.39166e-05	4.51547e-06	2.96815e-06	0.000123142		2.67241	0.00409	0.000770249	0.000294547	0.00101	0.00129	5.03936e-05	0.000217268	8.14327e-06	3.45934e-05		2.67241	0.00151	7.78891e-06	2.62289e-05	1.39747e-05	0.000187077	-4.50731e-21	2.23619e-07		2.67241	0.0022	3.38932e-06	7.9435e-05	8.74586e-07	-2.97671e-22	1.8693e-06		2.67241	0.00109	-7.52754e-19	8.25002e-05	2.17283e-06	4.50855e-06
2.66667	0.00636	1.78586e-05	3.08913e-06	0.000105263	1.36128e-06	4.14749e-06		2.66667	0.00101	2.98408e-06	1.39637e-05	4.52881e-06	2.97662e-06	0.00012345		2.66667	0.00377	0.00076057	0.0002903	0.00104	0.00131	5.07361e-05	0.000218306	8.16673e-06	3.47734e-05		2.66667	0.00212	7.82739e-06	2.63291e-05	1.40259e-05	0.000187749	4.33653e-22	2.24148e-07		2.66667	0.0025	3.40974e-06	7.97816e-05	8.77881e-07	-7.81886e-22	1.87838e-06		2.66667	0.00154	-7.78045e-19	8.28323e-05	2.18018e-06	4.52181e-06
2.66094	0.00635	1.7932e-05	3.10014e-06	0.000105583	1.36457e-06	4.16566e-06		2.66094	4.80517e-05	2.99741e-06	1.4011e-05	4.5422e-06	2.98513e-06	0.000123759		2.66094	0.00416	0.000751073	0.000286143	0.00107	0.00133	5.10822e-05	0.000219352	8.1903e-06	3.49547e-05		2.66094	0.00199	7.86616e-06	2.64298e-05	1.40773e-05	0.000188423	-8.24237e-22	2.2468e-07		2.66094	0.00229	3.43035e-06	8.01306e-05	8.81194e-07	-6.96739e-22	1.88752e-06		2.66094	0.000809766	-8.10869e-19	8.31664e-05	2.18756e-06	4.53512e-06
2.65525	0.00633	1.80059e-05	3.11121e-06	0.000105905	1.36786e-06	4.18395e-06		2.65525	0.00082293	3.01084e-06	1.40586e-05	4.55566e-06	2.99368e-06	0.000124069		2.65525	0.0041	0.000741751	0.000282076	0.0011	0.00135	5.14318e-05	0.000220405	8.21397e-06	3.51374e-05		2.65525	0.00219	7.90521e-06	2.65311e-05	1.4129e-05	0.000189102	-1.57323e-21	2.25213e-07		2.65525	0.00267	3.45114e-06	8.04818e-05	8.84526e-07	-1.31086e-21	1.89673e-06		2.65525	0.00172	-8.28017e-19	8.35026e-05	2.19498e-06	4.5485e-06
2.64957	0.00632	1.80802e-05	3.12233e-06	0.000106228	1.37117e-06	4.20235e-06		2.64957	2.54409e-05	3.02435e-06	1.41064e-05	4.56917e-06	3.00227e-06	0.000124381		2.64957	0.00453	0.000732602	0.000278094	0.00114	0.00138	5.1785e-05	0.000221466	8.23774e-06	3.53216e-05		2.64957	0.00183	7.94456e-06	2.6633e-05	1.4181e-05	0.000189784	-2.86825e-21	2.25748e-07		2.64957	0.00254	3.47213e-06	8.08353e-05	8.87878e-07	-8.4504e-22	1.906e-06		2.64957	0.000853793	-8.6307e-19	8.38407e-05	2.20244e-06	4.56194e-06
2.64392	0.00631	1.81549e-05	3.13352e-06	0.000106552	1.37448e-06	4.22088e-06		2.64392	0.000582587	3.03796e-06	1.41545e-05	4.58274e-06	3.01089e-06	0.000124694		2.64392	0.00441	0.00072362	0.000274196	0.00117	0.0014	5.21419e-05	0.000222535	8.26161e-06	3.55072e-05		2.64392	0.00204	7.9842e-06	2.67355e-05	1.42332e-05	0.00019047	-3.59892e-22	2.26285e-07		2.64392	0.00299	3.4933e-06	8.11912e-05	8.91248e-07	-6.30569e-23	1.91534e-06		2.64392	0.00123	-8.77981e-19	8.4181e-05	2.20993e-06	4.57543e-06
2.6383	0.0063	1.82302e-05	3.14477e-06	0.000106878	1.37781e-06	4.23954e-06		2.6383	0.000370369	3.05165e-06	1.42028e-05	4.59638e-06	3.01955e-06	0.000125008		2.6383	0.00433	0.000714803	0.000270379	0.00121	0.00142	5.25025e-05	0.000223611	8.28559e-06	3.56943e-05		2.6383	0.00173	8.02414e-06	2.68386e-05	1.42858e-05	0.000191159	-7.30279e-21	2.26824e-07		2.6383	0.00237	3.51467e-06	8.15494e-05	8.94637e-07	-1.07917e-21	1.92476e-06		2.6383	0.00115	-9.1565e-19	8.45233e-05	2.21746e-06	4.58899e-06
2.6327	0.00629	1.83059e-05	3.15608e-06	0.000107206	1.38116e-06	4.25831e-06		2.6327	0.00028279	3.06544e-06	1.42513e-05	4.61007e-06	3.02825e-06	0.000125323		2.6327	0.00449	0.000706145	0.000266642	0.00125	0.00145	5.28669e-05	0.000224695	8.30967e-06	3.58829e-05		2.6327	0.00144	8.06438e-06	2.69423e-05	1.43387e-05	0.000191852	-6.83647e-22	2.27365e-07		2.6327	0.0028	3.53624e-06	8.191e-05	8.98046e-07	-3.46132e-22	1.93424e-06		2.6327	0.00102	-8.8582e-19	8.48677e-05	2.22504e-06	4.60261e-06
2.62712	0.00628	1.83821e-05	3.16745e-06	0.000107535	1.38451e-06	4.27721e-06		2.62712	0.000840857	3.07933e-06	1.43001e-05	4.62383e-06	3.03699e-06	0.000125639		2.62712	0.00412	0.000697643	0.000262981	0.00129	0.00147	5.3235e-05	0.000225787	8.33386e-06	3.60729e-05		2.62712	0.00126	8.10493e-06	2.70465e-05	1.43918e-05	0.000192549	-2.48261e-21	2.27908e-07		2.62712	0.0021	3.55801e-06	8.2273e-05	9.01475e-07	-4.00041e-22	1.94379e-06		2.62712	0.00142	-9.80429e-19	8.52142e-05	2.23265e-06	4.61629e-06
2.62156	0.00627	1.84587e-05	3.17889e-06	0.000107866	1.38788e-06	4.29624e-06		2.62156	0.000169571	3.09331e-06	1.43492e-05	4.63764e-06	3.04576e-06	0.000125957		2.62156	0.00443	0.000689294	0.000259396	0.00133	0.0015	5.36071e-05	0.000226887	8.35815e-06	3.62645e-05		2.62156	0.0011	8.14578e-06	2.71514e-05	1.44453e-05	0.00019325	-3.93307e-21	2.28453e-07		2.62156	0.00248	3.57998e-06	8.26384e-05	9.04923e-07	-2.37436e-22	1.95341e-06		2.62156	0.000749778	-9.80221e-19	8.55628e-05	2.2403e-06	4.63002e-06
2.61603	0.00627	1.85359e-05	3.19038e-06	0.000108198	1.39126e-06	4.3154e-06		2.61603	0.00016793	3.10738e-06	1.43985e-05	4.65152e-06	3.05457e-06	0.000126275		2.61603	0.00431	0.000681093	0.000255883	0.00137	0.00153	5.3983e-05	0.000227995	8.38255e-06	3.64576e-05		2.61603	0.00109	8.18694e-06	2.72569e-05	1.4499e-05	0.000193955	-2.8331e-21	2.28999e-07		2.61603	0.00225	3.60215e-06	8.30063e-05	9.08391e-07	-9.14422e-22	1.96311e-06		2.61603	0.00136	-1.03295e-18	8.59136e-05	2.24799e-06	4.64382e-06
2.61053	0.00626	1.86135e-05	3.20194e-06	0.000108531	1.39465e-06	4.33468e-06		2.61053	0.000381944	3.12155e-06	1.4448e-05	4.66547e-06	3.06342e-06	0.000126595		2.61053	0.00471	0.000673038	0.00025244	0.00142	0.00156	5.4363e-05	0.000229111	8.40705e-06	3.66523e-05		2.61053	0.000799424	8.22841e-06	2.7363e-05	1.4553e-05	0.000194663	-1.82768e-21	2.29548e-07		2.61053	0.00252	3.62453e-06	8.33766e-05	9.11878e-07	-2.24786e-22	1.97288e-06		2.61053	0.00115	-1.01784e-18	8.62666e-05	2.25572e-06	4.65769e-06
2.60504	0.00626	1.86916e-05	3.21356e-06	0.000108867	1.39805e-06	4.35409e-06		2.60504	0.000443609	3.13582e-06	1.44978e-05	4.67947e-06	3.07231e-06	0.000126917		2.60504	0.00408	0.000665124	0.000249067	0.00147	0.00158	5.47469e-05	0.000230235	8.43167e-06	3.68485e-05		2.60504	0.000374071	8.2702e-06	2.74698e-05	1.46074e-05	0.000195376	-5.64194e-21	2.30099e-07		2.60504	0.00219	3.64712e-06	8.37494e-05	9.15386e-07	-1.83274e-21	1.98272e-06		2.60504	0.00133	-1.07086e-18	8.66217e-05	2.26348e-06	4.67161e-06
2.59958	0.00626	1.87702e-05	3.22524e-06	0.000109203	1.40147e-06	4.37364e-06		2.59958	0.00012793	3.15018e-06	1.45479e-05	4.69354e-06	3.08123e-06	0.000127239		2.59958	0.00477	0.000657349	0.000245761	0.00152	0.00161	5.5135e-05	0.000231368	8.45639e-06	3.70463e-05		2.59958	0.0006593	8.31231e-06	2.75771e-05	1.4662e-05	0.000196092	-5.33452e-21	2.30651e-07		2.59958	0.00187	3.66992e-06	8.41247e-05	9.18915e-07	-9.59087e-22	1.99263e-06		2.59958	0.000452327	-1.10792e-18	8.6979e-05	2.27129e-06	4.6856e-06
2.59414	0.00625	1.88493e-05	3.23699e-06	0.000109542	1.4049e-06	4.39331e-06		2.59414	0.000877909	3.16465e-06	1.45982e-05	4.70767e-06	3.0902e-06	0.000127563		2.59414	0.00427	0.000649709	0.00024252	0.00157	0.00164	5.55272e-05	0.000232509	8.48122e-06	3.72456e-05		2.59414	0.000330162	8.35474e-06	2.76851e-05	1.4717e-05	0.000196812	-4.70681e-21	2.31206e-07		2.59414	0.00189	3.69293e-06	8.45025e-05	9.22463e-07	-8.43191e-22	2.00262e-06		2.59414	0.00117	-1.12208e-18	8.73385e-05	2.27914e-06	4.69965e-06
2.58873	0.00625	1.89289e-05	3.2488e-06	0.000109882	1.40834e-06	4.41312e-06		2.58873	0.000314553	3.17921e-06	1.46488e-05	4.72187e-06	3.0992e-06	0.000127887		2.58873	0.00452	0.000642201	0.000239343	0.00163	0.00167	5.59236e-05	0.000233658	8.50616e-06	3.74466e-05		2.58873	5.65916e-06	8.3975e-06	2.77938e-05	1.47723e-05	0.000197537	-2.84597e-21	2.31763e-07		2.58873	0.00157	3.71617e-06	8.48829e-05	9.26033e-07	1.54431e-22	2.01268e-06		2.58873	0.000363492	-1.14524e-18	8.77003e-05	2.28703e-06	4.71376e-06
2.58333	0.00625	1.9009e-05	3.26068e-06	0.000110223	1.41179e-06	4.43306e-06		2.58333	0.000509857	3.19387e-06	1.46997e-05	4.73613e-06	3.10825e-06	0.000128214		2.58333	0.00446	0.000634822	0.000236228	0.00169	0.00171	5.63243e-05	0.000234817	8.53121e-06	3.76493e-05		2.58333	0.000462824	8.44059e-06	2.7903e-05	1.48279e-05	0.000198265	-6.63796e-21	2.32321e-07		2.58333	0.00138	3.73962e-06	8.52659e-05	9.29623e-07	-8.08257e-22	2.02282e-06		2.58333	0.000588191	-1.17678e-18	8.80643e-05	2.29497e-06	4.72793e-06
2.57796	0.00625	1.90896e-05	3.27262e-06	0.000110566	1.41526e-06	4.45314e-06		2.57796	0.000864828	3.20864e-06	1.47508e-05	4.75045e-06	3.11733e-06	0.000128541		2.57796	0.00494	0.00062757	0.000233173	0.00175	0.00174	5.67293e-05	0.000235983	8.55637e-06	3.78535e-05		2.57796	0.000160698	8.484e-06	2.80129e-05	1.48838e-05	0.000198997	-4.42365e-21	2.32882e-07		2.57796	0.00093166	3.76329e-06	8.56514e-05	9.33234e-07	-1.05533e-21	2.03304e-06		2.57796	0.000316021	-1.18418e-18	8.84306e-05	2.30294e-06	4.74217e-06
2.57261	0.00626	1.91708e-05	3.28462e-06	0.000110911	1.41874e-06	4.47336e-06		2.57261	0.000908464	3.22351e-06	1.48022e-05	4.76484e-06	3.12646e-06	0.00012887		2.57261	0.00486	0.000620441	0.000230178	0.00181	0.00177	5.71387e-05	0.000237159	8.58164e-06	3.80595e-05		2.57261	-3.72718e-06	8.52776e-06	2.81235e-05	1.494e-05	0.000199734	-5.69788e-22	2.33445e-07		2.57261	0.00143	3.7872e-06	8.60396e-05	9.36866e-07	-3.88169e-22	2.04333e-06		2.57261	0.000207022	-1.21889e-18	8.87992e-05	2.31095e-06	4.75648e-06
2.56729	0.00626	1.92524e-05	3.2967e-06	0.000111257	1.42223e-06	4.49371e-06		2.56729	0.0013	3.23848e-06	1.48538e-05	4.7793e-06	3.13562e-06	0.000129199		2.56729	0.00428	0.000613432	0.000227239	0.00188	0.00181	5.75525e-05	0.000238343	8.60703e-06	3.82671e-05		2.56729	0.000857596	8.57186e-06	2.82347e-05	1.49965e-05	0.000200474	-4.43504e-21	2.3401e-07		2.56729	0.00127	3.81133e-06	8.64304e-05	9.40519e-07	-1.19584e-21	2.05371e-06		2.56729	0.000734234	-1.25102e-18	8.91701e-05	2.31901e-06	4.77085e-06
2.56198	0.00626	1.93346e-05	3.30884e-06	0.000111605	1.42574e-06	4.5142e-06		2.56198	0.00102	3.25356e-06	1.49058e-05	4.79382e-06	3.14482e-06	0.000129531		2.56198	0.00507	0.000606542	0.000224356	0.00196	0.00184	5.79709e-05	0.000239536	8.63253e-06	3.84764e-05		2.56198	0.000233696	8.61629e-06	2.83466e-05	1.50533e-05	0.000201219	-2.53014e-21	2.34576e-07		2.56198	0.00119	3.83569e-06	8.68239e-05	9.44194e-07	-7.488e-22	2.06416e-06		2.56198	1.07007e-05	-1.30758e-18	8.95433e-05	2.32711e-06	4.78528e-06
2.5567	0.00627	1.94173e-05	3.32105e-06	0.000111955	1.42925e-06	4.53484e-06		2.5567	0.00122	3.26874e-06	1.4958e-05	4.8084e-06	3.15407e-06	0.000129863		2.5567	0.00469	0.000599766	0.000221528	0.00204	0.00188	5.83939e-05	0.000240738	8.65814e-06	3.86875e-05		2.5567	0.000733579	8.66108e-06	2.84591e-05	1.51105e-05	0.000201967	-4.21475e-21	2.35145e-07		2.5567	0.00113	3.86029e-06	8.72201e-05	9.4789e-07	-1.22659e-21	2.07469e-06		2.5567	0.000791462	-1.32147e-18	8.99189e-05	2.33525e-06	4.79978e-06
2.55144	0.00627	1.95005e-05	3.33332e-06	0.000112306	1.43279e-06	4.55561e-06		2.55144	0.00125	3.28403e-06	1.50104e-05	4.82306e-06	3.16335e-06	0.000130197		2.55144	0.00509	0.000593104	0.000218753	0.00212	0.00192	5.88215e-05	0.000241949	8.68386e-06	3.89002e-05		2.55144	0.00114	8.70621e-06	2.85724e-05	1.5168e-05	0.00020272	-9.93045e-22	2.35716e-07		2.55144	0.00143	3.88512e-06	8.7619e-05	9.51608e-07	-7.47827e-22	2.0853e-06		2.55144	0.000420552	-1.34697e-18	9.02968e-05	2.34343e-06	4.81435e-06
2.5462	0.00628	1.95843e-05	3.34566e-06	0.000112659	1.43633e-06	4.57653e-06		2.5462	0.00181	3.29943e-06	1.50632e-05	4.83778e-06	3.17268e-06	0.000130532		2.5462	0.00469	0.000586551	0.00021603	0.0022	0.00196	5.92539e-05	0.000243169	8.7097e-06	3.91148e-05		2.5462	0.00126	8.7517e-06	2.86862e-05	1.52259e-05	0.000203477	-4.02317e-21	2.36289e-07		2.5462	0.000922541	3.9102e-06	8.80206e-05	9.55348e-07	-5.36275e-22	2.096e-06		2.5462	0.000526019	-1.37926e-18	9.06772e-05	2.35166e-06	4.82898e-06
2.54098	0.00629	1.96686e-05	3.35808e-06	0.000113013	1.43989e-06	4.59759e-06		2.54098	0.00181	3.31493e-06	1.51162e-05	4.85257e-06	3.18205e-06	0.000130868		2.54098	0.00569	0.000580107	0.000213357	0.0023	0.002	5.9691e-05	0.000244399	8.73566e-06	3.93311e-05		2.54098	0.0013	8.79755e-06	2.88008e-05	1.5284e-05	0.000204239	-3.15091e-21	2.36864e-07		2.54098	0.000805504	3.93552e-06	8.8425e-05	9.5911e-07	-9.00798e-22	2.10678e-06		2.54098	2.89889e-06	-1.44031e-18	9.10599e-05	2.35993e-06	4.84368e-06
2.53579	0.0063	1.97535e-05	3.37056e-06	0.000113369	1.44346e-06	4.6188e-06		2.53579	0.00298	3.33055e-06	1.51695e-05	4.86742e-06	3.19146e-06	0.000131205		2.53579	0.00521	0.000573767	0.000210734	0.00239	0.00204	6.0133e-05	0.000245638	8.76173e-06	3.95492e-05		2.53579	0.00212	8.84376e-06	2.89161e-05	1.53425e-05	0.000205004	-4.35633e-21	2.37442e-07		2.53579	0.00133	3.96108e-06	8.88322e-05	9.62895e-07	-1.12899e-21	2.11764e-06		2.53579	0.000961234	-1.46363e-18	9.1445e-05	2.36824e-06	4.85845e-06
2.53061	0.00631	1.98389e-05	3.38311e-06	0.000113727	1.44704e-06	4.64016e-06		2.53061	0.00239	3.34627e-06	1.52231e-05	4.88235e-06	3.20091e-06	0.000131544		2.53061	0.00609	0.000567531	0.000208158	0.0025	0.00208	6.058e-05	0.000246886	8.78792e-06	3.97691e-05		2.53061	0.00232	8.89033e-06	2.9032e-05	1.54014e-05	0.000205774	-3.98456e-21	2.38021e-07		2.53061	0.00122	3.9869e-06	8.92422e-05	9.66702e-07	4.58135e-22	2.12858e-06		2.53061	0.000191061	-1.48721e-18	9.18327e-05	2.3766e-06	4.87328e-06
2.52546	0.00632	1.99248e-05	3.39573e-06	0.000114087	1.45064e-06	4.66166e-06		2.52546	0.00299	3.36211e-06	1.5277e-05	4.89734e-06	3.2104e-06	0.000131885		2.52546	0.0064	0.000561396	0.00020563	0.00261	0.00213	6.1032e-05	0.000248144	8.81422e-06	3.99909e-05		2.52546	0.00265	8.93727e-06	2.91487e-05	1.54605e-05	0.000206549	-6.8226e-21	2.38602e-07		2.52546	0.00143	4.01297e-06	8.96551e-05	9.70531e-07	-6.68422e-22	2.13961e-06		2.52546	0.00071842	-1.46984e-18	9.22227e-05	2.385e-06	4.88819e-06
2.52033	0.00634	2.00114e-05	3.40842e-06	0.000114448	1.45425e-06	4.68331e-06		2.52033	0.00279	3.37806e-06	1.53312e-05	4.91241e-06	3.21994e-06	0.000132226		2.52033	0.0065	0.00055536	0.000203147	0.00272	0.00217	6.1489e-05	0.000249412	8.84064e-06	4.02145e-05		2.52033	0.00314	8.98459e-06	2.9266e-05	1.552e-05	0.000207327	-4.45534e-23	2.39186e-07		2.52033	0.000932021	4.03929e-06	9.00708e-05	9.74383e-07	-5.58851e-22	2.15073e-06		2.52033	0.000632352	-1.5477e-18	9.26153e-05	2.39345e-06	4.90316e-06
2.51521	0.00635	2.00984e-05	3.42118e-06	0.000114811	1.45787e-06	4.70512e-06		2.51521	0.00327	3.39412e-06	1.53856e-05	4.92754e-06	3.22952e-06	0.000132569		2.51521	0.00663	0.000549421	0.000200709	0.00285	0.00222	6.19512e-05	0.000250689	8.86719e-06	4.044e-05		2.51521	0.00378	9.03228e-06	2.93841e-05	1.55799e-05	0.000208111	-3.79001e-21	2.39772e-07		2.51521	0.00176	4.06588e-06	9.04895e-05	9.78258e-07	-6.03419e-22	2.16193e-06		2.51521	0.000831892	-1.5655e-18	9.30104e-05	2.40194e-06	4.9182e-06
2.51012	0.00637	2.01861e-05	3.43402e-06	0.000115176	1.46151e-06	4.72708e-06		2.51012	0.00363	3.4103e-06	1.54404e-05	4.94274e-06	3.23914e-06	0.000132913		2.51012	0.00659	0.000543576	0.000198315	0.00298	0.00227	6.24187e-05	0.000251976	8.89385e-06	4.06674e-05		2.51012	0.00429	9.08035e-06	2.95029e-05	1.56401e-05	0.000208898	-6.68548e-21	2.4036e-07		2.51012	0.00124	4.09273e-06	9.0911e-05	9.82157e-07	-1.78389e-21	2.17322e-06		2.51012	0.0013	-1.62297e-18	9.3408e-05	2.41048e-06	4.93331e-06
2.50505	0.00638	2.02743e-05	3.44693e-06	0.000115542	1.46516e-06	4.74919e-06		2.50505	0.00396	3.4266e-06	1.54954e-05	4.95801e-06	3.2488e-06	0.000133259		2.50505	0.00753	0.000537823	0.000195963	0.00312	0.00232	6.28915e-05	0.000253273	8.92063e-06	4.08968e-05		2.50505	0.00506	9.12881e-06	2.96224e-05	1.57007e-05	0.00020969	1.05047e-21	2.4095e-07		2.50505	0.00175	4.11985e-06	9.13356e-05	9.86078e-07	-1.11692e-21	2.1846e-06		2.50505	0.00112	-1.62901e-18	9.38082e-05	2.41906e-06	4.94849e-06
2.5	0.0064	2.03631e-05	3.45991e-06	0.00011591	1.46883e-06	4.77145e-06		2.5	0.00441	3.44301e-06	1.55507e-05	4.97336e-06	3.25851e-06	0.000133605		2.5	0.00714	0.000532162	0.000193652	0.00328	0.00237	6.33697e-05	0.00025458	8.94754e-06	4.1128e-05		2.5	0.00548	9.17766e-06	2.97426e-05	1.57616e-05	0.000210487	-2.68211e-21	2.41542e-07		2.5	0.00169	4.14724e-06	9.1763e-05	9.90024e-07	-1.17356e-21	2.19607e-06		2.5	0.00143	-1.66905e-18	9.42109e-05	2.42769e-06	4.96374e-06
2.49497	0.00642	2.04525e-05	3.47296e-06	0.00011628	1.47251e-06	4.79388e-06		2.49497	0.0042	3.45954e-06	1.56064e-05	4.98877e-06	3.26826e-06	0.000133954		2.49497	0.0078	0.000526589	0.000191383	0.00344	0.00242	6.38533e-05	0.000255897	8.97456e-06	4.13613e-05		2.49497	0.00603	9.2269e-06	2.98636e-05	1.58228e-05	0.000211288	-4.78305e-21	2.42137e-07		2.49497	0.00226	4.1749e-06	9.21935e-05	9.93993e-07	-2.51254e-22	2.20763e-06		2.49497	0.00146	-1.69656e-18	9.46163e-05	2.43637e-06	4.97906e-06
2.48996	0.00645	2.05425e-05	3.48609e-06	0.000116652	1.4762e-06	4.81646e-06		2.48996	0.00446	3.47619e-06	1.56623e-05	5.00426e-06	3.27805e-06	0.000134303		2.48996	0.00766	0.000521103	0.000189153	0.00361	0.00248	6.43426e-05	0.000257225	9.00171e-06	4.15965e-05		2.48996	0.00712	9.27654e-06	2.99853e-05	1.58845e-05	0.000212094	-3.9004e-21	2.42733e-07		2.48996	0.00206	4.20284e-06	9.26271e-05	9.97986e-07	-1.58421e-21	2.21928e-06		2.48996	0.00159	-1.6915e-18	9.50242e-05	2.44509e-06	4.99445e-06
2.48497	0.00647	2.06331e-05	3.49929e-06	0.000117026	1.47991e-06	4.8392e-06		2.48497	0.00457	3.49296e-06	1.57185e-05	5.01982e-06	3.28789e-06	0.000134654		2.48497	0.00795	0.000515702	0.000186961	0.0038	0.00254	6.48375e-05	0.000258563	9.02898e-06	4.18337e-05		2.48497	0.00768	9.32658e-06	3.01077e-05	1.59465e-05	0.000212904	-1.08413e-22	2.43332e-07		2.48497	0.00254	4.23106e-06	9.30637e-05	1.002e-06	-1.09172e-21	2.23103e-06		2.48497	0.00161	-1.74556e-18	9.54349e-05	2.45386e-06	5.00991e-06
2.48	0.0065	2.07243e-05	3.51257e-06	0.000117401	1.48363e-06	4.86211e-06		2.48	0.00526	3.50985e-06	1.57751e-05	5.03545e-06	3.29778e-06	0.000135007		2.48	0.00818	0.000510385	0.000184808	0.004	0.0026	6.53381e-05	0.000259911	9.05638e-06	4.2073e-05		2.48	0.00843	9.37702e-06	3.02309e-05	1.60088e-05	0.000213719	-7.03101e-21	2.43933e-07		2.48	0.00275	4.25957e-06	9.35034e-05	1.00604e-06	-9.29213e-22	2.24286e-06		2.48	0.00238	-1.71824e-18	9.58481e-05	2.46267e-06	5.02544e-06
2.47505	0.00652	2.08161e-05	3.52592e-06	0.000117778	1.48736e-06	4.88518e-06		2.47505	0.00545	3.52686e-06	1.58319e-05	5.05115e-06	3.3077e-06	0.00013536		2.47505	0.00888	0.000505149	0.000182691	0.00421	0.00266	6.58446e-05	0.00026127	9.0839e-06	4.23143e-05		2.47505	0.00934	9.42788e-06	3.03549e-05	1.60715e-05	0.000214538	-2.693e-22	2.44536e-07		2.47505	0.00231	4.28837e-06	9.39462e-05	1.01011e-06	-1.08705e-21	2.25479e-06		2.47505	0.00193	-1.77465e-18	9.62641e-05	2.47153e-06	5.04105e-06
2.47012	0.00655	2.09085e-05	3.53935e-06	0.000118157	1.49111e-06	4.90841e-06		2.47012	0.00577	3.544e-06	1.5889e-05	5.06693e-06	3.31768e-06	0.000135715		2.47012	0.00906	0.000499994	0.000180611	0.00444	0.00272	6.6357e-05	0.000262639	9.11155e-06	4.25577e-05		2.47012	0.0103	9.47915e-06	3.04796e-05	1.61346e-05	0.000215363	-6.93052e-23	2.45142e-07		2.47012	0.00292	4.31746e-06	9.43922e-05	1.0142e-06	-1.24294e-21	2.26682e-06		2.47012	0.00251	-1.86161e-18	9.66828e-05	2.48045e-06	5.05673e-06
2.46521	0.00659	2.10015e-05	3.55286e-06	0.000118538	1.49488e-06	4.93181e-06		2.46521	0.00561	3.56126e-06	1.59465e-05	5.08279e-06	3.32769e-06	0.000136072		2.46521	0.00947	0.000494916	0.000178566	0.00468	0.00279	6.68754e-05	0.00026402	9.13932e-06	4.28032e-05		2.46521	0.0107	9.53085e-06	3.06051e-05	1.6198e-05	0.000216192	-3.76426e-21	2.4575e-07		2.46521	0.00276	4.34685e-06	9.48413e-05	1.01832e-06	-3.35233e-22	2.27895e-06		2.46521	0.0025	-1.82369e-18	9.71042e-05	2.48941e-06	5.07248e-06
2.46032	0.00662	2.10951e-05	3.56644e-06	0.000118921	1.49865e-06	4.95537e-06		2.46032	0.00607	3.57865e-06	1.60043e-05	5.09871e-06	3.33776e-06	0.00013643		2.46032	0.00983	0.000489916	0.000176556	0.00495	0.00286	6.74e-05	0.000265411	9.16722e-06	4.30508e-05		2.46032	0.01116	9.58296e-06	3.07314e-05	1.62619e-05	0.000217026	-6.76617e-21	2.4636e-07		2.46032	0.00363	4.37654e-06	9.52937e-05	1.02246e-06	-6.19865e-22	2.29117e-06		2.46032	0.00289	-1.78846e-18	9.75284e-05	2.49841e-06	5.08831e-06
2.45545	0.00666	2.11894e-05	3.5801e-06	0.000119305	1.50245e-06	4.97911e-06		2.45545	0.00604	3.59617e-06	1.60623e-05	5.11471e-06	3.34787e-06	0.000136789		2.45545	0.00963	0.000484991	0.000174579	0.00523	0.00293	6.79307e-05	0.000266813	9.19525e-06	4.33006e-05		2.45545	0.01232	9.63551e-06	3.08584e-05	1.63261e-05	0.000217865	-6.54241e-21	2.46972e-07		2.45545	0.00328	4.40654e-06	9.57493e-05	1.02662e-06	-1.59647e-21	2.30349e-06		2.45545	0.00338	-1.83261e-18	9.79554e-05	2.50747e-06	5.10421e-06
2.45059	0.0067	2.12843e-05	3.59384e-06	0.000119691	1.50625e-06	5.00301e-06		2.45059	0.00586	3.61381e-06	1.61207e-05	5.13079e-06	3.35802e-06	0.00013715		2.45059	0.01054	0.00048014	0.000172635	0.00554	0.003	6.84678e-05	0.000268227	9.2234e-06	4.35526e-05		2.45059	0.01246	9.68849e-06	3.09863e-05	1.63907e-05	0.000218708	-2.743e-21	2.47587e-07		2.45059	0.00343	4.43684e-06	9.62082e-05	1.03081e-06	-1.14184e-21	2.31591e-06		2.45059	0.0032	-1.9138e-18	9.83852e-05	2.51658e-06	5.12018e-06
2.44576	0.00674	2.13798e-05	3.60766e-06	0.00012008	1.51007e-06	5.02709e-06		2.44576	0.006	3.63159e-06	1.61795e-05	5.14694e-06	3.36822e-06	0.000137512		2.44576	0.01044	0.000475361	0.000170723	0.00586	0.00308	6.90113e-05	0.000269652	9.25169e-06	4.38067e-05		2.44576	0.01262	9.7419e-06	3.11149e-05	1.64557e-05	0.000219557	-6.18747e-21	2.48204e-07		2.44576	0.00357	4.46746e-06	9.66704e-05	1.03503e-06	-1.0492e-21	2.32843e-06		2.44576	0.0036	-1.90058e-18	9.88178e-05	2.52573e-06	5.13623e-06
2.44094	0.00678	2.1476e-05	3.62156e-06	0.00012047	1.51391e-06	5.05135e-06		2.44094	0.00596	3.6495e-06	1.62385e-05	5.16317e-06	3.37847e-06	0.000137876		2.44094	0.01106	0.000470653	0.000168844	0.00621	0.00316	6.95612e-05	0.000271088	9.28011e-06	4.40631e-05		2.44094	0.013	9.79576e-06	3.12443e-05	1.6521e-05	0.00022041	-4.17514e-21	2.48823e-07		2.44094	0.00407	4.4984e-06	9.71359e-05	1.03927e-06	-1.0673e-21	2.34105e-06		2.44094	0.00368	-1.94135e-18	9.92532e-05	2.53494e-06	5.15236e-06
2.43615	0.00683	2.15729e-05	3.63554e-06	0.000120862	1.51776e-06	5.07577e-06		2.43615	0.00641	3.66754e-06	1.62979e-05	5.17948e-06	3.38876e-06	0.000138241		2.43615	0.01132	0.000466014	0.000166994	0.00659	0.00324	7.01178e-05	0.000272535	9.30865e-06	4.43218e-05		2.43615	0.01359	9.85007e-06	3.13746e-05	1.65868e-05	0.000221269	-4.49692e-21	2.49444e-07		2.43615	0.0036	4.52966e-06	9.76048e-05	1.04354e-06	-9.33008e-22	2.35377e-06		2.43615	0.00366	-1.93565e-18	9.96916e-05	2.5442e-06	5.16856e-06
2.43137	0.00689	2.16704e-05	3.6496e-06	0.000121256	1.52162e-06	5.10038e-06		2.43137	0.00594	3.68571e-06	1.63576e-05	5.19586e-06	3.39911e-06	0.000138607		2.43137	0.0123	0.000461444	0.000165176	0.00699	0.00332	7.06812e-05	0.000273994	9.33733e-06	4.45827e-05		2.43137	0.01298	9.90483e-06	3.15056e-05	1.66529e-05	0.000222132	-6.66716e-21	2.50068e-07		2.43137	0.00379	4.56125e-06	9.80771e-05	1.04784e-06	-8.87078e-22	2.3666e-06		2.43137	0.00338	-1.92819e-18	0.000100133	2.5535e-06	5.18484e-06
2.42661	0.00694	2.17685e-05	3.66375e-06	0.000121652	1.5255e-06	5.12517e-06		2.42661	0.00701	3.70402e-06	1.64176e-05	5.21233e-06	3.4095e-06	0.000138975		2.42661	0.01203	0.00045694	0.000163386	0.00742	0.00341	7.12513e-05	0.000275465	9.36615e-06	4.48459e-05		2.42661	0.01331	9.96005e-06	3.16375e-05	1.67194e-05	0.000223001	3.97515e-22	2.50695e-07		2.42661	0.00408	4.59317e-06	9.85529e-05	1.05216e-06	-7.20678e-22	2.37954e-06		2.42661	0.00399	-1.97656e-18	0.000100577	2.56286e-06	5.2012e-06
2.42188	0.007	2.18673e-05	3.67797e-06	0.00012205	1.5294e-06	5.15014e-06		2.42188	0.00657	3.72247e-06	1.64779e-05	5.22887e-06	3.41993e-06	0.000139345		2.42188	0.01286	0.000452502	0.000161626	0.00788	0.00351	7.18284e-05	0.000276948	9.39509e-06	4.51115e-05		2.42188	0.0129	1.00157e-05	3.17702e-05	1.67864e-05	0.000223874	-4.82414e-21	2.51323e-07		2.42188	0.00336	4.62543e-06	9.90321e-05	1.05651e-06	-4.53659e-22	2.39258e-06		2.42188	0.00299	-1.937e-18	0.000101024	2.57227e-06	5.21763e-06
2.41715	0.00707	2.19668e-05	3.69228e-06	0.000122449	1.53331e-06	5.17529e-06		2.41715	0.00705	3.74105e-06	1.65386e-05	5.24549e-06	3.43042e-06	0.000139716		2.41715	0.01345	0.000448129	0.000159894	0.00837	0.0036	7.24126e-05	0.000278443	9.42417e-06	4.53794e-05		2.41715	0.01297	1.00719e-05	3.19038e-05	1.68537e-05	0.000224753	-4.00584e-21	2.51954e-07		2.41715	0.00345	4.65802e-06	9.95148e-05	1.06089e-06	-8.90581e-22	2.40573e-06		2.41715	0.00325	-1.94701e-18	0.000101474	2.58173e-06	5.23414e-06
2.41245	0.00714	2.2067e-05	3.70667e-06	0.000122851	1.53723e-06	5.20062e-06		2.41245	0.00694	3.75978e-06	1.65996e-05	5.26218e-06	3.44095e-06	0.000140088		2.41245	0.01428	0.000443818	0.000158189	0.00889	0.0037	7.30039e-05	0.00027995	9.45339e-06	4.56497e-05		2.41245	0.01262	1.01285e-05	3.20382e-05	1.69215e-05	0.000225637	-5.64145e-21	2.52588e-07		2.41245	0.00245	4.69097e-06	0.000100001	1.06529e-06	-1.6241e-21	2.41898e-06		2.41245	0.00264	-1.95069e-18	0.000101928	2.59125e-06	5.25073e-06
2.40777	0.00722	2.21679e-05	3.72115e-06	0.000123255	1.54117e-06	5.22614e-06		2.40777	0.00673	3.77864e-06	1.6661e-05	5.27896e-06	3.45153e-06	0.000140462		2.40777	0.01491	0.000439569	0.000156512	0.00944	0.00381	7.36025e-05	0.000281469	9.48274e-06	4.59225e-05		2.40777	0.01234	1.01856e-05	3.21734e-05	1.69896e-05	0.000226526	-4.15534e-21	2.53223e-07		2.40777	0.00302	4.72427e-06	0.000100491	1.06972e-06	-9.1666e-22	2.43235e-06		2.40777	0.00244	-1.99816e-18	0.000102384	2.60081e-06	5.2674e-06
2.4031	0.0073	2.22694e-05	3.73571e-06	0.000123661	1.54512e-06	5.25185e-06		2.4031	0.00663	3.79765e-06	1.67227e-05	5.29582e-06	3.46216e-06	0.000140837		2.4031	0.01519	0.000435381	0.000154861	0.01002	0.00392	7.42086e-05	0.000283001	9.51223e-06	4.61977e-05		2.4031	0.01203	1.02432e-05	3.23095e-05	1.70582e-05	0.000227421	-3.13161e-21	2.53861e-07		2.4031	0.00226	4.75792e-06	0.000100984	1.07418e-06	-6.19865e-22	2.44583e-06		2.4031	0.00214	-1.88781e-18	0.000102843	2.61043e-06	5.28415e-06
2.39845	0.00739	2.23717e-05	3.75036e-06	0.000124068	1.54909e-06	5.27775e-06		2.39845	0.00667	3.8168e-06	1.67847e-05	5.31276e-06	3.47284e-06	0.000141214		2.39845	0.01657	0.000431252	0.000153236	0.01062	0.00403	7.48222e-05	0.000284545	9.54185e-06	4.64753e-05		2.39845	0.01212	1.03013e-05	3.24465e-05	1.71272e-05	0.000228321	-4.70978e-21	2.54502e-07		2.39845	0.00242	4.79193e-06	0.000101481	1.07866e-06	-6.72996e-22	2.45942e-06		2.39845	0.00193	-1.93235e-18	0.000103305	2.62011e-06	5.30098e-06
2.39382	0.00749	2.24746e-05	3.76509e-06	0.000124478	1.55308e-06	5.30385e-06		2.39382	0.00697	3.8361e-06	1.68471e-05	5.32978e-06	3.48357e-06	0.000141593		2.39382	0.01668	0.000427181	0.000151637	0.01124	0.00415	7.54434e-05	0.000286102	9.57162e-06	4.67555e-05		2.39382	0.01196	1.03599e-05	3.25843e-05	1.71966e-05	0.000229226	-4.64444e-21	2.55145e-07		2.39382	0.00212	4.82631e-06	0.000101982	1.08318e-06	-7.59796e-22	2.47312e-06		2.39382	0.00169	-1.90566e-18	0.000103771	2.62984e-06	5.31788e-06
2.38921	0.00759	2.25783e-05	3.77991e-06	0.00012489	1.55708e-06	5.33013e-06		2.38921	0.00669	3.85554e-06	1.69098e-05	5.34688e-06	3.49435e-06	0.000141973		2.38921	0.01778	0.000423168	0.000150062	0.01188	0.00427	7.60724e-05	0.000287672	9.60152e-06	4.70382e-05		2.38921	0.01189	1.04189e-05	3.2723e-05	1.72664e-05	0.000230136	-2.92468e-21	2.5579e-07		2.38921	0.0023	4.86106e-06	0.000102487	1.08772e-06	-5.02898e-22	2.48694e-06		2.38921	0.00136	-1.91826e-18	0.00010424	2.63962e-06	5.33487e-06
2.38462	0.00771	2.26827e-05	3.79482e-06	0.000125304	1.56109e-06	5.35661e-06		2.38462	0.00743	3.87513e-06	1.69729e-05	5.36407e-06	3.50518e-06	0.000142354		2.38462	0.01831	0.000419211	0.000148512	0.01254	0.0044	7.67094e-05	0.000289254	9.63156e-06	4.73235e-05		2.38462	0.01219	1.04785e-05	3.28626e-05	1.73367e-05	0.000231052	-3.16725e-21	2.56438e-07		2.38462	0.00219	4.89619e-06	0.000102995	1.09229e-06	-1.56513e-21	2.50088e-06		2.38462	0.00161	-1.87665e-18	0.000104711	2.64945e-06	5.35195e-06
2.38004	0.00784	2.27878e-05	3.80982e-06	0.00012572	1.56513e-06	5.3833e-06		2.38004	0.00642	3.89488e-06	1.70364e-05	5.38134e-06	3.51606e-06	0.000142737		2.38004	0.01965	0.00041531	0.000146986	0.01319	0.00454	7.73544e-05	0.00029085	9.66175e-06	4.76113e-05		2.38004	0.01191	1.05386e-05	3.30031e-05	1.74074e-05	0.000231974	-6.92755e-21	2.57089e-07		2.38004	0.00189	4.93171e-06	0.000103507	1.09689e-06	-5.30534e-22	2.51493e-06		2.38004	0.000939224	-1.84056e-18	0.000105187	2.65935e-06	5.3691e-06
2.37548	0.00798	2.28937e-05	3.82491e-06	0.000126138	1.56917e-06	5.41018e-06		2.37548	0.00727	3.91477e-06	1.71002e-05	5.39869e-06	3.52699e-06	0.000143122		2.37548	0.01972	0.000411462	0.000145483	0.01385	0.00468	7.80076e-05	0.000292459	9.69208e-06	4.79019e-05		2.37548	0.01223	1.05992e-05	3.31445e-05	1.74785e-05	0.000232901	-2.38905e-21	2.57741e-07		2.37548	0.00165	4.96761e-06	0.000104023	1.10152e-06	-1.63792e-21	2.5291e-06		2.37548	0.00092074	-1.83399e-18	0.000105665	2.66929e-06	5.38633e-06
2.37094	0.00814	2.30003e-05	3.84008e-06	0.000126558	1.57323e-06	5.43726e-06		2.37094	0.00751	3.93481e-06	1.71643e-05	5.41613e-06	3.53797e-06	0.000143508		2.37094	0.0205	0.000407668	0.000144003	0.01448	0.00483	7.86691e-05	0.000294082	9.72255e-06	4.8195e-05		2.37094	0.01204	1.06604e-05	3.32869e-05	1.75501e-05	0.000233833	-2.77023e-21	2.58397e-07		2.37094	0.00156	5.0039e-06	0.000104542	1.10618e-06	-1.8703e-21	2.5434e-06		2.37094	0.000356952	-1.74468e-18	0.000106146	2.6793e-06	5.40365e-06
2.36641	0.00832	2.31076e-05	3.85535e-06	0.00012698	1.57731e-06	5.46454e-06		2.36641	0.00756	3.95501e-06	1.72288e-05	5.43365e-06	3.549e-06	0.000143896		2.36641	0.02111	0.000403925	0.000142546	0.01509	0.00499	7.93391e-05	0.000295717	9.75316e-06	4.84909e-05		2.36641	0.012	1.07221e-05	3.34301e-05	1.76221e-05	0.000234771	-9.57996e-21	2.59055e-07		2.36641	0.00191	5.0406e-06	0.000105066	1.11087e-06	-8.71897e-22	2.55781e-06		2.36641	0.000823892	-1.7376e-18	0.000106631	2.68935e-06	5.42106e-06
2.3619	0.00851	2.32157e-05	3.8707e-06	0.000127404	1.58141e-06	5.49204e-06		2.3619	0.00786	3.97537e-06	1.72937e-05	5.45125e-06	3.56009e-06	0.000144285		2.3619	0.02169	0.000400234	0.00014111	0.01566	0.00515	8.00177e-05	0.000297367	9.78392e-06	4.87895e-05		2.3619	0.01228	1.07843e-05	3.35742e-05	1.76945e-05	0.000235715	-6.49192e-21	2.59715e-07		2.3619	0.00134	5.0777e-06	0.000105594	1.11559e-06	-7.65635e-22	2.57235e-06		2.3619	0.000225592	-1.68679e-18	0.000107119	2.69947e-06	5.43854e-06
2.35741	0.00873	2.33246e-05	3.88615e-06	0.000127831	1.58552e-06	5.51974e-06		2.35741	0.00726	3.99588e-06	1.7359e-05	5.46894e-06	3.57122e-06	0.000144676		2.35741	0.02237	0.000396594	0.000139697	0.01618	0.00532	8.07051e-05	0.00029903	9.81482e-06	4.90908e-05		2.35741	0.01276	1.0847e-05	3.37193e-05	1.77674e-05	0.000236665	-7.79387e-21	2.60378e-07		2.35741	0.00176	5.11521e-06	0.000106125	1.12034e-06	-5.86001e-22	2.58701e-06		2.35741	-0.000194915	-1.66762e-18	0.000107611	2.70964e-06	5.45612e-06
2.35294	0.00897	2.34342e-05	3.9017e-06	0.000128259	1.58964e-06	5.54765e-06		2.35294	0.00759	4.01655e-06	1.74246e-05	5.48672e-06	3.58241e-06	0.000145068		2.35294	0.02267	0.000393003	0.000138304	0.01664	0.0055	8.14014e-05	0.000300708	9.84587e-06	4.9395e-05		2.35294	0.01305	1.09103e-05	3.38654e-05	1.78407e-05	0.00023762	-7.88396e-21	2.61043e-07		2.35294	0.00109	5.15314e-06	0.000106661	1.12512e-06	-1.46802e-21	2.60179e-06		2.35294	-0.000349603	-1.56986e-18	0.000108106	2.71987e-06	5.47377e-06
2.34848	0.00925	2.35446e-05	3.91733e-06	0.00012869	1.59379e-06	5.57577e-06		2.34848	0.0079	4.03739e-06	1.74906e-05	5.50458e-06	3.59366e-06	0.000145462		2.34848	0.02366	0.00038946	0.000136932	0.01702	0.00569	8.21068e-05	0.0003024	9.87707e-06	4.9702e-05		2.34848	0.01343	1.09742e-05	3.40123e-05	1.79145e-05	0.000238581	-6.41766e-21	2.61711e-07		2.34848	0.00165	5.19149e-06	0.0001072	1.12992e-06	-1.29928e-21	2.61671e-06		2.34848	-0.000277432	-1.61193e-18	0.000108604	2.73016e-06	5.49151e-06
2.34405	0.00956	2.36558e-05	3.93306e-06	0.000129123	1.59795e-06	5.60411e-06		2.34405	0.00811	4.05838e-06	1.7557e-05	5.52254e-06	3.60495e-06	0.000145858		2.34405	0.02351	0.000385965	0.00013558	0.01732	0.00589	8.28215e-05	0.000304105	9.90842e-06	5.00118e-05		2.34405	0.01401	1.10386e-05	3.41603e-05	1.79888e-05	0.000239548	-5.78699e-21	2.62382e-07		2.34405	0.00126	5.23028e-06	0.000107744	1.13476e-06	-1.11537e-21	2.63175e-06		2.34405	-0.000298381	-1.49124e-18	0.000109106	2.74051e-06	5.50934e-06
2.33962	0.00991	2.37677e-05	3.94889e-06	0.000129558	1.60212e-06	5.63266e-06		2.33962	0.00799	4.07954e-06	1.76237e-05	5.54058e-06	3.6163e-06	0.000146255		2.33962	0.02418	0.000382516	0.000134248	0.01752	0.0061	8.35455e-05	0.000305826	9.93992e-06	5.03246e-05		2.33962	0.01432	1.11036e-05	3.43092e-05	1.80635e-05	0.000240521	1.88114e-23	2.63055e-07		2.33962	0.00157	5.2695e-06	0.000108292	1.13964e-06	-1.46743e-22	2.64692e-06		2.33962	-0.000707412	-1.41898e-18	0.000109611	2.75092e-06	5.52726e-06
2.33522	0.0103	2.38805e-05	3.96481e-06	0.000129995	1.60631e-06	5.66143e-06		2.33522	0.00852	4.10087e-06	1.76908e-05	5.5587e-06	3.6277e-06	0.000146654		2.33522	0.02435	0.000379114	0.000132936	0.01762	0.00632	8.42791e-05	0.000307561	9.97156e-06	5.06403e-05		2.33522	0.01568	1.11691e-05	3.44591e-05	1.81387e-05	0.000241499	-4.64147e-21	2.6373e-07		2.33522	0.00138	5.30916e-06	0.000108844	1.14454e-06	-7.44032e-22	2.66223e-06		2.33522	-0.000696498	-1.36118e-18	0.00011012	2.76138e-06	5.54526e-06
2.33083	0.01075	2.39941e-05	3.98082e-06	0.000130435	1.61052e-06	5.69043e-06		2.33083	0.00951	4.12236e-06	1.77583e-05	5.57692e-06	3.63915e-06	0.000147054		2.33083	0.0246	0.000375757	0.000131643	0.01763	0.00655	8.50224e-05	0.000309311	1.00034e-05	5.09589e-05		2.33083	0.01555	1.12353e-05	3.46099e-05	1.82143e-05	0.000242484	-4.7484e-21	2.64409e-07		2.33083	0.00174	5.34928e-06	0.0001094	1.14947e-06	-1.03732e-22	2.67767e-06		2.33083	-0.000694608	-1.2648e-18	0.000110633	2.77191e-06	5.56336e-06
2.32645	0.01125	2.41085e-05	3.99694e-06	0.000130876	1.61474e-06	5.71964e-06		2.32645	0.01	4.14402e-06	1.78262e-05	5.59523e-06	3.65066e-06	0.000147456		2.32645	0.0252	0.000372444	0.000130368	0.01752	0.0068	8.57756e-05	0.000311075	1.00353e-05	5.12806e-05		2.32645	0.01638	1.1302e-05	3.47618e-05	1.82905e-05	0.000243475	-5.56521e-21	2.6509e-07		2.32645	0.00141	5.38985e-06	0.000109961	1.15444e-06	-3.34746e-23	2.69324e-06		2.32645	-0.000457714	-1.14817e-18	0.000111149	2.78249e-06	5.58154e-06
2.3221	0.01182	2.42237e-05	4.01315e-06	0.00013132	1.61899e-06	5.74909e-06		2.3221	0.01017	4.16586e-06	1.78945e-05	5.61363e-06	3.66223e-06	0.00014786		2.3221	0.02488	0.000369174	0.000129113	0.01732	0.00706	8.6539e-05	0.000312855	1.00674e-05	5.16053e-05		2.3221	0.01711	1.13694e-05	3.49147e-05	1.83671e-05	0.000244472	-4.41672e-21	2.65773e-07		2.3221	0.00188	5.43088e-06	0.000110526	1.15944e-06	-9.54222e-22	2.70895e-06		2.3221	-0.000328783	-1.02562e-18	0.000111668	2.79314e-06	5.59981e-06
2.31776	0.01246	2.43397e-05	4.02946e-06	0.000131767	1.62324e-06	5.77876e-06		2.31776	0.01084	4.18787e-06	1.79632e-05	5.63211e-06	3.67385e-06	0.000148266		2.31776	0.02468	0.000365948	0.000127875	0.01703	0.00733	8.73126e-05	0.000314651	1.00997e-05	5.19331e-05		2.31776	0.01743	1.14373e-05	3.50685e-05	1.84442e-05	0.000245475	-5.34046e-21	2.66459e-07		2.31776	0.00178	5.47239e-06	0.000111095	1.16447e-06	-1.54236e-21	2.72479e-06		2.31776	-0.000340795	-9.80162e-19	0.000112191	2.80385e-06	5.61817e-06
2.31343	0.01316	2.44566e-05	4.04587e-06	0.000132215	1.62752e-06	5.80866e-06		2.31343	0.01225	4.21005e-06	1.80323e-05	5.65069e-06	3.68552e-06	0.000148673		2.31343	0.02468	0.000362763	0.000126654	0.01665	0.00763	8.80966e-05	0.000316461	1.01321e-05	5.22641e-05		2.31343	0.01837	1.15059e-05	3.52234e-05	1.85217e-05	0.000246484	-5.56521e-21	2.67148e-07		2.31343	0.00167	5.51438e-06	0.000111668	1.16954e-06	-9.64147e-22	2.74078e-06		2.31343	-0.000596711	-8.15936e-19	0.000112718	2.81462e-06	5.63662e-06
2.30912	0.01395	2.45743e-05	4.06238e-06	0.000132666	1.63181e-06	5.83879e-06		2.30912	0.01239	4.23241e-06	1.81018e-05	5.66936e-06	3.69725e-06	0.000149082		2.30912	0.02478	0.00035962	0.000125452	0.0162	0.00793	8.88913e-05	0.000318288	1.01647e-05	5.25982e-05		2.30912	0.01852	1.1575e-05	3.53793e-05	1.85998e-05	0.000247499	-4.10782e-21	2.6784e-07		2.30912	0.00163	5.55685e-06	0.000112247	1.17463e-06	-9.66483e-22	2.75691e-06		2.30912	-0.000264511	-7.42872e-19	0.000113249	2.82545e-06	5.65516e-06
2.30483	0.01482	2.46928e-05	4.07899e-06	0.000133119	1.63612e-06	5.86916e-06		2.30483	0.01351	4.25494e-06	1.81717e-05	5.68813e-06	3.70904e-06	0.000149492		2.30483	0.02442	0.000356518	0.000124266	0.01568	0.00826	8.96968e-05	0.00032013	1.01974e-05	5.29355e-05		2.30483	0.01967	1.16448e-05	3.55363e-05	1.86784e-05	0.000248521	-6.94834e-21	2.68534e-07		2.30483	0.00151	5.59981e-06	0.000112829	1.17976e-06	-1.27632e-21	2.77318e-06		2.30483	-0.000325159	-5.77502e-19	0.000113783	2.83634e-06	5.67379e-06
2.30056	0.01577	2.48123e-05	4.09571e-06	0.000133574	1.64044e-06	5.89977e-06		2.30056	0.01437	4.27766e-06	1.82419e-05	5.70699e-06	3.72088e-06	0.000149904		2.30056	0.02392	0.000353455	0.000123097	0.01511	0.00861	9.05133e-05	0.000321989	1.02303e-05	5.32761e-05		2.30056	0.01952	1.17153e-05	3.56943e-05	1.87574e-05	0.000249549	-6.27707e-22	2.69231e-07		2.30056	0.00178	5.64328e-06	0.000113416	1.18493e-06	-1.18932e-21	2.78959e-06		2.30056	-0.000293635	-3.71566e-19	0.000114322	2.8473e-06	5.69252e-06
2.2963	0.0168	2.49325e-05	4.11253e-06	0.000134032	1.64479e-06	5.93061e-06		2.2963	0.01563	4.30056e-06	1.83126e-05	5.72594e-06	3.73278e-06	0.000150318		2.2963	0.02385	0.000350432	0.000121944	0.0145	0.00898	9.13411e-05	0.000323863	1.02633e-05	5.362e-05		2.2963	0.0205	1.17863e-05	3.58533e-05	1.8837e-05	0.000250583	-2.25242e-21	2.69931e-07		2.2963	0.00105	5.68726e-06	0.000114008	1.19013e-06	-1.24031e-21	2.80615e-06		2.2963	-0.000787905	-1.93083e-19	0.000114864	2.85832e-06	5.71133e-06
2.29205	0.01791	2.50537e-05	4.12945e-06	0.000134492	1.64915e-06	5.9617e-06		2.29205	0.01578	4.32365e-06	1.83837e-05	5.74498e-06	3.74474e-06	0.000150734		2.29205	0.02373	0.000347447	0.000120808	0.01386	0.00937	9.21804e-05	0.000325754	1.02965e-05	5.39672e-05		2.29205	0.02045	1.1858e-05	3.60135e-05	1.89171e-05	0.000251624	-7.50378e-21	2.70633e-07		2.29205	0.00187	5.73175e-06	0.000114605	1.19536e-06	-8.92138e-22	2.82286e-06		2.29205	-0.000247946	-4.57372e-20	0.000115409	2.8694e-06	5.73025e-06
2.28782	0.01908	2.51758e-05	4.14647e-06	0.000134955	1.65353e-06	5.99304e-06		2.28782	0.01724	4.34692e-06	1.84553e-05	5.76413e-06	3.75676e-06	0.000151151		2.28782	0.02321	0.000344501	0.000119687	0.01321	0.00979	9.30312e-05	0.000327662	1.03299e-05	5.43177e-05		2.28782	0.02114	1.19304e-05	3.61747e-05	1.89977e-05	0.000252671	-7.00181e-21	2.71338e-07		2.28782	0.00166	5.77676e-06	0.000115206	1.20063e-06	-1.02331e-21	2.83972e-06		2.28782	7.42649e-05	1.21364e-19	0.000115959	2.88055e-06	5.74925e-06
2.28361	0.02031	2.52987e-05	4.1636e-06	0.00013542	1.65792e-06	6.02462e-06		2.28361	0.01823	4.37038e-06	1.85272e-05	5.78336e-06	3.76883e-06	0.00015157		2.28361	0.02319	0.000341591	0.000118582	0.01255	0.01023	9.3894e-05	0.000329586	1.03634e-05	5.46717e-05		2.28361	0.02102	1.20035e-05	3.63369e-05	1.90788e-05	0.000253725	-5.29888e-21	2.72046e-07		2.28361	0.00193	5.82231e-06	0.000115811	1.20593e-06	-4.13178e-22	2.85673e-06		2.28361	-0.000363238	3.17315e-19	0.000116513	2.89177e-06	5.76835e-06
2.27941	0.02159	2.54226e-05	4.18084e-06	0.000135887	1.66233e-06	6.05645e-06		2.27941	0.01864	4.39403e-06	1.85996e-05	5.8027e-06	3.78096e-06	0.000151991		2.27941	0.02268	0.000338718	0.000117492	0.0119	0.01071	9.47689e-05	0.000331528	1.03971e-05	5.50292e-05		2.27941	0.02177	1.20772e-05	3.65003e-05	1.91604e-05	0.000254786	-2.19104e-21	2.72757e-07		2.27941	0.00141	5.86841e-06	0.000116422	1.21127e-06	-1.83896e-21	2.87389e-06		2.27941	-0.00014943	4.94706e-19	0.000117071	2.90305e-06	5.78755e-06
2.27523	0.02289	2.55473e-05	4.19819e-06	0.000136357	1.66676e-06	6.08854e-06		2.27523	0.01973	4.41787e-06	1.86724e-05	5.82213e-06	3.79315e-06	0.000152414		2.27523	0.02273	0.000335882	0.000116417	0.01126	0.01122	9.56561e-05	0.000333486	1.0431e-05	5.53902e-05		2.27523	0.02208	1.21516e-05	3.66648e-05	1.92425e-05	0.000255853	-2.44845e-21	2.7347e-07		2.27523	0.00176	5.91505e-06	0.000117037	1.21664e-06	-2.61958e-22	2.89121e-06		2.27523	-0.000121292	7.67353e-19	0.000117632	2.9144e-06	5.80684e-06
2.27106	0.02419	2.5673e-05	4.21564e-06	0.000136829	1.67121e-06	6.12088e-06		2.27106	0.02038	4.4419e-06	1.87456e-05	5.84166e-06	3.8054e-06	0.000152838		2.27106	0.02278	0.00033308	0.000115357	0.01063	0.01176	9.65558e-05	0.000335462	1.0465e-05	5.57547e-05		2.27106	0.02233	1.22267e-05	3.68304e-05	1.93252e-05	0.000256927	-7.17606e-21	2.74187e-07		2.27106	0.0012	5.96225e-06	0.000117658	1.22205e-06	-2.12525e-22	2.90869e-06		2.27106	4.82082e-05	9.50005e-19	0.000118198	2.92581e-06	5.82623e-06
2.26691	0.02548	2.57996e-05	4.2332e-06	0.000137304	1.67568e-06	6.15348e-06		2.26691	0.02237	4.46614e-06	1.88192e-05	5.86128e-06	3.8177e-06	0.000153264		2.26691	0.02278	0.000330314	0.000114311	0.01003	0.01235	9.74684e-05	0.000337456	1.04992e-05	5.61228e-05		2.26691	0.02353	1.23024e-05	3.69971e-05	1.94084e-05	0.000258007	-1.82372e-21	2.74906e-07		2.26691	0.0012	6.01002e-06	0.000118283	1.22749e-06	-5.3793e-22	2.92632e-06		2.26691	-0.000150908	1.187e-18	0.000118768	2.93729e-06	5.84571e-06
2.26277	0.02671	2.59272e-05	4.25088e-06	0.000137781	1.68016e-06	6.18634e-06		2.26277	0.02249	4.49057e-06	1.88933e-05	5.88101e-06	3.83007e-06	0.000153692		2.26277	0.0227	0.000327582	0.000113279	0.00946	0.01298	9.8394e-05	0.000339467	1.05335e-05	5.64946e-05		2.26277	0.0234	1.23789e-05	3.71649e-05	1.94922e-05	0.000259095	-4.63751e-21	2.75628e-07		2.26277	0.00133	6.05837e-06	0.000118913	1.23298e-06	-2.24922e-21	2.94412e-06		2.26277	0.000278383	1.48109e-18	0.000119342	2.94884e-06	5.8653e-06
2.25865	0.02788	2.60557e-05	4.26866e-06	0.00013826	1.68466e-06	6.21947e-06		2.25865	0.02334	4.5152e-06	1.89678e-05	5.90083e-06	3.8425e-06	0.000154122		2.25865	0.02287	0.000324883	0.000112261	0.00891	0.01366	9.93329e-05	0.000341497	1.05681e-05	5.68701e-05		2.25865	0.02457	1.24561e-05	3.73339e-05	1.95765e-05	0.000260189	-7.06517e-21	2.76352e-07		2.25865	0.000939951	6.1073e-06	0.000119549	1.23849e-06	-7.77701e-22	2.96208e-06		2.25865	0.000154108	1.72242e-18	0.00011992	2.96045e-06	5.88498e-06
2.25455	0.02894	2.61851e-05	4.28656e-06	0.000138743	1.68918e-06	6.25286e-06		2.25455	0.02391	4.54004e-06	1.90428e-05	5.92076e-06	3.85499e-06	0.000154553		2.25455	0.02314	0.000322218	0.000111257	0.00839	0.01438	0.000100285	0.000343545	1.06028e-05	5.72493e-05		2.25455	0.02477	1.25341e-05	3.75041e-05	1.96613e-05	0.00026129	-4.57811e-21	2.7708e-07		2.25455	0.00135	6.15683e-06	0.000120189	1.24405e-06	-2.12992e-21	2.9802e-06		2.25455	0.000547294	2.05586e-18	0.000120502	2.97214e-06	5.90476e-06
2.25045	0.02989	2.63156e-05	4.30456e-06	0.000139227	1.69372e-06	6.28652e-06		2.25045	0.02435	4.56508e-06	1.91182e-05	5.94079e-06	3.86754e-06	0.000154986		2.25045	0.02381	0.000319585	0.000110266	0.0079	0.01517	0.000101252	0.000345611	1.06376e-05	5.76324e-05		2.25045	0.02624	1.26127e-05	3.76754e-05	1.97467e-05	0.000262399	-7.65031e-21	2.77811e-07		2.25045	0.000843601	6.20697e-06	0.000120835	1.24964e-06	-5.71988e-22	2.99849e-06		2.25045	0.000544959	2.38058e-18	0.000121089	2.98389e-06	5.92464e-06
2.24638	0.03069	2.6447e-05	4.32269e-06	0.000139714	1.69828e-06	6.32045e-06		2.24638	0.02519	4.59033e-06	1.9194e-05	5.96092e-06	3.88015e-06	0.000155422		2.24638	0.02463	0.000316985	0.000109289	0.00743	0.01602	0.000102232	0.000347696	1.06727e-05	5.80192e-05		2.24638	0.02616	1.26922e-05	3.78479e-05	1.98326e-05	0.000263514	-5.72164e-21	2.78544e-07		2.24638	0.00129	6.25772e-06	0.000121486	1.25527e-06	-6.4536e-22	3.01695e-06		2.24638	0.000588127	2.64063e-18	0.00012168	2.99572e-06	5.94462e-06
2.24231	0.03133	2.65794e-05	4.34092e-06	0.000140204	1.70285e-06	6.35466e-06		2.24231	0.02487	4.61579e-06	1.92704e-05	5.98115e-06	3.89282e-06	0.000155859		2.24231	0.02513	0.000314416	0.000108324	0.007	0.01694	0.000103227	0.0003498	1.07079e-05	5.841e-05		2.24231	0.02715	1.27723e-05	3.80215e-05	1.99191e-05	0.000264637	-1.16789e-20	2.7928e-07		2.24231	0.000751757	6.3091e-06	0.000122142	1.26094e-06	-5.42406e-22	3.03558e-06		2.24231	0.000914824	3.0393e-18	0.000122275	3.00761e-06	5.96471e-06
2.23827	0.0318	2.67128e-05	4.35927e-06	0.000140697	1.70744e-06	6.38915e-06		2.23827	0.0253	4.64146e-06	1.93471e-05	6.00148e-06	3.90556e-06	0.000156297		2.23827	0.02606	0.000311878	0.000107372	0.0066	0.01794	0.000104236	0.000351923	1.07433e-05	5.88048e-05		2.23827	0.02785	1.28533e-05	3.81964e-05	2.00062e-05	0.000265766	-3.82664e-21	2.8002e-07		2.23827	0.0014	6.36112e-06	0.000122803	1.26665e-06	-1.00541e-21	3.05438e-06		2.23827	0.00101	3.36236e-18	0.000122875	3.01958e-06	5.98489e-06
2.23423	0.0321	2.68472e-05	4.37774e-06	0.000141191	1.71206e-06	6.42392e-06		2.23423	0.02427	4.66735e-06	1.94243e-05	6.02192e-06	3.91835e-06	0.000156738		2.23423	0.02698	0.000309371	0.000106432	0.00622	0.01902	0.00010526	0.000354065	1.07788e-05	5.92035e-05		2.23423	0.02852	1.2935e-05	3.83725e-05	2.00939e-05	0.000266903	-4.94047e-22	2.80762e-07		2.23423	0.000521489	6.41378e-06	0.00012347	1.2724e-06	-1.52173e-21	3.07336e-06		2.23423	0.00086589	3.74642e-18	0.000123479	3.03161e-06	6.00518e-06
2.23022	0.03222	2.69826e-05	4.39633e-06	0.000141689	1.71669e-06	6.45898e-06		2.23022	0.02376	4.69345e-06	1.9502e-05	6.04246e-06	3.93122e-06	0.000157181		2.23022	0.02817	0.000306894	0.000105505	0.00587	0.02021	0.0001063	0.000356227	1.08146e-05	5.96063e-05		2.23022	0.02948	1.30174e-05	3.85498e-05	2.01821e-05	0.000268047	-6.38598e-21	2.81507e-07		2.23022	0.00115	6.4671e-06	0.000124142	1.27818e-06	-1.10466e-21	3.09252e-06		2.23022	0.00101	4.19528e-18	0.000124087	3.04372e-06	6.02557e-06
2.22621	0.03218	2.7119e-05	4.41503e-06	0.000142189	1.72134e-06	6.49432e-06		2.22621	0.02213	4.71978e-06	1.95802e-05	6.06311e-06	3.94414e-06	0.000157625		2.22621	0.02912	0.000304446	0.00010459	0.00554	0.02149	0.000107355	0.000358409	1.08505e-05	6.00133e-05		2.22621	0.02988	1.31007e-05	3.87283e-05	2.02709e-05	0.000269199	-6.53845e-21	2.82255e-07		2.22621	0.000815869	6.52109e-06	0.00012482	1.28401e-06	-1.00949e-21	3.11186e-06		2.22621	0.00156	4.5954e-18	0.0001247	3.0559e-06	6.04606e-06
2.22222	0.03199	2.72565e-05	4.43386e-06	0.000142692	1.726e-06	6.52995e-06		2.22222	0.0219	4.74632e-06	1.96588e-05	6.08387e-06	3.95713e-06	0.000158071		2.22222	0.03065	0.000302028	0.000103687	0.00524	0.0229	0.000108426	0.000360611	1.08866e-05	6.04244e-05		2.22222	0.03153	1.31848e-05	3.89081e-05	2.03603e-05	0.000270358	-4.1395e-21	2.83006e-07		2.22222	0.000667322	6.57576e-06	0.000125503	1.28987e-06	-1.52893e-21	3.13138e-06		2.22222	0.00111	5.02247e-18	0.000125318	3.06816e-06	6.06666e-06
2.21825	0.03167	2.7395e-05	4.4528e-06	0.000143198	1.73069e-06	6.56588e-06		2.21825	0.01988	4.77309e-06	1.97379e-05	6.10473e-06	3.97018e-06	0.000158519		2.21825	0.03242	0.000299638	0.000102795	0.00495	0.02444	0.000109513	0.000362834	1.09228e-05	6.08397e-05		2.21825	0.032	1.32697e-05	3.90891e-05	2.04503e-05	0.000271525	-4.98305e-21	2.8376e-07		2.21825	0.000515962	6.63112e-06	0.000126192	1.29578e-06	-1.09396e-21	3.15108e-06		2.21825	0.0016	5.40616e-18	0.00012594	3.08049e-06	6.08737e-06
2.21429	0.03125	2.75346e-05	4.47187e-06	0.000143706	1.7354e-06	6.60211e-06		2.21429	0.01928	4.80009e-06	1.98175e-05	6.1257e-06	3.9833e-06	0.00015897		2.21429	0.03416	0.000297276	0.000101915	0.00469	0.02613	0.000110616	0.000365077	1.09593e-05	6.12593e-05		2.21429	0.0334	1.33554e-05	3.92714e-05	2.05409e-05	0.000272699	-4.43058e-21	2.84518e-07		2.21429	0.000705797	6.68719e-06	0.000126887	1.30172e-06	-6.86814e-22	3.17097e-06		2.21429	0.00153	5.99347e-18	0.000126567	3.09289e-06	6.10818e-06
2.21034	0.03077	2.76753e-05	4.49106e-06	0.000144217	1.74012e-06	6.63863e-06		2.21034	0.01816	4.82732e-06	1.98975e-05	6.14677e-06	3.99648e-06	0.000159422		2.21034	0.03619	0.000294943	0.000101046	0.00444	0.02799	0.000111737	0.00036734	1.09959e-05	6.16833e-05		2.21034	0.03416	1.34419e-05	3.9455e-05	2.06321e-05	0.000273881	-7.01864e-21	2.85278e-07		2.21034	0.000806837	6.74397e-06	0.000127587	1.30771e-06	-2.28172e-21	3.19105e-06		2.21034	0.00177	6.46509e-18	0.000127198	3.10537e-06	6.1291e-06
2.20641	0.03025	2.7817e-05	4.51038e-06	0.00014473	1.74487e-06	6.67547e-06		2.20641	0.01686	4.85478e-06	1.99781e-05	6.16796e-06	4.00972e-06	0.000159876		2.20641	0.03844	0.000292636	0.000100188	0.00422	0.03004	0.000112874	0.000369625	1.10328e-05	6.21116e-05		2.20641	0.03567	1.35293e-05	3.96398e-05	2.07239e-05	0.00027507	-8.37999e-21	2.86041e-07		2.20641	8.85093e-08	6.80148e-06	0.000128293	1.31374e-06	-4.37895e-22	3.21132e-06		2.20641	0.00181	6.95325e-18	0.000127835	3.11792e-06	6.15012e-06
2.20249	0.02973	2.79598e-05	4.52981e-06	0.000145247	1.74963e-06	6.7126e-06		2.20249	0.01579	4.88247e-06	2.00591e-05	6.18926e-06	4.02304e-06	0.000160331		2.20249	0.04103	0.000290357	9.93413e-05	0.004	0.03229	0.000114029	0.000371932	1.10698e-05	6.25445e-05		2.20249	0.03655	1.36176e-05	3.9826e-05	2.08163e-05	0.000276267	-2.27024e-21	2.86807e-07		2.20249	0.00108	6.85972e-06	0.000129006	1.31981e-06	-3.17036e-22	3.23178e-06		2.20249	0.00193	7.54035e-18	0.000128476	3.13055e-06	6.17126e-06
2.19858	0.02926	2.81038e-05	4.54938e-06	0.000145766	1.75442e-06	6.75005e-06		2.19858	0.01472	4.9104e-06	2.01407e-05	6.21066e-06	4.03642e-06	0.000160789		2.19858	0.04366	0.000288104	9.85051e-05	0.0038	0.03479	0.000115202	0.00037426	1.1107e-05	6.29819e-05		2.19858	0.03811	1.37067e-05	4.00134e-05	2.09094e-05	0.000277472	-5.98995e-21	2.87577e-07		2.19858	0.00046226	6.91873e-06	0.000129724	1.32592e-06	-1.76501e-21	3.25244e-06		2.19858	0.00226	8.08014e-18	0.000129122	3.14326e-06	6.1925e-06
2.19469	0.02886	2.82488e-05	4.56907e-06	0.000146288	1.75922e-06	6.78781e-06		2.19469	0.0139	4.93858e-06	2.02227e-05	6.23218e-06	4.04986e-06	0.000161249		2.19469	0.04687	0.000285877	9.76793e-05	0.00362	0.03755	0.000116394	0.00037661	1.11444e-05	6.34238e-05		2.19469	0.03906	1.37967e-05	4.02022e-05	2.1003e-05	0.000278685	-4.87315e-21	2.88349e-07		2.19469	0.000995197	6.97849e-06	0.000130448	1.33208e-06	-8.62556e-22	3.2733e-06		2.19469	0.00225	8.63636e-18	0.000129772	3.15605e-06	6.21386e-06
2.19081	0.02856	2.8395e-05	4.58889e-06	0.000146813	1.76404e-06	6.8259e-06		2.19081	0.01308	4.96699e-06	2.03052e-05	6.25381e-06	4.06338e-06	0.000161711		2.19081	0.04956	0.000283676	9.68638e-05	0.00344	0.04062	0.000117604	0.000378982	1.11819e-05	6.38705e-05		2.19081	0.03997	1.38876e-05	4.03924e-05	2.10973e-05	0.000279906	-6.76122e-21	2.89125e-07		2.19081	0.000718375	7.03904e-06	0.000131178	1.33827e-06	-9.16271e-22	3.29436e-06		2.19081	0.00226	9.25395e-18	0.000130428	3.16891e-06	6.23532e-06
2.18695	0.0284	2.85423e-05	4.60884e-06	0.00014734	1.76889e-06	6.8643e-06		2.18695	0.01277	4.99565e-06	2.03883e-05	6.27555e-06	4.07696e-06	0.000162175		2.18695	0.05312	0.0002815	9.60586e-05	0.00328	0.04402	0.000118832	0.000381376	1.12197e-05	6.43218e-05		2.18695	0.04095	1.39793e-05	4.05839e-05	2.11923e-05	0.000281135	-2.71973e-21	2.89903e-07		2.18695	0.000928807	7.10038e-06	0.000131914	1.34451e-06	-1.80607e-21	3.31563e-06		2.18695	0.00243	9.85718e-18	0.000131089	3.18185e-06	6.2569e-06
2.1831	0.0284	2.86907e-05	4.62892e-06	0.000147871	1.77375e-06	6.90303e-06		2.1831	0.01189	5.02456e-06	2.04718e-05	6.29741e-06	4.09061e-06	0.00016264		2.1831	0.05673	0.000279349	9.52633e-05	0.00313	0.04779	0.000120081	0.000383794	1.12576e-05	6.4778e-05		2.1831	0.04154	1.4072e-05	4.07767e-05	2.12878e-05	0.000282372	-1.11859e-20	2.90685e-07		2.1831	0.00111	7.16253e-06	0.000132656	1.3508e-06	-7.80815e-22	3.3371e-06		2.1831	0.00238	1.05336e-17	0.000131754	3.19487e-06	6.27858e-06
2.17926	0.02858	2.88404e-05	4.64913e-06	0.000148404	1.77863e-06	6.94208e-06		2.17926	0.01181	5.05372e-06	2.05559e-05	6.31938e-06	4.10433e-06	0.000163108		2.17926	0.06119	0.000277223	9.44779e-05	0.00299	0.05199	0.000121349	0.000386234	1.12958e-05	6.5239e-05		2.17926	0.04281	1.41657e-05	4.09709e-05	2.13841e-05	0.000283617	-4.21871e-21	2.9147e-07		2.17926	0.000795458	7.2255e-06	0.000133405	1.35713e-06	-8.83185e-22	3.35878e-06		2.17926	0.00204	1.1189e-17	0.000132425	3.20797e-06	6.30038e-06
2.17544	0.02895	2.89912e-05	4.66947e-06	0.00014894	1.78354e-06	6.98147e-06		2.17544	0.01124	5.08314e-06	2.06405e-05	6.34146e-06	4.11812e-06	0.000163578		2.17544	0.06526	0.00027512	9.37021e-05	0.00285	0.05665	0.000122638	0.000388698	1.13341e-05	6.57049e-05		2.17544	0.04326	1.42602e-05	4.11666e-05	2.14809e-05	0.000284871	-6.25133e-21	2.92259e-07		2.17544	0.00135	7.2893e-06	0.00013416	1.3635e-06	-7.25154e-22	3.38067e-06		2.17544	0.00236	1.17723e-17	0.000133101	3.22116e-06	6.3223e-06
2.17163	0.02951	2.91431e-05	4.68995e-06	0.000149479	1.78846e-06	7.0212e-06		2.17163	0.01112	5.11281e-06	2.07256e-05	6.36366e-06	4.13197e-06	0.00016405		2.17163	0.07027	0.000273042	9.29358e-05	0.00273	0.06182	0.000123947	0.000391186	1.13727e-05	6.61758e-05		2.17163	0.0443	1.43557e-05	4.13636e-05	2.15785e-05	0.000286133	-9.74134e-21	2.9305e-07		2.17163	0.000632205	7.35396e-06	0.000134922	1.36992e-06	-1.99505e-21	3.40278e-06		2.17163	0.00217	1.2561e-17	0.000133782	3.23442e-06	6.34433e-06
2.16783	0.03027	2.92963e-05	4.71056e-06	0.000150021	1.7934e-06	7.06126e-06		2.16783	0.01112	5.14275e-06	2.08112e-05	6.38598e-06	4.1459e-06	0.000164524		2.16783	0.07545	0.000270987	9.21789e-05	0.00261	0.06753	0.000125278	0.000393697	1.14114e-05	6.66518e-05		2.16783	0.04497	1.44522e-05	4.1562e-05	2.16767e-05	0.000287403	-8.69087e-21	2.93845e-07		2.16783	0.00105	7.41948e-06	0.00013569	1.37638e-06	-1.21268e-21	3.42511e-06		2.16783	0.00226	1.32571e-17	0.000134468	3.24776e-06	6.36647e-06
2.16405	0.03121	2.94507e-05	4.73131e-06	0.000150566	1.79837e-06	7.10167e-06		2.16405	0.01142	5.17295e-06	2.08974e-05	6.40842e-06	4.1599e-06	0.000165		2.16405	0.08079	0.000268955	9.14313e-05	0.0025	0.07382	0.00012663	0.000396233	1.14503e-05	6.7133e-05		2.16405	0.04625	1.45497e-05	4.17619e-05	2.17756e-05	0.000288682	-9.96708e-21	2.94643e-07		2.16405	0.000786109	7.48588e-06	0.000136465	1.38289e-06	-4.87328e-22	3.44765e-06		2.16405	0.00202	1.40587e-17	0.00013516	3.26119e-06	6.38873e-06
2.16028	0.03233	2.96063e-05	4.7522e-06	0.000151114	1.80335e-06	7.14243e-06		2.16028	0.01138	5.20341e-06	2.09841e-05	6.43097e-06	4.17397e-06	0.000165478		2.16028	0.08701	0.000266946	9.06926e-05	0.0024	0.08071	0.000128004	0.000398793	1.14895e-05	6.76193e-05		2.16028	0.04697	1.46481e-05	4.19632e-05	2.18751e-05	0.000289969	-6.48994e-21	2.95444e-07		2.16028	0.00125	7.55318e-06	0.000137246	1.38945e-06	-1.39017e-21	3.47042e-06		2.16028	0.00229	1.47806e-17	0.000135857	3.2747e-06	6.41111e-06
2.15652	0.03359	2.97632e-05	4.77323e-06	0.000151665	1.80836e-06	7.18354e-06		2.15652	0.01148	5.23415e-06	2.10713e-05	6.45364e-06	4.18811e-06	0.000165958		2.15652	0.09316	0.000264959	8.99629e-05	0.0023	0.08818	0.000129401	0.000401378	1.15288e-05	6.8111e-05		2.15652	0.04831	1.47476e-05	4.2166e-05	2.19753e-05	0.000291265	-2.54053e-21	2.96248e-07		2.15652	0.000529232	7.62139e-06	0.000138034	1.39605e-06	-1.10972e-21	3.49342e-06		2.15652	0.00237	1.556e-17	0.000136559	3.2883e-06	6.4336e-06
2.15278	0.03496	2.99213e-05	4.79439e-06	0.000152219	1.81339e-06	7.225e-06		2.15278	0.01159	5.26516e-06	2.11591e-05	6.47644e-06	4.20232e-06	0.00016644		2.15278	0.10007	0.000262995	8.9242e-05	0.00221	0.09617	0.000130821	0.000403988	1.15683e-05	6.8608e-05		2.15278	0.0491	1.4848e-05	4.23702e-05	2.20763e-05	0.000292569	1.10888e-22	2.97056e-07		2.15278	0.0012	7.69054e-06	0.000138829	1.4027e-06	-1.21988e-21	3.51665e-06		2.15278	0.00215	1.63562e-17	0.000137267	3.30198e-06	6.45622e-06
2.14905	0.03642	3.00807e-05	4.8157e-06	0.000152776	1.81844e-06	7.26683e-06		2.14905	0.01171	5.29644e-06	2.12474e-05	6.49935e-06	4.2166e-06	0.000166924		2.14905	0.10683	0.000261052	8.85296e-05	0.00212	0.10458	0.000132264	0.000406624	1.16081e-05	6.91105e-05		2.14905	0.04994	1.49495e-05	4.25759e-05	2.21779e-05	0.000293883	-7.12755e-21	2.97867e-07		2.14905	0.000843627	7.76063e-06	0.00013963	1.4094e-06	-4.95113e-22	3.5401e-06		2.14905	0.00244	1.71834e-17	0.000137981	3.31575e-06	6.47895e-06
2.14533	0.03791	3.02413e-05	4.83714e-06	0.000153336	1.82351e-06	7.30902e-06		2.14533	0.01256	5.328e-06	2.13363e-05	6.52239e-06	4.23096e-06	0.000167411		2.14533	0.11492	0.00025913	8.78258e-05	0.00204	0.11323	0.000133732	0.000409286	1.1648e-05	6.96185e-05		2.14533	0.05081	1.50521e-05	4.27832e-05	2.22802e-05	0.000295205	-3.38705e-21	2.98681e-07		2.14533	0.000985321	7.83168e-06	0.000140439	1.41615e-06	-1.68385e-21	3.5638e-06		2.14533	0.00227	1.80735e-17	0.0001387	3.3296e-06	6.5018e-06
2.14162	0.03939	3.04032e-05	4.85874e-06	0.000153899	1.8286e-06	7.35158e-06		2.14162	0.01219	5.35985e-06	2.14258e-05	6.54554e-06	4.24539e-06	0.000167899		2.14162	0.12198	0.00025723	8.71304e-05	0.00196	0.12183	0.000135224	0.000411974	1.16882e-05	7.01321e-05		2.14162	0.05147	1.51557e-05	4.29919e-05	2.23833e-05	0.000296536	-1.23888e-20	2.99499e-07		2.14162	0.000991351	7.90372e-06	0.000141255	1.42294e-06	-8.28497e-22	3.58773e-06		2.14162	0.00261	1.87935e-17	0.000139424	3.34354e-06	6.52478e-06
2.13793	0.04081	3.05665e-05	4.88047e-06	0.000154466	1.83371e-06	7.39451e-06		2.13793	0.01328	5.39198e-06	2.15158e-05	6.56883e-06	4.2599e-06	0.00016839		2.13793	0.12914	0.00025535	8.64431e-05	0.00189	0.13002	0.000136742	0.000414689	1.17285e-05	7.06514e-05		2.13793	0.05296	1.52603e-05	4.32022e-05	2.2487e-05	0.000297876	-7.55427e-21	3.0032e-07		2.13793	0.0011	7.97676e-06	0.000142077	1.42979e-06	-1.29714e-21	3.61191e-06		2.13793	0.00242	1.96727e-17	0.000140154	3.35757e-06	6.54788e-06
2.13425	0.04212	3.0731e-05	4.90236e-06	0.000155035	1.83884e-06	7.43782e-06		2.13425	0.01331	5.42441e-06	2.16064e-05	6.59223e-06	4.27448e-06	0.000168883		2.13425	0.13599	0.000253491	8.5764e-05	0.00182	0.13737	0.000138285	0.00041743	1.17691e-05	7.11765e-05		2.13425	0.05295	1.53661e-05	4.3414e-05	2.25915e-05	0.000299226	-7.08497e-21	3.01145e-07		2.13425	0.00122	8.05082e-06	0.000142908	1.43668e-06	-1.69339e-21	3.63633e-06		2.13425	0.00294	2.04874e-17	0.00014089	3.37168e-06	6.5711e-06
2.13058	0.04329	3.08969e-05	4.92439e-06	0.000155608	1.844e-06	7.48151e-06		2.13058	0.01372	5.45712e-06	2.16975e-05	6.61577e-06	4.28913e-06	0.000169378		2.13058	0.14182	0.000251652	8.50928e-05	0.00175	0.1434	0.000139855	0.000420199	1.18099e-05	7.17074e-05		2.13058	0.05452	1.5473e-05	4.36274e-05	2.26967e-05	0.000300584	-1.23482e-20	3.01973e-07		2.13058	0.000811546	8.12592e-06	0.000143745	1.44362e-06	-2.77022e-21	3.66099e-06		2.13058	0.00279	2.13595e-17	0.000141632	3.38589e-06	6.59444e-06
2.12693	0.04426	3.10642e-05	4.94657e-06	0.000156184	1.84917e-06	7.52559e-06		2.12693	0.01446	5.49014e-06	2.17893e-05	6.63942e-06	4.30386e-06	0.000169875		2.12693	0.14641	0.000249834	8.44295e-05	0.00169	0.14765	0.000141452	0.000422996	1.18509e-05	7.22443e-05		2.12693	0.05454	1.5581e-05	4.38423e-05	2.28027e-05	0.000301952	-1.1069e-20	3.02804e-07		2.12693	0.00112	8.20208e-06	0.00014459	1.45062e-06	-2.337e-21	3.68592e-06		2.12693	0.00343	2.21787e-17	0.00014238	3.40018e-06	6.61791e-06
2.12329	0.045	3.12328e-05	4.9689e-06	0.000156762	1.85437e-06	7.57006e-06		2.12329	0.01527	5.52345e-06	2.18816e-05	6.66321e-06	4.31867e-06	0.000170374		2.12329	0.14919	0.000248034	8.37739e-05	0.00163	0.14976	0.000143076	0.00042582	1.18921e-05	7.27872e-05		2.12329	0.05529	1.56901e-05	4.40589e-05	2.29094e-05	0.000303329	-2.17024e-21	3.03639e-07		2.12329	0.000537825	8.27931e-06	0.000145442	1.45766e-06	-2.13946e-21	3.71109e-06		2.12329	0.00349	2.30783e-17	0.000143134	3.41457e-06	6.6415e-06
2.11966	0.04548	3.14027e-05	4.99138e-06	0.000157345	1.85959e-06	7.61492e-06		2.11966	0.01627	5.55707e-06	2.19745e-05	6.68712e-06	4.33355e-06	0.000170876		2.11966	0.15003	0.000246254	8.31259e-05	0.00157	0.14954	0.000144729	0.000428673	1.19335e-05	7.33363e-05		2.11966	0.05554	1.58003e-05	4.42771e-05	2.30168e-05	0.000304716	-6.783e-21	3.04477e-07		2.11966	0.00135	8.35765e-06	0.000146301	1.46476e-06	-2.63632e-21	3.73653e-06		2.11966	0.00382	2.39424e-17	0.000143893	3.42904e-06	6.66522e-06
2.11604	0.04569	3.15741e-05	5.01401e-06	0.00015793	1.86483e-06	7.66018e-06		2.11604	0.0169	5.591e-06	2.2068e-05	6.71117e-06	4.34851e-06	0.00017138		2.11604	0.14873	0.000244494	8.24854e-05	0.00152	0.14702	0.000146411	0.000431554	1.19751e-05	7.38916e-05		2.11604	0.05566	1.59118e-05	4.44968e-05	2.3125e-05	0.000306112	-2.48707e-21	3.05318e-07		2.11604	0.000797616	8.4371e-06	0.000147169	1.4719e-06	-2.44676e-21	3.76223e-06		2.11604	0.00397	2.4753e-17	0.000144659	3.44361e-06	6.68907e-06
2.11244	0.0456	3.17469e-05	5.0368e-06	0.000158519	1.8701e-06	7.70585e-06		2.11244	0.01794	5.62523e-06	2.21621e-05	6.73534e-06	4.36355e-06	0.000171886		2.11244	0.14592	0.000242752	8.18522e-05	0.00147	0.14241	0.000148122	0.000434465	1.2017e-05	7.44532e-05		2.11244	0.0553	1.60244e-05	4.47182e-05	2.3234e-05	0.000307517	-8.68889e-21	3.06164e-07		2.11244	0.0012	8.51769e-06	0.000148044	1.4791e-06	-1.31135e-21	3.78819e-06		2.11244	0.00449	2.55289e-17	0.000145431	3.45828e-06	6.71304e-06
2.10884	0.04523	3.19211e-05	5.05975e-06	0.000159111	1.87538e-06	7.75193e-06		2.10884	0.01885	5.65979e-06	2.22568e-05	6.75964e-06	4.37866e-06	0.000172394		2.10884	0.14023	0.000241028	8.12264e-05	0.00142	0.1361	0.000149864	0.000437406	1.20591e-05	7.50212e-05		2.10884	0.05497	1.61382e-05	4.49413e-05	2.33437e-05	0.000308933	-9.03146e-21	3.07012e-07		2.10884	0.00149	8.59945e-06	0.000148927	1.48636e-06	-2.3911e-21	3.81442e-06		2.10884	0.00503	2.63651e-17	0.000146209	3.47303e-06	6.73715e-06
2.10526	0.04458	3.20967e-05	5.08285e-06	0.000159706	1.88069e-06	7.79842e-06		2.10526	0.02054	5.69466e-06	2.23521e-05	6.78408e-06	4.39386e-06	0.000172904		2.10526	0.13349	0.000239323	8.06076e-05	0.00137	0.12856	0.000151637	0.000440376	1.21013e-05	7.55957e-05		2.10526	0.05422	1.62533e-05	4.51661e-05	2.34542e-05	0.000310358	-7.44635e-21	3.07865e-07		2.10526	0.00119	8.68239e-06	0.000149818	1.49366e-06	-2.11961e-21	3.84093e-06		2.10526	0.00521	2.71834e-17	0.000146993	3.48788e-06	6.76138e-06
2.10169	0.04367	3.22738e-05	5.10611e-06	0.000160305	1.88603e-06	7.84534e-06		2.10169	0.0215	5.72985e-06	2.2448e-05	6.80864e-06	4.40913e-06	0.000173417		2.10169	0.1255	0.000237636	7.9996e-05	0.00133	0.12026	0.000153441	0.000443376	1.21439e-05	7.61768e-05		2.10169	0.05318	1.63696e-05	4.53925e-05	2.35655e-05	0.000311793	-8.96414e-21	3.0872e-07		2.10169	0.00141	8.76655e-06	0.000150717	1.50102e-06	-1.3639e-21	3.86772e-06		2.10169	0.0056	2.78267e-17	0.000147784	3.50283e-06	6.78575e-06
2.09814	0.04253	3.24524e-05	5.12953e-06	0.000160907	1.89138e-06	7.89267e-06		2.09814	0.02326	5.76538e-06	2.25446e-05	6.83334e-06	4.42448e-06	0.000173932		2.09814	0.11705	0.000235966	7.93912e-05	0.00129	0.11163	0.000155279	0.000446408	1.21866e-05	7.67647e-05		2.09814	0.05255	1.64871e-05	4.56206e-05	2.36776e-05	0.000313238	-1.02483e-20	3.0958e-07		2.09814	0.00159	8.85193e-06	0.000151624	1.50844e-06	-1.93433e-21	3.89478e-06		2.09814	0.00606	2.85758e-17	0.000148581	3.51787e-06	6.81024e-06
2.09459	0.04119	3.26324e-05	5.15311e-06	0.000161512	1.89676e-06	7.94044e-06		2.09459	0.02474	5.80123e-06	2.26418e-05	6.85818e-06	4.43992e-06	0.00017445		2.09459	0.10845	0.000234314	7.87933e-05	0.00125	0.10301	0.000157149	0.00044947	1.22296e-05	7.73593e-05		2.09459	0.05104	1.66059e-05	4.58505e-05	2.37905e-05	0.000314693	-7.39586e-22	3.10443e-07		2.09459	0.00159	8.93857e-06	0.000152539	1.51591e-06	-9.19968e-22	3.92214e-06		2.09459	0.00652	2.91812e-17	0.000149384	3.53301e-06	6.83488e-06
2.09106	0.0397	3.2814e-05	5.17685e-06	0.000162121	1.90216e-06	7.98864e-06		2.09106	0.02673	5.83742e-06	2.27396e-05	6.88315e-06	4.45543e-06	0.000174969		2.09106	0.09992	0.00023268	7.82021e-05	0.00121	0.09466	0.000159054	0.000452565	1.22728e-05	7.79609e-05		2.09106	0.05032	1.6726e-05	4.60821e-05	2.39042e-05	0.000316159	-6.45529e-21	3.11309e-07		2.09106	0.00112	9.0265e-06	0.000153462	1.52344e-06	-1.89716e-21	3.94978e-06		2.09106	0.00649	2.98441e-17	0.000150194	3.54825e-06	6.85964e-06
2.08754	0.0381	3.29971e-05	5.20076e-06	0.000162734	1.90758e-06	8.03729e-06		2.08754	0.02869	5.87395e-06	2.2838e-05	6.90826e-06	4.47103e-06	0.000175491		2.08754	0.09204	0.000231062	7.76175e-05	0.00117	0.08676	0.000160994	0.000455691	1.23162e-05	7.85695e-05		2.08754	0.04896	1.68474e-05	4.63155e-05	2.40188e-05	0.000317634	-5.4266e-21	3.12179e-07		2.08754	0.00163	9.11573e-06	0.000154394	1.53102e-06	-2.56081e-21	3.97771e-06		2.08754	0.00719	3.04079e-17	0.000151011	3.56358e-06	6.88454e-06
2.08403	0.03642	3.31817e-05	5.22484e-06	0.000163349	1.91303e-06	8.08638e-06		2.08403	0.03115	5.91082e-06	2.29371e-05	6.93351e-06	4.4867e-06	0.000176016		2.08403	0.08478	0.000229462	7.70395e-05	0.00114	0.0794	0.00016297	0.00045885	1.23599e-05	7.91852e-05		2.08403	0.04853	1.69702e-05	4.65506e-05	2.41341e-05	0.00031912	-1.77223e-21	3.13053e-07		2.08403	0.00128	9.20629e-06	0.000155335	1.53866e-06	-2.46583e-22	4.00595e-06		2.08403	0.00765	3.07388e-17	0.000151834	3.57902e-06	6.90957e-06
2.08054	0.03472	3.33678e-05	5.24908e-06	0.000163969	1.9185e-06	8.13592e-06		2.08054	0.03431	5.94804e-06	2.30368e-05	6.95889e-06	4.50246e-06	0.000176542		2.08054	0.07749	0.000227877	7.64679e-05	0.00111	0.07262	0.000164982	0.000462042	1.24037e-05	7.98082e-05		2.08054	0.04743	1.70942e-05	4.67875e-05	2.42503e-05	0.000320616	-8.28593e-21	3.13931e-07		2.08054	0.00185	9.29822e-06	0.000156284	1.54635e-06	-2.14062e-21	4.03448e-06		2.08054	0.00803	3.12486e-17	0.000152664	3.59456e-06	6.93475e-06
2.07705	0.03302	3.35556e-05	5.27349e-06	0.000164591	1.92399e-06	8.18591e-06		2.07705	0.03724	5.98562e-06	2.31371e-05	6.98441e-06	4.51831e-06	0.000177071		2.07705	0.07045	0.000226309	7.59026e-05	0.00107	0.06643	0.000167033	0.000465267	1.24479e-05	8.04385e-05		2.07705	0.04685	1.72197e-05	4.70263e-05	2.43673e-05	0.000322123	-8.26514e-21	3.14812e-07		2.07705	0.00147	9.39153e-06	0.000157241	1.55411e-06	-1.04978e-21	4.06332e-06		2.07705	0.00819	3.1507e-17	0.000153501	3.6102e-06	6.96005e-06
2.07358	0.03137	3.37449e-05	5.29808e-06	0.000165218	1.92951e-06	8.23637e-06		2.07358	0.04115	6.02355e-06	2.32382e-05	7.01008e-06	4.53423e-06	0.000177603		2.07358	0.06471	0.000224758	7.53436e-05	0.00104	0.06082	0.000169122	0.000468526	1.24922e-05	8.10764e-05		2.07358	0.04585	1.73465e-05	4.72669e-05	2.44852e-05	0.000323641	-1.14185e-20	3.15697e-07		2.07358	0.00187	9.48626e-06	0.000158208	1.56192e-06	-1.83215e-21	4.09247e-06		2.07358	0.00858	3.17763e-17	0.000154345	3.62594e-06	6.9855e-06
2.07012	0.0298	3.39358e-05	5.32283e-06	0.000165848	1.93505e-06	8.2873e-06		2.07012	0.0451	6.06184e-06	2.33399e-05	7.03589e-06	4.55024e-06	0.000178137		2.07012	0.05899	0.000223222	7.47908e-05	0.00101	0.05575	0.000171251	0.000471819	1.25368e-05	8.17218e-05		2.07012	0.04565	1.74748e-05	4.75093e-05	2.46039e-05	0.000325169	-4.57315e-21	3.16586e-07		2.07012	0.00207	9.58243e-06	0.000159183	1.56979e-06	-1.29344e-21	4.12194e-06		2.07012	0.00908	3.18696e-17	0.000155196	3.64178e-06	7.01109e-06
2.06667	0.02832	3.41284e-05	5.34776e-06	0.000166481	1.94061e-06	8.3387e-06		2.06667	0.05032	6.1005e-06	2.34422e-05	7.06184e-06	4.56634e-06	0.000178673		2.06667	0.05398	0.000221702	7.42439e-05	0.000985222	0.05118	0.00017342	0.000475148	1.25817e-05	8.23749e-05		2.06667	0.04513	1.76045e-05	4.77536e-05	2.47235e-05	0.000326708	-5.84441e-21	3.17478e-07		2.06667	0.00229	9.68008e-06	0.000160168	1.57772e-06	-1.59082e-21	4.15173e-06		2.06667	0.00876	3.18568e-17	0.000156054	3.65773e-06	7.03682e-06
2.06323	0.02697	3.43226e-05	5.37287e-06	0.000167119	1.9462e-06	8.39059e-06		2.06323	0.05433	6.13953e-06	2.35453e-05	7.08793e-06	4.58252e-06	0.000179212		2.06323	0.04923	0.000220197	7.37031e-05	0.000958209	0.04707	0.000175631	0.000478511	1.26267e-05	8.30359e-05		2.06323	0.04479	1.77356e-05	4.79998e-05	2.4844e-05	0.000328258	-8.30772e-21	3.18374e-07		2.06323	0.00225	9.77923e-06	0.000161162	1.58571e-06	-1.1794e-21	4.18184e-06		2.06323	0.00902	3.15474e-17	0.000156918	3.67378e-06	7.06269e-06
2.0598	0.02574	3.45184e-05	5.39815e-06	0.000167759	1.95182e-06	8.44295e-06		2.0598	0.06085	6.17894e-06	2.3649e-05	7.11417e-06	4.59879e-06	0.000179753		2.0598	0.04514	0.000218707	7.31682e-05	0.000932277	0.04336	0.000177885	0.000481911	1.2672e-05	8.37048e-05		2.0598	0.04487	1.78682e-05	4.82478e-05	2.49654e-05	0.00032982	-4.77315e-21	3.19274e-07		2.0598	0.00195	9.87992e-06	0.000162165	1.59377e-06	-2.01042e-21	4.21228e-06		2.0598	0.0087	3.12788e-17	0.000157791	3.68994e-06	7.08871e-06
2.05638	0.02466	3.4716e-05	5.42361e-06	0.000168404	1.95745e-06	8.49581e-06		2.05638	0.06706	6.21873e-06	2.37534e-05	7.14055e-06	4.61515e-06	0.000180296		2.05638	0.04154	0.000217233	7.2639e-05	0.000907369	0.04003	0.000180183	0.000485346	1.27176e-05	8.43819e-05		2.05638	0.04426	1.80023e-05	4.84979e-05	2.50876e-05	0.000331392	-9.86312e-21	3.20178e-07		2.05638	0.00242	9.98217e-06	0.000163177	1.60188e-06	-2.35004e-21	4.24305e-06		2.05638	0.00905	3.07906e-17	0.00015867	3.7062e-06	7.11486e-06
2.05298	0.02373	3.49152e-05	5.44925e-06	0.000169052	1.96312e-06	8.54917e-06		2.05298	0.07514	6.2589e-06	2.38585e-05	7.16708e-06	4.63159e-06	0.000180842		2.05298	0.03839	0.000215773	7.21156e-05	0.000883432	0.03702	0.000182526	0.000488819	1.27634e-05	8.50671e-05		2.05298	0.0448	1.81379e-05	4.87498e-05	2.52108e-05	0.000332976	-1.05393e-20	3.21086e-07		2.05298	0.00222	1.0086e-05	0.000164199	1.61006e-06	-7.85681e-22	4.27416e-06		2.05298	0.00834	3.00215e-17	0.000159557	3.72257e-06	7.14117e-06
2.04959	0.02294	3.51162e-05	5.47508e-06	0.000169704	1.9688e-06	8.60303e-06		2.04959	0.08327	6.29946e-06	2.39643e-05	7.19376e-06	4.64812e-06	0.000181391		2.04959	0.03527	0.000214329	7.15978e-05	0.000860418	0.03431	0.000184916	0.000492329	1.28095e-05	8.57608e-05		2.04959	0.0446	1.8275e-05	4.90037e-05	2.53348e-05	0.00033457	-7.28002e-21	3.21997e-07		2.04959	0.00274	1.01915e-05	0.000165231	1.6183e-06	-1.65894e-21	4.30562e-06		2.04959	0.0079	2.91505e-17	0.000160451	3.73906e-06	7.16762e-06
2.0462	0.02231	3.53189e-05	5.50108e-06	0.00017036	1.97451e-06	8.65741e-06		2.0462	0.09187	6.34042e-06	2.40708e-05	7.22059e-06	4.66474e-06	0.000181942		2.0462	0.03283	0.000212898	7.10856e-05	0.000838281	0.03186	0.000187353	0.000495877	1.28558e-05	8.64629e-05		2.0462	0.04561	1.84137e-05	4.92597e-05	2.54598e-05	0.000336177	-1.2073e-20	3.22913e-07		2.0462	0.00238	1.02987e-05	0.000166272	1.6266e-06	-2.12233e-21	4.33742e-06		2.0462	0.00781	2.80464e-17	0.000161353	3.75565e-06	7.19421e-06
2.04283	0.02181	3.55234e-05	5.52728e-06	0.00017102	1.98025e-06	8.7123e-06		2.04283	0.10072	6.38178e-06	2.4178e-05	7.24757e-06	4.68145e-06	0.000182495		2.04283	0.0302	0.000211482	7.05788e-05	0.000816976	0.02964	0.000189839	0.000499464	1.29023e-05	8.71736e-05		2.04283	0.04508	1.8554e-05	4.95176e-05	2.55857e-05	0.000337795	-1.00998e-20	3.23832e-07		2.04283	0.00324	1.04075e-05	0.000167323	1.63497e-06	-2.52286e-21	4.36958e-06		2.04283	0.00728	2.66561e-17	0.000162262	3.77235e-06	7.22096e-06
2.03947	0.02146	3.57296e-05	5.55366e-06	0.000171683	1.98601e-06	8.76771e-06		2.03947	0.109	6.42354e-06	2.42859e-05	7.2747e-06	4.69825e-06	0.000183051		2.03947	0.02791	0.00021008	7.00775e-05	0.000796463	0.02763	0.000192375	0.00050309	1.29491e-05	8.78932e-05		2.03947	0.04584	1.8696e-05	4.97775e-05	2.57126e-05	0.000339425	-6.29786e-21	3.24756e-07		2.03947	0.00276	1.05181e-05	0.000168384	1.6434e-06	-1.54548e-21	4.4021e-06		2.03947	0.0065	2.49694e-17	0.00016318	3.78916e-06	7.24785e-06
2.03612	0.02124	3.59377e-05	5.58023e-06	0.000172351	1.9918e-06	8.82366e-06		2.03612	0.11708	6.46572e-06	2.43946e-05	7.30198e-06	4.71513e-06	0.00018361		2.03612	0.02609	0.000208692	6.95814e-05	0.000776705	0.02581	0.000194962	0.000506755	1.29962e-05	8.86216e-05		2.03612	0.04606	1.88395e-05	5.00395e-05	2.58404e-05	0.000341066	-1.1575e-20	3.25683e-07		2.03612	0.00337	1.06305e-05	0.000169456	1.65189e-06	-1.6099e-21	4.43498e-06		2.03612	0.00603	2.30471e-17	0.000164104	3.80609e-06	7.2749e-06
2.03279	0.02115	3.61476e-05	5.60699e-06	0.000173022	1.99761e-06	8.88014e-06		2.03279	0.12328	6.50831e-06	2.4504e-05	7.32942e-06	4.73211e-06	0.000184171		2.03279	0.02384	0.000207317	6.90906e-05	0.000757664	0.02415	0.000197603	0.00051046	1.30435e-05	8.93591e-05		2.03279	0.04653	1.89847e-05	5.03036e-05	2.59691e-05	0.00034272	-9.9552e-21	3.26614e-07		2.03279	0.0031	1.07447e-05	0.000170537	1.66046e-06	-6.91874e-22	4.46823e-06		2.03279	0.00535	2.08478e-17	0.000165037	3.82313e-06	7.30209e-06
2.02946	0.0212	3.63593e-05	5.63395e-06	0.000173697	2.00345e-06	8.93717e-06		2.02946	0.12819	6.55133e-06	2.46141e-05	7.35701e-06	4.74919e-06	0.000184735		2.02946	0.02204	0.000205956	6.8605e-05	0.000739308	0.02263	0.000200298	0.000514207	1.30911e-05	9.01058e-05		2.02946	0.04742	1.91316e-05	5.05698e-05	2.60988e-05	0.000344385	-7.5612e-21	3.27549e-07		2.02946	0.00334	1.08608e-05	0.000171629	1.66909e-06	-1.53847e-21	4.50186e-06		2.02946	0.00465	1.83165e-17	0.000165978	3.84028e-06	7.32944e-06
2.02614	0.02137	3.65729e-05	5.6611e-06	0.000174376	2.00931e-06	8.99475e-06		2.02614	0.12976	6.59477e-06	2.4725e-05	7.38476e-06	4.76635e-06	0.000185301		2.02614	0.02031	0.000204608	6.81245e-05	0.000721603	0.02125	0.000203048	0.000517994	1.3139e-05	9.08619e-05		2.02614	0.04759	1.92802e-05	5.08381e-05	2.62295e-05	0.000346063	-6.8028e-21	3.28489e-07		2.02614	0.00368	1.09787e-05	0.000172731	1.67778e-06	-1.48223e-21	4.53587e-06		2.02614	0.00409	1.52263e-17	0.000166927	3.85755e-06	7.35694e-06
2.02284	0.02166	3.67883e-05	5.68844e-06	0.000175059	2.0152e-06	9.05289e-06		2.02284	0.12891	6.63865e-06	2.48366e-05	7.41266e-06	4.78361e-06	0.00018587		2.02284	0.01852	0.000203274	6.7649e-05	0.00070452	0.01998	0.000205857	0.000521824	1.31871e-05	9.16276e-05		2.02284	0.04891	1.94306e-05	5.11085e-05	2.63612e-05	0.000347753	-5.03948e-21	3.29432e-07		2.02284	0.00369	1.10986e-05	0.000173845	1.68655e-06	-2.31403e-21	4.57027e-06		2.02284	0.0034	1.19275e-17	0.000167884	3.87494e-06	7.3846e-06
2.01954	0.02209	3.70057e-05	5.71599e-06	0.000175747	2.02111e-06	9.11159e-06		2.01954	0.12494	6.68296e-06	2.4949e-05	7.44072e-06	4.80096e-06	0.000186442		2.01954	0.01712	0.000201952	6.71785e-05	0.000688031	0.01882	0.000208724	0.000525696	1.32354e-05	9.24029e-05		2.01954	0.04976	1.95827e-05	5.13811e-05	2.64938e-05	0.000349455	-9.18789e-21	3.30379e-07		2.01954	0.00407	1.12205e-05	0.000174968	1.69538e-06	-1.89969e-21	4.60506e-06		2.01954	0.00338	8.08737e-18	0.000168849	3.89244e-06	7.41242e-06
2.01626	0.02264	3.72251e-05	5.74374e-06	0.000176438	2.02705e-06	9.17087e-06		2.01626	0.11941	6.72772e-06	2.50621e-05	7.46895e-06	4.81841e-06	0.000187016		2.01626	0.01564	0.000200644	6.67129e-05	0.000672107	0.01775	0.000211652	0.000529612	1.32841e-05	9.31881e-05		2.01626	0.05101	1.97366e-05	5.16558e-05	2.66275e-05	0.00035117	-6.32361e-21	3.31331e-07		2.01626	0.0042	1.13444e-05	0.000176103	1.70428e-06	-3.80287e-22	4.64025e-06		2.01626	0.00256	3.90435e-18	0.000169823	3.91007e-06	7.44039e-06
2.01299	0.02334	3.74463e-05	5.77168e-06	0.000177133	2.03302e-06	9.23072e-06		2.01299	0.11191	6.77294e-06	2.5176e-05	7.49733e-06	4.83595e-06	0.000187593		2.01299	0.01414	0.000199348	6.62521e-05	0.000656725	0.01677	0.000214643	0.000533571	1.3333e-05	9.39833e-05		2.01299	0.05194	1.98923e-05	5.19328e-05	2.67622e-05	0.000352898	-1.05215e-20	3.32286e-07		2.01299	0.00448	1.14703e-05	0.000177249	1.71326e-06	-1.8485e-21	4.67585e-06		2.01299	0.00251	-7.90801e-19	0.000170805	3.92781e-06	7.46852e-06
2.00972	0.02419	3.76696e-05	5.79984e-06	0.000177833	2.03901e-06	9.29117e-06		2.00972	0.10337	6.8186e-06	2.52907e-05	7.52588e-06	4.85358e-06	0.000188172		2.00972	0.01302	0.000198064	6.5796e-05	0.000641861	0.01586	0.000217698	0.000537575	1.33821e-05	9.47887e-05		2.00972	0.05361	2.00499e-05	5.2212e-05	2.68979e-05	0.000354638	-7.91367e-21	3.33246e-07		2.00972	0.00417	1.15984e-05	0.000178406	1.7223e-06	-2.49289e-21	4.71185e-06		2.00972	0.00234	-5.92885e-18	0.000171796	3.94568e-06	7.49681e-06
2.00647	0.02519	3.78948e-05	5.8282e-06	0.000178536	2.04503e-06	9.35221e-06		2.00647	0.09498	6.86474e-06	2.54062e-05	7.55458e-06	4.87132e-06	0.000188755		2.00647	0.01229	0.000196793	6.53447e-05	0.00062749	0.01502	0.00022082	0.000541625	1.34316e-05	9.56044e-05		2.00647	0.05493	2.02094e-05	5.24935e-05	2.70346e-05	0.000356392	-8.39484e-21	3.3421e-07		2.00647	0.00476	1.17287e-05	0.000179575	1.73142e-06	-1.02954e-22	4.74828e-06		2.00647	0.00217	-1.17178e-17	0.000172795	3.96366e-06	7.52526e-06
2.00323	0.02638	3.81221e-05	5.85677e-06	0.000179244	2.05108e-06	9.41385e-06		2.00323	0.08572	6.91134e-06	2.55225e-05	7.58346e-06	4.88915e-06	0.00018934		2.00323	0.01079	0.000195534	6.48979e-05	0.000613593	0.01425	0.000224009	0.00054572	1.34813e-05	9.64307e-05		2.00323	0.05685	2.03708e-05	5.27772e-05	2.71724e-05	0.000358158	-1.09809e-20	3.35178e-07		2.00323	0.00466	1.18611e-05	0.000180755	1.74061e-06	-1.68093e-21	4.78513e-06		2.00323	0.00216	-1.80675e-17	0.000173803	3.98177e-06	7.55388e-06
2	0.02777	3.83515e-05	5.88554e-06	0.000179956	2.05715e-06	9.47611e-06		2	0.07814	6.95842e-06	2.56395e-05	7.6125e-06	4.90708e-06	0.000189927		2	0.01016	0.000194288	6.44558e-05	0.000600148	0.01353	0.000227269	0.000549862	1.35313e-05	9.72677e-05		2	0.05865	2.05341e-05	5.30633e-05	2.73113e-05	0.000359937	-8.77305e-21	3.3615e-07		2	0.00505	1.19959e-05	0.000181946	1.74987e-06	-9.90421e-22	4.8224e-06		2	0.00191	-2.48752e-17	0.00017482	4.00001e-06	7.58265e-06
1.99678	0.02939	3.85829e-05	5.91454e-06	0.000180672	2.06325e-06	9.53899e-06		1.99678	0.07009	7.00598e-06	2.57574e-05	7.6417e-06	4.92511e-06	0.000190518		1.99678	0.00921	0.000193053	6.40181e-05	0.000587136	0.01286	0.000230601	0.000554051	1.35816e-05	9.81157e-05		1.99678	0.06037	2.06994e-05	5.33517e-05	2.74512e-05	0.00036173	-1.33294e-20	3.37127e-07		1.99678	0.00503	1.21329e-05	0.00018315	1.75921e-06	-2.29418e-21	4.86012e-06		1.99678	0.00242	-3.25382e-17	0.000175846	4.01837e-06	7.6116e-06
1.99357	0.03126	3.88164e-05	5.94374e-06	0.000181393	2.06938e-06	9.60249e-06		1.99357	0.06418	7.05403e-06	2.58761e-05	7.67108e-06	4.94324e-06	0.000191111		1.99357	0.00867	0.000191829	6.35849e-05	0.000574539	0.01224	0.000234008	0.000558288	1.36321e-05	9.89747e-05		1.99357	0.06274	2.08668e-05	5.36424e-05	2.75922e-05	0.000363536	-1.387e-20	3.38108e-07		1.99357	0.00538	1.22723e-05	0.000184365	1.76862e-06	-1.34113e-21	4.89828e-06		1.99357	0.00232	-4.0598e-17	0.00017688	4.03685e-06	7.6407e-06
1.99037	0.03343	3.90521e-05	5.97317e-06	0.000182117	2.07554e-06	9.66663e-06		1.99037	0.05846	7.10258e-06	2.59956e-05	7.70062e-06	4.96146e-06	0.000191707		1.99037	0.0077	0.000190618	6.3156e-05	0.000562341	0.01166	0.000237491	0.000562574	1.3683e-05	9.9845e-05		1.99037	0.06468	2.10361e-05	5.39355e-05	2.77343e-05	0.000365356	-7.5018e-21	3.39093e-07		1.99037	0.00517	1.24142e-05	0.000185593	1.77811e-06	-2.4707e-21	4.9369e-06		1.99037	0.00244	-4.96919e-17	0.000177924	4.05547e-06	7.66998e-06
1.98718	0.03592	3.92899e-05	6.00281e-06	0.000182847	2.08172e-06	9.73142e-06		1.98718	0.05376	7.15163e-06	2.6116e-05	7.73034e-06	4.97979e-06	0.000192306		1.98718	0.00687	0.000189417	6.27315e-05	0.000550523	0.01112	0.000241053	0.00056691	1.37341e-05	0.000100727		1.98718	0.068	2.12075e-05	5.42311e-05	2.78775e-05	0.00036719	-1.23324e-20	3.40082e-07		1.98718	0.00509	1.25585e-05	0.000186833	1.78767e-06	-4.89469e-22	4.97597e-06		1.98718	0.00222	-5.91548e-17	0.000178978	4.07421e-06	7.69942e-06
1.984	0.03879	3.95298e-05	6.03267e-06	0.00018358	2.08793e-06	9.79686e-06		1.984	0.04935	7.20119e-06	2.62372e-05	7.76023e-06	4.99822e-06	0.000192907		1.984	0.00626	0.000188228	6.23113e-05	0.000539071	0.01062	0.000244697	0.000571296	1.37855e-05	0.00010162		1.984	0.07022	2.13811e-05	5.4529e-05	2.80218e-05	0.000369037	-1.06146e-20	3.41076e-07		1.984	0.00545	1.27054e-05	0.000188085	1.79731e-06	-1.65446e-21	5.01551e-06		1.984	0.00304	-6.93887e-17	0.00018004	4.09308e-06	7.72904e-06
1.98083	0.04209	3.9772e-05	6.06276e-06	0.000184318	2.09417e-06	9.86296e-06		1.98083	0.04615	7.25126e-06	2.63592e-05	7.79029e-06	5.01676e-06	0.000193511		1.98083	0.00576	0.000187051	6.18952e-05	0.000527971	0.01015	0.000248425	0.000575733	1.38372e-05	0.000102526		1.98083	0.0741	2.15567e-05	5.48294e-05	2.81672e-05	0.000370898	-6.71073e-21	3.42074e-07		1.98083	0.00507	1.28548e-05	0.00018935	1.80703e-06	-1.23292e-21	5.05552e-06		1.98083	0.00309	-8.0498e-17	0.000181113	4.11209e-06	7.75882e-06
1.97767	0.04586	4.00164e-05	6.09307e-06	0.000185061	2.10043e-06	9.92974e-06		1.97767	0.04296	7.30186e-06	2.64821e-05	7.82053e-06	5.03539e-06	0.000194119		1.97767	0.00514	0.000185884	6.14833e-05	0.000517207	0.00971	0.00025224	0.000580221	1.38892e-05	0.000103443		1.97767	0.07745	2.17346e-05	5.51323e-05	2.83137e-05	0.000372774	-8.45029e-21	3.43077e-07		1.97767	0.00538	1.30069e-05	0.000190628	1.81683e-06	-8.12344e-22	5.09602e-06		1.97767	0.00345	-9.23233e-17	0.000182194	4.13123e-06	7.78878e-06
1.97452	0.05016	4.02631e-05	6.12361e-06	0.000185808	2.10673e-06	9.99719e-06		1.97452	0.04002	7.353e-06	2.66058e-05	7.85094e-06	5.05413e-06	0.000194729		1.97452	0.00471	0.000184728	6.10755e-05	0.000506766	0.00929	0.000256144	0.000584763	1.39415e-05	0.000104373		1.97452	0.08188	2.19146e-05	5.54378e-05	2.84614e-05	0.000374663	-7.07111e-21	3.44084e-07		1.97452	0.00492	1.31618e-05	0.000191919	1.82671e-06	-2.09178e-21	5.137e-06		1.97452	0.00394	-1.04896e-16	0.000183286	4.1505e-06	7.81891e-06
1.97138	0.05505	4.05121e-05	6.15438e-06	0.000186559	2.11305e-06	1.00653e-05		1.97138	0.0378	7.40467e-06	2.67304e-05	7.88153e-06	5.07298e-06	0.000195342		1.97138	0.00433	0.000183583	6.06718e-05	0.000496636	0.00891	0.00026014	0.000589358	1.39941e-05	0.000105316		1.97138	0.08639	2.2097e-05	5.57457e-05	2.86103e-05	0.000376567	-9.34927e-21	3.45095e-07		1.97138	0.00526	1.33195e-05	0.000193223	1.83667e-06	-2.47167e-21	5.17848e-06		1.97138	0.00449	-1.18363e-16	0.000184387	4.16991e-06	7.84922e-06
1.96825	0.06057	4.07634e-05	6.18539e-06	0.000187315	2.1194e-06	1.01342e-05		1.96825	0.03558	7.45688e-06	2.68559e-05	7.9123e-06	5.09193e-06	0.000195957		1.96825	0.00365	0.000182448	6.0272e-05	0.000486805	0.00854	0.000264231	0.000594008	1.4047e-05	0.000106271		1.96825	0.09218	2.22816e-05	5.60562e-05	2.87603e-05	0.000378486	-9.33838e-21	3.46111e-07		1.96825	0.00471	1.348e-05	0.00019454	1.84671e-06	-1.12101e-21	5.22046e-06		1.96825	0.00504	-1.32618e-16	0.000185498	4.18945e-06	7.8797e-06
1.96513	0.06677	4.1017e-05	6.21663e-06	0.000188076	2.12578e-06	1.02037e-05		1.96513	0.03499	7.50966e-06	2.69823e-05	7.94325e-06	5.11099e-06	0.000196576		1.96513	0.00352	0.000181324	5.98762e-05	0.000477261	0.0082	0.000268421	0.000598713	1.41001e-05	0.000107239		1.96513	0.09879	2.24685e-05	5.63694e-05	2.89115e-05	0.000380419	-9.30076e-21	3.47131e-07		1.96513	0.00506	1.36434e-05	0.000195871	1.85683e-06	-6.00792e-22	5.26296e-06		1.96513	0.00557	-1.4758e-16	0.00018662	4.20913e-06	7.91036e-06
1.96203	0.07369	4.1273e-05	6.2481e-06	0.000188841	2.13219e-06	1.0274e-05		1.96203	0.03278	7.56299e-06	2.71096e-05	7.97438e-06	5.13015e-06	0.000197198		1.96203	0.00276	0.000180211	5.94843e-05	0.000467993	0.00788	0.000272712	0.000603473	1.41536e-05	0.00010822		1.96203	0.10593	2.26578e-05	5.66851e-05	2.9064e-05	0.000382367	-8.02257e-21	3.48156e-07		1.96203	0.00461	1.38099e-05	0.000197215	1.86704e-06	-7.21456e-22	5.30598e-06		1.96203	0.00657	-1.63363e-16	0.000187751	4.22895e-06	7.9412e-06
1.95893	0.08134	4.15314e-05	6.27982e-06	0.000189611	2.13862e-06	1.0345e-05		1.95893	0.03194	7.61689e-06	2.72378e-05	8.0057e-06	5.14942e-06	0.000197823		1.95893	0.00254	0.000179107	5.90962e-05	0.00045899	0.00757	0.000277108	0.000608291	1.42074e-05	0.000109215		1.95893	0.11413	2.28495e-05	5.70036e-05	2.92176e-05	0.00038433	-1.18066e-20	3.49186e-07		1.95893	0.00487	1.39794e-05	0.000198574	1.87733e-06	-9.00896e-22	5.34953e-06		1.95893	0.00732	-1.79839e-16	0.000188893	4.24891e-06	7.97223e-06
1.95584	0.08973	4.17923e-05	6.31178e-06	0.000190386	2.14509e-06	1.04168e-05		1.95584	0.03091	7.67138e-06	2.73668e-05	8.0372e-06	5.16881e-06	0.00019845		1.95584	0.00222	0.000178014	5.87119e-05	0.000450243	0.00728	0.000281612	0.000613167	1.42615e-05	0.000110224		1.95584	0.12242	2.30436e-05	5.73247e-05	2.93724e-05	0.000386309	-5.22363e-21	3.5022e-07		1.95584	0.00429	1.41521e-05	0.000199946	1.88771e-06	-2.2864e-21	5.39362e-06		1.95584	0.00807	-1.97193e-16	0.000190046	4.26901e-06	8.00343e-06
1.95276	0.09883	4.20556e-05	6.34398e-06	0.000191165	2.15159e-06	1.04892e-05		1.95276	0.0299	7.72645e-06	2.74969e-05	8.06889e-06	5.1883e-06	0.000199081		1.95276	0.00179	0.00017693	5.83313e-05	0.000441742	0.00701	0.000286228	0.000618102	1.43159e-05	0.000111247		1.95276	0.1329	2.32403e-05	5.76485e-05	2.95285e-05	0.000388302	-7.78694e-21	3.51258e-07		1.95276	0.00436	1.4328e-05	0.000201333	1.89817e-06	-1.874e-21	5.43826e-06		1.95276	0.00892	-2.15163e-16	0.000191209	4.28926e-06	8.03482e-06
1.94969	0.1086	4.23214e-05	6.37643e-06	0.000191949	2.15811e-06	1.05625e-05		1.94969	0.02846	7.78211e-06	2.76278e-05	8.10076e-06	5.2079e-06	0.000199714		1.94969	0.0017	0.000175857	5.79544e-05	0.000433479	0.00675	0.00029096	0.000623096	1.43706e-05	0.000112284		1.94969	0.14289	2.34394e-05	5.79751e-05	2.96858e-05	0.000390311	-8.51563e-21	3.52301e-07		1.94969	0.00429	1.45072e-05	0.000202734	1.90872e-06	-1.59783e-21	5.48345e-06		1.94969	0.01016	-2.33623e-16	0.000192382	4.30965e-06	8.06639e-06
1.94662	0.11895	4.25898e-05	6.40913e-06	0.000192738	2.16467e-06	1.06365e-05		1.94662	0.0275	7.83838e-06	2.77597e-05	8.13282e-06	5.22761e-06	0.000200351		1.94662	0.00137	0.000174793	5.75811e-05	0.000425443	0.00651	0.000295812	0.000628152	1.44256e-05	0.000113335		1.94662	0.1548	2.36412e-05	5.83044e-05	2.98444e-05	0.000392336	-4.8781e-21	3.53349e-07		1.94662	0.00357	1.46898e-05	0.00020415	1.91936e-06	-3.06663e-21	5.52921e-06		1.94662	0.01061	-2.52945e-16	0.000193567	4.33018e-06	8.09815e-06
1.94357	0.12976	4.28607e-05	6.44208e-06	0.000193532	2.17125e-06	1.07113e-05		1.94357	0.02622	7.89526e-06	2.78925e-05	8.16508e-06	5.24744e-06	0.000200991		1.94357	0.00104	0.000173739	5.72115e-05	0.000417628	0.00628	0.000300787	0.000633269	1.4481e-05	0.000114401		1.94357	0.16689	2.38455e-05	5.86366e-05	3.00043e-05	0.000394376	-8.61662e-21	3.54402e-07		1.94357	0.00392	1.48759e-05	0.00020558	1.93009e-06	-8.11954e-22	5.57554e-06		1.94357	0.01211	-2.72471e-16	0.000194762	4.35086e-06	8.13009e-06
1.94053	0.1409	4.31342e-05	6.47529e-06	0.000194331	2.17787e-06	1.07869e-05		1.94053	0.02505	7.95276e-06	2.80263e-05	8.19753e-06	5.26737e-06	0.000201634		1.94053	0.000993171	0.000172694	5.68454e-05	0.000410024	0.00606	0.000305891	0.000638449	1.45367e-05	0.000115483		1.94053	0.17862	2.40526e-05	5.89716e-05	3.01654e-05	0.000396433	-1.0869e-20	3.55459e-07		1.94053	0.00343	1.50656e-05	0.000207026	1.94091e-06	-2.61997e-21	5.62247e-06		1.94053	0.01305	-2.92454e-16	0.000195969	4.37169e-06	8.16223e-06
1.9375	0.15217	4.34103e-05	6.50875e-06	0.000195135	2.18451e-06	1.08633e-05		1.9375	0.02438	8.01089e-06	2.8161e-05	8.23017e-06	5.28743e-06	0.000202279		1.9375	0.00135	0.000171659	5.64828e-05	0.000402626	0.00585	0.000311127	0.000643693	1.45926e-05	0.000116579		1.9375	0.19002	2.42623e-05	5.93095e-05	3.03279e-05	0.000398505	-9.73441e-21	3.56521e-07		1.9375	0.00349	1.5259e-05	0.000208487	1.95182e-06	-2.76925e-21	5.66998e-06		1.9375	0.01408	-3.12693e-16	0.000197186	4.39267e-06	8.19456e-06
1.93448	0.16336	4.36891e-05	6.54248e-06	0.000195944	2.19119e-06	1.09405e-05		1.93448	0.02298	8.06966e-06	2.82967e-05	8.263e-06	5.30759e-06	0.000202928		1.93448	0.00104	0.000170633	5.61236e-05	0.000395424	0.00566	0.0003165	0.000649001	1.46489e-05	0.000117691		1.93448	0.2011	2.44748e-05	5.96503e-05	3.04917e-05	0.000400594	-1.26145e-20	3.57588e-07		1.93448	0.00291	1.54561e-05	0.000209964	1.96282e-06	-2.52013e-21	5.71811e-06		1.93448	0.01528	-3.32812e-16	0.000198415	4.41381e-06	8.22708e-06
1.93146	0.17423	4.39706e-05	6.57646e-06	0.000196758	2.1979e-06	1.10186e-05		1.93146	0.02272	8.12908e-06	2.84334e-05	8.29603e-06	5.32787e-06	0.00020358		1.93146	0.00115	0.000169616	5.57679e-05	0.000388413	0.00547	0.000322016	0.000654376	1.47056e-05	0.00011882		1.93146	0.21096	2.46901e-05	5.9994e-05	3.06568e-05	0.0004027	-1.24373e-20	3.5866e-07		1.93146	0.00309	1.56571e-05	0.000211456	1.97392e-06	-1.35689e-21	5.76684e-06		1.93146	0.01644	-3.52889e-16	0.000199656	4.43509e-06	8.25979e-06
1.92846	0.18453	4.42548e-05	6.61072e-06	0.000197577	2.20463e-06	1.10974e-05		1.92846	0.02113	8.18916e-06	2.85711e-05	8.32927e-06	5.34827e-06	0.000204236		1.92846	0.000393715	0.000168608	5.54155e-05	0.000381586	0.00529	0.000327679	0.000659817	1.47625e-05	0.000119964		1.92846	0.21945	2.49083e-05	6.03407e-05	3.08232e-05	0.000404821	-6.55033e-21	3.59736e-07		1.92846	0.0029	1.5862e-05	0.000212965	1.9851e-06	-3.50919e-21	5.81621e-06		1.92846	0.01807	-3.72481e-16	0.000200909	4.45653e-06	8.2927e-06
1.92547	0.194	4.45418e-05	6.64524e-06	0.000198401	2.2114e-06	1.11772e-05		1.92547	0.02069	8.24991e-06	2.87098e-05	8.3627e-06	5.36879e-06	0.000204894		1.92547	0.0011	0.000167609	5.50665e-05	0.000374937	0.00512	0.000333494	0.000665327	1.48198e-05	0.000121125		1.92547	0.22565	2.51294e-05	6.06905e-05	3.0991e-05	0.00040696	-6.81765e-21	3.60817e-07		1.92547	0.00321	1.6071e-05	0.000214489	1.99639e-06	-2.40005e-21	5.86621e-06		1.92547	0.01949	-3.91505e-16	0.000202173	4.47812e-06	8.3258e-06
1.92248	0.20239	4.48315e-05	6.68003e-06	0.00019923	2.2182e-06	1.12578e-05		1.92248	0.0197	8.31133e-06	2.88495e-05	8.39633e-06	5.38942e-06	0.000205556		1.92248	0.000725576	0.000166619	5.47207e-05	0.000368458	0.00496	0.000339468	0.000670906	1.48775e-05	0.000122303		1.92248	0.22885	2.53534e-05	6.10432e-05	3.11602e-05	0.000409116	-8.08e-21	3.61903e-07		1.92248	0.00274	1.62842e-05	0.00021603	2.00777e-06	-2.37144e-21	5.91686e-06		1.92248	0.02069	-4.09447e-16	0.000203449	4.49988e-06	8.35911e-06
1.9195	0.20945	4.51242e-05	6.7151e-06	0.000200065	2.22503e-06	1.13392e-05		1.9195	0.01913	8.37345e-06	2.89903e-05	8.43017e-06	5.41018e-06	0.00020622		1.9195	0.000643893	0.000165638	5.43782e-05	0.000362146	0.0048	0.000345606	0.000676556	1.49354e-05	0.000123498		1.9195	0.23011	2.55804e-05	6.13991e-05	3.13308e-05	0.000411289	-6.32361e-21	3.62994e-07		1.9195	0.00281	1.65017e-05	0.000217588	2.01925e-06	-1.04589e-21	5.96817e-06		1.9195	0.02193	-4.26199e-16	0.000204737	4.52179e-06	8.39261e-06
1.91654	0.21497	4.54197e-05	6.75044e-06	0.000200904	2.2319e-06	1.14216e-05		1.91654	0.0182	8.43626e-06	2.9132e-05	8.46421e-06	5.43105e-06	0.000206888		1.91654	0.000436456	0.000164665	5.40389e-05	0.000355993	0.00466	0.000351914	0.000682277	1.49937e-05	0.000124711		1.91654	0.22724	2.58106e-05	6.1758e-05	3.15027e-05	0.000413479	-1.34977e-20	3.64091e-07		1.91654	0.00305	1.67236e-05	0.000219162	2.03083e-06	-9.76603e-22	6.02015e-06		1.91654	0.02408	-4.41218e-16	0.000206038	4.54386e-06	8.42632e-06
1.91358	0.21879	4.57181e-05	6.78606e-06	0.000201749	2.23879e-06	1.15048e-05		1.91358	0.01775	8.49979e-06	2.92748e-05	8.49846e-06	5.45204e-06	0.00020756		1.91358	0.00057227	0.000163701	5.37028e-05	0.000349995	0.00451	0.000358399	0.000688071	1.50524e-05	0.000125941		1.91358	0.22245	2.60438e-05	6.21202e-05	3.16761e-05	0.000415687	-1.46709e-20	3.65192e-07		1.91358	0.00294	1.695e-05	0.000220754	2.0425e-06	5.00173e-22	6.07282e-06		1.91358	0.02562	-4.54231e-16	0.000207351	4.56609e-06	8.46023e-06
1.91063	0.22079	4.60194e-05	6.82197e-06	0.0002026	2.24572e-06	1.1589e-05		1.91063	0.01709	8.56403e-06	2.94187e-05	8.53291e-06	5.47316e-06	0.000208234		1.91063	0.00071633	0.000162745	5.33698e-05	0.000344147	0.00438	0.000365067	0.000693939	1.51114e-05	0.00012719		1.91063	0.21507	2.62802e-05	6.24855e-05	3.1851e-05	0.000417913	-1.14027e-20	3.66298e-07		1.91063	0.00329	1.71811e-05	0.000222363	2.05428e-06	-1.71927e-21	6.12618e-06		1.91063	0.02761	-4.64603e-16	0.000208676	4.58849e-06	8.49435e-06
1.90769	0.22091	4.63238e-05	6.85816e-06	0.000203456	2.25268e-06	1.16741e-05		1.90769	0.01643	8.629e-06	2.95636e-05	8.56758e-06	5.4944e-06	0.000208912		1.90769	0.00048463	0.000161798	5.30399e-05	0.000338443	0.00425	0.000371926	0.000699883	1.51707e-05	0.000128457		1.90769	0.20616	2.65199e-05	6.2854e-05	3.20273e-05	0.000420156	-7.50774e-21	3.67409e-07		1.90769	0.00305	1.7417e-05	0.00022399	2.06616e-06	-1.14456e-21	6.18024e-06		1.90769	0.02963	-4.71744e-16	0.000210015	4.61105e-06	8.52867e-06
1.90476	0.21913	4.66312e-05	6.89464e-06	0.000204317	2.25967e-06	1.17602e-05		1.90476	0.01621	8.69472e-06	2.97096e-05	8.60246e-06	5.51576e-06	0.000209593		1.90476	0.000690165	0.000160859	5.2713e-05	0.00033288	0.00413	0.000378983	0.000705903	1.52304e-05	0.000129743		1.90476	0.19496	2.67629e-05	6.32258e-05	3.2205e-05	0.000422418	3.03953e-22	3.68525e-07		1.90476	0.00361	1.76577e-05	0.000225635	2.07815e-06	-1.59024e-21	6.23503e-06		1.90476	0.03212	-4.75055e-16	0.000211366	4.63378e-06	8.5632e-06
1.90184	0.21551	4.69416e-05	6.93141e-06	0.000205184	2.26669e-06	1.18472e-05		1.90184	0.01578	8.76119e-06	2.98567e-05	8.63755e-06	5.53725e-06	0.000210278		1.90184	0.000511933	0.000159928	5.23891e-05	0.000327451	0.00401	0.000386246	0.000712002	1.52905e-05	0.000131049		1.90184	0.18421	2.70092e-05	6.3601e-05	3.23843e-05	0.000424697	-8.35425e-21	3.69646e-07		1.90184	0.00307	1.79036e-05	0.000227297	2.09024e-06	-3.46774e-21	6.29055e-06		1.90184	0.03463	-4.7409e-16	0.00021273	4.65668e-06	8.59794e-06
1.89893	0.21017	4.72552e-05	6.96848e-06	0.000206056	2.27375e-06	1.19351e-05		1.89893	0.01509	8.82842e-06	3.00049e-05	8.67285e-06	5.55886e-06	0.000210966		1.89893	0.00088593	0.000159005	5.20683e-05	0.000322154	0.0039	0.000393724	0.000718179	1.53509e-05	0.000132374		1.89893	0.17228	2.72589e-05	6.39794e-05	3.2565e-05	0.000426996	-5.89985e-21	3.70772e-07		1.89893	0.00352	1.81546e-05	0.000228979	2.10243e-06	-8.79488e-22	6.34681e-06		1.89893	0.03738	-4.67945e-16	0.000214108	4.67975e-06	8.63289e-06
1.89602	0.20327	4.75719e-05	7.00585e-06	0.000206933	2.28084e-06	1.20241e-05		1.89602	0.01466	8.89643e-06	3.01542e-05	8.70838e-06	5.5806e-06	0.000211657		1.89602	0.000362152	0.00015809	5.17503e-05	0.000316984	0.00379	0.000401423	0.000724438	1.54116e-05	0.000133719		1.89602	0.16127	2.75122e-05	6.43613e-05	3.27473e-05	0.000429313	-8.66909e-21	3.71904e-07		1.89602	0.00322	1.8411e-05	0.000230679	2.11473e-06	-2.46467e-21	6.40384e-06		1.89602	0.04075	-4.55673e-16	0.000215499	4.70298e-06	8.66806e-06
1.89313	0.19502	4.78918e-05	7.04352e-06	0.000207817	2.28796e-06	1.2114e-05		1.89313	0.01465	8.96523e-06	3.03046e-05	8.74412e-06	5.60247e-06	0.000212352		1.89313	0.000620597	0.000157183	5.14353e-05	0.000311937	0.00368	0.000409355	0.000730778	1.54727e-05	0.000135085		1.89313	0.15085	2.7769e-05	6.47465e-05	3.29311e-05	0.000431649	-1.2873e-20	3.7304e-07		1.89313	0.00374	1.86728e-05	0.000232398	2.12714e-06	-2.38799e-22	6.46163e-06		1.89313	0.04432	-4.36689e-16	0.000216903	4.7264e-06	8.70344e-06
1.89024	0.18564	4.8215e-05	7.08149e-06	0.000208706	2.29512e-06	1.2205e-05		1.89024	0.01412	9.03484e-06	3.04561e-05	8.78008e-06	5.62447e-06	0.00021305		1.89024	0.000693261	0.000156284	5.11231e-05	0.000307008	0.00358	0.000417528	0.000737203	1.55342e-05	0.000136472		1.89024	0.13994	2.80294e-05	6.51353e-05	3.31164e-05	0.000434004	-5.38898e-21	3.74182e-07		1.89024	0.0037	1.89404e-05	0.000234136	2.13966e-06	-8.98171e-22	6.52022e-06		1.89024	0.04833	-4.10046e-16	0.000218322	4.74999e-06	8.73904e-06
1.88737	0.1754	4.85414e-05	7.11977e-06	0.000209601	2.30231e-06	1.2297e-05		1.88737	0.01413	9.10525e-06	3.06088e-05	8.81626e-06	5.6466e-06	0.000213751		1.88737	0.000346135	0.000155393	5.08138e-05	0.000302196	0.00349	0.000425953	0.000743712	1.55961e-05	0.00013788		1.88737	0.13138	2.82934e-05	6.55275e-05	3.33033e-05	0.000436378	-8.37999e-21	3.7533e-07		1.88737	0.00358	1.92137e-05	0.000235894	2.15229e-06	-2.96698e-21	6.5796e-06		1.88737	0.0529	-3.74251e-16	0.000219754	4.77375e-06	8.77486e-06
1.8845	0.16455	4.88712e-05	7.15836e-06	0.000210501	2.30953e-06	1.239e-05		1.8845	0.01414	9.17649e-06	3.07626e-05	8.85267e-06	5.66885e-06	0.000214456		1.8845	0.001	0.000154509	5.05072e-05	0.000297495	0.0034	0.00043464	0.000750308	1.56583e-05	0.00013931		1.8845	0.12246	2.85613e-05	6.59233e-05	3.34918e-05	0.000438772	-9.95421e-21	3.76482e-07		1.8845	0.00424	1.94931e-05	0.000237671	2.16504e-06	-2.75621e-21	6.6398e-06		1.8845	0.05849	-3.28687e-16	0.000221201	4.79769e-06	8.8109e-06
1.88164	0.15334	4.92044e-05	7.19727e-06	0.000211408	2.31679e-06	1.24841e-05		1.88164	0.01383	9.24857e-06	3.09176e-05	8.88931e-06	5.69124e-06	0.000215165		1.88164	0.000593518	0.000153632	5.02034e-05	0.000292902	0.00331	0.0004436	0.000756992	1.57209e-05	0.000140763		1.88164	0.11519	2.8833e-05	6.63227e-05	3.36819e-05	0.000441186	-4.34346e-21	3.7764e-07		1.88164	0.00406	1.97786e-05	0.000239469	2.17789e-06	-1.7218e-21	6.70084e-06		1.88164	0.0641	-2.72241e-16	0.000222661	4.82182e-06	8.84716e-06
1.87879	0.14202	4.95409e-05	7.23649e-06	0.00021232	2.32408e-06	1.25793e-05		1.87879	0.0131	9.32151e-06	3.10737e-05	8.92617e-06	5.71377e-06	0.000215877		1.87879	0.000777013	0.000152763	4.99024e-05	0.000288414	0.00322	0.000452845	0.000763766	1.57838e-05	0.000142238		1.87879	0.10784	2.91086e-05	6.67257e-05	3.38737e-05	0.00044362	-1.16146e-20	3.78803e-07		1.87879	0.00459	2.00705e-05	0.000241287	2.19086e-06	-1.55268e-21	6.76272e-06		1.87879	0.07047	-2.03392e-16	0.000224137	4.84613e-06	8.88364e-06
1.87595	0.13081	4.9881e-05	7.27604e-06	0.000213238	2.33141e-06	1.26755e-05		1.87595	0.01338	9.39531e-06	3.12311e-05	8.96326e-06	5.73642e-06	0.000216592		1.87595	0.000632709	0.000151901	4.96041e-05	0.000284029	0.00314	0.000462388	0.000770631	1.58472e-05	0.000143736		1.87595	0.10233	2.93881e-05	6.71324e-05	3.40671e-05	0.000446074	-9.04136e-21	3.79971e-07		1.87595	0.00466	2.0369e-05	0.000243127	2.20395e-06	-1.52037e-21	6.82546e-06		1.87595	0.07677	-1.21193e-16	0.000225627	4.87062e-06	8.92035e-06
1.87311	0.11989	5.02245e-05	7.31591e-06	0.000214162	2.33877e-06	1.27729e-05		1.87311	0.0132	9.46999e-06	3.13896e-05	9.00059e-06	5.75921e-06	0.000217311		1.87311	0.000609603	0.000151047	4.93084e-05	0.000279742	0.00306	0.000472242	0.00077759	1.59109e-05	0.000145258		1.87311	0.09608	2.96717e-05	6.75429e-05	3.42621e-05	0.000448548	-1.98163e-20	3.81145e-07		1.87311	0.00546	2.06742e-05	0.000244987	2.21715e-06	-2.53239e-21	6.88908e-06		1.87311	0.08365	-2.43924e-17	0.000227132	4.89529e-06	8.95729e-06
1.87029	0.10942	5.05716e-05	7.35611e-06	0.000215092	2.34616e-06	1.28714e-05		1.87029	0.01319	9.54556e-06	3.15494e-05	9.03814e-06	5.78214e-06	0.000218034		1.87029	0.000584684	0.0001502	4.90153e-05	0.000275551	0.00299	0.00048242	0.000784642	1.5975e-05	0.000146804		1.87029	0.0911	2.99595e-05	6.79571e-05	3.44588e-05	0.000451043	-2.16826e-22	3.82325e-07		1.87029	0.005	2.09863e-05	0.000246868	2.23048e-06	-2.4347e-21	6.95359e-06		1.87029	0.08961	8.84082e-17	0.000228652	4.92016e-06	8.99446e-06
1.86747	0.09951	5.09223e-05	7.39664e-06	0.000216029	2.35359e-06	1.29711e-05		1.86747	0.01311	9.62204e-06	3.17104e-05	9.07594e-06	5.8052e-06	0.00021876		1.86747	0.000674957	0.00014936	4.87249e-05	0.000271454	0.00291	0.000492938	0.000791792	1.60395e-05	0.000148375		1.86747	0.08675	3.02514e-05	6.83751e-05	3.46572e-05	0.000453559	-1.19403e-20	3.8351e-07		1.86747	0.00585	2.13056e-05	0.000248772	2.24392e-06	-2.09995e-21	7.01902e-06		1.86747	0.09526	2.18521e-16	0.000230187	4.94521e-06	9.03186e-06
1.86466	0.09025	5.12767e-05	7.43751e-06	0.000216971	2.36106e-06	1.30719e-05		1.86466	0.01267	9.69945e-06	3.18726e-05	9.11397e-06	5.82841e-06	0.00021949		1.86466	0.000402414	0.000148527	4.8437e-05	0.000267447	0.00284	0.000503811	0.000799039	1.61044e-05	0.000149971		1.86466	0.08243	3.05477e-05	6.8797e-05	3.48574e-05	0.000456096	-1.97025e-21	3.847e-07		1.86466	0.00592	2.16324e-05	0.000250697	2.25749e-06	-1.37246e-21	7.08538e-06		1.86466	0.10003	3.66826e-16	0.000231738	4.97046e-06	9.0695e-06
1.86186	0.08171	5.16348e-05	7.47872e-06	0.000217919	2.36856e-06	1.31739e-05		1.86186	0.01248	9.77779e-06	3.2036e-05	9.15224e-06	5.85175e-06	0.000220224		1.86186	0.00034205	0.000147701	4.81517e-05	0.000263527	0.00277	0.000515055	0.000806387	1.61697e-05	0.000151593		1.86186	0.0787	3.08483e-05	6.92228e-05	3.50593e-05	0.000458654	-4.1098e-21	3.85896e-07		1.86186	0.00656	2.19667e-05	0.000252645	2.27118e-06	-2.22606e-21	7.15268e-06		1.86186	0.10309	5.3507e-16	0.000233305	4.9959e-06	9.10737e-06
1.85907	0.07389	5.19967e-05	7.52027e-06	0.000218874	2.3761e-06	1.32771e-05		1.85907	0.01239	9.85708e-06	3.22008e-05	9.19075e-06	5.87523e-06	0.000220961		1.85907	0.000416861	0.000146881	4.78689e-05	0.000259693	0.00271	0.000526689	0.000813836	1.62354e-05	0.000153241		1.85907	0.07503	3.11534e-05	6.96525e-05	3.52629e-05	0.000461234	-8.77998e-21	3.87098e-07		1.85907	0.00682	2.23089e-05	0.000254616	2.28499e-06	-7.24375e-22	7.22095e-06		1.85907	0.10462	7.23844e-16	0.000234887	5.02154e-06	9.14548e-06
1.85629	0.06681	5.23624e-05	7.56217e-06	0.000219835	2.38368e-06	1.33815e-05		1.85629	0.01248	9.93735e-06	3.23668e-05	9.2295e-06	5.89886e-06	0.000221702		1.85629	0.000264847	0.000146069	4.75886e-05	0.000255941	0.00265	0.00053873	0.000821389	1.63015e-05	0.000154916		1.85629	0.07153	3.14631e-05	7.00863e-05	3.54683e-05	0.000463835	-1.99569e-20	3.88305e-07		1.85629	0.00733	2.26592e-05	0.00025661	2.29893e-06	-4.94335e-22	7.2902e-06		1.85629	0.10462	9.33811e-16	0.000236486	5.04737e-06	9.18382e-06
1.85351	0.06044	5.2732e-05	7.60442e-06	0.000220803	2.39129e-06	1.34871e-05		1.85351	0.01174	1.00186e-05	3.2534e-05	9.2685e-06	5.92262e-06	0.000222447		1.85351	0.000484005	0.000145263	4.73107e-05	0.00025227	0.00258	0.000551199	0.000829048	1.6368e-05	0.000156618		1.85351	0.06897	3.17774e-05	7.05241e-05	3.56756e-05	0.000466459	-1.66669e-20	3.89518e-07		1.85351	0.00754	2.30179e-05	0.000258627	2.313e-06	-9.55584e-22	7.36045e-06		1.85351	0.10277	1.16599e-15	0.000238101	5.07341e-06	9.22241e-06
1.85075	0.05475	5.31054e-05	7.64702e-06	0.000221777	2.39893e-06	1.3594e-05		1.85075	0.01127	1.01008e-05	3.27026e-05	9.30775e-06	5.94654e-06	0.000223195		1.85075	-1.76762e-05	0.000144464	4.70353e-05	0.000248677	0.00253	0.000564116	0.000836814	1.64349e-05	0.000158349		1.85075	0.06581	3.20965e-05	7.0966e-05	3.58846e-05	0.000469105	-1.00512e-20	3.90736e-07		1.85075	0.00805	2.33852e-05	0.000260668	2.3272e-06	-1.77707e-21	7.43173e-06		1.85075	0.09968	1.42019e-15	0.000239733	5.09964e-06	9.26125e-06
1.84799	0.0497	5.34829e-05	7.68999e-06	0.000222757	2.40662e-06	1.37022e-05		1.84799	0.01163	1.01841e-05	3.28725e-05	9.34725e-06	5.97059e-06	0.000223947		1.84799	0.000309809	0.000143671	4.67622e-05	0.00024516	0.00247	0.000577504	0.00084469	1.65022e-05	0.000160108		1.84799	0.0633	3.24204e-05	7.14121e-05	3.60955e-05	0.000471774	-1.56759e-20	3.9196e-07		1.84799	0.00862	2.37615e-05	0.000262734	2.34153e-06	-1.30356e-21	7.50404e-06		1.84799	0.09553	1.69692e-15	0.000241381	5.12608e-06	9.30033e-06
1.84524	0.04523	5.38644e-05	7.73332e-06	0.000223744	2.41434e-06	1.38117e-05		1.84524	0.01056	1.02684e-05	3.30437e-05	9.387e-06	5.99479e-06	0.000224703		1.84524	0.000143448	0.000142885	4.64916e-05	0.000241717	0.00241	0.000591387	0.000852677	1.65699e-05	0.000161897		1.84524	0.06086	3.27492e-05	7.18624e-05	3.63083e-05	0.000474465	-1.21551e-20	3.9319e-07		1.84524	0.00875	2.4147e-05	0.000264824	2.356e-06	-6.06436e-22	7.57742e-06		1.84524	0.0904	1.99522e-15	0.000243047	5.15273e-06	9.33965e-06
1.8425	0.04129	5.42501e-05	7.77701e-06	0.000224737	2.4221e-06	1.39225e-05		1.8425	0.01052	1.03538e-05	3.32163e-05	9.427e-06	6.01914e-06	0.000225463		1.8425	0.000476245	0.000142106	4.62232e-05	0.000238346	0.00236	0.00060579	0.000860779	1.6638e-05	0.000163715		1.8425	0.05823	3.30831e-05	7.2317e-05	3.65229e-05	0.00047718	-9.91164e-21	3.94426e-07		1.8425	0.00915	2.4542e-05	0.000266939	2.37059e-06	-1.33276e-21	7.65189e-06		1.8425	0.08365	2.31415e-15	0.00024473	5.17958e-06	9.37923e-06
1.83976	0.03784	5.46398e-05	7.82108e-06	0.000225737	2.42989e-06	1.40346e-05		1.83976	0.01082	1.04402e-05	3.33902e-05	9.46727e-06	6.04364e-06	0.000226227		1.83976	0.000276189	0.000141333	4.59572e-05	0.000235044	0.00231	0.00062074	0.000868997	1.67066e-05	0.000165565		1.83976	0.05602	3.34221e-05	7.27759e-05	3.67395e-05	0.000479917	-3.37516e-21	3.95668e-07		1.83976	0.00996	2.49469e-05	0.00026908	2.38533e-06	-2.74648e-21	7.72745e-06		1.83976	0.07771	2.65188e-15	0.00024643	5.20665e-06	9.41906e-06
1.83704	0.0348	5.50338e-05	7.86552e-06	0.000226744	2.43772e-06	1.41481e-05		1.83704	0.00929	1.05277e-05	3.35655e-05	9.50778e-06	6.06829e-06	0.000226995		1.83704	1.72821e-05	0.000140566	4.56935e-05	0.000231811	0.00226	0.000636266	0.000877332	1.67756e-05	0.000167445		1.83704	0.05352	3.37664e-05	7.32392e-05	3.69579e-05	0.000482679	-1.72847e-20	3.96915e-07		1.83704	0.01064	2.5362e-05	0.000271246	2.4002e-06	-1.09571e-21	7.80415e-06		1.83704	0.07169	3.00508e-15	0.000248148	5.23393e-06	9.45915e-06
1.83432	0.03214	5.54321e-05	7.91035e-06	0.000227757	2.44559e-06	1.4263e-05		1.83432	0.00948	1.06163e-05	3.37422e-05	9.54856e-06	6.09309e-06	0.000227766		1.83432	0.000547521	0.000139805	4.5432e-05	0.000228643	0.00221	0.000652399	0.000885789	1.6845e-05	0.000169358		1.83432	0.0523	3.4116e-05	7.37069e-05	3.71784e-05	0.000485464	-1.60323e-20	3.98169e-07		1.83432	0.01058	2.57875e-05	0.000273439	2.41521e-06	-3.87605e-21	7.88199e-06		1.83432	0.06531	3.37066e-15	0.000249885	5.26142e-06	9.49949e-06
1.83161	0.0298	5.58347e-05	7.95555e-06	0.000228777	2.4535e-06	1.43793e-05		1.83161	0.00905	1.0706e-05	3.39203e-05	9.58961e-06	6.11804e-06	0.000228542		1.83161	0.000302897	0.00013905	4.51728e-05	0.00022554	0.00216	0.000669172	0.000894368	1.69148e-05	0.000171303		1.83161	0.05096	3.44711e-05	7.41791e-05	3.74008e-05	0.000488274	-3.691e-21	3.99428e-07		1.83161	0.01198	2.6224e-05	0.000275658	2.43036e-06	-1.23233e-21	7.96101e-06		1.83161	0.05983	3.74346e-15	0.000251639	5.28913e-06	9.54008e-06
1.82891	0.02775	5.62417e-05	8.00115e-06	0.000229804	2.46145e-06	1.4497e-05		1.82891	0.00976	1.07969e-05	3.40998e-05	9.63091e-06	6.14315e-06	0.000229321		1.82891	0.000669408	0.000138302	4.49158e-05	0.000222499	0.00212	0.000686621	0.000903072	1.69851e-05	0.000173282		1.82891	0.04865	3.48318e-05	7.46559e-05	3.76252e-05	0.000491108	-8.91562e-21	4.00694e-07		1.82891	0.01223	2.66718e-05	0.000277904	2.44565e-06	-4.36104e-21	8.04122e-06		1.82891	0.05393	4.11653e-15	0.000253412	5.31706e-06	9.58094e-06
1.82622	0.02594	5.66532e-05	8.04714e-06	0.000230838	2.46944e-06	1.46161e-05		1.82622	0.00936	1.08889e-05	3.42807e-05	9.67249e-06	6.16841e-06	0.000230105		1.82622	9.60499e-05	0.000137559	4.4661e-05	0.000219519	0.00207	0.000704783	0.000911904	1.70558e-05	0.000175295		1.82622	0.04779	3.51981e-05	7.51372e-05	3.78517e-05	0.000493967	-1.10473e-20	4.01965e-07		1.82622	0.0131	2.71312e-05	0.000280178	2.46109e-06	-2.09878e-21	8.12265e-06		1.82622	0.04934	4.48264e-15	0.000255204	5.34521e-06	9.62207e-06
1.82353	0.02434	5.70693e-05	8.09353e-06	0.000231879	2.47746e-06	1.47368e-05		1.82353	0.00929	1.09821e-05	3.44631e-05	9.71433e-06	6.19382e-06	0.000230892		1.82353	0.000748824	0.000136823	4.44083e-05	0.000216599	0.00203	0.0007237	0.000920867	1.7127e-05	0.000177344		1.82353	0.04582	3.55704e-05	7.56232e-05	3.80802e-05	0.00049685	-1.73412e-20	4.03243e-07		1.82353	0.01433	2.76027e-05	0.000282481	2.47668e-06	-8.12733e-22	8.20533e-06		1.82353	0.04423	4.83231e-15	0.000257015	5.37358e-06	9.66346e-06
1.82085	0.02294	5.74899e-05	8.14032e-06	0.000232928	2.48553e-06	1.48589e-05		1.82085	0.00865	1.10766e-05	3.46469e-05	9.75645e-06	6.2194e-06	0.000231684		1.82085	0.000362722	0.000136092	4.41578e-05	0.000213736	0.00199	0.000743416	0.000929962	1.71986e-05	0.000179428		1.82085	0.0453	3.59485e-05	7.6114e-05	3.83108e-05	0.00049976	-4.90978e-21	4.04526e-07		1.82085	0.0151	2.80866e-05	0.000284811	2.49242e-06	-2.33505e-21	8.28928e-06		1.82085	0.03987	5.15335e-15	0.000258845	5.40218e-06	9.70511e-06
1.81818	0.02168	5.79152e-05	8.18751e-06	0.000233983	2.49363e-06	1.49826e-05		1.81818	0.00871	1.11722e-05	3.48322e-05	9.79884e-06	6.24513e-06	0.000232479		1.81818	0.000520741	0.000135368	4.39094e-05	0.000210929	0.00195	0.000763977	0.000939193	1.72707e-05	0.000181549		1.81818	0.04382	3.63328e-05	7.66095e-05	3.85435e-05	0.000502694	-1.51858e-20	4.05816e-07		1.81818	0.01702	2.85836e-05	0.000287171	2.5083e-06	-1.57486e-21	8.37453e-06		1.81818	0.03606	5.43184e-15	0.000260695	5.43101e-06	9.74704e-06
1.81552	0.02057	5.83452e-05	8.23512e-06	0.000235045	2.50177e-06	1.51078e-05		1.81552	0.00881	1.12691e-05	3.5019e-05	9.84151e-06	6.27102e-06	0.000233279		1.81552	0.000964879	0.000134649	4.3663e-05	0.000208177	0.00191	0.000785436	0.000948562	1.73432e-05	0.000183707		1.81552	0.04304	3.67232e-05	7.71099e-05	3.87783e-05	0.000505655	-4.9078e-21	4.07112e-07		1.81552	0.01815	2.9094e-05	0.00028956	2.52434e-06	-1.49001e-21	8.4611e-06		1.81552	0.03244	5.6523e-15	0.000262565	5.46008e-06	9.78924e-06
1.81287	0.01958	5.87801e-05	8.28315e-06	0.000236115	2.50996e-06	1.52346e-05		1.81287	0.00892	1.13672e-05	3.52073e-05	9.88446e-06	6.29708e-06	0.000234083		1.81287	0.00063613	0.000133935	4.34188e-05	0.000205479	0.00187	0.000807847	0.000958071	1.74161e-05	0.000185904		1.81287	0.04266	3.712e-05	7.76151e-05	3.90152e-05	0.000508642	-1.06473e-20	4.08414e-07		1.81287	0.02037	2.96183e-05	0.000291978	2.54053e-06	-3.05125e-21	8.54902e-06		1.81287	0.02925	5.79539e-15	0.000264455	5.48937e-06	9.83171e-06
1.81022	0.01869	5.92198e-05	8.33159e-06	0.000237192	2.51818e-06	1.5363e-05		1.81022	0.00842	1.14667e-05	3.53971e-05	9.92769e-06	6.32329e-06	0.000234891		1.81022	0.000980491	0.000133228	4.31766e-05	0.000202832	0.00184	0.00083127	0.000967725	1.74896e-05	0.000188141		1.81022	0.0416	3.75233e-05	7.81254e-05	3.92544e-05	0.000511655	-1.19393e-20	4.09722e-07		1.81022	0.02199	3.0157e-05	0.000294428	2.55688e-06	-4.09013e-21	8.63832e-06		1.81022	0.02601	5.84018e-15	0.000266366	5.5189e-06	9.87446e-06
1.80758	0.0179	5.96645e-05	8.38047e-06	0.000238276	2.52645e-06	1.54931e-05		1.80758	0.00927	1.15674e-05	3.55885e-05	9.9712e-06	6.34967e-06	0.000235703		1.80758	0.000872959	0.000132526	4.29364e-05	0.000200237	0.0018	0.00085577	0.000977525	1.75635e-05	0.000190418		1.80758	0.0417	3.79332e-05	7.86407e-05	3.94958e-05	0.000514696	-1.10076e-20	4.11037e-07		1.80758	0.02459	3.07107e-05	0.000296908	2.57339e-06	-1.61067e-21	8.72903e-06		1.80758	0.02366	5.76236e-15	0.000268297	5.54868e-06	9.91749e-06
1.80495	0.01718	6.01142e-05	8.42977e-06	0.000239368	2.53475e-06	1.56248e-05		1.80495	0.00868	1.16695e-05	3.57814e-05	1.0015e-05	6.37622e-06	0.000236519		1.80495	0.00139	0.000131829	4.26982e-05	0.00019769	0.00177	0.000881417	0.000987475	1.76378e-05	0.000192736		1.80495	0.04082	3.83498e-05	7.91611e-05	3.97393e-05	0.000517763	-8.01762e-21	4.12358e-07		1.80495	0.02714	3.128e-05	0.00029942	2.59005e-06	-5.46882e-22	8.82118e-06		1.80495	0.02154	5.5356e-15	0.000270249	5.57869e-06	9.9608e-06
1.80233	0.01654	6.05691e-05	8.47951e-06	0.000240467	2.5431e-06	1.57582e-05		1.80233	0.00978	1.1773e-05	3.59759e-05	1.00591e-05	6.40293e-06	0.00023734		1.80233	0.00109	0.000131138	4.2462e-05	0.000195192	0.00173	0.000908288	0.000997577	1.77127e-05	0.000195096		1.80233	0.04064	3.87734e-05	7.96867e-05	3.99852e-05	0.000520858	-1.71332e-20	4.13686e-07		1.80233	0.02942	3.18654e-05	0.000301963	2.60688e-06	-2.40667e-21	8.9148e-06		1.80233	0.01918	5.12991e-15	0.000272223	5.60894e-06	1.00044e-05
1.79971	0.01596	6.10291e-05	8.52969e-06	0.000241574	2.55148e-06	1.58933e-05		1.79971	0.00889	1.18778e-05	3.6172e-05	1.01035e-05	6.42981e-06	0.000238165		1.79971	0.0012	0.000130453	4.22277e-05	0.00019274	0.0017	0.000936466	0.00101	1.7788e-05	0.0001975		1.79971	0.04072	3.92041e-05	8.02175e-05	4.02333e-05	0.000523981	-1.8058e-20	4.1502e-07		1.79971	0.03268	3.24676e-05	0.000304539	2.62388e-06	-6.18502e-22	9.00992e-06		1.79971	0.01763	4.51484e-15	0.000274218	5.63945e-06	1.00483e-05
1.7971	0.01544	6.14943e-05	8.58032e-06	0.000242689	2.55991e-06	1.60301e-05		1.7971	0.00973	1.1984e-05	3.63697e-05	1.01481e-05	6.45686e-06	0.000238994		1.7971	0.00168	0.000129772	4.19954e-05	0.000190335	0.00167	0.000966041	0.00102	1.78638e-05	0.000199948		1.7971	0.03968	3.9642e-05	8.07537e-05	4.04838e-05	0.000527132	-6.00777e-21	4.1636e-07		1.7971	0.03556	3.30871e-05	0.000307149	2.64104e-06	-1.45148e-21	9.10658e-06		1.7971	0.01592	3.6567e-15	0.000276236	5.6702e-06	1.00924e-05
1.7945	0.01497	6.1965e-05	8.63141e-06	0.000243811	2.56838e-06	1.61687e-05		1.7945	0.0094	1.20917e-05	3.6569e-05	1.01931e-05	6.48408e-06	0.000239828		1.7945	0.00183	0.000129097	4.1765e-05	0.000187974	0.00164	0.000997113	0.00103	1.79401e-05	0.000202442		1.7945	0.03918	4.00873e-05	8.12952e-05	4.07366e-05	0.000530311	-9.05126e-21	4.17707e-07		1.7945	0.03911	3.37248e-05	0.000309792	2.65837e-06	-1.14709e-21	9.2048e-06		1.7945	0.01425	2.52176e-15	0.000278275	5.70121e-06	1.01369e-05
1.79191	0.01454	6.2441e-05	8.68295e-06	0.000244941	2.5769e-06	1.63092e-05		1.79191	0.00922	1.22008e-05	3.67699e-05	1.02384e-05	6.51148e-06	0.000240666		1.79191	0.00145	0.000128428	4.15365e-05	0.000185656	0.00161	0.00103	0.00104	1.80168e-05	0.000204982		1.79191	0.03891	4.05401e-05	8.18422e-05	4.09918e-05	0.000533519	-9.46709e-21	4.1906e-07		1.79191	0.04175	3.43813e-05	0.000312469	2.67587e-06	-7.72252e-22	9.30462e-06		1.79191	0.01268	1.07548e-15	0.000280338	5.73247e-06	1.01817e-05
1.78932	0.01416	6.29226e-05	8.73495e-06	0.00024608	2.58545e-06	1.64514e-05		1.78932	0.00977	1.23114e-05	3.69726e-05	1.0284e-05	6.53905e-06	0.000241508		1.78932	0.00212	0.000127763	4.13098e-05	0.000183381	0.00158	0.00106	0.00105	1.80941e-05	0.00020757		1.78932	0.038	4.10007e-05	8.23947e-05	4.12494e-05	0.000536757	-1.34373e-20	4.2042e-07		1.78932	0.04519	3.50574e-05	0.000315181	2.69355e-06	7.17758e-22	9.40608e-06		1.78932	0.01124	-7.13439e-16	0.000282423	5.76398e-06	1.02267e-05
1.78674	0.01383	6.34097e-05	8.78742e-06	0.000247226	2.59405e-06	1.65956e-05		1.78674	0.01002	1.24235e-05	3.71769e-05	1.03298e-05	6.56679e-06	0.000242355		1.78674	0.00179	0.000127104	4.1085e-05	0.000181148	0.00155	0.0011	0.00106	1.81718e-05	0.000210208		1.78674	0.03676	4.14692e-05	8.29529e-05	4.15094e-05	0.000540024	-1.03324e-20	4.21787e-07		1.78674	0.04771	3.57538e-05	0.000317929	2.7114e-06	-1.66867e-21	9.50921e-06		1.78674	0.01035	-2.87557e-15	0.000284532	5.79576e-06	1.02721e-05
1.78417	0.01353	6.39026e-05	8.84037e-06	0.00024838	2.60269e-06	1.67416e-05		1.78417	0.00945	1.25372e-05	3.73829e-05	1.0376e-05	6.59471e-06	0.000243206		1.78417	0.00192	0.00012645	4.0862e-05	0.000178955	0.00152	0.00114	0.00107	1.82501e-05	0.000212895		1.78417	0.03583	4.19458e-05	8.35167e-05	4.17719e-05	0.000543321	-9.21561e-21	4.2316e-07		1.78417	0.04982	3.64714e-05	0.000320712	2.72943e-06	-1.89443e-21	9.61404e-06		1.78417	0.00966	-5.43351e-15	0.000286665	5.8278e-06	1.03177e-05
1.78161	0.01326	6.44012e-05	8.8938e-06	0.000249542	2.61137e-06	1.68896e-05		1.78161	0.00949	1.26524e-05	3.75906e-05	1.04225e-05	6.62281e-06	0.000244062		1.78161	0.00234	0.0001258	4.06409e-05	0.000176801	0.0015	0.00118	0.00108	1.83289e-05	0.000215634		1.78161	0.03489	4.24307e-05	8.40863e-05	4.20369e-05	0.000546648	-5.14245e-21	4.2454e-07		1.78161	0.05115	3.72112e-05	0.000323532	2.74764e-06	-1.69436e-21	9.72063e-06		1.78161	0.0082	-8.40192e-15	0.000288821	5.86011e-06	1.03637e-05
1.77905	0.01303	6.49057e-05	8.94771e-06	0.000250712	2.6201e-06	1.70396e-05		1.77905	0.00943	1.27692e-05	3.78001e-05	1.04693e-05	6.65109e-06	0.000244922		1.77905	0.00239	0.000125156	4.04215e-05	0.000174686	0.00147	0.00122	0.0011	1.84081e-05	0.000218426		1.77905	0.03394	4.29241e-05	8.46617e-05	4.23044e-05	0.000550006	-1.10116e-20	4.25927e-07		1.77905	0.05193	3.79739e-05	0.00032639	2.76603e-06	-2.19959e-21	9.829e-06		1.77905	0.00712	-1.17837e-14	0.000291002	5.89269e-06	1.041e-05
1.7765	0.01284	6.54161e-05	9.00211e-06	0.00025189	2.62887e-06	1.71916e-05		1.7765	0.00929	1.28876e-05	3.80113e-05	1.05165e-05	6.67955e-06	0.000245787		1.7765	0.00275	0.000124517	4.02039e-05	0.000172609	0.00144	0.00127	0.00111	1.84879e-05	0.000221271		1.7765	0.03302	4.34262e-05	8.5243e-05	4.25745e-05	0.000553395	-6.69686e-21	4.27321e-07		1.7765	0.0525	3.87607e-05	0.000329286	2.7846e-06	-2.8216e-21	9.9392e-06		1.7765	0.007	-1.55651e-14	0.000293208	5.92554e-06	1.04566e-05
1.77396	0.01269	6.59326e-05	9.05702e-06	0.000253077	2.63769e-06	1.73456e-05		1.77396	0.00918	1.30077e-05	3.82243e-05	1.05639e-05	6.70819e-06	0.000246656		1.77396	0.00266	0.000123882	3.9988e-05	0.000170568	0.00142	0.00132	0.00112	1.85683e-05	0.000224173		1.77396	0.03135	4.39371e-05	8.58303e-05	4.28472e-05	0.000556815	-1.3164e-20	4.28721e-07		1.77396	0.0521	3.95724e-05	0.00033222	2.80337e-06	-2.64021e-21	1.00513e-05		1.77396	0.00574	-1.97105e-14	0.000295439	5.95867e-06	1.05034e-05
1.77143	0.01257	6.64552e-05	9.11242e-06	0.000254273	2.64655e-06	1.75017e-05		1.77143	0.0096	1.31295e-05	3.8439e-05	1.06117e-05	6.73702e-06	0.00024753		1.77143	0.0033	0.000123253	3.97739e-05	0.000168563	0.0014	0.00137	0.00113	1.86491e-05	0.000227131		1.77143	0.0304	4.44571e-05	8.64237e-05	4.31226e-05	0.000560267	-1.12472e-21	4.30128e-07		1.77143	0.05132	4.04103e-05	0.000335194	2.82233e-06	-7.92882e-22	1.01652e-05		1.77143	0.00527	-2.41557e-14	0.000297696	5.99207e-06	1.05507e-05
1.7689	0.01248	6.69841e-05	9.16834e-06	0.000255476	2.65545e-06	1.76599e-05		1.7689	0.00905	1.3253e-05	3.86556e-05	1.06598e-05	6.76603e-06	0.000248409		1.7689	0.00308	0.000122628	3.95615e-05	0.000166594	0.00137	0.00142	0.00114	1.87305e-05	0.000230148		1.7689	0.02932	4.49865e-05	8.70233e-05	4.34005e-05	0.000563751	-4.61771e-21	4.31543e-07		1.7689	0.05019	4.12755e-05	0.000338208	2.84147e-06	-1.89287e-21	1.02812e-05		1.7689	0.00444	-2.88019e-14	0.000299978	6.02576e-06	1.05982e-05
1.76638	0.01244	6.75193e-05	9.22477e-06	0.000256689	2.6644e-06	1.78202e-05		1.76638	0.00943	1.33782e-05	3.88741e-05	1.07082e-05	6.79523e-06	0.000249292		1.76638	0.00345	0.000122008	3.93508e-05	0.000164658	0.00135	0.00148	0.00116	1.88124e-05	0.000233226		1.76638	0.02861	4.55254e-05	8.76291e-05	4.36812e-05	0.000567268	-7.6513e-21	4.32964e-07		1.76638	0.04847	4.21691e-05	0.000341262	2.86082e-06	-1.36779e-21	1.03991e-05		1.76638	0.00413	-3.35074e-14	0.000302287	6.05973e-06	1.0646e-05
1.76387	0.01244	6.8061e-05	9.28173e-06	0.00025791	2.6734e-06	1.79828e-05		1.76387	0.00966	1.35053e-05	3.90944e-05	1.07569e-05	6.82462e-06	0.00025018		1.76387	0.00353	0.000121393	3.91418e-05	0.000162756	0.00133	0.00154	0.00117	1.88948e-05	0.000236364		1.76387	0.02718	4.60741e-05	8.82413e-05	4.39646e-05	0.000570818	-8.59781e-21	4.34392e-07		1.76387	0.04673	4.30924e-05	0.000344358	2.88036e-06	-1.80257e-21	1.05191e-05		1.76387	0.0029	-3.80758e-14	0.000304623	6.09398e-06	1.06942e-05
1.76136	0.01248	6.86092e-05	9.33921e-06	0.000259139	2.68244e-06	1.81476e-05		1.76136	0.00933	1.36341e-05	3.93165e-05	1.0806e-05	6.85421e-06	0.000251073		1.76136	0.00373	0.000120782	3.89344e-05	0.000160887	0.0013	0.00161	0.00118	1.89778e-05	0.000239566		1.76136	0.02687	4.66327e-05	8.88599e-05	4.42508e-05	0.000574401	-1.08057e-20	4.35828e-07		1.76136	0.04439	4.40469e-05	0.000347497	2.9001e-06	5.28199e-22	1.06411e-05		1.76136	0.00281	-4.2243e-14	0.000306986	6.12853e-06	1.07427e-05
1.75887	0.01256	6.9164e-05	9.39724e-06	0.000260378	2.69153e-06	1.83147e-05		1.75887	0.00896	1.37648e-05	3.95406e-05	1.08554e-05	6.88398e-06	0.000251971		1.75887	0.00414	0.000120176	3.87287e-05	0.00015905	0.00128	0.00168	0.0012	1.90613e-05	0.000242833		1.75887	0.02579	4.72017e-05	8.9485e-05	4.45398e-05	0.000578018	-8.96216e-21	4.3727e-07		1.75887	0.04237	4.50339e-05	0.000350678	2.92005e-06	7.54347e-22	1.07653e-05		1.75887	0.0023	-4.56677e-14	0.000309376	6.16338e-06	1.07916e-05
1.75637	0.0127	6.97257e-05	9.4558e-06	0.000261625	2.70066e-06	1.84841e-05		1.75637	0.00972	1.38974e-05	3.97666e-05	1.09052e-05	6.91395e-06	0.000252873		1.75637	0.00411	0.000119574	3.85246e-05	0.000157244	0.00126	0.00175	0.00121	1.91454e-05	0.000246167		1.75637	0.02465	4.77811e-05	9.01167e-05	4.48317e-05	0.00058167	-8.29683e-22	4.3872e-07		1.75637	0.03976	4.6055e-05	0.000353904	2.94021e-06	-1.12724e-21	1.08917e-05		1.75637	0.00159	-4.7903e-14	0.000311795	6.19852e-06	1.08407e-05
1.75389	0.01289	7.02942e-05	9.51491e-06	0.000262882	2.70984e-06	1.86559e-05		1.75389	0.00957	1.40319e-05	3.99946e-05	1.09553e-05	6.94412e-06	0.00025378		1.75389	0.00436	0.000118977	3.83221e-05	0.000155468	0.00124	0.00183	0.00122	1.923e-05	0.000249569		1.75389	0.02458	4.83713e-05	9.07551e-05	4.51264e-05	0.000585356	-1.36393e-20	4.40177e-07		1.75389	0.03797	4.71118e-05	0.000357174	2.96057e-06	-2.03534e-21	1.10204e-05		1.75389	0.00142	-4.83748e-14	0.000314241	6.23396e-06	1.08902e-05
1.75141	0.01313	7.08697e-05	9.57458e-06	0.000264147	2.71907e-06	1.883e-05		1.75141	0.01015	1.41684e-05	4.02245e-05	1.10058e-05	6.97448e-06	0.000254693		1.75141	0.0044	0.000118384	3.81212e-05	0.000153722	0.00122	0.00192	0.00124	1.93152e-05	0.000253042		1.75141	0.02415	4.89726e-05	9.14004e-05	4.5424e-05	0.000589077	-8.10277e-21	4.41641e-07		1.75141	0.03514	4.8206e-05	0.00036049	2.98114e-06	-2.91735e-21	1.11513e-05		1.75141	0.00114	-4.63371e-14	0.000316717	6.26971e-06	1.09401e-05
1.74894	0.01342	7.14523e-05	9.63482e-06	0.000265422	2.72834e-06	1.90067e-05		1.74894	0.01067	1.43069e-05	4.04564e-05	1.10566e-05	7.00504e-06	0.00025561		1.74894	0.00512	0.000117796	3.79219e-05	0.000152006	0.0012	0.00202	0.00125	1.9401e-05	0.000256587		1.74894	0.02391	4.95851e-05	9.20525e-05	4.57246e-05	0.000592834	-6.33648e-21	4.43113e-07		1.74894	0.03304	4.93393e-05	0.000363852	3.00193e-06	-2.20232e-21	1.12846e-05		1.74894	0.000784737	-4.08154e-14	0.000319222	6.30577e-06	1.09903e-05
1.74648	0.01378	7.20421e-05	9.69562e-06	0.000266706	2.73766e-06	1.91858e-05		1.74648	0.01033	1.44474e-05	4.06903e-05	1.11077e-05	7.03581e-06	0.000256532		1.74648	0.00526	0.000117212	3.77242e-05	0.000150318	0.00118	0.00212	0.00127	1.94873e-05	0.000260207		1.74648	0.02261	5.02093e-05	9.27116e-05	4.60282e-05	0.000596627	-1.17086e-20	4.44592e-07		1.74648	0.03035	5.05138e-05	0.000367261	3.02294e-06	-1.54334e-21	1.14203e-05		1.74648	0.000564103	-3.051e-14	0.000321758	6.34214e-06	1.10408e-05
1.74402	0.01419	7.26392e-05	9.757e-06	0.000267999	2.74703e-06	1.93675e-05		1.74402	0.01159	1.459e-05	4.09262e-05	1.11592e-05	7.06678e-06	0.000257459		1.74402	0.00531	0.000116633	3.75279e-05	0.000148658	0.00117	0.00223	0.00128	1.95742e-05	0.000263903		1.74402	0.0227	5.08454e-05	9.33778e-05	4.63348e-05	0.000600456	-4.59395e-21	4.46078e-07		1.74402	0.02821	5.17315e-05	0.000370718	3.04417e-06	6.84673e-22	1.15585e-05		1.74402	0.000639965	-1.36535e-14	0.000324323	6.37882e-06	1.10917e-05
1.74157	0.01466	7.32439e-05	9.81897e-06	0.000269302	2.75645e-06	1.95517e-05		1.74157	0.01125	1.47347e-05	4.11642e-05	1.12111e-05	7.09795e-06	0.000258391		1.74157	0.00537	0.000116058	3.73332e-05	0.000147025	0.00115	0.00235	0.0013	1.96617e-05	0.000267678		1.74157	0.0223	5.14936e-05	9.40512e-05	4.66445e-05	0.000604323	7.46516e-22	4.47572e-07		1.74157	0.02614	5.29946e-05	0.000374225	3.06563e-06	-7.10363e-22	1.16992e-05		1.74157	0.000227311	1.22232e-14	0.000326919	6.41583e-06	1.11429e-05
1.73913	0.01518	7.38561e-05	9.88153e-06	0.000270614	2.76591e-06	1.97386e-05		1.73913	0.01144	1.48816e-05	4.14043e-05	1.12633e-05	7.12933e-06	0.000259328		1.73913	0.00612	0.000115487	3.71401e-05	0.000145419	0.00113	0.00248	0.00131	1.97498e-05	0.000271533		1.73913	0.02174	5.21544e-05	9.47319e-05	4.69574e-05	0.000608226	-1.2168e-20	4.49074e-07		1.73913	0.0239	5.43053e-05	0.000377781	3.08731e-06	2.77528e-22	1.18425e-05		1.73913	0.000587129	5.06615e-14	0.000329546	6.45315e-06	1.11945e-05
1.73669	0.01575	7.4476e-05	9.94469e-06	0.000271936	2.77543e-06	1.99283e-05		1.73669	0.01218	1.50307e-05	4.16465e-05	1.13159e-05	7.16091e-06	0.00026027		1.73669	0.00576	0.00011492	3.69484e-05	0.000143839	0.00111	0.00262	0.00133	1.98385e-05	0.000275472		1.73669	0.02159	5.28281e-05	9.542e-05	4.72733e-05	0.000612168	-4.2296e-21	4.50583e-07		1.73669	0.02187	5.56663e-05	0.000381388	3.10923e-06	-5.35205e-22	1.19884e-05		1.73669	-8.2598e-05	1.06845e-13	0.000332206	6.49081e-06	1.12465e-05
1.73427	0.01637	7.51037e-05	1.00085e-05	0.000273268	2.78499e-06	2.01206e-05		1.73427	0.01205	1.5182e-05	4.18908e-05	1.13689e-05	7.19271e-06	0.000261218		1.73427	0.00619	0.000114357	3.67582e-05	0.000142284	0.0011	0.00277	0.00134	1.99278e-05	0.000279496		1.73427	0.02083	5.35149e-05	9.61156e-05	4.75925e-05	0.000616148	-7.28497e-21	4.52099e-07		1.73427	0.01998	5.708e-05	0.000385048	3.13137e-06	2.24085e-21	1.21371e-05		1.73427	7.81176e-05	1.88511e-13	0.000334897	6.52879e-06	1.12988e-05
1.73184	0.01701	7.57395e-05	1.00728e-05	0.000274609	2.7946e-06	2.03158e-05		1.73184	0.01227	1.53356e-05	4.21373e-05	1.14222e-05	7.22472e-06	0.00026217		1.73184	0.00646	0.000113799	3.65694e-05	0.000140755	0.00108	0.00294	0.00136	2.00177e-05	0.000283608		1.73184	0.02081	5.42153e-05	9.68188e-05	4.79149e-05	0.000620167	5.59194e-21	4.53623e-07		1.73184	0.01816	5.85495e-05	0.00038876	3.15376e-06	-5.29366e-23	1.22885e-05		1.73184	-0.000127745	3.07369e-13	0.000337622	6.56711e-06	1.13515e-05
1.72943	0.01767	7.63833e-05	1.01378e-05	0.00027596	2.80427e-06	2.05138e-05		1.72943	0.01263	1.54916e-05	4.2386e-05	1.14759e-05	7.25695e-06	0.000263128		1.72943	0.00672	0.000113244	3.63821e-05	0.00013925	0.00106	0.00312	0.00137	2.01082e-05	0.000287811		1.72943	0.02073	5.49295e-05	9.75298e-05	4.82407e-05	0.000624226	-2.77221e-21	4.55155e-07		1.72943	0.01669	6.00776e-05	0.000392526	3.17639e-06	-5.9398e-22	1.24429e-05		1.72943	-3.41919e-05	4.8128e-13	0.00034038	6.60576e-06	1.14045e-05
1.72702	0.01834	7.70354e-05	1.02035e-05	0.000277322	2.81398e-06	2.07147e-05		1.72702	0.01234	1.565e-05	4.26368e-05	1.153e-05	7.28939e-06	0.000264091		1.72702	0.00742	0.000112694	3.61963e-05	0.000137769	0.00105	0.00332	0.00139	2.01993e-05	0.000292107		1.72702	0.02038	5.5658e-05	9.82486e-05	4.85697e-05	0.000628324	-5.90481e-21	4.56695e-07		1.72702	0.01541	6.16677e-05	0.000396346	3.19926e-06	3.93794e-21	1.26001e-05		1.72702	0.000144758	7.37624e-13	0.000343171	6.64476e-06	1.14579e-05
1.72462	0.019	7.76959e-05	1.02698e-05	0.000278693	2.82374e-06	2.09186e-05		1.72462	0.01255	1.58108e-05	4.28899e-05	1.15845e-05	7.32205e-06	0.00026506		1.72462	0.00713	0.000112148	3.60119e-05	0.000136311	0.00103	0.00354	0.00141	2.0291e-05	0.000296499		1.72462	0.02031	5.64011e-05	9.89754e-05	4.89022e-05	0.000632463	-1.26413e-20	4.58243e-07		1.72462	0.01396	6.33231e-05	0.000400223	3.22238e-06	-4.42955e-22	1.27604e-05		1.72462	0.000127091	1.11842e-12	0.000345997	6.68411e-06	1.15117e-05
1.72222	0.01963	7.8365e-05	1.03367e-05	0.000280075	2.83356e-06	2.11255e-05		1.72222	0.01285	1.59741e-05	4.31453e-05	1.16393e-05	7.35492e-06	0.000266033		1.72222	0.00814	0.000111605	3.58288e-05	0.000134877	0.00102	0.00377	0.00142	2.03833e-05	0.00030099		1.72222	0.01958	5.71593e-05	9.97102e-05	4.9238e-05	0.000636643	-2.35638e-22	4.59798e-07		1.72222	0.01264	6.50477e-05	0.000404158	3.24575e-06	-2.65851e-22	1.29237e-05		1.72222	-4.12055e-05	1.68808e-12	0.000348859	6.7238e-06	1.15659e-05
1.71983	0.02022	7.90427e-05	1.04043e-05	0.000281466	2.84343e-06	2.13356e-05		1.71983	0.01285	1.61399e-05	4.3403e-05	1.16946e-05	7.38802e-06	0.000267012		1.71983	0.00955	0.000111067	3.56472e-05	0.000133465	0.001	0.00403	0.00144	2.04763e-05	0.000305582		1.71983	0.01977	5.7933e-05	0.000100453	4.95774e-05	0.000640865	2.62172e-21	4.61362e-07		1.71983	0.0119	6.68454e-05	0.00040815	3.26937e-06	1.22066e-21	1.30902e-05		1.71983	0.00059385	2.54504e-12	0.000351756	6.76385e-06	1.16205e-05
1.71745	0.02075	7.97293e-05	1.04725e-05	0.000282869	2.85334e-06	2.15487e-05		1.71745	0.01353	1.63084e-05	4.36629e-05	1.17502e-05	7.42135e-06	0.000267997		1.71745	0.00981	0.000110532	3.54669e-05	0.000132075	0.000987388	0.00432	0.00146	2.05699e-05	0.00031028		1.71745	0.01963	5.87225e-05	0.000101205	4.99202e-05	0.000645129	2.98408e-21	4.62933e-07		1.71745	0.01048	6.87206e-05	0.000412202	3.29326e-06	1.23467e-21	1.326e-05		1.71745	3.82424e-05	3.8392e-12	0.000354689	6.80426e-06	1.16754e-05
1.71508	0.02119	8.04248e-05	1.05414e-05	0.000284281	2.86331e-06	2.17651e-05		1.71508	0.01302	1.64795e-05	4.39253e-05	1.18063e-05	7.4549e-06	0.000268987		1.71508	0.0103	0.000110001	3.5288e-05	0.000130706	0.000973282	0.00462	0.00148	2.06642e-05	0.000315085		1.71508	0.01901	5.95283e-05	0.000101964	5.02667e-05	0.000649435	-2.3841e-21	4.64513e-07		1.71508	0.00972	7.06779e-05	0.000416314	3.3174e-06	2.16145e-21	1.34331e-05		1.71508	0.000813961	5.79771e-12	0.000357659	6.84503e-06	1.17308e-05
1.71271	0.02154	8.11295e-05	1.0611e-05	0.000285705	2.87333e-06	2.19848e-05		1.71271	0.01348	1.66533e-05	4.419e-05	1.18627e-05	7.48868e-06	0.000269982		1.71271	0.0108	0.000109474	3.51105e-05	0.000129359	0.000959475	0.00496	0.0015	2.07591e-05	0.000320002		1.71271	0.01891	6.03509e-05	0.000102733	5.06167e-05	0.000653785	-1.28512e-21	4.661e-07		1.71271	0.00861	7.27223e-05	0.000420488	3.34182e-06	3.80677e-22	1.36096e-05		1.71271	0.000127993	8.76307e-12	0.000360666	6.88617e-06	1.17865e-05
1.71034	0.02178	8.18435e-05	1.06813e-05	0.000287139	2.88341e-06	2.22078e-05		1.71034	0.0143	1.68298e-05	4.4457e-05	1.19196e-05	7.52268e-06	0.000270983		1.71034	0.01179	0.000108951	3.49343e-05	0.000128032	0.000945959	0.00533	0.00152	2.08547e-05	0.000325034		1.71034	0.01845	6.11907e-05	0.00010351	5.09705e-05	0.000658178	-4.65137e-21	4.67696e-07		1.71034	0.00812	7.48591e-05	0.000424726	3.3665e-06	-1.37674e-21	1.37896e-05		1.71034	0.0012	1.3249e-11	0.000363712	6.92768e-06	1.18426e-05
1.70799	0.0219	8.2567e-05	1.07523e-05	0.000288584	2.89354e-06	2.24342e-05		1.70799	0.01413	1.70092e-05	4.47266e-05	1.19768e-05	7.55692e-06	0.00027199		1.70799	0.01189	0.000108432	3.47594e-05	0.000126726	0.000932726	0.00573	0.00154	2.09509e-05	0.000330184		1.70799	0.01845	6.20483e-05	0.000104296	5.13279e-05	0.000662616	-8.60771e-21	4.693e-07		1.70799	0.00687	7.70943e-05	0.000429027	3.39146e-06	-4.01696e-22	1.39732e-05		1.70799	0.000586921	2.00218e-11	0.000366796	6.96957e-06	1.18992e-05
1.70564	0.0219	8.33002e-05	1.0824e-05	0.00029004	2.90372e-06	2.26641e-05		1.70564	0.01498	1.71915e-05	4.49986e-05	1.20345e-05	7.5914e-06	0.000273002		1.70564	0.01299	0.000107916	3.45858e-05	0.000125439	0.000919769	0.00616	0.00155	2.10478e-05	0.000335455		1.70564	0.01844	6.29241e-05	0.000105091	5.16891e-05	0.000667099	-6.36024e-21	4.70912e-07		1.70564	0.00637	7.94342e-05	0.000433394	3.4167e-06	-9.26391e-22	1.41605e-05		1.70564	0.00144	3.02187e-11	0.00036992	7.01184e-06	1.19561e-05
1.7033	0.02177	8.40431e-05	1.08965e-05	0.000291507	2.91395e-06	2.28976e-05		1.7033	0.01576	1.73767e-05	4.5273e-05	1.20926e-05	7.62611e-06	0.00027402		1.7033	0.01317	0.000107404	3.44135e-05	0.000124172	0.000907079	0.00663	0.00157	2.11454e-05	0.000340853		1.7033	0.01805	6.38186e-05	0.000105895	5.20542e-05	0.000671627	-1.04869e-20	4.72533e-07		1.7033	0.00593	8.18856e-05	0.000437829	3.44222e-06	-1.31174e-21	1.43517e-05		1.7033	0.00158	4.55183e-11	0.000373083	7.05449e-06	1.20135e-05
1.70096	0.02152	8.47961e-05	1.09696e-05	0.000292985	2.92424e-06	2.31347e-05		1.70096	0.0159	1.75649e-05	4.555e-05	1.21511e-05	7.66106e-06	0.000275043		1.70096	0.01412	0.000106896	3.42426e-05	0.000122924	0.000894649	0.00714	0.0016	2.12436e-05	0.000346381		1.70096	0.0177	6.47325e-05	0.000106708	5.24232e-05	0.000676202	9.00374e-21	4.74162e-07		1.70096	0.0054	8.4456e-05	0.000442331	3.46803e-06	1.9174e-21	1.45467e-05		1.70096	0.00205	6.83853e-11	0.000376288	7.09753e-06	1.20712e-05
1.69863	0.02114	8.55592e-05	1.10435e-05	0.000294474	2.93459e-06	2.33755e-05		1.69863	0.01701	1.77562e-05	4.58296e-05	1.22101e-05	7.69625e-06	0.000276073		1.69863	0.01439	0.000106391	3.40728e-05	0.000121695	0.000882473	0.00769	0.00162	2.13425e-05	0.000352042		1.69863	0.01686	6.56662e-05	0.000107531	5.27961e-05	0.000680824	-1.6356e-20	4.75799e-07		1.69863	0.00452	8.71535e-05	0.000446904	3.49413e-06	1.99369e-21	1.47458e-05		1.69863	0.00219	1.0242e-10	0.000379534	7.14097e-06	1.21294e-05
1.69631	0.02066	8.63327e-05	1.11182e-05	0.000295975	2.94499e-06	2.36201e-05		1.69631	0.01814	1.79506e-05	4.61117e-05	1.22694e-05	7.73168e-06	0.000277108		1.69631	0.01589	0.000105889	3.39044e-05	0.000120484	0.000870543	0.00828	0.00164	2.14422e-05	0.000357842		1.69631	0.01712	6.66203e-05	0.000108363	5.31729e-05	0.000685493	2.83161e-21	4.77445e-07		1.69631	0.00415	8.99871e-05	0.000451547	3.52052e-06	2.6227e-21	1.4949e-05		1.69631	0.00245	1.52857e-10	0.000382822	7.18481e-06	1.2188e-05
1.69399	0.02008	8.71167e-05	1.11936e-05	0.000297487	2.95544e-06	2.38686e-05		1.69399	0.01925	1.81483e-05	4.63964e-05	1.23292e-05	7.76736e-06	0.000278148		1.69399	0.01625	0.000105392	3.37371e-05	0.000119291	0.000858853	0.00892	0.00166	2.15425e-05	0.000363785		1.69399	0.01676	6.75955e-05	0.000109205	5.35539e-05	0.00069021	-9.87698e-21	4.791e-07		1.69399	0.00364	9.29664e-05	0.000456264	3.54722e-06	5.02119e-22	1.51564e-05		1.69399	0.0028	2.27266e-10	0.000386153	7.22906e-06	1.2247e-05
1.69168	0.01942	8.79115e-05	1.12698e-05	0.000299011	2.96595e-06	2.4121e-05		1.69168	0.02003	1.83492e-05	4.66838e-05	1.23895e-05	7.80329e-06	0.000279195		1.69168	0.01717	0.000104898	3.35712e-05	0.000118115	0.000847396	0.0096	0.00168	2.16435e-05	0.000369875		1.69168	0.01611	6.85923e-05	0.000110057	5.39389e-05	0.000694976	-9.5661e-21	4.80763e-07		1.69168	0.00326	9.61021e-05	0.000461054	3.57422e-06	-2.48335e-22	1.53682e-05		1.69168	0.00263	3.3654e-10	0.000389528	7.27371e-06	1.23065e-05
1.68937	0.0187	8.87172e-05	1.13467e-05	0.000300547	2.97652e-06	2.43774e-05		1.68937	0.02066	1.85535e-05	4.69739e-05	1.24502e-05	7.83946e-06	0.000280248		1.68937	0.01796	0.000104407	3.34064e-05	0.000116957	0.000836167	0.01033	0.0017	2.17453e-05	0.000376118		1.68937	0.01599	6.96115e-05	0.000110918	5.43282e-05	0.000699792	-2.35638e-22	4.82434e-07		1.68937	0.00275	9.94057e-05	0.000465921	3.60153e-06	1.59199e-21	1.55844e-05		1.68937	0.00315	4.96286e-10	0.000392947	7.31878e-06	1.23664e-05
1.68707	0.01792	8.95341e-05	1.14245e-05	0.000302094	2.98714e-06	2.46379e-05		1.68707	0.02028	1.87612e-05	4.72667e-05	1.25113e-05	7.87589e-06	0.000281307		1.68707	0.01849	0.00010392	3.32428e-05	0.000115816	0.000825159	0.0111	0.00173	2.18477e-05	0.000382518		1.68707	0.01604	7.06536e-05	0.00011179	5.47216e-05	0.000704658	1.50571e-20	4.84115e-07		1.68707	0.00303	0.00010289	0.000470864	3.62915e-06	2.19142e-22	1.58053e-05		1.68707	0.00314	7.28748e-10	0.000396411	7.36427e-06	1.24267e-05
1.68478	0.01712	9.03623e-05	1.1503e-05	0.000303654	2.99782e-06	2.49027e-05		1.68478	0.02084	1.89724e-05	4.75622e-05	1.25729e-05	7.91257e-06	0.000282371		1.68478	0.01924	0.000103436	3.30805e-05	0.000114691	0.000814367	0.01192	0.00175	2.19509e-05	0.00038908		1.68478	0.0155	7.17194e-05	0.000112672	5.51194e-05	0.000709575	-8.83543e-21	4.85804e-07		1.68478	0.00265	0.00010657	0.000475887	3.6571e-06	4.2431e-21	1.6031e-05		1.68478	0.00394	1.06549e-09	0.000399922	7.41018e-06	1.24875e-05
1.6825	0.0163	9.1202e-05	1.15824e-05	0.000305225	3.00856e-06	2.51717e-05		1.6825	0.02106	1.91872e-05	4.78605e-05	1.26349e-05	7.94951e-06	0.000283442		1.6825	0.0195	0.000102955	3.29193e-05	0.000113583	0.000803784	0.01278	0.00177	2.20548e-05	0.000395811		1.6825	0.01473	7.28097e-05	0.000113565	5.55215e-05	0.000714543	-2.03559e-21	4.87503e-07		1.6825	0.00165	0.00011046	0.000480991	3.68537e-06	2.06959e-21	1.62615e-05		1.6825	0.0035	1.55107e-09	0.000403479	7.45653e-06	1.25487e-05
1.68022	0.01549	9.20535e-05	1.16626e-05	0.000306809	3.01935e-06	2.54452e-05		1.68022	0.02025	1.94057e-05	4.81616e-05	1.26974e-05	7.98671e-06	0.000284519		1.68022	0.02091	0.000102478	3.27593e-05	0.00011249	0.000793406	0.01369	0.0018	2.21595e-05	0.000402715		1.68022	0.01459	7.39251e-05	0.000114468	5.5928e-05	0.000719564	5.55432e-21	4.8921e-07		1.68022	0.0021	0.000114579	0.000486177	3.71396e-06	7.85486e-22	1.6497e-05		1.68022	0.00462	2.24814e-09	0.000407084	7.50331e-06	1.26104e-05
1.67794	0.01469	9.29171e-05	1.17436e-05	0.000308405	3.03021e-06	2.57231e-05		1.67794	0.01976	1.96279e-05	4.84656e-05	1.27604e-05	8.02417e-06	0.000285602		1.67794	0.02111	0.000102004	3.26005e-05	0.000111414	0.000783228	0.01464	0.00182	2.22649e-05	0.000409799		1.67794	0.01419	7.50665e-05	0.000115382	5.6339e-05	0.000724638	-4.79196e-22	4.90926e-07		1.67794	0.00166	0.000118945	0.000491447	3.74289e-06	3.04931e-21	1.67377e-05		1.67794	0.00472	3.24431e-09	0.000410737	7.55053e-06	1.26725e-05
1.67568	0.01393	9.37928e-05	1.18255e-05	0.000310014	3.04112e-06	2.60056e-05		1.67568	0.01988	1.9854e-05	4.87725e-05	1.28238e-05	8.0619e-06	0.000286691		1.67568	0.02209	0.000101533	3.24428e-05	0.000110352	0.000773244	0.01562	0.00185	2.2371e-05	0.00041707		1.67568	0.01385	7.62347e-05	0.000116307	5.67546e-05	0.000729766	-1.21977e-21	4.92651e-07		1.67568	0.00154	0.000123581	0.000496804	3.77216e-06	-6.13053e-22	1.69837e-05		1.67568	0.00485	4.66157e-09	0.00041444	7.5982e-06	1.27351e-05
1.67341	0.01319	9.4681e-05	1.19082e-05	0.000311635	3.05209e-06	2.62928e-05		1.67341	0.01877	2.0084e-05	4.90823e-05	1.28877e-05	8.09989e-06	0.000287786		1.67341	0.02289	0.000101066	3.22863e-05	0.000109306	0.000763449	0.01664	0.00187	2.2478e-05	0.000424532		1.67341	0.0136	7.74305e-05	0.000117243	5.71748e-05	0.000734948	-3.53457e-21	4.94385e-07		1.67341	0.000919405	0.000128512	0.000502248	3.80178e-06	1.18601e-21	1.72353e-05		1.67341	0.00476	6.66895e-09	0.000418193	7.64633e-06	1.27982e-05
1.67116	0.0125	9.55819e-05	1.19918e-05	0.00031327	3.06312e-06	2.65848e-05		1.67116	0.018	2.0318e-05	4.9395e-05	1.29521e-05	8.13815e-06	0.000288888		1.67116	0.02354	0.000100602	3.21309e-05	0.000108274	0.000753839	0.01769	0.0019	2.25856e-05	0.000432194		1.67116	0.01303	7.86548e-05	0.00011819	5.75996e-05	0.000740186	2.03757e-21	4.96129e-07		1.67116	0.00143	0.000133764	0.000507783	3.83174e-06	1.97072e-21	1.74924e-05		1.67116	0.00554	9.49957e-09	0.000421997	7.69491e-06	1.28617e-05
1.66891	0.01186	9.64957e-05	1.20763e-05	0.000314916	3.07421e-06	2.68817e-05		1.66891	0.01704	2.05561e-05	4.97108e-05	1.3017e-05	8.17668e-06	0.000289996		1.66891	0.024	0.000100141	3.19766e-05	0.000107257	0.000744409	0.01877	0.00193	2.26941e-05	0.000440063		1.66891	0.01272	7.99086e-05	0.000119149	5.80293e-05	0.00074548	9.57798e-21	4.97881e-07		1.66891	0.00108	0.000139369	0.000513409	3.86207e-06	4.92466e-21	1.77554e-05		1.66891	0.00603	1.34734e-08	0.000425854	7.74395e-06	1.29257e-05
1.66667	0.01127	9.74227e-05	1.21617e-05	0.000316576	3.08536e-06	2.71836e-05		1.66667	0.01633	2.07984e-05	5.00296e-05	1.30823e-05	8.21549e-06	0.00029111		1.66667	0.0247	9.96831e-05	3.18234e-05	0.000106254	0.000735154	0.01986	0.00196	2.28033e-05	0.000448144		1.66667	0.01234	8.11927e-05	0.00012012	5.84637e-05	0.000750831	-6.97013e-22	4.99643e-07		1.66667	0.000969779	0.000145364	0.00051913	3.89275e-06	-2.06297e-23	1.80244e-05		1.66667	0.00605	1.90274e-08	0.000429763	7.79347e-06	1.29902e-05
1.66443	0.01073	9.83631e-05	1.2248e-05	0.00031825	3.09657e-06	2.74906e-05		1.66443	0.01527	2.10451e-05	5.03514e-05	1.31482e-05	8.25457e-06	0.000292231		1.66443	0.02536	9.92284e-05	3.16713e-05	0.000105266	0.000726071	0.02096	0.00198	2.29134e-05	0.000456447		1.66443	0.01192	8.25082e-05	0.000121103	5.89031e-05	0.000756239	3.40784e-21	5.01415e-07		1.66443	0.000776942	0.000151789	0.000524946	3.9238e-06	2.3152e-21	1.82996e-05		1.66443	0.00665	2.67558e-08	0.000433727	7.84346e-06	1.30551e-05
1.6622	0.01025	9.93173e-05	1.23352e-05	0.000319936	3.10784e-06	2.78029e-05		1.6622	0.01466	2.12961e-05	5.06764e-05	1.32145e-05	8.29393e-06	0.000293358		1.6622	0.02622	9.87769e-05	3.15203e-05	0.000104291	0.000717154	0.02207	0.00201	2.30242e-05	0.00046498		1.6622	0.01108	8.38561e-05	0.000122097	5.93475e-05	0.000761707	3.11477e-21	5.03196e-07		1.6622	0.00050245	0.000158692	0.000530861	3.95522e-06	3.69272e-21	1.85811e-05		1.6622	0.00611	3.74622e-08	0.000437746	7.89393e-06	1.31206e-05
1.65997	0.00981	0.000100285	1.24234e-05	0.000321636	3.11918e-06	2.81205e-05		1.65997	0.01337	2.15517e-05	5.10046e-05	1.32814e-05	8.33358e-06	0.000294492		1.65997	0.0268	9.83284e-05	3.13704e-05	0.000103329	0.000708401	0.02317	0.00204	2.31358e-05	0.00047375		1.65997	0.01098	8.52375e-05	0.000123104	5.97969e-05	0.000767233	2.04866e-20	5.04986e-07		1.65997	0.000727299	0.000166128	0.000536876	3.98702e-06	5.84794e-21	1.88692e-05		1.65997	0.00724	5.22286e-08	0.000441821	7.9449e-06	1.31865e-05
1.65775	0.00941	0.000101268	1.25125e-05	0.000323349	3.13057e-06	2.84436e-05		1.65775	0.01257	2.18119e-05	5.13359e-05	1.33488e-05	8.37351e-06	0.000295633		1.65775	0.02743	9.78829e-05	3.12216e-05	0.000102381	0.000699807	0.02426	0.00207	2.32483e-05	0.000482767		1.65775	0.0105	8.66535e-05	0.000124123	6.02514e-05	0.00077282	3.46526e-22	5.06786e-07		1.65775	0.000684481	0.000174163	0.000542994	4.01921e-06	1.11362e-21	1.91641e-05		1.65775	0.00686	7.25043e-08	0.000445953	7.99636e-06	1.3253e-05
1.65554	0.00906	0.000102265	1.26025e-05	0.000325077	3.14203e-06	2.87723e-05		1.65554	0.01109	2.20769e-05	5.16705e-05	1.34166e-05	8.41372e-06	0.00029678		1.65554	0.02824	9.74405e-05	3.10738e-05	0.000101445	0.000691368	0.02532	0.0021	2.33616e-05	0.000492039		1.65554	0.01041	8.81053e-05	0.000125155	6.07111e-05	0.000778469	-3.28111e-21	5.08596e-07		1.65554	0.000444992	0.000182872	0.000549217	4.05179e-06	5.77593e-21	1.9466e-05		1.65554	0.0075	1.00222e-07	0.000450143	8.04832e-06	1.33199e-05
1.65333	0.00875	0.000103276	1.26936e-05	0.000326818	3.15356e-06	2.91068e-05		1.65333	0.00987	2.23466e-05	5.20084e-05	1.3485e-05	8.45423e-06	0.000297934		1.65333	0.02857	9.70011e-05	3.0927e-05	0.000100522	0.00068308	0.02635	0.00213	2.34756e-05	0.000501576		1.65333	0.00968	8.95941e-05	0.0001262	6.11761e-05	0.000784179	-3.55833e-21	5.10415e-07		1.65333	-1.70275e-07	0.000192344	0.000555547	4.08477e-06	1.40126e-21	1.97751e-05		1.65333	0.00698	1.37943e-07	0.000454393	8.10078e-06	1.33874e-05
1.65113	0.00847	0.000104303	1.27856e-05	0.000328573	3.16514e-06	2.94471e-05		1.65113	0.00925	2.26214e-05	5.23496e-05	1.35539e-05	8.49503e-06	0.000299094		1.65113	0.02931	9.65646e-05	3.07813e-05	9.96123e-05	0.000674941	0.02733	0.00217	2.35906e-05	0.000511389		1.65113	0.00881	9.11212e-05	0.000127258	6.16465e-05	0.000789953	9.24334e-21	5.12244e-07		1.65113	0.000788985	0.000202686	0.000561988	4.11815e-06	3.15946e-21	2.00917e-05		1.65113	0.00801	1.89051e-07	0.000458703	8.15377e-06	1.34553e-05
1.64894	0.00822	0.000105345	1.28787e-05	0.000330342	3.17679e-06	2.97935e-05		1.64894	0.008	2.29013e-05	5.26942e-05	1.36234e-05	8.53613e-06	0.000300261		1.64894	0.02951	9.61311e-05	3.06366e-05	9.87144e-05	0.000666945	0.02827	0.0022	2.37064e-05	0.000521487		1.64894	0.00875	9.2688e-05	0.00012833	6.21224e-05	0.00079579	1.67659e-20	5.14083e-07		1.64894	0.000518454	0.000214026	0.000568541	4.15194e-06	3.84141e-21	2.04159e-05		1.64894	0.00786	2.57989e-07	0.000463074	8.20727e-06	1.35238e-05
1.64675	0.00801	0.000106403	1.29727e-05	0.000332126	3.18851e-06	3.0146e-05		1.64675	0.0073	2.31864e-05	5.30421e-05	1.36934e-05	8.57752e-06	0.000301436		1.64675	0.03003	9.57005e-05	3.0493e-05	9.78286e-05	0.000659091	0.02913	0.00223	2.3823e-05	0.000531883		1.64675	0.00874	9.42957e-05	0.000129415	6.26038e-05	0.000801693	1.06532e-20	5.15932e-07		1.64675	0.000565232	0.000226515	0.000575209	4.18615e-06	5.15899e-21	2.07481e-05		1.64675	0.00789	3.5056e-07	0.000467509	8.2613e-06	1.35928e-05
1.64456	0.00781	0.000107477	1.30678e-05	0.000333924	3.20028e-06	3.05048e-05		1.64456	0.00683	2.34768e-05	5.33936e-05	1.37639e-05	8.61922e-06	0.000302617		1.64456	0.03029	9.52727e-05	3.03503e-05	9.69546e-05	0.000651375	0.02993	0.00227	2.39405e-05	0.000542586		1.64456	0.00763	9.5946e-05	0.000130514	6.30908e-05	0.000807661	1.52967e-20	5.17791e-07		1.64456	0.000857314	0.000240337	0.000581995	4.22079e-06	4.54204e-21	2.10885e-05		1.64456	0.00835	4.74313e-07	0.000472007	8.31587e-06	1.36624e-05
1.64238	0.00764	0.000108567	1.3164e-05	0.000335737	3.21213e-06	3.087e-05		1.64238	0.006	2.37728e-05	5.37485e-05	1.3835e-05	8.66122e-06	0.000303805		1.64238	0.0313	9.48479e-05	3.02087e-05	9.60923e-05	0.000643793	0.03064	0.0023	2.40589e-05	0.00055361		1.64238	0.00781	9.76402e-05	0.000131626	6.35835e-05	0.000813696	1.7354e-20	5.1966e-07		1.64238	0.00116	0.000255712	0.000588902	4.25586e-06	6.76304e-21	2.14374e-05		1.64238	0.00783	6.3901e-07	0.000476571	8.37098e-06	1.37325e-05
1.64021	0.00748	0.000109674	1.32612e-05	0.000337564	3.22404e-06	3.12419e-05		1.64021	0.00592	2.40743e-05	5.41071e-05	1.39066e-05	8.70353e-06	0.000305		1.64021	0.03125	9.44258e-05	3.0068e-05	9.52414e-05	0.000636342	0.03127	0.00234	2.41781e-05	0.000564967		1.64021	0.00682	9.938e-05	0.000132753	6.4082e-05	0.000819799	5.80184e-22	5.21539e-07		1.64021	0.00138	0.000272903	0.000595933	4.29136e-06	6.16089e-21	2.17951e-05		1.64021	0.00835	8.57215e-07	0.000481201	8.42664e-06	1.38031e-05
1.63804	0.00734	0.000110798	1.33595e-05	0.000339407	3.23602e-06	3.16206e-05		1.63804	0.00534	2.43817e-05	5.44692e-05	1.39788e-05	8.74615e-06	0.000306202		1.63804	0.03165	9.40066e-05	2.99283e-05	9.44018e-05	0.00062902	0.0318	0.00238	2.42982e-05	0.000576669		1.63804	0.007	0.000101167	0.000133895	6.45864e-05	0.000825971	-8.89879e-21	5.23429e-07		1.63804	0.00134	0.00029223	0.00060309	4.32731e-06	5.90049e-21	2.21618e-05		1.63804	0.00806	1.14502e-06	0.000485899	8.48285e-06	1.38742e-05
1.63588	0.00722	0.00011194	1.34588e-05	0.000341265	3.24806e-06	3.20061e-05		1.63588	0.00423	2.4695e-05	5.48349e-05	1.40515e-05	8.78909e-06	0.000307411		1.63588	0.03245	9.35902e-05	2.97896e-05	9.35732e-05	0.000621824	0.03222	0.00241	2.44193e-05	0.000588733		1.63588	0.00598	0.000103003	0.000135051	6.50968e-05	0.000832213	1.38789e-20	5.25328e-07		1.63588	0.0017	0.000314075	0.000610376	4.36372e-06	3.3607e-21	2.2538e-05		1.63588	0.00823	1.5229e-06	0.000490666	8.53963e-06	1.39459e-05
1.63373	0.00711	0.000113099	1.35593e-05	0.000343138	3.26017e-06	3.23988e-05		1.63373	0.00348	2.50143e-05	5.52044e-05	1.41248e-05	8.83234e-06	0.000308627		1.63373	0.03253	9.31765e-05	2.96518e-05	9.27555e-05	0.00061475	0.03254	0.00245	2.45412e-05	0.00060117		1.63373	0.00618	0.00010489	0.000136222	6.56133e-05	0.000838526	1.74174e-20	5.27238e-07		1.63373	0.00203	0.000338897	0.000617796	4.40059e-06	3.11587e-21	2.29238e-05		1.63373	0.00771	2.01685e-06	0.000495504	8.59699e-06	1.40182e-05
1.63158	0.00701	0.000114276	1.3661e-05	0.000345026	3.27235e-06	3.27988e-05		1.63158	0.00367	2.53399e-05	5.55776e-05	1.41987e-05	8.87591e-06	0.000309851		1.63158	0.03329	9.27656e-05	2.9515e-05	9.19484e-05	0.000607795	0.03275	0.00249	2.46641e-05	0.000613998		1.63158	0.00576	0.000106829	0.000137409	6.6136e-05	0.000844911	1.41165e-20	5.29159e-07		1.63158	0.00208	0.000367244	0.000625351	4.43793e-06	6.61007e-21	2.33196e-05		1.63158	0.00743	2.65958e-06	0.000500413	8.65492e-06	1.40911e-05
1.62943	0.00691	0.000115472	1.37638e-05	0.00034693	3.2846e-06	3.32063e-05		1.62943	0.00314	2.56718e-05	5.59546e-05	1.42732e-05	8.91981e-06	0.000311082		1.62943	0.03309	9.23573e-05	2.93792e-05	9.11518e-05	0.000600958	0.03284	0.00253	2.47879e-05	0.000627233		1.62943	0.00496	0.000108824	0.000138611	6.66649e-05	0.000851369	6.6533e-21	5.3109e-07		1.62943	0.00221	0.000399767	0.000633046	4.47574e-06	4.71525e-21	2.37259e-05		1.62943	0.00716	3.49214e-06	0.000505396	8.71344e-06	1.41645e-05
1.6273	0.00683	0.000116687	1.38677e-05	0.00034885	3.29691e-06	3.36214e-05		1.6273	0.00282	2.60104e-05	5.63354e-05	1.43482e-05	8.96403e-06	0.00031232		1.6273	0.03441	9.19518e-05	2.92443e-05	9.03655e-05	0.000594236	0.03281	0.00258	2.49126e-05	0.00064089		1.6273	0.00449	0.000110875	0.000139829	6.72002e-05	0.000857901	5.96025e-21	5.33031e-07		1.6273	0.00268	0.000437235	0.000640884	4.51404e-06	3.8562e-21	2.41429e-05		1.6273	0.00693	4.56573e-06	0.000510454	8.77255e-06	1.42384e-05
1.62516	0.00675	0.000117921	1.39728e-05	0.000350786	3.3093e-06	3.40443e-05		1.62516	0.00168	2.63556e-05	5.67202e-05	1.44239e-05	9.00858e-06	0.000313565		1.62516	0.03431	9.15489e-05	2.91103e-05	8.95893e-05	0.000587626	0.03267	0.00262	2.50382e-05	0.000654988		1.62516	0.00431	0.000112985	0.000141063	6.7742e-05	0.000864509	1.5465e-20	5.34984e-07		1.62516	0.00263	0.000480552	0.000648868	4.55283e-06	4.69423e-21	2.45711e-05		1.62516	0.0065	5.94385e-06	0.000515588	8.83227e-06	1.4313e-05
1.62304	0.00668	0.000119175	1.40792e-05	0.000352738	3.32175e-06	3.44753e-05		1.62304	0.00217	2.67078e-05	5.71089e-05	1.45001e-05	9.05346e-06	0.000314819		1.62304	0.03484	9.11487e-05	2.89772e-05	8.8823e-05	0.000581125	0.03242	0.00266	2.51648e-05	0.000669546		1.62304	0.00368	0.000115156	0.000142313	6.82904e-05	0.000871194	4.40385e-21	5.36947e-07		1.62304	0.0033	0.000530768	0.000657002	4.59213e-06	7.51428e-21	2.50108e-05		1.62304	0.00649	7.70488e-06	0.0005208	8.8926e-06	1.43881e-05
1.62092	0.00661	0.000120449	1.41867e-05	0.000354707	3.33428e-06	3.49146e-05		1.62092	0.00165	2.70671e-05	5.75017e-05	1.4577e-05	9.09868e-06	0.000316079		1.62092	0.03515	9.07511e-05	2.8845e-05	8.80665e-05	0.000574731	0.03206	0.00271	2.52924e-05	0.000684584		1.62092	0.00322	0.000117391	0.00014358	6.88455e-05	0.000877956	4.16227e-21	5.38921e-07		1.62092	0.0028	0.000589097	0.000665289	4.63194e-06	4.69423e-21	2.54625e-05		1.62092	0.0057	9.94496e-06	0.000526091	8.95355e-06	1.44639e-05
1.6188	0.00655	0.000121743	1.42955e-05	0.000356692	3.34688e-06	3.53623e-05		1.6188	0.0022	2.74337e-05	5.78985e-05	1.46545e-05	9.14424e-06	0.000317347		1.6188	0.03562	9.0356e-05	2.87138e-05	8.73197e-05	0.000568443	0.03159	0.00275	2.54209e-05	0.000700121		1.6188	0.00311	0.000119692	0.000144864	6.94074e-05	0.000884797	1.26175e-20	5.40906e-07		1.6188	0.00319	0.000656927	0.000673735	4.67227e-06	5.25902e-21	2.59266e-05		1.6188	0.00517	1.27814e-05	0.000531463	9.01513e-06	1.45402e-05
1.61669	0.0065	0.000123058	1.44055e-05	0.000358693	3.35954e-06	3.58187e-05		1.61669	0.00213	2.78078e-05	5.82994e-05	1.47326e-05	9.19014e-06	0.000318623		1.61669	0.03608	8.99636e-05	2.85834e-05	8.65823e-05	0.000562256	0.03102	0.0028	2.55504e-05	0.000716181		1.61669	0.00274	0.000122063	0.000146165	6.99762e-05	0.000891719	1.38769e-20	5.42901e-07		1.61669	0.00335	0.000735824	0.000682342	4.71312e-06	7.85681e-21	2.64036e-05		1.61669	0.00491	1.63567e-05	0.000536918	9.07734e-06	1.46172e-05
1.61458	0.00645	0.000124395	1.45169e-05	0.000360712	3.37229e-06	3.6284e-05		1.61458	0.00217	2.81896e-05	5.87045e-05	1.48113e-05	9.23639e-06	0.000319907		1.61458	0.03611	8.95737e-05	2.84539e-05	8.58541e-05	0.00055617	0.03035	0.00285	2.5681e-05	0.000732785		1.61458	0.00222	0.000124504	0.000147484	7.0552e-05	0.000898722	2.33123e-20	5.44908e-07		1.61458	0.00376	0.000827539	0.000691115	4.75452e-06	5.87791e-21	2.68939e-05		1.61458	0.00435	2.08426e-05	0.000542458	9.14021e-06	1.46947e-05
1.61248	0.0064	0.000125754	1.46295e-05	0.000362747	3.3851e-06	3.67585e-05		1.61248	0.000967123	2.85793e-05	5.91138e-05	1.48906e-05	9.28299e-06	0.000321198		1.61248	0.03678	8.91863e-05	2.83253e-05	8.51352e-05	0.000550182	0.0296	0.0029	2.58125e-05	0.000749959		1.61248	0.00196	0.000127021	0.000148821	7.1135e-05	0.000905807	4.61177e-21	5.46926e-07		1.61248	0.00418	0.000933998	0.000700058	4.79646e-06	6.53573e-21	2.73981e-05		1.61248	0.00461	2.64453e-05	0.000548083	9.20372e-06	1.47729e-05
1.61039	0.00635	0.000127135	1.47434e-05	0.0003648	3.39798e-06	3.72423e-05		1.61039	0.00109	2.89772e-05	5.95275e-05	1.49706e-05	9.32994e-06	0.000322497		1.61039	0.03649	8.88015e-05	2.81976e-05	8.44252e-05	0.000544291	0.02878	0.00295	2.5945e-05	0.000767728		1.61039	0.00205	0.000129615	0.000150176	7.17252e-05	0.000912977	2.06747e-20	5.48956e-07		1.61039	0.00432	0.00106	0.000709176	4.83896e-06	3.83791e-21	2.79167e-05		1.61039	0.0037	3.34106e-05	0.000553797	9.2679e-06	1.48517e-05
1.6083	0.00631	0.000128539	1.48587e-05	0.000366871	3.41094e-06	3.77358e-05		1.6083	0.00102	2.93834e-05	5.99455e-05	1.50512e-05	9.37725e-06	0.000323804		1.6083	0.03644	8.84191e-05	2.80707e-05	8.3724e-05	0.000538493	0.02788	0.003	2.60785e-05	0.000786118		1.6083	0.00169	0.000132291	0.000151549	7.23228e-05	0.000920232	1.1768e-20	5.50996e-07		1.6083	0.00465	0.0012	0.000718473	4.88203e-06	5.57002e-21	2.84503e-05		1.6083	0.00386	4.203e-05	0.0005596	9.33276e-06	1.49312e-05
1.60622	0.00627	0.000129967	1.49753e-05	0.000368959	3.42398e-06	3.82392e-05		1.60622	0.000231993	2.97982e-05	6.03679e-05	1.51325e-05	9.42492e-06	0.000325119		1.60622	0.03576	8.80392e-05	2.79447e-05	8.30315e-05	0.000532787	0.02692	0.00306	2.62131e-05	0.000805159		1.60622	0.00177	0.000135051	0.000152941	7.2928e-05	0.000927575	1.16413e-20	5.53048e-07		1.60622	0.00515	0.00136	0.000727953	4.92568e-06	5.12045e-21	2.89994e-05		1.60622	0.00328	5.2647e-05	0.000565495	9.3983e-06	1.50112e-05
1.60414	0.00623	0.000131419	1.50933e-05	0.000371065	3.43709e-06	3.87527e-05		1.60414	0.000531815	3.02218e-05	6.07948e-05	1.52145e-05	9.47296e-06	0.000326442		1.60414	0.03567	8.76617e-05	2.78195e-05	8.23476e-05	0.000527172	0.02592	0.00311	2.63488e-05	0.000824879		1.60414	0.000846703	0.000137899	0.000154353	7.35407e-05	0.000935005	2.25737e-20	5.55112e-07		1.60414	0.00521	0.00155	0.000737623	4.96992e-06	9.87112e-21	2.95646e-05		1.60414	0.00323	6.56641e-05	0.000571484	9.46453e-06	1.5092e-05
1.60207	0.00619	0.000132895	1.52127e-05	0.000373189	3.45027e-06	3.92767e-05		1.60207	0.000301075	3.06546e-05	6.12263e-05	1.52971e-05	9.52136e-06	0.000327774		1.60207	0.03458	8.72866e-05	2.76952e-05	8.16721e-05	0.000521644	0.02487	0.00317	2.64854e-05	0.000845312		1.60207	0.000740181	0.000140839	0.000155784	7.41613e-05	0.000942525	5.07512e-21	5.57187e-07		1.60207	0.00533	0.00176	0.000747486	5.01475e-06	9.8937e-21	3.01466e-05		1.60207	0.00249	8.15496e-05	0.000577568	9.53146e-06	1.51733e-05
1.6	0.00616	0.000134396	1.53336e-05	0.000375331	3.46353e-06	3.98114e-05		1.6	-0.000263224	3.10967e-05	6.16623e-05	1.53804e-05	9.57013e-06	0.000329113		1.6	0.03396	8.6914e-05	2.75717e-05	8.10048e-05	0.000516203	0.0238	0.00323	2.66232e-05	0.000866491		1.6	0.000897469	0.000143875	0.000157235	7.47897e-05	0.000950136	1.33838e-20	5.59274e-07		1.6	0.00587	0.00201	0.000757548	5.06019e-06	8.32506e-21	3.07462e-05		1.6	0.00277	0.000100845	0.00058375	9.59911e-06	1.52554e-05
1.59794	0.00613	0.000135922	1.54559e-05	0.000377492	3.47687e-06	4.03571e-05		1.59794	7.7918e-05	3.15484e-05	6.21031e-05	1.54643e-05	9.61928e-06	0.00033046		1.59794	0.0324	8.65437e-05	2.7449e-05	8.03457e-05	0.000510847	0.02271	0.00329	2.6762e-05	0.000888451		1.59794	0.000609608	0.000147011	0.000158706	7.54262e-05	0.000957839	6.85132e-22	5.61372e-07		1.59794	0.0063	0.00228	0.000767815	5.10626e-06	1.04842e-20	3.13638e-05		1.59794	0.00299	0.000124173	0.000590032	9.66747e-06	1.53381e-05
1.59588	0.0061	0.000137475	1.55796e-05	0.000379672	3.49029e-06	4.09142e-05		1.59588	0.000318504	3.20101e-05	6.25486e-05	1.5549e-05	9.66881e-06	0.000331816		1.59588	0.03156	8.61758e-05	2.73271e-05	7.96946e-05	0.000505573	0.0216	0.00335	2.69019e-05	0.000911229		1.59588	0.000425566	0.000150252	0.000160198	7.60708e-05	0.000965636	1.28908e-20	5.63483e-07		1.59588	0.00671	0.00258	0.000778291	5.15296e-06	9.81897e-21	3.20005e-05		1.59588	0.00259	0.000152244	0.000596415	9.73657e-06	1.54214e-05
1.59383	0.00607	0.000139055	1.57048e-05	0.000381871	3.50378e-06	4.14828e-05		1.59383	-0.000567461	3.24819e-05	6.29989e-05	1.56343e-05	9.71873e-06	0.00033318		1.59383	0.03	8.58102e-05	2.72061e-05	7.90513e-05	0.000500381	0.0205	0.00341	2.70429e-05	0.000934866		1.59383	0.00030139	0.000153602	0.000161711	7.67238e-05	0.000973529	2.82587e-20	5.65605e-07		1.59383	0.00676	0.00292	0.000788983	5.2003e-06	7.73225e-21	3.26568e-05		1.59383	0.00253	0.000185863	0.000602903	9.80642e-06	1.55055e-05
1.59178	0.00604	0.000140662	1.58316e-05	0.000384088	3.51735e-06	4.20635e-05		1.59178	0.000540024	3.29643e-05	6.34541e-05	1.57204e-05	9.76903e-06	0.000334553		1.59178	0.02811	8.5447e-05	2.70858e-05	7.84158e-05	0.000495268	0.0194	0.00348	2.7185e-05	0.000959403		1.59178	-9.93761e-06	0.000157067	0.000163246	7.73852e-05	0.000981519	2.87696e-20	5.67739e-07		1.59178	0.00721	0.00329	0.000799897	5.24829e-06	9.56051e-21	3.33337e-05		1.59178	0.00234	0.000225936	0.000609498	9.87701e-06	1.55903e-05
1.58974	0.00602	0.000142297	1.59599e-05	0.000386325	3.531e-06	4.26565e-05		1.58974	0.000112964	3.34575e-05	6.39142e-05	1.58072e-05	9.81972e-06	0.000335934		1.58974	0.02696	8.50861e-05	2.69664e-05	7.77879e-05	0.000490233	0.01831	0.00354	2.73283e-05	0.000984885		1.58974	0.000265599	0.000160652	0.000164802	7.80552e-05	0.000989608	2.72389e-20	5.69886e-07		1.58974	0.00771	0.0037	0.000811039	5.29696e-06	1.0991e-20	3.4032e-05		1.58974	0.0031	0.000273474	0.000616201	9.94838e-06	1.56757e-05
1.58771	0.00599	0.000143961	1.60898e-05	0.000388582	3.54473e-06	4.32621e-05		1.58771	0.00533	3.39618e-05	6.43794e-05	1.58947e-05	9.87081e-06	0.000337324		1.58771	0.0252	8.47274e-05	2.68477e-05	7.71676e-05	0.000485274	0.01725	0.00361	2.74726e-05	0.00101		1.58771	0.000261998	0.000164363	0.000166381	7.8734e-05	0.000997798	1.63937e-20	5.72044e-07		1.58771	0.00768	0.00414	0.000822414	5.3463e-06	1.03114e-20	3.47526e-05		1.58771	0.0027	0.0003296	0.000623015	1.00205e-05	1.57619e-05
1.58568	0.00597	0.000145655	1.62212e-05	0.000390859	3.55854e-06	4.38807e-05		1.58568	0.00542	3.44776e-05	6.48497e-05	1.59829e-05	9.92229e-06	0.000338722		1.58568	0.02363	8.4371e-05	2.67298e-05	7.65546e-05	0.00048039	0.01621	0.00369	2.76182e-05	0.00104		1.58568	0.000302298	0.000168205	0.000167983	7.94217e-05	0.00101	1.80609e-20	5.74215e-07		1.58568	0.00827	0.00461	0.000834031	5.39634e-06	7.31966e-21	3.54966e-05		1.58568	0.003	0.000395546	0.000629943	1.00934e-05	1.58487e-05
1.58365	0.00595	0.000147378	1.63543e-05	0.000393155	3.57243e-06	4.45128e-05		1.58365	0.00502	3.50052e-05	6.53251e-05	1.60718e-05	9.97418e-06	0.000340129		1.58365	0.02184	8.40168e-05	2.66127e-05	7.59489e-05	0.00047558	0.0152	0.00376	2.77648e-05	0.00107		1.58365	-7.25081e-05	0.000172185	0.000169607	8.01184e-05	0.00101	2.93359e-20	5.76399e-07		1.58365	0.00788	0.00511	0.000845895	5.44708e-06	9.15453e-21	3.62649e-05		1.58365	0.00255	0.000472659	0.000636987	1.01672e-05	1.59363e-05
1.58163	0.00593	0.000149132	1.64891e-05	0.000395472	3.5864e-06	4.51586e-05		1.58163	0.00528	3.55451e-05	6.58058e-05	1.61615e-05	1.00265e-05	0.000341545		1.58163	0.02034	8.36649e-05	2.64964e-05	7.53503e-05	0.000470841	0.01423	0.00383	2.79127e-05	0.0011		1.58163	0.000366577	0.00017631	0.000171256	8.08244e-05	0.00102	2.65914e-20	5.78595e-07		1.58163	0.00845	0.00563	0.000858014	5.49855e-06	1.05391e-20	3.70586e-05		1.58163	0.00298	0.00056239	0.00064415	1.02417e-05	1.60246e-05
1.57962	0.00591	0.000150918	1.66255e-05	0.00039781	3.60045e-06	4.58187e-05		1.57962	0.0054	3.60975e-05	6.62918e-05	1.6252e-05	1.00792e-05	0.000342969		1.57962	0.01852	8.33152e-05	2.63808e-05	7.47588e-05	0.000466172	0.0133	0.00391	2.80617e-05	0.00113		1.57962	0.000313578	0.000180587	0.000172928	8.15397e-05	0.00103	3.55021e-20	5.80803e-07		1.57962	0.00883	0.00617	0.000870395	5.55074e-06	7.18848e-21	3.78788e-05		1.57962	0.00324	0.000666295	0.000651434	1.03171e-05	1.61137e-05
1.57761	0.00589	0.000152736	1.67636e-05	0.000400168	3.61459e-06	4.64933e-05		1.57761	0.0052	3.66629e-05	6.67833e-05	1.63432e-05	1.01323e-05	0.000344403		1.57761	0.01714	8.29676e-05	2.6266e-05	7.41742e-05	0.000461573	0.01241	0.00399	2.8212e-05	0.00116		1.57761	0.000319508	0.000185024	0.000174625	8.22646e-05	0.00104	3.62466e-20	5.83024e-07		1.57761	0.00916	0.00673	0.000883045	5.60369e-06	9.15998e-21	3.87268e-05		1.57761	0.00351	0.000786023	0.000658843	1.03933e-05	1.62034e-05
1.5756	0.00587	0.000154588	1.69034e-05	0.000402547	3.62881e-06	4.7183e-05		1.5756	0.0054	3.72417e-05	6.72802e-05	1.64352e-05	1.01859e-05	0.000345846		1.5756	0.01556	8.26223e-05	2.61519e-05	7.35964e-05	0.000457041	0.01157	0.00408	2.83634e-05	0.00119		1.5756	0.000258356	0.000189628	0.000176347	8.29992e-05	0.00105	3.13834e-20	5.85258e-07		1.5756	0.00908	0.0073	0.000895973	5.65739e-06	1.47152e-20	3.96039e-05		1.5756	0.00364	0.000923302	0.000666379	1.04703e-05	1.6294e-05
1.5736	0.00585	0.000156473	1.7045e-05	0.000404948	3.64311e-06	4.78882e-05		1.5736	0.00535	3.78343e-05	6.77827e-05	1.65279e-05	1.02398e-05	0.000347297		1.5736	0.01456	8.2279e-05	2.60386e-05	7.30254e-05	0.000452576	0.01077	0.00416	2.85161e-05	0.00123		1.5736	8.61411e-05	0.000194409	0.000178094	8.37437e-05	0.00106	3.69318e-20	5.87505e-07		1.5736	0.00959	0.00786	0.000909187	5.71188e-06	1.22502e-20	4.05113e-05		1.5736	0.00386	0.00108	0.000674045	1.05482e-05	1.63853e-05
1.57161	0.00584	0.000158393	1.71884e-05	0.00040737	3.6575e-06	4.86094e-05		1.57161	0.00526	3.84412e-05	6.82909e-05	1.66215e-05	1.02943e-05	0.000348758		1.57161	0.0132	8.1938e-05	2.5926e-05	7.24609e-05	0.000448176	0.01001	0.00425	2.86699e-05	0.00127		1.57161	0.000572879	0.000199376	0.000179868	8.44983e-05	0.00107	3.19735e-20	5.89765e-07		1.57161	0.01007	0.00841	0.000922695	5.76715e-06	1.51029e-20	4.14506e-05		1.57161	0.00458	0.00126	0.000681844	1.0627e-05	1.64774e-05
1.56962	0.00582	0.000160348	1.73336e-05	0.000409814	3.67198e-06	4.9347e-05		1.56962	0.00548	3.90627e-05	6.88048e-05	1.67158e-05	1.03491e-05	0.000350228		1.56962	0.0122	8.1599e-05	2.58141e-05	7.1903e-05	0.000443839	0.00931	0.00434	2.88251e-05	0.0013		1.56962	0.000654575	0.000204538	0.000181668	8.52632e-05	0.00108	3.38368e-20	5.92038e-07		1.56962	0.00996	0.00895	0.000936506	5.82323e-06	1.59464e-20	4.24233e-05		1.56962	0.00419	0.00146	0.000689779	1.07066e-05	1.65702e-05
1.56764	0.00581	0.000162341	1.74806e-05	0.00041228	3.68654e-06	5.01017e-05		1.56764	0.00517	3.96995e-05	6.93245e-05	1.6811e-05	1.04044e-05	0.000351707		1.56764	0.01156	8.12621e-05	2.57029e-05	7.13515e-05	0.000439565	0.00864	0.00443	2.89815e-05	0.00134		1.56764	0.000882239	0.000209907	0.000183495	8.60385e-05	0.00109	3.74585e-20	5.94324e-07		1.56764	0.01053	0.00945	0.000950629	5.88013e-06	1.64353e-20	4.34309e-05		1.56764	0.00498	0.00168	0.000697853	1.07872e-05	1.66639e-05
1.56566	0.00579	0.00016437	1.76295e-05	0.000414769	3.70119e-06	5.08738e-05		1.56566	0.00523	4.0352e-05	6.98501e-05	1.6907e-05	1.04601e-05	0.000353196		1.56566	0.01063	8.09273e-05	2.55925e-05	7.08063e-05	0.000435353	0.00803	0.00453	2.91392e-05	0.00138		1.56566	0.00124	0.000215493	0.000185349	8.68245e-05	0.0011	4.03158e-20	5.96623e-07		1.56566	0.01032	0.00992	0.000965073	5.93787e-06	1.46705e-20	4.44752e-05		1.56566	0.00505	0.00194	0.00070607	1.08686e-05	1.67583e-05
1.56368	0.00578	0.000166438	1.77804e-05	0.000417279	3.71592e-06	5.16639e-05		1.56368	0.0053	4.10206e-05	7.03818e-05	1.70038e-05	1.05163e-05	0.000354694		1.56368	0.01026	8.05946e-05	2.54828e-05	7.02673e-05	0.0004312	0.00745	0.00463	2.92981e-05	0.00143		1.56368	0.00166	0.000221309	0.000187232	8.76212e-05	0.0011	4.93394e-20	5.98936e-07		1.56368	0.01093	0.01034	0.000979849	5.99647e-06	1.22291e-20	4.55579e-05		1.56368	0.00558	0.00222	0.000714433	1.0951e-05	1.68535e-05
1.56171	0.00577	0.000168545	1.79332e-05	0.000419813	3.73074e-06	5.24727e-05		1.56171	0.00551	4.1706e-05	7.09195e-05	1.71014e-05	1.05729e-05	0.000356202		1.56171	0.00945	8.02639e-05	2.53738e-05	6.97345e-05	0.000427107	0.00692	0.00473	2.94584e-05	0.00147		1.56171	0.00119	0.000227368	0.000189144	8.84291e-05	0.00111	3.52546e-20	6.01262e-07		1.56171	0.01123	0.0107	0.000994966	6.05593e-06	1.19248e-20	4.66811e-05		1.56171	0.00603	0.00253	0.000722945	1.10344e-05	1.69496e-05
1.55975	0.00575	0.000170693	1.80879e-05	0.00042237	3.74566e-06	5.33006e-05		1.55975	0.00522	4.24088e-05	7.14634e-05	1.71998e-05	1.063e-05	0.00035772		1.55975	0.00902	7.99353e-05	2.52655e-05	6.92076e-05	0.000423072	0.00643	0.00484	2.962e-05	0.00152		1.55975	0.00139	0.000233683	0.000191085	8.92481e-05	0.00112	5.6056e-20	6.03602e-07		1.55975	0.01125	0.011	0.00101	6.11629e-06	1.47966e-20	4.78468e-05		1.55975	0.0065	0.00287	0.00073161	1.11187e-05	1.70465e-05
1.55779	0.00574	0.000172882	1.82447e-05	0.000424951	3.76066e-06	5.41484e-05		1.55779	0.00563	4.31294e-05	7.20136e-05	1.72992e-05	1.06875e-05	0.000359247		1.55779	0.00881	7.96087e-05	2.51578e-05	6.86868e-05	0.000419093	0.00597	0.00495	2.97829e-05	0.00157		1.55779	0.00176	0.00024027	0.000193056	9.00787e-05	0.00113	4.40623e-20	6.05955e-07		1.55779	0.01115	0.01123	0.00103	6.17756e-06	1.237e-20	4.90572e-05		1.55779	0.00645	0.00324	0.000740432	1.12039e-05	1.71442e-05
1.55583	0.00573	0.000175113	1.84035e-05	0.000427555	3.77575e-06	5.50166e-05		1.55583	0.00519	4.38685e-05	7.25702e-05	1.73993e-05	1.07455e-05	0.000360784		1.55583	0.0088	7.9284e-05	2.50509e-05	6.81717e-05	0.00041517	0.00555	0.00507	2.99472e-05	0.00162		1.55583	0.00207	0.000247144	0.000195057	9.09208e-05	0.00114	4.26069e-20	6.08323e-07		1.55583	0.01144	0.01139	0.00104	6.23975e-06	1.87629e-20	5.03146e-05		1.55583	0.00667	0.00365	0.000749415	1.12902e-05	1.72427e-05
1.55388	0.00572	0.000177388	1.85644e-05	0.000430183	3.79093e-06	5.59059e-05		1.55388	0.00486	4.46268e-05	7.31333e-05	1.75004e-05	1.0804e-05	0.00036233		1.55388	0.00836	7.89614e-05	2.49446e-05	6.76625e-05	0.000411303	0.00517	0.00519	3.01128e-05	0.00168		1.55388	0.00189	0.000254324	0.000197089	9.17749e-05	0.00115	4.56682e-20	6.10704e-07		1.55388	0.0115	0.01146	0.00106	6.30288e-06	1.84951e-20	5.16215e-05		1.55388	0.00744	0.00409	0.000758562	1.13774e-05	1.73422e-05
1.55194	0.00571	0.000179708	1.87275e-05	0.000432836	3.80621e-06	5.68171e-05		1.55194	0.00542	4.5405e-05	7.3703e-05	1.76023e-05	1.0863e-05	0.000363887		1.55194	0.0084	7.86407e-05	2.4839e-05	6.71589e-05	0.000407488	0.00482	0.00531	3.02798e-05	0.00173		1.55194	0.00184	0.000261827	0.000199154	9.26411e-05	0.00116	3.40526e-20	6.13099e-07		1.55194	0.01149	0.01146	0.00108	6.36698e-06	1.51679e-20	5.29807e-05		1.55194	0.00787	0.00456	0.000767878	1.14657e-05	1.74424e-05
1.55	0.0057	0.000182074	1.88927e-05	0.000435513	3.82158e-06	5.77508e-05		1.55	0.00467	4.62036e-05	7.42794e-05	1.77052e-05	1.09224e-05	0.000365454		1.55	0.00872	7.83219e-05	2.47341e-05	6.66609e-05	0.000403727	0.00449	0.00544	3.04482e-05	0.00179		1.55	0.00263	0.000269675	0.000201251	9.35196e-05	0.00117	4.88602e-20	6.15509e-07		1.55	0.01182	0.01137	0.00109	6.43206e-06	1.87076e-20	5.43948e-05		1.55	0.00867	0.00507	0.000777366	1.15549e-05	1.75436e-05
1.54806	0.00569	0.000184487	1.90601e-05	0.000438215	3.83704e-06	5.87078e-05		1.54806	0.00326	4.70235e-05	7.48625e-05	1.78089e-05	1.09824e-05	0.000367031		1.54806	0.00834	7.80051e-05	2.46299e-05	6.61684e-05	0.000400017	0.00419	0.00557	3.0618e-05	0.00186		1.54806	0.00412	0.000277888	0.000203381	9.44107e-05	0.00119	5.28799e-20	6.17932e-07		1.54806	0.01267	0.01121	0.00111	6.49815e-06	1.16196e-20	5.58671e-05		1.54806	0.00938	0.00561	0.000787031	1.16453e-05	1.76456e-05
1.54613	0.00569	0.000186948	1.92297e-05	0.000440942	3.85259e-06	5.96888e-05		1.54613	0.00292	4.78654e-05	7.54526e-05	1.79136e-05	1.10428e-05	0.000368618		1.54613	0.00879	7.76902e-05	2.45263e-05	6.56814e-05	0.000396359	0.00392	0.00571	3.07892e-05	0.00192		1.54613	0.00416	0.000286491	0.000205545	9.53147e-05	0.0012	3.90347e-20	6.2037e-07		1.54613	0.01256	0.01097	0.00113	6.56526e-06	1.9072e-20	5.74006e-05		1.54613	0.01006	0.00618	0.000796878	1.17367e-05	1.77485e-05
1.54421	0.00568	0.000189459	1.94016e-05	0.000443695	3.86824e-06	6.06947e-05		1.54421	0.00256	4.87301e-05	7.60496e-05	1.80191e-05	1.11038e-05	0.000370216		1.54421	0.00882	7.73773e-05	2.44233e-05	6.51997e-05	0.00039275	0.00367	0.00585	3.09619e-05	0.00199		1.54421	0.00424	0.000295509	0.000207743	9.62316e-05	0.00121	4.97572e-20	6.22823e-07		1.54421	0.01199	0.01066	0.00115	6.63341e-06	1.60063e-20	5.89991e-05		1.54421	0.01026	0.00677	0.00080691	1.18291e-05	1.78523e-05
1.54229	0.00567	0.000192021	1.95758e-05	0.000446474	3.88399e-06	6.17264e-05		1.54229	0.00282	4.96185e-05	7.66538e-05	1.81256e-05	1.11652e-05	0.000371824		1.54229	0.00891	7.70662e-05	2.4321e-05	6.47233e-05	0.00038919	0.00344	0.00599	3.1136e-05	0.00206		1.54229	0.00437	0.00030497	0.000209977	9.7162e-05	0.00122	7.10458e-20	6.2529e-07		1.54229	0.01189	0.01028	0.00117	6.70264e-06	1.80506e-20	6.06662e-05		1.54229	0.01057	0.0074	0.000817133	1.19227e-05	1.79571e-05
1.54037	0.00566	0.000194635	1.97524e-05	0.000449279	3.89983e-06	6.27847e-05		1.54037	0.00218	5.05313e-05	7.72652e-05	1.82331e-05	1.12272e-05	0.000373442		1.54037	0.00927	7.67569e-05	2.42194e-05	6.42521e-05	0.000385679	0.00323	0.00615	3.13116e-05	0.00214		1.54037	0.00438	0.000314905	0.000212247	9.81059e-05	0.00123	6.85528e-20	6.27772e-07		1.54037	0.01108	0.00986	0.00119	6.77295e-06	1.54653e-20	6.24059e-05		1.54037	0.01124	0.00805	0.000827552	1.20174e-05	1.80627e-05
1.53846	0.00566	0.000197303	1.99314e-05	0.000452111	3.91577e-06	6.38705e-05		1.53846	0.00236	5.14696e-05	7.7884e-05	1.83415e-05	1.12896e-05	0.000375071		1.53846	0.00994	7.64496e-05	2.41183e-05	6.3786e-05	0.000382214	0.00304	0.00631	3.14887e-05	0.00222		1.53846	0.00457	0.000325346	0.000214554	9.90636e-05	0.00124	5.72897e-20	6.30268e-07		1.53846	0.01098	0.00938	0.00121	6.84438e-06	1.8274e-20	6.42226e-05		1.53846	0.01147	0.00871	0.000838171	1.21132e-05	1.81693e-05
1.53656	0.00565	0.000200027	2.01128e-05	0.000454969	3.9318e-06	6.49849e-05		1.53656	0.0028	5.24342e-05	7.85102e-05	1.84509e-05	1.13526e-05	0.000376711		1.53656	0.00991	7.6144e-05	2.4018e-05	6.3325e-05	0.000378796	0.00287	0.00647	3.16673e-05	0.0023		1.53656	0.00425	0.000336329	0.000216898	0.000100035	0.00125	5.65748e-20	6.3278e-07		1.53656	0.01034	0.00887	0.00123	6.91694e-06	1.69094e-20	6.6121e-05		1.53656	0.0119	0.00939	0.000848996	1.22102e-05	1.82769e-05
1.53465	0.00565	0.000202807	2.02968e-05	0.000457854	3.94794e-06	6.61288e-05		1.53465	0.00253	5.34262e-05	7.91441e-05	1.85613e-05	1.14161e-05	0.000378361		1.53465	0.01054	7.58403e-05	2.39182e-05	6.28689e-05	0.000375424	0.00271	0.00664	3.18474e-05	0.00239		1.53465	0.00445	0.000347894	0.000219281	0.000101022	0.00126	6.88795e-20	6.35307e-07		1.53465	0.00941	0.00834	0.00125	6.99066e-06	2.00326e-20	6.81062e-05		1.53465	0.01217	0.01008	0.000860032	1.23083e-05	1.83854e-05
1.53276	0.00564	0.000205647	2.04832e-05	0.000460768	3.96417e-06	6.73033e-05		1.53276	0.00267	5.44465e-05	7.97856e-05	1.86726e-05	1.14802e-05	0.000380022		1.53276	0.01096	7.55384e-05	2.3819e-05	6.24177e-05	0.000372096	0.00256	0.00682	3.2029e-05	0.00248		1.53276	0.00424	0.000360084	0.000221704	0.000102023	0.00128	6.72756e-20	6.37848e-07		1.53276	0.00876	0.00778	0.00127	7.06557e-06	2.40644e-20	7.01835e-05		1.53276	0.0127	0.01078	0.000871284	1.24077e-05	1.84948e-05
1.53086	0.00564	0.000208546	2.06723e-05	0.000463709	3.98051e-06	6.85095e-05		1.53086	0.00193	5.54964e-05	8.0435e-05	1.8785e-05	1.15448e-05	0.000381695		1.53086	0.01155	7.52384e-05	2.37205e-05	6.19714e-05	0.000368813	0.00242	0.00701	3.22122e-05	0.00258		1.53086	0.00454	0.000372947	0.000224166	0.000103039	0.00129	7.67961e-20	6.40405e-07		1.53086	0.00756	0.00722	0.00129	7.14169e-06	1.89225e-20	7.23589e-05		1.53086	0.01256	0.01148	0.000882759	1.25082e-05	1.86053e-05
1.52898	0.00563	0.000211507	2.08639e-05	0.000466678	3.99694e-06	6.97485e-05		1.52898	0.00219	5.65769e-05	8.10923e-05	1.88984e-05	1.16099e-05	0.000383378		1.52898	0.01216	7.49401e-05	2.36226e-05	6.15299e-05	0.000365573	0.0023	0.0072	3.2397e-05	0.00268		1.52898	0.00412	0.000386534	0.00022667	0.00010407	0.0013	6.69469e-20	6.42978e-07		1.52898	0.00722	0.00665	0.00132	7.21905e-06	1.85224e-20	7.46388e-05		1.52898	0.01334	0.01216	0.000894462	1.261e-05	1.87167e-05
1.52709	0.00563	0.000214532	2.10583e-05	0.000469676	4.01348e-06	7.10216e-05		1.52709	0.00152	5.76893e-05	8.17578e-05	1.90128e-05	1.16756e-05	0.000385072		1.52709	0.01266	7.46435e-05	2.35253e-05	6.1093e-05	0.000362375	0.00218	0.0074	3.25834e-05	0.00279		1.52709	0.00461	0.000400904	0.000229216	0.000105117	0.00131	7.27546e-20	6.45566e-07		1.52709	0.00616	0.0061	0.00134	7.29768e-06	1.86664e-20	7.70301e-05		1.52709	0.01365	0.01284	0.000906399	1.2713e-05	1.88292e-05
1.52522	0.00563	0.000217622	2.12554e-05	0.000472703	4.03012e-06	7.233e-05		1.52522	0.00178	5.88348e-05	8.24314e-05	1.91282e-05	1.17419e-05	0.000386778		1.52522	0.01322	7.43487e-05	2.34286e-05	6.06608e-05	0.000359219	0.00207	0.00761	3.27713e-05	0.00291		1.52522	0.00389	0.00041612	0.000231804	0.000106179	0.00132	7.88495e-20	6.4817e-07		1.52522	0.00582	0.00556	0.00136	7.37759e-06	1.69288e-20	7.95403e-05		1.52522	0.01392	0.01349	0.000918576	1.28172e-05	1.89426e-05
1.52334	0.00562	0.00022078	2.14553e-05	0.000475759	4.04687e-06	7.36751e-05		1.52334	0.00161	6.00147e-05	8.31135e-05	1.92447e-05	1.18087e-05	0.000388495		1.52334	0.01387	7.40557e-05	2.33325e-05	6.02331e-05	0.000356104	0.00198	0.00783	3.2961e-05	0.00303		1.52334	0.00462	0.000432253	0.000234437	0.000107258	0.00134	8.58514e-20	6.5079e-07		1.52334	0.00513	0.00504	0.00139	7.45883e-06	2.15117e-20	8.21775e-05		1.52334	0.01432	0.01411	0.000931001	1.29228e-05	1.90571e-05
1.52147	0.00562	0.000224007	2.1658e-05	0.000478845	4.06372e-06	7.50582e-05		1.52147	0.00182	6.12305e-05	8.3804e-05	1.93623e-05	1.18761e-05	0.000390224		1.52147	0.01474	7.37644e-05	2.32369e-05	5.981e-05	0.000353029	0.00188	0.00806	3.31522e-05	0.00316		1.52147	0.00468	0.000449381	0.000237114	0.000108354	0.00135	6.99943e-20	6.53425e-07		1.52147	0.00455	0.00454	0.00141	7.54142e-06	1.91101e-20	8.49507e-05		1.52147	0.01462	0.0147	0.00094368	1.30297e-05	1.91727e-05
1.51961	0.00562	0.000227306	2.18636e-05	0.000481961	4.08067e-06	7.64808e-05		1.51961	0.00174	6.24835e-05	8.45032e-05	1.9481e-05	1.19441e-05	0.000391964		1.51961	0.01523	7.34748e-05	2.3142e-05	5.93912e-05	0.000349994	0.0018	0.0083	3.33451e-05	0.00329		1.51961	0.00479	0.000467593	0.000239837	0.000109466	0.00136	7.11824e-20	6.56077e-07		1.51961	0.00385	0.00407	0.00144	7.62538e-06	1.72106e-20	8.78695e-05		1.51961	0.01492	0.01526	0.000956619	1.31379e-05	1.92893e-05
1.51775	0.00562	0.000230678	2.20721e-05	0.000485108	4.09773e-06	7.79445e-05		1.51775	0.00153	6.37754e-05	8.52112e-05	1.96007e-05	1.20126e-05	0.000393716		1.51775	0.01614	7.31869e-05	2.30476e-05	5.89769e-05	0.000346998	0.00172	0.00855	3.35398e-05	0.00343		1.51775	0.00511	0.000486987	0.000242608	0.000110596	0.00138	7.75664e-20	6.58744e-07		1.51775	0.00372	0.00364	0.00147	7.71076e-06	1.93538e-20	9.09446e-05		1.51775	0.01521	0.01576	0.000969826	1.32474e-05	1.94069e-05
1.51589	0.00561	0.000234126	2.22837e-05	0.000488286	4.1149e-06	7.94507e-05		1.51589	0.00198	6.51077e-05	8.59282e-05	1.97216e-05	1.20818e-05	0.000395479		1.51589	0.01647	7.29007e-05	2.29538e-05	5.85669e-05	0.00034404	0.00165	0.00881	3.37361e-05	0.00358		1.51589	0.0051	0.000507674	0.000245426	0.000111743	0.00139	7.74872e-20	6.61429e-07		1.51589	0.00282	0.00324	0.0015	7.79758e-06	1.93553e-20	9.41876e-05		1.51589	0.01563	0.01621	0.000983309	1.33583e-05	1.95257e-05
1.51404	0.00561	0.000237652	2.24983e-05	0.000491494	4.13218e-06	8.10013e-05		1.51404	0.00139	6.64822e-05	8.66542e-05	1.98436e-05	1.21515e-05	0.000397254		1.51404	0.01749	7.26162e-05	2.28606e-05	5.81611e-05	0.000341119	0.00158	0.00909	3.39341e-05	0.00374		1.51404	0.00565	0.000529777	0.000248294	0.000112908	0.0014	8.34633e-20	6.64129e-07		1.51404	0.00231	0.00287	0.00152	7.88588e-06	1.82086e-20	9.76113e-05		1.51404	0.01577	0.0166	0.000997075	1.34707e-05	1.96455e-05
1.5122	0.00561	0.000241259	2.2716e-05	0.000494735	4.14956e-06	8.25979e-05		1.5122	0.00201	6.79007e-05	8.73895e-05	1.99667e-05	1.22219e-05	0.000399042		1.5122	0.01779	7.23333e-05	2.2768e-05	5.77595e-05	0.000338236	0.00151	0.00938	3.41339e-05	0.00391		1.5122	0.00532	0.00055344	0.000251212	0.000114092	0.00142	8.98037e-20	6.66846e-07		1.5122	0.00245	0.00254	0.00155	7.97569e-06	1.68728e-20	0.000101229		1.5122	0.01656	0.01693	0.00101	1.35844e-05	1.97664e-05
1.51035	0.00561	0.000244949	2.29369e-05	0.000498008	4.16706e-06	8.42424e-05		1.51035	0.00195	6.9365e-05	8.81342e-05	2.00909e-05	1.22928e-05	0.000400841		1.51035	0.01848	7.20521e-05	2.26759e-05	5.73621e-05	0.000335389	0.00145	0.00968	3.43355e-05	0.00408		1.51035	0.00577	0.000578822	0.000254181	0.000115294	0.00143	7.49764e-20	6.6958e-07		1.51035	0.00183	0.00224	0.00158	8.06704e-06	2.31279e-20	0.000105058		1.51035	0.01656	0.01719	0.00103	1.36996e-05	1.98885e-05
1.50852	0.00561	0.000248724	2.3161e-05	0.000501314	4.18467e-06	8.59368e-05		1.50852	0.0016	7.08772e-05	8.88885e-05	2.02164e-05	1.23644e-05	0.000402653		1.50852	0.01922	7.17725e-05	2.25844e-05	5.69688e-05	0.000332578	0.0014	0.00999	3.45388e-05	0.00427		1.50852	0.00601	0.000606108	0.000257203	0.000116516	0.00145	9.44729e-20	6.72331e-07		1.50852	0.00184	0.00197	0.00161	8.15997e-06	1.78941e-20	0.000109113		1.50852	0.01724	0.01738	0.00104	1.38163e-05	2.00117e-05
1.50668	0.00561	0.000252588	2.33885e-05	0.000504652	4.20239e-06	8.76831e-05		1.50668	0.00114	7.24393e-05	8.96525e-05	2.0343e-05	1.24366e-05	0.000404477		1.50668	0.02008	7.14946e-05	2.24934e-05	5.65795e-05	0.000329802	0.00134	0.01032	3.4744e-05	0.00446		1.50668	0.00627	0.00063551	0.000260279	0.000117757	0.00146	9.1574e-20	6.75099e-07		1.50668	0.00117	0.00173	0.00165	8.25452e-06	1.44548e-20	0.000113414		1.50668	0.01733	0.0175	0.00106	1.39344e-05	2.0136e-05
1.50485	0.00561	0.000256542	2.36193e-05	0.000508024	4.22022e-06	8.94834e-05		1.50485	0.000861796	7.40536e-05	9.04264e-05	2.04708e-05	1.25095e-05	0.000406313		1.50485	0.02079	7.12182e-05	2.2403e-05	5.61941e-05	0.000327061	0.00129	0.01067	3.4951e-05	0.00467		1.50485	0.00641	0.000667273	0.000263411	0.000119018	0.00148	7.59427e-20	6.77884e-07		1.50485	0.00117	0.00152	0.00168	8.35072e-06	2.11209e-20	0.000117982		1.50485	0.01777	0.01754	0.00107	1.40541e-05	2.02615e-05
1.50303	0.00561	0.00026059	2.38535e-05	0.00051143	4.23816e-06	9.13401e-05		1.50303	0.000972601	7.57224e-05	9.12104e-05	2.05998e-05	1.2583e-05	0.000408162		1.50303	0.02153	7.09435e-05	2.23131e-05	5.58127e-05	0.000324354	0.00125	0.01104	3.51598e-05	0.00488		1.50303	0.00641	0.00070168	0.000266599	0.000120299	0.00149	6.17886e-20	6.80686e-07		1.50303	0.00063281	0.00134	0.00171	8.44861e-06	2.10579e-20	0.000122839		1.50303	0.01802	0.01751	0.00109	1.41754e-05	2.03882e-05
1.50121	0.00562	0.000264736	2.40913e-05	0.000514871	4.25622e-06	9.32555e-05		1.50121	0.00144	7.74482e-05	9.20046e-05	2.073e-05	1.26571e-05	0.000410024		1.50121	0.02191	7.06703e-05	2.22237e-05	5.54352e-05	0.00032168	0.0012	0.01142	3.53705e-05	0.0051		1.50121	0.00655	0.000739063	0.000269845	0.000121602	0.00151	8.55424e-20	6.83506e-07		1.50121	0.000902352	0.00118	0.00175	8.54824e-06	2.28569e-20	0.000128012		1.50121	0.01838	0.0174	0.0011	1.42982e-05	2.05161e-05
1.4994	0.00562	0.000268981	2.43327e-05	0.000518346	4.2744e-06	9.52321e-05		1.4994	0.000996069	7.92337e-05	9.28093e-05	2.08614e-05	1.27319e-05	0.000411898		1.4994	0.02254	7.03988e-05	2.21349e-05	5.50614e-05	0.000319039	0.00116	0.01183	3.55832e-05	0.00534		1.4994	0.00682	0.000779814	0.00027315	0.000122925	0.00152	6.58756e-20	6.86343e-07		1.4994	0.000413798	0.00104	0.00179	8.64964e-06	1.98372e-20	0.00013353		1.4994	0.01853	0.01722	0.00112	1.44226e-05	2.06451e-05
1.49758	0.00562	0.000273329	2.45776e-05	0.000521856	4.29269e-06	9.72726e-05		1.49758	0.000792744	8.10815e-05	9.36245e-05	2.09942e-05	1.28074e-05	0.000413785		1.49758	0.02331	7.01287e-05	2.20466e-05	5.46915e-05	0.00031643	0.00112	0.01226	3.57977e-05	0.00559		1.49758	0.00697	0.000824391	0.000276516	0.000124271	0.00154	9.5966e-20	6.89198e-07		1.49758	0.000809144	0.000918321	0.00182	8.75286e-06	1.51523e-20	0.000139423		1.49758	0.01842	0.01697	0.00114	1.45486e-05	2.07754e-05
1.49578	0.00562	0.000277785	2.48264e-05	0.000525403	4.3111e-06	9.93798e-05		1.49578	0.00111	8.29947e-05	9.44506e-05	2.11282e-05	1.28835e-05	0.000415686		1.49578	0.02363	6.98603e-05	2.19589e-05	5.43252e-05	0.000313853	0.00108	0.01271	3.60142e-05	0.00584		1.49578	0.00701	0.000873339	0.000279945	0.000125638	0.00155	9.42551e-20	6.92071e-07		1.49578	0.000696385	0.000814022	0.00186	8.85794e-06	1.9873e-20	0.000145729		1.49578	0.01897	0.01666	0.00115	1.46763e-05	2.0907e-05
1.49398	0.00562	0.00028235	2.50789e-05	0.000528985	4.32963e-06	0.000101557		1.49398	0.00187	8.49764e-05	9.52877e-05	2.12634e-05	1.29603e-05	0.000417599		1.49398	0.02417	6.95933e-05	2.18717e-05	5.39626e-05	0.000311308	0.00105	0.01319	3.62326e-05	0.00611		1.49398	0.0076	0.000927308	0.000283437	0.000127029	0.00157	8.3594e-20	6.94962e-07		1.49398	0.000574516	0.000724191	0.0019	8.96492e-06	1.55377e-20	0.000152488		1.49398	0.01858	0.01627	0.00117	1.48057e-05	2.10398e-05
1.49218	0.00563	0.000287029	2.53353e-05	0.000532605	4.34828e-06	0.000103806		1.49218	0.00122	8.70299e-05	9.61359e-05	2.14e-05	1.30378e-05	0.000419525		1.49218	0.02448	6.93279e-05	2.1785e-05	5.36036e-05	0.000308793	0.00102	0.01369	3.64531e-05	0.00639		1.49218	0.00473	0.000987069	0.000286994	0.000128442	0.00158	8.33999e-20	6.97871e-07		1.49218	0.00183	0.000646924	0.00194	9.07386e-06	1.8327e-20	0.000159746		1.49218	0.01956	0.01583	0.00119	1.49368e-05	2.11738e-05
1.49038	0.00563	0.000291826	2.55956e-05	0.000536261	4.36705e-06	0.000106132		1.49038	0.00138	8.91586e-05	9.69956e-05	2.15379e-05	1.3116e-05	0.000421465		1.49038	0.02525	6.9064e-05	2.16988e-05	5.32482e-05	0.000306309	0.000983798	0.01422	3.66755e-05	0.00667		1.49038	0.00502	0.00105	0.000290619	0.00012988	0.0016	1.01059e-19	7.00798e-07		1.49038	0.00172	0.000580498	0.00198	9.18479e-06	1.75477e-20	0.000167554		1.49038	0.01915	0.01534	0.00121	1.50697e-05	2.13092e-05
1.4886	0.00564	0.000296745	2.586e-05	0.000539956	4.38594e-06	0.000108537		1.4886	0.00109	9.13663e-05	9.78668e-05	2.16771e-05	1.31949e-05	0.000423419		1.4886	0.02548	6.88016e-05	2.16131e-05	5.28963e-05	0.000303854	0.000953371	0.01479	3.69e-05	0.00697		1.4886	0.00568	0.00113	0.000294313	0.000131342	0.00162	1.09981e-19	7.03744e-07		1.4886	0.00184	0.000523369	0.00203	9.29777e-06	1.71997e-20	0.00017597		1.4886	0.01884	0.01479	0.00122	1.52043e-05	2.14458e-05
1.48681	0.00564	0.000301789	2.61285e-05	0.000543689	4.40495e-06	0.000111026		1.48681	0.00132	9.36569e-05	9.87499e-05	2.18177e-05	1.32745e-05	0.000425386		1.48681	0.02597	6.85407e-05	2.15279e-05	5.25479e-05	0.000301429	0.000924397	0.01539	3.71266e-05	0.00727		1.48681	0.00564	0.00121	0.000298077	0.000132828	0.00163	1.06853e-19	7.06708e-07		1.48681	0.00177	0.000474175	0.00207	9.41286e-06	1.90977e-20	0.00018506		1.48681	0.01801	0.01421	0.00124	1.53407e-05	2.15838e-05
1.48503	0.00564	0.000306964	2.64012e-05	0.00054746	4.42409e-06	0.000113601		1.48503	0.00128	9.60347e-05	9.96449e-05	2.19597e-05	1.33549e-05	0.000427366		1.48503	0.02648	6.82813e-05	2.14432e-05	5.22029e-05	0.000299033	0.000896782	0.01603	3.73553e-05	0.00757		1.48503	0.00614	0.00131	0.000301913	0.00013434	0.00165	8.91186e-20	7.09692e-07		1.48503	0.00198	0.000431727	0.00212	9.53009e-06	1.80903e-20	0.0001949		1.48503	0.01766	0.01359	0.00126	1.5479e-05	2.17231e-05
1.48325	0.00565	0.000312273	2.66783e-05	0.000551271	4.44335e-06	0.000116268		1.48325	0.000796274	9.85042e-05	0.000100552	2.2103e-05	1.34359e-05	0.000429361		1.48325	0.02718	6.80234e-05	2.13591e-05	5.18613e-05	0.000296665	0.000870438	0.01671	3.7586e-05	0.00788		1.48325	0.00646	0.00141	0.000305823	0.000135879	0.00167	9.3962e-20	7.12694e-07		1.48325	0.00182	0.000394993	0.00217	9.64953e-06	1.32388e-20	0.000205573		1.48325	0.01678	0.01294	0.00128	1.56192e-05	2.18638e-05
1.48148	0.00566	0.000317722	2.69597e-05	0.000555123	4.46274e-06	0.000119031		1.48148	0.0009628	0.00010107	0.000101472	2.22478e-05	1.35178e-05	0.00043137		1.48148	0.02771	6.77669e-05	2.12754e-05	5.15231e-05	0.000294326	0.000845285	0.01743	3.78189e-05	0.00818		1.48148	0.00682	0.00153	0.00030981	0.000137443	0.00169	9.72491e-20	7.15715e-07		1.48148	0.00215	0.000363091	0.00222	9.77124e-06	1.63123e-20	0.000217177		1.48148	0.0161	0.01227	0.0013	1.57613e-05	2.20058e-05
1.47971	0.00566	0.000323316	2.72455e-05	0.000559014	4.48226e-06	0.000121894		1.47971	0.00158	0.000103737	0.000102404	2.2394e-05	1.36003e-05	0.000433392		1.47971	0.02833	6.75119e-05	2.11922e-05	5.11881e-05	0.000292013	0.000821248	0.0182	3.8054e-05	0.00849		1.47971	0.00749	0.00167	0.000313874	0.000139035	0.00171	1.39482e-19	7.18756e-07		1.47971	0.00212	0.000335267	0.00227	9.89526e-06	8.66759e-21	0.000229821		1.47971	0.01507	0.01158	0.00133	1.59053e-05	2.21492e-05
1.47795	0.00567	0.000329059	2.7536e-05	0.000562947	4.5019e-06	0.000124862		1.47795	0.00143	0.000106511	0.00010335	2.25416e-05	1.36836e-05	0.000435429		1.47795	0.02914	6.72583e-05	2.11095e-05	5.08564e-05	0.000289728	0.00079826	0.01902	3.82913e-05	0.00878		1.47795	0.00775	0.00183	0.000318019	0.000140655	0.00172	9.44452e-20	7.21816e-07		1.47795	0.00247	0.000310887	0.00232	1.00217e-05	1.2869e-20	0.00024363		1.47795	0.01398	0.01089	0.00135	1.60513e-05	2.2294e-05
1.47619	0.00567	0.000334957	2.78312e-05	0.000566921	4.52168e-06	0.000127941		1.47619	0.00163	0.000109398	0.000104308	2.26907e-05	1.37677e-05	0.000437481		1.47619	0.02981	6.70061e-05	2.10273e-05	5.05279e-05	0.00028747	0.000776258	0.0199	3.85308e-05	0.00907		1.47619	0.00853	0.00202	0.000322245	0.000142304	0.00174	9.02037e-20	7.24896e-07		1.47619	0.00251	0.000289416	0.00238	1.01505e-05	1.04394e-20	0.000258743		1.47619	0.01297	0.01019	0.00137	1.61993e-05	2.24403e-05
1.47444	0.00568	0.000341015	2.81311e-05	0.000570938	4.54158e-06	0.000131136		1.47444	0.00201	0.000112404	0.00010528	2.28413e-05	1.38526e-05	0.000439546		1.47444	0.03045	6.67553e-05	2.09455e-05	5.02026e-05	0.000285238	0.000755185	0.02084	3.87725e-05	0.00934		1.47444	0.00879	0.00223	0.000326556	0.000143982	0.00176	9.03265e-20	7.27995e-07		1.47444	0.00269	0.000270406	0.00244	1.02818e-05	7.91947e-21	0.000275321		1.47444	0.01186	0.0095	0.00139	1.63494e-05	2.2588e-05
1.47268	0.00569	0.000347241	2.84359e-05	0.000574997	4.56162e-06	0.000134454		1.47268	0.00214	0.000115535	0.000106266	2.29934e-05	1.39382e-05	0.000441627		1.47268	0.0317	6.6506e-05	2.08643e-05	4.98804e-05	0.000283032	0.000734987	0.02186	3.90166e-05	0.00959		1.47268	0.00933	0.00247	0.000330954	0.000145689	0.00178	1.13823e-19	7.31115e-07		1.47268	0.003	0.000253484	0.00249	1.04158e-05	7.6618e-21	0.000293544		1.47268	0.01106	0.00882	0.00141	1.65016e-05	2.27371e-05
1.47094	0.0057	0.000353639	2.87457e-05	0.0005791	4.58179e-06	0.0001379		1.47094	0.00218	0.000118798	0.000107266	2.3147e-05	1.40247e-05	0.000443722		1.47094	0.03282	6.6258e-05	2.07835e-05	4.95612e-05	0.000280851	0.000715614	0.02294	3.92629e-05	0.00982		1.47094	0.00985	0.00276	0.00033544	0.000147428	0.0018	9.95144e-20	7.34255e-07		1.47094	0.00314	0.000238339	0.00256	1.05523e-05	2.9372e-21	0.000313612		1.47094	0.00964	0.00815	0.00144	1.66559e-05	2.28878e-05
1.46919	0.00571	0.000360216	2.90606e-05	0.000583247	4.60209e-06	0.000141481		1.46919	0.00228	0.000122202	0.000108279	2.33021e-05	1.41119e-05	0.000445833		1.46919	0.03394	6.60114e-05	2.07031e-05	4.92452e-05	0.000278695	0.000697021	0.02411	3.95116e-05	0.01002		1.46919	0.01053	0.00309	0.000340018	0.000149197	0.00182	9.10116e-20	7.37414e-07		1.46919	0.00324	0.000224713	0.00262	1.06916e-05	7.34418e-21	0.000335752		1.46919	0.00884	0.0075	0.00146	1.68124e-05	2.30399e-05
1.46746	0.00572	0.000366979	2.93807e-05	0.000587439	4.62253e-06	0.000145205		1.46746	0.00234	0.000125754	0.000109307	2.34588e-05	1.42e-05	0.000447958		1.46746	0.03521	6.57662e-05	2.06233e-05	4.89321e-05	0.000276564	0.000679165	0.02537	3.97626e-05	0.01019		1.46746	0.01118	0.00346	0.00034469	0.000150999	0.00184	1.04623e-19	7.40595e-07		1.46746	0.00355	0.000212393	0.00269	1.08336e-05	3.7873e-21	0.000360212		1.46746	0.00766	0.00687	0.00149	1.69711e-05	2.31936e-05
1.46572	0.00573	0.000373936	2.97061e-05	0.000591676	4.6431e-06	0.000149079		1.46572	0.00294	0.000129463	0.00011035	2.36171e-05	1.42889e-05	0.000450099		1.46572	0.03677	6.55224e-05	2.05439e-05	4.86221e-05	0.000274458	0.000662006	0.02674	4.00161e-05	0.01032		1.46572	0.01168	0.0039	0.000349458	0.000152834	0.00186	7.91743e-20	7.43796e-07		1.46572	0.0039	0.0002012	0.00276	1.09785e-05	5.81447e-21	0.000387269		1.46572	0.00692	0.00627	0.00151	1.71321e-05	2.33488e-05
1.46399	0.00574	0.000381093	3.0037e-05	0.00059596	4.66381e-06	0.000153112		1.46399	0.00208	0.000133338	0.000111408	2.37771e-05	1.43787e-05	0.000452255		1.46399	0.0386	6.52799e-05	2.04649e-05	4.83149e-05	0.000272375	0.000645508	0.02821	4.02719e-05	0.01042		1.46399	0.01233	0.0044	0.000354324	0.000154703	0.00188	1.02829e-19	7.47018e-07		1.46399	0.00394	0.000190985	0.00283	1.11263e-05	2.71689e-21	0.000417222		1.46399	0.00603	0.00569	0.00154	1.72953e-05	2.35056e-05
1.46226	0.00575	0.000388458	3.03734e-05	0.000600289	4.68467e-06	0.000157312		1.46226	0.0026	0.000137389	0.000112482	2.39386e-05	1.44692e-05	0.000454426		1.46226	0.04054	6.50387e-05	2.03865e-05	4.80107e-05	0.000270316	0.000629635	0.02982	4.05303e-05	0.01047		1.46226	0.01336	0.00497	0.000359293	0.000156606	0.00191	1.15039e-19	7.50261e-07		1.46226	0.00427	0.000181624	0.0029	1.12771e-05	-9.50368e-21	0.000450397		1.46226	0.00547	0.00515	0.00157	1.74609e-05	2.36639e-05
1.46054	0.00576	0.00039604	3.07155e-05	0.000604667	4.70566e-06	0.00016169		1.46054	0.00273	0.000141628	0.00011357	2.41018e-05	1.45607e-05	0.000456613		1.46054	0.04236	6.47989e-05	2.03084e-05	4.77093e-05	0.00026828	0.000614356	0.03156	4.07911e-05	0.01048		1.46054	0.01382	0.00562	0.000364366	0.000158544	0.00193	9.19344e-20	7.53525e-07		1.46054	0.00439	0.000173014	0.00298	1.1431e-05	-6.26365e-21	0.000487139		1.46054	0.00472	0.00464	0.00159	1.76289e-05	2.38239e-05
1.45882	0.00577	0.000403847	3.10635e-05	0.000609092	4.72679e-06	0.000166254		1.45882	0.00301	0.000146065	0.000114675	2.42666e-05	1.4653e-05	0.000458816		1.45882	0.04507	6.45605e-05	2.02308e-05	4.74108e-05	0.000266267	0.00059964	0.03346	4.10544e-05	0.01045		1.45882	0.01457	0.00636	0.000369547	0.000160519	0.00195	1.12944e-19	7.5681e-07		1.45882	0.00472	0.000165066	0.00306	1.15881e-05	-6.05034e-21	0.000527812		1.45882	0.0039	0.00416	0.00162	1.77993e-05	2.39855e-05
1.45711	0.00578	0.000411889	3.14174e-05	0.000613566	4.74807e-06	0.000171017		1.45711	0.00266	0.000150714	0.000115796	2.44332e-05	1.47462e-05	0.000461035		1.45711	0.0472	6.43233e-05	2.01537e-05	4.7115e-05	0.000264277	0.000585461	0.03553	4.13203e-05	0.01038		1.45711	0.01515	0.00719	0.000374838	0.000162531	0.00197	9.3871e-20	7.60117e-07		1.45711	0.00497	0.000157707	0.00314	1.17485e-05	-8.45974e-21	0.00057279		1.45711	0.00347	0.00371	0.00165	1.79722e-05	2.41487e-05
1.4554	0.00579	0.000420175	3.17774e-05	0.00061809	4.76949e-06	0.000175989		1.4554	0.00261	0.000155588	0.000116934	2.46015e-05	1.48403e-05	0.00046327		1.4554	0.0502	6.40874e-05	2.0077e-05	4.6822e-05	0.000262309	0.00057179	0.03781	4.15888e-05	0.01027		1.4554	0.01617	0.00811	0.000380243	0.000164582	0.002	9.89916e-20	7.63446e-07		1.4554	0.00517	0.000150873	0.00323	1.19122e-05	-1.31758e-20	0.00062245		1.4554	0.00307	0.0033	0.00168	1.81477e-05	2.43136e-05
1.45369	0.00581	0.000428714	3.21436e-05	0.000622664	4.79105e-06	0.000181184		1.45369	0.00247	0.000160702	0.000118088	2.47715e-05	1.49353e-05	0.000465522		1.45369	0.0531	6.38528e-05	2.00007e-05	4.65317e-05	0.000260363	0.000558603	0.04031	4.18599e-05	0.01013		1.45369	0.01677	0.00913	0.000385765	0.000166671	0.00202	1.04758e-19	7.66797e-07		1.45369	0.00556	0.00014451	0.00332	1.20793e-05	-1.09664e-20	0.000677164		1.45369	0.0028	0.00292	0.00171	1.83257e-05	2.44803e-05
1.45199	0.00582	0.000437518	3.25163e-05	0.000627289	4.81277e-06	0.000186616		1.45199	0.0021	0.000166072	0.00011926	2.49433e-05	1.50312e-05	0.000467789		1.45199	0.05657	6.36195e-05	1.99249e-05	4.62441e-05	0.000258438	0.000545878	0.04307	4.21337e-05	0.00994		1.45199	0.01765	0.01024	0.000391407	0.000168801	0.00204	8.8279e-20	7.7017e-07		1.45199	0.00584	0.000138571	0.00342	1.225e-05	-1.81448e-20	0.000737279		1.45199	0.00226	0.00258	0.00175	1.85063e-05	2.46486e-05
1.45029	0.00584	0.000446597	3.28954e-05	0.000631966	4.83463e-06	0.000192298		1.45029	0.00179	0.000171716	0.000120449	2.51169e-05	1.5128e-05	0.000470074		1.45029	0.06002	6.33875e-05	1.98495e-05	4.59592e-05	0.000256534	0.000533592	0.04611	4.24101e-05	0.00973		1.45029	0.0182	0.01145	0.000397173	0.000170972	0.00207	9.33997e-20	7.73565e-07		1.45029	0.00603	0.000133017	0.00352	1.24244e-05	-2.2955e-20	0.00080311		1.45029	0.00207	0.00226	0.00178	1.86897e-05	2.48187e-05
1.4486	0.00585	0.000455963	3.32812e-05	0.000636695	4.85664e-06	0.000198247		1.4486	0.00171	0.000177651	0.000121656	2.52923e-05	1.52258e-05	0.000472375		1.4486	0.06427	6.31568e-05	1.97745e-05	4.56769e-05	0.000254652	0.000521726	0.04949	4.26893e-05	0.00949		1.4486	0.01912	0.01275	0.000403066	0.000173185	0.00209	1.02136e-19	7.76983e-07		1.4486	0.00615	0.000127811	0.00362	1.26025e-05	-2.23906e-20	0.000874915		1.4486	0.00184	0.00198	0.00181	1.88757e-05	2.49905e-05
1.44691	0.00587	0.000465629	3.36739e-05	0.000641478	4.8788e-06	0.00020448		1.44691	0.00191	0.000183898	0.000122881	2.54695e-05	1.53245e-05	0.000474693		1.44691	0.0686	6.29273e-05	1.96999e-05	4.53972e-05	0.00025279	0.000510259	0.05324	4.29712e-05	0.00923		1.44691	0.02004	0.01413	0.00040909	0.000175441	0.00212	8.30435e-20	7.80423e-07		1.44691	0.00659	0.000122923	0.00373	1.27845e-05	-2.85227e-20	0.000952879		1.44691	0.00163	0.00172	0.00185	1.90646e-05	2.51641e-05
1.44522	0.00589	0.000475607	3.40735e-05	0.000646314	4.90111e-06	0.000211016		1.44522	0.00173	0.000190481	0.000124125	2.56486e-05	1.54242e-05	0.000477029		1.44522	0.07378	6.26991e-05	1.96258e-05	4.512e-05	0.000250949	0.000499173	0.05744	4.3256e-05	0.00896		1.44522	0.02086	0.01558	0.00041525	0.000177742	0.00214	6.44103e-20	7.83886e-07		1.44522	0.00686	0.000118326	0.00384	1.29704e-05	-2.74741e-20	0.00104		1.44522	0.00155	0.00149	0.00188	1.92563e-05	2.53396e-05
1.44354	0.0059	0.000485912	3.44804e-05	0.000651206	4.92357e-06	0.000217874		1.44354	0.0014	0.000197422	0.000125388	2.58297e-05	1.55248e-05	0.000479381		1.44354	0.07955	6.24721e-05	1.95521e-05	4.48454e-05	0.000249127	0.000488452	0.06213	4.35435e-05	0.00867		1.44354	0.02167	0.01708	0.000421549	0.000180089	0.00217	9.57561e-20	7.87373e-07		1.44354	0.00706	0.000113995	0.00396	1.31605e-05	-3.51725e-20	0.00113		1.44354	0.00115	0.00129	0.00192	1.94509e-05	2.55169e-05
1.44186	0.00592	0.000496557	3.48946e-05	0.000656153	4.94619e-06	0.000225077		1.44186	0.00123	0.00020475	0.00012667	2.60126e-05	1.56265e-05	0.000481751		1.44186	0.08564	6.22463e-05	1.94788e-05	4.45733e-05	0.000247325	0.00047808	0.06741	4.3834e-05	0.00837		1.44186	0.02265	0.01861	0.000427991	0.000182483	0.0022	8.26752e-20	7.90883e-07		1.44186	0.00735	0.000109909	0.00408	1.33547e-05	-4.01664e-20	0.00122		1.44186	0.00107	0.00111	0.00196	1.96485e-05	2.5696e-05
1.44019	0.00594	0.000507558	3.53163e-05	0.000661157	4.96897e-06	0.000232649		1.44019	0.00141	0.000212491	0.000127972	2.61975e-05	1.57291e-05	0.000484139		1.44019	0.0927	6.20217e-05	1.94059e-05	4.43036e-05	0.000245543	0.00046804	0.07335	4.41273e-05	0.00806		1.44019	0.02375	0.02014	0.00043458	0.000184925	0.00222	7.18042e-20	7.94417e-07		1.44019	0.00772	0.000106049	0.00421	1.35533e-05	-3.97484e-20	0.00133		1.44019	0.00069252	0.000946132	0.00199	1.98491e-05	2.58771e-05
1.43852	0.00596	0.000518931	3.57457e-05	0.000666219	4.9919e-06	0.000240616		1.43852	0.00126	0.000220679	0.000129295	2.63843e-05	1.58328e-05	0.000486544		1.43852	0.10028	6.17984e-05	1.93334e-05	4.40364e-05	0.00024378	0.00045832	0.08007	4.44236e-05	0.00776		1.43852	0.02467	0.02165	0.000441322	0.000187416	0.00225	1.16053e-19	7.97974e-07		1.43852	0.00799	0.000102397	0.00435	1.37563e-05	-4.2793e-20	0.00143		1.43852	0.000590826	0.00080599	0.00203	2.00527e-05	2.606e-05
1.43685	0.00598	0.000530693	3.6183e-05	0.000671339	5.015e-06	0.000249005		1.43685	0.00124	0.000229349	0.000130638	2.65732e-05	1.59375e-05	0.000488967		1.43685	0.10879	6.15763e-05	1.92614e-05	4.37716e-05	0.000242036	0.000448904	0.08769	4.47229e-05	0.00745		1.43685	0.02564	0.02311	0.00044822	0.000189959	0.00228	5.7155e-20	8.01555e-07		1.43685	0.00823	9.89384e-05	0.00449	1.3964e-05	-5.22235e-20	0.00155		1.43685	0.00020628	0.000683672	0.00208	2.02596e-05	2.6245e-05
1.43519	0.00601	0.000542862	3.66284e-05	0.000676518	5.03825e-06	0.000257849		1.43519	0.000902561	0.000238538	0.000132002	2.67641e-05	1.60432e-05	0.000491409		1.43519	0.11737	6.13553e-05	1.91897e-05	4.35091e-05	0.00024031	0.000439781	0.09634	4.50253e-05	0.00715		1.43519	0.02678	0.02449	0.000455281	0.000192553	0.00231	5.50957e-20	8.05161e-07		1.43519	0.00856	9.56587e-05	0.00464	1.41764e-05	-5.53561e-20	0.00166		1.43519	0.000316882	0.000577438	0.00212	2.04696e-05	2.64319e-05
1.43353	0.00603	0.000555458	3.7082e-05	0.000681758	5.06167e-06	0.000267181		1.43353	0.00105	0.000248289	0.000133387	2.69571e-05	1.615e-05	0.000493868		1.43353	0.1274	6.11356e-05	1.91184e-05	4.3249e-05	0.000238603	0.000430938	0.10618	4.53307e-05	0.00685		1.43353	0.02753	0.02577	0.000462508	0.000195202	0.00234	4.0102e-20	8.0879e-07		1.43353	0.00887	9.25453e-05	0.00479	1.43937e-05	-6.21577e-20	0.00178		1.43353	0.000103633	0.000485626	0.00216	2.0683e-05	2.66208e-05
1.43187	0.00605	0.0005685	3.75442e-05	0.000687058	5.08525e-06	0.000277037		1.43187	0.000890647	0.000258648	0.000134795	2.71521e-05	1.62578e-05	0.000496347		1.43187	0.1379	6.0917e-05	1.90475e-05	4.29913e-05	0.000236914	0.000422363	0.11737	4.56392e-05	0.00656		1.43187	0.02841	0.0269	0.000469907	0.000197905	0.00237	2.87993e-20	8.12445e-07		1.43187	0.00914	8.95868e-05	0.00496	1.46161e-05	-6.58882e-20	0.0019		1.43187	0.000107536	0.000406667	0.00221	2.08996e-05	2.68117e-05
1.43022	0.00608	0.00058201	3.80151e-05	0.000692421	5.10899e-06	0.00028746		1.43022	0.000951404	0.000269668	0.000136225	2.73493e-05	1.63668e-05	0.000498844		1.43022	0.15031	6.06996e-05	1.89771e-05	4.27358e-05	0.000235243	0.000414046	0.13009	4.59508e-05	0.00628		1.43022	0.02916	0.02786	0.000477483	0.000200666	0.0024	3.36269e-20	8.16124e-07		1.43022	0.00943	8.67726e-05	0.00513	1.48436e-05	-7.03504e-20	0.00202		1.43022	-4.64077e-05	0.00033909	0.00225	2.11197e-05	2.70047e-05
1.42857	0.00611	0.000596011	3.84949e-05	0.000697847	5.13291e-06	0.000298495		1.42857	0.000739978	0.000281405	0.000137678	2.75486e-05	1.64768e-05	0.000501359		1.42857	0.16332	6.04834e-05	1.8907e-05	4.24826e-05	0.00023359	0.000405976	0.1445	4.62657e-05	0.00601		1.42857	0.03016	0.02864	0.000485242	0.000203485	0.00243	2.0748e-20	8.19829e-07		1.42857	0.00963	8.40931e-05	0.00531	1.50765e-05	-7.67745e-20	0.00213		1.42857	-5.51929e-05	0.000281534	0.0023	2.13433e-05	2.71998e-05
1.42693	0.00613	0.000610528	3.89839e-05	0.000703337	5.15699e-06	0.000310191		1.42693	0.00125	0.000293922	0.000139154	2.77502e-05	1.65879e-05	0.000503894		1.42693	0.17897	6.02683e-05	1.88373e-05	4.22317e-05	0.000231953	0.000398143	0.16078	4.65838e-05	0.00574		1.42693	0.03052	0.0292	0.000493191	0.000206363	0.00246	2.42608e-20	8.23559e-07		1.42693	0.01	8.15396e-05	0.00551	1.53149e-05	-8.49656e-20	0.00225		1.42693	0.000120184	0.000232748	0.00235	2.15705e-05	2.7397e-05
1.42529	0.00616	0.000625585	3.94823e-05	0.000708892	5.18124e-06	0.000322603		1.42529	0.000963592	0.000307291	0.000140654	2.79539e-05	1.67002e-05	0.000506449		1.42529	0.19511	6.00543e-05	1.87679e-05	4.19829e-05	0.000230334	0.000390538	0.17906	4.69052e-05	0.00549		1.42529	0.03136	0.02954	0.000501334	0.000209304	0.00249	-4.57018e-21	8.27314e-07		1.42529	0.01038	7.91041e-05	0.00571	1.55591e-05	-9.15702e-20	0.00236		1.42529	-4.22778e-05	0.000191593	0.0024	2.18013e-05	2.75963e-05
1.42365	0.00619	0.000641211	3.99903e-05	0.000714513	5.20566e-06	0.000335792		1.42365	0.000949643	0.000321589	0.000142179	2.81599e-05	1.68136e-05	0.000509022		1.42365	0.21274	5.98415e-05	1.8699e-05	4.17364e-05	0.000228732	0.000383153	0.1994	4.72299e-05	0.00525		1.42365	0.0319	0.02964	0.000509679	0.000212308	0.00253	-8.87899e-21	8.31095e-07		1.42365	0.01046	7.67791e-05	0.00592	1.58091e-05	-9.68055e-20	0.00246		1.42365	3.64255e-05	0.000157042	0.00245	2.20358e-05	2.77979e-05
1.42202	0.00623	0.000657435	4.05082e-05	0.000720201	5.23025e-06	0.000349827		1.42202	0.00144	0.000336904	0.000143728	2.83682e-05	1.69282e-05	0.000511616		1.42202	0.23341	5.96299e-05	1.86304e-05	4.1492e-05	0.000227147	0.000375977	0.22183	4.7558e-05	0.00502		1.42202	0.03182	0.0295	0.000518232	0.000215378	0.00256	2.29697e-21	8.34902e-07		1.42202	0.01071	7.45579e-05	0.00615	1.60652e-05	-1.10444e-19	0.00255		1.42202	-2.76987e-05	0.000128171	0.00251	2.22742e-05	2.80017e-05
1.42039	0.00626	0.000674287	4.10363e-05	0.000725958	5.25502e-06	0.000364783		1.42039	0.00103	0.000353335	0.000145303	2.85788e-05	1.7044e-05	0.000514229		1.42039	0.25435	5.94193e-05	1.85623e-05	4.12498e-05	0.000225578	0.000369005	0.24622	4.78896e-05	0.00479		1.42039	0.0325	0.02913	0.000527	0.000218515	0.00259	-2.68904e-21	8.38736e-07		1.42039	0.01112	7.24341e-05	0.00639	1.63276e-05	-1.11829e-19	0.00263		1.42039	0.000258347	0.000104161	0.00257	2.25164e-05	2.82077e-05
1.41876	0.0063	0.000691802	4.15747e-05	0.000731783	5.27997e-06	0.000380745		1.41876	0.00121	0.000370993	0.000146905	2.87917e-05	1.71609e-05	0.000516862		1.41876	0.27805	5.92099e-05	1.84944e-05	4.10096e-05	0.000224025	0.000362227	0.27236	4.82246e-05	0.00458		1.41876	0.03206	0.02853	0.000535991	0.000221721	0.00263	-1.73461e-20	8.42596e-07		1.41876	0.01129	7.04021e-05	0.00664	1.65965e-05	-1.2009e-19	0.0027		1.41876	0.000318568	8.42862e-05	0.00262	2.27626e-05	2.8416e-05
1.41714	0.00634	0.000710014	4.21239e-05	0.00073768	5.30509e-06	0.000397808		1.41714	0.00109	0.000390002	0.000148532	2.90071e-05	1.72791e-05	0.000519516		1.41714	0.30166	5.90015e-05	1.8427e-05	4.07716e-05	0.000222488	0.000355637	0.29985	4.85631e-05	0.00438		1.41714	0.03199	0.02773	0.00054521	0.000224998	0.00266	-4.31237e-20	8.46483e-07		1.41714	0.01143	6.84565e-05	0.00691	1.68721e-05	-1.28824e-19	0.00275		1.41714	0.000138974	6.79124e-05	0.00268	2.30128e-05	2.86266e-05
1.41553	0.00638	0.000728961	4.2684e-05	0.000743648	5.3304e-06	0.000416079		1.41553	0.00144	0.000410502	0.000150188	2.92248e-05	1.73985e-05	0.00052219		1.41553	0.32609	5.87943e-05	1.83599e-05	4.05356e-05	0.000220966	0.000349228	0.32814	4.89052e-05	0.00419		1.41553	0.03177	0.02674	0.000554668	0.000228349	0.0027	-4.20306e-20	8.50396e-07		1.41553	0.01194	6.65923e-05	0.0072	1.71547e-05	-1.35736e-19	0.00279		1.41553	0.000381559	5.44856e-05	0.00275	2.32672e-05	2.88396e-05
1.41391	0.00642	0.000748685	4.32554e-05	0.000749688	5.35588e-06	0.000435678		1.41391	0.000747673	0.000432653	0.00015187	2.94451e-05	1.75191e-05	0.000524884		1.41391	0.35223	5.85881e-05	1.82932e-05	4.03017e-05	0.000219461	0.000342992	0.35651	4.92509e-05	0.00401		1.41391	0.03142	0.02558	0.000564371	0.000231776	0.00274	-5.91867e-20	8.54337e-07		1.41391	0.0121	6.48049e-05	0.0075	1.74444e-05	-1.45764e-19	0.00282		1.41391	0.000670334	4.35265e-05	0.00281	2.35258e-05	2.90549e-05
1.4123	0.00646	0.000769227	4.38384e-05	0.000755803	5.38155e-06	0.000456742		1.4123	0.00115	0.000456636	0.000153582	2.96678e-05	1.7641e-05	0.0005276		1.4123	0.37838	5.83831e-05	1.82269e-05	4.00698e-05	0.000217971	0.000336925	0.38411	4.96003e-05	0.00384		1.4123	0.03066	0.02429	0.000574328	0.000235281	0.00277	-7.97842e-20	8.58306e-07		1.4123	0.01256	6.30901e-05	0.00782	1.77415e-05	-1.49616e-19	0.00282		1.4123	0.000769303	3.46231e-05	0.00288	2.37888e-05	2.92727e-05
1.41069	0.00651	0.000790636	4.44333e-05	0.000761993	5.4074e-06	0.000479425		1.41069	0.00154	0.000482657	0.000155322	2.9893e-05	1.77641e-05	0.000530337		1.41069	0.40297	5.81791e-05	1.81609e-05	3.98399e-05	0.000216495	0.000331018	0.40996	4.99535e-05	0.00368		1.41069	0.02996	0.02289	0.000584548	0.000238867	0.00281	-6.15351e-20	8.62302e-07		1.41069	0.01274	6.14439e-05	0.00817	1.80463e-05	-1.63688e-19	0.00281		1.41069	0.000891466	2.74231e-05	0.00295	2.40562e-05	2.94929e-05
1.40909	0.00656	0.00081296	4.50404e-05	0.000768259	5.43345e-06	0.000503906		1.40909	0.00179	0.000510951	0.000157093	3.01209e-05	1.78886e-05	0.000533095		1.40909	0.42455	5.79761e-05	1.80953e-05	3.96119e-05	0.000215035	0.000325268	0.43305	5.03104e-05	0.00352		1.40909	0.02903	0.02142	0.000595041	0.000242535	0.00285	-8.49999e-20	8.66326e-07		1.40909	0.01323	5.98626e-05	0.00853	1.83591e-05	-1.66517e-19	0.00279		1.40909	0.00105	2.16276e-05	0.00302	2.43281e-05	2.97156e-05
1.40749	0.00661	0.000836253	4.56601e-05	0.000774603	5.45967e-06	0.000530385		1.40749	0.00137	0.000541789	0.000158894	3.03513e-05	1.80143e-05	0.000535874		1.40749	0.4443	5.77743e-05	1.803e-05	3.93859e-05	0.000213589	0.000319668	0.45239	5.06711e-05	0.00338		1.40749	0.02779	0.0199	0.000605815	0.000246289	0.00289	-1.09815e-19	8.70379e-07		1.40749	0.01367	5.83428e-05	0.00892	1.868e-05	-1.77588e-19	0.00275		1.40749	0.00135	1.69839e-05	0.0031	2.46047e-05	2.99409e-05
1.4059	0.00667	0.000860573	4.62926e-05	0.000781026	5.48609e-06	0.000559097		1.4059	0.00157	0.000575484	0.000160726	3.05844e-05	1.81414e-05	0.000538676		1.4059	0.46026	5.75735e-05	1.79651e-05	3.91618e-05	0.000212158	0.000314213	0.46708	5.10357e-05	0.00324		1.4059	0.02701	0.01837	0.000616881	0.000250131	0.00293	-1.12999e-19	8.7446e-07		1.4059	0.01456	5.68813e-05	0.00934	1.90095e-05	-1.90397e-19	0.00269		1.4059	0.00152	1.32803e-05	0.00317	2.4886e-05	3.01687e-05
1.4043	0.00673	0.000885982	4.69385e-05	0.000787529	5.51271e-06	0.000590309		1.4043	0.00148	0.000612394	0.00016259	3.08202e-05	1.82698e-05	0.000541499		1.4043	0.47137	5.73737e-05	1.79005e-05	3.89397e-05	0.000210742	0.000308899	0.47641	5.14043e-05	0.00311		1.4043	0.02562	0.01685	0.00062825	0.000254065	0.00298	-1.26357e-19	8.7857e-07		1.4043	0.01479	5.5475e-05	0.00979	1.93477e-05	-1.97527e-19	0.00262		1.4043	0.00193	1.03399e-05	0.00325	2.51721e-05	3.03992e-05
1.40271	0.00679	0.000912546	4.75979e-05	0.000794114	5.53951e-06	0.000624333		1.40271	0.00144	0.000652939	0.000164486	3.10587e-05	1.83997e-05	0.000544345		1.40271	0.47818	5.7175e-05	1.78363e-05	3.87194e-05	0.000209339	0.000303719	0.47992	5.17768e-05	0.00298		1.40271	0.02424	0.01536	0.000639932	0.000258092	0.00302	-1.69378e-19	8.82709e-07		1.40271	0.01545	5.41211e-05	0.01027	1.96951e-05	-2.12908e-19	0.00254		1.40271	0.00184	8.01618e-06	0.00334	2.54632e-05	3.06323e-05
1.40113	0.00686	0.000940337	4.82714e-05	0.000800782	5.56651e-06	0.00066153		1.40113	0.00194	0.000697605	0.000166417	3.13e-05	1.85309e-05	0.000547213		1.40113	0.47968	5.69773e-05	1.77724e-05	3.8501e-05	0.000207951	0.00029867	0.47742	5.21534e-05	0.00286		1.40113	0.02243	0.01392	0.000651938	0.000262216	0.00306	-1.67081e-19	8.86878e-07		1.40113	0.01603	5.28171e-05	0.01079	2.0052e-05	-2.23575e-19	0.00245		1.40113	0.0022	6.18809e-06	0.00342	2.57594e-05	3.08681e-05
1.39955	0.00694	0.000969434	4.89594e-05	0.000807534	5.59371e-06	0.000702322		1.39955	0.00198	0.000746963	0.000168381	3.15442e-05	1.86635e-05	0.000550104		1.39955	0.4753	5.67806e-05	1.77089e-05	3.82844e-05	0.000206576	0.000293748	0.46905	5.25342e-05	0.00275		1.39955	0.02088	0.01255	0.000664282	0.000266441	0.00311	-1.9874e-19	8.91076e-07		1.39955	0.01667	5.15604e-05	0.01134	2.04187e-05	-2.31372e-19	0.00235		1.39955	0.00229	4.75647e-06	0.00351	2.60608e-05	3.11066e-05
1.39797	0.00702	0.000999921	4.96622e-05	0.000814372	5.62111e-06	0.000747204		1.39797	0.00206	0.000801684	0.00017038	3.17912e-05	1.87975e-05	0.000553018		1.39797	0.46581	5.65849e-05	1.76457e-05	3.80697e-05	0.000205214	0.000288947	0.45521	5.29191e-05	0.00264		1.39797	0.01916	0.01126	0.000676975	0.000270769	0.00315	-2.4437e-19	8.95304e-07		1.39797	0.01735	5.03489e-05	0.01194	2.07955e-05	-2.47133e-19	0.00224		1.39797	0.00248	3.64043e-06	0.00361	2.63675e-05	3.13479e-05
1.3964	0.0071	0.00103	5.03802e-05	0.000821298	5.64872e-06	0.000796755		1.3964	0.00194	0.000862561	0.000172416	3.20411e-05	1.8933e-05	0.000555955		1.3964	0.45081	5.63903e-05	1.75829e-05	3.78567e-05	0.000203867	0.000284265	0.4366	5.33082e-05	0.00254		1.3964	0.01764	0.01007	0.00069003	0.000275203	0.0032	-2.398e-19	8.99562e-07		1.3964	0.01811	4.91802e-05	0.01259	2.11829e-05	-2.47832e-19	0.00212		1.3964	0.00287	2.77435e-06	0.00371	2.66796e-05	3.1592e-05
1.39483	0.0072	0.00107	5.1114e-05	0.000828312	5.67652e-06	0.000851655		1.39483	0.00216	0.000930535	0.000174488	3.2294e-05	1.90699e-05	0.000558915		1.39483	0.43037	5.61966e-05	1.75203e-05	3.76455e-05	0.000202532	0.000279696	0.41408	5.37017e-05	0.00245		1.39483	0.01588	0.00896	0.000703462	0.000279749	0.00325	-2.57305e-19	9.03851e-07		1.39483	0.01926	4.80523e-05	0.01329	2.15812e-05	-2.71289e-19	0.00201		1.39483	0.00313	2.10527e-06	0.00381	2.69973e-05	3.1839e-05
1.39326	0.0073	0.0011	5.1864e-05	0.000835417	5.70453e-06	0.000912706		1.39326	0.00228	0.00101	0.000176598	3.25498e-05	1.92084e-05	0.000561899		1.39326	0.4062	5.6004e-05	1.74582e-05	3.74361e-05	0.00020121	0.000275238	0.38862	5.40995e-05	0.00236		1.39326	0.01436	0.00796	0.000717284	0.000284408	0.0033	-2.9526e-19	9.0817e-07		1.39326	0.02012	4.69635e-05	0.01405	2.19909e-05	-2.75381e-19	0.00189		1.39326	0.0033	1.59072e-06	0.00391	2.73207e-05	3.20889e-05
1.39169	0.00741	0.00114	5.26307e-05	0.000842613	5.73275e-06	0.000980849		1.39169	0.0024	0.00109	0.000178746	3.28087e-05	1.93483e-05	0.000564907		1.39169	0.37873	5.58123e-05	1.73963e-05	3.72284e-05	0.000199902	0.000270887	0.36125	5.45018e-05	0.00227		1.39169	0.01279	0.00705	0.000731512	0.000289185	0.00335	-2.96888e-19	9.12521e-07		1.39169	0.02123	4.59117e-05	0.01487	2.24124e-05	-2.84787e-19	0.00177		1.39169	0.0036	1.1968e-06	0.00402	2.765e-05	3.23417e-05
1.39013	0.00753	0.00118	5.34145e-05	0.000849903	5.76118e-06	0.00106		1.39013	0.0026	0.00119	0.000180934	3.30708e-05	1.94898e-05	0.00056794		1.39013	0.3483	5.56216e-05	1.73348e-05	3.70225e-05	0.000198606	0.000266639	0.33294	5.49085e-05	0.00219		1.39013	0.01111	0.00624	0.000746162	0.000294085	0.0034	-3.51084e-19	9.16903e-07		1.39013	0.02237	4.48954e-05	0.01577	2.28462e-05	-2.96702e-19	0.00165		1.39013	0.0037	8.96572e-07	0.00414	2.79852e-05	3.25976e-05
1.38858	0.00766	0.00122	5.42161e-05	0.000857288	5.78982e-06	0.00114		1.38858	0.00297	0.0013	0.000183162	3.33359e-05	1.96328e-05	0.000570996		1.38858	0.31708	5.54319e-05	1.72736e-05	3.68183e-05	0.000197322	0.000262491	0.30458	5.53198e-05	0.00211		1.38858	0.00945	0.00552	0.000761249	0.000299111	0.00345	-3.59726e-19	9.21317e-07		1.38858	0.02379	4.3913e-05	0.01675	2.32927e-05	-3.19771e-19	0.00154		1.38858	0.00391	6.6879e-07	0.00426	2.83266e-05	3.28565e-05
1.38702	0.00781	0.00126	5.50358e-05	0.00086477	5.81868e-06	0.00124		1.38702	0.00323	0.00143	0.000185432	3.36043e-05	1.97775e-05	0.000574078		1.38702	0.28545	5.52432e-05	1.72127e-05	3.66157e-05	0.000196051	0.00025844	0.27691	5.57357e-05	0.00203		1.38702	0.00813	0.00488	0.000776792	0.000304267	0.0035	-3.83995e-19	9.25763e-07		1.38702	0.02529	4.29629e-05	0.01782	2.37525e-05	-3.27838e-19	0.00142		1.38702	0.0042	4.96746e-07	0.00438	2.86742e-05	3.31185e-05
1.38547	0.00797	0.00131	5.58744e-05	0.00087235	5.84775e-06	0.00135		1.38547	0.00321	0.00157	0.000187744	3.3876e-05	1.99237e-05	0.000577185		1.38547	0.25747	5.50554e-05	1.71521e-05	3.64148e-05	0.000194792	0.000254483	0.25052	5.61564e-05	0.00196		1.38547	0.00665	0.00432	0.000792809	0.000309559	0.00356	-4.35316e-19	9.30241e-07		1.38547	0.02694	4.20437e-05	0.019	2.4226e-05	-3.26273e-19	0.00132		1.38547	0.00437	3.67382e-07	0.00451	2.90283e-05	3.33836e-05
1.38393	0.00815	0.00135	5.67323e-05	0.00088003	5.87704e-06	0.00147		1.38393	0.00343	0.00174	0.0001901	3.41509e-05	2.00715e-05	0.000580316		1.38393	0.22781	5.48686e-05	1.70919e-05	3.62156e-05	0.000193546	0.000250617	0.22581	5.65818e-05	0.00189		1.38393	0.00548	0.00383	0.000809318	0.000314991	0.00361	-4.85624e-19	9.34752e-07		1.38393	0.02874	4.11541e-05	0.02029	2.47139e-05	-3.47973e-19	0.00122		1.38393	0.0045	2.70547e-07	0.00465	2.9389e-05	3.3652e-05
1.38239	0.00834	0.00141	5.76102e-05	0.000887813	5.90655e-06	0.00162		1.38239	0.00365	0.00193	0.000192501	3.44292e-05	2.02211e-05	0.000583474		1.38239	0.20493	5.46827e-05	1.7032e-05	3.60179e-05	0.000192311	0.00024684	0.20304	5.7012e-05	0.00183		1.38239	0.00434	0.0034	0.00082634	0.000320568	0.00367	-5.01005e-19	9.39295e-07		1.38239	0.03048	4.02928e-05	0.02171	2.52167e-05	-3.56888e-19	0.00112		1.38239	0.00465	1.98385e-07	0.00479	2.97564e-05	3.39236e-05
1.38085	0.00856	0.00146	5.85087e-05	0.000895699	5.93629e-06	0.00178		1.38085	0.00389	0.00215	0.000194948	3.47109e-05	2.03722e-05	0.000586657		1.38085	0.18084	5.44978e-05	1.69724e-05	3.58219e-05	0.000191088	0.000243148	0.18234	5.74472e-05	0.00177		1.38085	0.0034	0.00303	0.000843895	0.000326296	0.00373	-5.12966e-19	9.43872e-07		1.38085	0.0329	3.94586e-05	0.02328	2.57351e-05	-3.62424e-19	0.00103		1.38085	0.00473	1.44849e-07	0.00494	3.01308e-05	3.41984e-05
1.37931	0.00881	0.00152	5.94284e-05	0.000903691	5.96625e-06	0.00196		1.37931	0.00438	0.00242	0.000197441	3.49961e-05	2.05251e-05	0.000589866		1.37931	0.16216	5.43138e-05	1.69131e-05	3.56275e-05	0.000189877	0.000239539	0.16372	5.78873e-05	0.00171		1.37931	0.00287	0.00271	0.000862007	0.000332179	0.00379	-5.45321e-19	9.48483e-07		1.37931	0.03508	3.86504e-05	0.02502	2.62696e-05	-3.78707e-19	0.000945716		1.37931	0.00486	1.05308e-07	0.0051	3.05123e-05	3.44767e-05
1.37778	0.00909	0.00158	6.037e-05	0.00091179	5.99644e-06	0.00217		1.37778	0.00485	0.00273	0.000199983	3.52848e-05	2.06797e-05	0.000593102		1.37778	0.14287	5.41307e-05	1.68541e-05	3.54347e-05	0.000188677	0.00023601	0.14711	5.83326e-05	0.00165		1.37778	0.00204	0.00243	0.000880698	0.000338224	0.00385	-5.8591e-19	9.53127e-07		1.37778	0.03795	3.7867e-05	0.02695	2.6821e-05	-3.71385e-19	0.000868303		1.37778	0.00523	7.62345e-08	0.00527	3.0901e-05	3.47584e-05
1.37625	0.0094	0.00164	6.13343e-05	0.000919999	6.02685e-06	0.0024		1.37625	0.00516	0.00309	0.000202574	3.55771e-05	2.08361e-05	0.000596364		1.37625	0.12839	5.39486e-05	1.67954e-05	3.52434e-05	0.000187488	0.000232559	0.13239	5.87829e-05	0.0016		1.37625	0.00167	0.00219	0.000899992	0.000344436	0.00391	-6.64617e-19	9.57806e-07		1.37625	0.04071	3.71075e-05	0.0291	2.739e-05	-3.73416e-19	0.000797036		1.37625	0.00534	5.49519e-08	0.00544	3.12972e-05	3.50435e-05
1.37472	0.00974	0.00171	6.2322e-05	0.000928319	6.0575e-06	0.00267		1.37472	0.00568	0.00353	0.000205217	3.5873e-05	2.09942e-05	0.000599654		1.37472	0.1135	5.37674e-05	1.6737e-05	3.50537e-05	0.000186311	0.000229185	0.1194	5.92385e-05	0.00155		1.37472	0.000994739	0.00199	0.000919916	0.000350823	0.00398	-6.87223e-19	9.62519e-07		1.37472	0.04412	3.63709e-05	0.03151	2.79774e-05	-3.9835e-19	0.000731723		1.37472	0.00526	3.94416e-08	0.00562	3.17011e-05	3.53321e-05
1.3732	0.01012	0.00178	6.33338e-05	0.000936753	6.08838e-06	0.00298		1.3732	0.00603	0.00404	0.000207911	3.61726e-05	2.11542e-05	0.00060297		1.3732	0.1027	5.35871e-05	1.6679e-05	3.48655e-05	0.000185144	0.000225883	0.10797	5.96994e-05	0.0015		1.3732	0.00088816	0.00181	0.000940497	0.00035739	0.00405	-7.36172e-19	9.67268e-07		1.3732	0.04725	3.56562e-05	0.03421	2.85839e-05	-4.07869e-19	0.0006721		1.3732	0.00549	2.81881e-08	0.00581	3.21129e-05	3.56244e-05
1.37168	0.01055	0.00186	6.43705e-05	0.000945303	6.1195e-06	0.00332		1.37168	0.00663	0.00464	0.000210659	3.64761e-05	2.1316e-05	0.000606315		1.37168	0.09126	5.34077e-05	1.66212e-05	3.46788e-05	0.000183989	0.000222653	0.09791	6.01657e-05	0.00146		1.37168	0.000798812	0.00165	0.000961762	0.000364145	0.00411	-7.83276e-19	9.72051e-07		1.37168	0.05132	3.49627e-05	0.03725	2.92104e-05	-4.13514e-19	0.000617849		1.37168	0.00561	2.00592e-08	0.00601	3.25327e-05	3.59203e-05
1.37017	0.01103	0.00195	6.5433e-05	0.00095397	6.15086e-06	0.0037		1.37017	0.00724	0.00535	0.000213462	3.67833e-05	2.14796e-05	0.000609687		1.37017	0.08258	5.32292e-05	1.65638e-05	3.44936e-05	0.000182844	0.000219493	0.08907	6.06375e-05	0.00141		1.37017	0.000493736	0.00151	0.000983743	0.000371094	0.00418	-7.95774e-19	9.76871e-07		1.37017	0.05543	3.42894e-05	0.04068	2.98578e-05	-4.0265e-19	0.000568619		1.37017	0.00575	1.42134e-08	0.00622	3.29608e-05	3.62199e-05
1.36865	0.01155	0.00204	6.6522e-05	0.000962757	6.18246e-06	0.00413		1.36865	0.00792	0.00616	0.000216321	3.70944e-05	2.16452e-05	0.000613087		1.36865	0.07383	5.30515e-05	1.65066e-05	3.43099e-05	0.00018171	0.0002164	0.08129	6.11148e-05	0.00137		1.36865	0.000785933	0.00139	0.00101	0.000378245	0.00425	-8.70878e-19	9.81726e-07		1.36865	0.06046	3.36355e-05	0.04456	3.0527e-05	-4.1388e-19	0.000524038		1.36865	0.00589	1.0028e-08	0.00645	3.33974e-05	3.65232e-05
1.36714	0.01212	0.00213	6.76386e-05	0.000971666	6.21431e-06	0.0046		1.36714	0.00872	0.00707	0.000219239	3.74095e-05	2.18126e-05	0.000616516		1.36714	0.06674	5.28748e-05	1.64497e-05	3.41277e-05	0.000180587	0.000213372	0.07443	6.15978e-05	0.00133		1.36714	0.000789413	0.00129	0.00103	0.000385607	0.00433	-8.83044e-19	9.86618e-07		1.36714	0.06561	3.30004e-05	0.04896	3.12191e-05	-4.05421e-19	0.000483729		1.36714	0.00623	7.04462e-09	0.00668	3.38427e-05	3.68304e-05
1.36564	0.01275	0.00223	6.87837e-05	0.000980699	6.2464e-06	0.00511		1.36564	0.00935	0.00806	0.000222216	3.77287e-05	2.1982e-05	0.000619973		1.36564	0.05961	5.2699e-05	1.63931e-05	3.39469e-05	0.000179474	0.000210408	0.06836	6.20865e-05	0.00129		1.36564	0.00106	0.0012	0.00105	0.000393188	0.0044	-9.52808e-19	9.91546e-07		1.36564	0.07184	3.23833e-05	0.05396	3.1935e-05	-4.01406e-19	0.000447317		1.36564	0.00645	4.92745e-09	0.00693	3.4297e-05	3.71414e-05
1.36414	0.01342	0.00234	6.99581e-05	0.000989859	6.27874e-06	0.00567		1.36414	0.01023	0.00909	0.000225254	3.80519e-05	2.21534e-05	0.00062346		1.36414	0.05407	5.2524e-05	1.63368e-05	3.37675e-05	0.000178371	0.000207505	0.06298	6.25811e-05	0.00125		1.36414	0.00132	0.00112	0.00108	0.000400996	0.00448	-1.00139e-18	9.96512e-07		1.36414	0.07759	3.17835e-05	0.05966	3.26759e-05	-4.10164e-19	0.000414442		1.36414	0.00679	3.43165e-09	0.00719	3.47605e-05	3.74565e-05
1.36264	0.01414	0.00246	7.11631e-05	0.000999149	6.31134e-06	0.00627		1.36264	0.01072	0.01011	0.000228355	3.83793e-05	2.23268e-05	0.000626977		1.36264	0.04835	5.23499e-05	1.62808e-05	3.35895e-05	0.000177278	0.000204663	0.05819	6.30815e-05	0.00122		1.36264	0.00165	0.00104	0.00111	0.000409041	0.00456	-1.03592e-18	1.00151e-06		1.36264	0.08492	3.12003e-05	0.06616	3.3443e-05	-3.97257e-19	0.000384758		1.36264	0.00719	2.37955e-09	0.00747	3.52334e-05	3.77755e-05
1.36114	0.01491	0.00259	7.23995e-05	0.00101	6.34418e-06	0.00689		1.36114	0.01135	0.01103	0.00023152	3.8711e-05	2.25023e-05	0.000630523		1.36114	0.04369	5.21767e-05	1.62251e-05	3.3413e-05	0.000176196	0.000201879	0.05392	6.3588e-05	0.00118		1.36114	0.00196	0.000977478	0.00113	0.000417333	0.00464	-1.08949e-18	1.00656e-06		1.36114	0.09171	3.06332e-05	0.07355	3.42376e-05	-3.78959e-19	0.000357943		1.36114	0.00753	1.64284e-09	0.00776	3.5716e-05	3.80987e-05
1.35965	0.01572	0.00273	7.36686e-05	0.00102	6.37729e-06	0.00755		1.35965	0.01187	0.01177	0.000234752	3.90469e-05	2.26798e-05	0.000634099		1.35965	0.03926	5.20043e-05	1.61697e-05	3.32378e-05	0.000175123	0.000199152	0.05009	6.41006e-05	0.00115		1.35965	0.0023	0.000918662	0.00116	0.000425881	0.00472	-1.16731e-18	1.01163e-06		1.35965	0.09999	3.00816e-05	0.08196	3.50608e-05	-3.5719e-19	0.000333699		1.35965	0.00802	1.12929e-09	0.00807	3.62086e-05	3.8426e-05
1.35816	0.01655	0.00289	7.49715e-05	0.00103	6.41065e-06	0.00822		1.35816	0.01213	0.01226	0.000238053	3.93873e-05	2.28594e-05	0.000637706		1.35816	0.03566	5.18328e-05	1.61146e-05	3.3064e-05	0.00017406	0.000196481	0.04666	6.46194e-05	0.00112		1.35816	0.00289	0.000865511	0.00119	0.000434697	0.00481	-1.20466e-18	1.01675e-06		1.35816	0.10715	2.95449e-05	0.09145	3.59143e-05	-3.46764e-19	0.000311753		1.35816	0.00846	7.72899e-10	0.0084	3.67115e-05	3.87576e-05
1.35667	0.0174	0.00305	7.63093e-05	0.00104	6.44428e-06	0.0089		1.35667	0.01244	0.01244	0.000241424	3.97321e-05	2.30412e-05	0.000641343		1.35667	0.03228	5.16621e-05	1.60597e-05	3.28916e-05	0.000173006	0.000193863	0.04356	6.51445e-05	0.00109		1.35667	0.00282	0.000817274	0.00122	0.000443792	0.0049	-1.23444e-18	1.02191e-06		1.35667	0.11554	2.90226e-05	0.1021	3.67994e-05	-3.24948e-19	0.000291857		1.35667	0.0091	5.26701e-10	0.00875	3.72249e-05	3.90934e-05
1.35519	0.01827	0.00324	7.76835e-05	0.00105	6.47817e-06	0.00957		1.35519	0.01231	0.01229	0.000244867	4.00815e-05	2.32251e-05	0.000645012		1.35519	0.02929	5.14923e-05	1.60051e-05	3.27205e-05	0.000171962	0.000191297	0.04076	6.5676e-05	0.00106		1.35519	0.00311	0.000773318	0.00125	0.000453178	0.00499	-1.33995e-18	1.0271e-06		1.35519	0.12324	2.85141e-05	0.11389	3.77178e-05	-3.04602e-19	0.000273788		1.35519	0.00972	3.57398e-10	0.00912	3.77491e-05	3.94337e-05
1.35371	0.01913	0.00344	7.90953e-05	0.00106	6.51234e-06	0.01022		1.35371	0.01217	0.01183	0.000248384	4.04355e-05	2.34113e-05	0.000648712		1.35371	0.02662	5.13233e-05	1.59508e-05	3.25508e-05	0.000170928	0.000188783	0.03821	6.6214e-05	0.00103		1.35371	0.00291	0.000733112	0.00128	0.000462868	0.00508	-1.35727e-18	1.03234e-06		1.35371	0.13266	2.8019e-05	0.12672	3.86711e-05	-2.60322e-19	0.000257347		1.35371	0.01035	2.41504e-10	0.00952	3.82845e-05	3.97784e-05
1.35224	0.01997	0.00366	8.05461e-05	0.00107	6.54677e-06	0.01084		1.35224	0.01177	0.0111	0.000251978	4.07942e-05	2.35997e-05	0.000652445		1.35224	0.02411	5.11551e-05	1.58968e-05	3.23823e-05	0.000169903	0.000186317	0.0359	6.67587e-05	0.001		1.35224	0.0028	0.00069621	0.00132	0.000472875	0.00518	-1.43269e-18	1.03762e-06		1.35224	0.14166	2.75367e-05	0.14033	3.96611e-05	-2.32934e-19	0.000242355		1.35224	0.01087	1.62533e-10	0.00994	3.88314e-05	4.01277e-05
1.35076	0.02078	0.0039	8.20373e-05	0.00108	6.58147e-06	0.0114		1.35076	0.01119	0.0102	0.000255651	4.11577e-05	2.37904e-05	0.000656209		1.35076	0.02176	5.09878e-05	1.5843e-05	3.22152e-05	0.000168887	0.000183901	0.0338	6.73101e-05	0.000974808		1.35076	0.00247	0.000662229	0.00135	0.000483213	0.00528	-1.46495e-18	1.04293e-06		1.35076	0.15225	2.70669e-05	0.15432	4.06899e-05	-1.7437e-19	0.000228655		1.35076	0.01174	1.08965e-10	0.0104	3.939e-05	4.04816e-05
1.34929	0.02155	0.00417	8.35705e-05	0.00109	6.61646e-06	0.01189		1.34929	0.01017	0.00919	0.000259405	4.1526e-05	2.39834e-05	0.000660006		1.34929	0.01991	5.08212e-05	1.57896e-05	3.20493e-05	0.00016788	0.000181531	0.03187	6.78683e-05	0.0009497		1.34929	0.00209	0.000630847	0.00139	0.000493897	0.00538	-1.49916e-18	1.04829e-06		1.34929	0.16184	2.66092e-05	0.16808	4.17593e-05	-1.37416e-19	0.000216108		1.34929	0.01248	7.27929e-11	0.01088	3.99607e-05	4.08402e-05
1.34783	0.02227	0.00447	8.51473e-05	0.0011	6.65172e-06	0.0123		1.34783	0.00924	0.00815	0.000263242	4.18994e-05	2.41788e-05	0.000663837		1.34783	0.01797	5.06555e-05	1.57364e-05	3.18848e-05	0.000166882	0.000179207	0.0301	6.84335e-05	0.00092552		1.34783	0.00146	0.000601785	0.00143	0.000504944	0.00548	-1.58067e-18	1.05369e-06		1.34783	0.17345	2.6163e-05	0.18082	4.28717e-05	-7.30728e-20	0.000204591		1.34783	0.01343	4.84739e-11	0.0114	4.0544e-05	4.12036e-05
1.34636	0.02293	0.0048	8.67693e-05	0.00111	6.68726e-06	0.01262		1.34636	0.00817	0.00716	0.000267166	4.22778e-05	2.43765e-05	0.0006677		1.34636	0.01631	5.04906e-05	1.56834e-05	3.17215e-05	0.000165893	0.000176928	0.02847	6.90058e-05	0.000902224		1.34636	0.00122	0.000574804	0.00146	0.000516369	0.00559	-1.59669e-18	1.05913e-06		1.34636	0.18327	2.5728e-05	0.19166	4.40293e-05	-1.85185e-20	0.000193995		1.34636	0.01436	3.21926e-11	0.01196	4.11401e-05	4.15718e-05
1.3449	0.02353	0.00517	8.84384e-05	0.00112	6.72309e-06	0.01283		1.3449	0.00716	0.00624	0.000271178	4.26613e-05	2.45767e-05	0.000671598		1.3449	0.01449	5.03265e-05	1.56307e-05	3.15594e-05	0.000164913	0.000174692	0.02698	6.95852e-05	0.00087977		1.3449	0.000747021	0.000549697	0.00151	0.00052819	0.0057	-1.68279e-18	1.06462e-06		1.3449	0.19308	2.53039e-05	0.19974	4.52346e-05	6.07354e-20	0.000184225		1.3449	0.01525	2.13352e-11	0.01255	4.17494e-05	4.1945e-05
1.34345	0.02406	0.00559	9.01563e-05	0.00113	6.75921e-06	0.01293		1.34345	0.00585	0.00542	0.000275281	4.30501e-05	2.47794e-05	0.00067553		1.34345	0.01336	5.01632e-05	1.55783e-05	3.13986e-05	0.000163941	0.000172498	0.0256	7.0172e-05	0.00085812		1.34345	0.000331328	0.000526284	0.00155	0.000540426	0.00581	-1.74286e-18	1.07014e-06		1.34345	0.19933	2.48903e-05	0.20434	4.64904e-05	1.53627e-19	0.000175198		1.34345	0.01623	1.41201e-11	0.0132	4.23723e-05	4.23233e-05
1.34199	0.02454	0.00607	9.1925e-05	0.00114	6.79563e-06	0.01292		1.34199	0.00484	0.0047	0.000279479	4.34442e-05	2.49846e-05	0.000679496		1.34199	0.01174	5.00007e-05	1.55262e-05	3.1239e-05	0.000162978	0.000170346	0.02432	7.07662e-05	0.000837237		1.34199	0.000154083	0.000504407	0.00159	0.000553098	0.00593	-1.81176e-18	1.07571e-06		1.34199	0.20329	2.44868e-05	0.20501	4.77994e-05	2.35327e-19	0.000166838		1.34199	0.01717	9.33946e-12	0.01389	4.30093e-05	4.27067e-05
1.34054	0.02496	0.0066	9.37466e-05	0.00116	6.83233e-06	0.0128		1.34054	0.00395	0.00409	0.000283774	4.38437e-05	2.51923e-05	0.000683497		1.34054	0.01067	4.9839e-05	1.54743e-05	3.10806e-05	0.000162023	0.000168235	0.02313	7.1368e-05	0.000817087		1.34054	2.12951e-05	0.000483927	0.00164	0.000566225	0.00605	-1.83866e-18	1.08133e-06		1.34054	0.20277	2.40931e-05	0.20169	4.91648e-05	3.32221e-19	0.000159081		1.34054	0.01808	6.1785e-12	0.01464	4.36607e-05	4.30954e-05
1.33909	0.02535	0.00721	9.56231e-05	0.00117	6.86934e-06	0.01256		1.33909	0.00287	0.00357	0.000288169	4.42488e-05	2.54026e-05	0.000687534		1.33909	0.0094	4.96781e-05	1.54227e-05	3.09234e-05	0.000161077	0.000166162	0.02203	7.19775e-05	0.000797636		1.33909	-5.70428e-05	0.000464721	0.00169	0.000579831	0.00618	-1.88699e-18	1.08698e-06		1.33909	0.19706	2.37089e-05	0.1947	5.05899e-05	4.43274e-19	0.00015187		1.33909	0.01905	4.09069e-12	0.01545	4.4327e-05	4.34893e-05
1.33765	0.02572	0.0079	9.75567e-05	0.00118	6.90665e-06	0.01223		1.33765	0.00205	0.00313	0.000292667	4.46595e-05	2.56156e-05	0.000691607		1.33765	0.00853	4.95179e-05	1.53713e-05	3.07675e-05	0.000160139	0.000164128	0.02101	7.25947e-05	0.000778853		1.33765	3.01087e-05	0.000446682	0.00174	0.000593939	0.0063	-1.90894e-18	1.09268e-06		1.33765	0.18841	2.33339e-05	0.18469	5.20782e-05	5.65422e-19	0.000145153		1.33765	0.01996	2.71133e-12	0.01634	4.50087e-05	4.38887e-05
1.33621	0.02609	0.00869	9.955e-05	0.00119	6.94426e-06	0.0118		1.33621	0.00163	0.00276	0.000297271	4.5076e-05	2.58313e-05	0.000695715		1.33621	0.00757	4.93586e-05	1.53202e-05	3.06127e-05	0.000159209	0.000162131	0.02006	7.322e-05	0.000760709		1.33621	0.000267733	0.000429712	0.00179	0.000608576	0.00644	-1.92917e-18	1.09843e-06		1.33621	0.17441	2.29678e-05	0.17248	5.36335e-05	6.97764e-19	0.000138885		1.33621	0.02088	1.79835e-12	0.01729	4.57062e-05	4.42937e-05
1.33477	0.02649	0.00959	0.000101605	0.0012	6.98218e-06	0.01129		1.33477	0.00114	0.00244	0.000301986	4.54983e-05	2.60497e-05	0.000699861		1.33477	0.00681	4.91999e-05	1.52693e-05	3.0459e-05	0.000158288	0.00016017	0.01917	7.38533e-05	0.000743176		1.33477	0.000675855	0.000413724	0.00184	0.000623766	0.00657	-2.01366e-18	1.10422e-06		1.33477	0.1601	2.26103e-05	0.15897	5.52599e-05	8.32821e-19	0.000133026		1.33477	0.02185	1.19189e-12	0.01834	4.642e-05	4.47043e-05
1.33333	0.02695	0.01061	0.000103725	0.00122	7.02041e-06	0.01072		1.33333	0.000426923	0.00218	0.000306813	4.59266e-05	2.62709e-05	0.000704044		1.33333	0.00594	4.90421e-05	1.52187e-05	3.03065e-05	0.000157374	0.000158245	0.01833	7.44949e-05	0.000726228		1.33333	0.00115	0.000398643	0.0019	0.000639541	0.00671	-2.05792e-18	1.11006e-06		1.33333	0.14199	2.22611e-05	0.14498	5.69618e-05	9.9602e-19	0.00012754		1.33333	0.0228	7.86887e-13	0.01948	4.71507e-05	4.51206e-05
1.3319	0.02751	0.01177	0.000105913	0.00123	7.05896e-06	0.0101		1.3319	0.000142594	0.00195	0.000311758	4.63609e-05	2.64949e-05	0.000708264		1.3319	0.00535	4.8885e-05	1.51684e-05	3.01552e-05	0.000156468	0.000156355	0.01756	7.51448e-05	0.000709839		1.3319	0.00163	0.000384397	0.00196	0.000655929	0.00686	-2.02053e-18	1.11595e-06		1.3319	0.12694	2.192e-05	0.13119	5.87441e-05	1.17048e-18	0.000122396		1.3319	0.02399	5.14558e-13	0.02074	4.78987e-05	4.55427e-05
1.33047	0.02818	0.01309	0.00010817	0.00124	7.09782e-06	0.00945		1.33047	-0.000103619	0.00175	0.000316824	4.68015e-05	2.67218e-05	0.000712522		1.33047	0.00466	4.87287e-05	1.51183e-05	3.00049e-05	0.00015557	0.000154498	0.01683	7.58033e-05	0.000693986		1.33047	0.0024	0.000370925	0.00202	0.000672965	0.00701	-2.06435e-18	1.12188e-06		1.33047	0.11058	2.15867e-05	0.11806	6.0612e-05	1.36496e-18	0.000117565		1.33047	0.02535	3.30026e-13	0.02211	4.86647e-05	4.59709e-05
1.32905	0.02901	0.01458	0.000110502	0.00125	7.13701e-06	0.00877		1.32905	-4.37167e-05	0.00158	0.000322015	4.72483e-05	2.69517e-05	0.000716819		1.32905	0.00407	4.85731e-05	1.50684e-05	2.98558e-05	0.00015468	0.000152675	0.01614	7.64704e-05	0.000678647		1.32905	0.00302	0.000358169	0.00209	0.000690683	0.00717	-2.09175e-18	1.12786e-06		1.32905	0.09698	2.1261e-05	0.10591	6.25709e-05	1.56508e-18	0.000113022		1.32905	0.0268	2.04041e-13	0.02363	4.94491e-05	4.6405e-05
1.32762	0.03002	0.01626	0.000112909	0.00127	7.17652e-06	0.00809		1.32762	-0.000300691	0.00144	0.000327335	4.77016e-05	2.71845e-05	0.000721155		1.32762	0.00358	4.84182e-05	1.50188e-05	2.97078e-05	0.000153797	0.000150884	0.0155	7.71464e-05	0.000663799		1.32762	0.00385	0.000346078	0.00216	0.00070912	0.00733	-2.04315e-18	1.13389e-06		1.32762	0.08443	2.09427e-05	0.09487	6.4627e-05	1.76817e-18	0.000108744		1.32762	0.02861	1.17529e-13	0.02531	5.02526e-05	4.68454e-05
1.3262	0.03125	0.01813	0.000115397	0.00128	7.21636e-06	0.00742		1.3262	-0.000460542	0.00131	0.000332789	4.81614e-05	2.74203e-05	0.00072553		1.3262	0.00315	4.82641e-05	1.49694e-05	2.9561e-05	0.000152922	0.000149124	0.01489	7.78313e-05	0.000649423		1.3262	0.00462	0.000334605	0.00223	0.000728317	0.00749	-2.06503e-18	1.13997e-06		1.3262	0.07491	2.06316e-05	0.085	6.67868e-05	1.9913e-18	0.000104709		1.3262	0.0306	5.80046e-14	0.02717	5.10759e-05	4.72921e-05
1.32479	0.03269	0.02022	0.000117969	0.0013	7.25654e-06	0.00677		1.32479	-0.000507263	0.0012	0.00033838	4.86279e-05	2.76592e-05	0.000729946		1.32479	0.00265	4.81108e-05	1.49203e-05	2.94151e-05	0.000152054	0.000147396	0.01432	7.85254e-05	0.000635499		1.32479	0.00553	0.000323707	0.0023	0.000748316	0.00766	-2.05224e-18	1.14609e-06		1.32479	0.06569	2.03273e-05	0.07624	6.90575e-05	2.23485e-18	0.0001009		1.32479	0.03263	1.72213e-14	0.02924	5.19195e-05	4.77452e-05
1.32337	0.03439	0.02252	0.000120628	0.00131	7.29705e-06	0.00615		1.32337	-0.00030885	0.0011	0.000344114	4.91012e-05	2.79012e-05	0.000734401		1.32337	0.00226	4.79581e-05	1.48714e-05	2.92704e-05	0.000151193	0.000145697	0.01378	7.92288e-05	0.000622009		1.32337	0.00653	0.000313347	0.00238	0.000769164	0.00784	-2.04362e-18	1.15227e-06		1.32337	0.05764	2.00298e-05	0.06852	7.14469e-05	2.5077e-18	9.73001e-05		1.32337	0.03531	-1.03281e-14	0.03155	5.27842e-05	4.82048e-05
1.32196	0.03633	0.02503	0.000123378	0.00132	7.3379e-06	0.00556		1.32196	-0.000232301	0.00101	0.000349996	4.95814e-05	2.81465e-05	0.000738898		1.32196	0.00183	4.78062e-05	1.48228e-05	2.91267e-05	0.00015034	0.000144027	0.01327	7.99416e-05	0.000608936		1.32196	0.00747	0.000303487	0.00246	0.00079091	0.00802	-1.99654e-18	1.15849e-06		1.32196	0.05108	1.97388e-05	0.06174	7.39635e-05	2.77082e-18	9.3893e-05		1.32196	0.03828	-2.83919e-14	0.03414	5.36706e-05	4.86711e-05
1.32055	0.03852	0.02775	0.000126224	0.00134	7.37909e-06	0.00501		1.32055	-0.000126613	0.000937156	0.00035603	5.00687e-05	2.8395e-05	0.000743436		1.32055	0.00163	4.7655e-05	1.47744e-05	2.89841e-05	0.000149494	0.000142387	0.01279	8.06641e-05	0.000596262		1.32055	0.00853	0.000294096	0.00255	0.000813608	0.00821	-1.89842e-18	1.16477e-06		1.32055	0.04551	1.94541e-05	0.05578	7.66165e-05	3.05303e-18	9.06654e-05		1.32055	0.04164	-3.95768e-14	0.03706	5.45795e-05	4.91443e-05
1.31915	0.04094	0.03067	0.000129171	0.00135	7.42064e-06	0.00451		1.31915	-0.000119778	0.000868479	0.000362223	5.05633e-05	2.86467e-05	0.000748015		1.31915	0.00131	4.75045e-05	1.47262e-05	2.88426e-05	0.000148655	0.000140774	0.01233	8.13964e-05	0.000583973		1.31915	0.00974	0.000285143	0.00264	0.000837315	0.00841	-1.82938e-18	1.1711e-06		1.31915	0.04092	1.91756e-05	0.05056	7.9416e-05	3.34948e-18	8.76046e-05		1.31915	0.04537	-4.57412e-14	0.04035	5.55116e-05	4.96243e-05
1.31775	0.04357	0.03374	0.000132223	0.00137	7.46253e-06	0.00405		1.31775	0.000124202	0.000806993	0.000368579	5.10652e-05	2.89019e-05	0.000752638		1.31775	0.00102	4.73548e-05	1.46783e-05	2.8702e-05	0.000147824	0.000139188	0.0119	8.21387e-05	0.000572052		1.31775	0.01097	0.000276602	0.00273	0.000862093	0.00862	-1.75322e-18	1.17748e-06		1.31775	0.03675	1.8903e-05	0.04597	8.23732e-05	3.65911e-18	8.46991e-05		1.31775	0.04987	-4.82459e-14	0.0441	5.64678e-05	5.01114e-05
1.31635	0.04637	0.03695	0.000135384	0.00138	7.50478e-06	0.00363		1.31635	0.000453336	0.000751743	0.000375105	5.15746e-05	2.91605e-05	0.000757303		1.31635	0.00078288	4.72057e-05	1.46306e-05	2.85625e-05	0.000146999	0.00013763	0.01149	8.28911e-05	0.000560486		1.31635	0.01205	0.000268446	0.00283	0.000888008	0.00883	-1.6749e-18	1.18391e-06		1.31635	0.03339	1.86363e-05	0.04192	8.55002e-05	3.97056e-18	8.19383e-05		1.31635	0.05445	-4.81077e-14	0.04836	5.74489e-05	5.06058e-05
1.31495	0.04931	0.04024	0.000138662	0.0014	7.5474e-06	0.00325		1.31495	0.000465625	0.000701923	0.000381806	5.20916e-05	2.94225e-05	0.000762011		1.31495	0.000626235	4.70573e-05	1.45831e-05	2.8424e-05	0.000146181	0.000136097	0.0111	8.3654e-05	0.000549261		1.31495	0.01331	0.000260653	0.00294	0.000915133	0.00905	-1.52188e-18	1.19039e-06		1.31495	0.0304	1.83752e-05	0.03835	8.88104e-05	4.27672e-18	7.93127e-05		1.31495	0.05991	-4.61029e-14	0.05324	5.84558e-05	5.11075e-05
1.31356	0.05231	0.04356	0.000142061	0.00141	7.59037e-06	0.00292		1.31356	0.000719071	0.000656852	0.000388689	5.26165e-05	2.96881e-05	0.000766764		1.31356	0.000452562	4.69097e-05	1.45359e-05	2.82865e-05	0.00014537	0.000134591	0.01073	8.44273e-05	0.000538364		1.31356	0.01451	0.0002532	0.00305	0.000943547	0.00928	-1.39258e-18	1.19693e-06		1.31356	0.02762	1.81196e-05	0.03519	9.23185e-05	4.61366e-18	7.68134e-05		1.31356	0.06573	-4.28293e-14	0.05885	5.94893e-05	5.16167e-05
1.31217	0.05531	0.04684	0.000145588	0.00143	7.63372e-06	0.00262		1.31217	0.00152	0.000615951	0.000395761	5.31493e-05	2.99573e-05	0.000771561		1.31217	0.000346864	4.67627e-05	1.44889e-05	2.815e-05	0.000144565	0.000133109	0.01038	8.52115e-05	0.000527783		1.31217	0.01571	0.000246069	0.00317	0.000973333	0.00951	-1.20204e-18	1.20352e-06		1.31217	0.02548	1.78693e-05	0.03238	9.60409e-05	4.93003e-18	7.44323e-05		1.31217	0.07335	-3.87517e-14	0.0653	6.05504e-05	5.21335e-05
1.31078	0.05824	0.05001	0.000149248	0.00145	7.67743e-06	0.00236		1.31078	0.00158	0.000578726	0.000403029	5.36903e-05	3.02302e-05	0.000776404		1.31078	0.000253142	4.66164e-05	1.44421e-05	2.80145e-05	0.000143768	0.000131651	0.01005	8.60065e-05	0.000517505		1.31078	0.01685	0.000239239	0.00329	0.001	0.00976	-1.02114e-18	1.21017e-06		1.31078	0.02299	1.76241e-05	0.02988	9.99954e-05	5.2344e-18	7.2162e-05		1.31078	0.08065	-3.42262e-14	0.07276	6.16401e-05	5.26582e-05
1.3094	0.06102	0.053	0.00015305	0.00146	7.72152e-06	0.00213		1.3094	0.00196	0.000544753	0.000410499	5.42395e-05	3.05068e-05	0.000781292		1.3094	0.000144398	4.64708e-05	1.43956e-05	2.788e-05	0.000142977	0.000130218	0.00973	8.68127e-05	0.000507519		1.3094	0.01802	0.000232695	0.00342	0.00104	0.01001	-6.75326e-19	1.21687e-06		1.3094	0.0216	1.7384e-05	0.02764	0.000104202	5.53659e-18	6.99955e-05		1.3094	0.08974	-2.95278e-14	0.08139	6.27594e-05	5.31908e-05
1.30802	0.06357	0.05574	0.000157	0.00148	7.766e-06	0.00192		1.30802	0.0024	0.000513666	0.000418181	5.47973e-05	3.07873e-05	0.000786226		1.30802	0.000114632	4.63259e-05	1.43492e-05	2.77464e-05	0.000142192	0.000128808	0.00943	8.76303e-05	0.000497816		1.30802	0.01914	0.000226421	0.00355	0.00107	0.01028	-4.66903e-19	1.22363e-06		1.30802	0.01951	1.71489e-05	0.02564	0.000108683	5.81693e-18	6.79266e-05		1.30802	0.09939	-2.4862e-14	0.09137	6.39095e-05	5.37316e-05
1.30664	0.06581	0.05814	0.000161106	0.0015	7.81086e-06	0.00174		1.30664	0.00261	0.000485151	0.000426081	5.53636e-05	3.10716e-05	0.000791207		1.30664	9.9845e-05	4.61817e-05	1.43031e-05	2.76138e-05	0.000141414	0.000127421	0.00914	8.84594e-05	0.000488383		1.30664	0.02004	0.0002204	0.0037	0.00111	0.01055	-1.56329e-19	1.23045e-06		1.30664	0.01789	1.69184e-05	0.02384	0.000113463	6.09317e-18	6.59493e-05		1.30664	0.11057	-2.03784e-14	0.10289	6.50914e-05	5.42806e-05
1.30526	0.06768	0.06015	0.000165377	0.00151	7.85611e-06	0.00159		1.30526	0.00306	0.000458932	0.000434208	5.59388e-05	3.13599e-05	0.000796236		1.30526	2.30417e-05	4.60381e-05	1.42573e-05	2.74821e-05	0.000140642	0.000126056	0.00886	8.93003e-05	0.000479212		1.30526	0.02101	0.00021462	0.00385	0.00115	0.01084	1.82792e-19	1.23732e-06		1.30526	0.01646	1.66926e-05	0.02221	0.00011857	6.32205e-18	6.40583e-05		1.30526	0.12337	-1.61818e-14	0.11611	6.63063e-05	5.48382e-05
1.30389	0.0691	0.06169	0.000169821	0.00153	7.90175e-06	0.00145		1.30389	0.00334	0.000434772	0.000442571	5.6523e-05	3.16522e-05	0.000801313		1.30389	-8.27804e-05	4.58952e-05	1.42116e-05	2.73514e-05	0.000139876	0.000124713	0.0086	9.01533e-05	0.000470293		1.30389	0.02163	0.000209068	0.00401	0.00119	0.01114	5.0173e-19	1.24425e-06		1.30389	0.01531	1.64714e-05	0.02074	0.000124034	6.49597e-18	6.22486e-05		1.30389	0.13693	-1.23414e-14	0.13117	6.75556e-05	5.54043e-05
1.30252	0.07004	0.06272	0.000174449	0.00155	7.9478e-06	0.00133		1.30252	0.00384	0.000412461	0.000451179	5.71164e-05	3.19486e-05	0.000806438		1.30252	6.23822e-05	4.5753e-05	1.41661e-05	2.72216e-05	0.000139117	0.000123391	0.00834	9.10184e-05	0.000461616		1.30252	0.02228	0.000203732	0.00417	0.00123	0.01145	9.52959e-19	1.25124e-06		1.30252	0.01416	1.62545e-05	0.01941	0.00012989	6.61807e-18	6.05155e-05		1.30252	0.15326	-8.89656e-15	0.14812	6.88404e-05	5.59793e-05
1.30115	0.07045	0.06322	0.000179271	0.00157	7.99424e-06	0.00122		1.30115	0.00369	0.000391816	0.000460043	5.77192e-05	3.22492e-05	0.000811613		1.30115	0.00013553	4.56114e-05	1.41209e-05	2.70927e-05	0.000138364	0.000122091	0.0081	9.18961e-05	0.000453175		1.30115	0.02279	0.0001986	0.00435	0.00127	0.01178	1.45359e-18	1.25829e-06		1.30115	0.01338	1.60419e-05	0.0182	0.000136178	6.68131e-18	5.88547e-05		1.30115	0.1702	-5.86379e-15	0.16691	7.01621e-05	5.65633e-05
1.29979	0.07031	0.06316	0.000184297	0.00159	8.0411e-06	0.00113		1.29979	0.00382	0.000372677	0.000469171	5.83315e-05	3.25541e-05	0.000816838		1.29979	0.000280664	4.54705e-05	1.40759e-05	2.69648e-05	0.000137617	0.000120811	0.00787	9.27865e-05	0.000444959		1.29979	0.02302	0.000193663	0.00454	0.00132	0.01211	1.9601e-18	1.26539e-06		1.29979	0.01243	1.58334e-05	0.0171	0.00014294	6.63297e-18	5.72621e-05		1.29979	0.18881	-3.24341e-15	0.18733	7.15222e-05	5.71564e-05
1.29843	0.06964	0.06254	0.00018954	0.0016	8.08837e-06	0.00104		1.29843	0.00406	0.000354901	0.000478575	5.89537e-05	3.28633e-05	0.000822113		1.29843	0.000326787	4.53303e-05	1.40311e-05	2.68377e-05	0.000136876	0.000119551	0.00765	9.36898e-05	0.000436962		1.29843	0.0232	0.00018891	0.00474	0.00137	0.01247	2.51474e-18	1.27256e-06		1.29843	0.01156	1.5629e-05	0.01609	0.000150228	6.50508e-18	5.57341e-05		1.29843	0.20777	-1.02188e-15	0.20895	7.29221e-05	5.7759e-05
1.29707	0.06844	0.06139	0.000195012	0.00162	8.13605e-06	0.000967235		1.29707	0.00415	0.000338362	0.000488267	5.95858e-05	3.31769e-05	0.000827439		1.29707	0.000513897	4.51907e-05	1.39865e-05	2.67116e-05	0.000136141	0.000118311	0.00744	9.46063e-05	0.000429175		1.29707	0.02316	0.000184332	0.00494	0.00143	0.01284	3.10149e-18	1.27979e-06		1.29707	0.0111	1.54286e-05	0.01516	0.000158098	6.23932e-18	5.42671e-05		1.29707	0.22803	8.23252e-16	0.23114	7.43635e-05	5.83711e-05
1.29572	0.06675	0.05975	0.000200728	0.00164	8.18416e-06	0.000900527		1.29572	0.00391	0.000322948	0.000498258	6.02282e-05	3.3495e-05	0.000832818		1.29572	0.000628999	4.50517e-05	1.39422e-05	2.65863e-05	0.000135412	0.00011709	0.00724	9.55364e-05	0.000421592		1.29572	0.02321	0.00017992	0.00516	0.00148	0.01322	3.78829e-18	1.28708e-06		1.29572	0.01006	1.5232e-05	0.01432	0.000166616	5.80588e-18	5.2858e-05		1.29572	0.24803	2.32002e-15	0.25304	7.5848e-05	5.89931e-05
1.29436	0.06462	0.05765	0.000206701	0.00166	8.2327e-06	0.000840719		1.29436	0.00368	0.000308561	0.000508561	6.0881e-05	3.38177e-05	0.000838249		1.29436	0.000721092	4.49134e-05	1.3898e-05	2.64619e-05	0.000134688	0.000115888	0.00704	9.64801e-05	0.000414205		1.29436	0.02318	0.000175667	0.00539	0.00154	0.01362	4.5466e-18	1.29444e-06		1.29436	0.00966	1.50392e-05	0.01354	0.000175855	5.24151e-18	5.15036e-05		1.29436	0.2656	3.50078e-15	0.27361	7.73772e-05	5.9625e-05
1.29301	0.06211	0.05517	0.000212948	0.00168	8.28167e-06	0.000786899		1.29301	0.00323	0.000295111	0.000519188	6.15445e-05	3.41451e-05	0.000843733		1.29301	0.000842178	4.47757e-05	1.38541e-05	2.63384e-05	0.000133971	0.000114705	0.00685	9.74379e-05	0.000407008		1.29301	0.02327	0.000171565	0.00564	0.00161	0.01405	5.28073e-18	1.30186e-06		1.29301	0.00914	1.485e-05	0.01282	0.000185901	4.43789e-18	5.02012e-05		1.29301	0.28453	4.39955e-15	0.29173	7.89531e-05	6.02672e-05
1.29167	0.05929	0.05237	0.000219487	0.0017	8.33108e-06	0.000738289		1.29167	0.00301	0.000282518	0.000530154	6.22188e-05	3.44773e-05	0.000849271		1.29167	0.00102	4.46386e-05	1.38103e-05	2.62157e-05	0.000133259	0.000113539	0.00667	9.841e-05	0.000399995		1.29167	0.02333	0.000167606	0.00589	0.00167	0.01449	6.13787e-18	1.30934e-06		1.29167	0.0087	1.46643e-05	0.01215	0.000196854	3.4095e-18	4.8948e-05		1.29167	0.29848	5.04959e-15	0.30626	8.05775e-05	6.09198e-05
1.29032	0.05623	0.04933	0.000226335	0.00172	8.38094e-06	0.000694231		1.29032	0.00243	0.000270713	0.000541473	6.29043e-05	3.48144e-05	0.000854864		1.29032	0.00107	4.45022e-05	1.37668e-05	2.60939e-05	0.000132553	0.000112392	0.0065	9.93966e-05	0.000393159		1.29032	0.02363	0.000163784	0.00616	0.00175	0.01495	7.04115e-18	1.31689e-06		1.29032	0.00814	1.44822e-05	0.01154	0.00020883	2.15452e-18	4.77417e-05		1.29032	0.31027	5.48554e-15	0.31621	8.22525e-05	6.1583e-05
1.28898	0.05301	0.04613	0.000233513	0.00175	8.43124e-06	0.000654161		1.28898	0.00235	0.00025963	0.000553161	6.36012e-05	3.51564e-05	0.000860512		1.28898	0.00117	4.43664e-05	1.37235e-05	2.59729e-05	0.000131852	0.000111261	0.00633	0.000100398	0.000386495		1.28898	0.024	0.000160093	0.00644	0.00182	0.01543	8.09153e-18	1.3245e-06		1.28898	0.00808	1.43034e-05	0.01097	0.000221963	5.44456e-19	4.65799e-05		1.28898	0.31651	5.73776e-15	0.32088	8.39801e-05	6.22572e-05
1.28764	0.04971	0.04283	0.000241042	0.00177	8.482e-06	0.0006176		1.28764	0.00163	0.000249212	0.000565235	6.43098e-05	3.55035e-05	0.000866217		1.28764	0.00131	4.42312e-05	1.36803e-05	2.58528e-05	0.000131157	0.000110148	0.00617	0.000101415	0.000379997		1.28764	0.02463	0.000156527	0.00674	0.00191	0.01594	9.16853e-18	1.33218e-06		1.28764	0.00755	1.4128e-05	0.01044	0.000236412	-1.35441e-18	4.54603e-05		1.28764	0.31821	5.83659e-15	0.31992	8.57626e-05	6.29425e-05
1.28631	0.04639	0.03952	0.000248947	0.00179	8.53322e-06	0.00058414		1.28631	0.00149	0.000239407	0.00057771	6.50302e-05	3.58557e-05	0.000871978		1.28631	0.00116	4.40966e-05	1.36374e-05	2.57335e-05	0.000130468	0.000109052	0.00602	0.000102447	0.000373659		1.28631	0.0255	0.00015308	0.00705	0.002	0.01647	1.01843e-17	1.33992e-06		1.28631	0.00721	1.39557e-05	0.00995	0.000252365	-3.63921e-18	4.43811e-05		1.28631	0.3149	5.80941e-15	0.31339	8.76023e-05	6.36392e-05
1.28497	0.04311	0.03624	0.000257253	0.00181	8.5849e-06	0.000553428		1.28497	0.00115	0.000230169	0.000590606	6.57628e-05	3.62132e-05	0.000877797		1.28497	0.00151	4.39626e-05	1.35947e-05	2.56151e-05	0.000129784	0.000107971	0.00587	0.000103495	0.000367476		1.28497	0.02683	0.000149747	0.00737	0.00209	0.01703	1.13565e-17	1.34774e-06		1.28497	0.00703	1.37867e-05	0.00949	0.000270048	-6.29836e-18	4.33401e-05		1.28497	0.30602	5.67985e-15	0.30179	8.95017e-05	6.43475e-05
1.28364	0.03993	0.03306	0.000265989	0.00184	8.63705e-06	0.000525162		1.28364	0.000791782	0.000221453	0.000603942	6.65078e-05	3.65761e-05	0.000883674		1.28364	0.00141	4.38293e-05	1.35522e-05	2.54974e-05	0.000129105	0.000106907	0.00573	0.000104559	0.000361444		1.28364	0.02769	0.000146522	0.00771	0.0022	0.01762	1.26035e-17	1.35562e-06		1.28364	0.00669	1.36206e-05	0.00906	0.00028973	-9.41626e-18	4.23357e-05		1.28364	0.29247	5.47003e-15	0.28593	9.14634e-05	6.50677e-05
1.28232	0.0369	0.03002	0.000275183	0.00186	8.68968e-06	0.000499082		1.28232	0.000597768	0.000213222	0.000617739	6.72655e-05	3.69445e-05	0.000889611		1.28232	0.00183	4.36965e-05	1.35099e-05	2.53806e-05	0.000128431	0.000105859	0.00559	0.000105639	0.000355558		1.28232	0.02899	0.000143402	0.00806	0.00231	0.01824	1.39724e-17	1.36357e-06		1.28232	0.00642	1.34576e-05	0.00866	0.000311737	-1.30014e-17	4.1366e-05		1.28232	0.27471	5.19931e-15	0.26684	9.34902e-05	6.58001e-05
1.28099	0.03403	0.02715	0.000284872	0.00188	8.7428e-06	0.000474959		1.28099	0.000340987	0.000205441	0.000632016	6.80363e-05	3.73184e-05	0.000895607		1.28099	0.00161	4.35644e-05	1.34677e-05	2.52645e-05	0.000127763	0.000104826	0.00546	0.000106736	0.000349813		1.28099	0.03061	0.000140381	0.00842	0.00243	0.0189	1.536e-17	1.37159e-06		1.28099	0.00646	1.32975e-05	0.00828	0.000336471	-1.71286e-17	4.04296e-05		1.28099	0.25326	4.88397e-15	0.24569	9.55849e-05	6.6545e-05
1.27967	0.03137	0.02447	0.000295089	0.00191	8.7964e-06	0.000452598		1.27967	-9.65579e-05	0.000198077	0.000646799	6.88204e-05	3.7698e-05	0.000901664		1.27967	0.0021	4.34329e-05	1.34258e-05	2.51493e-05	0.0001271	0.000103808	0.00533	0.000107851	0.000344204		1.27967	0.03189	0.000137455	0.00879	0.00257	0.01958	1.67121e-17	1.37969e-06		1.27967	0.00619	1.31402e-05	0.00793	0.000364425	-2.17665e-17	3.95249e-05		1.27967	0.23009	4.53802e-15	0.22359	9.77507e-05	6.73026e-05
1.27835	0.02891	0.022	0.000305877	0.00193	8.8505e-06	0.000431825		1.27835	-0.000120868	0.000191102	0.00066211	6.96181e-05	3.80835e-05	0.000907783		1.27835	0.00202	4.33019e-05	1.33841e-05	2.50348e-05	0.000126442	0.000102805	0.00521	0.000108983	0.000338728		1.27835	0.03351	0.000134621	0.00918	0.00271	0.02031	1.82798e-17	1.38785e-06		1.27835	0.00609	1.29857e-05	0.0076	0.000396217	-2.69524e-17	3.86505e-05		1.27835	0.20651	4.17392e-15	0.2015	9.99907e-05	6.80732e-05
1.27703	0.02667	0.01975	0.000317278	0.00196	8.90509e-06	0.00041249		1.27703	-0.000265941	0.000184487	0.000677976	7.04297e-05	3.84749e-05	0.000913965		1.27703	0.00202	4.31716e-05	1.33426e-05	2.49211e-05	0.00012579	0.000101816	0.00509	0.000110132	0.00033338		1.27703	0.03499	0.000131874	0.00957	0.00287	0.02108	1.97633e-17	1.39609e-06		1.27703	0.00601	1.2834e-05	0.0073	0.000432625	-3.26892e-17	3.7805e-05		1.27703	0.18102	3.80094e-15	0.18023	0.000102308	6.88571e-05
1.27572	0.02465	0.01771	0.000329341	0.00198	8.9602e-06	0.000394459		1.27572	-0.00031577	0.00017821	0.000694424	7.12556e-05	3.88724e-05	0.000920209		1.27572	0.00218	4.30418e-05	1.33012e-05	2.48082e-05	0.000125142	0.000100842	0.00497	0.0001113	0.000328156		1.27572	0.03648	0.000129212	0.00998	0.00304	0.02189	2.12719e-17	1.40441e-06		1.27572	0.00575	1.26849e-05	0.007	0.00047464	-3.8944e-17	3.69871e-05		1.27572	0.15918	3.42779e-15	0.16033	0.000104707	6.96546e-05
1.27441	0.02284	0.01587	0.00034212	0.00201	9.01582e-06	0.000377614		1.27441	-0.000480357	0.000172247	0.000711483	7.20962e-05	3.9276e-05	0.000926518		1.27441	0.00232	4.29126e-05	1.32601e-05	2.46961e-05	0.000124499	9.98813e-05	0.00486	0.000112487	0.000323053		1.27441	0.03822	0.00012663	0.01038	0.00323	0.02274	2.29245e-17	1.41279e-06		1.27441	0.00592	1.25384e-05	0.00673	0.00052353	-4.56775e-17	3.61957e-05		1.27441	0.13768	3.06082e-15	0.14215	0.000107191	7.04661e-05
1.2731	0.02123	0.01424	0.000355674	0.00204	9.07195e-06	0.000361851		1.2731	-0.0003747	0.000166578	0.000729184	7.29516e-05	3.9686e-05	0.000932892		1.2731	0.00259	4.2784e-05	1.32191e-05	2.45847e-05	0.000123861	9.89346e-05	0.00475	0.000113692	0.000318066		1.2731	0.03943	0.000124125	0.01079	0.00343	0.02365	2.43757e-17	1.42126e-06		1.2731	0.00599	1.23944e-05	0.00647	0.000580935	-5.287e-17	3.54297e-05		1.2731	0.12046	2.70532e-15	0.12584	0.000109765	7.12919e-05
1.27179	0.01981	0.01279	0.000370067	0.00207	9.12862e-06	0.000347077		1.27179	-0.000492792	0.000161184	0.000747559	7.38224e-05	4.01024e-05	0.000939332		1.27179	0.00257	4.2656e-05	1.31783e-05	2.44741e-05	0.000123228	9.80014e-05	0.00465	0.000114917	0.000313194		1.27179	0.04141	0.000121694	0.0112	0.00366	0.02461	2.60503e-17	1.42979e-06		1.27179	0.0062	1.22529e-05	0.00623	0.000648972	-6.03493e-17	3.46878e-05		1.27179	0.10346	2.36509e-15	0.11142	0.000112431	7.21323e-05
1.27049	0.01855	0.01151	0.000385373	0.00209	9.18582e-06	0.000333209		1.27049	-0.000380637	0.000156047	0.000766645	7.47088e-05	4.05254e-05	0.000945838		1.27049	0.00249	4.25285e-05	1.31378e-05	2.43642e-05	0.0001226	9.70813e-05	0.00455	0.000116162	0.000308431		1.27049	0.04253	0.000119334	0.0116	0.00392	0.02564	2.75289e-17	1.43841e-06		1.27049	0.00597	1.21138e-05	0.006	0.000730377	-6.7948e-17	3.39692e-05		1.27049	0.09111	2.04306e-15	0.0988	0.000115196	7.29877e-05
1.26919	0.01745	0.01038	0.000401672	0.00212	9.24355e-06	0.000320173		1.26919	-0.00031123	0.000151151	0.000786478	7.56113e-05	4.09552e-05	0.000952413		1.26919	0.00306	4.24016e-05	1.30974e-05	2.4255e-05	0.000121977	9.61742e-05	0.00445	0.000117427	0.000303775		1.26919	0.0441	0.000117044	0.012	0.0042	0.02672	2.89845e-17	1.44711e-06		1.26919	0.00623	1.19771e-05	0.00578	0.000828652	-7.55625e-17	3.32728e-05		1.26919	0.07957	1.74163e-15	0.08782	0.000118064	7.38584e-05
1.26789	0.01649	0.00938	0.000419055	0.00215	9.30183e-06	0.000307903		1.26789	-0.000245568	0.000146482	0.000807098	7.65302e-05	4.13918e-05	0.000959056		1.26789	0.00296	4.22753e-05	1.30572e-05	2.41466e-05	0.000121359	9.52798e-05	0.00436	0.000118712	0.000299222		1.26789	0.04526	0.000114818	0.01238	0.00451	0.02788	3.03092e-17	1.45588e-06		1.26789	0.00629	1.18427e-05	0.00557	0.000948233	-8.28041e-17	3.25978e-05		1.26789	0.07036	1.4617e-15	0.07832	0.00012104	7.47448e-05
1.2666	0.01566	0.00851	0.000437623	0.00218	9.36067e-06	0.000296338		1.2666	-0.000267651	0.000142026	0.000828548	7.7466e-05	4.18354e-05	0.000965769		1.2666	0.00307	4.21496e-05	1.30171e-05	2.40389e-05	0.000120745	9.43978e-05	0.00426	0.000120019	0.00029477		1.2666	0.04676	0.000112657	0.01275	0.00485	0.02911	3.15404e-17	1.46474e-06		1.2666	0.00639	1.17105e-05	0.00538	0.00109	-8.93437e-17	3.19432e-05		1.2666	0.0625	1.20355e-15	0.07011	0.00012413	7.56472e-05
1.26531	0.01493	0.00775	0.000457489	0.00221	9.42007e-06	0.000285424		1.26531	-0.000256477	0.000137769	0.000850873	7.8419e-05	4.22862e-05	0.000972553		1.26531	0.00312	4.20244e-05	1.29773e-05	2.39319e-05	0.000120136	9.35281e-05	0.00418	0.000121348	0.000290416		1.26531	0.04831	0.000110556	0.0131	0.00524	0.03042	3.25347e-17	1.47367e-06		1.26531	0.00673	1.15806e-05	0.00519	0.00127	-9.47423e-17	3.13083e-05		1.26531	0.05585	9.67914e-16	0.06301	0.000127339	7.65661e-05
1.26402	0.0143	0.00707	0.00047878	0.00224	9.48003e-06	0.000275112		1.26402	6.95668e-06	0.000133701	0.000874123	7.93897e-05	4.27442e-05	0.000979408		1.26402	0.00327	4.18997e-05	1.29376e-05	2.38257e-05	0.000119531	9.26704e-05	0.00409	0.000122698	0.000286157		1.26402	0.04997	0.000108514	0.01342	0.00567	0.03182	3.32487e-17	1.48269e-06		1.26402	0.00689	1.14528e-05	0.00501	0.0015	-9.84005e-17	3.06923e-05		1.26402	0.05045	7.54881e-16	0.05685	0.000130673	7.75019e-05
1.26273	0.01375	0.00648	0.000501643	0.00228	9.54057e-06	0.000265359		1.26273	0.000211652	0.000129811	0.00089835	8.03785e-05	4.32098e-05	0.000986336		1.26273	0.0034	4.17757e-05	1.28982e-05	2.37201e-05	0.000118931	9.18244e-05	0.00401	0.000124071	0.00028199		1.26273	0.05206	0.000106528	0.01372	0.00614	0.03332	3.38206e-17	1.49179e-06		1.26273	0.00726	1.13271e-05	0.00485	0.00177	-9.96058e-17	3.00943e-05		1.26273	0.04565	5.6257e-16	0.05151	0.00013414	7.84549e-05
1.26144	0.01327	0.00596	0.000526239	0.00231	9.60169e-06	0.000256123		1.26144	0.00030761	0.000126087	0.000923609	8.13859e-05	4.3683e-05	0.000993337		1.26144	0.00348	4.16521e-05	1.28589e-05	2.36153e-05	0.000118335	9.099e-05	0.00393	0.000125468	0.000277912		1.26144	0.05401	0.000104597	0.01398	0.00668	0.03493	3.40592e-17	1.50098e-06		1.26144	0.00747	1.12035e-05	0.00469	0.0021	-9.75606e-17	2.95138e-05		1.26144	0.04184	3.91749e-16	0.04685	0.000137746	7.94256e-05
1.26016	0.01286	0.0055	0.000552757	0.00234	9.6634e-06	0.000247369		1.26016	0.000495831	0.000122521	0.000949961	8.24123e-05	4.41641e-05	0.001		1.26016	0.00358	4.15292e-05	1.28197e-05	2.35111e-05	0.000117744	9.0167e-05	0.00385	0.000126887	0.000273922		1.26016	0.0562	0.000102718	0.0142	0.00727	0.03665	3.36307e-17	1.51025e-06		1.26016	0.00756	1.10819e-05	0.00454	0.00249	-9.131e-17	2.895e-05		1.26016	0.0387	2.40238e-16	0.04277	0.000141499	8.04145e-05
1.25888	0.01251	0.00509	0.000581409	0.00238	9.72571e-06	0.000239062		1.25888	0.00067032	0.000119104	0.000977471	8.34582e-05	4.46531e-05	0.00101		1.25888	0.00368	4.14067e-05	1.27808e-05	2.34076e-05	0.000117158	8.93552e-05	0.00377	0.000128331	0.000270016		1.25888	0.05858	0.000100889	0.01439	0.00793	0.03851	3.28968e-17	1.51961e-06		1.25888	0.00796	1.09623e-05	0.00439	0.00297	-7.96364e-17	2.84023e-05		1.25888	0.03567	1.07416e-16	0.03919	0.000145407	8.1422e-05
1.25761	0.0122	0.00472	0.00061244	0.00241	9.78862e-06	0.000231173		1.25761	0.000753076	0.000115828	0.00101	8.45242e-05	4.51503e-05	0.00101		1.25761	0.00363	4.12848e-05	1.2742e-05	2.33048e-05	0.000116575	8.85543e-05	0.0037	0.0001298	0.000266192		1.25761	0.06104	9.91097e-05	0.01453	0.00867	0.0405	3.14505e-17	1.52905e-06		1.25761	0.00833	1.08446e-05	0.00425	0.00352	-6.13216e-17	2.78701e-05		1.25761	0.03343	-8.01444e-18	0.03603	0.000149478	8.24486e-05
1.25633	0.01193	0.0044	0.000646131	0.00245	9.85214e-06	0.000223674		1.25633	0.0007081	0.000112685	0.00104	8.56107e-05	4.56558e-05	0.00102		1.25633	0.00376	4.11634e-05	1.27035e-05	2.32027e-05	0.000115997	8.77641e-05	0.00363	0.000131294	0.000262449		1.25633	0.06403	9.7377e-05	0.01463	0.00948	0.04264	2.9204e-17	1.53859e-06		1.25633	0.00855	1.07288e-05	0.00412	0.00414	-3.48746e-17	2.73528e-05		1.25633	0.03107	-1.07392e-16	0.03323	0.000153722	8.34947e-05
1.25506	0.01171	0.00411	0.000682809	0.00248	9.91629e-06	0.000216538		1.25506	0.00113	0.000109669	0.00107	8.67183e-05	4.61698e-05	0.00103		1.25506	0.00393	4.10426e-05	1.2665e-05	2.31012e-05	0.000115424	8.69845e-05	0.00356	0.000132814	0.000258783		1.25506	0.0669	9.56897e-05	0.01467	0.01038	0.04496	2.63572e-17	1.54821e-06		1.25506	0.00904	1.06149e-05	0.004	0.00484	1.15348e-18	2.68499e-05		1.25506	0.02938	-1.91783e-16	0.03073	0.000158148	8.45609e-05
1.25379	0.01151	0.00384	0.000722852	0.00252	9.98106e-06	0.000209743		1.25379	0.00125	0.000106771	0.0011	8.78475e-05	4.66926e-05	0.00104		1.25379	0.0041	4.09223e-05	1.26268e-05	2.30005e-05	0.000114854	8.62153e-05	0.00349	0.00013436	0.000255193		1.25379	0.0701	9.4046e-05	0.01468	0.01137	0.04747	2.25272e-17	1.55793e-06		1.25379	0.00971	1.05027e-05	0.00388	0.00559	4.8398e-17	2.63607e-05		1.25379	0.02787	-2.62251e-16	0.02851	0.000162768	8.56477e-05
1.25253	0.01135	0.00361	0.0007667	0.00256	1.00465e-05	0.000203267		1.25253	0.00131	0.000103987	0.00114	8.89988e-05	4.72243e-05	0.00104		1.25253	0.00419	4.08026e-05	1.25888e-05	2.29003e-05	0.000114289	8.54562e-05	0.00342	0.000135933	0.000251676		1.25253	0.07396	9.24447e-05	0.01463	0.01246	0.05019	1.7596e-17	1.56773e-06		1.25253	0.00991	1.03924e-05	0.00376	0.00638	1.08262e-16	2.58849e-05		1.25253	0.02655	-3.20844e-16	0.02651	0.000167592	8.67556e-05
1.25126	0.01121	0.00339	0.000814868	0.0026	1.01125e-05	0.000197089		1.25126	0.00142	0.00010131	0.00117	9.01729e-05	4.77651e-05	0.00105		1.25126	0.0041	4.06833e-05	1.25509e-05	2.28009e-05	0.000113728	8.47072e-05	0.00336	0.000137534	0.000248231		1.25126	0.07749	9.08841e-05	0.01454	0.01365	0.05314	1.1259e-17	1.57763e-06		1.25126	0.01005	1.02838e-05	0.00365	0.00716	1.82189e-16	2.54219e-05		1.25126	0.02542	-3.67961e-16	0.02472	0.000172633	8.78851e-05
1.25	0.01111	0.0032	0.00086796	0.00264	1.01792e-05	0.000191192		1.25	0.00173	9.87352e-05	0.00121	9.13704e-05	4.83153e-05	0.00106		1.25	0.00436	4.05646e-05	1.25131e-05	2.2702e-05	0.000113171	8.3968e-05	0.0033	0.000139163	0.000244856		1.25	0.08173	8.93629e-05	0.0144	0.01495	0.05635	3.87404e-18	1.58763e-06		1.25	0.01034	1.01768e-05	0.00355	0.0079	2.71e-16	2.49713e-05		1.25	0.02407	-4.04875e-16	0.0231	0.000177904	8.90369e-05
1.24874	0.01102	0.00302	0.000926684	0.00268	1.02466e-05	0.000185559		1.24874	0.00197	9.62571e-05	0.00125	9.25919e-05	4.8875e-05	0.00107		1.24874	0.00429	4.04464e-05	1.24756e-05	2.26038e-05	0.000112618	8.32385e-05	0.00324	0.000140821	0.000241548		1.24874	0.08576	8.78799e-05	0.01421	0.01634	0.05985	-5.26728e-18	1.59772e-06		1.24874	0.01066	1.00716e-05	0.00345	0.00856	3.75184e-16	2.45327e-05		1.24874	0.02323	-4.3308e-16	0.02163	0.000183419	9.02115e-05
1.24748	0.01096	0.00285	0.000991873	0.00272	1.03147e-05	0.000180174		1.24748	0.00206	9.38711e-05	0.00129	9.3838e-05	4.94445e-05	0.00108		1.24748	0.00445	4.03287e-05	1.24382e-05	2.25063e-05	0.000112069	8.25184e-05	0.00318	0.000142509	0.000238307		1.24748	0.09101	8.64337e-05	0.01399	0.01784	0.06367	-1.59539e-17	1.60791e-06		1.24748	0.01089	9.96794e-06	0.00335	0.0091	4.93833e-16	2.41055e-05		1.24748	0.02225	-4.5335e-16	0.0203	0.000189192	9.14095e-05
1.24623	0.01092	0.0027	0.00106	0.00276	1.03834e-05	0.000175023		1.24623	0.00228	9.15727e-05	0.00133	9.51094e-05	5.0024e-05	0.00108		1.24623	0.0044	4.02115e-05	1.2401e-05	2.24094e-05	0.000111525	8.18077e-05	0.00312	0.000144227	0.00023513		1.24623	0.0959	8.5023e-05	0.01373	0.01944	0.06786	-2.85594e-17	1.61819e-06		1.24623	0.01104	9.8659e-06	0.00326	0.00949	6.24949e-16	2.36894e-05		1.24623	0.02148	-4.66469e-16	0.01908	0.000195242	9.26315e-05
1.24498	0.0109	0.00257	0.00115	0.0028	1.04528e-05	0.000170091		1.24498	0.0025	8.93575e-05	0.00138	9.64068e-05	5.06137e-05	0.00109		1.24498	0.00439	4.00949e-05	1.23639e-05	2.23131e-05	0.000110984	8.11062e-05	0.00307	0.000145976	0.000232015		1.24498	0.10178	8.36469e-05	0.01344	0.02112	0.07246	-4.3263e-17	1.62857e-06		1.24498	0.01128	9.76543e-06	0.00317	0.00969	7.64385e-16	2.32841e-05		1.24498	0.02059	-4.73594e-16	0.01798	0.000201584	9.38783e-05
1.24373	0.0109	0.00244	0.00124	0.00285	1.05229e-05	0.000165367		1.24373	0.00274	8.72217e-05	0.00143	9.77309e-05	5.12139e-05	0.0011		1.24373	0.00448	3.99787e-05	1.23271e-05	2.22174e-05	0.000110447	8.04137e-05	0.00301	0.000147757	0.000228962		1.24373	0.10759	8.2304e-05	0.01311	0.02289	0.07752	-6.0075e-17	1.63906e-06		1.24373	0.01118	9.66649e-06	0.00309	0.0097	9.05383e-16	2.28892e-05		1.24373	0.01987	-4.75354e-16	0.01696	0.000208239	9.51504e-05
1.24248	0.01092	0.00232	0.00134	0.00289	1.05937e-05	0.000160839		1.24248	0.0031	8.51615e-05	0.00148	9.90824e-05	5.18249e-05	0.00111		1.24248	0.00453	3.9863e-05	1.22903e-05	2.21223e-05	0.000109914	7.973e-05	0.00296	0.000149571	0.000225968		1.24248	0.11423	8.09934e-05	0.01277	0.02473	0.0831	-7.91951e-17	1.64965e-06		1.24248	0.01105	9.56904e-06	0.00301	0.0095	1.03772e-15	2.25042e-05		1.24248	0.01891	-4.72424e-16	0.01603	0.000215227	9.64486e-05
1.24124	0.01097	0.00221	0.00146	0.00294	1.06653e-05	0.000156497		1.24124	0.00321	8.31734e-05	0.00154	0.000100462	5.24468e-05	0.00112		1.24124	0.00441	3.97479e-05	1.22538e-05	2.20279e-05	0.000109384	7.9055e-05	0.00291	0.000151418	0.000223032		1.24124	0.12163	7.9714e-05	0.0124	0.02662	0.08927	-1.00852e-16	1.66034e-06		1.24124	0.01096	9.47307e-06	0.00293	0.00913	1.14704e-15	2.2129e-05		1.24124	0.01818	-4.65967e-16	0.01517	0.000222571	9.77736e-05
1.24	0.01105	0.00211	0.00159	0.00299	1.07375e-05	0.000152329		1.24	0.00362	8.12541e-05	0.00159	0.000101871	5.308e-05	0.00112		1.24	0.00447	3.96332e-05	1.22174e-05	2.1934e-05	0.000108859	7.83886e-05	0.00286	0.0001533	0.000220152		1.24	0.12982	7.84649e-05	0.01202	0.02854	0.09612	-1.24972e-16	1.67113e-06		1.24	0.01065	9.37854e-06	0.00285	0.00859	1.214e-15	2.1763e-05		1.24	0.01697	-4.55999e-16	0.01438	0.000230295	9.91262e-05
1.23876	0.01114	0.00202	0.00174	0.00304	1.08105e-05	0.000148327		1.23876	0.00371	7.94004e-05	0.00165	0.000103309	5.37247e-05	0.00113		1.23876	0.00452	3.95191e-05	1.21812e-05	2.18407e-05	0.000108337	7.77306e-05	0.00281	0.000155216	0.000217328		1.23876	0.13913	7.7245e-05	0.01162	0.03047	0.10374	-1.51632e-16	1.68203e-06		1.23876	0.01018	9.28542e-06	0.00278	0.00793	1.21354e-15	2.14062e-05		1.23876	0.01611	-4.43513e-16	0.01365	0.000238425	0.000100507
1.23752	0.01127	0.00193	0.00191	0.00309	1.08843e-05	0.000144482		1.23752	0.00424	7.76093e-05	0.00172	0.000104779	5.43813e-05	0.00114		1.23752	0.00454	3.94054e-05	1.21451e-05	2.17481e-05	0.00010782	7.70809e-05	0.00276	0.000157169	0.000214557		1.23752	0.14972	7.60535e-05	0.01122	0.03238	0.11224	-1.80855e-16	1.69304e-06		1.23752	0.00976	9.19369e-06	0.00271	0.00719	1.11453e-15	2.1058e-05		1.23752	0.01511	-4.28635e-16	0.01297	0.00024699	0.000101917
1.23629	0.01143	0.00184	0.0021	0.00314	1.09588e-05	0.000140786		1.23629	0.00431	7.58781e-05	0.00179	0.000106279	5.50499e-05	0.00115		1.23629	0.00437	3.92922e-05	1.21092e-05	2.1656e-05	0.000107305	7.64393e-05	0.00271	0.000159158	0.000211838		1.23629	0.16167	7.48895e-05	0.01081	0.03425	0.12174	-2.12534e-16	1.70416e-06		1.23629	0.00924	9.10331e-06	0.00264	0.00641	8.80445e-16	2.07184e-05		1.23629	0.01379	-4.12149e-16	0.01235	0.000256023	0.000103357
1.23506	0.01162	0.00177	0.00232	0.00319	1.10341e-05	0.000137231		1.23506	0.00473	7.42042e-05	0.00186	0.000107812	5.57309e-05	0.00116		1.23506	0.00435	3.91795e-05	1.20735e-05	2.15645e-05	0.000106795	7.58057e-05	0.00267	0.000161185	0.000209171		1.23506	0.17528	7.37521e-05	0.0104	0.03605	0.13239	-2.46302e-16	1.71538e-06		1.23506	0.00889	9.01426e-06	0.00258	0.00563	4.70724e-16	2.03869e-05		1.23506	0.01294	-3.94367e-16	0.01176	0.000265556	0.000104827
1.23383	0.01185	0.0017	0.00257	0.00325	1.11101e-05	0.00013381		1.23383	0.00507	7.2585e-05	0.00194	0.000109379	5.64246e-05	0.00117		1.23383	0.00432	3.90673e-05	1.20379e-05	2.14736e-05	0.000106288	7.518e-05	0.00263	0.000163252	0.000206553		1.23383	0.18963	7.26406e-05	0.00999	0.03774	0.14437	-2.81876e-16	1.72672e-06		1.23383	0.0081	8.92652e-06	0.00251	0.00487	-1.56744e-16	2.00633e-05		1.23383	0.01168	-3.75431e-16	0.01122	0.000275628	0.00010633
1.2326	0.01212	0.00163	0.00286	0.0033	1.1187e-05	0.000130517		1.2326	0.00525	7.10182e-05	0.00202	0.00011098	5.71314e-05	0.00118		1.2326	0.00423	3.89556e-05	1.20024e-05	2.13833e-05	0.000105785	7.4562e-05	0.00258	0.000165357	0.000203984		1.2326	0.20659	7.15542e-05	0.00959	0.03931	0.15788	-3.18586e-16	1.73818e-06		1.2326	0.00742	8.84005e-06	0.00245	0.00417	-1.03895e-15	1.97474e-05		1.2326	0.01055	-3.55817e-16	0.01071	0.00028628	0.000107864
1.23138	0.01243	0.00156	0.00318	0.00336	1.12646e-05	0.000127344		1.23138	0.00565	6.95015e-05	0.00211	0.000112616	5.78515e-05	0.00119		1.23138	0.00426	3.88444e-05	1.19672e-05	2.12935e-05	0.000105285	7.39517e-05	0.00254	0.000167504	0.000201462		1.23138	0.22346	7.0492e-05	0.0092	0.04071	0.17314	-3.55869e-16	1.74974e-06		1.23138	0.00689	8.75484e-06	0.0024	0.00354	-2.19991e-15	1.94389e-05		1.23138	0.00937	-3.35906e-16	0.01024	0.000297556	0.000109433
1.23016	0.01279	0.0015	0.00354	0.00342	1.13431e-05	0.000124287		1.23016	0.00617	6.80329e-05	0.0022	0.000114289	5.85853e-05	0.0012		1.23016	0.00404	3.87336e-05	1.1932e-05	2.12043e-05	0.000104789	7.33488e-05	0.0025	0.000169692	0.000198986		1.23016	0.24473	6.94534e-05	0.00881	0.04192	0.19042	-3.92649e-16	1.76143e-06		1.23016	0.00615	8.67085e-06	0.00234	0.00299	-3.63691e-15	1.91377e-05		1.23016	0.00827	-3.15782e-16	0.0098	0.000309506	0.000111036
1.22894	0.0132	0.00145	0.00395	0.00348	1.14224e-05	0.000121339		1.22894	0.00651	6.66103e-05	0.0023	0.000115999	5.93331e-05	0.00121		1.22894	0.00386	3.86233e-05	1.18971e-05	2.11156e-05	0.000104296	7.27532e-05	0.00246	0.000171924	0.000196555		1.22894	0.2668	6.84377e-05	0.00844	0.04293	0.21001	-4.27493e-16	1.77323e-06		1.22894	0.0057	8.58807e-06	0.00229	0.00251	-5.30251e-15	1.88434e-05		1.22894	0.00736	-2.95643e-16	0.00938	0.000322184	0.000112674
1.22772	0.01366	0.00139	0.00441	0.00354	1.15025e-05	0.000118495		1.22772	0.00691	6.52319e-05	0.00241	0.000117748	6.00953e-05	0.00121		1.22772	0.00388	3.85135e-05	1.18623e-05	2.10276e-05	0.000103807	7.21649e-05	0.00242	0.000174199	0.000194168		1.22772	0.29339	6.74443e-05	0.00808	0.0437	0.23221	-4.58607e-16	1.78515e-06		1.22772	0.00517	8.50648e-06	0.00223	0.00211	-7.07862e-15	1.85559e-05		1.22772	0.00648	-2.7564e-16	0.009	0.00033565	0.000114349
1.22651	0.01417	0.00134	0.00491	0.0036	1.15835e-05	0.000115751		1.22651	0.00723	6.38958e-05	0.00253	0.000119536	6.08723e-05	0.00122		1.22651	0.00374	3.84041e-05	1.18276e-05	2.094e-05	0.000103321	7.15838e-05	0.00238	0.00017652	0.000191824		1.22651	0.32049	6.64724e-05	0.00772	0.04422	0.25738	-4.84066e-16	1.79719e-06		1.22651	0.00461	8.42604e-06	0.00218	0.00178	-8.74292e-15	1.82749e-05		1.22651	0.00557	-2.55903e-16	0.00863	0.00034997	0.000116062
1.2253	0.01474	0.0013	0.00547	0.00367	1.16653e-05	0.000113102		1.2253	0.00772	6.26002e-05	0.00265	0.000121366	6.16644e-05	0.00123		1.2253	0.00374	3.82952e-05	1.17931e-05	2.0853e-05	0.000102839	7.10096e-05	0.00235	0.000178886	0.000189523		1.2253	0.35391	6.55214e-05	0.00739	0.04448	0.28583	-5.01228e-16	1.80935e-06		1.2253	0.00418	8.34675e-06	0.00214	0.00151	-9.92011e-15	1.80003e-05		1.2253	0.00469	-2.36701e-16	0.00829	0.000365217	0.000117813
1.22409	0.01536	0.00125	0.00607	0.00374	1.1748e-05	0.000110544		1.22409	0.00822	6.13437e-05	0.00279	0.000123238	6.24721e-05	0.00124		1.22409	0.00359	3.81868e-05	1.17587e-05	2.07666e-05	0.00010236	7.04424e-05	0.00231	0.000181301	0.000187262		1.22409	0.38475	6.45908e-05	0.00706	0.04448	0.31785	-5.06718e-16	1.82164e-06		1.22409	0.00378	8.26857e-06	0.00209	0.00128	-1.00083e-14	1.77319e-05		1.22409	0.00422	-2.17996e-16	0.00796	0.000381472	0.000119605
1.22288	0.01603	0.00121	0.00672	0.00381	1.18315e-05	0.000108071		1.22288	0.00864	6.01246e-05	0.00293	0.000125153	6.32958e-05	0.00125		1.22288	0.00351	3.80788e-05	1.17245e-05	2.06806e-05	0.000101884	6.98819e-05	0.00227	0.000183765	0.000185041		1.22288	0.42134	6.368e-05	0.00675	0.04421	0.3536	-4.97049e-16	1.83406e-06		1.22288	0.00328	8.19148e-06	0.00204	0.0011	-8.04322e-15	1.74694e-05		1.22288	0.00336	-1.99933e-16	0.00766	0.000398825	0.000121437
1.22167	0.01675	0.00117	0.00741	0.00388	1.1916e-05	0.000105682		1.22167	0.00912	5.89415e-05	0.00309	0.000127113	6.41358e-05	0.00126		1.22167	0.00332	3.79713e-05	1.16905e-05	2.05953e-05	0.000101412	6.93281e-05	0.00224	0.000186278	0.000182859		1.22167	0.45423	6.27883e-05	0.00646	0.04368	0.39304	-4.67823e-16	1.8466e-06		1.22167	0.00303	8.11547e-06	0.002	0.000954177	-2.42007e-15	1.72127e-05		1.22167	0.00286	-1.82502e-16	0.00737	0.000417376	0.000123313
1.22047	0.01751	0.00113	0.00813	0.00395	1.20014e-05	0.000103371		1.22047	0.00956	5.77929e-05	0.00326	0.00012912	6.49927e-05	0.00127		1.22047	0.00318	3.78642e-05	1.16565e-05	2.05104e-05	0.000100943	6.87809e-05	0.00221	0.000188844	0.000180715		1.22047	0.49065	6.19154e-05	0.00617	0.04291	0.43575	-4.13447e-16	1.85927e-06		1.22047	0.00258	8.04052e-06	0.00196	0.00083352	9.72903e-15	1.69617e-05		1.22047	0.00219	-1.65881e-16	0.0071	0.000437235	0.000125232
1.21927	0.01829	0.00109	0.00888	0.00402	1.20877e-05	0.000101135		1.21927	0.01014	5.66775e-05	0.00345	0.000131175	6.58668e-05	0.00128		1.21927	0.00311	3.77576e-05	1.16228e-05	2.04261e-05	0.000100477	6.82401e-05	0.00217	0.000191462	0.000178609		1.21927	0.52678	6.10606e-05	0.0059	0.0419	0.48082	-3.28813e-16	1.87208e-06		1.21927	0.0023	7.9666e-06	0.00191	0.000734392	3.39585e-14	1.67162e-05		1.21927	0.00187	-1.49879e-16	0.00684	0.000458528	0.000127196
1.21807	0.01909	0.00106	0.00964	0.0041	1.21749e-05	9.8972e-05		1.21807	0.01067	5.55941e-05	0.00366	0.000133278	6.67586e-05	0.00129		1.21807	0.00299	3.76515e-05	1.15892e-05	2.03422e-05	0.000100014	6.77058e-05	0.00214	0.000194135	0.000176539		1.21807	0.56148	6.02234e-05	0.00565	0.04068	0.52662	-2.07564e-16	1.88501e-06		1.21807	0.00215	7.8937e-06	0.00187	0.000652313	8.173e-14	1.64759e-05		1.21807	0.00155	-1.3481e-16	0.0066	0.000481395	0.000129207
1.21688	0.01989	0.00102	0.0104	0.00418	1.22631e-05	9.68778e-05		1.21688	0.01114	5.45415e-05	0.00388	0.000135433	6.76687e-05	0.0013		1.21688	0.00299	3.75458e-05	1.15557e-05	2.02589e-05	9.95548e-05	6.71776e-05	0.00211	0.000196864	0.000174504		1.21688	0.59617	5.94034e-05	0.0054	0.03927	0.5707	-4.29687e-17	1.89809e-06		1.21688	0.0018	7.8218e-06	0.00184	0.00058374	1.7757e-13	1.62408e-05		1.21688	0.00122	-1.20466e-16	0.00637	0.00050599	0.000131266
1.21569	0.02068	0.000993172	0.01114	0.00426	1.23523e-05	9.48497e-05		1.21569	0.01188	5.35185e-05	0.00413	0.000137641	6.85975e-05	0.00132		1.21569	0.00289	3.74405e-05	1.15224e-05	2.01761e-05	9.90985e-05	6.66557e-05	0.00208	0.000199651	0.000172504		1.21569	0.62694	5.86001e-05	0.00517	0.03771	0.60991	1.72304e-16	1.9113e-06		1.21569	0.00169	7.75088e-06	0.0018	0.000525908	3.74582e-13	1.60108e-05		1.21569	0.000995517	-1.06891e-16	0.00615	0.000532492	0.000133375
1.2145	0.02144	0.000962995	0.01185	0.00435	1.24424e-05	9.2885e-05		1.2145	0.01252	5.25239e-05	0.0044	0.000139902	6.95455e-05	0.00133		1.2145	0.00275	3.73357e-05	1.14892e-05	2.00939e-05	9.86454e-05	6.61398e-05	0.00205	0.000202496	0.000170539		1.2145	0.65314	5.78131e-05	0.00495	0.03601	0.64065	4.44809e-16	1.92464e-06		1.2145	0.00159	7.68092e-06	0.00176	0.000476674	7.87325e-13	1.57856e-05		1.2145	0.000851584	-9.42285e-17	0.00594	0.000561098	0.000135535
1.21331	0.02216	0.000934189	0.01251	0.00443	1.25335e-05	9.0981e-05		1.21331	0.0132	5.15568e-05	0.0047	0.00014222	7.05133e-05	0.00134		1.21331	0.00265	3.72313e-05	1.14561e-05	2.00121e-05	9.81953e-05	6.56299e-05	0.00202	0.000205403	0.000168606		1.21331	0.67462	5.70419e-05	0.00475	0.03421	0.65959	7.81289e-16	1.93813e-06		1.21331	0.00136	7.6119e-06	0.00173	0.000434381	1.65993e-12	1.55651e-05		1.21331	0.000614313	-8.2103e-17	0.00575	0.000592034	0.000137748
1.21212	0.02281	0.000906671	0.0131	0.00452	1.26256e-05	8.91353e-05		1.21212	0.01407	5.06162e-05	0.00503	0.000144596	7.15014e-05	0.00135		1.21212	0.00255	3.71273e-05	1.14232e-05	1.99308e-05	9.77483e-05	6.51259e-05	0.00199	0.000208372	0.000166706		1.21212	0.68854	5.6286e-05	0.00455	0.03234	0.66444	1.18631e-15	1.95177e-06		1.21212	0.00113	7.54382e-06	0.00169	0.000397744	3.50445e-12	1.53492e-05		1.21212	0.000450707	-7.09303e-17	0.00556	0.000625554	0.000140016
1.21094	0.02338	0.000880363	0.01361	0.00461	1.27187e-05	8.73454e-05		1.21094	0.01481	4.97011e-05	0.0054	0.000147032	7.25104e-05	0.00136		1.21094	0.00238	3.70238e-05	1.13905e-05	1.985e-05	9.73044e-05	6.46277e-05	0.00196	0.000211405	0.000164838		1.21094	0.69422	5.55451e-05	0.00436	0.03042	0.65457	1.66211e-15	1.96554e-06		1.21094	0.00094131	7.47664e-06	0.00166	0.000365763	7.3765e-12	1.51378e-05		1.21094	0.000237779	-6.05772e-17	0.00538	0.000661949	0.000142341
1.20976	0.02385	0.000855197	0.01402	0.00471	1.28129e-05	8.56092e-05		1.20976	0.01576	4.88105e-05	0.00582	0.00014953	7.35409e-05	0.00137		1.20976	0.00219	3.69208e-05	1.13579e-05	1.97697e-05	9.68635e-05	6.41352e-05	0.00193	0.000214505	0.000163001		1.20976	0.68912	5.48189e-05	0.00418	0.0285	0.63123	2.20856e-15	1.97947e-06		1.20976	0.000721966	7.41036e-06	0.00163	0.000337651	1.5415e-11	1.49308e-05		1.20976	0.000260536	-5.09451e-17	0.00521	0.000701551	0.000144724
1.20858	0.02422	0.000831105	0.01431	0.00481	1.29081e-05	8.39245e-05		1.20858	0.01668	4.79437e-05	0.00628	0.000152092	7.45934e-05	0.00138		1.20858	0.00212	3.68181e-05	1.13254e-05	1.96899e-05	9.64256e-05	6.36483e-05	0.00191	0.000217673	0.000161194		1.20858	0.6745	5.41068e-05	0.00402	0.02658	0.59716	2.81888e-15	1.99354e-06		1.20858	0.000837502	7.34496e-06	0.00159	0.000312784	3.18808e-11	1.4728e-05		1.20858	0.000410985	-4.19663e-17	0.00505	0.000744739	0.000147167
1.2074	0.02447	0.000808027	0.01449	0.00491	1.30044e-05	8.22893e-05		1.2074	0.01775	4.70997e-05	0.0068	0.00015472	7.56687e-05	0.00139		1.2074	0.00216	3.67159e-05	1.12931e-05	1.96105e-05	9.59906e-05	6.3167e-05	0.00188	0.000220911	0.000159417		1.2074	0.6488	5.34085e-05	0.00386	0.02469	0.55588	3.47963e-15	2.00776e-06		1.2074	0.000711922	7.28043e-06	0.00156	0.000290664	6.51239e-11	1.45293e-05		1.2074	0.000441139	-3.37171e-17	0.00489	0.000791948	0.000149673
1.20623	0.0246	0.000785907	0.01454	0.00501	1.31018e-05	8.07016e-05		1.20623	0.0191	4.62778e-05	0.00739	0.000157417	7.67675e-05	0.00141		1.20623	0.00207	3.66141e-05	1.12609e-05	1.95317e-05	9.55586e-05	6.26911e-05	0.00185	0.000224221	0.000157669		1.20623	0.61586	5.27237e-05	0.0037	0.02285	0.51088	4.16707e-15	2.02214e-06		1.20623	0.000528235	7.21674e-06	0.00153	0.000270886	1.31247e-10	1.43346e-05		1.20623	0.000685001	-2.60922e-17	0.00475	0.000843681	0.000152244
1.20505	0.0246	0.00076469	0.01446	0.00512	1.32003e-05	7.91596e-05		1.20505	0.0202	4.54773e-05	0.00804	0.000160184	7.78902e-05	0.00142		1.20505	0.00192	3.65127e-05	1.12288e-05	1.94533e-05	9.51295e-05	6.22206e-05	0.00183	0.000227606	0.000155949		1.20505	0.5713	5.20521e-05	0.00356	0.02109	0.4651	4.84632e-15	2.03668e-06		1.20505	0.000536444	7.15389e-06	0.0015	0.000253119	2.60825e-10	1.41438e-05		1.20505	0.000763582	-1.90821e-17	0.0046	0.000900518	0.000154881
1.20388	0.02449	0.00074433	0.01425	0.00523	1.32998e-05	7.76617e-05		1.20388	0.02172	4.46973e-05	0.00879	0.000163026	7.90378e-05	0.00143		1.20388	0.00192	3.64117e-05	1.11969e-05	1.93754e-05	9.47032e-05	6.17553e-05	0.0018	0.000231068	0.000154258		1.20388	0.52653	5.13933e-05	0.00342	0.0194	0.4207	5.46424e-15	2.05137e-06		1.20388	0.000441555	7.09185e-06	0.00148	0.000237093	5.11012e-10	1.39568e-05		1.20388	0.000846892	-1.26699e-17	0.00447	0.000963132	0.000157588
1.20272	0.02426	0.000724779	0.01393	0.00535	1.34006e-05	7.6206e-05		1.20272	0.0231	4.39372e-05	0.00962	0.000165943	8.02109e-05	0.00144		1.20272	0.00166	3.63112e-05	1.11651e-05	1.9298e-05	9.42799e-05	6.12953e-05	0.00178	0.000234608	0.000152593		1.20272	0.47455	5.07469e-05	0.0033	0.01781	0.37904	5.95017e-15	2.06622e-06		1.20272	0.000366574	7.03062e-06	0.00145	0.000222581	9.87027e-10	1.37735e-05		1.20272	0.00119	-6.85964e-18	0.00434	0.00103	0.000160367
1.20155	0.02392	0.000705994	0.01349	0.00546	1.35024e-05	7.4791e-05		1.20155	0.0246	4.31963e-05	0.01056	0.000168939	8.14102e-05	0.00145		1.20155	0.00152	3.62111e-05	1.11334e-05	1.9221e-05	9.38593e-05	6.08404e-05	0.00175	0.00023823	0.000150956		1.20155	0.42901	5.01127e-05	0.00317	0.01631	0.34086	6.20952e-15	2.08123e-06		1.20155	0.000317505	6.97018e-06	0.00142	0.000209393	1.87961e-09	1.35938e-05		1.20155	0.00147	-1.4791e-18	0.00422	0.00111	0.00016322
1.20039	0.02349	0.000687937	0.01297	0.00559	1.36055e-05	7.34153e-05		1.20039	0.02602	4.2474e-05	0.01162	0.000172017	8.26367e-05	0.00147		1.20039	0.00144	3.61114e-05	1.11019e-05	1.91445e-05	9.34416e-05	6.03906e-05	0.00173	0.000241935	0.000149344		1.20039	0.37807	4.94903e-05	0.00306	0.01492	0.3064	6.12514e-15	2.09641e-06		1.20039	0.000345356	6.91052e-06	0.0014	0.000197368	3.52921e-09	1.34176e-05		1.20039	0.00179	3.27614e-18	0.0041	0.00119	0.00016615
1.19923	0.02299	0.000670569	0.01236	0.00571	1.37097e-05	7.20773e-05		1.19923	0.02764	4.17697e-05	0.01281	0.00017518	8.3891e-05	0.00148		1.19923	0.00131	3.60121e-05	1.10705e-05	1.90684e-05	9.30266e-05	5.99457e-05	0.00171	0.000245727	0.000147758		1.19923	0.3357	4.88795e-05	0.00295	0.01363	0.27564	5.55185e-15	2.11176e-06		1.19923	0.00023313	6.85162e-06	0.00137	0.000186372	6.53407e-09	1.32448e-05		1.19923	0.00214	7.47849e-18	0.00398	0.00129	0.000169159
1.19807	0.02243	0.000653856	0.01168	0.00584	1.38151e-05	7.07757e-05		1.19807	0.02932	4.10827e-05	0.01415	0.000178431	8.5174e-05	0.00149		1.19807	0.00128	3.59132e-05	1.10393e-05	1.89928e-05	9.26144e-05	5.95058e-05	0.00168	0.000249608	0.000146197		1.19807	0.29048	4.82799e-05	0.00284	0.01244	0.24835	4.32279e-15	2.12728e-06		1.19807	7.48343e-05	6.79348e-06	0.00135	0.000176287	1.1929e-08	1.30753e-05		1.19807	0.00248	1.13032e-17	0.00388	0.0014	0.000172252
1.19691	0.02183	0.000637765	0.01096	0.00598	1.39217e-05	6.95092e-05		1.19691	0.03078	4.04125e-05	0.01563	0.000181773	8.64867e-05	0.00151		1.19691	0.00128	3.58147e-05	1.10082e-05	1.89176e-05	9.2205e-05	5.90707e-05	0.00166	0.000253581	0.00014466		1.19691	0.2559	4.76914e-05	0.00274	0.01135	0.22424	2.25333e-15	2.14297e-06		1.19691	0.000233474	6.73607e-06	0.00132	0.000167014	2.14756e-08	1.29091e-05		1.19691	0.0032	1.47023e-17	0.00377	0.00151	0.00017543
1.19576	0.0212	0.000622265	0.01021	0.00612	1.40296e-05	6.82766e-05		1.19576	0.03239	3.97586e-05	0.01728	0.000185209	8.78299e-05	0.00152		1.19576	0.00119	3.57166e-05	1.09772e-05	1.88429e-05	9.17982e-05	5.86403e-05	0.00164	0.000257649	0.000143148		1.19576	0.22172	4.71136e-05	0.00264	0.01036	0.20297	-8.43275e-16	2.15883e-06		1.19576	0.000251056	6.67939e-06	0.0013	0.000158466	3.81252e-08	1.2746e-05		1.19576	0.00363	1.78106e-17	0.00367	0.00165	0.000178697
1.19461	0.02057	0.000607327	0.00945	0.00627	1.41388e-05	6.70765e-05		1.19461	0.034	3.91205e-05	0.0191	0.000188743	8.92046e-05	0.00153		1.19461	0.00125	3.5619e-05	1.09463e-05	1.87686e-05	9.13941e-05	5.82147e-05	0.00162	0.000261814	0.000141658		1.19461	0.19375	4.65463e-05	0.00255	0.00946	0.18422	-5.13207e-15	2.17487e-06		1.19461	0.000155583	6.62342e-06	0.00128	0.000150568	6.67422e-08	1.2586e-05		1.19461	0.00419	2.04583e-17	0.00358	0.0018	0.000182056
1.19346	0.01995	0.000592925	0.00869	0.00642	1.42492e-05	6.59079e-05		1.19346	0.03537	3.84975e-05	0.0211	0.00019238	9.06118e-05	0.00155		1.19346	0.000938269	3.55217e-05	1.09156e-05	1.86948e-05	9.09927e-05	5.77936e-05	0.0016	0.000266081	0.000140192		1.19346	0.16841	4.59891e-05	0.00247	0.00865	0.16767	-1.07229e-14	2.1911e-06		1.19346	0.000107065	6.56816e-06	0.00126	0.000143255	1.15215e-07	1.24291e-05		1.19346	0.00461	2.27095e-17	0.00348	0.00198	0.000185512
1.19231	0.01934	0.000579033	0.00795	0.00657	1.43609e-05	6.47698e-05		1.19231	0.03694	3.78893e-05	0.02328	0.000196122	9.20525e-05	0.00156		1.19231	0.000778951	3.54248e-05	1.0885e-05	1.86214e-05	9.05939e-05	5.73772e-05	0.00158	0.000270451	0.000138749		1.19231	0.14714	4.5442e-05	0.00238	0.00792	0.15304	-1.76114e-14	2.2075e-06		1.19231	1.65044e-05	6.51358e-06	0.00124	0.00013647	1.96128e-07	1.2275e-05		1.19231	0.00516	2.47586e-17	0.00339	0.00217	0.000189067
1.19116	0.01877	0.000565626	0.00723	0.00674	1.4474e-05	6.36609e-05		1.19116	0.03861	3.72954e-05	0.02563	0.000199975	9.35278e-05	0.00157		1.19116	0.000946647	3.53283e-05	1.08545e-05	1.85484e-05	9.01978e-05	5.69652e-05	0.00156	0.00027493	0.000137327		1.19116	0.12862	4.49046e-05	0.00231	0.00726	0.14008	-2.56089e-14	2.22409e-06		1.19116	-1.30925e-05	6.45969e-06	0.00121	0.000130163	3.29218e-07	1.21238e-05		1.19116	0.00606	2.6409e-17	0.00331	0.0024	0.000192725
1.19002	0.01825	0.000552683	0.00655	0.0069	1.45883e-05	6.25804e-05		1.19002	0.0401	3.67154e-05	0.02814	0.000203941	9.50388e-05	0.00159		1.19002	0.000845361	3.52322e-05	1.08242e-05	1.84759e-05	8.98042e-05	5.65577e-05	0.00154	0.000279519	0.000135927		1.19002	0.11332	4.43767e-05	0.00223	0.00666	0.12858	-3.42381e-14	2.24087e-06		1.19002	5.72815e-05	6.40646e-06	0.00119	0.000124288	5.44938e-07	1.19754e-05		1.19002	0.00668	2.78532e-17	0.00323	0.00266	0.000196491
1.18888	0.01777	0.000540182	0.00592	0.00708	1.47041e-05	6.15273e-05		1.18888	0.0417	3.61488e-05	0.0308	0.000208027	9.65867e-05	0.0016		1.18888	0.000801088	3.51365e-05	1.0794e-05	1.84038e-05	8.94132e-05	5.61545e-05	0.00152	0.000284223	0.000134549		1.18888	0.10048	4.3858e-05	0.00216	0.00613	0.11834	-4.26017e-14	2.25785e-06		1.18888	6.66316e-05	6.35389e-06	0.00117	0.000118807	8.8946e-07	1.18297e-05		1.18888	0.00745	2.89831e-17	0.00315	0.00296	0.000200368
1.18774	0.01735	0.000528103	0.00533	0.00726	1.48212e-05	6.05006e-05		1.18774	0.04334	3.55952e-05	0.03359	0.000212236	9.81726e-05	0.00162		1.18774	0.00082383	3.50412e-05	1.07639e-05	1.83321e-05	8.90248e-05	5.57556e-05	0.0015	0.000289046	0.000133191		1.18774	0.08964	4.33485e-05	0.00209	0.00566	0.1092	-4.91928e-14	2.27501e-06		1.18774	-2.03659e-06	6.30196e-06	0.00115	0.000113685	1.43161e-06	1.16866e-05		1.18774	0.00809	3.0021e-17	0.00307	0.00331	0.000204362
1.1866	0.01698	0.000516427	0.00478	0.00745	1.49397e-05	5.94995e-05		1.1866	0.04507	3.50542e-05	0.03647	0.000216574	9.97978e-05	0.00163		1.1866	0.000844585	3.49463e-05	1.07339e-05	1.82608e-05	8.86389e-05	5.5361e-05	0.00148	0.000293991	0.000131854		1.1866	0.08014	4.28478e-05	0.00203	0.00523	0.10102	-5.16255e-14	2.29238e-06		1.1866	4.52829e-05	6.25067e-06	0.00114	0.000108891	2.27216e-06	1.15461e-05		1.1866	0.00898	3.06396e-17	0.003	0.00371	0.000208477
1.18547	0.01667	0.000505136	0.00429	0.00765	1.50597e-05	5.85231e-05		1.18547	0.04675	3.45254e-05	0.0394	0.000221047	0.000101464	0.00165		1.18547	0.000737353	3.48518e-05	1.07041e-05	1.81899e-05	8.82554e-05	5.49705e-05	0.00146	0.000299063	0.000130536		1.18547	0.07231	4.23557e-05	0.00196	0.00484	0.09368	-4.61704e-14	2.30994e-06		1.18547	9.35953e-05	6.2e-06	0.00112	0.000104397	3.55608e-06	1.14082e-05		1.18547	0.00974	3.118e-17	0.00292	0.00418	0.000212718
1.18434	0.01642	0.000494214	0.00385	0.00785	1.51811e-05	5.75707e-05		1.18434	0.04844	3.40086e-05	0.04235	0.000225658	0.000103172	0.00166		1.18434	0.00073913	3.47576e-05	1.06744e-05	1.81195e-05	8.78745e-05	5.45842e-05	0.00145	0.000304266	0.000129238		1.18434	0.06523	4.18721e-05	0.0019	0.0045	0.08707	-2.68503e-14	2.32771e-06		1.18434	9.79078e-05	6.14995e-06	0.0011	0.000100178	5.4881e-06	1.12727e-05		1.18434	0.01044	3.1601e-17	0.00286	0.00473	0.000217089
1.18321	0.01622	0.000483644	0.00345	0.00806	1.5304e-05	5.66413e-05		1.18321	0.05037	3.35032e-05	0.04526	0.000230416	0.000104923	0.00168		1.18321	0.000701918	3.46639e-05	1.06448e-05	1.80494e-05	8.7496e-05	5.4202e-05	0.00143	0.000309605	0.000127959		1.18321	0.05936	4.13967e-05	0.00185	0.00419	0.08111	1.64727e-14	2.34568e-06		1.18321	0.000175226	6.1005e-06	0.00108	9.62131e-05	8.352e-06	1.11396e-05		1.18321	0.01122	3.17575e-17	0.00279	0.00536	0.000221597
1.18208	0.01608	0.000473412	0.0031	0.00828	1.54284e-05	5.57344e-05		1.18208	0.05202	3.3009e-05	0.04807	0.000235324	0.000106719	0.00169		1.18208	0.000697713	3.45705e-05	1.06153e-05	1.79798e-05	8.712e-05	5.38237e-05	0.00141	0.000315083	0.000126699		1.18208	0.05436	4.09294e-05	0.00179	0.00391	0.07572	1.0231e-13	2.36387e-06		1.18208	0.000196555	6.05165e-06	0.00106	9.24807e-05	1.25336e-05	1.10089e-05		1.18208	0.0121	3.19247e-17	0.00273	0.00609	0.000226248
1.18095	0.01599	0.000463502	0.00278	0.00852	1.55543e-05	5.48492e-05		1.18095	0.0537	3.25257e-05	0.05073	0.000240391	0.000108562	0.00171		1.18095	0.000615517	3.44775e-05	1.05859e-05	1.79105e-05	8.67464e-05	5.34494e-05	0.00139	0.000320707	0.000125458		1.18095	0.05016	4.047e-05	0.00174	0.00366	0.07082	2.66822e-13	2.38227e-06		1.18095	0.000243902	6.00338e-06	0.00105	8.89633e-05	1.85473e-05	1.08804e-05		1.18095	0.01253	3.17027e-17	0.00266	0.00693	0.000231047
1.17983	0.01594	0.000453903	0.00251	0.00876	1.56818e-05	5.39849e-05		1.17983	0.05535	3.20529e-05	0.05318	0.000245623	0.000110452	0.00172		1.17983	0.000677327	3.43848e-05	1.05567e-05	1.78417e-05	8.63752e-05	5.3079e-05	0.00138	0.000326482	0.000124234		1.17983	0.04628	4.00184e-05	0.00169	0.00343	0.06637	5.83956e-13	2.40088e-06		1.17983	0.000222272	5.95569e-06	0.00103	8.56446e-05	2.70646e-05	1.07542e-05		1.17983	0.01317	3.1535e-17	0.0026	0.00786	0.000236001
1.17871	0.01594	0.0004446	0.00226	0.00901	1.58108e-05	5.3141e-05		1.17871	0.05675	3.15903e-05	0.05536	0.000251028	0.000112393	0.00174		1.17871	0.000639139	3.42926e-05	1.05276e-05	1.77733e-05	8.60063e-05	5.27125e-05	0.00136	0.000332412	0.000123029		1.17871	0.04317	3.95742e-05	0.00164	0.00322	0.06231	1.20821e-12	2.41972e-06		1.17871	0.000401672	5.90857e-06	0.00102	8.25097e-05	3.89441e-05	1.06302e-05		1.17871	0.01361	3.12315e-17	0.00255	0.00888	0.000241116
1.17759	0.01598	0.000435581	0.00205	0.00927	1.59415e-05	5.23167e-05		1.17759	0.0581	3.11377e-05	0.05722	0.000256612	0.000114385	0.00176		1.17759	0.000648956	3.42007e-05	1.04986e-05	1.77052e-05	8.56398e-05	5.23497e-05	0.00134	0.000338503	0.00012184		1.17759	0.04013	3.91374e-05	0.00159	0.00303	0.05861	2.46354e-12	2.43878e-06		1.17759	0.000493107	5.862e-06	0.001	7.95451e-05	5.52585e-05	1.05083e-05		1.17759	0.01405	3.09309e-17	0.00249	0.00993	0.0002464
1.17647	0.01605	0.000426836	0.00186	0.00954	1.60737e-05	5.15116e-05		1.17647	0.05916	3.06947e-05	0.0587	0.000262384	0.00011643	0.00177		1.17647	0.000552774	3.41091e-05	1.04698e-05	1.76375e-05	8.52757e-05	5.19907e-05	0.00133	0.000344761	0.000120669		1.17647	0.03763	3.87079e-05	0.00155	0.00286	0.05521	5.02434e-12	2.45806e-06		1.17647	0.000551583	5.81598e-06	0.000984851	7.67388e-05	7.73168e-05	1.03886e-05		1.17647	0.01428	3.04377e-17	0.00244	0.01094	0.00025186
1.17536	0.01617	0.000418353	0.0017	0.00983	1.62076e-05	5.07249e-05		1.17536	0.05997	3.02611e-05	0.05977	0.000268352	0.00011853	0.00179		1.17536	0.000611593	3.4018e-05	1.0441e-05	1.75703e-05	8.49139e-05	5.16354e-05	0.00131	0.000351192	0.000119515		1.17536	0.03501	3.82854e-05	0.00151	0.00271	0.05209	1.02766e-11	2.47758e-06		1.17536	0.000627107	5.77051e-06	0.000969963	7.40794e-05	0.000106676	1.02708e-05		1.17536	0.01428	2.99214e-17	0.00238	0.01181	0.000257505
1.17424	0.01631	0.000410121	0.00155	0.01013	1.63432e-05	4.99562e-05		1.17424	0.06042	2.98366e-05	0.06041	0.000274525	0.000120688	0.00181		1.17424	0.000454411	3.39272e-05	1.04124e-05	1.75034e-05	8.45543e-05	5.12837e-05	0.0013	0.000357802	0.000118377		1.17424	0.03309	3.78698e-05	0.00147	0.00256	0.04922	2.10258e-11	2.49733e-06		1.17424	0.000654684	5.72556e-06	0.000955409	7.1557e-05	0.000145137	1.01551e-05		1.17424	0.01433	2.93773e-17	0.00233	0.01241	0.000263341
1.17313	0.01649	0.000402131	0.00143	0.01044	1.64806e-05	4.92048e-05		1.17313	0.06059	2.9421e-05	0.06059	0.000280914	0.000122905	0.00182		1.17313	0.000442228	3.38367e-05	1.03839e-05	1.74369e-05	8.41971e-05	5.09356e-05	0.00128	0.000364599	0.000117255		1.17313	0.03097	3.74609e-05	0.00143	0.00243	0.04658	4.2861e-11	2.51732e-06		1.17313	0.000942321	5.68114e-06	0.00094118	6.9162e-05	0.000194717	1.00412e-05		1.17313	0.01421	2.86781e-17	0.00228	0.01265	0.00026938
1.17202	0.01669	0.000394373	0.00131	0.01077	1.66196e-05	4.84704e-05		1.17202	0.06022	2.9014e-05	0.0603	0.000287527	0.000125184	0.00184		1.17202	0.000392038	3.37467e-05	1.03555e-05	1.73708e-05	8.38421e-05	5.0591e-05	0.00127	0.000371589	0.000116149		1.17202	0.02928	3.70586e-05	0.00139	0.00231	0.04414	8.6741e-11	2.53755e-06		1.17202	0.000995024	5.63724e-06	0.000927266	6.68862e-05	0.000257603	9.92935e-06		1.17202	0.01392	2.79447e-17	0.00224	0.01249	0.000275629
1.17092	0.01693	0.000386839	0.00121	0.01112	1.67604e-05	4.77523e-05		1.17092	0.05975	2.86154e-05	0.05956	0.000294376	0.000127526	0.00186		1.17092	0.000445844	3.3657e-05	1.03272e-05	1.7305e-05	8.34893e-05	5.02499e-05	0.00125	0.000378779	0.000115058		1.17092	0.02736	3.66628e-05	0.00135	0.0022	0.04189	1.73824e-10	2.55803e-06		1.17092	0.00109	5.59384e-06	0.000913658	6.47215e-05	0.000336058	9.81932e-06		1.17092	0.01355	2.71675e-17	0.00219	0.01195	0.000282099
1.16981	0.0172	0.00037952	0.00112	0.01148	1.69031e-05	4.70501e-05		1.16981	0.05855	2.8225e-05	0.05839	0.000301472	0.000129935	0.00188		1.16981	0.000351643	3.35676e-05	1.02991e-05	1.72396e-05	8.31388e-05	4.99123e-05	0.00124	0.000386177	0.000113983		1.16981	0.02582	3.62733e-05	0.00132	0.00209	0.03979	3.44349e-10	2.57876e-06		1.16981	0.00125	5.55095e-06	0.000900347	6.26609e-05	0.000432311	9.71111e-06		1.16981	0.01321	2.64354e-17	0.00215	0.01112	0.0002888
1.16871	0.01749	0.000372407	0.00105	0.01186	1.70475e-05	4.63633e-05		1.16871	0.05712	2.78425e-05	0.05681	0.000308826	0.000132412	0.0019		1.16871	0.000368433	3.34786e-05	1.0271e-05	1.71746e-05	8.27904e-05	4.9578e-05	0.00123	0.000393791	0.000112922		1.16871	0.02426	3.589e-05	0.00128	0.002	0.03785	6.73732e-10	2.59975e-06		1.16871	0.00149	5.50854e-06	0.000887325	6.06978e-05	0.000548397	9.60468e-06		1.16871	0.01273	2.57125e-17	0.0021	0.01013	0.000295744
1.16761	0.01781	0.000365493	0.000975207	0.01226	1.71938e-05	4.56915e-05		1.16761	0.05514	2.74677e-05	0.05488	0.000316452	0.000134961	0.00191		1.16761	0.000314211	3.339e-05	1.02431e-05	1.711e-05	8.24443e-05	4.92471e-05	0.00121	0.000401629	0.000111877		1.16761	0.02303	3.55128e-05	0.00125	0.00191	0.03605	1.3013e-09	2.62099e-06		1.16761	0.0017	5.46662e-06	0.000874583	5.8826e-05	0.000685981	9.5e-06		1.16761	0.01236	2.48783e-17	0.00206	0.00908	0.000302942
1.16651	0.01816	0.000358771	0.000911691	0.01268	1.7342e-05	4.50342e-05		1.16651	0.05283	2.71004e-05	0.05263	0.000324363	0.000137584	0.00193		1.16651	0.000274977	3.33017e-05	1.02153e-05	1.70457e-05	8.21003e-05	4.89196e-05	0.0012	0.0004097	0.000110845		1.16651	0.02148	3.51415e-05	0.00122	0.00182	0.03436	2.48082e-09	2.64249e-06		1.16651	0.00185	5.42518e-06	0.000862113	5.704e-05	0.000846149	9.39702e-06		1.16651	0.0117	2.40171e-17	0.00202	0.00805	0.000310407
1.16541	0.01854	0.000352233	0.000854423	0.01312	1.74921e-05	4.4391e-05		1.16541	0.05003	2.67405e-05	0.05013	0.000332573	0.000140284	0.00195		1.16541	0.00012873	3.32137e-05	1.01876e-05	1.69818e-05	8.17585e-05	4.85952e-05	0.00119	0.000418014	0.000109828		1.16541	0.02025	3.4776e-05	0.00119	0.00175	0.0328	4.66801e-09	2.66427e-06		1.16541	0.00199	5.38421e-06	0.000849907	5.53345e-05	0.00103	9.29571e-06		1.16541	0.01104	2.31538e-17	0.00198	0.0071	0.000318153
1.16432	0.01894	0.000345873	0.000802602	0.01359	1.76442e-05	4.37615e-05		1.16432	0.04722	2.63876e-05	0.04742	0.000341098	0.000143064	0.00197		1.16432	0.000182467	3.31261e-05	1.016e-05	1.69182e-05	8.14188e-05	4.82742e-05	0.00117	0.00042658	0.000108825		1.16432	0.01917	3.44162e-05	0.00116	0.00167	0.03133	8.66978e-09	2.68631e-06		1.16432	0.0022	5.3437e-06	0.000837959	5.37048e-05	0.00123	9.19603e-06		1.16432	0.01064	2.23735e-17	0.00194	0.00625	0.000326194
1.16323	0.01938	0.000339685	0.000755547	0.01408	1.77983e-05	4.31454e-05		1.16323	0.04395	2.60417e-05	0.04458	0.000349953	0.000145927	0.00199		1.16323	5.31849e-05	3.30389e-05	1.01325e-05	1.6855e-05	8.10812e-05	4.79562e-05	0.00116	0.000435407	0.000107835		1.16323	0.01828	3.40619e-05	0.00113	0.0016	0.02996	1.58947e-08	2.70863e-06		1.16323	0.00244	5.30365e-06	0.000826261	5.21464e-05	0.00146	9.09795e-06		1.16323	0.00994	2.14395e-17	0.00191	0.00549	0.000334544
1.16214	0.01985	0.000333661	0.000712679	0.0146	1.79544e-05	4.25422e-05		1.16214	0.04071	2.57026e-05	0.04166	0.000359156	0.000148877	0.00201		1.16214	0.000152884	3.2952e-05	1.01051e-05	1.67922e-05	8.07457e-05	4.76414e-05	0.00115	0.000444508	0.000106859		1.16214	0.01711	3.37131e-05	0.00111	0.00154	0.02868	2.87663e-08	2.73123e-06		1.16214	0.00267	5.26405e-06	0.000814805	5.06553e-05	0.0017	9.00143e-06		1.16214	0.00943	2.05758e-17	0.00187	0.00484	0.000343221
1.16105	0.02036	0.000327798	0.000673501	0.01515	1.81126e-05	4.19516e-05		1.16105	0.03721	2.537e-05	0.03871	0.000368726	0.000151917	0.00203		1.16105	0.000114562	3.28654e-05	1.00779e-05	1.67297e-05	8.04123e-05	4.73298e-05	0.00113	0.000453892	0.000105896		1.16105	0.01623	3.33697e-05	0.00108	0.00148	0.02747	5.13954e-08	2.75412e-06		1.16105	0.00287	5.22489e-06	0.000803586	4.92274e-05	0.00196	8.90644e-06		1.16105	0.00895	1.98087e-17	0.00183	0.00428	0.000352242
1.15996	0.0209	0.000322088	0.00063759	0.01574	1.82729e-05	4.13733e-05		1.15996	0.03385	2.50439e-05	0.03579	0.000378681	0.000155051	0.00205		1.15996	6.12164e-05	3.27792e-05	1.00507e-05	1.66675e-05	8.00809e-05	4.70211e-05	0.00112	0.000463571	0.000104946		1.15996	0.01543	3.30314e-05	0.00106	0.00142	0.02634	9.06526e-08	2.7773e-06		1.15996	0.003	5.18616e-06	0.000792597	4.78594e-05	0.00222	8.81296e-06		1.15996	0.00838	1.89749e-17	0.0018	0.0038	0.000361624
1.15888	0.02148	0.000316526	0.000604581	0.01635	1.84353e-05	4.08069e-05		1.15888	0.03032	2.4724e-05	0.03293	0.000389044	0.000158283	0.00207		1.15888	3.48443e-05	3.26933e-05	1.00237e-05	1.66057e-05	7.97516e-05	4.67155e-05	0.00111	0.000473559	0.000104008		1.15888	0.01478	3.26984e-05	0.00103	0.00137	0.02528	1.57854e-07	2.80078e-06		1.15888	0.00334	5.14787e-06	0.000781832	4.65479e-05	0.00248	8.72093e-06		1.15888	0.00796	1.8147e-17	0.00177	0.00338	0.000371388
1.1578	0.0221	0.000311108	0.000574159	0.01701	1.85999e-05	4.0252e-05		1.1578	0.02732	2.44101e-05	0.03017	0.000399836	0.000161616	0.0021		1.1578	0.000127445	3.26077e-05	9.99676e-06	1.65442e-05	7.94243e-05	4.64129e-05	0.0011	0.000483868	0.000103083		1.1578	0.0138	3.23703e-05	0.00101	0.00132	0.02428	2.71362e-07	2.82455e-06		1.1578	0.00342	5.11e-06	0.000771284	4.52898e-05	0.00274	8.63035e-06		1.1578	0.00736	1.72875e-17	0.00173	0.00302	0.000381555
1.15672	0.02276	0.000305828	0.000546053	0.01771	1.87667e-05	3.97084e-05		1.15672	0.02449	2.41023e-05	0.02754	0.000411081	0.000165056	0.00212		1.15672	-2.9842e-06	3.25225e-05	9.96994e-06	1.64831e-05	7.9099e-05	4.61131e-05	0.00109	0.000494511	0.00010217		1.15672	0.01323	3.20471e-05	0.000984845	0.00127	0.02333	4.60533e-07	2.84863e-06		1.15672	0.00348	5.07254e-06	0.000760948	4.40823e-05	0.00298	8.54117e-06		1.15672	0.0067	1.63931e-17	0.0017	0.00271	0.000392147
1.15564	0.02347	0.000300682	0.000520026	0.01845	1.89358e-05	3.91758e-05		1.15564	0.02195	2.38002e-05	0.02506	0.000422805	0.000168606	0.00214		1.15564	-9.4454e-06	3.24377e-05	9.94323e-06	1.64223e-05	7.87757e-05	4.58163e-05	0.00107	0.000505502	0.00010127		1.15564	0.01253	3.17288e-05	0.000962828	0.00123	0.02244	7.71591e-07	2.87302e-06		1.15564	0.00372	5.0355e-06	0.000750819	4.29226e-05	0.00319	8.45337e-06		1.15564	0.00634	1.56923e-17	0.00167	0.00245	0.000403189
1.15456	0.02423	0.000295665	0.000495872	0.01924	1.91072e-05	3.86538e-05		1.15456	0.01951	2.35037e-05	0.02275	0.000435035	0.000172272	0.00216		1.15456	-9.39408e-05	3.23531e-05	9.91662e-06	1.63619e-05	7.84544e-05	4.55224e-05	0.00106	0.000516858	0.000100381		1.15456	0.01195	3.14152e-05	0.000941528	0.00119	0.0216	1.27622e-06	2.89773e-06		1.15456	0.00373	4.99886e-06	0.00074089	4.18082e-05	0.00338	8.36692e-06		1.15456	0.00592	1.48577e-17	0.00164	0.00221	0.000414706
1.15349	0.02504	0.000290773	0.00047341	0.02008	1.92809e-05	3.81422e-05		1.15349	0.01763	2.32128e-05	0.02062	0.0004478	0.000176059	0.00219		1.15349	-2.44716e-05	3.22689e-05	9.89012e-06	1.63018e-05	7.81351e-05	4.52313e-05	0.00105	0.000528594	9.95034e-05		1.15349	0.01142	3.11063e-05	0.000920915	0.00115	0.02081	2.08391e-06	2.92276e-06		1.15349	0.00387	4.96262e-06	0.000731156	4.07369e-05	0.00352	8.28179e-06		1.15349	0.00548	1.41406e-17	0.00161	0.00201	0.000426727
[truncated: 275 more rows]
[truncated: 68 more columns]
