# Supplementary material for: Preparing high-concentration individualized carbon nanotubes for industrial separation of multiple single-chirality species
Source: Nat Commun. 2023 Apr 29;14:2491. doi: 10.1038/s41467-023-38133-0 (PMC10148823; doi:10.1038/s41467-023-38133-0)
Supplement: Supplementary file 3 — Source Data [file 41467_2023_38133_MOESM3_ESM.zip › 7 Source data/Supplementary Figure 9/Supplementary Figure 9b and d-Length statics of SWCNTs dispersed for different time.xlsx]

## Sheet: Supplementary Fig 9b
length	percentage
1	6
3	19
5	32
7	25
9	18
--

## Sheet: Supplementary Fig 9d
length	percentage
1	7
3	20
5	35
7	23
9	15
--
