# Supplementary material for: Preparing high-concentration individualized carbon nanotubes for industrial separation of multiple single-chirality species
Source: Nat Commun. 2023 Apr 29;14:2491. doi: 10.1038/s41467-023-38133-0 (PMC10148823; doi:10.1038/s41467-023-38133-0)
Supplement: Supplementary file 3 — Source Data [file 41467_2023_38133_MOESM3_ESM.zip › 7 Source data/Supplementary table 1/Supplementary Table1-yields of single-chirality species.xlsx]

## Sheet: Supplementary Table 1
Peak area of S11 of different (n, m) species in Figure 3e
	(6, 4)	(9, 1)	(6, 5)	(7, 3)	(7, 5)	(9, 4)	(8, 4)	(7, 6)	(10, 3)
1 mg mL-1	0.17	0.13	—	—	—	0.25	—	—	0.32
2 mg mL-1	0.42	0.39	0.51	0.57	0.52	0.65	0.66	0.64	0.92
4 mg mL-1	1.91	1.65	2.5	2.46	2.18	2.77	3.03	2.6	3.67
