# Supplementary material for: Preparing high-concentration individualized carbon nanotubes for industrial separation of multiple single-chirality species
Source: Nat Commun. 2023 Apr 29;14:2491. doi: 10.1038/s41467-023-38133-0 (PMC10148823; doi:10.1038/s41467-023-38133-0)
Supplement: Supplementary file 3 — Source Data [file 41467_2023_38133_MOESM3_ESM.zip › 7 Source data/Supplementary table 2/Supplementary Table 2-GWP and CED for different raw SWCNTs.xlsx]

## Sheet: Supplementary Table 2
Global worming potential and cumulative energy demand for synthesizing 1 g of SWCNT by different methods
Synthesis methods	Global warming potential (GWP, kg CO2e./g)	Cumulative energy demand (CED, MJ)
Fluidized-bed CVD18	0.48	6.55
HiPco-SWCNTs18	33.87	442.12
