# Supplementary material for: Preparing high-concentration individualized carbon nanotubes for industrial separation of multiple single-chirality species
Source: Nat Commun. 2023 Apr 29;14:2491. doi: 10.1038/s41467-023-38133-0 (PMC10148823; doi:10.1038/s41467-023-38133-0)
Supplement: Supplementary file 3 — Source Data [file 41467_2023_38133_MOESM3_ESM.zip › 7 Source data/Supplementary table 3/Supplementary Table 3-input and output of producing single-chirality SWCNTs.xlsx]

## Sheet: Supplementary Table 3
Input and output of producing single-chirality species from HiPco-SWCNTs and G-SWCNT solutions with initial concentrations of 1 and 4 mg mL-1.
	HiPco-SWCNTs		G-SWCNTs
	1-mg mL-1	4-mg mL-1	1-mg mL-1	4-mg mL-1
Inputa
Volume of SWCNT	360	360	1600	1600
solution (mL)
Mass of SWCNTs	68.4	298.8	17.6	75.7
in solution (mg)
SDS (g)	805	805	842	842
SC (g)	419	419	297	297
DOC (g)	101	101	95	95
Deionized water (L)	133.8	133.8	123.5	123.5
Gel (mL)	900	900	900	900
Electricity (kW·h)	273	298	336	464
Time consumption a(h)	135	151	184	264
Outputa
Waste surfactants	883	883	920	920
in waste water(g)
Scrap Gel (mL)	225	225	225	225
Waste water containing surfactants (L)	93	93	95.4	95.4
Mass of the separated	2.86	12.5	0.18	2.47
single-chirality species (mg)
