# Supplementary material for: Preparing high-concentration individualized carbon nanotubes for industrial separation of multiple single-chirality species
Source: Nat Commun. 2023 Apr 29;14:2491. doi: 10.1038/s41467-023-38133-0 (PMC10148823; doi:10.1038/s41467-023-38133-0)
Supplement: Supplementary file 3 — Source Data [file 41467_2023_38133_MOESM3_ESM.zip › 7 Source data/Supplementary table 4/Supplementary Table 4-Material prices.xlsx]

## Sheet: Supplementary Table 4
Material prices.
Materials	Quantity	Cost
HiPco-SWCNTsa	1 g	$550 USD
G-SWCNTsb	1 kg	$4200 USD
Waterc	1 t	$1.26 USD
DOCd	1 kg	$1056.5 USD
SDSd	1 kg	$624.5 USD
SCd	1 kg	$1275.4 USD
Electricitye	1 kW·h	$0.13 USD
Gelf	750 mL	$1003.2 USD
