# Supplementary material for: Preparing high-concentration individualized carbon nanotubes for industrial separation of multiple single-chirality species
Source: Nat Commun. 2023 Apr 29;14:2491. doi: 10.1038/s41467-023-38133-0 (PMC10148823; doi:10.1038/s41467-023-38133-0)
Supplement: Supplementary file 3 — Source Data [file 41467_2023_38133_MOESM3_ESM.zip › 7 Source data/Supplementary table 5/Supplementary Table 5-Equipment Cost.xlsx]

## Sheet: Supplementary Table 5
Cost for equipment.
Equipment	Reference capacity	Reference costa
Homogenizer, Branson 450Db	Power 400 W	$59124 USD
Ultracentrifugec	210,000 g 120 mL	$36231 USD
Water purification systemd	180 L per day	$14492 USD
Chromatography systeme	Coupling with 5 columns	$168920 USD
Columne	1170 mL	$1859 USD
