# Supplementary material for: Preparing high-concentration individualized carbon nanotubes for industrial separation of multiple single-chirality species
Source: Nat Commun. 2023 Apr 29;14:2491. doi: 10.1038/s41467-023-38133-0 (PMC10148823; doi:10.1038/s41467-023-38133-0)
Supplement: Supplementary file 3 — Source Data [file 41467_2023_38133_MOESM3_ESM.zip › 7 Source data/Supplementary table 6/Supplementary Table 6-Operating Cost.xlsx]

## Sheet: Supplementary Table 6
Operating cost
Elements	Cost
Maintenancea
Homogenizer, Branson 450D	$0.6 USD per hour
Ultracentrifuge	$0.3 USD per hour
Water purification system	$0.3 USD per hour
Chromatography system	$0.6 USD per hour
Column	/
Depreciationb
Homogenizer, Branson 450D	$0.9 USD per hour
Ultracentrifuge	$0.5 USD per hour
Water purification system	$0.2 USD per hour
Chromatography system	$2.5 USD per hour
Column	$0.03 USD per hour
Operating materialsc
Replaceable ultrasonic homogenizer tips	$0.7 USD per hour
Centrifuge tubes	$0.08 USD per hour
Filter of pure water system	$0.2 USD per hour
Labor costsd	$10 per hour
